# Supplementary material for: PTGS is dispensable for the initiation of epigenetic silencing of an active transposon in Arabidopsis
Source: EMBO Rep. 2024 Nov 7;25(12):28. doi: 10.1038/s44319-024-00304-5 (PMC11624286; doi:10.1038/s44319-024-00304-5)
Supplement: Supplementary file 2 — Source data Fig. 1 [file 44319_2024_304_MOESM2_ESM.zip]

Archive with 58 entries (51 files):
- Figure 1/
- __MACOSX/._Figure 1
- Figure 1/.DS_Store
- __MACOSX/Figure 1/._.DS_Store
- Figure 1/1E/
- __MACOSX/Figure 1/._1E
- Figure 1/1D/
- __MACOSX/Figure 1/._1D
- Figure 1/1C/
- __MACOSX/Figure 1/._1C
- Figure 1/1E/.DS_Store
- __MACOSX/Figure 1/1E/._.DS_Store
- Figure 1/1E/Northern blots 1E.pdf
- __MACOSX/Figure 1/1E/._Northern blots 1E.pdf
- Figure 1/1E/Raw blot images/
- __MACOSX/Figure 1/1E/._Raw blot images
- Figure 1/1D/Raw qPCR data 1D/
- __MACOSX/Figure 1/1D/._Raw qPCR data 1D
- Figure 1/1D/.DS_Store
- __MACOSX/Figure 1/1D/._.DS_Store
- Figure 1/1D/~$rdr6_ExpressionLevels_bulks.xlsx
- __MACOSX/Figure 1/1D/._~$rdr6_ExpressionLevels_bulks.xlsx
- Figure 1/1D/rdr6_ExpressionLevels_shGAG_bulk.xlsx
- __MACOSX/Figure 1/1D/._rdr6_ExpressionLevels_shGAG_bulk.xlsx
- Figure 1/1C/rdr6_CopyNumbers_bulks.xlsx
- __MACOSX/Figure 1/1C/._rdr6_CopyNumbers_bulks.xlsx
- Figure 1/1C/Raw qPCR data 1C/
- __MACOSX/Figure 1/1C/._Raw qPCR data 1C
- Figure 1/1C/.DS_Store
- __MACOSX/Figure 1/1C/._.DS_Store
- Figure 1/1E/Raw blot images/RDR6-rdr6-EVD gens_@miR171+U6_061222.tif
- __MACOSX/Figure 1/1E/Raw blot images/._RDR6-rdr6-EVD gens_@miR171+U6_061222.tif
- Figure 1/1E/Raw blot images/.DS_Store
- __MACOSX/Figure 1/1E/Raw blot images/._.DS_Store
- Figure 1/1E/Raw blot images/RDR6-rdr6-EVD gens_@miR171+U6_061222 short exp.tif
- __MACOSX/Figure 1/1E/Raw blot images/._RDR6-rdr6-EVD gens_@miR171+U6_061222 short exp.tif
- Figure 1/1E/Raw blot images/infos_northern_raw_files.rtf
- __MACOSX/Figure 1/1E/Raw blot images/._infos_northern_raw_files.rtf
- Figure 1/1E/Raw blot images/RDR6-rdr6-EVD gens_@EVD-GAG_170921.tif
- __MACOSX/Figure 1/1E/Raw blot images/._RDR6-rdr6-EVD gens_@EVD-GAG_170921.tif
- Figure 1/1E/Raw blot images/RDR6-rdr6-EVD gens_@tasi255_ON_240921.tif
- __MACOSX/Figure 1/1E/Raw blot images/._RDR6-rdr6-EVD gens_@tasi255_ON_240921.tif
- Figure 1/1E/Raw blot images/RDR6-rdr6-EVD gens_@EVD-LTR_ON_150921.tif
- __MACOSX/Figure 1/1E/Raw blot images/._RDR6-rdr6-EVD gens_@EVD-LTR_ON_150921.tif
- Figure 1/1D/Raw qPCR data 1D/qPCR_set-up_EL_RDR6_bulks.xlsx
- __MACOSX/Figure 1/1D/Raw qPCR data 1D/._qPCR_set-up_EL_RDR6_bulks.xlsx
- Figure 1/1D/Raw qPCR data 1D/.DS_Store
- __MACOSX/Figure 1/1D/Raw qPCR data 1D/._.DS_Store
- Figure 1/1D/Raw qPCR data 1D/rdr6_allGen_explvl_220721.eds
- __MACOSX/Figure 1/1D/Raw qPCR data 1D/._rdr6_allGen_explvl_220721.eds
- Figure 1/1D/Raw qPCR data 1D/rdr6_allGen_explvl_220721.xlsx
- __MACOSX/Figure 1/1D/Raw qPCR data 1D/._rdr6_allGen_explvl_220721.xlsx
- Figure 1/1C/Raw qPCR data 1C/rdr6_allGen_CopyNumb_120821.eds
- __MACOSX/Figure 1/1C/Raw qPCR data 1C/._rdr6_allGen_CopyNumb_120821.eds
- Figure 1/1C/Raw qPCR data 1C/qPCR_set-up_CN_RDR6_bulks.xlsx
- __MACOSX/Figure 1/1C/Raw qPCR data 1C/._qPCR_set-up_CN_RDR6_bulks.xlsx
- Figure 1/1C/Raw qPCR data 1C/rdr6_allGen_CopyNumb_120821.xlsx
- __MACOSX/Figure 1/1C/Raw qPCR data 1C/._rdr6_allGen_CopyNumb_120821.xlsx
