# Supplementary material for: PTGS is dispensable for the initiation of epigenetic silencing of an active transposon in Arabidopsis
Source: EMBO Rep. 2024 Nov 7;25(12):28. doi: 10.1038/s44319-024-00304-5 (PMC11624286; doi:10.1038/s44319-024-00304-5)
Supplement: Supplementary file 2 — Source data Fig. 1 [file 44319_2024_304_MOESM2_ESM.zip › Figure 1/1D/rdr6_ExpressionLevels_shGAG_bulk.xlsx]

## Sheet: ExpressionLevel_raw
Well	Sample	PlottingName	Target	Content	Genotype	Generation	BioRep	TechRep	CT
29	Col-0.6	ctrl	ACT2	cDNA	wildtype	F2	1	1	17.538
30	Col-0.6	ctrl	ACT2	cDNA	wildtype	F2	1	2	17.461
31	Col-0.6	ctrl	ACT2	cDNA	wildtype	F2	1	3	17.407
38	Col-0.8	ctrl	ACT2	cDNA	wildtype	F6	3	1	21.749
39	Col-0.8	ctrl	ACT2	cDNA	wildtype	F6	3	2	20.557
40	Col-0.8	ctrl	ACT2	cDNA	wildtype	F6	3	3	18.577
53	Col-0.7	ctrl	ACT2	cDNA	wildtype	F4	2	1	18.299
54	Col-0.7	ctrl	ACT2	cDNA	wildtype	F4	2	2	17.844
55	Col-0.7	ctrl	ACT2	cDNA	wildtype	F4	2	3	17.836
77	rdr6.1	ctrl	ACT2	cDNA	mutant	F2	1	1	17.466
78	rdr6.1	ctrl	ACT2	cDNA	mutant	F2	1	2	18.267
79	rdr6.1	ctrl	ACT2	cDNA	mutant	F2	1	3	17.398
86	rdr6.3	ctrl	ACT2	cDNA	mutant	F6	3	1	20.558
87	rdr6.3	ctrl	ACT2	cDNA	mutant	F6	3	2	19.634
88	rdr6.3	ctrl	ACT2	cDNA	mutant	F6	3	3	17.809
101	rdr6.2	ctrl	ACT2	cDNA	mutant	F4	2	1	17.81
102	rdr6.2	ctrl	ACT2	cDNA	mutant	F4	2	2	17.37
103	rdr6.2	ctrl	ACT2	cDNA	mutant	F4	2	3	17.391
125	F2_1+	F2	ACT2	cDNA	wildtype	F2	1	1	17.501
126	F2_1+	F2	ACT2	cDNA	wildtype	F2	1	2	17.521
127	F2_1+	F2	ACT2	cDNA	wildtype	F2	1	3	17.507
134	F6_1+	F6	ACT2	cDNA	wildtype	F6	1	1	20.974
135	F6_1+	F6	ACT2	cDNA	wildtype	F6	1	2	19.996
149	F4_1+	F4	ACT2	cDNA	wildtype	F4	1	1	17.745
150	F4_1+	F4	ACT2	cDNA	wildtype	F4	1	2	17.724
151	F4_1+	F4	ACT2	cDNA	wildtype	F4	1	3	17.697
173	F2_2+	F2	ACT2	cDNA	wildtype	F2	2	1	17.507
174	F2_2+	F2	ACT2	cDNA	wildtype	F2	2	2	17.488
175	F2_2+	F2	ACT2	cDNA	wildtype	F2	2	3	17.45
182	F6_2+	F6	ACT2	cDNA	wildtype	F6	2	1	20.89
183	F6_2+	F6	ACT2	cDNA	wildtype	F6	2	2	20.251
197	F4_2+	F4	ACT2	cDNA	wildtype	F4	2	1	18.1
198	F4_2+	F4	ACT2	cDNA	wildtype	F4	2	2	18.036
199	F4_2+	F4	ACT2	cDNA	wildtype	F4	2	3	18.155
221	F2_1-	F2	ACT2	cDNA	mutant	F2	1	1	17.359
222	F2_1-	F2	ACT2	cDNA	mutant	F2	1	2	17.196
223	F2_1-	F2	ACT2	cDNA	mutant	F2	1	3	17.886
230	F6_1-	F6	ACT2	cDNA	mutant	F6	1	1	20.212
231	F6_1-	F6	ACT2	cDNA	mutant	F6	1	2	19.797
232	F6_1-	F6	ACT2	cDNA	mutant	F6	1	3	18.001
245	F4_1-	F4	ACT2	cDNA	mutant	F4	1	1	17.78
246	F4_1-	F4	ACT2	cDNA	mutant	F4	1	2	17.788
247	F4_1-	F4	ACT2	cDNA	mutant	F4	1	3	17.985
269	F2_2-	F2	ACT2	cDNA	mutant	F2	2	1	17.242
270	F2_2-	F2	ACT2	cDNA	mutant	F2	2	2	17.319
271	F2_2-	F2	ACT2	cDNA	mutant	F2	2	3	17.347
278	F6_2-	F6	ACT2	cDNA	mutant	F6	2	1	20.015
279	F6_2-	F6	ACT2	cDNA	mutant	F6	2	2	19.504
293	F4_2-	F4	ACT2	cDNA	mutant	F4	2	1	17.75
294	F4_2-	F4	ACT2	cDNA	mutant	F4	2	2	17.932
295	F4_2-	F4	ACT2	cDNA	mutant	F4	2	3	18.08
32	Col-0.6	ctrl	EVD-shGAG	cDNA	wildtype	F2	1	1	32.697
33	Col-0.6	ctrl	EVD-shGAG	cDNA	wildtype	F2	1	2	34.996
34	Col-0.6	ctrl	EVD-shGAG	cDNA	wildtype	F2	1	3	33.07
41	Col-0.8	ctrl	EVD-shGAG	cDNA	wildtype	F6	3	1	34.568
42	Col-0.8	ctrl	EVD-shGAG	cDNA	wildtype	F6	3	2
43	Col-0.8	ctrl	EVD-shGAG	cDNA	wildtype	F6	3	3	32.986
56	Col-0.7	ctrl	EVD-shGAG	cDNA	wildtype	F4	2	1
57	Col-0.7	ctrl	EVD-shGAG	cDNA	wildtype	F4	2	2	39.938
58	Col-0.7	ctrl	EVD-shGAG	cDNA	wildtype	F4	2	3
81	rdr6.1	ctrl	EVD-shGAG	cDNA	mutant	F2	1	1	34.833
82	rdr6.1	ctrl	EVD-shGAG	cDNA	mutant	F2	1	2
89	rdr6.3	ctrl	EVD-shGAG	cDNA	mutant	F6	3	1	35.512
90	rdr6.3	ctrl	EVD-shGAG	cDNA	mutant	F6	3	2	35.485
91	rdr6.3	ctrl	EVD-shGAG	cDNA	mutant	F6	3	3
104	rdr6.2	ctrl	EVD-shGAG	cDNA	mutant	F4	2	1	37.84
105	rdr6.2	ctrl	EVD-shGAG	cDNA	mutant	F4	2	2	34.188
106	rdr6.2	ctrl	EVD-shGAG	cDNA	mutant	F4	2	3
128	F2_1+	F2	EVD-shGAG	cDNA	wildtype	F2	1	1	24.931
129	F2_1+	F2	EVD-shGAG	cDNA	wildtype	F2	1	2	24.794
130	F2_1+	F2	EVD-shGAG	cDNA	wildtype	F2	1	3	24.565
137	F6_1+	F6	EVD-shGAG	cDNA	wildtype	F6	1	1	26.515
138	F6_1+	F6	EVD-shGAG	cDNA	wildtype	F6	1	2	26.482
139	F6_1+	F6	EVD-shGAG	cDNA	wildtype	F6	1	3	26.209
152	F4_1+	F4	EVD-shGAG	cDNA	wildtype	F4	1	1	23.416
153	F4_1+	F4	EVD-shGAG	cDNA	wildtype	F4	1	2	23.633
154	F4_1+	F4	EVD-shGAG	cDNA	wildtype	F4	1	3	23.238
176	F2_2+	F2	EVD-shGAG	cDNA	wildtype	F2	2	1	25.657
177	F2_2+	F2	EVD-shGAG	cDNA	wildtype	F2	2	2	25.339
178	F2_2+	F2	EVD-shGAG	cDNA	wildtype	F2	2	3	24.981
185	F6_2+	F6	EVD-shGAG	cDNA	wildtype	F6	2	1	23.295
186	F6_2+	F6	EVD-shGAG	cDNA	wildtype	F6	2	2	24.134
187	F6_2+	F6	EVD-shGAG	cDNA	wildtype	F6	2	3	23.472
200	F4_2+	F4	EVD-shGAG	cDNA	wildtype	F4	2	1	23.748
201	F4_2+	F4	EVD-shGAG	cDNA	wildtype	F4	2	2	23.622
202	F4_2+	F4	EVD-shGAG	cDNA	wildtype	F4	2	3	23.433
224	F2_1-	F2	EVD-shGAG	cDNA	mutant	F2	1	1	22.618
225	F2_1-	F2	EVD-shGAG	cDNA	mutant	F2	1	2	22.447
226	F2_1-	F2	EVD-shGAG	cDNA	mutant	F2	1	3	22.649
233	F6_1-	F6	EVD-shGAG	cDNA	mutant	F6	1	1	23.701
234	F6_1-	F6	EVD-shGAG	cDNA	mutant	F6	1	2	21.855
235	F6_1-	F6	EVD-shGAG	cDNA	mutant	F6	1	3	21.846
248	F4_1-	F4	EVD-shGAG	cDNA	mutant	F4	1	1	20.778
249	F4_1-	F4	EVD-shGAG	cDNA	mutant	F4	1	2	20.449
250	F4_1-	F4	EVD-shGAG	cDNA	mutant	F4	1	3	20.622
272	F2_2-	F2	EVD-shGAG	cDNA	mutant	F2	2	1	22.154
274	F2_2-	F2	EVD-shGAG	cDNA	mutant	F2	2	2	22.234
281	F6_2-	F6	EVD-shGAG	cDNA	mutant	F6	2	1	25.554
282	F6_2-	F6	EVD-shGAG	cDNA	mutant	F6	2	2	25.087
283	F6_2-	F6	EVD-shGAG	cDNA	mutant	F6	2	3	24.967
296	F4_2-	F4	EVD-shGAG	cDNA	mutant	F4	2	1	21.231
297	F4_2-	F4	EVD-shGAG	cDNA	mutant	F4	2	2	20.581
298	F4_2-	F4	EVD-shGAG	cDNA	mutant	F4	2	3	20.873

## Sheet: ExpressionLevel_TechReps
Well	Sample	PlottingName	Target	Content	Genotype	Generation	BioRep	TechRep	CT	CT_ACT2	dCT	FC
32	Col-0.6	ctrl	EVD-shGAG	cDNA	wildtype	F2	1	1	32.697	17.538	15.159	2.73329e-05
33	Col-0.6	ctrl	EVD-shGAG	cDNA	wildtype	F2	1	2	34.996	17.461	17.535	5.26549e-06
34	Col-0.6	ctrl	EVD-shGAG	cDNA	wildtype	F2	1	3	33.07	17.407	15.663	1.92738e-05
41	Col-0.8	ctrl	EVD-shGAG	cDNA	wildtype	F6	3	1	34.568	21.749	12.819	0.000138387
42	Col-0.8	ctrl	EVD-shGAG	cDNA	wildtype	F6	3	2		20.557
43	Col-0.8	ctrl	EVD-shGAG	cDNA	wildtype	F6	3	3	32.986	18.577	14.409	4.59683e-05
56	Col-0.7	ctrl	EVD-shGAG	cDNA	wildtype	F4	2	1		18.299
57	Col-0.7	ctrl	EVD-shGAG	cDNA	wildtype	F4	2	2	39.938	17.844	22.094	2.23379e-07
58	Col-0.7	ctrl	EVD-shGAG	cDNA	wildtype	F4	2	3		17.836
81	rdr6.1	ctrl	EVD-shGAG	cDNA	mutant	F2	1	1	34.833	17.466	17.367	5.91578e-06
82	rdr6.1	ctrl	EVD-shGAG	cDNA	mutant	F2	1	2		18.267
89	rdr6.3	ctrl	EVD-shGAG	cDNA	mutant	F6	3	1	35.512	20.558	14.954	3.15063e-05
90	rdr6.3	ctrl	EVD-shGAG	cDNA	mutant	F6	3	2	35.485	19.634	15.851	1.6919e-05
91	rdr6.3	ctrl	EVD-shGAG	cDNA	mutant	F6	3	3		17.809
104	rdr6.2	ctrl	EVD-shGAG	cDNA	mutant	F4	2	1	37.84	17.81	20.03	9.34048e-07
105	rdr6.2	ctrl	EVD-shGAG	cDNA	mutant	F4	2	2	34.188	17.37	16.818	8.65521e-06
106	rdr6.2	ctrl	EVD-shGAG	cDNA	mutant	F4	2	3		17.391
128	F2_1+	F2	EVD-shGAG	cDNA	wildtype	F2	1	1	24.931	17.501	7.43	0.00579892
129	F2_1+	F2	EVD-shGAG	cDNA	wildtype	F2	1	2	24.794	17.521	7.273	0.0064656
130	F2_1+	F2	EVD-shGAG	cDNA	wildtype	F2	1	3	24.565	17.507	7.058	0.00750465
137	F6_1+	F6	EVD-shGAG	cDNA	wildtype	F6	1	1	26.515	20.974	5.541	0.0214779
138	F6_1+	F6	EVD-shGAG	cDNA	wildtype	F6	1	2	26.482	19.996	6.486	0.0111563
139	F6_1+	F6	EVD-shGAG	cDNA	wildtype	F6	1	3	26.209
152	F4_1+	F4	EVD-shGAG	cDNA	wildtype	F4	1	1	23.416	17.745	5.671	0.0196272
153	F4_1+	F4	EVD-shGAG	cDNA	wildtype	F4	1	2	23.633	17.724	5.909	0.0166423
154	F4_1+	F4	EVD-shGAG	cDNA	wildtype	F4	1	3	23.238	17.697	5.541	0.0214779
176	F2_2+	F2	EVD-shGAG	cDNA	wildtype	F2	2	1	25.657	17.507	8.15	0.00352051
177	F2_2+	F2	EVD-shGAG	cDNA	wildtype	F2	2	2	25.339	17.488	7.851	0.00433125
178	F2_2+	F2	EVD-shGAG	cDNA	wildtype	F2	2	3	24.981	17.45	7.531	0.00540683
185	F6_2+	F6	EVD-shGAG	cDNA	wildtype	F6	2	1	23.295	20.89	2.405	0.188809
186	F6_2+	F6	EVD-shGAG	cDNA	wildtype	F6	2	2	24.134	20.251	3.883	0.0677798
187	F6_2+	F6	EVD-shGAG	cDNA	wildtype	F6	2	3	23.472
200	F4_2+	F4	EVD-shGAG	cDNA	wildtype	F4	2	1	23.748	18.1	5.648	0.0199426
201	F4_2+	F4	EVD-shGAG	cDNA	wildtype	F4	2	2	23.622	18.036	5.586	0.0208184
202	F4_2+	F4	EVD-shGAG	cDNA	wildtype	F4	2	3	23.433	18.155	5.278	0.0257729
224	F2_1-	F2	EVD-shGAG	cDNA	mutant	F2	1	1	22.618	17.359	5.259	0.0261146
225	F2_1-	F2	EVD-shGAG	cDNA	mutant	F2	1	2	22.447	17.196	5.251	0.0262598
226	F2_1-	F2	EVD-shGAG	cDNA	mutant	F2	1	3	22.649	17.886	4.763	0.0368294
233	F6_1-	F6	EVD-shGAG	cDNA	mutant	F6	1	1	23.701	20.212	3.489	0.0890649
234	F6_1-	F6	EVD-shGAG	cDNA	mutant	F6	1	2	21.855	19.797	2.058	0.240149
235	F6_1-	F6	EVD-shGAG	cDNA	mutant	F6	1	3	21.846	18.001	3.845	0.0695889
248	F4_1-	F4	EVD-shGAG	cDNA	mutant	F4	1	1	20.778	17.78	2.998	0.125173
249	F4_1-	F4	EVD-shGAG	cDNA	mutant	F4	1	2	20.449	17.788	2.661	0.15811
250	F4_1-	F4	EVD-shGAG	cDNA	mutant	F4	1	3	20.622	17.985	2.637	0.160762
272	F2_2-	F2	EVD-shGAG	cDNA	mutant	F2	2	1	22.154	17.242	4.912	0.0332155
274	F2_2-	F2	EVD-shGAG	cDNA	mutant	F2	2	2	22.234	17.319	4.915	0.0331465
281	F6_2-	F6	EVD-shGAG	cDNA	mutant	F6	2	1	25.554	20.015	5.539	0.0215077
282	F6_2-	F6	EVD-shGAG	cDNA	mutant	F6	2	2	25.087	19.504	5.583	0.0208617
283	F6_2-	F6	EVD-shGAG	cDNA	mutant	F6	2	3	24.967
296	F4_2-	F4	EVD-shGAG	cDNA	mutant	F4	2	1	21.231	17.75	3.481	0.0895601
297	F4_2-	F4	EVD-shGAG	cDNA	mutant	F4	2	2	20.581	17.932	2.649	0.159431
298	F4_2-	F4	EVD-shGAG	cDNA	mutant	F4	2	3	20.873	18.08	2.793	0.144286

## Sheet: ExpressionLevel_plotting
Target	Sample	Genotype	Generation	BioRep	meanFC
EVD-shGAG	Col-0.6	wildtype	F2	1	1.40507e-05
EVD-shGAG	Col-0.7	wildtype	F4	2	2.23379e-07
EVD-shGAG	Col-0.8	wildtype	F6	3	7.97586e-05
EVD-shGAG	F2_1+	wildtype	F2	1	0.00655283
EVD-shGAG	F2_1-	mutant	F2	1	0.0293397
EVD-shGAG	F2_2+	wildtype	F2	2	0.00435232
EVD-shGAG	F2_2-	mutant	F2	2	0.033181
EVD-shGAG	F4_1+	wildtype	F4	1	0.0191435
EVD-shGAG	F4_1-	mutant	F4	1	0.147079
EVD-shGAG	F4_2+	wildtype	F4	2	0.0220359
EVD-shGAG	F4_2-	mutant	F4	2	0.127244
EVD-shGAG	F6_1+	wildtype	F6	1	0.0154795
EVD-shGAG	F6_1-	mutant	F6	1	0.114176
EVD-shGAG	F6_2+	wildtype	F6	2	0.113126
EVD-shGAG	F6_2-	mutant	F6	2	0.0211823
EVD-shGAG	rdr6.1	mutant	F2	1	5.91578e-06
EVD-shGAG	rdr6.2	mutant	F4	2	2.8433e-06
EVD-shGAG	rdr6.3	mutant	F6	3	2.3088e-05
