# Supplementary material for: PTGS is dispensable for the initiation of epigenetic silencing of an active transposon in Arabidopsis
Source: EMBO Rep. 2024 Nov 7;25(12):28. doi: 10.1038/s44319-024-00304-5 (PMC11624286; doi:10.1038/s44319-024-00304-5)
Supplement: Supplementary file 2 — Source data Fig. 1 [file 44319_2024_304_MOESM2_ESM.zip › Figure 1/1C/rdr6_CopyNumbers_bulks.xlsx]

## Sheet: Copy_Numbers_raw
Well	Sample	PlottingName	Target	Content	Genotype	Generation	BioRep	TechRep	CT
1	Col-0.7	ctrl	ACT2	gDNA	wildtype	F2	1	1	21.927
2	Col-0.7	ctrl	ACT2	gDNA	wildtype	F2	1	2	21.563
3	Col-0.7	ctrl	ACT2	gDNA	wildtype	F2	1	3	21.95
7	Col-0.7	ctrl	EVD-GAG	gDNA	wildtype	F2	1	1	21.594
8	Col-0.7	ctrl	EVD-GAG	gDNA	wildtype	F2	1	2	21.552
9	Col-0.7	ctrl	EVD-GAG	gDNA	wildtype	F2	1	3	21.616
10	Col-0.9	ctrl	ACT2	gDNA	wildtype	F6	3	1	21.446
11	Col-0.9	ctrl	ACT2	gDNA	wildtype	F6	3	2	21.431
12	Col-0.9	ctrl	ACT2	gDNA	wildtype	F6	3	3	21.429
16	Col-0.9	ctrl	EVD-GAG	gDNA	wildtype	F6	3	1	21.539
17	Col-0.9	ctrl	EVD-GAG	gDNA	wildtype	F6	3	2	21.794
18	Col-0.9	ctrl	EVD-GAG	gDNA	wildtype	F6	3	3	21.539
25	Col-0.8	ctrl	ACT2	gDNA	wildtype	F4	2	1	22.057
27	Col-0.8	ctrl	ACT2	gDNA	wildtype	F4	2	2	21.597
31	Col-0.8	ctrl	EVD-GAG	gDNA	wildtype	F4	2	1	22.001
32	Col-0.8	ctrl	EVD-GAG	gDNA	wildtype	F4	2	2	21.712
33	Col-0.8	ctrl	EVD-GAG	gDNA	wildtype	F4	2	3	21.764
49	rdr6.1	ctrl	ACT2	gDNA	mutant	F2	1	1	19.776
50	rdr6.1	ctrl	ACT2	gDNA	mutant	F2	1	2	19.911
51	rdr6.1	ctrl	ACT2	gDNA	mutant	F2	1	3	20.293
55	rdr6.1	ctrl	EVD-GAG	gDNA	mutant	F2	1	1	19.922
56	rdr6.1	ctrl	EVD-GAG	gDNA	mutant	F2	1	2	19.781
57	rdr6.1	ctrl	EVD-GAG	gDNA	mutant	F2	1	3	19.901
58	rdr6.3	ctrl	ACT2	gDNA	mutant	F6	3	1	21.571
59	rdr6.3	ctrl	ACT2	gDNA	mutant	F6	3	2	21.598
60	rdr6.3	ctrl	ACT2	gDNA	mutant	F6	3	3	21.435
64	rdr6.3	ctrl	EVD-GAG	gDNA	mutant	F6	3	1	21.757
65	rdr6.3	ctrl	EVD-GAG	gDNA	mutant	F6	3	2	22.005
66	rdr6.3	ctrl	EVD-GAG	gDNA	mutant	F6	3	3	21.56
73	rdr6.2	ctrl	ACT2	gDNA	mutant	F4	2	1	21.308
74	rdr6.2	ctrl	ACT2	gDNA	mutant	F4	2	2	21.317
75	rdr6.2	ctrl	ACT2	gDNA	mutant	F4	2	3	21.174
79	rdr6.2	ctrl	EVD-GAG	gDNA	mutant	F4	2	1	21.736
80	rdr6.2	ctrl	EVD-GAG	gDNA	mutant	F4	2	2	21.991
81	rdr6.2	ctrl	EVD-GAG	gDNA	mutant	F4	2	3	21.253
97	F2_1+	F2	ACT2	gDNA	wildtype	F2	1	1	21.292
98	F2_1+	F2	ACT2	gDNA	wildtype	F2	1	2	20.965
99	F2_1+	F2	ACT2	gDNA	wildtype	F2	1	3	21.04
103	F2_1+	F2	EVD-GAG	gDNA	wildtype	F2	1	1	17.92
104	F2_1+	F2	EVD-GAG	gDNA	wildtype	F2	1	2	17.872
105	F2_1+	F2	EVD-GAG	gDNA	wildtype	F2	1	3	18.005
106	F6_1+	F6	ACT2	gDNA	wildtype	F6	1	1	21.69
107	F6_1+	F6	ACT2	gDNA	wildtype	F6	1	2	21.483
108	F6_1+	F6	ACT2	gDNA	wildtype	F6	1	3	21.47
112	F6_1+	F6	EVD-GAG	gDNA	wildtype	F6	1	1	17.653
113	F6_1+	F6	EVD-GAG	gDNA	wildtype	F6	1	2	17.568
114	F6_1+	F6	EVD-GAG	gDNA	wildtype	F6	1	3	17.559
121	F4_1+	F4	ACT2	gDNA	wildtype	F4	1	1	21.235
122	F4_1+	F4	ACT2	gDNA	wildtype	F4	1	2	21.837
123	F4_1+	F4	ACT2	gDNA	wildtype	F4	1	3	21.264
127	F4_1+	F4	EVD-GAG	gDNA	wildtype	F4	1	1	18.029
128	F4_1+	F4	EVD-GAG	gDNA	wildtype	F4	1	2	18.103
129	F4_1+	F4	EVD-GAG	gDNA	wildtype	F4	1	3	17.999
145	F2_2+	F2	ACT2	gDNA	wildtype	F2	2	1	21.154
146	F2_2+	F2	ACT2	gDNA	wildtype	F2	2	2	21.633
147	F2_2+	F2	ACT2	gDNA	wildtype	F2	2	3	21.661
151	F2_2+	F2	EVD-GAG	gDNA	wildtype	F2	2	1	18.356
152	F2_2+	F2	EVD-GAG	gDNA	wildtype	F2	2	2	18.188
153	F2_2+	F2	EVD-GAG	gDNA	wildtype	F2	2	3	18.294
154	F6_2+	F6	ACT2	gDNA	wildtype	F6	2	1	21.968
155	F6_2+	F6	ACT2	gDNA	wildtype	F6	2	2	21.974
156	F6_2+	F6	ACT2	gDNA	wildtype	F6	2	3	21.81
160	F6_2+	F6	EVD-GAG	gDNA	wildtype	F6	2	1	18.265
161	F6_2+	F6	EVD-GAG	gDNA	wildtype	F6	2	2	18.204
162	F6_2+	F6	EVD-GAG	gDNA	wildtype	F6	2	3	18.094
169	F4_2+	F4	ACT2	gDNA	wildtype	F4	2	1	21.51
170	F4_2+	F4	ACT2	gDNA	wildtype	F4	2	2	21.518
171	F4_2+	F4	ACT2	gDNA	wildtype	F4	2	3	21.449
175	F4_2+	F4	EVD-GAG	gDNA	wildtype	F4	2	1	17.76
176	F4_2+	F4	EVD-GAG	gDNA	wildtype	F4	2	2	18.103
177	F4_2+	F4	EVD-GAG	gDNA	wildtype	F4	2	3	17.796
193	F2_1-	F2	ACT2	gDNA	mutant	F2	1	1	21.838
194	F2_1-	F2	ACT2	gDNA	mutant	F2	1	2	21.444
195	F2_1-	F2	ACT2	gDNA	mutant	F2	1	3	21.79
199	F2_1-	F2	EVD-GAG	gDNA	mutant	F2	1	1	18.305
200	F2_1-	F2	EVD-GAG	gDNA	mutant	F2	1	2	18.254
201	F2_1-	F2	EVD-GAG	gDNA	mutant	F2	1	3	18.308
202	F6_1-	F6	ACT2	gDNA	mutant	F6	1	1	21.625
203	F6_1-	F6	ACT2	gDNA	mutant	F6	1	2	21.491
204	F6_1-	F6	ACT2	gDNA	mutant	F6	1	3	21.393
208	F6_1-	F6	EVD-GAG	gDNA	mutant	F6	1	1	16.876
209	F6_1-	F6	EVD-GAG	gDNA	mutant	F6	1	2	16.958
210	F6_1-	F6	EVD-GAG	gDNA	mutant	F6	1	3	17.169
217	F4_1-	F4	ACT2	gDNA	mutant	F4	1	1	21.402
218	F4_1-	F4	ACT2	gDNA	mutant	F4	1	2	21.383
219	F4_1-	F4	ACT2	gDNA	mutant	F4	1	3	21.374
223	F4_1-	F4	EVD-GAG	gDNA	mutant	F4	1	1	16.956
224	F4_1-	F4	EVD-GAG	gDNA	mutant	F4	1	2	17.172
225	F4_1-	F4	EVD-GAG	gDNA	mutant	F4	1	3	16.815
241	F2_2-	F2	ACT2	gDNA	mutant	F2	2	1	21.484
242	F2_2-	F2	ACT2	gDNA	mutant	F2	2	2	21.609
243	F2_2-	F2	ACT2	gDNA	mutant	F2	2	3	21.497
247	F2_2-	F2	EVD-GAG	gDNA	mutant	F2	2	1	17.746
248	F2_2-	F2	EVD-GAG	gDNA	mutant	F2	2	2	17.688
249	F2_2-	F2	EVD-GAG	gDNA	mutant	F2	2	3	17.741
250	F6_2-	F6	ACT2	gDNA	mutant	F6	2	1	21.561
251	F6_2-	F6	ACT2	gDNA	mutant	F6	2	2	21.513
252	F6_2-	F6	ACT2	gDNA	mutant	F6	2	3	21.492
256	F6_2-	F6	EVD-GAG	gDNA	mutant	F6	2	1	16.896
257	F6_2-	F6	EVD-GAG	gDNA	mutant	F6	2	2	16.939
258	F6_2-	F6	EVD-GAG	gDNA	mutant	F6	2	3	16.921
265	F4_2-	F4	ACT2	gDNA	mutant	F4	2	1	21.365
267	F4_2-	F4	ACT2	gDNA	mutant	F4	2	2	21.359
271	F4_2-	F4	EVD-GAG	gDNA	mutant	F4	2	1	17.354
272	F4_2-	F4	EVD-GAG	gDNA	mutant	F4	2	2	17.665

## Sheet: Copy_Numbers_TechReps
Well	Sample	PlottingName	Target	Content	Genotype	Generation	BioRep	TechRep	CT	CT_ACT2	dCT	dCT_Col0	ddCT	FC	CN
7	Col-0.7	ctrl	EVD-GAG	gDNA	wildtype	F2	1	1	21.594	21.927	-0.333	-0.333	0	1	4
8	Col-0.7	ctrl	EVD-GAG	gDNA	wildtype	F2	1	2	21.552	21.563	-0.011	-0.011	0	1	4
9	Col-0.7	ctrl	EVD-GAG	gDNA	wildtype	F2	1	3	21.616	21.95	-0.334	-0.334	0	1	4
16	Col-0.9	ctrl	EVD-GAG	gDNA	wildtype	F6	3	1	21.539	21.446	0.093	0.093	0	1	4
17	Col-0.9	ctrl	EVD-GAG	gDNA	wildtype	F6	3	2	21.794	21.431	0.363	0.363	0	1	4
18	Col-0.9	ctrl	EVD-GAG	gDNA	wildtype	F6	3	3	21.539	21.429	0.11	0.11	0	1	4
31	Col-0.8	ctrl	EVD-GAG	gDNA	wildtype	F4	2	1	22.001	22.057	-0.056	-0.056	0	1	4
32	Col-0.8	ctrl	EVD-GAG	gDNA	wildtype	F4	2	2	21.712	21.597	0.115	0.115	0	1	4
33	Col-0.8	ctrl	EVD-GAG	gDNA	wildtype	F4	2	3	21.764
55	rdr6.1	ctrl	EVD-GAG	gDNA	mutant	F2	1	1	19.922	19.776	0.146	-0.333	0.479	0.717475	2.8699
56	rdr6.1	ctrl	EVD-GAG	gDNA	mutant	F2	1	2	19.781	19.911	-0.13	-0.011	-0.119	1.08598	4.34393
57	rdr6.1	ctrl	EVD-GAG	gDNA	mutant	F2	1	3	19.901	20.293	-0.392	-0.334	-0.058	1.04102	4.16409
64	rdr6.3	ctrl	EVD-GAG	gDNA	mutant	F6	3	1	21.757	21.571	0.186	0.093	0.093	0.937571	3.75028
65	rdr6.3	ctrl	EVD-GAG	gDNA	mutant	F6	3	2	22.005	21.598	0.407	0.363	0.044	0.969962	3.87985
66	rdr6.3	ctrl	EVD-GAG	gDNA	mutant	F6	3	3	21.56	21.435	0.125	0.11	0.015	0.989657	3.95863
79	rdr6.2	ctrl	EVD-GAG	gDNA	mutant	F4	2	1	21.736	21.308	0.428	-0.056	0.484	0.714992	2.85997
80	rdr6.2	ctrl	EVD-GAG	gDNA	mutant	F4	2	2	21.991	21.317	0.674	0.115	0.559	0.678772	2.71509
81	rdr6.2	ctrl	EVD-GAG	gDNA	mutant	F4	2	3	21.253	21.174	0.079
103	F2_1+	F2	EVD-GAG	gDNA	wildtype	F2	1	1	17.92	21.292	-3.372	-0.333	-3.039	8.21921	32.8768
104	F2_1+	F2	EVD-GAG	gDNA	wildtype	F2	1	2	17.872	20.965	-3.093	-0.011	-3.082	8.46788	33.8715
105	F2_1+	F2	EVD-GAG	gDNA	wildtype	F2	1	3	18.005	21.04	-3.035	-0.334	-2.701	6.50252	26.0101
112	F6_1+	F6	EVD-GAG	gDNA	wildtype	F6	1	1	17.653	21.69	-4.037	0.093	-4.13	17.5087	70.0348
113	F6_1+	F6	EVD-GAG	gDNA	wildtype	F6	1	2	17.568	21.483	-3.915	0.363	-4.278	19.4002	77.6008
114	F6_1+	F6	EVD-GAG	gDNA	wildtype	F6	1	3	17.559	21.47	-3.911	0.11	-4.021	16.2346	64.9384
127	F4_1+	F4	EVD-GAG	gDNA	wildtype	F4	1	1	18.029	21.235	-3.206	-0.056	-3.15	8.87656	35.5062
128	F4_1+	F4	EVD-GAG	gDNA	wildtype	F4	1	2	18.103	21.837	-3.734	0.115	-3.849	14.41	57.6401
129	F4_1+	F4	EVD-GAG	gDNA	wildtype	F4	1	3	17.999	21.264	-3.265
151	F2_2+	F2	EVD-GAG	gDNA	wildtype	F2	2	1	18.356	21.154	-2.798	-0.333	-2.465	5.52127	22.0851
152	F2_2+	F2	EVD-GAG	gDNA	wildtype	F2	2	2	18.188	21.633	-3.445	-0.011	-3.434	10.8078	43.2312
153	F2_2+	F2	EVD-GAG	gDNA	wildtype	F2	2	3	18.294	21.661	-3.367	-0.334	-3.033	8.1851	32.7404
160	F6_2+	F6	EVD-GAG	gDNA	wildtype	F6	2	1	18.265	21.968	-3.703	0.093	-3.796	13.8902	55.561
161	F6_2+	F6	EVD-GAG	gDNA	wildtype	F6	2	2	18.204	21.974	-3.77	0.363	-4.133	17.5451	70.1806
162	F6_2+	F6	EVD-GAG	gDNA	wildtype	F6	2	3	18.094	21.81	-3.716	0.11	-3.826	14.1821	56.7284
175	F4_2+	F4	EVD-GAG	gDNA	wildtype	F4	2	1	17.76	21.51	-3.75	-0.056	-3.694	12.9421	51.7684
176	F4_2+	F4	EVD-GAG	gDNA	wildtype	F4	2	2	18.103	21.518	-3.415	0.115	-3.53	11.5514	46.2057
177	F4_2+	F4	EVD-GAG	gDNA	wildtype	F4	2	3	17.796	21.449	-3.653
199	F2_1-	F2	EVD-GAG	gDNA	mutant	F2	1	1	18.305	21.838	-3.533	-0.333	-3.2	9.18959	36.7583
200	F2_1-	F2	EVD-GAG	gDNA	mutant	F2	1	2	18.254	21.444	-3.19	-0.011	-3.179	9.05679	36.2272
201	F2_1-	F2	EVD-GAG	gDNA	mutant	F2	1	3	18.308	21.79	-3.482	-0.334	-3.148	8.86426	35.457
208	F6_1-	F6	EVD-GAG	gDNA	mutant	F6	1	1	16.876	21.625	-4.749	0.093	-4.842	28.6805	114.722
209	F6_1-	F6	EVD-GAG	gDNA	mutant	F6	1	2	16.958	21.491	-4.533	0.363	-4.896	29.7744	119.098
210	F6_1-	F6	EVD-GAG	gDNA	mutant	F6	1	3	17.169	21.393	-4.224	0.11	-4.334	20.1681	80.6722
223	F4_1-	F4	EVD-GAG	gDNA	mutant	F4	1	1	16.956	21.402	-4.446	-0.056	-4.39	20.9663	83.8652
224	F4_1-	F4	EVD-GAG	gDNA	mutant	F4	1	2	17.172	21.383	-4.211	0.115	-4.326	20.0565	80.2261
225	F4_1-	F4	EVD-GAG	gDNA	mutant	F4	1	3	16.815	21.374	-4.559
247	F2_2-	F2	EVD-GAG	gDNA	mutant	F2	2	1	17.746	21.484	-3.738	-0.333	-3.405	10.5927	42.3708
248	F2_2-	F2	EVD-GAG	gDNA	mutant	F2	2	2	17.688	21.609	-3.921	-0.011	-3.91	15.0324	60.1295
249	F2_2-	F2	EVD-GAG	gDNA	mutant	F2	2	3	17.741	21.497	-3.756	-0.334	-3.422	10.7183	42.8731
256	F6_2-	F6	EVD-GAG	gDNA	mutant	F6	2	1	16.896	21.561	-4.665	0.093	-4.758	27.0583	108.233
257	F6_2-	F6	EVD-GAG	gDNA	mutant	F6	2	2	16.939	21.513	-4.574	0.363	-4.937	30.6327	122.531
258	F6_2-	F6	EVD-GAG	gDNA	mutant	F6	2	3	16.921	21.492	-4.571	0.11	-4.681	25.652	102.608
271	F4_2-	F4	EVD-GAG	gDNA	mutant	F4	2	1	17.354	21.365	-4.011	-0.056	-3.955	15.5086	62.0345
272	F4_2-	F4	EVD-GAG	gDNA	mutant	F4	2	2	17.665	21.359	-3.694	0.115	-3.809	14.016	56.0639

## Sheet: Copy_Numbers_plotting
Target	Generation	PlottingName	Genotype	BioRep	mean_CopyNumber
EVD-GAG	F2	F2	mutant	1	36.1436
EVD-GAG	F2	F2	mutant	2	47.802
EVD-GAG	F2	F2	wildtype	1	30.7106
EVD-GAG	F2	F2	wildtype	2	31.5012
EVD-GAG	F2	rdr6	mutant	1	3.73041
EVD-GAG	F2	Col-0	wildtype	1	4
EVD-GAG	F4	F4	mutant	1	82.0255
EVD-GAG	F4	F4	mutant	2	58.9737
EVD-GAG	F4	F4	wildtype	1	45.2392
EVD-GAG	F4	F4	wildtype	2	48.908
EVD-GAG	F4	rdr6	mutant	2	2.78659
EVD-GAG	F4	Col-0	wildtype	2	4
EVD-GAG	F6	F6	mutant	1	103.298
EVD-GAG	F6	F6	mutant	2	110.814
EVD-GAG	F6	F6	wildtype	1	70.6687
EVD-GAG	F6	F6	wildtype	2	60.4778
EVD-GAG	F6	rdr6	mutant	3	3.86196
EVD-GAG	F6	Col-0	wildtype	3	4
