# Supplementary material for: PTGS is dispensable for the initiation of epigenetic silencing of an active transposon in Arabidopsis
Source: EMBO Rep. 2024 Nov 7;25(12):28. doi: 10.1038/s44319-024-00304-5 (PMC11624286; doi:10.1038/s44319-024-00304-5)
Supplement: Supplementary file 2 — Source data Fig. 1 [file 44319_2024_304_MOESM2_ESM.zip › Figure 1/1D/Raw qPCR data 1D/qPCR_set-up_EL_RDR6_bulks.xlsx]

## Sheet: Sheet1
Plate plan
	COL1	COL2	COL3	COL4	COL5	COL6	COL7	COL8	COL9	COL10	COL11	COL12	COL13	COL14	COL15	COL16	COL17	COL18	COL19	COL20	COL21	COL22	COL23	COL24
A
B	Col-0.1	Col-0.1	Col-0.1	Col-0.1	Col-0.1	Col-0.1	Col-0.1	Col-0.1	Col-0.1	Col-0.1	Col-0.1	Col-0.1	Col-0.1	Col-0.3	Col-0.3	Col-0.3	Col-0.3	Col-0.3	Col-0.3	Col-0.3	Col-0.3	Col-0.3	Col-0.3	Col-0.3
C	Col-0.2	Col-0.2	Col-0.2	Col-0.2	Col-0.2	Col-0.2	Col-0.2	Col-0.2	Col-0.2	Col-0.2	Col-0.2	Col-0.2	Col-0.2	Col-0.3	Col-0.3								Col-0.3	Col-0.3
D	rdr6.1	rdr6.1	rdr6.1	rdr6.1	rdr6.1	rdr6.1	rdr6.1	rdr6.1	rdr6.1	rdr6.1	rdr6.1	rdr6.1	rdr6.1	rdr6.3	rdr6.3	rdr6.3	rdr6.3	rdr6.3	rdr6.3	rdr6.3	rdr6.3	rdr6.3	rdr6.3	rdr6.3
E	rdr6.2	rdr6.2	rdr6.2	rdr6.2	rdr6.2	rdr6.2	rdr6.2	rdr6.2	rdr6.2	rdr6.2	rdr6.2	rdr6.2	rdr6.2	rdr6.3	rdr6.3								rdr6.3	rdr6.3
F	r6.F2.1	r6.F2.1	r6.F2.1	r6.F2.1	r6.F2.1	r6.F2.1	r6.F2.1	r6.F2.1	r6.F2.1	r6.F2.1	r6.F2.1	r6.F2.1	r6.F2.1	r6F6.1	r6F6.1	r6F6.1	r6F6.1	r6F6.1	r6F6.1	r6F6.1	r6F6.1	r6F6.1	r6F6.1	r6F6.1
G	r6.F4.1	r6.F4.1	r6.F4.1	r6.F4.1	r6.F4.1	r6.F4.1	r6.F4.1	r6.F4.1	r6.F4.1	r6.F4.1	r6.F4.1	r6.F4.1	r6.F4.1	r6F6.1	r6F6.1								r6F6.1	r6F6.1
H	r6.F2.2	r6.F2.2	r6.F2.2	r6.F2.2	r6.F2.2	r6.F2.2	r6.F2.2	r6.F2.2	r6.F2.2	r6.F2.2	r6.F2.2	r6.F2.2	r6.F2.2	r6F6.2	r6F6.2	r6F6.2	r6F6.2	r6F6.2	r6F6.2	r6F6.2	r6F6.2	r6F6.2	r6F6.2	r6F6.2
I	r6.F4.2	r6.F4.2	r6.F4.2	r6.F4.2	r6.F4.2	r6.F4.2	r6.F4.2	r6.F4.2	r6.F4.2	r6.F4.2	r6.F4.2	r6.F4.2	r6.F4.2	r6F6.2	r6F6.2								r6F6.2	r6F6.2
J	r6.F2.1-	r6.F2.1-	r6.F2.1-	r6.F2.1-	r6.F2.1-	r6.F2.1-	r6.F2.1-	r6.F2.1-	r6.F2.1-	r6.F2.1-	r6.F2.1-	r6.F2.1-	r6.F2.1-	r6F6.1-	r6F6.1-	r6F6.1-	r6F6.1-	r6F6.1-	r6F6.1-	r6F6.1-	r6F6.1-	r6F6.1-	r6F6.1-	r6F6.1-
K	r6.F4.1-	r6.F4.1-	r6.F4.1-	r6.F4.1-	r6.F4.1-	r6.F4.1-	r6.F4.1-	r6.F4.1-	r6.F4.1-	r6.F4.1-	r6.F4.1-	r6.F4.1-	r6.F4.1-	r6F6.1-	r6F6.1-								r6F6.1-	r6F6.1-
L	r6.F2.2-	r6.F2.2-	r6.F2.2-	r6.F2.2-	r6.F2.2-	r6.F2.2-	r6.F2.2-	r6.F2.2-	r6.F2.2-	r6.F2.2-	r6.F2.2-	r6.F2.2-	r6.F2.2-	r6F6.2-	r6F6.2-	r6F6.2-	r6F6.2-	r6F6.2-	r6F6.2-	r6F6.2-	r6F6.2-	r6F6.2-	r6F6.2-	r6F6.2-
M	r6.F4.2-	r6.F4.2-	r6.F4.2-	r6.F4.2-	r6.F4.2-	r6.F4.2-	r6.F4.2-	r6.F4.2-	r6.F4.2-	r6.F4.2-	r6.F4.2-	r6.F4.2-	r6.F4.2-	r6F6.2-	r6F6.2-								r6F6.2-	r6F6.2-
N					Water	Water	Water	Water	Water	Water	Water	Water	Water
O
P
Master mix preparation
Primer Mix									cDNA Master Mix								Targets	(Primer pairs)			Samples
																	ACT2	No RT
1. Preparation of 50µM primers pair stock									Make a Master Mix per cDNA sample								ACT2
																	shGAG
10 µL forward primer + 10 µL reverse primer				Concentration of stock:		50	µM		For 1 well:			For	3.5	reactions:			flGAG-POL
This 20 µL stock will be used for the primer mix									Fast Kapa 2X	5	µL	Fast Kapa 2X	17.5	µL
									DNA (~0.1ng)	1	µL	DNA (~0.1ng)	3.5	µL
!!!	Keep the leftovers in the -20C freezer, it can be used for further qPCRs								Water	2	µL	Water	7	µL
2. Preparation of the primer mix to load on the plate									Primer mix	2	µL
Numbers of reaction:		70
Total volume to prepare:		1200	µL	Concentration of the mix:		1.25	µM
50µM primer mix		30	µL
Water		1170	µL	1200
	2 µL of the primer mix in each well
