# Supplementary material for: PTGS is dispensable for the initiation of epigenetic silencing of an active transposon in Arabidopsis
Source: EMBO Rep. 2024 Nov 7;25(12):28. doi: 10.1038/s44319-024-00304-5 (PMC11624286; doi:10.1038/s44319-024-00304-5)
Supplement: Supplementary file 2 — Source data Fig. 1 [file 44319_2024_304_MOESM2_ESM.zip › Figure 1/1D/Raw qPCR data 1D/rdr6_allGen_explvl_220721.xlsx]

## Sheet: Sample Setup
Block Type	384-Well Block
Calibration Background is expired	No
Calibration Background performed on	06-16-2021
Calibration Pure Dye ABY is expired	No
Calibration Pure Dye ABY performed on	06-16-2021
Calibration Pure Dye CY5 is expired	No
Calibration Pure Dye CY5 performed on	06-16-2021
Calibration Pure Dye FAM is expired	No
Calibration Pure Dye FAM performed on	06-16-2021
Calibration Pure Dye JUN is expired	No
Calibration Pure Dye JUN performed on	06-16-2021
Calibration Pure Dye MUSTANG PURPLE is expired	No
Calibration Pure Dye MUSTANG PURPLE performed on	06-16-2021
Calibration Pure Dye NED is expired	No
Calibration Pure Dye NED performed on	06-16-2021
Calibration Pure Dye ROX is expired	No
Calibration Pure Dye ROX performed on	06-16-2021
Calibration Pure Dye SYBR is expired	No
Calibration Pure Dye SYBR performed on	06-16-2021
Calibration Pure Dye TAMRA is expired	No
Calibration Pure Dye TAMRA performed on	06-16-2021
Calibration Pure Dye VIC is expired	No
Calibration Pure Dye VIC performed on	06-16-2021
Calibration ROI is expired	No
Calibration ROI performed on	06-16-2021
Calibration Uniformity is expired	No
Calibration Uniformity performed on	06-16-2021
Chemistry	SYBR_GREEN
Date Created	2021-09-28 16:33:48 PM CEST
Experiment File Name	R:\Marieke_AMO\qPCR\rdr6_allGen_explvl_AGAIN_220721.eds
Experiment Name	rdr6_allGen_explvl_AGAIN_220721
Experiment Run End Time	2021-07-22 14:25:29 PM CEST
Experiment Type	Comparative Cт (ΔΔCт)
Instrument Name	272531281
Instrument Serial Number	272531281
Instrument Type	QuantStudio™ 5 System
Passive Reference	ROX
Post-read Stage/Step
Pre-read Stage/Step
Quantification Cycle Method	Ct
Signal Smoothing On	true
Stage where Melt Analysis is performed	Stage3
Stage/ Cycle where Ct Analysis is performed	Stage2, Step2
Well	Well Position	Sample Name	Sample Color	Biogroup Name	Biogroup Color	Target Name	Target Color	Task	Reporter	Quencher	Quantity	Comments
1	A1
2	A2
3	A3
4	A4
5	A5
6	A6
7	A7
8	A8
9	A9
10	A10
11	A11
12	A12
13	A13
14	A14
15	A15
16	A16
17	A17
18	A18
19	A19
20	A20
21	A21
22	A22
23	A23
24	A24
25	B1	Col-0.6	RGB(176,23,31)			ACT2-RT	RGB(255,128,0)	UNKNOWN	SYBR	None
26	B2	Col-0.6	RGB(176,23,31)			ACT2-RT	RGB(255,128,0)	UNKNOWN	SYBR	None
27	B3	Col-0.6	RGB(176,23,31)			ACT2-RT	RGB(255,128,0)	UNKNOWN	SYBR	None
28	B4	Col-0.6	RGB(176,23,31)			ACT2-RT	RGB(255,128,0)	UNKNOWN	SYBR	None
29	B5	Col-0.6	RGB(176,23,31)			ACT2	RGB(255,255,0)	UNKNOWN	SYBR	None
30	B6	Col-0.6	RGB(176,23,31)			ACT2	RGB(255,255,0)	UNKNOWN	SYBR	None
31	B7	Col-0.6	RGB(176,23,31)			ACT2	RGB(255,255,0)	UNKNOWN	SYBR	None
32	B8	Col-0.6	RGB(176,23,31)			EVD-SPL	RGB(0,139,69)	UNKNOWN	SYBR	None
33	B9	Col-0.6	RGB(176,23,31)			EVD-SPL	RGB(0,139,69)	UNKNOWN	SYBR	None
34	B10	Col-0.6	RGB(176,23,31)			EVD-SPL	RGB(0,139,69)	UNKNOWN	SYBR	None
35	B11	Col-0.6	RGB(176,23,31)			EVD-UNSPL	RGB(0,0,255)	UNKNOWN	SYBR	None
36	B12	Col-0.6	RGB(176,23,31)			EVD-UNSPL	RGB(0,0,255)	UNKNOWN	SYBR	None
37	B13	Col-0.6	RGB(176,23,31)			EVD-UNSPL	RGB(0,0,255)	UNKNOWN	SYBR	None
38	B14	Col-0.8	RGB(238,44,44)			ACT2	RGB(255,255,0)	UNKNOWN	SYBR	None
39	B15	Col-0.8	RGB(238,44,44)			ACT2	RGB(255,255,0)	UNKNOWN	SYBR	None
40	B16	Col-0.8	RGB(238,44,44)			ACT2	RGB(255,255,0)	UNKNOWN	SYBR	None
41	B17	Col-0.8	RGB(238,44,44)			EVD-SPL	RGB(0,139,69)	UNKNOWN	SYBR	None
42	B18	Col-0.8	RGB(238,44,44)			EVD-SPL	RGB(0,139,69)	UNKNOWN	SYBR	None
43	B19	Col-0.8	RGB(238,44,44)			EVD-SPL	RGB(0,139,69)	UNKNOWN	SYBR	None
44	B20	Col-0.8	RGB(238,44,44)			EVD-UNSPL	RGB(0,0,255)	UNKNOWN	SYBR	None
45	B21	Col-0.8	RGB(238,44,44)			EVD-UNSPL	RGB(0,0,255)	UNKNOWN	SYBR	None
46	B22	Col-0.8	RGB(238,44,44)			EVD-UNSPL	RGB(0,0,255)	UNKNOWN	SYBR	None
47	B23	Col-0.8	RGB(238,44,44)			ACT2-RT	RGB(255,128,0)	UNKNOWN	SYBR	None
48	B24	Col-0.8	RGB(238,44,44)			ACT2-RT	RGB(255,128,0)	UNKNOWN	SYBR	None
49	C1	Col-0.7	RGB(142,56,142)			ACT2-RT	RGB(255,128,0)	UNKNOWN	SYBR	None
50	C2	Col-0.7	RGB(142,56,142)			ACT2-RT	RGB(255,128,0)	UNKNOWN	SYBR	None
51	C3	Col-0.7	RGB(142,56,142)			ACT2-RT	RGB(255,128,0)	UNKNOWN	SYBR	None
52	C4	Col-0.7	RGB(142,56,142)			ACT2-RT	RGB(255,128,0)	UNKNOWN	SYBR	None
53	C5	Col-0.7	RGB(142,56,142)			ACT2	RGB(255,255,0)	UNKNOWN	SYBR	None
54	C6	Col-0.7	RGB(142,56,142)			ACT2	RGB(255,255,0)	UNKNOWN	SYBR	None
55	C7	Col-0.7	RGB(142,56,142)			ACT2	RGB(255,255,0)	UNKNOWN	SYBR	None
56	C8	Col-0.7	RGB(142,56,142)			EVD-SPL	RGB(0,139,69)	UNKNOWN	SYBR	None
57	C9	Col-0.7	RGB(142,56,142)			EVD-SPL	RGB(0,139,69)	UNKNOWN	SYBR	None
58	C10	Col-0.7	RGB(142,56,142)			EVD-SPL	RGB(0,139,69)	UNKNOWN	SYBR	None
59	C11	Col-0.7	RGB(142,56,142)			EVD-UNSPL	RGB(0,0,255)	UNKNOWN	SYBR	None
60	C12	Col-0.7	RGB(142,56,142)			EVD-UNSPL	RGB(0,0,255)	UNKNOWN	SYBR	None
61	C13	Col-0.7	RGB(142,56,142)			EVD-UNSPL	RGB(0,0,255)	UNKNOWN	SYBR	None
62	C14	Col-0.8	RGB(238,44,44)			ACT2-RT	RGB(255,128,0)	UNKNOWN	SYBR	None
63	C15	Col-0.8	RGB(238,44,44)			ACT2-RT	RGB(255,128,0)	UNKNOWN	SYBR	None
64	C16
65	C17
66	C18
67	C19
68	C20
69	C21
70	C22
71	C23	Col-0.8	RGB(238,44,44)			ACT2-RT	RGB(255,128,0)	UNKNOWN	SYBR	None
72	C24	Col-0.8	RGB(238,44,44)			ACT2-RT	RGB(255,128,0)	UNKNOWN	SYBR	None
73	D1	rdr6.1	RGB(0,0,255)			ACT2-RT	RGB(255,128,0)	UNKNOWN	SYBR	None
74	D2	rdr6.1	RGB(0,0,255)			ACT2-RT	RGB(255,128,0)	UNKNOWN	SYBR	None
75	D3	rdr6.1	RGB(0,0,255)			ACT2-RT	RGB(255,128,0)	UNKNOWN	SYBR	None
76	D4	rdr6.1	RGB(0,0,255)			ACT2-RT	RGB(255,128,0)	UNKNOWN	SYBR	None
77	D5	rdr6.1	RGB(0,0,255)			ACT2	RGB(255,255,0)	UNKNOWN	SYBR	None
78	D6	rdr6.1	RGB(0,0,255)			ACT2	RGB(255,255,0)	UNKNOWN	SYBR	None
79	D7	rdr6.1	RGB(0,0,255)			ACT2	RGB(255,255,0)	UNKNOWN	SYBR	None
80	D8	rdr6.1	RGB(0,0,255)			EVD-SPL	RGB(0,139,69)	UNKNOWN	SYBR	None
81	D9	rdr6.1	RGB(0,0,255)			EVD-SPL	RGB(0,139,69)	UNKNOWN	SYBR	None
82	D10	rdr6.1	RGB(0,0,255)			EVD-SPL	RGB(0,139,69)	UNKNOWN	SYBR	None
83	D11	rdr6.1	RGB(0,0,255)			EVD-UNSPL	RGB(0,0,255)	UNKNOWN	SYBR	None
84	D12	rdr6.1	RGB(0,0,255)			EVD-UNSPL	RGB(0,0,255)	UNKNOWN	SYBR	None
85	D13	rdr6.1	RGB(0,0,255)			EVD-UNSPL	RGB(0,0,255)	UNKNOWN	SYBR	None
86	D14	rdr6.3	RGB(51,161,201)			ACT2	RGB(255,255,0)	UNKNOWN	SYBR	None
87	D15	rdr6.3	RGB(51,161,201)			ACT2	RGB(255,255,0)	UNKNOWN	SYBR	None
88	D16	rdr6.3	RGB(51,161,201)			ACT2	RGB(255,255,0)	UNKNOWN	SYBR	None
89	D17	rdr6.3	RGB(51,161,201)			EVD-SPL	RGB(0,139,69)	UNKNOWN	SYBR	None
90	D18	rdr6.3	RGB(51,161,201)			EVD-SPL	RGB(0,139,69)	UNKNOWN	SYBR	None
91	D19	rdr6.3	RGB(51,161,201)			EVD-SPL	RGB(0,139,69)	UNKNOWN	SYBR	None
92	D20	rdr6.3	RGB(51,161,201)			EVD-UNSPL	RGB(0,0,255)	UNKNOWN	SYBR	None
93	D21	rdr6.3	RGB(51,161,201)			EVD-UNSPL	RGB(0,0,255)	UNKNOWN	SYBR	None
94	D22	rdr6.3	RGB(51,161,201)			EVD-UNSPL	RGB(0,0,255)	UNKNOWN	SYBR	None
95	D23	rdr6.3	RGB(51,161,201)			ACT2-RT	RGB(255,128,0)	UNKNOWN	SYBR	None
96	D24	rdr6.3	RGB(51,161,201)			ACT2-RT	RGB(255,128,0)	UNKNOWN	SYBR	None
97	E1	rdr6.2	RGB(198,113,113)			ACT2-RT	RGB(255,128,0)	UNKNOWN	SYBR	None
98	E2	rdr6.2	RGB(198,113,113)			ACT2-RT	RGB(255,128,0)	UNKNOWN	SYBR	None
99	E3	rdr6.2	RGB(198,113,113)			ACT2-RT	RGB(255,128,0)	UNKNOWN	SYBR	None
100	E4	rdr6.2	RGB(198,113,113)			ACT2-RT	RGB(255,128,0)	UNKNOWN	SYBR	None
101	E5	rdr6.2	RGB(198,113,113)			ACT2	RGB(255,255,0)	UNKNOWN	SYBR	None
102	E6	rdr6.2	RGB(198,113,113)			ACT2	RGB(255,255,0)	UNKNOWN	SYBR	None
103	E7	rdr6.2	RGB(198,113,113)			ACT2	RGB(255,255,0)	UNKNOWN	SYBR	None
104	E8	rdr6.2	RGB(198,113,113)			EVD-SPL	RGB(0,139,69)	UNKNOWN	SYBR	None
105	E9	rdr6.2	RGB(198,113,113)			EVD-SPL	RGB(0,139,69)	UNKNOWN	SYBR	None
106	E10	rdr6.2	RGB(198,113,113)			EVD-SPL	RGB(0,139,69)	UNKNOWN	SYBR	None
107	E11	rdr6.2	RGB(198,113,113)			EVD-UNSPL	RGB(0,0,255)	UNKNOWN	SYBR	None
108	E12	rdr6.2	RGB(198,113,113)			EVD-UNSPL	RGB(0,0,255)	UNKNOWN	SYBR	None
109	E13	rdr6.2	RGB(198,113,113)			EVD-UNSPL	RGB(0,0,255)	UNKNOWN	SYBR	None
110	E14	rdr6.3	RGB(51,161,201)			ACT2-RT	RGB(255,128,0)	UNKNOWN	SYBR	None
111	E15	rdr6.3	RGB(51,161,201)			ACT2-RT	RGB(255,128,0)	UNKNOWN	SYBR	None
112	E16
113	E17
114	E18
115	E19
116	E20
117	E21
118	E22
119	E23	rdr6.3	RGB(51,161,201)			ACT2-RT	RGB(255,128,0)	UNKNOWN	SYBR	None
120	E24	rdr6.3	RGB(51,161,201)			ACT2-RT	RGB(255,128,0)	UNKNOWN	SYBR	None
121	F1	F2_1+	RGB(0,139,69)			ACT2-RT	RGB(255,128,0)	UNKNOWN	SYBR	None
122	F2	F2_1+	RGB(0,139,69)			ACT2-RT	RGB(255,128,0)	UNKNOWN	SYBR	None
123	F3	F2_1+	RGB(0,139,69)			ACT2-RT	RGB(255,128,0)	UNKNOWN	SYBR	None
124	F4	F2_1+	RGB(0,139,69)			ACT2-RT	RGB(255,128,0)	UNKNOWN	SYBR	None
125	F5	F2_1+	RGB(0,139,69)			ACT2	RGB(255,255,0)	UNKNOWN	SYBR	None
126	F6	F2_1+	RGB(0,139,69)			ACT2	RGB(255,255,0)	UNKNOWN	SYBR	None
127	F7	F2_1+	RGB(0,139,69)			ACT2	RGB(255,255,0)	UNKNOWN	SYBR	None
128	F8	F2_1+	RGB(0,139,69)			EVD-SPL	RGB(0,139,69)	UNKNOWN	SYBR	None
129	F9	F2_1+	RGB(0,139,69)			EVD-SPL	RGB(0,139,69)	UNKNOWN	SYBR	None
130	F10	F2_1+	RGB(0,139,69)			EVD-SPL	RGB(0,139,69)	UNKNOWN	SYBR	None
131	F11	F2_1+	RGB(0,139,69)			EVD-UNSPL	RGB(0,0,255)	UNKNOWN	SYBR	None
132	F12	F2_1+	RGB(0,139,69)			EVD-UNSPL	RGB(0,0,255)	UNKNOWN	SYBR	None
133	F13	F2_1+	RGB(0,139,69)			EVD-UNSPL	RGB(0,0,255)	UNKNOWN	SYBR	None
134	F14	F6_1+	RGB(238,18,137)			ACT2	RGB(255,255,0)	UNKNOWN	SYBR	None
135	F15	F6_1+	RGB(238,18,137)			ACT2	RGB(255,255,0)	UNKNOWN	SYBR	None
136	F16	F6_1+	RGB(238,18,137)			ACT2	RGB(255,255,0)	UNKNOWN	SYBR	None
137	F17	F6_1+	RGB(238,18,137)			EVD-SPL	RGB(0,139,69)	UNKNOWN	SYBR	None
138	F18	F6_1+	RGB(238,18,137)			EVD-SPL	RGB(0,139,69)	UNKNOWN	SYBR	None
139	F19	F6_1+	RGB(238,18,137)			EVD-SPL	RGB(0,139,69)	UNKNOWN	SYBR	None
140	F20	F6_1+	RGB(238,18,137)			EVD-UNSPL	RGB(0,0,255)	UNKNOWN	SYBR	None
141	F21	F6_1+	RGB(238,18,137)			EVD-UNSPL	RGB(0,0,255)	UNKNOWN	SYBR	None
142	F22	F6_1+	RGB(238,18,137)			EVD-UNSPL	RGB(0,0,255)	UNKNOWN	SYBR	None
143	F23	F6_1+	RGB(238,18,137)			ACT2-RT	RGB(255,128,0)	UNKNOWN	SYBR	None
144	F24	F6_1+	RGB(238,18,137)			ACT2-RT	RGB(255,128,0)	UNKNOWN	SYBR	None
145	G1	F4_1+	RGB(0,245,255)			ACT2-RT	RGB(255,128,0)	UNKNOWN	SYBR	None
146	G2	F4_1+	RGB(0,245,255)			ACT2-RT	RGB(255,128,0)	UNKNOWN	SYBR	None
147	G3	F4_1+	RGB(0,245,255)			ACT2-RT	RGB(255,128,0)	UNKNOWN	SYBR	None
148	G4	F4_1+	RGB(0,245,255)			ACT2-RT	RGB(255,128,0)	UNKNOWN	SYBR	None
149	G5	F4_1+	RGB(0,245,255)			ACT2	RGB(255,255,0)	UNKNOWN	SYBR	None
150	G6	F4_1+	RGB(0,245,255)			ACT2	RGB(255,255,0)	UNKNOWN	SYBR	None
151	G7	F4_1+	RGB(0,245,255)			ACT2	RGB(255,255,0)	UNKNOWN	SYBR	None
152	G8	F4_1+	RGB(0,245,255)			EVD-SPL	RGB(0,139,69)	UNKNOWN	SYBR	None
153	G9	F4_1+	RGB(0,245,255)			EVD-SPL	RGB(0,139,69)	UNKNOWN	SYBR	None
154	G10	F4_1+	RGB(0,245,255)			EVD-SPL	RGB(0,139,69)	UNKNOWN	SYBR	None
155	G11	F4_1+	RGB(0,245,255)			EVD-UNSPL	RGB(0,0,255)	UNKNOWN	SYBR	None
156	G12	F4_1+	RGB(0,245,255)			EVD-UNSPL	RGB(0,0,255)	UNKNOWN	SYBR	None
157	G13	F4_1+	RGB(0,245,255)			EVD-UNSPL	RGB(0,0,255)	UNKNOWN	SYBR	None
158	G14	F6_1+	RGB(238,18,137)			ACT2-RT	RGB(255,128,0)	UNKNOWN	SYBR	None
159	G15	F6_1+	RGB(238,18,137)			ACT2-RT	RGB(255,128,0)	UNKNOWN	SYBR	None
160	G16
161	G17
162	G18
163	G19
164	G20
165	G21
166	G22
167	G23	F6_1+	RGB(238,18,137)			ACT2-RT	RGB(255,128,0)	UNKNOWN	SYBR	None
168	G24	F6_1+	RGB(238,18,137)			ACT2-RT	RGB(255,128,0)	UNKNOWN	SYBR	None
169	H1	F2_2+	RGB(255,127,0)			ACT2-RT	RGB(255,128,0)	UNKNOWN	SYBR	None
170	H2	F2_2+	RGB(255,127,0)			ACT2-RT	RGB(255,128,0)	UNKNOWN	SYBR	None
171	H3	F2_2+	RGB(255,127,0)			ACT2-RT	RGB(255,128,0)	UNKNOWN	SYBR	None
172	H4	F2_2+	RGB(255,127,0)			ACT2-RT	RGB(255,128,0)	UNKNOWN	SYBR	None
173	H5	F2_2+	RGB(255,127,0)			ACT2	RGB(255,255,0)	UNKNOWN	SYBR	None
174	H6	F2_2+	RGB(255,127,0)			ACT2	RGB(255,255,0)	UNKNOWN	SYBR	None
175	H7	F2_2+	RGB(255,127,0)			ACT2	RGB(255,255,0)	UNKNOWN	SYBR	None
176	H8	F2_2+	RGB(255,127,0)			EVD-SPL	RGB(0,139,69)	UNKNOWN	SYBR	None
177	H9	F2_2+	RGB(255,127,0)			EVD-SPL	RGB(0,139,69)	UNKNOWN	SYBR	None
178	H10	F2_2+	RGB(255,127,0)			EVD-SPL	RGB(0,139,69)	UNKNOWN	SYBR	None
179	H11	F2_2+	RGB(255,127,0)			EVD-UNSPL	RGB(0,0,255)	UNKNOWN	SYBR	None
180	H12	F2_2+	RGB(255,127,0)			EVD-UNSPL	RGB(0,0,255)	UNKNOWN	SYBR	None
181	H13	F2_2+	RGB(255,127,0)			EVD-UNSPL	RGB(0,0,255)	UNKNOWN	SYBR	None
182	H14	F6_2+	RGB(176,23,31)			ACT2	RGB(255,255,0)	UNKNOWN	SYBR	None
183	H15	F6_2+	RGB(176,23,31)			ACT2	RGB(255,255,0)	UNKNOWN	SYBR	None
184	H16	F6_2+	RGB(176,23,31)			ACT2	RGB(255,255,0)	UNKNOWN	SYBR	None
185	H17	F6_2+	RGB(176,23,31)			EVD-SPL	RGB(0,139,69)	UNKNOWN	SYBR	None
186	H18	F6_2+	RGB(176,23,31)			EVD-SPL	RGB(0,139,69)	UNKNOWN	SYBR	None
187	H19	F6_2+	RGB(176,23,31)			EVD-SPL	RGB(0,139,69)	UNKNOWN	SYBR	None
188	H20	F6_2+	RGB(176,23,31)			EVD-UNSPL	RGB(0,0,255)	UNKNOWN	SYBR	None
189	H21	F6_2+	RGB(176,23,31)			EVD-UNSPL	RGB(0,0,255)	UNKNOWN	SYBR	None
190	H22	F6_2+	RGB(176,23,31)			EVD-UNSPL	RGB(0,0,255)	UNKNOWN	SYBR	None
191	H23	F6_2+	RGB(176,23,31)			ACT2-RT	RGB(255,128,0)	UNKNOWN	SYBR	None
192	H24	F6_2+	RGB(176,23,31)			ACT2-RT	RGB(255,128,0)	UNKNOWN	SYBR	None
193	I1	F4_2+	RGB(238,220,130)			ACT2-RT	RGB(255,128,0)	UNKNOWN	SYBR	None
194	I2	F4_2+	RGB(238,220,130)			ACT2-RT	RGB(255,128,0)	UNKNOWN	SYBR	None
195	I3	F4_2+	RGB(238,220,130)			ACT2-RT	RGB(255,128,0)	UNKNOWN	SYBR	None
196	I4	F4_2+	RGB(238,220,130)			ACT2-RT	RGB(255,128,0)	UNKNOWN	SYBR	None
197	I5	F4_2+	RGB(238,220,130)			ACT2	RGB(255,255,0)	UNKNOWN	SYBR	None
198	I6	F4_2+	RGB(238,220,130)			ACT2	RGB(255,255,0)	UNKNOWN	SYBR	None
199	I7	F4_2+	RGB(238,220,130)			ACT2	RGB(255,255,0)	UNKNOWN	SYBR	None
200	I8	F4_2+	RGB(238,220,130)			EVD-SPL	RGB(0,139,69)	UNKNOWN	SYBR	None
201	I9	F4_2+	RGB(238,220,130)			EVD-SPL	RGB(0,139,69)	UNKNOWN	SYBR	None
202	I10	F4_2+	RGB(238,220,130)			EVD-SPL	RGB(0,139,69)	UNKNOWN	SYBR	None
203	I11	F4_2+	RGB(238,220,130)			EVD-UNSPL	RGB(0,0,255)	UNKNOWN	SYBR	None
204	I12	F4_2+	RGB(238,220,130)			EVD-UNSPL	RGB(0,0,255)	UNKNOWN	SYBR	None
205	I13	F4_2+	RGB(238,220,130)			EVD-UNSPL	RGB(0,0,255)	UNKNOWN	SYBR	None
206	I14	F6_2+	RGB(176,23,31)			ACT2-RT	RGB(255,128,0)	UNKNOWN	SYBR	None
207	I15	F6_2+	RGB(176,23,31)			ACT2-RT	RGB(255,128,0)	UNKNOWN	SYBR	None
208	I16
209	I17
210	I18
211	I19
212	I20
213	I21
214	I22
215	I23	F6_2+	RGB(176,23,31)			ACT2-RT	RGB(255,128,0)	UNKNOWN	SYBR	None
216	I24	F6_2+	RGB(176,23,31)			ACT2-RT	RGB(255,128,0)	UNKNOWN	SYBR	None
217	J1	F2_1-	RGB(139,137,112)			ACT2-RT	RGB(255,128,0)	UNKNOWN	SYBR	None
218	J2	F2_1-	RGB(139,137,112)			ACT2-RT	RGB(255,128,0)	UNKNOWN	SYBR	None
219	J3	F2_1-	RGB(139,137,112)			ACT2-RT	RGB(255,128,0)	UNKNOWN	SYBR	None
220	J4	F2_1-	RGB(139,137,112)			ACT2-RT	RGB(255,128,0)	UNKNOWN	SYBR	None
221	J5	F2_1-	RGB(139,137,112)			ACT2	RGB(255,255,0)	UNKNOWN	SYBR	None
222	J6	F2_1-	RGB(139,137,112)			ACT2	RGB(255,255,0)	UNKNOWN	SYBR	None
223	J7	F2_1-	RGB(139,137,112)			ACT2	RGB(255,255,0)	UNKNOWN	SYBR	None
224	J8	F2_1-	RGB(139,137,112)			EVD-SPL	RGB(0,139,69)	UNKNOWN	SYBR	None
225	J9	F2_1-	RGB(139,137,112)			EVD-SPL	RGB(0,139,69)	UNKNOWN	SYBR	None
226	J10	F2_1-	RGB(139,137,112)			EVD-SPL	RGB(0,139,69)	UNKNOWN	SYBR	None
227	J11	F2_1-	RGB(139,137,112)			EVD-UNSPL	RGB(0,0,255)	UNKNOWN	SYBR	None
228	J12	F2_1-	RGB(139,137,112)			EVD-UNSPL	RGB(0,0,255)	UNKNOWN	SYBR	None
229	J13	F2_1-	RGB(139,137,112)			EVD-UNSPL	RGB(0,0,255)	UNKNOWN	SYBR	None
230	J14	F6_1-	RGB(0,0,255)			ACT2	RGB(255,255,0)	UNKNOWN	SYBR	None
231	J15	F6_1-	RGB(0,0,255)			ACT2	RGB(255,255,0)	UNKNOWN	SYBR	None
232	J16	F6_1-	RGB(0,0,255)			ACT2	RGB(255,255,0)	UNKNOWN	SYBR	None
233	J17	F6_1-	RGB(0,0,255)			EVD-SPL	RGB(0,139,69)	UNKNOWN	SYBR	None
234	J18	F6_1-	RGB(0,0,255)			EVD-SPL	RGB(0,139,69)	UNKNOWN	SYBR	None
235	J19	F6_1-	RGB(0,0,255)			EVD-SPL	RGB(0,139,69)	UNKNOWN	SYBR	None
236	J20	F6_1-	RGB(0,0,255)			EVD-UNSPL	RGB(0,0,255)	UNKNOWN	SYBR	None
237	J21	F6_1-	RGB(0,0,255)			EVD-UNSPL	RGB(0,0,255)	UNKNOWN	SYBR	None
238	J22	F6_1-	RGB(0,0,255)			EVD-UNSPL	RGB(0,0,255)	UNKNOWN	SYBR	None
239	J23	F6_1-	RGB(0,0,255)			ACT2-RT	RGB(255,128,0)	UNKNOWN	SYBR	None
240	J24	F6_1-	RGB(0,0,255)			ACT2-RT	RGB(255,128,0)	UNKNOWN	SYBR	None
241	K1	F4_1-	RGB(238,238,0)			ACT2-RT	RGB(255,128,0)	UNKNOWN	SYBR	None
242	K2	F4_1-	RGB(238,238,0)			ACT2-RT	RGB(255,128,0)	UNKNOWN	SYBR	None
243	K3	F4_1-	RGB(238,238,0)			ACT2-RT	RGB(255,128,0)	UNKNOWN	SYBR	None
244	K4	F4_1-	RGB(238,238,0)			ACT2-RT	RGB(255,128,0)	UNKNOWN	SYBR	None
245	K5	F4_1-	RGB(238,238,0)			ACT2	RGB(255,255,0)	UNKNOWN	SYBR	None
246	K6	F4_1-	RGB(238,238,0)			ACT2	RGB(255,255,0)	UNKNOWN	SYBR	None
247	K7	F4_1-	RGB(238,238,0)			ACT2	RGB(255,255,0)	UNKNOWN	SYBR	None
248	K8	F4_1-	RGB(238,238,0)			EVD-SPL	RGB(0,139,69)	UNKNOWN	SYBR	None
249	K9	F4_1-	RGB(238,238,0)			EVD-SPL	RGB(0,139,69)	UNKNOWN	SYBR	None
250	K10	F4_1-	RGB(238,238,0)			EVD-SPL	RGB(0,139,69)	UNKNOWN	SYBR	None
251	K11	F4_1-	RGB(238,238,0)			EVD-UNSPL	RGB(0,0,255)	UNKNOWN	SYBR	None
252	K12	F4_1-	RGB(238,238,0)			EVD-UNSPL	RGB(0,0,255)	UNKNOWN	SYBR	None
253	K13	F4_1-	RGB(238,238,0)			EVD-UNSPL	RGB(0,0,255)	UNKNOWN	SYBR	None
254	K14	F6_1-	RGB(0,0,255)			ACT2-RT	RGB(255,128,0)	UNKNOWN	SYBR	None
255	K15	F6_1-	RGB(0,0,255)			ACT2-RT	RGB(255,128,0)	UNKNOWN	SYBR	None
256	K16
257	K17
258	K18
259	K19
260	K20
261	K21
262	K22
263	K23	F6_1-	RGB(0,0,255)			ACT2-RT	RGB(255,128,0)	UNKNOWN	SYBR	None
264	K24	F6_1-	RGB(0,0,255)			ACT2-RT	RGB(255,128,0)	UNKNOWN	SYBR	None
265	L1	F2_2-	RGB(238,121,66)			ACT2-RT	RGB(255,128,0)	UNKNOWN	SYBR	None
266	L2	F2_2-	RGB(238,121,66)			ACT2-RT	RGB(255,128,0)	UNKNOWN	SYBR	None
267	L3	F2_2-	RGB(238,121,66)			ACT2-RT	RGB(255,128,0)	UNKNOWN	SYBR	None
268	L4	F2_2-	RGB(238,121,66)			ACT2-RT	RGB(255,128,0)	UNKNOWN	SYBR	None
269	L5	F2_2-	RGB(238,121,66)			ACT2	RGB(255,255,0)	UNKNOWN	SYBR	None
270	L6	F2_2-	RGB(238,121,66)			ACT2	RGB(255,255,0)	UNKNOWN	SYBR	None
271	L7	F2_2-	RGB(238,121,66)			ACT2	RGB(255,255,0)	UNKNOWN	SYBR	None
272	L8	F2_2-	RGB(238,121,66)			EVD-SPL	RGB(0,139,69)	UNKNOWN	SYBR	None
273	L9	F2_2-	RGB(238,121,66)			EVD-SPL	RGB(0,139,69)	UNKNOWN	SYBR	None
274	L10	F2_2-	RGB(238,121,66)			EVD-SPL	RGB(0,139,69)	UNKNOWN	SYBR	None
275	L11	F2_2-	RGB(238,121,66)			EVD-UNSPL	RGB(0,0,255)	UNKNOWN	SYBR	None
276	L12	F2_2-	RGB(238,121,66)			EVD-UNSPL	RGB(0,0,255)	UNKNOWN	SYBR	None
277	L13	F2_2-	RGB(238,121,66)			EVD-UNSPL	RGB(0,0,255)	UNKNOWN	SYBR	None
278	L14	F6_2-	RGB(0,139,69)			ACT2	RGB(255,255,0)	UNKNOWN	SYBR	None
279	L15	F6_2-	RGB(0,139,69)			ACT2	RGB(255,255,0)	UNKNOWN	SYBR	None
280	L16	F6_2-	RGB(0,139,69)			ACT2	RGB(255,255,0)	UNKNOWN	SYBR	None
281	L17	F6_2-	RGB(0,139,69)			EVD-SPL	RGB(0,139,69)	UNKNOWN	SYBR	None
282	L18	F6_2-	RGB(0,139,69)			EVD-SPL	RGB(0,139,69)	UNKNOWN	SYBR	None
283	L19	F6_2-	RGB(0,139,69)			EVD-SPL	RGB(0,139,69)	UNKNOWN	SYBR	None
284	L20	F6_2-	RGB(0,139,69)			EVD-UNSPL	RGB(0,0,255)	UNKNOWN	SYBR	None
285	L21	F6_2-	RGB(0,139,69)			EVD-UNSPL	RGB(0,0,255)	UNKNOWN	SYBR	None
286	L22	F6_2-	RGB(0,139,69)			EVD-UNSPL	RGB(0,0,255)	UNKNOWN	SYBR	None
287	L23	F6_2-	RGB(0,139,69)			ACT2-RT	RGB(255,128,0)	UNKNOWN	SYBR	None
288	L24	F6_2-	RGB(0,139,69)			ACT2-RT	RGB(255,128,0)	UNKNOWN	SYBR	None
289	M1	F4_2-	RGB(142,142,56)			ACT2-RT	RGB(255,128,0)	UNKNOWN	SYBR	None
290	M2	F4_2-	RGB(142,142,56)			ACT2-RT	RGB(255,128,0)	UNKNOWN	SYBR	None
291	M3	F4_2-	RGB(142,142,56)			ACT2-RT	RGB(255,128,0)	UNKNOWN	SYBR	None
292	M4	F4_2-	RGB(142,142,56)			ACT2-RT	RGB(255,128,0)	UNKNOWN	SYBR	None
293	M5	F4_2-	RGB(142,142,56)			ACT2	RGB(255,255,0)	UNKNOWN	SYBR	None
294	M6	F4_2-	RGB(142,142,56)			ACT2	RGB(255,255,0)	UNKNOWN	SYBR	None
295	M7	F4_2-	RGB(142,142,56)			ACT2	RGB(255,255,0)	UNKNOWN	SYBR	None
296	M8	F4_2-	RGB(142,142,56)			EVD-SPL	RGB(0,139,69)	UNKNOWN	SYBR	None
297	M9	F4_2-	RGB(142,142,56)			EVD-SPL	RGB(0,139,69)	UNKNOWN	SYBR	None
298	M10	F4_2-	RGB(142,142,56)			EVD-SPL	RGB(0,139,69)	UNKNOWN	SYBR	None
299	M11	F4_2-	RGB(142,142,56)			EVD-UNSPL	RGB(0,0,255)	UNKNOWN	SYBR	None
300	M12	F4_2-	RGB(142,142,56)			EVD-UNSPL	RGB(0,0,255)	UNKNOWN	SYBR	None
301	M13	F4_2-	RGB(142,142,56)			EVD-UNSPL	RGB(0,0,255)	UNKNOWN	SYBR	None
302	M14	F6_2-	RGB(0,139,69)			ACT2-RT	RGB(255,128,0)	UNKNOWN	SYBR	None
303	M15	F6_2-	RGB(0,139,69)			ACT2-RT	RGB(255,128,0)	UNKNOWN	SYBR	None
304	M16
305	M17
306	M18
307	M19
308	M20
309	M21
310	M22
311	M23	F6_2-	RGB(0,139,69)			ACT2-RT	RGB(255,128,0)	UNKNOWN	SYBR	None
312	M24	F6_2-	RGB(0,139,69)			ACT2-RT	RGB(255,128,0)	UNKNOWN	SYBR	None
313	N1
314	N2
315	N3
316	N4
317	N5					ACT2	RGB(255,255,0)	NTC	SYBR	None
318	N6					ACT2	RGB(255,255,0)	NTC	SYBR	None
319	N7					ACT2	RGB(255,255,0)	NTC	SYBR	None
320	N8					EVD-SPL	RGB(0,139,69)	NTC	SYBR	None
321	N9					EVD-SPL	RGB(0,139,69)	NTC	SYBR	None
322	N10					EVD-SPL	RGB(0,139,69)	NTC	SYBR	None
323	N11					EVD-UNSPL	RGB(0,0,255)	NTC	SYBR	None
324	N12					EVD-UNSPL	RGB(0,0,255)	NTC	SYBR	None
325	N13					EVD-UNSPL	RGB(0,0,255)	NTC	SYBR	None
326	N14
327	N15
328	N16
329	N17
330	N18
331	N19
332	N20
333	N21
334	N22
335	N23
336	N24
337	O1
338	O2
339	O3
340	O4
341	O5
342	O6
343	O7
344	O8
345	O9
346	O10
347	O11
348	O12
349	O13
350	O14
351	O15
352	O16
353	O17
354	O18
355	O19
356	O20
357	O21
358	O22
359	O23
360	O24
361	P1
362	P2
363	P3
364	P4
365	P5
366	P6
367	P7
368	P8
369	P9
370	P10
371	P11
372	P12
373	P13
374	P14
375	P15
376	P16
377	P17
378	P18
379	P19
380	P20
381	P21
382	P22
383	P23
384	P24

## Sheet: Amplification Data
Block Type	384-Well Block
Calibration Background is expired	No
Calibration Background performed on	06-16-2021
Calibration Pure Dye ABY is expired	No
Calibration Pure Dye ABY performed on	06-16-2021
Calibration Pure Dye CY5 is expired	No
Calibration Pure Dye CY5 performed on	06-16-2021
Calibration Pure Dye FAM is expired	No
Calibration Pure Dye FAM performed on	06-16-2021
Calibration Pure Dye JUN is expired	No
Calibration Pure Dye JUN performed on	06-16-2021
Calibration Pure Dye MUSTANG PURPLE is expired	No
Calibration Pure Dye MUSTANG PURPLE performed on	06-16-2021
Calibration Pure Dye NED is expired	No
Calibration Pure Dye NED performed on	06-16-2021
Calibration Pure Dye ROX is expired	No
Calibration Pure Dye ROX performed on	06-16-2021
Calibration Pure Dye SYBR is expired	No
Calibration Pure Dye SYBR performed on	06-16-2021
Calibration Pure Dye TAMRA is expired	No
Calibration Pure Dye TAMRA performed on	06-16-2021
Calibration Pure Dye VIC is expired	No
Calibration Pure Dye VIC performed on	06-16-2021
Calibration ROI is expired	No
Calibration ROI performed on	06-16-2021
Calibration Uniformity is expired	No
Calibration Uniformity performed on	06-16-2021
Chemistry	SYBR_GREEN
Date Created	2021-09-28 16:33:50 PM CEST
Experiment File Name	R:\Marieke_AMO\qPCR\rdr6_allGen_explvl_AGAIN_220721.eds
Experiment Name	rdr6_allGen_explvl_AGAIN_220721
Experiment Run End Time	2021-07-22 14:25:29 PM CEST
Experiment Type	Comparative Cт (ΔΔCт)
Instrument Name	272531281
Instrument Serial Number	272531281
Instrument Type	QuantStudio™ 5 System
Passive Reference	ROX
Post-read Stage/Step
Pre-read Stage/Step
Quantification Cycle Method	Ct
Signal Smoothing On	true
Stage where Melt Analysis is performed	Stage3
Stage/ Cycle where Ct Analysis is performed	Stage2, Step2
Well	Well Position	Cycle	Target Name	Rn	Delta Rn
1	A1	1
1	A1	2
1	A1	3
1	A1	4
1	A1	5
1	A1	6
1	A1	7
1	A1	8
1	A1	9
1	A1	10
1	A1	11
1	A1	12
1	A1	13
1	A1	14
1	A1	15
1	A1	16
1	A1	17
1	A1	18
1	A1	19
1	A1	20
1	A1	21
1	A1	22
1	A1	23
1	A1	24
1	A1	25
1	A1	26
1	A1	27
1	A1	28
1	A1	29
1	A1	30
1	A1	31
1	A1	32
1	A1	33
1	A1	34
1	A1	35
1	A1	36
1	A1	37
1	A1	38
1	A1	39
1	A1	40
2	A2	1
2	A2	2
2	A2	3
2	A2	4
2	A2	5
2	A2	6
2	A2	7
2	A2	8
2	A2	9
2	A2	10
2	A2	11
2	A2	12
2	A2	13
2	A2	14
2	A2	15
2	A2	16
2	A2	17
2	A2	18
2	A2	19
2	A2	20
2	A2	21
2	A2	22
2	A2	23
2	A2	24
2	A2	25
2	A2	26
2	A2	27
2	A2	28
2	A2	29
2	A2	30
2	A2	31
2	A2	32
2	A2	33
2	A2	34
2	A2	35
2	A2	36
2	A2	37
2	A2	38
2	A2	39
2	A2	40
3	A3	1
3	A3	2
3	A3	3
3	A3	4
3	A3	5
3	A3	6
3	A3	7
3	A3	8
3	A3	9
3	A3	10
3	A3	11
3	A3	12
3	A3	13
3	A3	14
3	A3	15
3	A3	16
3	A3	17
3	A3	18
3	A3	19
3	A3	20
3	A3	21
3	A3	22
3	A3	23
3	A3	24
3	A3	25
3	A3	26
3	A3	27
3	A3	28
3	A3	29
3	A3	30
3	A3	31
3	A3	32
3	A3	33
3	A3	34
3	A3	35
3	A3	36
3	A3	37
3	A3	38
3	A3	39
3	A3	40
4	A4	1
4	A4	2
4	A4	3
4	A4	4
4	A4	5
4	A4	6
4	A4	7
4	A4	8
4	A4	9
4	A4	10
4	A4	11
4	A4	12
4	A4	13
4	A4	14
4	A4	15
4	A4	16
4	A4	17
4	A4	18
4	A4	19
4	A4	20
4	A4	21
4	A4	22
4	A4	23
4	A4	24
4	A4	25
4	A4	26
4	A4	27
4	A4	28
4	A4	29
4	A4	30
4	A4	31
4	A4	32
4	A4	33
4	A4	34
4	A4	35
4	A4	36
4	A4	37
4	A4	38
4	A4	39
4	A4	40
5	A5	1
5	A5	2
5	A5	3
5	A5	4
5	A5	5
5	A5	6
5	A5	7
5	A5	8
5	A5	9
5	A5	10
5	A5	11
5	A5	12
5	A5	13
5	A5	14
5	A5	15
5	A5	16
5	A5	17
5	A5	18
5	A5	19
5	A5	20
5	A5	21
5	A5	22
5	A5	23
5	A5	24
5	A5	25
5	A5	26
5	A5	27
5	A5	28
5	A5	29
5	A5	30
5	A5	31
5	A5	32
5	A5	33
5	A5	34
5	A5	35
5	A5	36
5	A5	37
5	A5	38
5	A5	39
5	A5	40
6	A6	1
6	A6	2
6	A6	3
6	A6	4
6	A6	5
6	A6	6
6	A6	7
6	A6	8
6	A6	9
6	A6	10
6	A6	11
6	A6	12
6	A6	13
6	A6	14
6	A6	15
6	A6	16
6	A6	17
6	A6	18
6	A6	19
6	A6	20
6	A6	21
6	A6	22
6	A6	23
6	A6	24
6	A6	25
6	A6	26
6	A6	27
6	A6	28
6	A6	29
6	A6	30
6	A6	31
6	A6	32
6	A6	33
6	A6	34
6	A6	35
6	A6	36
6	A6	37
6	A6	38
6	A6	39
6	A6	40
7	A7	1
7	A7	2
7	A7	3
7	A7	4
7	A7	5
7	A7	6
7	A7	7
7	A7	8
7	A7	9
7	A7	10
7	A7	11
7	A7	12
7	A7	13
7	A7	14
7	A7	15
7	A7	16
7	A7	17
7	A7	18
7	A7	19
7	A7	20
7	A7	21
7	A7	22
7	A7	23
7	A7	24
7	A7	25
7	A7	26
7	A7	27
7	A7	28
7	A7	29
7	A7	30
7	A7	31
7	A7	32
7	A7	33
7	A7	34
7	A7	35
7	A7	36
7	A7	37
7	A7	38
7	A7	39
7	A7	40
8	A8	1
8	A8	2
8	A8	3
8	A8	4
8	A8	5
8	A8	6
8	A8	7
8	A8	8
8	A8	9
8	A8	10
8	A8	11
8	A8	12
8	A8	13
8	A8	14
8	A8	15
8	A8	16
8	A8	17
8	A8	18
8	A8	19
8	A8	20
8	A8	21
8	A8	22
8	A8	23
8	A8	24
8	A8	25
8	A8	26
8	A8	27
8	A8	28
8	A8	29
8	A8	30
8	A8	31
8	A8	32
8	A8	33
8	A8	34
8	A8	35
8	A8	36
8	A8	37
8	A8	38
8	A8	39
8	A8	40
9	A9	1
9	A9	2
9	A9	3
9	A9	4
9	A9	5
9	A9	6
9	A9	7
9	A9	8
9	A9	9
9	A9	10
9	A9	11
9	A9	12
9	A9	13
9	A9	14
9	A9	15
9	A9	16
9	A9	17
9	A9	18
9	A9	19
9	A9	20
9	A9	21
9	A9	22
9	A9	23
9	A9	24
9	A9	25
9	A9	26
9	A9	27
9	A9	28
9	A9	29
9	A9	30
9	A9	31
9	A9	32
9	A9	33
9	A9	34
9	A9	35
9	A9	36
9	A9	37
9	A9	38
9	A9	39
9	A9	40
10	A10	1
10	A10	2
10	A10	3
10	A10	4
10	A10	5
10	A10	6
10	A10	7
10	A10	8
10	A10	9
10	A10	10
10	A10	11
10	A10	12
10	A10	13
10	A10	14
10	A10	15
10	A10	16
10	A10	17
10	A10	18
10	A10	19
10	A10	20
10	A10	21
10	A10	22
10	A10	23
10	A10	24
10	A10	25
10	A10	26
10	A10	27
10	A10	28
10	A10	29
10	A10	30
10	A10	31
10	A10	32
10	A10	33
10	A10	34
10	A10	35
10	A10	36
10	A10	37
10	A10	38
10	A10	39
10	A10	40
11	A11	1
11	A11	2
11	A11	3
11	A11	4
11	A11	5
11	A11	6
11	A11	7
11	A11	8
11	A11	9
11	A11	10
11	A11	11
11	A11	12
11	A11	13
11	A11	14
11	A11	15
11	A11	16
11	A11	17
11	A11	18
11	A11	19
11	A11	20
11	A11	21
11	A11	22
11	A11	23
11	A11	24
11	A11	25
11	A11	26
11	A11	27
11	A11	28
11	A11	29
11	A11	30
11	A11	31
11	A11	32
11	A11	33
11	A11	34
11	A11	35
11	A11	36
11	A11	37
11	A11	38
11	A11	39
11	A11	40
12	A12	1
12	A12	2
12	A12	3
12	A12	4
12	A12	5
12	A12	6
12	A12	7
12	A12	8
12	A12	9
12	A12	10
12	A12	11
12	A12	12
12	A12	13
12	A12	14
12	A12	15
12	A12	16
12	A12	17
12	A12	18
12	A12	19
12	A12	20
12	A12	21
12	A12	22
12	A12	23
12	A12	24
12	A12	25
12	A12	26
12	A12	27
12	A12	28
12	A12	29
12	A12	30
12	A12	31
12	A12	32
12	A12	33
12	A12	34
12	A12	35
12	A12	36
12	A12	37
12	A12	38
12	A12	39
12	A12	40
13	A13	1
13	A13	2
13	A13	3
13	A13	4
13	A13	5
13	A13	6
13	A13	7
13	A13	8
13	A13	9
13	A13	10
13	A13	11
13	A13	12
13	A13	13
13	A13	14
13	A13	15
13	A13	16
13	A13	17
13	A13	18
13	A13	19
13	A13	20
13	A13	21
13	A13	22
13	A13	23
13	A13	24
13	A13	25
13	A13	26
13	A13	27
13	A13	28
13	A13	29
13	A13	30
13	A13	31
13	A13	32
13	A13	33
13	A13	34
13	A13	35
13	A13	36
13	A13	37
13	A13	38
13	A13	39
13	A13	40
14	A14	1
14	A14	2
14	A14	3
14	A14	4
14	A14	5
14	A14	6
14	A14	7
14	A14	8
14	A14	9
14	A14	10
14	A14	11
14	A14	12
14	A14	13
14	A14	14
14	A14	15
14	A14	16
14	A14	17
14	A14	18
14	A14	19
14	A14	20
14	A14	21
14	A14	22
14	A14	23
14	A14	24
14	A14	25
14	A14	26
14	A14	27
14	A14	28
14	A14	29
14	A14	30
14	A14	31
14	A14	32
14	A14	33
14	A14	34
14	A14	35
14	A14	36
14	A14	37
14	A14	38
14	A14	39
14	A14	40
15	A15	1
15	A15	2
15	A15	3
15	A15	4
15	A15	5
15	A15	6
15	A15	7
15	A15	8
15	A15	9
15	A15	10
15	A15	11
15	A15	12
15	A15	13
15	A15	14
15	A15	15
15	A15	16
15	A15	17
15	A15	18
15	A15	19
15	A15	20
15	A15	21
15	A15	22
15	A15	23
15	A15	24
15	A15	25
15	A15	26
15	A15	27
15	A15	28
15	A15	29
15	A15	30
15	A15	31
15	A15	32
15	A15	33
15	A15	34
15	A15	35
15	A15	36
15	A15	37
15	A15	38
15	A15	39
15	A15	40
16	A16	1
16	A16	2
16	A16	3
16	A16	4
16	A16	5
16	A16	6
16	A16	7
16	A16	8
16	A16	9
16	A16	10
16	A16	11
16	A16	12
16	A16	13
16	A16	14
16	A16	15
16	A16	16
16	A16	17
16	A16	18
16	A16	19
16	A16	20
16	A16	21
16	A16	22
16	A16	23
16	A16	24
16	A16	25
16	A16	26
16	A16	27
16	A16	28
16	A16	29
16	A16	30
16	A16	31
16	A16	32
16	A16	33
16	A16	34
16	A16	35
16	A16	36
16	A16	37
16	A16	38
16	A16	39
16	A16	40
17	A17	1
17	A17	2
17	A17	3
17	A17	4
17	A17	5
17	A17	6
17	A17	7
17	A17	8
17	A17	9
17	A17	10
17	A17	11
17	A17	12
17	A17	13
17	A17	14
17	A17	15
17	A17	16
17	A17	17
17	A17	18
17	A17	19
17	A17	20
17	A17	21
17	A17	22
17	A17	23
17	A17	24
17	A17	25
17	A17	26
17	A17	27
17	A17	28
17	A17	29
17	A17	30
17	A17	31
17	A17	32
17	A17	33
17	A17	34
17	A17	35
17	A17	36
17	A17	37
17	A17	38
17	A17	39
17	A17	40
18	A18	1
18	A18	2
18	A18	3
18	A18	4
18	A18	5
18	A18	6
18	A18	7
18	A18	8
18	A18	9
18	A18	10
18	A18	11
18	A18	12
18	A18	13
18	A18	14
18	A18	15
18	A18	16
18	A18	17
18	A18	18
18	A18	19
18	A18	20
18	A18	21
18	A18	22
18	A18	23
18	A18	24
18	A18	25
18	A18	26
18	A18	27
18	A18	28
18	A18	29
18	A18	30
18	A18	31
18	A18	32
18	A18	33
18	A18	34
18	A18	35
18	A18	36
18	A18	37
18	A18	38
18	A18	39
18	A18	40
19	A19	1
19	A19	2
19	A19	3
19	A19	4
19	A19	5
19	A19	6
19	A19	7
19	A19	8
19	A19	9
19	A19	10
19	A19	11
19	A19	12
19	A19	13
19	A19	14
19	A19	15
19	A19	16
19	A19	17
19	A19	18
19	A19	19
19	A19	20
19	A19	21
19	A19	22
19	A19	23
19	A19	24
19	A19	25
19	A19	26
19	A19	27
19	A19	28
19	A19	29
19	A19	30
19	A19	31
19	A19	32
19	A19	33
19	A19	34
19	A19	35
19	A19	36
19	A19	37
19	A19	38
19	A19	39
19	A19	40
20	A20	1
20	A20	2
20	A20	3
20	A20	4
20	A20	5
20	A20	6
20	A20	7
20	A20	8
20	A20	9
20	A20	10
20	A20	11
20	A20	12
20	A20	13
20	A20	14
20	A20	15
20	A20	16
20	A20	17
20	A20	18
20	A20	19
20	A20	20
20	A20	21
20	A20	22
20	A20	23
20	A20	24
20	A20	25
20	A20	26
20	A20	27
20	A20	28
20	A20	29
20	A20	30
20	A20	31
20	A20	32
20	A20	33
20	A20	34
20	A20	35
20	A20	36
20	A20	37
20	A20	38
20	A20	39
20	A20	40
21	A21	1
21	A21	2
21	A21	3
21	A21	4
21	A21	5
21	A21	6
21	A21	7
21	A21	8
21	A21	9
21	A21	10
21	A21	11
21	A21	12
21	A21	13
21	A21	14
21	A21	15
21	A21	16
21	A21	17
21	A21	18
21	A21	19
21	A21	20
21	A21	21
21	A21	22
21	A21	23
21	A21	24
21	A21	25
21	A21	26
21	A21	27
21	A21	28
21	A21	29
21	A21	30
21	A21	31
21	A21	32
21	A21	33
21	A21	34
21	A21	35
21	A21	36
21	A21	37
21	A21	38
21	A21	39
21	A21	40
22	A22	1
22	A22	2
22	A22	3
22	A22	4
22	A22	5
22	A22	6
22	A22	7
22	A22	8
22	A22	9
22	A22	10
22	A22	11
22	A22	12
22	A22	13
22	A22	14
22	A22	15
22	A22	16
22	A22	17
22	A22	18
22	A22	19
22	A22	20
22	A22	21
22	A22	22
22	A22	23
22	A22	24
22	A22	25
22	A22	26
22	A22	27
22	A22	28
22	A22	29
22	A22	30
22	A22	31
22	A22	32
22	A22	33
22	A22	34
22	A22	35
22	A22	36
22	A22	37
22	A22	38
22	A22	39
22	A22	40
23	A23	1
23	A23	2
23	A23	3
23	A23	4
23	A23	5
23	A23	6
23	A23	7
23	A23	8
23	A23	9
23	A23	10
23	A23	11
23	A23	12
23	A23	13
23	A23	14
23	A23	15
23	A23	16
23	A23	17
23	A23	18
23	A23	19
23	A23	20
23	A23	21
23	A23	22
23	A23	23
23	A23	24
23	A23	25
23	A23	26
23	A23	27
23	A23	28
23	A23	29
23	A23	30
23	A23	31
23	A23	32
23	A23	33
23	A23	34
23	A23	35
23	A23	36
23	A23	37
23	A23	38
23	A23	39
23	A23	40
24	A24	1
24	A24	2
24	A24	3
24	A24	4
24	A24	5
24	A24	6
24	A24	7
24	A24	8
24	A24	9
24	A24	10
24	A24	11
24	A24	12
24	A24	13
24	A24	14
24	A24	15
24	A24	16
24	A24	17
24	A24	18
24	A24	19
24	A24	20
24	A24	21
24	A24	22
24	A24	23
24	A24	24
24	A24	25
24	A24	26
24	A24	27
24	A24	28
24	A24	29
24	A24	30
24	A24	31
24	A24	32
24	A24	33
24	A24	34
24	A24	35
24	A24	36
24	A24	37
24	A24	38
24	A24	39
24	A24	40
25	B1	1	ACT2-RT	0.119467	-0.0190617
25	B1	2	ACT2-RT	0.121203	-0.0172297
25	B1	3	ACT2-RT	0.12586	-0.0124758
25	B1	4	ACT2-RT	0.129472	-0.00876756
25	B1	5	ACT2-RT	0.132347	-0.00579542
25	B1	6	ACT2-RT	0.134239	-0.00380739
25	B1	7	ACT2-RT	0.139112	0.00116227
25	B1	8	ACT2-RT	0.140816	0.00296295
25	B1	9	ACT2-RT	0.143282	0.00552493
25	B1	10	ACT2-RT	0.143321	0.00566098
25	B1	11	ACT2-RT	0.141177	0.0036138
25	B1	12	ACT2-RT	0.140198	0.00273105
25	B1	13	ACT2-RT	0.141573	0.00420243
25	B1	14	ACT2-RT	0.143944	0.00667052
25	B1	15	ACT2-RT	0.14325	0.00607238
25	B1	16	ACT2-RT	0.140595	0.00351432
25	B1	17	ACT2-RT	0.139211	0.00222701
25	B1	18	ACT2-RT	0.1384	0.00151244
25	B1	19	ACT2-RT	0.137961	0.00116997
25	B1	20	ACT2-RT	0.136915	0.00022001
25	B1	21	ACT2-RT	0.134916	-0.00168213
25	B1	22	ACT2-RT	0.134329	-0.00217219
25	B1	23	ACT2-RT	0.135937	-0.000468233
25	B1	24	ACT2-RT	0.135887	-0.000421166
25	B1	25	ACT2-RT	0.133446	-0.00276569
25	B1	26	ACT2-RT	0.133317	-0.00279866
25	B1	27	ACT2-RT	0.13699	0.000971628
25	B1	28	ACT2-RT	0.136848	0.000926218
25	B1	29	ACT2-RT	0.134438	-0.0013877
25	B1	30	ACT2-RT	0.133483	-0.00224604
25	B1	31	ACT2-RT	0.134456	-0.00117617
25	B1	32	ACT2-RT	0.135818	0.000281943
25	B1	33	ACT2-RT	0.13536	-7.92526e-05
25	B1	34	ACT2-RT	0.135077	-0.000266074
25	B1	35	ACT2-RT	0.137241	0.00199466
25	B1	36	ACT2-RT	0.137356	0.00220605
25	B1	37	ACT2-RT	0.134582	-0.000471564
25	B1	38	ACT2-RT	0.132774	-0.0021827
25	B1	39	ACT2-RT	0.130198	-0.00466181
25	B1	40	ACT2-RT	0.129292	-0.00547126
26	B2	1	ACT2-RT	0.0929237	-0.0132901
26	B2	2	ACT2-RT	0.0934478	-0.0123415
26	B2	3	ACT2-RT	0.097872	-0.00749283
26	B2	4	ACT2-RT	0.100767	-0.00417315
26	B2	5	ACT2-RT	0.104652	0.000135863
26	B2	6	ACT2-RT	0.104484	0.000392864
26	B2	7	ACT2-RT	0.102364	-0.00130305
26	B2	8	ACT2-RT	0.102314	-0.000928139
26	B2	9	ACT2-RT	0.105893	0.00307536
26	B2	10	ACT2-RT	0.103914	0.00152061
26	B2	11	ACT2-RT	0.102413	0.00044446
26	B2	12	ACT2-RT	0.102883	0.0013389
26	B2	13	ACT2-RT	0.104109	0.00298971
26	B2	14	ACT2-RT	0.103415	0.00272016
26	B2	15	ACT2-RT	0.102289	0.00201801
26	B2	16	ACT2-RT	0.101679	0.00183245
26	B2	17	ACT2-RT	0.100695	0.00127305
26	B2	18	ACT2-RT	0.100114	0.00111665
26	B2	19	ACT2-RT	0.100612	0.0020396
26	B2	20	ACT2-RT	0.0982145	6.62703e-05
26	B2	21	ACT2-RT	0.0969371	-0.000786612
26	B2	22	ACT2-RT	0.0968446	-0.000454674
26	B2	23	ACT2-RT	0.0959289	-0.000945801
26	B2	24	ACT2-RT	0.095443	-0.00100725
26	B2	25	ACT2-RT	0.0961305	0.000104798
26	B2	26	ACT2-RT	0.0948925	-0.000708745
26	B2	27	ACT2-RT	0.0947249	-0.000451805
26	B2	28	ACT2-RT	0.0970308	0.00227854
26	B2	29	ACT2-RT	0.0940193	-0.000308388
26	B2	30	ACT2-RT	0.0925597	-0.00134353
26	B2	31	ACT2-RT	0.0924168	-0.00106192
26	B2	32	ACT2-RT	0.0939068	0.000852614
26	B2	33	ACT2-RT	0.0935826	0.000952907
26	B2	34	ACT2-RT	0.0925506	0.000345401
26	B2	35	ACT2-RT	0.0921873	0.000406645
26	B2	36	ACT2-RT	0.0930136	0.00165737
26	B2	37	ACT2-RT	0.0907842	-0.000147506
26	B2	38	ACT2-RT	0.0886081	-0.00189908
26	B2	39	ACT2-RT	0.0855329	-0.00454973
26	B2	40	ACT2-RT	0.0846626	-0.00499554
27	B3	1	ACT2-RT	0.174156	-0.020325
27	B3	2	ACT2-RT	0.176515	-0.0178162
27	B3	3	ACT2-RT	0.178267	-0.0159136
27	B3	4	ACT2-RT	0.181072	-0.0129585
27	B3	5	ACT2-RT	0.189486	-0.00439491
27	B3	6	ACT2-RT	0.192008	-0.00172328
27	B3	7	ACT2-RT	0.191116	-0.00246497
27	B3	8	ACT2-RT	0.192071	-0.00136013
27	B3	9	ACT2-RT	0.198286	0.00500387
27	B3	10	ACT2-RT	0.198434	0.00530246
27	B3	11	ACT2-RT	0.197726	0.00474392
27	B3	12	ACT2-RT	0.198867	0.00603522
27	B3	13	ACT2-RT	0.200737	0.00805495
27	B3	14	ACT2-RT	0.2005	0.00796735
27	B3	15	ACT2-RT	0.197923	0.00554077
27	B3	16	ACT2-RT	0.197283	0.00505044
27	B3	17	ACT2-RT	0.19574	0.00365759
27	B3	18	ACT2-RT	0.190197	-0.0017358
27	B3	19	ACT2-RT	0.189845	-0.00193743
27	B3	20	ACT2-RT	0.193927	0.0022943
27	B3	21	ACT2-RT	0.19464	0.00315693
27	B3	22	ACT2-RT	0.195678	0.00434518
27	B3	23	ACT2-RT	0.194661	0.00347732
27	B3	24	ACT2-RT	0.193458	0.00242404
27	B3	25	ACT2-RT	0.191839	0.000955351
27	B3	26	ACT2-RT	0.191294	0.000560096
27	B3	27	ACT2-RT	0.1907	0.000116159
27	B3	28	ACT2-RT	0.184662	-0.0057716
27	B3	29	ACT2-RT	0.183517	-0.00676729
27	B3	30	ACT2-RT	0.185249	-0.00488579
27	B3	31	ACT2-RT	0.185885	-0.00409948
27	B3	32	ACT2-RT	0.188362	-0.00147261
27	B3	33	ACT2-RT	0.191712	0.00202718
27	B3	34	ACT2-RT	0.191785	0.00224979
27	B3	35	ACT2-RT	0.191075	0.00168981
27	B3	36	ACT2-RT	0.189103	-0.000131572
27	B3	37	ACT2-RT	0.186378	-0.00270721
27	B3	38	ACT2-RT	0.185569	-0.00336663
27	B3	39	ACT2-RT	0.185824	-0.00296187
27	B3	40	ACT2-RT	0.186435	-0.00220083
28	B4	1	ACT2-RT	0.151511	-0.0294961
28	B4	2	ACT2-RT	0.155455	-0.0252148
28	B4	3	ACT2-RT	0.161531	-0.0188014
28	B4	4	ACT2-RT	0.165962	-0.0140326
28	B4	5	ACT2-RT	0.171371	-0.00828623
28	B4	6	ACT2-RT	0.17597	-0.00334943
28	B4	7	ACT2-RT	0.18084	0.0018584
28	B4	8	ACT2-RT	0.183719	0.00507489
28	B4	9	ACT2-RT	0.185579	0.00727316
28	B4	10	ACT2-RT	0.184154	0.00618509
28	B4	11	ACT2-RT	0.183179	0.00554808
28	B4	12	ACT2-RT	0.184674	0.00738069
28	B4	13	ACT2-RT	0.18456	0.00760446
28	B4	14	ACT2-RT	0.182827	0.00620858
28	B4	15	ACT2-RT	0.181416	0.00513572
28	B4	16	ACT2-RT	0.181994	0.00605155
28	B4	17	ACT2-RT	0.180115	0.00450934
28	B4	18	ACT2-RT	0.174668	-0.000600033
28	B4	19	ACT2-RT	0.173537	-0.00139278
28	B4	20	ACT2-RT	0.175389	0.000796839
28	B4	21	ACT2-RT	0.175077	0.000822882
28	B4	22	ACT2-RT	0.174206	0.000288598
28	B4	23	ACT2-RT	0.174111	0.000532123
28	B4	24	ACT2-RT	0.173273	3.17089e-05
28	B4	25	ACT2-RT	0.172153	-0.00075065
28	B4	26	ACT2-RT	0.170692	-0.00187411
28	B4	27	ACT2-RT	0.170202	-0.00202699
28	B4	28	ACT2-RT	0.172278	0.000386878
28	B4	29	ACT2-RT	0.172335	0.000781621
28	B4	30	ACT2-RT	0.171827	0.000610865
28	B4	31	ACT2-RT	0.167574	-0.00330411
28	B4	32	ACT2-RT	0.166489	-0.00405124
28	B4	33	ACT2-RT	0.168411	-0.00179166
28	B4	34	ACT2-RT	0.168166	-0.00169956
28	B4	35	ACT2-RT	0.167754	-0.00177401
28	B4	36	ACT2-RT	0.168768	-0.000422389
28	B4	37	ACT2-RT	0.168083	-0.000769545
28	B4	38	ACT2-RT	0.167389	-0.0011256
28	B4	39	ACT2-RT	0.167148	-0.00102916
28	B4	40	ACT2-RT	0.166324	-0.00151575
29	B5	1	ACT2	0.778078	-0.0653841
29	B5	2	ACT2	0.805561	-0.0477111
29	B5	3	ACT2	0.847005	-0.0160776
29	B5	4	ACT2	0.874659	0.00176709
29	B5	5	ACT2	0.890142	0.00743951
29	B5	6	ACT2	0.896329	0.00381684
29	B5	7	ACT2	0.910708	0.00838539
29	B5	8	ACT2	0.917822	0.00568914
29	B5	9	ACT2	0.924441	0.0024986
29	B5	10	ACT2	0.928676	-0.00307607
29	B5	11	ACT2	0.93112	-0.0104429
29	B5	12	ACT2	0.948484	-0.00288819
29	B5	13	ACT2	0.97988	0.0186977
29	B5	14	ACT2	1.02834	0.057352
29	B5	15	ACT2	1.11402	0.133218
29	B5	16	ACT2	1.28865	0.298036
29	B5	17	ACT2	1.61547	0.615043
29	B5	18	ACT2	2.20844	1.19821
29	B5	19	ACT2	3.24136	2.22132
29	B5	20	ACT2	4.83472	3.80487
29	B5	21	ACT2	6.67002	5.63036
29	B5	22	ACT2	8.14882	7.09935
29	B5	23	ACT2	9.15519	8.0959
29	B5	24	ACT2	9.98003	8.91093
29	B5	25	ACT2	10.6565	9.57756
29	B5	26	ACT2	11.1663	10.0776
29	B5	27	ACT2	11.5271	10.4286
29	B5	28	ACT2	11.7738	10.6655
29	B5	29	ACT2	11.9558	10.8377
29	B5	30	ACT2	12.1056	10.9777
29	B5	31	ACT2	12.2104	11.0726
29	B5	32	ACT2	12.2844	11.1368
29	B5	33	ACT2	12.3628	11.2054
29	B5	34	ACT2	12.4554	11.2882
29	B5	35	ACT2	12.534	11.357
29	B5	36	ACT2	12.563	11.3762
29	B5	37	ACT2	12.5531	11.3565
29	B5	38	ACT2	12.5941	11.3877
29	B5	39	ACT2	12.631	11.4148
29	B5	40	ACT2	12.6215	11.3955
30	B6	1	ACT2	0.809035	-0.0349032
30	B6	2	ACT2	0.834477	-0.0213376
30	B6	3	ACT2	0.861382	-0.00630863
30	B6	4	ACT2	0.876587	-0.00298049
30	B6	5	ACT2	0.890777	-0.000667177
30	B6	6	ACT2	0.906364	0.00304351
30	B6	7	ACT2	0.925992	0.0107946
30	B6	8	ACT2	0.933281	0.00620714
30	B6	9	ACT2	0.940322	0.00137201
30	B6	10	ACT2	0.946401	-0.00442562
30	B6	11	ACT2	0.955668	-0.00703529
30	B6	12	ACT2	0.975734	0.00115379
30	B6	13	ACT2	1.00994	0.0234828
30	B6	14	ACT2	1.06262	0.0642857
30	B6	15	ACT2	1.1503	0.140094
30	B6	16	ACT2	1.33728	0.315198
30	B6	17	ACT2	1.68085	0.646888
30	B6	18	ACT2	2.30314	1.2573
30	B6	19	ACT2	3.39025	2.33254
30	B6	20	ACT2	5.02888	3.95929
30	B6	21	ACT2	6.92556	5.84409
30	B6	22	ACT2	8.41679	7.32345
30	B6	23	ACT2	9.43393	8.3287
30	B6	24	ACT2	10.2743	9.15724
30	B6	25	ACT2	10.9558	9.82682
30	B6	26	ACT2	11.4657	10.3248
30	B6	27	ACT2	11.7885	10.6357
30	B6	28	ACT2	12.023	10.8584
30	B6	29	ACT2	12.2331	11.0566
30	B6	30	ACT2	12.4238	11.2355
30	B6	31	ACT2	12.5402	11.34
30	B6	32	ACT2	12.6078	11.3957
30	B6	33	ACT2	12.6849	11.461
30	B6	34	ACT2	12.7428	11.5069
30	B6	35	ACT2	12.8042	11.5564
30	B6	36	ACT2	12.8639	11.6043
30	B6	37	ACT2	12.921	11.6495
30	B6	38	ACT2	12.9364	11.653
30	B6	39	ACT2	12.8837	11.5885
30	B6	40	ACT2	12.8877	11.5806
31	B7	1	ACT2	0.811483	-0.0619885
31	B7	2	ACT2	0.840706	-0.0445689
31	B7	3	ACT2	0.882315	-0.014763
31	B7	4	ACT2	0.909457	0.000576796
31	B7	5	ACT2	0.926956	0.00627234
31	B7	6	ACT2	0.941348	0.00886183
31	B7	7	ACT2	0.951454	0.00716462
31	B7	8	ACT2	0.955724	-0.00036843
31	B7	9	ACT2	0.970535	0.0026402
31	B7	10	ACT2	0.978987	-0.000710688
31	B7	11	ACT2	0.981827	-0.00967371
31	B7	12	ACT2	1.00445	0.00114754
31	B7	13	ACT2	1.04243	0.0273186
31	B7	14	ACT2	1.09392	0.0670091
31	B7	15	ACT2	1.18696	0.148252
31	B7	16	ACT2	1.37782	0.327309
31	B7	17	ACT2	1.74007	0.677749
31	B7	18	ACT2	2.38053	1.30641
31	B7	19	ACT2	3.47962	2.3937
31	B7	20	ACT2	5.1711	4.07337
31	B7	21	ACT2	7.10499	5.99546
31	B7	22	ACT2	8.61068	7.48935
31	B7	23	ACT2	9.63803	8.50489
31	B7	24	ACT2	10.4988	9.35385
31	B7	25	ACT2	11.1735	10.0168
31	B7	26	ACT2	11.6169	10.4484
31	B7	27	ACT2	11.9556	10.7753
31	B7	28	ACT2	12.2344	11.0422
31	B7	29	ACT2	12.4509	11.2469
31	B7	30	ACT2	12.5969	11.3811
31	B7	31	ACT2	12.7208	11.4932
31	B7	32	ACT2	12.8186	11.5793
31	B7	33	ACT2	12.8837	11.6325
31	B7	34	ACT2	12.9316	11.6686
31	B7	35	ACT2	12.9603	11.6855
31	B7	36	ACT2	13.0494	11.7629
31	B7	37	ACT2	13.0994	11.801
31	B7	38	ACT2	13.1231	11.813
31	B7	39	ACT2	13.1439	11.8219
31	B7	40	ACT2	13.1238	11.79
32	B8	1	EVD-SPL	0.844517	-0.0917778
32	B8	2	EVD-SPL	0.876184	-0.0656075
32	B8	3	EVD-SPL	0.911295	-0.0359928
32	B8	4	EVD-SPL	0.925146	-0.0276379
32	B8	5	EVD-SPL	0.941932	-0.0163478
32	B8	6	EVD-SPL	0.96057	-0.00320625
32	B8	7	EVD-SPL	0.980749	0.0114766
32	B8	8	EVD-SPL	0.98639	0.0116215
32	B8	9	EVD-SPL	0.995778	0.0155128
32	B8	10	EVD-SPL	0.999873	0.0141114
32	B8	11	EVD-SPL	0.997648	0.00639031
32	B8	12	EVD-SPL	1.00506	0.00830905
32	B8	13	EVD-SPL	1.02198	0.0197325
32	B8	14	EVD-SPL	1.0228	0.0150487
32	B8	15	EVD-SPL	1.02018	0.00693423
32	B8	16	EVD-SPL	1.03139	0.0126471
32	B8	17	EVD-SPL	1.03876	0.0145292
32	B8	18	EVD-SPL	1.03691	0.00718351
32	B8	19	EVD-SPL	1.03638	0.00115725
32	B8	20	EVD-SPL	1.04137	0.000650261
32	B8	21	EVD-SPL	1.04178	-0.00443794
32	B8	22	EVD-SPL	1.045	-0.00671758
32	B8	23	EVD-SPL	1.04463	-0.0125855
32	B8	24	EVD-SPL	1.05036	-0.0123465
32	B8	25	EVD-SPL	1.054	-0.014204
32	B8	26	EVD-SPL	1.06187	-0.0118281
32	B8	27	EVD-SPL	1.07374	-0.00545941
32	B8	28	EVD-SPL	1.09555	0.0108574
32	B8	29	EVD-SPL	1.12596	0.0357674
32	B8	30	EVD-SPL	1.18392	0.088231
32	B8	31	EVD-SPL	1.3	0.19882
32	B8	32	EVD-SPL	1.51663	0.409947
32	B8	33	EVD-SPL	1.90985	0.797675
32	B8	34	EVD-SPL	2.61378	1.49611
32	B8	35	EVD-SPL	3.75336	2.63019
32	B8	36	EVD-SPL	5.3294	4.20073
32	B8	37	EVD-SPL	7.00173	5.86757
32	B8	38	EVD-SPL	8.37331	7.23365
32	B8	39	EVD-SPL	9.45685	8.31169
32	B8	40	EVD-SPL	10.252	9.10135
33	B9	1	EVD-SPL	0.846323	-0.0896758
33	B9	2	EVD-SPL	0.871458	-0.0684699
33	B9	3	EVD-SPL	0.904172	-0.0396852
33	B9	4	EVD-SPL	0.924211	-0.0235748
33	B9	5	EVD-SPL	0.941746	-0.00996883
33	B9	6	EVD-SPL	0.952806	-0.00283835
33	B9	7	EVD-SPL	0.964534	0.00496025
33	B9	8	EVD-SPL	0.968609	0.00510608
33	B9	9	EVD-SPL	0.978517	0.0110854
33	B9	10	EVD-SPL	0.988211	0.0168504
33	B9	11	EVD-SPL	0.989453	0.0141626
33	B9	12	EVD-SPL	0.994075	0.0148558
33	B9	13	EVD-SPL	0.99828	0.0151316
33	B9	14	EVD-SPL	0.996341	0.00926335
33	B9	15	EVD-SPL	0.995072	0.00406527
33	B9	16	EVD-SPL	1.00487	0.00993643
33	B9	17	EVD-SPL	1.00951	0.0106454
33	B9	18	EVD-SPL	1.00685	0.00405902
33	B9	19	EVD-SPL	1.0079	0.00117867
33	B9	20	EVD-SPL	1.01541	0.00476089
33	B9	21	EVD-SPL	1.01892	0.00434067
33	B9	22	EVD-SPL	1.01766	-0.000850439
33	B9	23	EVD-SPL	1.01843	-0.00401141
33	B9	24	EVD-SPL	1.01808	-0.00828782
33	B9	25	EVD-SPL	1.02206	-0.00824206
33	B9	26	EVD-SPL	1.02407	-0.0101553
33	B9	27	EVD-SPL	1.02697	-0.0111899
33	B9	28	EVD-SPL	1.03049	-0.0115977
33	B9	29	EVD-SPL	1.03872	-0.0072999
33	B9	30	EVD-SPL	1.04989	-5.12733e-05
33	B9	31	EVD-SPL	1.07559	0.0217123
33	B9	32	EVD-SPL	1.13503	0.0772298
33	B9	33	EVD-SPL	1.2205	0.158764
33	B9	34	EVD-SPL	1.39869	0.333031
33	B9	35	EVD-SPL	1.72435	0.654756
33	B9	36	EVD-SPL	2.29056	1.21704
33	B9	37	EVD-SPL	3.23045	2.153
33	B9	38	EVD-SPL	4.53823	3.45686
33	B9	39	EVD-SPL	5.92843	4.84312
33	B9	40	EVD-SPL	6.94886	5.85963
34	B10	1	EVD-SPL	0.879587	-0.0852952
34	B10	2	EVD-SPL	0.90601	-0.0648026
34	B10	3	EVD-SPL	0.943185	-0.033559
34	B10	4	EVD-SPL	0.961411	-0.0212643
34	B10	5	EVD-SPL	0.980614	-0.00799187
34	B10	6	EVD-SPL	0.995075	0.000538087
34	B10	7	EVD-SPL	1.00655	0.00608369
34	B10	8	EVD-SPL	1.01027	0.00387015
34	B10	9	EVD-SPL	1.02334	0.0110137
34	B10	10	EVD-SPL	1.03514	0.0168804
34	B10	11	EVD-SPL	1.03299	0.00879996
34	B10	12	EVD-SPL	1.03534	0.00521706
34	B10	13	EVD-SPL	1.05121	0.0151589
34	B10	14	EVD-SPL	1.0535	0.0115155
34	B10	15	EVD-SPL	1.05535	0.00743105
34	B10	16	EVD-SPL	1.0602	0.00635393
34	B10	17	EVD-SPL	1.06408	0.00429929
34	B10	18	EVD-SPL	1.06979	0.00408333
34	B10	19	EVD-SPL	1.0749	0.00325881
34	B10	20	EVD-SPL	1.0823	0.00472275
34	B10	21	EVD-SPL	1.08668	0.00317475
34	B10	22	EVD-SPL	1.08524	-0.00419329
34	B10	23	EVD-SPL	1.08792	-0.00744205
34	B10	24	EVD-SPL	1.09187	-0.00942552
34	B10	25	EVD-SPL	1.09124	-0.0159884
34	B10	26	EVD-SPL	1.10478	-0.00838293
34	B10	27	EVD-SPL	1.11494	-0.00415393
34	B10	28	EVD-SPL	1.12734	0.00231513
34	B10	29	EVD-SPL	1.14803	0.0170728
34	B10	30	EVD-SPL	1.20463	0.0677486
34	B10	31	EVD-SPL	1.29949	0.156676
34	B10	32	EVD-SPL	1.46718	0.318437
34	B10	33	EVD-SPL	1.77476	0.620081
34	B10	34	EVD-SPL	2.33501	1.1744
34	B10	35	EVD-SPL	3.28496	2.11842
34	B10	36	EVD-SPL	4.66916	3.49669
34	B10	37	EVD-SPL	6.26667	5.08827
34	B10	38	EVD-SPL	7.67713	6.4928
34	B10	39	EVD-SPL	8.83335	7.64309
34	B10	40	EVD-SPL	9.67441	8.47822
35	B11	1	EVD-UNSPL	0.824353	-0.0864544
35	B11	2	EVD-UNSPL	0.84907	-0.0671053
35	B11	3	EVD-UNSPL	0.883431	-0.0381126
35	B11	4	EVD-UNSPL	0.90682	-0.0200919
35	B11	5	EVD-UNSPL	0.92184	-0.0104397
35	B11	6	EVD-UNSPL	0.931949	-0.00569827
35	B11	7	EVD-UNSPL	0.947559	0.00454274
35	B11	8	EVD-UNSPL	0.958605	0.0102214
35	B11	9	EVD-UNSPL	0.969235	0.0154831
35	B11	10	EVD-UNSPL	0.972003	0.0128823
35	B11	11	EVD-UNSPL	0.972881	0.00839259
35	B11	12	EVD-UNSPL	0.98119	0.0113335
35	B11	13	EVD-UNSPL	0.990944	0.015719
35	B11	14	EVD-UNSPL	0.99466	0.0140668
35	B11	15	EVD-UNSPL	0.993136	0.00717539
35	B11	16	EVD-UNSPL	1.00082	0.00949518
35	B11	17	EVD-UNSPL	1.0086	0.0119047
35	B11	18	EVD-UNSPL	1.00748	0.00541199
35	B11	19	EVD-UNSPL	1.00809	0.000653253
35	B11	20	EVD-UNSPL	1.01336	0.000561562
35	B11	21	EVD-UNSPL	1.01257	-0.00559884
35	B11	22	EVD-UNSPL	1.01695	-0.00659068
35	B11	23	EVD-UNSPL	1.025	-0.00390694
35	B11	24	EVD-UNSPL	1.03026	-0.00401818
35	B11	25	EVD-UNSPL	1.02805	-0.0115879
35	B11	26	EVD-UNSPL	1.03113	-0.0138798
35	B11	27	EVD-UNSPL	1.04246	-0.00791876
35	B11	28	EVD-UNSPL	1.05408	-0.00166184
35	B11	29	EVD-UNSPL	1.06853	0.00741771
35	B11	30	EVD-UNSPL	1.10499	0.038507
35	B11	31	EVD-UNSPL	1.16946	0.0976088
35	B11	32	EVD-UNSPL	1.29375	0.216526
35	B11	33	EVD-UNSPL	1.51394	0.431356
35	B11	34	EVD-UNSPL	1.92249	0.834537
35	B11	35	EVD-UNSPL	2.65179	1.55847
35	B11	36	EVD-UNSPL	3.7899	2.69121
35	B11	37	EVD-UNSPL	5.2799	4.17584
35	B11	38	EVD-UNSPL	6.73801	5.62858
35	B11	39	EVD-UNSPL	7.93534	6.82055
35	B11	40	EVD-UNSPL	8.79989	7.67973
36	B12	1	EVD-UNSPL	0.896991	-0.0652519
36	B12	2	EVD-UNSPL	0.914824	-0.0535081
36	B12	3	EVD-UNSPL	0.941794	-0.0326267
36	B12	4	EVD-UNSPL	0.960737	-0.0197716
36	B12	5	EVD-UNSPL	0.980667	-0.00593035
36	B12	6	EVD-UNSPL	0.992176	-0.000509438
36	B12	7	EVD-UNSPL	1.00651	0.00773446
36	B12	8	EVD-UNSPL	1.01008	0.00521287
36	B12	9	EVD-UNSPL	1.01909	0.00813498
36	B12	10	EVD-UNSPL	1.03114	0.0140976
36	B12	11	EVD-UNSPL	1.03424	0.0111122
36	B12	12	EVD-UNSPL	1.03441	0.00519684
36	B12	13	EVD-UNSPL	1.05144	0.0161399
36	B12	14	EVD-UNSPL	1.05078	0.00938224
36	B12	15	EVD-UNSPL	1.04815	0.000669042
36	B12	16	EVD-UNSPL	1.05738	0.00381132
36	B12	17	EVD-UNSPL	1.0714	0.0117415
36	B12	18	EVD-UNSPL	1.06876	0.00301676
36	B12	19	EVD-UNSPL	1.07206	0.000226116
36	B12	20	EVD-UNSPL	1.08551	0.00758578
36	B12	21	EVD-UNSPL	1.08554	0.00152892
36	B12	22	EVD-UNSPL	1.08292	-0.00718273
36	B12	23	EVD-UNSPL	1.08839	-0.00780317
36	B12	24	EVD-UNSPL	1.09639	-0.00588684
36	B12	25	EVD-UNSPL	1.09588	-0.0124813
36	B12	26	EVD-UNSPL	1.10106	-0.0133985
36	B12	27	EVD-UNSPL	1.11118	-0.00936166
36	B12	28	EVD-UNSPL	1.13124	0.00460459
36	B12	29	EVD-UNSPL	1.15347	0.0207512
36	B12	30	EVD-UNSPL	1.20052	0.0617082
36	B12	31	EVD-UNSPL	1.29074	0.145846
36	B12	32	EVD-UNSPL	1.45334	0.302352
36	B12	33	EVD-UNSPL	1.74909	0.592019
36	B12	34	EVD-UNSPL	2.30929	1.14613
36	B12	35	EVD-UNSPL	3.25441	2.08516
36	B12	36	EVD-UNSPL	4.67244	3.49711
36	B12	37	EVD-UNSPL	6.36329	5.18187
36	B12	38	EVD-UNSPL	7.85739	6.66988
36	B12	39	EVD-UNSPL	9.03972	7.84611
36	B12	40	EVD-UNSPL	9.90623	8.70654
37	B13	1	EVD-UNSPL	0.866134	-0.0989023
37	B13	2	EVD-UNSPL	0.897645	-0.0729281
37	B13	3	EVD-UNSPL	0.939143	-0.0369679
37	B13	4	EVD-UNSPL	0.965999	-0.0156495
37	B13	5	EVD-UNSPL	0.975546	-0.0116397
37	B13	6	EVD-UNSPL	0.990371	-0.0023518
37	B13	7	EVD-UNSPL	1.00664	0.00838118
37	B13	8	EVD-UNSPL	1.01105	0.00725146
37	B13	9	EVD-UNSPL	1.01725	0.00791107
37	B13	10	EVD-UNSPL	1.02973	0.0148548
37	B13	11	EVD-UNSPL	1.03147	0.0110637
37	B13	12	EVD-UNSPL	1.03819	0.0122441
37	B13	13	EVD-UNSPL	1.049	0.0175162
37	B13	14	EVD-UNSPL	1.0453	0.00827849
37	B13	15	EVD-UNSPL	1.04517	0.0026131
37	B13	16	EVD-UNSPL	1.06099	0.0128931
37	B13	17	EVD-UNSPL	1.06382	0.0101908
37	B13	18	EVD-UNSPL	1.05853	-0.000639445
37	B13	19	EVD-UNSPL	1.06042	-0.00428841
37	B13	20	EVD-UNSPL	1.0729	0.00265126
37	B13	21	EVD-UNSPL	1.07534	-0.000439926
37	B13	22	EVD-UNSPL	1.07671	-0.00460781
37	B13	23	EVD-UNSPL	1.0786	-0.00826143
37	B13	24	EVD-UNSPL	1.08421	-0.00818451
37	B13	25	EVD-UNSPL	1.08628	-0.0116566
37	B13	26	EVD-UNSPL	1.09524	-0.00822618
37	B13	27	EVD-UNSPL	1.10607	-0.00293612
37	B13	28	EVD-UNSPL	1.11779	0.00324979
37	B13	29	EVD-UNSPL	1.13329	0.0132094
37	B13	30	EVD-UNSPL	1.17949	0.0538661
37	B13	31	EVD-UNSPL	1.26512	0.133963
37	B13	32	EVD-UNSPL	1.42087	0.284177
37	B13	33	EVD-UNSPL	1.70206	0.559824
37	B13	34	EVD-UNSPL	2.23026	1.08249
37	B13	35	EVD-UNSPL	3.13405	1.98074
37	B13	36	EVD-UNSPL	4.50302	3.34417
37	B13	37	EVD-UNSPL	6.13649	4.97211
37	B13	38	EVD-UNSPL	7.60816	6.43824
37	B13	39	EVD-UNSPL	8.7596	7.58415
37	B13	40	EVD-UNSPL	9.58252	8.40152
38	B14	1	ACT2	0.082247	-0.00146709
38	B14	2	ACT2	0.0846283	-0.00220988
38	B14	3	ACT2	0.087884	-0.00207818
38	B14	4	ACT2	0.0926748	-0.000411426
38	B14	5	ACT2	0.0949332	-0.00127705
38	B14	6	ACT2	0.100245	0.000910873
38	B14	7	ACT2	0.106912	0.00445364
38	B14	8	ACT2	0.108693	0.00311071
38	B14	9	ACT2	0.11046	0.0017535
38	B14	10	ACT2	0.109813	-0.00201749
38	B14	11	ACT2	0.110098	-0.00485623
38	B14	12	ACT2	0.116086	-0.00199264
38	B14	13	ACT2	0.121425	0.000221971
38	B14	14	ACT2	0.125484	0.00115777
38	B14	15	ACT2	0.128475	0.00102455
38	B14	16	ACT2	0.139564	0.00898879
38	B14	17	ACT2	0.163857	0.0301578
38	B14	18	ACT2	0.208347	0.0715241
38	B14	19	ACT2	0.289733	0.149786
38	B14	20	ACT2	0.445494	0.302423
38	B14	21	ACT2	0.717308	0.571113
38	B14	22	ACT2	1.15455	1.00523
38	B14	23	ACT2	1.80523	1.65279
38	B14	24	ACT2	2.69166	2.53609
38	B14	25	ACT2	3.80335	3.64466
38	B14	26	ACT2	5.03131	4.8695
38	B14	27	ACT2	6.17024	6.0053
38	B14	28	ACT2	7.19898	7.03092
38	B14	29	ACT2	8.06358	7.89239
38	B14	30	ACT2	8.74926	8.57495
38	B14	31	ACT2	9.26464	9.08721
38	B14	32	ACT2	9.67374	9.49318
38	B14	33	ACT2	9.96345	9.77977
38	B14	34	ACT2	10.1733	9.98654
38	B14	35	ACT2	10.3178	10.1279
38	B14	36	ACT2	10.4123	10.2192
38	B14	37	ACT2	10.4773	10.2811
38	B14	38	ACT2	10.5265	10.3272
38	B14	39	ACT2	10.552	10.3495
38	B14	40	ACT2	10.5646	10.3591
39	B15	1	ACT2	0.0894247	0.00744636
39	B15	2	ACT2	0.0926942	0.00424116
39	B15	3	ACT2	0.0995165	0.00458873
39	B15	4	ACT2	0.104034	0.00263111
39	B15	5	ACT2	0.108963	0.0010855
39	B15	6	ACT2	0.11381	-0.000541652
39	B15	7	ACT2	0.118893	-0.00193381
39	B15	8	ACT2	0.122379	-0.00492288
39	B15	9	ACT2	0.130032	-0.00374451
39	B15	10	ACT2	0.136209	-0.00404234
39	B15	11	ACT2	0.144509	-0.00221632
39	B15	12	ACT2	0.152877	-0.000323726
39	B15	13	ACT2	0.162714	0.00303891
39	B15	14	ACT2	0.172531	0.006381
39	B15	15	ACT2	0.186346	0.0137215
39	B15	16	ACT2	0.211789	0.0326898
39	B15	17	ACT2	0.260869	0.0752945
39	B15	18	ACT2	0.353628	0.161579
39	B15	19	ACT2	0.525015	0.326491
39	B15	20	ACT2	0.833344	0.628346
39	B15	21	ACT2	1.32986	1.11838
39	B15	22	ACT2	2.05769	1.83974
39	B15	23	ACT2	3.02302	2.7986
39	B15	24	ACT2	4.20345	3.97255
39	B15	25	ACT2	5.51932	5.28194
39	B15	26	ACT2	6.77076	6.52691
39	B15	27	ACT2	7.88256	7.63224
39	B15	28	ACT2	8.7942	8.5374
39	B15	29	ACT2	9.48626	9.22299
39	B15	30	ACT2	9.99959	9.72985
39	B15	31	ACT2	10.387	10.1108
39	B15	32	ACT2	10.6825	10.3998
39	B15	33	ACT2	10.881	10.5918
39	B15	34	ACT2	11.0059	10.7103
39	B15	35	ACT2	11.1117	10.8096
39	B15	36	ACT2	11.1683	10.8597
39	B15	37	ACT2	11.2183	10.9033
39	B15	38	ACT2	11.2242	10.9027
39	B15	39	ACT2	11.2296	10.9016
39	B15	40	ACT2	11.2363	10.9018
40	B16	1	ACT2	0.411042	-0.0447924
40	B16	2	ACT2	0.428301	-0.0372443
40	B16	3	ACT2	0.456759	-0.0184974
40	B16	4	ACT2	0.480338	-0.00462951
40	B16	5	ACT2	0.500369	0.00569098
40	B16	6	ACT2	0.515115	0.0107256
40	B16	7	ACT2	0.52513	0.0110301
40	B16	8	ACT2	0.531463	0.00765143
40	B16	9	ACT2	0.540779	0.0072567
40	B16	10	ACT2	0.543863	0.000629713
40	B16	11	ACT2	0.54348	-0.00946406
40	B16	12	ACT2	0.552261	-0.0103936
40	B16	13	ACT2	0.569822	-0.00254359
40	B16	14	ACT2	0.592473	0.0103957
40	B16	15	ACT2	0.634708	0.0429194
40	B16	16	ACT2	0.726486	0.124987
40	B16	17	ACT2	0.898226	0.287016
40	B16	18	ACT2	1.21025	0.58933
40	B16	19	ACT2	1.7862	1.15556
40	B16	20	ACT2	2.78662	2.14628
40	B16	21	ACT2	4.25416	3.6041
40	B16	22	ACT2	5.94336	5.2836
40	B16	23	ACT2	7.36355	6.69408
40	B16	24	ACT2	8.51727	7.83808
40	B16	25	ACT2	9.67142	8.98252
40	B16	26	ACT2	10.6175	9.91893
40	B16	27	ACT2	11.2635	10.5552
40	B16	28	ACT2	11.7274	11.0094
40	B16	29	ACT2	12.0613	11.3335
40	B16	30	ACT2	12.3203	11.5828
40	B16	31	ACT2	12.498	11.7509
40	B16	32	ACT2	12.6091	11.8522
40	B16	33	ACT2	12.7311	11.9645
40	B16	34	ACT2	12.829	12.0527
40	B16	35	ACT2	12.8774	12.0914
40	B16	36	ACT2	12.912	12.1163
40	B16	37	ACT2	12.9537	12.1483
40	B16	38	ACT2	12.9741	12.159
40	B16	39	ACT2	12.9711	12.1462
40	B16	40	ACT2	12.9755	12.1409
41	B17	1	EVD-SPL	0.486075	-0.0735667
41	B17	2	EVD-SPL	0.504249	-0.0586601
41	B17	3	EVD-SPL	0.532686	-0.0334913
41	B17	4	EVD-SPL	0.550641	-0.0188044
41	B17	5	EVD-SPL	0.566034	-0.00667944
41	B17	6	EVD-SPL	0.576181	0.000199964
41	B17	7	EVD-SPL	0.584708	0.00545908
41	B17	8	EVD-SPL	0.588004	0.00548711
41	B17	9	EVD-SPL	0.593505	0.00772004
41	B17	10	EVD-SPL	0.600409	0.0113557
41	B17	11	EVD-SPL	0.59968	0.0073597
41	B17	12	EVD-SPL	0.601934	0.00634507
41	B17	13	EVD-SPL	0.613373	0.0145159
41	B17	14	EVD-SPL	0.615547	0.0134221
41	B17	15	EVD-SPL	0.613068	0.00767586
41	B17	16	EVD-SPL	0.617808	0.00914787
41	B17	17	EVD-SPL	0.619339	0.00741083
41	B17	18	EVD-SPL	0.619781	0.00458494
41	B17	19	EVD-SPL	0.621217	0.0027533
41	B17	20	EVD-SPL	0.625263	0.00353092
41	B17	21	EVD-SPL	0.623859	-0.00114087
41	B17	22	EVD-SPL	0.622997	-0.00527086
41	B17	23	EVD-SPL	0.622918	-0.00861818
41	B17	24	EVD-SPL	0.628875	-0.00592927
41	B17	25	EVD-SPL	0.629526	-0.00854596
41	B17	26	EVD-SPL	0.631993	-0.00934679
41	B17	27	EVD-SPL	0.635466	-0.00914138
41	B17	28	EVD-SPL	0.644815	-0.00306061
41	B17	29	EVD-SPL	0.657134	0.00599061
41	B17	30	EVD-SPL	0.673781	0.0193694
41	B17	31	EVD-SPL	0.703848	0.0461691
41	B17	32	EVD-SPL	0.768391	0.107443
41	B17	33	EVD-SPL	0.887514	0.223299
41	B17	34	EVD-SPL	1.11114	0.443659
41	B17	35	EVD-SPL	1.53312	0.862368
41	B17	36	EVD-SPL	2.27419	1.60017
41	B17	37	EVD-SPL	3.42163	2.74434
41	B17	38	EVD-SPL	4.8552	4.17465
41	B17	39	EVD-SPL	6.28346	5.59964
41	B17	40	EVD-SPL	7.41334	6.72625
42	B18	1	EVD-SPL	0.418894	-0.100786
42	B18	2	EVD-SPL	0.433642	-0.088398
42	B18	3	EVD-SPL	0.464376	-0.0600244
42	B18	4	EVD-SPL	0.487327	-0.0394334
42	B18	5	EVD-SPL	0.502553	-0.0265684
42	B18	6	EVD-SPL	0.519496	-0.0119855
42	B18	7	EVD-SPL	0.535181	0.0013391
42	B18	8	EVD-SPL	0.54141	0.00520828
42	B18	9	EVD-SPL	0.55109	0.0125274
42	B18	10	EVD-SPL	0.558349	0.0174269
42	B18	11	EVD-SPL	0.558218	0.0149355
42	B18	12	EVD-SPL	0.559669	0.0140261
42	B18	13	EVD-SPL	0.563423	0.0154201
42	B18	14	EVD-SPL	0.564842	0.0144781
42	B18	15	EVD-SPL	0.567791	0.0150667
42	B18	16	EVD-SPL	0.573931	0.0188464
42	B18	17	EVD-SPL	0.573516	0.0160713
42	B18	18	EVD-SPL	0.571211	0.0114062
42	B18	19	EVD-SPL	0.571114	0.0089485
42	B18	20	EVD-SPL	0.571873	0.00734728
42	B18	21	EVD-SPL	0.571127	0.00424134
42	B18	22	EVD-SPL	0.57711	0.00786364
42	B18	23	EVD-SPL	0.579897	0.00829077
42	B18	24	EVD-SPL	0.581983	0.00801689
42	B18	25	EVD-SPL	0.582418	0.00609136
42	B18	26	EVD-SPL	0.584248	0.00556148
42	B18	27	EVD-SPL	0.586528	0.00548072
42	B18	28	EVD-SPL	0.586671	0.00326325
42	B18	29	EVD-SPL	0.586717	0.000949276
42	B18	30	EVD-SPL	0.585601	-0.00252752
42	B18	31	EVD-SPL	0.588091	-0.0023971
42	B18	32	EVD-SPL	0.588143	-0.00470618
42	B18	33	EVD-SPL	0.588248	-0.00696126
42	B18	34	EVD-SPL	0.590921	-0.00664858
42	B18	35	EVD-SPL	0.593125	-0.00680462
42	B18	36	EVD-SPL	0.594266	-0.00802413
42	B18	37	EVD-SPL	0.591474	-0.013176
42	B18	38	EVD-SPL	0.59074	-0.0162706
42	B18	39	EVD-SPL	0.592092	-0.0172789
42	B18	40	EVD-SPL	0.589551	-0.0221799
43	B19	1	EVD-SPL	0.476162	-0.0739794
43	B19	2	EVD-SPL	0.495291	-0.0588051
43	B19	3	EVD-SPL	0.528582	-0.0294692
43	B19	4	EVD-SPL	0.546868	-0.0151392
43	B19	5	EVD-SPL	0.561416	-0.00454602
43	B19	6	EVD-SPL	0.56725	-0.00266761
43	B19	7	EVD-SPL	0.580116	0.00624361
43	B19	8	EVD-SPL	0.583589	0.0057615
43	B19	9	EVD-SPL	0.591027	0.00924441
43	B19	10	EVD-SPL	0.598383	0.0126451
43	B19	11	EVD-SPL	0.597215	0.00752201
43	B19	12	EVD-SPL	0.59848	0.00483196
43	B19	13	EVD-SPL	0.608217	0.0106138
43	B19	14	EVD-SPL	0.610336	0.00877701
43	B19	15	EVD-SPL	0.612324	0.00681015
43	B19	16	EVD-SPL	0.616262	0.00679289
43	B19	17	EVD-SPL	0.620207	0.00678225
43	B19	18	EVD-SPL	0.619233	0.00185322
43	B19	19	EVD-SPL	0.62073	-0.000604729
43	B19	20	EVD-SPL	0.625149	-0.000141571
43	B19	21	EVD-SPL	0.629638	0.000392456
43	B19	22	EVD-SPL	0.630458	-0.0027423
43	B19	23	EVD-SPL	0.629017	-0.00813923
43	B19	24	EVD-SPL	0.632408	-0.00870307
43	B19	25	EVD-SPL	0.636353	-0.00871329
43	B19	26	EVD-SPL	0.641617	-0.0074041
43	B19	27	EVD-SPL	0.653247	0.000270323
43	B19	28	EVD-SPL	0.670924	0.0139925
43	B19	29	EVD-SPL	0.693388	0.0325011
43	B19	30	EVD-SPL	0.739498	0.0746555
43	B19	31	EVD-SPL	0.832266	0.163469
43	B19	32	EVD-SPL	1.00611	0.333355
43	B19	33	EVD-SPL	1.33029	0.653579
43	B19	34	EVD-SPL	1.92309	1.24243
43	B19	35	EVD-SPL	2.89582	2.2112
43	B19	36	EVD-SPL	4.27204	3.58346
43	B19	37	EVD-SPL	5.80219	5.10966
43	B19	38	EVD-SPL	7.18684	6.49036
43	B19	39	EVD-SPL	8.44238	7.74194
43	B19	40	EVD-SPL	9.39856	8.69417
44	B20	1	EVD-UNSPL	0.4246	-0.079261
44	B20	2	EVD-UNSPL	0.441229	-0.0664832
44	B20	3	EVD-UNSPL	0.468668	-0.0428962
44	B20	4	EVD-UNSPL	0.492757	-0.0226597
44	B20	5	EVD-UNSPL	0.510245	-0.00902391
44	B20	6	EVD-UNSPL	0.523921	0.000800029
44	B20	7	EVD-UNSPL	0.537237	0.0102646
44	B20	8	EVD-UNSPL	0.545443	0.0146184
44	B20	9	EVD-UNSPL	0.551646	0.0169692
44	B20	10	EVD-UNSPL	0.554746	0.0162177
44	B20	11	EVD-UNSPL	0.55377	0.0113895
44	B20	12	EVD-UNSPL	0.555739	0.00950611
44	B20	13	EVD-UNSPL	0.564666	0.0145815
44	B20	14	EVD-UNSPL	0.566212	0.0122756
44	B20	15	EVD-UNSPL	0.564551	0.00676244
44	B20	16	EVD-UNSPL	0.5699	0.00825949
44	B20	17	EVD-UNSPL	0.56917	0.00367788
44	B20	18	EVD-UNSPL	0.566496	-0.00284851
44	B20	19	EVD-UNSPL	0.568346	-0.00485097
44	B20	20	EVD-UNSPL	0.573401	-0.00364801
44	B20	21	EVD-UNSPL	0.573735	-0.00716574
44	B20	22	EVD-UNSPL	0.57824	-0.00651299
44	B20	23	EVD-UNSPL	0.582922	-0.00568244
44	B20	24	EVD-UNSPL	0.585126	-0.00733091
44	B20	25	EVD-UNSPL	0.590162	-0.00614625
44	B20	26	EVD-UNSPL	0.593604	-0.00655685
44	B20	27	EVD-UNSPL	0.601146	-0.00286677
44	B20	28	EVD-UNSPL	0.614284	0.00641965
44	B20	29	EVD-UNSPL	0.640717	0.0290002
44	B20	30	EVD-UNSPL	0.689054	0.0734853
44	B20	31	EVD-UNSPL	0.787104	0.167683
44	B20	32	EVD-UNSPL	0.965004	0.341731
44	B20	33	EVD-UNSPL	1.29661	0.66949
44	B20	34	EVD-UNSPL	1.89616	1.26518
44	B20	35	EVD-UNSPL	2.87947	2.24464
44	B20	36	EVD-UNSPL	4.22065	3.58197
44	B20	37	EVD-UNSPL	5.64361	5.00107
44	B20	38	EVD-UNSPL	6.93636	6.28997
44	B20	39	EVD-UNSPL	8.13652	7.48629
44	B20	40	EVD-UNSPL	9.02376	8.36967
45	B21	1	EVD-UNSPL	0.47197	-0.0710628
45	B21	2	EVD-UNSPL	0.490017	-0.0565152
45	B21	3	EVD-UNSPL	0.522635	-0.0273973
45	B21	4	EVD-UNSPL	0.542658	-0.0108746
45	B21	5	EVD-UNSPL	0.55244	-0.00459232
45	B21	6	EVD-UNSPL	0.560351	-0.000181543
45	B21	7	EVD-UNSPL	0.569435	0.00540202
45	B21	8	EVD-UNSPL	0.572501	0.0049679
45	B21	9	EVD-UNSPL	0.577804	0.00677133
45	B21	10	EVD-UNSPL	0.583058	0.0085247
45	B21	11	EVD-UNSPL	0.583417	0.00538351
45	B21	12	EVD-UNSPL	0.589863	0.00832963
45	B21	13	EVD-UNSPL	0.594961	0.00992797
45	B21	14	EVD-UNSPL	0.597099	0.00856604
45	B21	15	EVD-UNSPL	0.596598	0.00456428
45	B21	16	EVD-UNSPL	0.602527	0.0069938
45	B21	17	EVD-UNSPL	0.603609	0.00457514
45	B21	18	EVD-UNSPL	0.604289	0.00175564
45	B21	19	EVD-UNSPL	0.604765	-0.00126896
45	B21	20	EVD-UNSPL	0.608917	-0.000616607
45	B21	21	EVD-UNSPL	0.609373	-0.00366058
45	B21	22	EVD-UNSPL	0.612491	-0.00404279
45	B21	23	EVD-UNSPL	0.613804	-0.00623006
45	B21	24	EVD-UNSPL	0.620077	-0.00345721
45	B21	25	EVD-UNSPL	0.620986	-0.00604765
45	B21	26	EVD-UNSPL	0.623142	-0.0073923
45	B21	27	EVD-UNSPL	0.632747	-0.00128767
45	B21	28	EVD-UNSPL	0.644882	0.00734801
45	B21	29	EVD-UNSPL	0.661117	0.0200822
45	B21	30	EVD-UNSPL	0.694359	0.0498249
45	B21	31	EVD-UNSPL	0.761689	0.113654
45	B21	32	EVD-UNSPL	0.886479	0.234944
45	B21	33	EVD-UNSPL	1.11787	0.462839
45	B21	34	EVD-UNSPL	1.55292	0.894385
45	B21	35	EVD-UNSPL	2.30358	1.64154
45	B21	36	EVD-UNSPL	3.47298	2.80744
45	B21	37	EVD-UNSPL	4.92594	4.2569
45	B21	38	EVD-UNSPL	6.32932	5.65678
45	B21	39	EVD-UNSPL	7.58199	6.90596
45	B21	40	EVD-UNSPL	8.54815	7.86861
46	B22	1	EVD-UNSPL	0.472973	-0.0799854
46	B22	2	EVD-UNSPL	0.494109	-0.0622507
46	B22	3	EVD-UNSPL	0.525542	-0.0342194
46	B22	4	EVD-UNSPL	0.542888	-0.0202759
46	B22	5	EVD-UNSPL	0.554478	-0.0120873
46	B22	6	EVD-UNSPL	0.569414	-0.000553616
46	B22	7	EVD-UNSPL	0.580566	0.00719657
46	B22	8	EVD-UNSPL	0.584023	0.00725157
46	B22	9	EVD-UNSPL	0.594165	0.0139916
46	B22	10	EVD-UNSPL	0.59598	0.0124054
46	B22	11	EVD-UNSPL	0.595925	0.00894802
46	B22	12	EVD-UNSPL	0.59864	0.00826076
46	B22	13	EVD-UNSPL	0.606453	0.0126721
46	B22	14	EVD-UNSPL	0.611328	0.0141454
46	B22	15	EVD-UNSPL	0.611013	0.0104286
46	B22	16	EVD-UNSPL	0.611364	0.0073778
46	B22	17	EVD-UNSPL	0.615404	0.00801549
46	B22	18	EVD-UNSPL	0.614413	0.00362248
46	B22	19	EVD-UNSPL	0.614526	0.000333774
46	B22	20	EVD-UNSPL	0.616608	-0.000986492
46	B22	21	EVD-UNSPL	0.618217	-0.00277859
46	B22	22	EVD-UNSPL	0.621603	-0.00279524
46	B22	23	EVD-UNSPL	0.620505	-0.00729428
46	B22	24	EVD-UNSPL	0.621059	-0.0101425
46	B22	25	EVD-UNSPL	0.621913	-0.0126909
46	B22	26	EVD-UNSPL	0.631143	-0.0068624
46	B22	27	EVD-UNSPL	0.637444	-0.00396307
46	B22	28	EVD-UNSPL	0.648755	0.00394549
46	B22	29	EVD-UNSPL	0.662907	0.0146958
46	B22	30	EVD-UNSPL	0.682849	0.031236
46	B22	31	EVD-UNSPL	0.731275	0.07626
46	B22	32	EVD-UNSPL	0.816472	0.158055
46	B22	33	EVD-UNSPL	0.971881	0.310062
46	B22	34	EVD-UNSPL	1.27044	0.605217
46	B22	35	EVD-UNSPL	1.81361	1.14499
46	B22	36	EVD-UNSPL	2.72649	2.05446
46	B22	37	EVD-UNSPL	4.03564	3.36022
46	B22	38	EVD-UNSPL	5.49984	4.82101
46	B22	39	EVD-UNSPL	6.84835	6.16612
46	B22	40	EVD-UNSPL	7.91142	7.22579
47	B23	1	ACT2-RT	0.0310925	0.00216065
47	B23	2	ACT2-RT	0.0317426	0.0024239
47	B23	3	ACT2-RT	0.0297787	7.31898e-05
47	B23	4	ACT2-RT	0.0288221	-0.00127018
47	B23	5	ACT2-RT	0.0277596	-0.00271954
47	B23	6	ACT2-RT	0.0279604	-0.00290551
47	B23	7	ACT2-RT	0.0296051	-0.00164759
47	B23	8	ACT2-RT	0.0303059	-0.00133368
47	B23	9	ACT2-RT	0.0313889	-0.000637464
47	B23	10	ACT2-RT	0.0291427	-0.00327044
47	B23	11	ACT2-RT	0.0292834	-0.00351661
47	B23	12	ACT2-RT	0.032519	-0.000667824
47	B23	13	ACT2-RT	0.0355938	0.00202023
47	B23	14	ACT2-RT	0.0382449	0.00428449
47	B23	15	ACT2-RT	0.0394509	0.00510362
47	B23	16	ACT2-RT	0.0390222	0.00428816
47	B23	17	ACT2-RT	0.0388363	0.00371545
47	B23	18	ACT2-RT	0.0400458	0.00453813
47	B23	19	ACT2-RT	0.0400553	0.00416078
47	B23	20	ACT2-RT	0.0391331	0.00285182
47	B23	21	ACT2-RT	0.0381354	0.00146728
47	B23	22	ACT2-RT	0.0373766	0.000321708
47	B23	23	ACT2-RT	0.0364118	-0.00102992
47	B23	24	ACT2-RT	0.0362157	-0.00161288
47	B23	25	ACT2-RT	0.0373485	-0.00086686
47	B23	26	ACT2-RT	0.0372037	-0.00139849
47	B23	27	ACT2-RT	0.0371385	-0.00185045
47	B23	28	ACT2-RT	0.0381303	-0.00124551
47	B23	29	ACT2-RT	0.0381558	-0.00160684
47	B23	30	ACT2-RT	0.0385659	-0.00158355
47	B23	31	ACT2-RT	0.0387388	-0.00179747
47	B23	32	ACT2-RT	0.0384391	-0.00248399
47	B23	33	ACT2-RT	0.0387541	-0.00255573
47	B23	34	ACT2-RT	0.0409348	-0.000761917
47	B23	35	ACT2-RT	0.0460211	0.00393759
47	B23	36	ACT2-RT	0.049577	0.0071067
47	B23	37	ACT2-RT	0.064664	0.0218069
47	B23	38	ACT2-RT	0.0885526	0.0453087
47	B23	39	ACT2-RT	0.136209	0.0925779
47	B23	40	ACT2-RT	0.206019	0.162001
48	B24	1	ACT2-RT	22.1881	-0.78382
48	B24	2	ACT2-RT	21.872	-1.02812
48	B24	3	ACT2-RT	22.2299	-0.598583
48	B24	4	ACT2-RT	23.5483	0.791576
48	B24	5	ACT2-RT	24.1533	1.46832
48	B24	6	ACT2-RT	24.1392	1.52593
48	B24	7	ACT2-RT	23.8078	1.26629
48	B24	8	ACT2-RT	23.061	0.591161
48	B24	9	ACT2-RT	21.4232	-0.974923
48	B24	10	ACT2-RT	21.285	-1.04144
48	B24	11	ACT2-RT	20.834	-1.42062
48	B24	12	ACT2-RT	19.6931	-2.48986
48	B24	13	ACT2-RT	18.5876	-3.52358
48	B24	14	ACT2-RT	19.2908	-2.74875
48	B24	15	ACT2-RT	21.8557	-0.112125
48	B24	16	ACT2-RT	24.1892	2.29317
48	B24	17	ACT2-RT	25.0056	3.18125
48	B24	18	ACT2-RT	24.6764	2.92375
48	B24	19	ACT2-RT	23.2452	1.56431
48	B24	20	ACT2-RT	18.9133	-2.69589
48	B24	21	ACT2-RT	19.1764	-2.36101
48	B24	22	ACT2-RT	19.8776	-1.58814
48	B24	23	ACT2-RT	20.0023	-1.39169
48	B24	24	ACT2-RT	21.6678	0.345487
48	B24	25	ACT2-RT	23.9994	2.74888
48	B24	26	ACT2-RT	23.5717	2.39285
48	B24	27	ACT2-RT	20.9163	-0.190782
48	B24	28	ACT2-RT	20.495	-0.54042
48	B24	29	ACT2-RT	20.4155	-0.548126
48	B24	30	ACT2-RT	18.9005	-1.99142
48	B24	31	ACT2-RT	19.3141	-1.50616
48	B24	32	ACT2-RT	19.9794	-0.769074
48	B24	33	ACT2-RT	22.5961	1.91937
48	B24	34	ACT2-RT	22.9564	2.35135
48	B24	35	ACT2-RT	19.7705	-0.762863
48	B24	36	ACT2-RT	19.3689	-1.09267
48	B24	37	ACT2-RT	18.3158	-2.07412
48	B24	38	ACT2-RT	16.3921	-3.92604
48	B24	39	ACT2-RT	16.2052	-4.04124
48	B24	40	ACT2-RT	15.5984	-4.57629
49	C1	1	ACT2-RT	0.106062	-0.0163349
49	C1	2	ACT2-RT	0.107553	-0.0149136
49	C1	3	ACT2-RT	0.112004	-0.0105324
49	C1	4	ACT2-RT	0.114848	-0.00775885
49	C1	5	ACT2-RT	0.120421	-0.00225588
49	C1	6	ACT2-RT	0.12406	0.00131373
49	C1	7	ACT2-RT	0.124976	0.00215922
49	C1	8	ACT2-RT	0.125355	0.00246812
49	C1	9	ACT2-RT	0.125622	0.00266548
49	C1	10	ACT2-RT	0.125692	0.00266593
49	C1	11	ACT2-RT	0.126624	0.00352728
49	C1	12	ACT2-RT	0.126827	0.00366045
49	C1	13	ACT2-RT	0.127552	0.00431609
49	C1	14	ACT2-RT	0.127123	0.00381716
49	C1	15	ACT2-RT	0.126666	0.00328963
49	C1	16	ACT2-RT	0.126185	0.00273926
49	C1	17	ACT2-RT	0.124759	0.00124284
49	C1	18	ACT2-RT	0.123225	-0.000360509
49	C1	19	ACT2-RT	0.123057	-0.000598269
49	C1	20	ACT2-RT	0.124333	0.000607536
49	C1	21	ACT2-RT	0.123801	6.00209e-06
49	C1	22	ACT2-RT	0.122133	-0.00173192
49	C1	23	ACT2-RT	0.121489	-0.00244572
49	C1	24	ACT2-RT	0.122303	-0.00170247
49	C1	25	ACT2-RT	0.121958	-0.00211697
49	C1	26	ACT2-RT	0.121526	-0.00261902
49	C1	27	ACT2-RT	0.122471	-0.00174411
49	C1	28	ACT2-RT	0.123672	-0.000612559
49	C1	29	ACT2-RT	0.12746	0.00310483
49	C1	30	ACT2-RT	0.135489	0.0110646
49	C1	31	ACT2-RT	0.146242	0.0217473
49	C1	32	ACT2-RT	0.169555	0.0449907
49	C1	33	ACT2-RT	0.220439	0.0958048
49	C1	34	ACT2-RT	0.323091	0.198386
49	C1	35	ACT2-RT	0.51181	0.387036
49	C1	36	ACT2-RT	0.868288	0.743444
[truncated: 13,404 more rows]

## Sheet: Results
Block Type	384-Well Block
Calibration Background is expired	No
Calibration Background performed on	06-16-2021
Calibration Pure Dye ABY is expired	No
Calibration Pure Dye ABY performed on	06-16-2021
Calibration Pure Dye CY5 is expired	No
Calibration Pure Dye CY5 performed on	06-16-2021
Calibration Pure Dye FAM is expired	No
Calibration Pure Dye FAM performed on	06-16-2021
Calibration Pure Dye JUN is expired	No
Calibration Pure Dye JUN performed on	06-16-2021
Calibration Pure Dye MUSTANG PURPLE is expired	No
Calibration Pure Dye MUSTANG PURPLE performed on	06-16-2021
Calibration Pure Dye NED is expired	No
Calibration Pure Dye NED performed on	06-16-2021
Calibration Pure Dye ROX is expired	No
Calibration Pure Dye ROX performed on	06-16-2021
Calibration Pure Dye SYBR is expired	No
Calibration Pure Dye SYBR performed on	06-16-2021
Calibration Pure Dye TAMRA is expired	No
Calibration Pure Dye TAMRA performed on	06-16-2021
Calibration Pure Dye VIC is expired	No
Calibration Pure Dye VIC performed on	06-16-2021
Calibration ROI is expired	No
Calibration ROI performed on	06-16-2021
Calibration Uniformity is expired	No
Calibration Uniformity performed on	06-16-2021
Chemistry	SYBR_GREEN
Date Created	2021-09-28 16:33:51 PM CEST
Experiment File Name	R:\Marieke_AMO\qPCR\rdr6_allGen_explvl_AGAIN_220721.eds
Experiment Name	rdr6_allGen_explvl_AGAIN_220721
Experiment Run End Time	2021-07-22 14:25:29 PM CEST
Experiment Type	Comparative Cт (ΔΔCт)
Instrument Name	272531281
Instrument Serial Number	272531281
Instrument Type	QuantStudio™ 5 System
Passive Reference	ROX
Post-read Stage/Step
Pre-read Stage/Step
Quantification Cycle Method	Ct
Signal Smoothing On	true
Stage where Melt Analysis is performed	Stage3
Stage/ Cycle where Ct Analysis is performed	Stage2, Step2
Well	Well Position	Omit	Sample Name	Target Name	Task	Reporter	Quencher	Quantity	Quantity Mean	Quantity SD	RQ	RQ Min	RQ Max	CT	Ct Mean	Ct SD	Delta Ct	Delta Ct Mean	Delta Ct SD	Delta Ct SE	Delta Delta Ct	Automatic Ct Threshold	Ct Threshold	Automatic Baseline	Baseline Start	Baseline End	Amp Status	Comments	Cq Conf	EXPFAIL	SPIKE	OUTLIERRG	CQCONF	Tm1	MTP	Tm2	AMPNC	Tm3	HIGHSD	Tm4	NOISE	PRFLOW	DRNMIN	BADROX	NOAMP	PRFDROP	CTFAIL
25	B1	false	Col-0.6	ACT2-RT	UNKNOWN	SYBR	None							Undetermined								true	0.24899	true	3	39	No Amp		0	Y	N	N	Y	59.9969	N		N		N		N	N	N	N	N	N	N
26	B2	false	Col-0.6	ACT2-RT	UNKNOWN	SYBR	None							Undetermined								true	0.24899	true	3	39	No Amp		0	Y	N	N	Y	59.9969	N		N		N		N	N	N	N	Y	N	N
27	B3	false	Col-0.6	ACT2-RT	UNKNOWN	SYBR	None							Undetermined								true	0.24899	true	3	39	No Amp		0	Y	N	N	Y	59.9969	N		N		N		N	N	N	N	N	N	N
28	B4	false	Col-0.6	ACT2-RT	UNKNOWN	SYBR	None							Undetermined								true	0.24899	true	3	39	No Amp		0	Y	N	N	Y	59.9969	N		N		N		N	N	N	N	N	N	N
29	B5	false	Col-0.6	ACT2	UNKNOWN	SYBR	None							17.5382	17.4687	0.0659197						true	0.881204	true	3	11	Amp		0.938604	N	N	N	N	82.4915	N		N		N		N	N	N	N	N	N	N
30	B6	false	Col-0.6	ACT2	UNKNOWN	SYBR	None							17.4607	17.4687	0.0659197						true	0.881204	true	3	11	Amp		0.946258	N	N	N	N	82.4915	N		N		N		N	N	N	N	N	N	N
31	B7	false	Col-0.6	ACT2	UNKNOWN	SYBR	None							17.4071	17.4687	0.0659197						true	0.881204	true	3	11	Amp		0.939392	N	N	N	N	82.6039	N		N		N		N	N	N	N	N	N	N
32	B8	false	Col-0.6	EVD-SPL	UNKNOWN	SYBR	None				1	0.253436	3.94577	32.6969	33.5875	1.23363		16.1188	1.23539	0.713253	0	true	0.648711	true	3	26	Amp		0.953048	N	N	N	N	82.7164	N		N		Y		N	N	N	N	N	N	N
33	B9	false	Col-0.6	EVD-SPL	UNKNOWN	SYBR	None				1	0.253436	3.94577	34.9956	33.5875	1.23363		16.1188	1.23539	0.713253	0	true	0.648711	true	3	28	Amp		0.941087	N	N	N	N	82.7205	N		N		Y		N	N	N	N	N	N	N
34	B10	false	Col-0.6	EVD-SPL	UNKNOWN	SYBR	None				1	0.253436	3.94577	33.0699	33.5875	1.23363		16.1188	1.23539	0.713253	0	true	0.648711	true	3	27	Amp		0.949374	N	N	N	N	82.833	N		N		Y		N	N	N	N	N	N	N
35	B11	false	Col-0.6	EVD-UNSPL	UNKNOWN	SYBR	None				1	0.744548	1.3431	33.8726	33.5801	0.257169		16.1114	0.265483	0.153277	0	true	0.771757	true	3	27	Amp		0.947386	N	N	N	N	82.7205	N		N		N		N	N	N	N	N	N	N
36	B12	false	Col-0.6	EVD-UNSPL	UNKNOWN	SYBR	None				1	0.744548	1.3431	33.3896	33.5801	0.257169		16.1114	0.265483	0.153277	0	true	0.771757	true	3	26	Amp		0.954098	N	N	N	N	82.7205	N		N		N		N	N	N	N	N	N	N
37	B13	false	Col-0.6	EVD-UNSPL	UNKNOWN	SYBR	None				1	0.744548	1.3431	33.4781	33.5801	0.257169		16.1114	0.265483	0.153277	0	true	0.771757	true	3	27	Amp		0.947484	N	N	N	N	82.5982	N		N		N		N	N	N	N	N	N	N
38	B14	false	Col-0.8	ACT2	UNKNOWN	SYBR	None							21.7492	20.2945	1.6023						true	0.881204	true	3	15	Amp		0.982938	N	N	N	N	81.1364	N		N		Y		N	N	N	N	N	N	N
39	B15	false	Col-0.8	ACT2	UNKNOWN	SYBR	None							20.5573	20.2945	1.6023						true	0.881204	true	3	14	Amp		0.977049	N	N	N	N	81.4737	N		N		Y		N	N	N	N	N	N	N
40	B16	false	Col-0.8	ACT2	UNKNOWN	SYBR	None							18.5771	20.2945	1.6023						true	0.881204	true	3	12	Amp		0.954748	N	N	N	N	82.2608	N		N		Y		N	N	N	N	N	N	N
41	B17	false	Col-0.8	EVD-SPL	UNKNOWN	SYBR	None				6.21691	0.424041	91.1469	34.5683	33.7771	1.11891		13.4826	1.95431	1.21728	-2.6362	true	0.648711	true	3	27	Amp		0.955378	N	N	N	N	82.4428	N		N		Y		N	N	N	N	N	N	N
42	B18	false	Col-0.8	EVD-SPL	UNKNOWN	SYBR	None							Undetermined	33.7771	1.11891						true	0.648711	true	3	39	No Amp		0	Y	N	N	Y	84.7996	Y	90.6355	N	76.9436	N	93.2168	N	N	N	N	N	N	N
43	B19	false	Col-0.8	EVD-SPL	UNKNOWN	SYBR	None				6.21691	0.424041	91.1469	32.9859	33.7771	1.11891		13.4826	1.95431	1.21728	-2.6362	true	0.648711	true	3	26	Amp		0.962032	N	N	N	N	82.3306	N		N		Y		N	N	N	N	N	N	N
44	B20	false	Col-0.8	EVD-UNSPL	UNKNOWN	SYBR	None				6.19225	0.930526	41.2068	33.1923	33.7755	0.585117		13.4809	1.70579	0.984837	-2.63046	true	0.771757	true	3	26	Amp		0.957725	N	N	N	N	82.3306	N		N		Y		N	N	N	N	N	N	N
45	B21	false	Col-0.8	EVD-UNSPL	UNKNOWN	SYBR	None				6.19225	0.930526	41.2068	33.7716	33.7755	0.585117		13.4809	1.70579	0.984837	-2.63046	true	0.771757	true	3	26	Amp		0.960459	N	N	N	N	82.4825	N		N		Y		N	N	N	N	N	N	N
46	B22	false	Col-0.8	EVD-UNSPL	UNKNOWN	SYBR	None				6.19225	0.930526	41.2068	34.3625	33.7755	0.585117		13.4809	1.70579	0.984837	-2.63046	true	0.771757	true	3	27	Amp		0.954547	N	N	N	N	82.4825	N		N		Y		N	N	N	N	N	N	N
47	B23	false	Col-0.8	ACT2-RT	UNKNOWN	SYBR	None							Undetermined	16.909	9.73047						true	0.24899	true	3	35	Inconclusive		0	N	N	N	Y	74.0504	N		N		N		N	N	N	N	N	N	N
48	B24	false	Col-0.8	ACT2-RT	UNKNOWN	SYBR	None							23.7038	16.909	9.73047		-3.38557	9.86151	5.69355		true	0.24899	true	3	20	No Amp		0	N	Y	N	Y	59.9969	N		N		Y		N	Y	Y	N	N	Y	N
49	C1	false	Col-0.7	ACT2-RT	UNKNOWN	SYBR	None							34.4109	34.0733	0.477413		16.0804	0.545968	0.370604		true	0.24899	true	3	28	Amp		0.990433	N	N	N	N	75.5205	N		N		N		N	N	N	N	N	N	N
50	C2	false	Col-0.7	ACT2-RT	UNKNOWN	SYBR	None							33.7358	34.0733	0.477413		16.0804	0.545968	0.370604		true	0.24899	true	3	28	Amp		0.98941	N	N	N	N	75.2955	N		N		N		N	N	N	N	N	N	N
51	C3	false	Col-0.7	ACT2-RT	UNKNOWN	SYBR	None							Undetermined	34.0733	0.477413						true	0.24899	true	3	39	No Amp		0	Y	N	N	Y	59.9969	N		N		N		N	N	N	N	N	N	N
52	C4	false	Col-0.7	ACT2-RT	UNKNOWN	SYBR	None							Undetermined	34.0733	0.477413						true	0.24899	true	3	39	No Amp		0	Y	N	N	Y	59.9969	N		N		N		N	N	N	N	N	N	N
53	C5	false	Col-0.7	ACT2	UNKNOWN	SYBR	None							18.2987	17.9929	0.264874						true	0.881204	true	3	12	Amp		0.947596	N	N	Y	N	82.4915	N		N		N		N	N	N	N	N	N	N
54	C6	false	Col-0.7	ACT2	UNKNOWN	SYBR	None							17.8437	17.9929	0.264874						true	0.881204	true	3	11	Amp		0.94893	N	N	N	N	82.379	N		N		N		N	N	N	N	N	N	N
55	C7	false	Col-0.7	ACT2	UNKNOWN	SYBR	None							17.8363	17.9929	0.264874						true	0.881204	true	3	11	Amp		0.956411	N	N	N	N	82.379	N		N		N		N	N	N	N	N	N	N
56	C8	false	Col-0.7	EVD-SPL	UNKNOWN	SYBR	None							Undetermined	39.9377							true	0.648711	true	3	35	No Amp		0	N	N	N	Y	84.7409	Y	89.8021	N		N		N	N	N	N	N	N	N
57	C9	false	Col-0.7	EVD-SPL	UNKNOWN	SYBR	None				0.0176279			39.9377	39.9377			21.9448			5.82599	true	0.648711	true	3	33	Inconclusive		0	N	N	N	Y	83.8454	N		N		N		N	N	N	N	N	N	N
58	C10	false	Col-0.7	EVD-SPL	UNKNOWN	SYBR	None							Undetermined	39.9377							true	0.648711	true	3	35	No Amp		0	N	N	N	Y	83.9579	Y	74.1708	N		N		N	N	N	N	N	N	N
59	C11	false	Col-0.7	EVD-UNSPL	UNKNOWN	SYBR	None				1.07425	0.384411	3.00201	32.9921	34.001	0.886164		16.0081	0.924903	0.533993	-0.103325	true	0.771757	true	3	26	Amp		0.963232	N	N	N	N	82.608	N		N		Y		N	N	N	N	N	N	N
60	C12	false	Col-0.7	EVD-UNSPL	UNKNOWN	SYBR	None				1.07425	0.384411	3.00201	34.3573	34.001	0.886164		16.0081	0.924903	0.533993	-0.103325	true	0.771757	true	3	28	Amp		0.955585	N	N	N	N	82.7205	N		N		Y		N	N	N	N	N	N	N
61	C13	false	Col-0.7	EVD-UNSPL	UNKNOWN	SYBR	None				1.07425	0.384411	3.00201	34.6535	34.001	0.886164		16.0081	0.924903	0.533993	-0.103325	true	0.771757	true	3	28	Amp		0.95414	N	N	N	N	82.5982	N		N		Y		N	N	N	N	N	N	N
62	C14	false	Col-0.8	ACT2-RT	UNKNOWN	SYBR	None							Undetermined	16.909	9.73047						true	0.24899	true	3	39	No Amp		0	Y	Y	N	Y	59.9966	N		N		N		Y	Y	N	N	N	N	N
63	C15	false	Col-0.8	ACT2-RT	UNKNOWN	SYBR	None							21.261	16.909	9.73047		-3.38557	9.86151	5.69355		true	0.24899	true	3	16	Amp		0.996612	N	N	N	N	82.0359	N		N		Y		N	N	N	N	N	N	N
71	C23	false	Col-0.8	ACT2-RT	UNKNOWN	SYBR	None							5.76204	16.909	9.73047		-3.38557	9.86151	5.69355		true	0.24899	true	3	4	No Amp		0	N	Y	N	Y	60.8963	N		N		Y		N	Y	Y	N	N	Y	N
72	C24	false	Col-0.8	ACT2-RT	UNKNOWN	SYBR	None							Undetermined	16.909	9.73047						true	0.24899	true	3	39	No Amp		0	Y	N	N	Y	59.9969	N		N		N		N	N	N	N	Y	N	N
73	D1	false	rdr6.1	ACT2-RT	UNKNOWN	SYBR	None							32.1018	32.1018			14.3913				true	0.24899	true	3	26	Amp		0.995726	N	N	N	N	76.3079	N		N		N		N	N	N	N	N	N	N
74	D2	false	rdr6.1	ACT2-RT	UNKNOWN	SYBR	None							Undetermined	32.1018							true	0.24899	true	3	39	No Amp		0	Y	N	N	Y	59.9969	N		N		N		N	N	N	N	N	N	N
75	D3	false	rdr6.1	ACT2-RT	UNKNOWN	SYBR	None							Undetermined	32.1018							true	0.24899	true	3	39	No Amp		0	Y	N	N	Y	59.9969	N		N		N		N	N	N	N	N	N	N
76	D4	false	rdr6.1	ACT2-RT	UNKNOWN	SYBR	None							Undetermined	32.1018							true	0.24899	true	3	39	No Amp		0	Y	N	N	Y	59.9969	N		N		N		N	N	N	N	N	N	N
77	D5	false	rdr6.1	ACT2	UNKNOWN	SYBR	None							17.4663	17.7105	0.483069						true	0.881204	true	3	11	Amp		0.949781	N	N	N	N	82.4915	N		N		N		N	N	N	N	N	N	N
78	D6	false	rdr6.1	ACT2	UNKNOWN	SYBR	None							18.2669	17.7105	0.483069						true	0.881204	true	3	12	Amp		0.928636	N	N	N	N	82.4915	N		N		N		N	N	N	N	N	N	N
79	D7	false	rdr6.1	ACT2	UNKNOWN	SYBR	None							17.3983	17.7105	0.483069						true	0.881204	true	3	11	Amp		0.946253	N	N	N	N	82.4915	N		N		N		N	N	N	N	N	N	N
81	D9	false	rdr6.1	EVD-SPL	UNKNOWN	SYBR	None				0.498854			34.8326	34.8326			17.1221			1.00331	true	0.648711	true	3	28	Amp		0.933213	N	N	N	N	82.833	N		N		N		N	N	N	N	N	N	N
82	D10	false	rdr6.1	EVD-SPL	UNKNOWN	SYBR	None							Undetermined	34.8326							true	0.648711	true	3	22	No Amp		0	N	N	N	Y	85.3079	Y	81.933	N	77.4332	N	79.6831	N	N	N	N	N	N	N
83	D11	false	rdr6.1	EVD-UNSPL	UNKNOWN	SYBR	None							Undetermined								true	0.771757	true	3	39	No Amp		0	Y	N	N	Y	85.0829	Y	76.4207	N		N		N	N	N	N	N	N	N
84	D12	false	rdr6.1	EVD-UNSPL	UNKNOWN	SYBR	None							Undetermined								true	0.771757	true	3	35	No Amp		0	N	N	N	Y	85.1954	Y	77.0957	N	93.745	N	90.5952	N	N	N	N	N	N	N
85	D13	false	rdr6.1	EVD-UNSPL	UNKNOWN	SYBR	None							Undetermined								true	0.771757	true	3	23	No Amp		0	N	N	N	Y	85.072	Y	82.2608	N	80.0119	N		N	N	N	N	N	N	N
86	D14	false	rdr6.3	ACT2	UNKNOWN	SYBR	None							20.558	19.3337	1.39868						true	0.881204	true	3	14	Amp		0.979415	N	N	N	N	81.5862	N		N		Y		N	N	N	N	N	N	N
87	D15	false	rdr6.3	ACT2	UNKNOWN	SYBR	None							19.6338	19.3337	1.39868						true	0.881204	true	3	13	Amp		0.97289	N	N	N	N	81.6986	N		N		Y		N	N	N	N	N	N	N
88	D16	false	rdr6.3	ACT2	UNKNOWN	SYBR	None							17.8094	19.3337	1.39868						true	0.881204	true	3	11	Amp		0.969629	N	N	N	N	82.2608	N		N		Y		N	N	N	N	N	N	N
89	D17	false	rdr6.3	EVD-SPL	UNKNOWN	SYBR	None				0.968511	0.163072	5.75214	35.5119	35.4987	0.0186876		16.1649	1.3988	0.807636	0.0461597	true	0.648711	true	3	29	Amp		0.936218	N	N	N	N	82.4428	N		N		N		N	N	N	N	N	N	N
90	D18	false	rdr6.3	EVD-SPL	UNKNOWN	SYBR	None				0.968511	0.163072	5.75214	35.4854	35.4987	0.0186876		16.1649	1.3988	0.807636	0.0461597	true	0.648711	true	3	28	Amp		0.936682	N	N	N	N	82.4428	N		N		N		N	N	N	N	N	N	N
91	D19	false	rdr6.3	EVD-SPL	UNKNOWN	SYBR	None							Undetermined	35.4987	0.0186876						true	0.648711	true	3	39	No Amp		0	Y	N	N	Y	84.6874	Y	81.8816	N	91.7578	N		N	N	N	N	N	N	N
92	D20	false	rdr6.3	EVD-UNSPL	UNKNOWN	SYBR	None							Undetermined								true	0.771757	true	3	39	No Amp		0	Y	N	N	Y	84.6874	Y	91.0844	N	81.3205	N	93.6657	N	N	N	N	N	N	N
93	D21	false	rdr6.3	EVD-UNSPL	UNKNOWN	SYBR	None							Undetermined								true	0.771757	true	3	39	No Amp		0	Y	N	N	Y	85.0683	Y	76.5238	N		N		N	N	N	N	N	N	N
94	D22	false	rdr6.3	EVD-UNSPL	UNKNOWN	SYBR	None							Undetermined								true	0.771757	true	3	39	No Amp		0	Y	N	N	Y	84.8435	Y	90.5773	N	71.9143	N	92.8259	N	N	N	N	N	N	N
95	D23	false	rdr6.3	ACT2-RT	UNKNOWN	SYBR	None							Undetermined	28.329	10.8986						true	0.24899	true	3	39	No Amp		0	Y	N	N	Y	59.9969	N		N		N		N	N	N	N	Y	N	N
96	D24	false	rdr6.3	ACT2-RT	UNKNOWN	SYBR	None							36.0355	28.329	10.8986		8.99529	10.988	7.74865		true	0.24899	true	3	33	No Amp		0.276644	N	Y	N	Y	59.9969	N		N		Y		Y	Y	N	N	N	Y	N
97	E1	false	rdr6.2	ACT2-RT	UNKNOWN	SYBR	None							33.1164	33.1164			15.5927				true	0.24899	true	3	27	Amp		0.994191	N	N	N	N	75.5205	N		N		N		N	N	N	N	N	N	N
98	E2	false	rdr6.2	ACT2-RT	UNKNOWN	SYBR	None							Undetermined	33.1164							true	0.24899	true	3	39	No Amp		0	Y	N	N	Y	59.9969	N		N		N		N	N	N	N	Y	N	N
99	E3	false	rdr6.2	ACT2-RT	UNKNOWN	SYBR	None							Undetermined	33.1164							true	0.24899	true	3	39	No Amp		0	Y	N	N	Y	59.9969	N		N		N		N	N	N	N	Y	N	N
100	E4	false	rdr6.2	ACT2-RT	UNKNOWN	SYBR	None							Undetermined	33.1164							true	0.24899	true	3	39	No Amp		0	Y	N	N	Y	59.9969	N		N		N		N	N	N	N	N	N	N
101	E5	false	rdr6.2	ACT2	UNKNOWN	SYBR	None							17.81	17.5237	0.248111						true	0.881204	true	3	11	Amp		0.941939	N	N	N	N	82.379	N		N		N		N	N	N	N	N	N	N
102	E6	false	rdr6.2	ACT2	UNKNOWN	SYBR	None							17.37	17.5237	0.248111						true	0.881204	true	3	11	Amp		0.951602	N	N	N	N	82.379	N		N		N		N	N	N	N	N	N	N
103	E7	false	rdr6.2	ACT2	UNKNOWN	SYBR	None							17.3913	17.5237	0.248111						true	0.881204	true	3	11	Amp		0.958707	N	N	N	N	82.379	N		N		N		N	N	N	N	N	N	N
104	E8	false	rdr6.2	EVD-SPL	UNKNOWN	SYBR	None				0.193217	0.0034003	10.9793	37.84	36.0142	2.5821		18.4905	2.59399	1.83143	2.3717	true	0.648711	true	3	32	Inconclusive		0.843175	N	N	N	N	83.6162	N		N		Y		N	N	N	N	N	N	N
105	E9	false	rdr6.2	EVD-SPL	UNKNOWN	SYBR	None				0.193217	0.0034003	10.9793	34.1884	36.0142	2.5821		18.4905	2.59399	1.83143	2.3717	true	0.648711	true	3	28	Amp		0.951075	N	N	N	N	82.4955	N		N		Y		N	N	N	N	N	N	N
106	E10	false	rdr6.2	EVD-SPL	UNKNOWN	SYBR	None							Undetermined	36.0142	2.5821						true	0.648711	true	3	35	No Amp		0	N	N	N	Y	83.7329	N		N		N		N	N	N	N	N	N	N
107	E11	false	rdr6.2	EVD-UNSPL	UNKNOWN	SYBR	None				0.103921	0.00106271	10.1622	34.829	36.9016	2.93106		19.3778	2.94154	2.07752	3.26645	true	0.771757	true	3	28	Amp		0.946091	N	N	N	N	82.7205	N		N		Y		N	N	N	N	N	N	N
108	E12	false	rdr6.2	EVD-UNSPL	UNKNOWN	SYBR	None				0.103921	0.00106271	10.1622	38.9742	36.9016	2.93106		19.3778	2.94154	2.07752	3.26645	true	0.771757	true	3	32	Inconclusive		0.0273289	N	N	N	Y	75.7458	N		N		Y		N	N	N	N	N	N	N
109	E13	false	rdr6.2	EVD-UNSPL	UNKNOWN	SYBR	None							Undetermined	36.9016	2.93106						true	0.771757	true	3	39	No Amp		0	Y	N	N	Y	84.8471	Y	75.2892	N	78.2128	N		N	N	N	N	N	N	N
110	E14	false	rdr6.3	ACT2-RT	UNKNOWN	SYBR	None							Undetermined	28.329	10.8986						true	0.24899	true	3	39	No Amp		0	Y	Y	N	Y	83.7226	N		N		N		N	Y	N	N	N	N	N
111	E15	false	rdr6.3	ACT2-RT	UNKNOWN	SYBR	None							20.6226	28.329	10.8986		8.99529	10.988	7.74865		true	0.24899	true	3	15	Amp		0.997373	N	N	N	N	82.3733	N		N		Y		N	N	N	N	N	N	N
119	E23	false	rdr6.3	ACT2-RT	UNKNOWN	SYBR	None							Undetermined	28.329	10.8986						true	0.24899	true	3	14	No Amp		0	N	Y	N	Y	62.2455	N		N		N		N	Y	N	N	N	N	Y
120	E24	false	rdr6.3	ACT2-RT	UNKNOWN	SYBR	None							Undetermined	28.329	10.8986						true	0.24899	true	3	39	No Amp		0	Y	N	N	Y	59.9969	N		N		N		N	N	N	N	Y	N	N
121	F1	false	F2_1+	ACT2-RT	UNKNOWN	SYBR	None							Undetermined	34.6094							true	0.24899	true	3	39	No Amp		0	Y	N	N	Y	59.9969	N		N		N		N	N	N	N	Y	N	N
122	F2	false	F2_1+	ACT2-RT	UNKNOWN	SYBR	None							34.6094	34.6094			17.0996				true	0.24899	true	3	29	Amp		0.9948	N	N	N	N	75.5205	N		N		N		N	N	N	N	N	N	N
123	F3	false	F2_1+	ACT2-RT	UNKNOWN	SYBR	None							Undetermined	34.6094							true	0.24899	true	3	39	No Amp		0	Y	N	N	Y	59.9969	N		N		N		N	N	N	N	N	N	N
124	F4	false	F2_1+	ACT2-RT	UNKNOWN	SYBR	None							Undetermined	34.6094							true	0.24899	true	3	39	No Amp		0	Y	N	N	Y	59.9969	N		N		N		N	N	N	N	N	N	N
125	F5	false	F2_1+	ACT2	UNKNOWN	SYBR	None							17.5014	17.5099	0.0101365						true	0.881204	true	3	11	Amp		0.93727	N	N	N	N	82.4915	N		N		N		N	N	N	N	N	N	N
126	F6	false	F2_1+	ACT2	UNKNOWN	SYBR	None							17.5211	17.5099	0.0101365						true	0.881204	true	3	11	Amp		0.938055	N	N	N	N	82.4915	N		N		N		N	N	N	N	N	N	N
127	F7	false	F2_1+	ACT2	UNKNOWN	SYBR	None							17.507	17.5099	0.0101365						true	0.881204	true	3	11	Amp		0.960934	N	N	N	N	82.4915	N		N		N		N	N	N	N	N	N	N
128	F8	false	F2_1+	EVD-SPL	UNKNOWN	SYBR	None				466.315	379.693	572.697	24.931	24.7635	0.184671		7.25361	0.184949	0.10678	-8.86516	true	0.648711	true	3	18	Amp		0.936949	N	N	N	N	82.4915	N		N		N		N	N	N	N	N	N	N
129	F9	false	F2_1+	EVD-SPL	UNKNOWN	SYBR	None				466.315	379.693	572.697	24.7939	24.7635	0.184671		7.25361	0.184949	0.10678	-8.86516	true	0.648711	true	3	19	Amp		0.949767	N	N	N	N	82.608	N		N		N		N	N	N	N	N	N	N
130	F10	false	F2_1+	EVD-SPL	UNKNOWN	SYBR	None				466.315	379.693	572.697	24.5655	24.7635	0.184671		7.25361	0.184949	0.10678	-8.86516	true	0.648711	true	3	18	Amp		0.951549	N	N	N	N	82.608	N		N		N		N	N	N	N	N	N	N
131	F11	false	F2_1+	EVD-UNSPL	UNKNOWN	SYBR	None				509.907	482.797	538.54	24.5865	24.6272	0.0481135		7.1173	0.0491697	0.0283881	-8.99409	true	0.771757	true	3	18	Amp		0.952472	N	N	N	N	82.608	N		N		N		N	N	N	N	N	N	N
132	F12	false	F2_1+	EVD-UNSPL	UNKNOWN	SYBR	None				509.907	482.797	538.54	24.6803	24.6272	0.0481135		7.1173	0.0491697	0.0283881	-8.99409	true	0.771757	true	3	18	Amp		0.954574	N	N	N	N	82.608	N		N		N		N	N	N	N	N	N	N
133	F13	false	F2_1+	EVD-UNSPL	UNKNOWN	SYBR	None				509.907	482.797	538.54	24.6148	24.6272	0.0481135		7.1173	0.0491697	0.0283881	-8.99409	true	0.771757	true	3	18	Amp		0.953471	N	N	N	N	82.4857	N		N		N		N	N	N	N	N	N	N
134	F14	false	F6_1+	ACT2	UNKNOWN	SYBR	None							20.9744	20.4854	0.691633						true	0.881204	true	3	14	Amp		0.981877	N	N	N	N	81.4737	N		N		Y		N	N	N	N	N	N	N
135	F15	false	F6_1+	ACT2	UNKNOWN	SYBR	None							19.9963	20.4854	0.691633						true	0.881204	true	3	13	Amp		0.978158	N	N	N	N	81.6986	N		N		Y		N	N	N	N	N	N	N
137	F17	false	F6_1+	EVD-SPL	UNKNOWN	SYBR	None				1177.97	392.162	3538.37	26.5153	26.402	0.168178		5.91669	0.711787	0.498604	-10.2021	true	0.648711	true	3	20	Amp		0.960903	N	N	N	N	82.2183	N		N		N		N	N	N	N	N	N	N
138	F18	false	F6_1+	EVD-SPL	UNKNOWN	SYBR	None				1177.97	392.162	3538.37	26.482	26.402	0.168178		5.91669	0.711787	0.498604	-10.2021	true	0.648711	true	3	20	Amp		0.961511	N	N	N	N	82.2183	N		N		N		N	N	N	N	N	N	N
139	F19	false	F6_1+	EVD-SPL	UNKNOWN	SYBR	None				1177.97	392.162	3538.37	26.2088	26.402	0.168178		5.91669	0.711787	0.498604	-10.2021	true	0.648711	true	3	20	Amp		0.965535	N	N	N	N	82.2183	N		N		N		N	N	N	N	N	N	N
140	F20	false	F6_1+	EVD-UNSPL	UNKNOWN	SYBR	None				1211.85	369.98	3969.33	26.7854	26.3538	0.387714		5.8684	0.792893	0.537853	-10.243	true	0.771757	true	3	20	Amp		0.957237	N	N	N	N	82.2183	N		N		N		N	N	N	N	N	N	N
141	F21	false	F6_1+	EVD-UNSPL	UNKNOWN	SYBR	None				1211.85	369.98	3969.33	26.2409	26.3538	0.387714		5.8684	0.792893	0.537853	-10.243	true	0.771757	true	3	19	Amp		0.966763	N	N	N	N	82.2576	N		N		N		N	N	N	N	N	N	N
142	F22	false	F6_1+	EVD-UNSPL	UNKNOWN	SYBR	None				1211.85	369.98	3969.33	26.035	26.3538	0.387714		5.8684	0.792893	0.537853	-10.243	true	0.771757	true	3	19	Amp		0.963434	N	N	N	N	82.2576	N		N		N		N	N	N	N	N	N	N
143	F23	false	F6_1+	ACT2-RT	UNKNOWN	SYBR	None							Undetermined	21.0272							true	0.24899	true	3	39	No Amp		0	Y	N	N	Y	59.9969	N		N		N		N	N	N	N	N	N	N
144	F24	false	F6_1+	ACT2-RT	UNKNOWN	SYBR	None							Undetermined	21.0272							true	0.24899	true	3	22	No Amp		0	N	Y	N	Y	60.4466	N		N		N		N	Y	N	N	N	N	Y
145	G1	false	F4_1+	ACT2-RT	UNKNOWN	SYBR	None							32.4477	32.4477			14.7257				true	0.24899	true	3	27	Amp		0.994913	N	N	N	N	75.408	N		N		N		N	N	N	N	N	N	N
146	G2	false	F4_1+	ACT2-RT	UNKNOWN	SYBR	None							Undetermined	32.4477							true	0.24899	true	3	35	No Amp		0	N	N	N	Y	73.3832	N		N		N		N	N	N	N	N	N	N
147	G3	false	F4_1+	ACT2-RT	UNKNOWN	SYBR	None							Undetermined	32.4477							true	0.24899	true	3	39	No Amp		0	Y	N	N	Y	59.9969	N		N		N		N	N	N	N	N	N	N
148	G4	false	F4_1+	ACT2-RT	UNKNOWN	SYBR	None							Undetermined	32.4477							true	0.24899	true	3	39	No Amp		0	Y	N	N	Y	59.9969	N		N		N		N	N	N	N	N	N	N
149	G5	false	F4_1+	ACT2	UNKNOWN	SYBR	None							17.7453	17.722	0.0240695						true	0.881204	true	3	11	Amp		0.946901	N	N	N	N	82.4915	N		N		N		N	N	N	N	N	N	N
150	G6	false	F4_1+	ACT2	UNKNOWN	SYBR	None							17.7237	17.722	0.0240695						true	0.881204	true	3	11	Amp		0.946674	N	N	N	N	82.4915	N		N		N		N	N	N	N	N	N	N
151	G7	false	F4_1+	ACT2	UNKNOWN	SYBR	None							17.6972	17.722	0.0240695						true	0.881204	true	3	11	Amp		0.944408	N	N	N	N	82.4915	N		N		N		N	N	N	N	N	N	N
152	G8	false	F4_1+	EVD-SPL	UNKNOWN	SYBR	None				1362.26	1091.27	1700.55	23.416	23.429	0.19817		5.70699	0.199627	0.115255	-10.4118	true	0.648711	true	3	18	Amp		0.957913	N	N	N	N	82.379	N		N		N		N	N	N	N	N	N	N
153	G9	false	F4_1+	EVD-SPL	UNKNOWN	SYBR	None				1362.26	1091.27	1700.55	23.6334	23.429	0.19817		5.70699	0.199627	0.115255	-10.4118	true	0.648711	true	3	18	Amp		0.945994	N	N	N	N	82.4955	N		N		N		N	N	N	N	N	N	N
154	G10	false	F4_1+	EVD-SPL	UNKNOWN	SYBR	None				1362.26	1091.27	1700.55	23.2377	23.429	0.19817		5.70699	0.199627	0.115255	-10.4118	true	0.648711	true	3	17	Amp		0.95412	N	N	N	N	82.4955	N		N		N		N	N	N	N	N	N	N
155	G11	false	F4_1+	EVD-UNSPL	UNKNOWN	SYBR	None				1285	1221.9	1351.35	23.5478	23.5059	0.0383905		5.78385	0.0453119	0.0261608	-10.3275	true	0.771757	true	3	18	Amp		0.960968	N	N	N	N	82.4955	N		N		N		N	N	N	N	N	N	N
156	G12	false	F4_1+	EVD-UNSPL	UNKNOWN	SYBR	None				1285	1221.9	1351.35	23.4975	23.5059	0.0383905		5.78385	0.0453119	0.0261608	-10.3275	true	0.771757	true	3	18	Amp		0.957119	N	N	N	N	82.4955	N		N		N		N	N	N	N	N	N	N
157	G13	false	F4_1+	EVD-UNSPL	UNKNOWN	SYBR	None				1285	1221.9	1351.35	23.4724	23.5059	0.0383905		5.78385	0.0453119	0.0261608	-10.3275	true	0.771757	true	3	17	Amp		0.961483	N	N	N	N	82.3733	N		N		N		N	N	N	N	N	N	N
158	G14	false	F6_1+	ACT2-RT	UNKNOWN	SYBR	None							Undetermined	21.0272							true	0.24899	true	3	39	No Amp		0	Y	Y	N	Y	91.4814	N		N		N		N	Y	N	N	N	N	N
159	G15	false	F6_1+	ACT2-RT	UNKNOWN	SYBR	None							21.0272	21.0272			0.54181				true	0.24899	true	3	15	Amp		0.997037	N	N	N	N	82.3733	N		N		N		N	N	N	N	N	N	N
167	G23	false	F6_1+	ACT2-RT	UNKNOWN	SYBR	None							Undetermined	21.0272							true	0.24899	true	3	39	No Amp		0	Y	Y	N	Y	59.9969	N		N		N		N	Y	N	Y	N	N	N
168	G24	false	F6_1+	ACT2-RT	UNKNOWN	SYBR	None							Undetermined	21.0272							true	0.24899	true	3	39	No Amp		0	Y	N	N	Y	59.9969	N		N		N		N	N	N	N	Y	N	N
169	H1	false	F2_2+	ACT2-RT	UNKNOWN	SYBR	None							Undetermined	33.5783							true	0.24899	true	3	39	No Amp		0	Y	N	N	Y	59.9969	N		N		N		N	N	N	N	N	N	N
170	H2	false	F2_2+	ACT2-RT	UNKNOWN	SYBR	None							33.5783	33.5783			16.0965				true	0.24899	true	3	28	Amp		0.99698	N	N	N	N	75.5205	N		N		N		N	N	N	N	N	N	N
171	H3	false	F2_2+	ACT2-RT	UNKNOWN	SYBR	None							Undetermined	33.5783							true	0.24899	true	3	39	No Amp		0	Y	N	N	Y	59.9969	N		N		N		N	N	N	N	N	N	N
172	H4	false	F2_2+	ACT2-RT	UNKNOWN	SYBR	None							Undetermined	33.5783							true	0.24899	true	3	39	No Amp		0	Y	N	N	Y	60.2219	N		N		N		N	N	N	N	Y	N	N
173	H5	false	F2_2+	ACT2	UNKNOWN	SYBR	None							17.5067	17.4817	0.0286287						true	0.881204	true	3	11	Amp		0.954292	N	N	N	N	82.4915	N		N		N		N	N	N	N	N	N	N
174	H6	false	F2_2+	ACT2	UNKNOWN	SYBR	None							17.4881	17.4817	0.0286287						true	0.881204	true	3	11	Amp		0.954224	N	N	N	N	82.4915	N		N		N		N	N	N	N	N	N	N
175	H7	false	F2_2+	ACT2	UNKNOWN	SYBR	None							17.4505	17.4817	0.0286287						true	0.881204	true	3	11	Amp		0.951286	N	N	N	N	82.4915	N		N		N		N	N	N	N	N	N	N
176	H8	false	F2_2+	EVD-SPL	UNKNOWN	SYBR	None				309.713	212.484	451.43	25.6567	25.3257	0.337891		7.84399	0.339102	0.19578	-8.27479	true	0.648711	true	3	19	Amp		0.949253	N	N	N	N	82.4915	N		N		N		N	N	N	N	N	N	N
177	H9	false	F2_2+	EVD-SPL	UNKNOWN	SYBR	None				309.713	212.484	451.43	25.3392	25.3257	0.337891		7.84399	0.339102	0.19578	-8.27479	true	0.648711	true	3	19	Amp		0.95618	N	N	N	N	82.4955	N		N		N		N	N	N	N	N	N	N
178	H10	false	F2_2+	EVD-SPL	UNKNOWN	SYBR	None				309.713	212.484	451.43	24.9813	25.3257	0.337891		7.84399	0.339102	0.19578	-8.27479	true	0.648711	true	3	19	Amp		0.963027	N	N	N	N	82.608	N		N		N		N	N	N	N	N	N	N
179	H11	false	F2_2+	EVD-UNSPL	UNKNOWN	SYBR	None				287.653	216.949	381.399	25.1378	25.425	0.252265		7.94321	0.253884	0.14658	-8.16819	true	0.771757	true	3	18	Amp		0.961137	N	N	N	N	82.608	N		N		N		N	N	N	N	N	N	N
180	H12	false	F2_2+	EVD-UNSPL	UNKNOWN	SYBR	None				287.653	216.949	381.399	25.526	25.425	0.252265		7.94321	0.253884	0.14658	-8.16819	true	0.771757	true	3	19	Amp		0.959399	N	N	N	N	82.608	N		N		N		N	N	N	N	N	N	N
181	H13	false	F2_2+	EVD-UNSPL	UNKNOWN	SYBR	None				287.653	216.949	381.399	25.6111	25.425	0.252265		7.94321	0.253884	0.14658	-8.16819	true	0.771757	true	3	19	Amp		0.961981	N	N	N	N	82.4857	N		N		N		N	N	N	N	N	N	N
182	H14	false	F6_2+	ACT2	UNKNOWN	SYBR	None							20.8898	20.5704	0.451822						true	0.881204	true	3	14	Amp		0.981164	N	N	N	N	81.4737	N		N		N		N	N	N	N	N	N	N
183	H15	false	F6_2+	ACT2	UNKNOWN	SYBR	None							20.2509	20.5704	0.451822						true	0.881204	true	3	13	Amp		0.977501	N	N	N	N	81.5862	N		N		N		N	N	N	N	N	N	N
185	H17	false	F6_2+	EVD-SPL	UNKNOWN	SYBR	None				8513.5	3453.79	20985.6	23.2949	23.6336	0.442257		3.06324	0.632246	0.408985	-13.0555	true	0.648711	true	3	18	Amp		0.96676	N	N	N	N	82.1061	N		N		N		N	N	N	N	N	N	N
186	H18	false	F6_2+	EVD-SPL	UNKNOWN	SYBR	None				8513.5	3453.79	20985.6	24.1339	23.6336	0.442257		3.06324	0.632246	0.408985	-13.0555	true	0.648711	true	3	18	Amp		0.95834	N	N	N	N	82.1061	N		N		N		N	N	N	N	N	N	N
187	H19	false	F6_2+	EVD-SPL	UNKNOWN	SYBR	None				8513.5	3453.79	20985.6	23.4719	23.6336	0.442257		3.06324	0.632246	0.408985	-13.0555	true	0.648711	true	3	18	Amp		0.957757	N	N	N	N	82.1061	N		N		N		N	N	N	N	N	N	N
188	H20	false	F6_2+	EVD-UNSPL	UNKNOWN	SYBR	None				6401.2	2602.24	15746.2	24.1887	24.0376	0.439651		3.46727	0.630425	0.408047	-12.6441	true	0.771757	true	3	18	Amp		0.959364	N	N	N	N	82.1061	N		N		N		N	N	N	N	N	N	N
189	H21	false	F6_2+	EVD-UNSPL	UNKNOWN	SYBR	None				6401.2	2602.24	15746.2	24.3818	24.0376	0.439651		3.46727	0.630425	0.408047	-12.6441	true	0.771757	true	3	18	Amp		0.948597	N	N	N	N	82.2576	N		N		N		N	N	N	N	N	N	N
190	H22	false	F6_2+	EVD-UNSPL	UNKNOWN	SYBR	None				6401.2	2602.24	15746.2	23.5424	24.0376	0.439651		3.46727	0.630425	0.408047	-12.6441	true	0.771757	true	3	17	Amp		0.967455	N	N	N	N	82.2576	N		N		N		N	N	N	N	N	N	N
191	H23	false	F6_2+	ACT2-RT	UNKNOWN	SYBR	None							Undetermined	14.8389	5.70149						true	0.24899	true	3	39	No Amp		0	Y	N	N	Y	59.9969	N		N		N		N	N	N	N	N	N	N
192	H24	false	F6_2+	ACT2-RT	UNKNOWN	SYBR	None							Undetermined	14.8389	5.70149						true	0.24899	true	3	39	No Amp		0	Y	Y	N	Y	59.9969	N		N		N		Y	Y	N	N	N	N	N
193	I1	false	F4_2+	ACT2-RT	UNKNOWN	SYBR	None							34.7864	34.7864			16.6892				true	0.24899	true	3	29	Amp		0.991141	N	N	N	N	75.183	N		N		N		N	N	N	N	N	N	N
194	I2	false	F4_2+	ACT2-RT	UNKNOWN	SYBR	None							Undetermined	34.7864							true	0.24899	true	3	39	No Amp		0	Y	N	N	Y	59.9969	N		N		N		N	N	N	N	Y	N	N
195	I3	false	F4_2+	ACT2-RT	UNKNOWN	SYBR	None							Undetermined	34.7864							true	0.24899	true	3	39	No Amp		0	Y	N	N	Y	59.9969	N		N		N		N	N	N	N	Y	N	N
196	I4	false	F4_2+	ACT2-RT	UNKNOWN	SYBR	None							Undetermined	34.7864							true	0.24899	true	3	39	No Amp		0	Y	N	N	Y	59.9969	N		N		N		N	N	N	N	N	N	N
197	I5	false	F4_2+	ACT2	UNKNOWN	SYBR	None							18.1005	18.0972	0.0595223						true	0.881204	true	3	11	Amp		0.971388	N	N	N	N	82.379	N		N		N		N	N	N	N	N	N	N
198	I6	false	F4_2+	ACT2	UNKNOWN	SYBR	None							18.0362	18.0972	0.0595223						true	0.881204	true	3	11	Amp		0.963292	N	N	N	N	82.379	N		N		N		N	N	N	N	N	N	N
199	I7	false	F4_2+	ACT2	UNKNOWN	SYBR	None							18.1551	18.0972	0.0595223						true	0.881204	true	3	12	Amp		0.964285	N	N	N	N	82.379	N		N		N		N	N	N	N	N	N	N
200	I8	false	F4_2+	EVD-SPL	UNKNOWN	SYBR	None				1568.24	1298.73	1893.67	23.7485	23.6011	0.15893		5.50384	0.169711	0.0979826	-10.6149	true	0.648711	true	3	18	Amp		0.965935	N	N	N	N	82.379	N		N		N		N	N	N	N	N	N	N
201	I9	false	F4_2+	EVD-SPL	UNKNOWN	SYBR	None				1568.24	1298.73	1893.67	23.6221	23.6011	0.15893		5.50384	0.169711	0.0979826	-10.6149	true	0.648711	true	3	18	Amp		0.969261	N	N	N	N	82.383	N		N		N		N	N	N	N	N	N	N
202	I10	false	F4_2+	EVD-SPL	UNKNOWN	SYBR	None				1568.24	1298.73	1893.67	23.4327	23.6011	0.15893		5.50384	0.169711	0.0979826	-10.6149	true	0.648711	true	3	18	Amp		0.965032	N	N	N	N	82.383	N		N		N		N	N	N	N	N	N	N
203	I11	false	F4_2+	EVD-UNSPL	UNKNOWN	SYBR	None				1379.33	1254.93	1516.07	23.7105	23.7789	0.0607758		5.68164	0.0850682	0.0491141	-10.4298	true	0.771757	true	3	17	Amp		0.97108	N	N	N	N	82.383	N		N		N		N	N	N	N	N	N	N
204	I12	false	F4_2+	EVD-UNSPL	UNKNOWN	SYBR	None				1379.33	1254.93	1516.07	23.8268	23.7789	0.0607758		5.68164	0.0850682	0.0491141	-10.4298	true	0.771757	true	3	18	Amp		0.970524	N	N	N	N	82.383	N		N		N		N	N	N	N	N	N	N
205	I13	false	F4_2+	EVD-UNSPL	UNKNOWN	SYBR	None				1379.33	1254.93	1516.07	23.7993	23.7789	0.0607758		5.68164	0.0850682	0.0491141	-10.4298	true	0.771757	true	3	18	Amp		0.971068	N	N	N	N	82.3733	N		N		N		N	N	N	N	N	N	N
206	I14	false	F6_2+	ACT2-RT	UNKNOWN	SYBR	None							9.60807	14.8389	5.70149		-5.73149	5.71937	3.30723		true	0.24899	true	3	10	No Amp		0	N	Y	N	Y	59.9966	N		N		Y		Y	Y	N	N	N	Y	N
207	I15	false	F6_2+	ACT2-RT	UNKNOWN	SYBR	None							20.9164	14.8389	5.70149		-5.73149	5.71937	3.30723		true	0.24899	true	3	16	Amp		0.987398	N	N	N	N	82.2608	N		N		Y		N	N	N	N	N	N	N
215	I23	false	F6_2+	ACT2-RT	UNKNOWN	SYBR	None							13.9922	14.8389	5.70149		-5.73149	5.71937	3.30723		true	0.24899	true	3	11	No Amp		0	N	Y	N	Y	59.9969	N		N		Y		N	Y	Y	N	N	N	N
216	I24	false	F6_2+	ACT2-RT	UNKNOWN	SYBR	None							Undetermined	14.8389	5.70149						true	0.24899	true	3	39	No Amp		0	Y	N	N	Y	59.9969	N		N		N		N	N	N	N	Y	N	N
217	J1	false	F2_1-	ACT2-RT	UNKNOWN	SYBR	None							Undetermined	34.5204							true	0.24899	true	3	39	No Amp		0	Y	N	N	Y	59.9969	N		N		N		N	N	N	N	N	N	N
218	J2	false	F2_1-	ACT2-RT	UNKNOWN	SYBR	None							34.5204	34.5204			17.04				true	0.24899	true	3	28	Amp		0.990874	N	N	N	N	75.633	N		N		N		N	N	N	N	N	N	N
219	J3	false	F2_1-	ACT2-RT	UNKNOWN	SYBR	None							Undetermined	34.5204							true	0.24899	true	3	39	No Amp		0	Y	N	N	Y	59.9969	N		N		N		N	N	N	N	N	N	N
220	J4	false	F2_1-	ACT2-RT	UNKNOWN	SYBR	None							Undetermined	34.5204							true	0.24899	true	3	39	No Amp		0	Y	N	N	Y	59.9969	N		N		N		N	N	N	N	N	N	N
221	J5	false	F2_1-	ACT2	UNKNOWN	SYBR	None							17.3594	17.4805	0.360312						true	0.881204	true	3	11	Amp		0.949687	N	N	N	N	82.4915	N		N		N		N	N	N	N	N	N	N
222	J6	false	F2_1-	ACT2	UNKNOWN	SYBR	None							17.1963	17.4805	0.360312						true	0.881204	true	3	11	Amp		0.951888	N	N	N	N	82.4915	N		N		N		N	N	N	N	N	N	N
223	J7	false	F2_1-	ACT2	UNKNOWN	SYBR	None							17.8857	17.4805	0.360312						true	0.881204	true	3	12	Amp		0.940086	N	N	N	N	82.4915	N		N		N		N	N	N	N	N	N	N
224	J8	false	F2_1-	EVD-SPL	UNKNOWN	SYBR	None				2088.52	1374.73	3172.92	22.6178	22.571	0.108799		5.09051	0.37638	0.217303	-11.0283	true	0.648711	true	3	15	Amp		0.957735	N	N	N	N	82.4915	N		N		N		N	N	N	N	N	N	N
225	J9	false	F2_1-	EVD-SPL	UNKNOWN	SYBR	None				2088.52	1374.73	3172.92	22.4466	22.571	0.108799		5.09051	0.37638	0.217303	-11.0283	true	0.648711	true	3	17	Amp		0.957404	N	N	N	N	82.608	N		N		N		N	N	N	N	N	N	N
226	J10	false	F2_1-	EVD-SPL	UNKNOWN	SYBR	None				2088.52	1374.73	3172.92	22.6485	22.571	0.108799		5.09051	0.37638	0.217303	-11.0283	true	0.648711	true	3	17	Amp		0.951337	N	N	N	N	82.608	N		N		N		N	N	N	N	N	N	N
227	J11	false	F2_1-	EVD-UNSPL	UNKNOWN	SYBR	None				2033.43	1320.69	3130.82	22.4834	22.6022	0.145061		5.1217	0.388417	0.224253	-10.9897	true	0.771757	true	3	17	Amp		0.957565	N	N	N	N	82.608	N		N		N		N	N	N	N	N	N	N
228	J12	false	F2_1-	EVD-UNSPL	UNKNOWN	SYBR	None				2033.43	1320.69	3130.82	22.5592	22.6022	0.145061		5.1217	0.388417	0.224253	-10.9897	true	0.771757	true	3	17	Amp		0.959004	N	N	N	N	82.608	N		N		N		N	N	N	N	N	N	N
229	J13	false	F2_1-	EVD-UNSPL	UNKNOWN	SYBR	None				2033.43	1320.69	3130.82	22.7639	22.6022	0.145061		5.1217	0.388417	0.224253	-10.9897	true	0.771757	true	3	15	Amp		0.92442	N	N	N	N	82.3733	N		N		N		N	N	N	N	N	N	N
230	J14	false	F6_1-	ACT2	UNKNOWN	SYBR	None							20.2121	19.337	1.17504						true	0.881204	true	3	11	Amp		0.9811	N	N	N	N	81.5862	N		N		Y		N	N	N	N	N	N	N
231	J15	false	F6_1-	ACT2	UNKNOWN	SYBR	None							19.7974	19.337	1.17504						true	0.881204	true	3	13	Amp		0.978128	N	N	N	N	81.6986	N		N		Y		N	N	N	N	N	N	N
232	J16	false	F6_1-	ACT2	UNKNOWN	SYBR	None							18.0015	19.337	1.17504						true	0.881204	true	3	11	Amp		0.961214	N	N	N	N	82.2608	N		N		Y		N	N	N	N	N	N	N
233	J17	false	F6_1-	EVD-SPL	UNKNOWN	SYBR	None				8125.47	1391.39	47451.4	23.7014	22.4675	1.06856		3.13054	1.58825	0.916974	-12.9882	true	0.648711	true	3	18	Amp		0.881847	N	N	Y	N	82.1061	N		N		Y		N	N	N	N	N	N	N
234	J18	false	F6_1-	EVD-SPL	UNKNOWN	SYBR	None				8125.47	1391.39	47451.4	21.8548	22.4675	1.06856		3.13054	1.58825	0.916974	-12.9882	true	0.648711	true	3	15	Amp		0.963061	N	N	N	N	82.1061	N		N		Y		N	N	N	N	N	N	N
235	J19	false	F6_1-	EVD-SPL	UNKNOWN	SYBR	None				8125.47	1391.39	47451.4	21.8464	22.4675	1.06856		3.13054	1.58825	0.916974	-12.9882	true	0.648711	true	3	15	Amp		0.962849	N	N	N	N	82.1061	N		N		Y		N	N	N	N	N	N	N
236	J20	false	F6_1-	EVD-UNSPL	UNKNOWN	SYBR	None				8856.94	2239.99	35020.5	22.7832	22.3358	0.38746		2.9988	1.23727	0.714337	-13.1126	true	0.771757	true	3	17	Amp		0.952794	N	N	Y	N	82.2183	N		N		N		N	N	N	N	N	N	N
237	J21	false	F6_1-	EVD-UNSPL	UNKNOWN	SYBR	None				8856.94	2239.99	35020.5	22.1118	22.3358	0.38746		2.9988	1.23727	0.714337	-13.1126	true	0.771757	true	3	15	Amp		0.962448	N	N	N	N	82.2576	N		N		N		N	N	N	N	N	N	N
238	J22	false	F6_1-	EVD-UNSPL	UNKNOWN	SYBR	None				8856.94	2239.99	35020.5	22.1124	22.3358	0.38746		2.9988	1.23727	0.714337	-13.1126	true	0.771757	true	3	16	Amp		0.961025	N	N	N	N	82.2576	N		N		N		N	N	N	N	N	N	N
239	J23	false	F6_1-	ACT2-RT	UNKNOWN	SYBR	None							Undetermined	21.9274							true	0.24899	true	3	4	No Amp		0	N	N	N	Y	59.9969	N		N		N		N	N	N	N	N	N	N
240	J24	false	F6_1-	ACT2-RT	UNKNOWN	SYBR	None							Undetermined	21.9274							true	0.24899	true	3	39	No Amp		0	Y	Y	N	Y	59.9969	N		N		N		N	Y	N	N	N	N	N
241	K1	false	F4_1-	ACT2-RT	UNKNOWN	SYBR	None							32.7487	32.7487			14.8978				true	0.24899	true	3	27	Amp		0.994492	N	N	N	N	75.0705	N		N		N		N	N	N	N	N	N	N
242	K2	false	F4_1-	ACT2-RT	UNKNOWN	SYBR	None							Undetermined	32.7487							true	0.24899	true	3	39	No Amp		0	Y	N	N	Y	59.9969	N		N		N		N	N	N	N	Y	N	N
243	K3	false	F4_1-	ACT2-RT	UNKNOWN	SYBR	None							Undetermined	32.7487							true	0.24899	true	3	4	No Amp		0	N	N	N	Y	59.9969	N		N		N		N	N	N	N	N	N	N
244	K4	false	F4_1-	ACT2-RT	UNKNOWN	SYBR	None							Undetermined	32.7487							true	0.24899	true	3	39	No Amp		0	Y	N	N	Y	59.9969	N		N		N		N	N	N	N	N	N	N
245	K5	false	F4_1-	ACT2	UNKNOWN	SYBR	None							17.7795	17.8509	0.11661						true	0.881204	true	3	11	Amp		0.967755	N	N	N	N	82.379	N		N		N		N	N	N	N	N	N	N
246	K6	false	F4_1-	ACT2	UNKNOWN	SYBR	None							17.7877	17.8509	0.11661						true	0.881204	true	3	11	Amp		0.960405	N	N	N	N	82.379	N		N		N		N	N	N	N	N	N	N
247	K7	false	F4_1-	ACT2	UNKNOWN	SYBR	None							17.9854	17.8509	0.11661						true	0.881204	true	3	11	Amp		0.97475	N	N	N	N	82.2665	N		N		N		N	N	N	N	N	N	N
248	K8	false	F4_1-	EVD-SPL	UNKNOWN	SYBR	None				10465	8363.89	13094	20.7783	20.6164	0.164583		2.76548	0.201706	0.116455	-13.3533	true	0.648711	true	3	14	Amp		0.964755	N	N	N	N	82.2665	N		N		N		N	N	N	N	N	N	N
249	K9	false	F4_1-	EVD-SPL	UNKNOWN	SYBR	None				10465	8363.89	13094	20.4492	20.6164	0.164583		2.76548	0.201706	0.116455	-13.3533	true	0.648711	true	3	14	Amp		0.963038	N	N	N	N	82.383	N		N		N		N	N	N	N	N	N	N
250	K10	false	F4_1-	EVD-SPL	UNKNOWN	SYBR	None				10465	8363.89	13094	20.6215	20.6164	0.164583		2.76548	0.201706	0.116455	-13.3533	true	0.648711	true	3	14	Amp		0.965524	N	N	N	N	82.383	N		N		N		N	N	N	N	N	N	N
251	K11	false	F4_1-	EVD-UNSPL	UNKNOWN	SYBR	None				8384.94	5642.69	12459.9	21.295	20.9287	0.336859		3.07781	0.356472	0.205809	-13.0336	true	0.771757	true	3	15	Amp		0.966503	N	N	N	N	82.2705	N		N		N		N	N	N	N	N	N	N
252	K12	false	F4_1-	EVD-UNSPL	UNKNOWN	SYBR	None				8384.94	5642.69	12459.9	20.8588	20.9287	0.336859		3.07781	0.356472	0.205809	-13.0336	true	0.771757	true	3	14	Amp		0.954508	N	N	N	N	82.383	N		N		N		N	N	N	N	N	N	N
253	K13	false	F4_1-	EVD-UNSPL	UNKNOWN	SYBR	None				8384.94	5642.69	12459.9	20.6323	20.9287	0.336859		3.07781	0.356472	0.205809	-13.0336	true	0.771757	true	3	14	Amp		0.964757	N	N	N	N	82.2608	N		N		N		N	N	N	N	N	N	N
254	K14	false	F6_1-	ACT2-RT	UNKNOWN	SYBR	None							Undetermined	21.9274							true	0.24899	true	3	39	No Amp		0	Y	N	N	Y	92.1561	N		N		N		N	Y	N	N	N	N	N
255	K15	false	F6_1-	ACT2-RT	UNKNOWN	SYBR	None							21.9274	21.9274			2.59037				true	0.24899	true	3	17	Amp		0.99725	N	N	N	N	82.3733	N		N		N		N	N	N	N	N	N	N
263	K23	false	F6_1-	ACT2-RT	UNKNOWN	SYBR	None							Undetermined	21.9274							true	0.24899	true	3	33	No Amp		0	N	Y	N	Y	59.9969	N		N		N		N	Y	N	N	N	N	Y
264	K24	false	F6_1-	ACT2-RT	UNKNOWN	SYBR	None							Undetermined	21.9274							true	0.24899	true	3	39	No Amp		0	Y	N	N	Y	59.9969	N		N		N		N	N	N	N	Y	N	N
265	L1	false	F2_2-	ACT2-RT	UNKNOWN	SYBR	None							Undetermined								true	0.24899	true	3	39	No Amp		0	Y	N	N	Y	59.9969	N		N		N		N	N	N	N	Y	N	N
266	L2	false	F2_2-	ACT2-RT	UNKNOWN	SYBR	None							Undetermined								true	0.24899	true	3	39	No Amp		0	Y	N	N	Y	59.9969	N		N		N		N	N	N	N	N	N	N
267	L3	false	F2_2-	ACT2-RT	UNKNOWN	SYBR	None							Undetermined								true	0.24899	true	3	39	No Amp		0	Y	N	N	Y	59.9969	N		N		N		N	N	N	N	N	N	N
268	L4	false	F2_2-	ACT2-RT	UNKNOWN	SYBR	None							Undetermined								true	0.24899	true	3	39	No Amp		0	Y	N	N	Y	59.9969	N		N		N		N	N	N	N	N	N	N
269	L5	false	F2_2-	ACT2	UNKNOWN	SYBR	None							17.2419	17.3026	0.0543995						true	0.881204	true	3	11	Amp		0.95421	N	N	N	N	82.4915	N		N		N		N	N	N	N	N	N	N
270	L6	false	F2_2-	ACT2	UNKNOWN	SYBR	None							17.3189	17.3026	0.0543995						true	0.881204	true	3	11	Amp		0.949016	N	N	N	N	82.4915	N		N		N		N	N	N	N	N	N	N
271	L7	false	F2_2-	ACT2	UNKNOWN	SYBR	None							17.347	17.3026	0.0543995						true	0.881204	true	3	11	Amp		0.954022	N	N	N	N	82.4915	N		N		N		N	N	N	N	N	N	N
272	L8	false	F2_2-	EVD-SPL	UNKNOWN	SYBR	None				2397.99	2142.71	2683.69	22.1535	22.1938	0.0568746		4.89116	0.0787022	0.0510274	-11.2276	true	0.648711	true	3	15	Amp		0.955668	N	N	N	N	82.4915	N		N		N		N	N	N	N	N	N	N
274	L10	false	F2_2-	EVD-SPL	UNKNOWN	SYBR	None				2397.99	2142.71	2683.69	22.234	22.1938	0.0568746		4.89116	0.0787022	0.0510274	-11.2276	true	0.648711	true	3	15	Amp		0.958207	N	N	N	N	82.4955	N		N		N		N	N	N	N	N	N	N
275	L11	false	F2_2-	EVD-UNSPL	UNKNOWN	SYBR	None				2147.13	1978.75	2329.83	22.2912	22.3458	0.0494244		5.0432	0.0734988	0.0424346	-11.0682	true	0.771757	true	3	15	Amp		0.956826	N	N	N	N	82.4955	N		N		N		N	N	N	N	N	N	N
276	L12	false	F2_2-	EVD-UNSPL	UNKNOWN	SYBR	None				2147.13	1978.75	2329.83	22.3588	22.3458	0.0494244		5.0432	0.0734988	0.0424346	-11.0682	true	0.771757	true	3	15	Amp		0.960892	N	N	N	N	82.4955	N		N		N		N	N	N	N	N	N	N
277	L13	false	F2_2-	EVD-UNSPL	UNKNOWN	SYBR	None				2147.13	1978.75	2329.83	22.3875	22.3458	0.0494244		5.0432	0.0734988	0.0424346	-11.0682	true	0.771757	true	3	15	Amp		0.936346	N	N	N	N	82.3733	N		N		N		N	N	N	N	N	N	N
278	L14	false	F6_2-	ACT2	UNKNOWN	SYBR	None							20.0149	19.7595	0.361201						true	0.881204	true	3	14	Amp		0.972714	N	N	N	N	81.6986	N		N		N		N	N	N	N	N	N	N
279	L15	false	F6_2-	ACT2	UNKNOWN	SYBR	None							19.5041	19.7595	0.361201						true	0.881204	true	3	13	Amp		0.97036	N	N	N	N	81.8111	N		N		N		N	N	N	N	N	N	N
281	L17	false	F6_2-	EVD-SPL	UNKNOWN	SYBR	None				1635.71	821.907	3255.31	25.5541	25.2026	0.310329		5.44307	0.476204	0.311984	-10.6757	true	0.648711	true	3	20	Amp		0.961276	N	N	N	N	82.1061	N		N		N		N	N	N	N	N	N	N
282	L18	false	F6_2-	EVD-SPL	UNKNOWN	SYBR	None				1635.71	821.907	3255.31	25.0871	25.2026	0.310329		5.44307	0.476204	0.311984	-10.6757	true	0.648711	true	3	18	Amp		0.968617	N	N	N	N	82.1061	N		N		N		N	N	N	N	N	N	N
283	L19	false	F6_2-	EVD-SPL	UNKNOWN	SYBR	None				1635.71	821.907	3255.31	24.9665	25.2026	0.310329		5.44307	0.476204	0.311984	-10.6757	true	0.648711	true	3	19	Amp		0.969428	N	N	N	N	82.1061	N		N		N		N	N	N	N	N	N	N
284	L20	false	F6_2-	EVD-UNSPL	UNKNOWN	SYBR	None				1701.87	953.113	3038.84	25.089	25.138	0.107327		5.37849	0.376809	0.262817	-10.7329	true	0.771757	true	3	19	Amp		0.949003	N	N	N	N	82.2183	N		N		N		N	N	N	N	N	N	N
285	L21	false	F6_2-	EVD-UNSPL	UNKNOWN	SYBR	None				1701.87	953.113	3038.84	25.2611	25.138	0.107327		5.37849	0.376809	0.262817	-10.7329	true	0.771757	true	3	19	Amp		0.967668	N	N	N	N	82.2576	N		N		N		N	N	N	N	N	N	N
286	L22	false	F6_2-	EVD-UNSPL	UNKNOWN	SYBR	None				1701.87	953.113	3038.84	25.064	25.138	0.107327		5.37849	0.376809	0.262817	-10.7329	true	0.771757	true	3	19	Amp		0.967085	N	N	N	N	82.1452	N		N		N		N	N	N	N	N	N	N
287	L23	false	F6_2-	ACT2-RT	UNKNOWN	SYBR	None							Undetermined	26.1177	6.43485						true	0.24899	true	3	35	No Amp		0	N	N	N	Y	59.9969	N		N		N		N	N	N	N	N	N	N
288	L24	false	F6_2-	ACT2-RT	UNKNOWN	SYBR	None							30.6679	26.1177	6.43485		6.35823	6.44498	4.55729		true	0.24899	true	3	26	No Amp		0	N	Y	N	Y	59.9969	N		N		Y		Y	Y	N	N	N	Y	N
289	M1	false	F4_2-	ACT2-RT	UNKNOWN	SYBR	None							31.8355	31.8355			13.915				true	0.24899	true	3	26	Amp		0.993737	N	N	N	N	74.2831	N		N		N		N	N	N	N	N	N	N
290	M2	false	F4_2-	ACT2-RT	UNKNOWN	SYBR	None							Undetermined	31.8355							true	0.24899	true	3	39	No Amp		0	Y	N	N	Y	59.9969	N		N		N		N	N	N	N	N	N	N
291	M3	false	F4_2-	ACT2-RT	UNKNOWN	SYBR	None							Undetermined	31.8355							true	0.24899	true	3	39	No Amp		0	Y	N	N	Y	60.7843	N		N		N		N	N	N	N	Y	N	N
292	M4	false	F4_2-	ACT2-RT	UNKNOWN	SYBR	None							Undetermined	31.8355							true	0.24899	true	3	39	No Amp		0	Y	N	N	Y	59.9969	N		N		N		N	N	N	N	Y	N	N
293	M5	false	F4_2-	ACT2	UNKNOWN	SYBR	None							17.7501	17.9205	0.165006						true	0.881204	true	3	11	Amp		0.957025	N	N	N	N	82.379	N		N		N		N	N	N	N	N	N	N
294	M6	false	F4_2-	ACT2	UNKNOWN	SYBR	None							17.9319	17.9205	0.165006						true	0.881204	true	3	12	Amp		0.963171	N	N	N	N	82.379	N		N		N		N	N	N	N	N	N	N
295	M7	false	F4_2-	ACT2	UNKNOWN	SYBR	None							18.0795	17.9205	0.165006						true	0.881204	true	3	12	Amp		0.965623	N	N	N	N	82.379	N		N		N		N	N	N	N	N	N	N
296	M8	false	F4_2-	EVD-SPL	UNKNOWN	SYBR	None				9054.34	6035.65	13582.8	21.2308	20.8949	0.325582		2.97438	0.365008	0.210737	-13.1444	true	0.648711	true	3	15	Amp		0.958938	N	N	N	N	82.379	N		N		N		N	N	N	N	N	N	N
297	M9	false	F4_2-	EVD-SPL	UNKNOWN	SYBR	None				9054.34	6035.65	13582.8	20.5808	20.8949	0.325582		2.97438	0.365008	0.210737	-13.1444	true	0.648711	true	3	15	Amp		0.955871	N	N	N	N	82.4955	N		N		N		N	N	N	N	N	N	N
298	M10	false	F4_2-	EVD-SPL	UNKNOWN	SYBR	None				9054.34	6035.65	13582.8	20.8731	20.8949	0.325582		2.97438	0.365008	0.210737	-13.1444	true	0.648711	true	3	14	Amp		0.95465	N	N	N	N	82.383	N		N		N		N	N	N	N	N	N	N
299	M11	false	F4_2-	EVD-UNSPL	UNKNOWN	SYBR	None				8120.97	4895.01	13472.9	21.4771	21.0445	0.424684		3.12396	0.455613	0.263048	-12.9874	true	0.771757	true	3	14	Amp		0.971265	N	N	N	N	82.383	N		N		N		N	N	N	N	N	N	N
300	M12	false	F4_2-	EVD-UNSPL	UNKNOWN	SYBR	None				8120.97	4895.01	13472.9	21.0283	21.0445	0.424684		3.12396	0.455613	0.263048	-12.9874	true	0.771757	true	3	14	Amp		0.964624	N	N	N	N	82.383	N		N		N		N	N	N	N	N	N	N
301	M13	false	F4_2-	EVD-UNSPL	UNKNOWN	SYBR	None				8120.97	4895.01	13472.9	20.6282	21.0445	0.424684		3.12396	0.455613	0.263048	-12.9874	true	0.771757	true	3	14	Amp		0.956364	N	N	N	N	82.3733	N		N		N		N	N	N	N	N	N	N
302	M14	false	F6_2-	ACT2-RT	UNKNOWN	SYBR	None							Undetermined	26.1177	6.43485						true	0.24899	true	3	39	No Amp		0	Y	Y	N	Y	61.0086	N		N		N		N	Y	N	N	N	N	N
303	M15	false	F6_2-	ACT2-RT	UNKNOWN	SYBR	None							21.5676	26.1177	6.43485		6.35823	6.44498	4.55729		true	0.24899	true	3	16	Amp		0.994917	N	N	N	N	82.4857	N		N		Y		N	N	N	N	N	N	N
311	M23	false	F6_2-	ACT2-RT	UNKNOWN	SYBR	None							Undetermined	26.1177	6.43485						true	0.24899	true	3	39	No Amp		0	Y	Y	N	Y	59.9969	N		N		N		N	Y	N	N	N	N	N
312	M24	false	F6_2-	ACT2-RT	UNKNOWN	SYBR	None							Undetermined	26.1177	6.43485						true	0.24899	true	3	39	No Amp		0	Y	N	N	Y	59.9969	N		N		N		N	N	N	N	Y	N	N
317	N5	false		ACT2	NTC	SYBR	None							36.0071								true	0.881204	true	3	28	Amp		0.98675	N	N	N	N	76.3055	N		N		N		N	N	N	N	N	N	N
318	N6	false		ACT2	NTC	SYBR	None							33.6462								true	0.881204	true	3	26	Amp		0.99355	N	N	N	N	76.3055	N		Y		N		N	N	N	N	N	N	N
319	N7	false		ACT2	NTC	SYBR	None							34.8433								true	0.881204	true	3	26	Amp		0.992694	N	N	N	N	76.3055	N		Y		N		N	N	N	N	N	N	N
320	N8	false		EVD-SPL	NTC	SYBR	None							Undetermined								true	0.648711	true	3	35	No Amp		0	N	N	N	N	59.9972	N		N		N		N	N	N	N	N	N	N
321	N9	false		EVD-SPL	NTC	SYBR	None							Undetermined								true	0.648711	true	3	39	No Amp		0	N	N	N	N	59.9964	N		N		N		N	N	N	N	N	N	N
322	N10	false		EVD-SPL	NTC	SYBR	None							Undetermined								true	0.648711	true	3	39	No Amp		0	N	N	N	N	59.9964	N		N		N		N	N	N	N	N	N	N
323	N11	false		EVD-UNSPL	NTC	SYBR	None							Undetermined								true	0.771757	true	3	39	No Amp		0	N	N	N	N	59.9964	N		N		N		N	N	N	N	N	N	N
324	N12	false		EVD-UNSPL	NTC	SYBR	None							Undetermined								true	0.771757	true	3	32	No Amp		0	N	N	N	N	59.9964	N		N		N		N	N	N	N	N	N	N
325	N13	false		EVD-UNSPL	NTC	SYBR	None							Undetermined								true	0.771757	true	3	39	No Amp		0	N	N	N	N	59.9966	N		N		N		N	N	N	N	N	N	N
Analysis Type	Singleplex
Endogenous Control	ACT2
RQ Min/Max Confidence Level	95.0
Reference Sample	Col-0.6

## Sheet: For Python
Well	Sample	Target	Reporter	CT	Content
25	Col-0.6	ACT2-RT	SYBR		NoRT
26	Col-0.6	ACT2-RT	SYBR		NoRT
27	Col-0.6	ACT2-RT	SYBR		NoRT
28	Col-0.6	ACT2-RT	SYBR		NoRT
29	Col-0.6	ACT2	SYBR	17.538	cDNA
30	Col-0.6	ACT2	SYBR	17.461	cDNA
31	Col-0.6	ACT2	SYBR	17.407	cDNA
32	Col-0.6	EVD-SPL	SYBR	32.697	cDNA
33	Col-0.6	EVD-SPL	SYBR	34.996	cDNA
34	Col-0.6	EVD-SPL	SYBR	33.07	cDNA
35	Col-0.6	EVD-UNSPL	SYBR	33.873	cDNA
36	Col-0.6	EVD-UNSPL	SYBR	33.39	cDNA
37	Col-0.6	EVD-UNSPL	SYBR	33.478	cDNA
38	Col-0.8	ACT2	SYBR	21.749	cDNA
39	Col-0.8	ACT2	SYBR	20.557	cDNA
40	Col-0.8	ACT2	SYBR	18.577	cDNA
41	Col-0.8	EVD-SPL	SYBR	34.568	cDNA
42	Col-0.8	EVD-SPL	SYBR		cDNA
43	Col-0.8	EVD-SPL	SYBR	32.986	cDNA
44	Col-0.8	EVD-UNSPL	SYBR	33.192	cDNA
45	Col-0.8	EVD-UNSPL	SYBR	33.772	cDNA
46	Col-0.8	EVD-UNSPL	SYBR	34.362	cDNA
47	Col-0.8	ACT2-RT	SYBR		NoRT
48	Col-0.8	ACT2-RT	SYBR	23.704	NoRT
49	Col-0.7	ACT2-RT	SYBR	34.411	NoRT
50	Col-0.7	ACT2-RT	SYBR	33.736	NoRT
51	Col-0.7	ACT2-RT	SYBR		NoRT
52	Col-0.7	ACT2-RT	SYBR		NoRT
53	Col-0.7	ACT2	SYBR	18.299	cDNA
54	Col-0.7	ACT2	SYBR	17.844	cDNA
55	Col-0.7	ACT2	SYBR	17.836	cDNA
56	Col-0.7	EVD-SPL	SYBR		cDNA
57	Col-0.7	EVD-SPL	SYBR	39.938	cDNA
58	Col-0.7	EVD-SPL	SYBR		cDNA
59	Col-0.7	EVD-UNSPL	SYBR	32.992	cDNA
60	Col-0.7	EVD-UNSPL	SYBR	34.357	cDNA
61	Col-0.7	EVD-UNSPL	SYBR	34.654	cDNA
62	Col-0.8	ACT2-RT	SYBR		NoRT
63	Col-0.8	ACT2-RT	SYBR	21.261	NoRT
71	Col-0.8	ACT2-RT	SYBR	5.762	NoRT
72	Col-0.8	ACT2-RT	SYBR		NoRT
73	rdr6.1	ACT2-RT	SYBR	32.102	NoRT
74	rdr6.1	ACT2-RT	SYBR		NoRT
75	rdr6.1	ACT2-RT	SYBR		NoRT
76	rdr6.1	ACT2-RT	SYBR		NoRT
77	rdr6.1	ACT2	SYBR	17.466	cDNA
78	rdr6.1	ACT2	SYBR	18.267	cDNA
79	rdr6.1	ACT2	SYBR	17.398	cDNA
81	rdr6.1	EVD-SPL	SYBR	34.833	cDNA
82	rdr6.1	EVD-SPL	SYBR		cDNA
83	rdr6.1	EVD-UNSPL	SYBR		cDNA
84	rdr6.1	EVD-UNSPL	SYBR		cDNA
85	rdr6.1	EVD-UNSPL	SYBR		cDNA
86	rdr6.3	ACT2	SYBR	20.558	cDNA
87	rdr6.3	ACT2	SYBR	19.634	cDNA
88	rdr6.3	ACT2	SYBR	17.809	cDNA
89	rdr6.3	EVD-SPL	SYBR	35.512	cDNA
90	rdr6.3	EVD-SPL	SYBR	35.485	cDNA
91	rdr6.3	EVD-SPL	SYBR		cDNA
92	rdr6.3	EVD-UNSPL	SYBR		cDNA
93	rdr6.3	EVD-UNSPL	SYBR		cDNA
94	rdr6.3	EVD-UNSPL	SYBR		cDNA
95	rdr6.3	ACT2-RT	SYBR		NoRT
96	rdr6.3	ACT2-RT	SYBR	36.035	NoRT
97	rdr6.2	ACT2-RT	SYBR	33.116	NoRT
98	rdr6.2	ACT2-RT	SYBR		NoRT
99	rdr6.2	ACT2-RT	SYBR		NoRT
100	rdr6.2	ACT2-RT	SYBR		NoRT
101	rdr6.2	ACT2	SYBR	17.81	cDNA
102	rdr6.2	ACT2	SYBR	17.37	cDNA
103	rdr6.2	ACT2	SYBR	17.391	cDNA
104	rdr6.2	EVD-SPL	SYBR	37.84	cDNA
105	rdr6.2	EVD-SPL	SYBR	34.188	cDNA
106	rdr6.2	EVD-SPL	SYBR		cDNA
107	rdr6.2	EVD-UNSPL	SYBR	34.829	cDNA
108	rdr6.2	EVD-UNSPL	SYBR	38.974	cDNA
109	rdr6.2	EVD-UNSPL	SYBR		cDNA
110	rdr6.3	ACT2-RT	SYBR		NoRT
111	rdr6.3	ACT2-RT	SYBR	20.623	NoRT
119	rdr6.3	ACT2-RT	SYBR		NoRT
120	rdr6.3	ACT2-RT	SYBR		NoRT
121	F2_1+	ACT2-RT	SYBR		NoRT
122	F2_1+	ACT2-RT	SYBR	34.609	NoRT
123	F2_1+	ACT2-RT	SYBR		NoRT
124	F2_1+	ACT2-RT	SYBR		NoRT
125	F2_1+	ACT2	SYBR	17.501	cDNA
126	F2_1+	ACT2	SYBR	17.521	cDNA
127	F2_1+	ACT2	SYBR	17.507	cDNA
128	F2_1+	EVD-SPL	SYBR	24.931	cDNA
129	F2_1+	EVD-SPL	SYBR	24.794	cDNA
130	F2_1+	EVD-SPL	SYBR	24.565	cDNA
131	F2_1+	EVD-UNSPL	SYBR	24.586	cDNA
132	F2_1+	EVD-UNSPL	SYBR	24.68	cDNA
133	F2_1+	EVD-UNSPL	SYBR	24.615	cDNA
134	F6_1+	ACT2	SYBR	20.974	cDNA
135	F6_1+	ACT2	SYBR	19.996	cDNA
137	F6_1+	EVD-SPL	SYBR	26.515	cDNA
138	F6_1+	EVD-SPL	SYBR	26.482	cDNA
139	F6_1+	EVD-SPL	SYBR	26.209	cDNA
140	F6_1+	EVD-UNSPL	SYBR	26.785	cDNA
141	F6_1+	EVD-UNSPL	SYBR	26.241	cDNA
142	F6_1+	EVD-UNSPL	SYBR	26.035	cDNA
143	F6_1+	ACT2-RT	SYBR		NoRT
144	F6_1+	ACT2-RT	SYBR		NoRT
145	F4_1+	ACT2-RT	SYBR	32.448	NoRT
146	F4_1+	ACT2-RT	SYBR		NoRT
147	F4_1+	ACT2-RT	SYBR		NoRT
148	F4_1+	ACT2-RT	SYBR		NoRT
149	F4_1+	ACT2	SYBR	17.745	cDNA
150	F4_1+	ACT2	SYBR	17.724	cDNA
151	F4_1+	ACT2	SYBR	17.697	cDNA
152	F4_1+	EVD-SPL	SYBR	23.416	cDNA
153	F4_1+	EVD-SPL	SYBR	23.633	cDNA
154	F4_1+	EVD-SPL	SYBR	23.238	cDNA
155	F4_1+	EVD-UNSPL	SYBR	23.548	cDNA
156	F4_1+	EVD-UNSPL	SYBR	23.498	cDNA
157	F4_1+	EVD-UNSPL	SYBR	23.472	cDNA
158	F6_1+	ACT2-RT	SYBR		NoRT
159	F6_1+	ACT2-RT	SYBR	21.027	NoRT
167	F6_1+	ACT2-RT	SYBR		NoRT
168	F6_1+	ACT2-RT	SYBR		NoRT
169	F2_2+	ACT2-RT	SYBR		NoRT
170	F2_2+	ACT2-RT	SYBR	33.578	NoRT
171	F2_2+	ACT2-RT	SYBR		NoRT
172	F2_2+	ACT2-RT	SYBR		NoRT
173	F2_2+	ACT2	SYBR	17.507	cDNA
174	F2_2+	ACT2	SYBR	17.488	cDNA
175	F2_2+	ACT2	SYBR	17.45	cDNA
176	F2_2+	EVD-SPL	SYBR	25.657	cDNA
177	F2_2+	EVD-SPL	SYBR	25.339	cDNA
178	F2_2+	EVD-SPL	SYBR	24.981	cDNA
179	F2_2+	EVD-UNSPL	SYBR	25.138	cDNA
180	F2_2+	EVD-UNSPL	SYBR	25.526	cDNA
181	F2_2+	EVD-UNSPL	SYBR	25.611	cDNA
182	F6_2+	ACT2	SYBR	20.89	cDNA
183	F6_2+	ACT2	SYBR	20.251	cDNA
185	F6_2+	EVD-SPL	SYBR	23.295	cDNA
186	F6_2+	EVD-SPL	SYBR	24.134	cDNA
187	F6_2+	EVD-SPL	SYBR	23.472	cDNA
188	F6_2+	EVD-UNSPL	SYBR	24.189	cDNA
189	F6_2+	EVD-UNSPL	SYBR	24.382	cDNA
190	F6_2+	EVD-UNSPL	SYBR	23.542	cDNA
191	F6_2+	ACT2-RT	SYBR		NoRT
192	F6_2+	ACT2-RT	SYBR		NoRT
193	F4_2+	ACT2-RT	SYBR	34.786	NoRT
194	F4_2+	ACT2-RT	SYBR		NoRT
195	F4_2+	ACT2-RT	SYBR		NoRT
196	F4_2+	ACT2-RT	SYBR		NoRT
197	F4_2+	ACT2	SYBR	18.1	cDNA
198	F4_2+	ACT2	SYBR	18.036	cDNA
199	F4_2+	ACT2	SYBR	18.155	cDNA
200	F4_2+	EVD-SPL	SYBR	23.748	cDNA
201	F4_2+	EVD-SPL	SYBR	23.622	cDNA
202	F4_2+	EVD-SPL	SYBR	23.433	cDNA
203	F4_2+	EVD-UNSPL	SYBR	23.711	cDNA
204	F4_2+	EVD-UNSPL	SYBR	23.827	cDNA
205	F4_2+	EVD-UNSPL	SYBR	23.799	cDNA
206	F6_2+	ACT2-RT	SYBR	9.608	NoRT
207	F6_2+	ACT2-RT	SYBR	20.916	NoRT
215	F6_2+	ACT2-RT	SYBR	13.992	NoRT
216	F6_2+	ACT2-RT	SYBR		NoRT
217	F2_1-	ACT2-RT	SYBR		NoRT
218	F2_1-	ACT2-RT	SYBR	34.52	NoRT
219	F2_1-	ACT2-RT	SYBR		NoRT
220	F2_1-	ACT2-RT	SYBR		NoRT
221	F2_1-	ACT2	SYBR	17.359	cDNA
222	F2_1-	ACT2	SYBR	17.196	cDNA
223	F2_1-	ACT2	SYBR	17.886	cDNA
224	F2_1-	EVD-SPL	SYBR	22.618	cDNA
225	F2_1-	EVD-SPL	SYBR	22.447	cDNA
226	F2_1-	EVD-SPL	SYBR	22.649	cDNA
227	F2_1-	EVD-UNSPL	SYBR	22.483	cDNA
228	F2_1-	EVD-UNSPL	SYBR	22.559	cDNA
229	F2_1-	EVD-UNSPL	SYBR	22.764	cDNA
230	F6_1-	ACT2	SYBR	20.212	cDNA
231	F6_1-	ACT2	SYBR	19.797	cDNA
232	F6_1-	ACT2	SYBR	18.001	cDNA
233	F6_1-	EVD-SPL	SYBR	23.701	cDNA
234	F6_1-	EVD-SPL	SYBR	21.855	cDNA
235	F6_1-	EVD-SPL	SYBR	21.846	cDNA
236	F6_1-	EVD-UNSPL	SYBR	22.783	cDNA
237	F6_1-	EVD-UNSPL	SYBR	22.112	cDNA
238	F6_1-	EVD-UNSPL	SYBR	22.112	cDNA
239	F6_1-	ACT2-RT	SYBR		NoRT
240	F6_1-	ACT2-RT	SYBR		NoRT
241	F4_1-	ACT2-RT	SYBR	32.749	NoRT
242	F4_1-	ACT2-RT	SYBR		NoRT
243	F4_1-	ACT2-RT	SYBR		NoRT
244	F4_1-	ACT2-RT	SYBR		NoRT
245	F4_1-	ACT2	SYBR	17.78	cDNA
246	F4_1-	ACT2	SYBR	17.788	cDNA
247	F4_1-	ACT2	SYBR	17.985	cDNA
248	F4_1-	EVD-SPL	SYBR	20.778	cDNA
249	F4_1-	EVD-SPL	SYBR	20.449	cDNA
250	F4_1-	EVD-SPL	SYBR	20.622	cDNA
251	F4_1-	EVD-UNSPL	SYBR	21.295	cDNA
252	F4_1-	EVD-UNSPL	SYBR	20.859	cDNA
253	F4_1-	EVD-UNSPL	SYBR	20.632	cDNA
254	F6_1-	ACT2-RT	SYBR		NoRT
255	F6_1-	ACT2-RT	SYBR	21.927	NoRT
263	F6_1-	ACT2-RT	SYBR		NoRT
264	F6_1-	ACT2-RT	SYBR		NoRT
265	F2_2-	ACT2-RT	SYBR		NoRT
266	F2_2-	ACT2-RT	SYBR		NoRT
267	F2_2-	ACT2-RT	SYBR		NoRT
268	F2_2-	ACT2-RT	SYBR		NoRT
269	F2_2-	ACT2	SYBR	17.242	cDNA
270	F2_2-	ACT2	SYBR	17.319	cDNA
271	F2_2-	ACT2	SYBR	17.347	cDNA
272	F2_2-	EVD-SPL	SYBR	22.154	cDNA
274	F2_2-	EVD-SPL	SYBR	22.234	cDNA
275	F2_2-	EVD-UNSPL	SYBR	22.291	cDNA
276	F2_2-	EVD-UNSPL	SYBR	22.359	cDNA
277	F2_2-	EVD-UNSPL	SYBR	22.387	cDNA
278	F6_2-	ACT2	SYBR	20.015	cDNA
279	F6_2-	ACT2	SYBR	19.504	cDNA
281	F6_2-	EVD-SPL	SYBR	25.554	cDNA
282	F6_2-	EVD-SPL	SYBR	25.087	cDNA
283	F6_2-	EVD-SPL	SYBR	24.967	cDNA
284	F6_2-	EVD-UNSPL	SYBR	25.089	cDNA
285	F6_2-	EVD-UNSPL	SYBR	25.261	cDNA
286	F6_2-	EVD-UNSPL	SYBR	25.064	cDNA
287	F6_2-	ACT2-RT	SYBR		NoRT
288	F6_2-	ACT2-RT	SYBR	30.668	NoRT
289	F4_2-	ACT2-RT	SYBR	31.836	NoRT
290	F4_2-	ACT2-RT	SYBR		NoRT
291	F4_2-	ACT2-RT	SYBR		NoRT
292	F4_2-	ACT2-RT	SYBR		NoRT
293	F4_2-	ACT2	SYBR	17.75	cDNA
294	F4_2-	ACT2	SYBR	17.932	cDNA
295	F4_2-	ACT2	SYBR	18.08	cDNA
296	F4_2-	EVD-SPL	SYBR	21.231	cDNA
297	F4_2-	EVD-SPL	SYBR	20.581	cDNA
298	F4_2-	EVD-SPL	SYBR	20.873	cDNA
299	F4_2-	EVD-UNSPL	SYBR	21.477	cDNA
300	F4_2-	EVD-UNSPL	SYBR	21.028	cDNA
301	F4_2-	EVD-UNSPL	SYBR	20.628	cDNA
302	F6_2-	ACT2-RT	SYBR		NoRT
303	F6_2-	ACT2-RT	SYBR	21.568	NoRT
311	F6_2-	ACT2-RT	SYBR		NoRT
312	F6_2-	ACT2-RT	SYBR		NoRT
317		ACT2	SYBR	36.007	water
318		ACT2	SYBR	33.646	water
319		ACT2	SYBR	34.843	water
320		EVD-SPL	SYBR		water
321		EVD-SPL	SYBR		water
322		EVD-SPL	SYBR		water
323		EVD-UNSPL	SYBR		water
324		EVD-UNSPL	SYBR		water
325		EVD-UNSPL	SYBR		water

## Sheet: Melt Curve Raw Data
Block Type	384-Well Block
Calibration Background is expired	No
Calibration Background performed on	06-16-2021
Calibration Pure Dye ABY is expired	No
Calibration Pure Dye ABY performed on	06-16-2021
Calibration Pure Dye CY5 is expired	No
Calibration Pure Dye CY5 performed on	06-16-2021
Calibration Pure Dye FAM is expired	No
Calibration Pure Dye FAM performed on	06-16-2021
Calibration Pure Dye JUN is expired	No
Calibration Pure Dye JUN performed on	06-16-2021
Calibration Pure Dye MUSTANG PURPLE is expired	No
Calibration Pure Dye MUSTANG PURPLE performed on	06-16-2021
Calibration Pure Dye NED is expired	No
Calibration Pure Dye NED performed on	06-16-2021
Calibration Pure Dye ROX is expired	No
Calibration Pure Dye ROX performed on	06-16-2021
Calibration Pure Dye SYBR is expired	No
Calibration Pure Dye SYBR performed on	06-16-2021
Calibration Pure Dye TAMRA is expired	No
Calibration Pure Dye TAMRA performed on	06-16-2021
Calibration Pure Dye VIC is expired	No
Calibration Pure Dye VIC performed on	06-16-2021
Calibration ROI is expired	No
Calibration ROI performed on	06-16-2021
Calibration Uniformity is expired	No
Calibration Uniformity performed on	06-16-2021
Chemistry	SYBR_GREEN
Date Created	2021-09-28 16:33:53 PM CEST
Experiment File Name	R:\Marieke_AMO\qPCR\rdr6_allGen_explvl_AGAIN_220721.eds
Experiment Name	rdr6_allGen_explvl_AGAIN_220721
Experiment Run End Time	2021-07-22 14:25:29 PM CEST
Experiment Type	Comparative Cт (ΔΔCт)
Instrument Name	272531281
Instrument Serial Number	272531281
Instrument Type	QuantStudio™ 5 System
Passive Reference	ROX
Post-read Stage/Step
Pre-read Stage/Step
Quantification Cycle Method	Ct
Signal Smoothing On	true
Stage where Melt Analysis is performed	Stage3
Stage/ Cycle where Ct Analysis is performed	Stage2, Step2
Well	Well Position	Reading	Temperature	Fluorescence	Derivative	Target Name
25	B1	1	59.9969	38760.7	3473.72	ACT2-RT
25	B1	2	60.2219	39293	3366.01	ACT2-RT
25	B1	3	60.4469	37580.3	3220.62	ACT2-RT
25	B1	4	60.6718	36104.1	3042.96	ACT2-RT
25	B1	5	60.8968	35067.6	2856.51	ACT2-RT
25	B1	6	61.1218	34942.3	2686.63	ACT2-RT
25	B1	7	61.3468	35850.6	2542.2	ACT2-RT
25	B1	8	61.5718	33580.7	2410.75	ACT2-RT
25	B1	9	61.7967	34649.8	2271.6	ACT2-RT
25	B1	10	62.0217	32781.1	2115.9	ACT2-RT
25	B1	11	62.2467	31696.8	1956.97	ACT2-RT
25	B1	12	62.4717	31340.2	1822.24	ACT2-RT
25	B1	13	62.6967	31839.6	1733.93	ACT2-RT
25	B1	14	62.9216	31960.6	1693.78	ACT2-RT
25	B1	15	63.1466	30940.1	1682.27	ACT2-RT
25	B1	16	63.3716	30165.1	1671	ACT2-RT
25	B1	17	63.5966	30589	1638.34	ACT2-RT
25	B1	18	63.8215	29321.7	1578.77	ACT2-RT
25	B1	19	64.0465	29072.2	1502.66	ACT2-RT
25	B1	20	64.2715	29090	1428.74	ACT2-RT
25	B1	21	64.4965	28139.3	1374.75	ACT2-RT
25	B1	22	64.7215	28949.3	1350.78	ACT2-RT
25	B1	23	64.9464	27916.4	1357.8	ACT2-RT
25	B1	24	65.1714	28036.2	1389.95	ACT2-RT
25	B1	25	65.3964	27278.1	1437.47	ACT2-RT
25	B1	26	65.6214	27307.7	1488.22	ACT2-RT
25	B1	27	65.8464	26697.1	1528.61	ACT2-RT
25	B1	28	66.0713	27410.2	1546.15	ACT2-RT
25	B1	29	66.2963	25290.3	1533.63	ACT2-RT
25	B1	30	66.5213	25379.1	1491.97	ACT2-RT
25	B1	31	66.7463	25616.6	1428.53	ACT2-RT
25	B1	32	66.9713	25098.3	1351.6	ACT2-RT
25	B1	33	67.1962	24491.4	1265.17	ACT2-RT
25	B1	34	67.4212	24495.7	1168.33	ACT2-RT
25	B1	35	67.6462	24722.1	1059.59	ACT2-RT
25	B1	36	67.8712	22756.6	942.991	ACT2-RT
25	B1	37	68.0962	24857.2	831.457	ACT2-RT
25	B1	38	68.3211	22792.8	744.468	ACT2-RT
25	B1	39	68.5461	23727.6	700.597	ACT2-RT
25	B1	40	68.7711	23697	708.654	ACT2-RT
25	B1	41	68.9961	23953.7	762.522	ACT2-RT
25	B1	42	69.2211	23500.2	842.895	ACT2-RT
25	B1	43	69.446	22330.8	924.85	ACT2-RT
25	B1	44	69.671	23850.5	986.921	ACT2-RT
25	B1	45	69.896	22364.8	1017.13	ACT2-RT
25	B1	46	70.121	21728.1	1014.13	ACT2-RT
25	B1	47	70.346	22735.3	984.769	ACT2-RT
25	B1	48	70.5709	22060	940.336	ACT2-RT
25	B1	49	70.7959	21208.6	893.102	ACT2-RT
25	B1	50	71.0209	22410.7	852.71	ACT2-RT
25	B1	51	71.2459	20121.4	822.027	ACT2-RT
25	B1	52	71.4708	22851.7	794.456	ACT2-RT
25	B1	53	71.6958	21350.9	756.592	ACT2-RT
25	B1	54	71.9208	20375.1	697.773	ACT2-RT
25	B1	55	72.1458	20621	525.335	ACT2-RT
25	B1	56	72.3708	20580.2	302.25	ACT2-RT
25	B1	57	72.5957	20963	200.801	ACT2-RT
25	B1	58	72.8207	21164.6	299.828	ACT2-RT
25	B1	59	73.0457	21100.9	599.715	ACT2-RT
25	B1	60	73.2707	20813.7	774.536	ACT2-RT
25	B1	61	73.4957	20770.4	891.179	ACT2-RT
25	B1	62	73.7206	20226.7	950.422	ACT2-RT
25	B1	63	73.9456	18579.7	928	ACT2-RT
25	B1	64	74.1706	19719.9	827.099	ACT2-RT
25	B1	65	74.3956	20093.7	672.476	ACT2-RT
25	B1	66	74.6206	19007.7	135.173	ACT2-RT
25	B1	67	74.8455	19458.6	-369.98	ACT2-RT
25	B1	68	75.0705	19193.7	-738.731	ACT2-RT
25	B1	69	75.2955	19838.6	-904.071	ACT2-RT
25	B1	70	75.5205	19994.2	-836.648	ACT2-RT
25	B1	71	75.7455	20348.3	-559.984	ACT2-RT
25	B1	72	75.9704	19606.9	-149.976	ACT2-RT
25	B1	73	76.1954	19680.7	290.711	ACT2-RT
25	B1	74	76.4204	18687.8	667.743	ACT2-RT
25	B1	75	76.6454	19416	751.571	ACT2-RT
25	B1	76	76.8704	19609.3	793.309	ACT2-RT
25	B1	77	77.0953	18283.9	793.07	ACT2-RT
25	B1	78	77.3203	19041.1	752.976	ACT2-RT
25	B1	79	77.5453	17935.5	678.451	ACT2-RT
25	B1	80	77.7703	18284.8	399.557	ACT2-RT
25	B1	81	77.9953	18583.3	89.7144	ACT2-RT
25	B1	82	78.2202	18818.7	-148.543	ACT2-RT
25	B1	83	78.4452	18158.7	-250.381	ACT2-RT
25	B1	84	78.6702	18021.4	-183.51	ACT2-RT
25	B1	85	78.8952	19522	39.3549	ACT2-RT
25	B1	86	79.1201	18243.7	359.903	ACT2-RT
25	B1	87	79.3451	18113.6	673.399	ACT2-RT
25	B1	88	79.5701	17593.9	751.202	ACT2-RT
25	B1	89	79.7951	17633.7	784.707	ACT2-RT
25	B1	90	80.0201	17840.2	773.536	ACT2-RT
25	B1	91	80.245	16484.9	733.9	ACT2-RT
25	B1	92	80.47	18171	689.474	ACT2-RT
25	B1	93	80.695	17427	644.828	ACT2-RT
25	B1	94	80.92	16958.4	617.388	ACT2-RT
25	B1	95	81.145	17161.4	638.046	ACT2-RT
25	B1	96	81.3699	17144.2	666.818	ACT2-RT
25	B1	97	81.5949	16209.4	669.512	ACT2-RT
25	B1	98	81.8199	17014.5	659.498	ACT2-RT
25	B1	99	82.0449	16291.4	637.118	ACT2-RT
25	B1	100	82.2699	16890.5	634.461	ACT2-RT
25	B1	101	82.4948	16586	660.5	ACT2-RT
25	B1	102	82.7198	16054.9	676.633	ACT2-RT
25	B1	103	82.9448	15736.8	682.344	ACT2-RT
25	B1	104	83.1698	16410.3	672.389	ACT2-RT
25	B1	105	83.3948	15802.9	596.999	ACT2-RT
25	B1	106	83.6197	15346.4	471.379	ACT2-RT
25	B1	107	83.8447	15548.4	345.923	ACT2-RT
25	B1	108	84.0697	16392.7	254.666	ACT2-RT
25	B1	109	84.2947	15616.2	209	ACT2-RT
25	B1	110	84.5197	15361.5	193.487	ACT2-RT
25	B1	111	84.7446	15597.7	182.754	ACT2-RT
25	B1	112	84.9696	14156.3	168.235	ACT2-RT
25	B1	113	85.1946	16170.8	171.673	ACT2-RT
25	B1	114	85.4196	15816.3	230.833	ACT2-RT
25	B1	115	85.6446	14969.6	366.366	ACT2-RT
25	B1	116	85.8695	14822.8	556.307	ACT2-RT
25	B1	117	86.0945	15231.1	689.051	ACT2-RT
25	B1	118	86.3195	14562.1	720.42	ACT2-RT
25	B1	119	86.5445	14388.4	709.768	ACT2-RT
25	B1	120	86.7695	14140.6	637.162	ACT2-RT
25	B1	121	86.9944	14273.8	392.297	ACT2-RT
25	B1	122	87.2194	14159.2	157.977	ACT2-RT
25	B1	123	87.4444	14756.1	18.1209	ACT2-RT
25	B1	124	87.6694	15143.6	10.5001	ACT2-RT
25	B1	125	87.8943	13923.9	106.477	ACT2-RT
25	B1	126	88.1193	13679	226.024	ACT2-RT
25	B1	127	88.3443	14082.7	279.45	ACT2-RT
25	B1	128	88.5693	13827.8	209.712	ACT2-RT
25	B1	129	88.7943	13546.8	12.2867	ACT2-RT
25	B1	130	89.0192	13977.9	-270.405	ACT2-RT
25	B1	131	89.2442	14014.2	-567.049	ACT2-RT
25	B1	132	89.4692	13290.1	-796.633	ACT2-RT
25	B1	133	89.6942	14645.6	-888.918	ACT2-RT
25	B1	134	89.9192	14856.7	-809.546	ACT2-RT
25	B1	135	90.1441	13926.1	-581.615	ACT2-RT
25	B1	136	90.3691	12944.2	-284.982	ACT2-RT
25	B1	137	90.5941	13995.2	-23.6037	ACT2-RT
25	B1	138	90.8191	13503.4	123.452	ACT2-RT
25	B1	139	91.0441	13902.6	135.678	ACT2-RT
25	B1	140	91.269	13117.7	49.2704	ACT2-RT
25	B1	141	91.494	13464.2	-71.9539	ACT2-RT
25	B1	142	91.719	14269.9	-167.627	ACT2-RT
25	B1	143	91.944	12656	-196.384	ACT2-RT
25	B1	144	92.169	13484.4	-137.617	ACT2-RT
25	B1	145	92.3939	14238.4	9.11292	ACT2-RT
25	B1	146	92.6189	13092	220.671	ACT2-RT
25	B1	147	92.8439	12399.5	448.092	ACT2-RT
25	B1	148	93.0689	13358.3	624.312	ACT2-RT
25	B1	149	93.2939	12656.2	671.758	ACT2-RT
25	B1	150	93.5188	12312.4	584.435	ACT2-RT
25	B1	151	93.7438	12687.7	327.097	ACT2-RT
25	B1	152	93.9688	12151.2	-43.417	ACT2-RT
25	B1	153	94.1938	12877	-447.969	ACT2-RT
25	B1	154	94.4187	13440.7	-798.241	ACT2-RT
25	B1	155	94.6437	13337	-1029.14	ACT2-RT
25	B1	156	94.8687	12473	-1123.74	ACT2-RT
26	B2	1	59.9969	32216	3413.78	ACT2-RT
26	B2	2	60.2219	31131.5	3327.05	ACT2-RT
26	B2	3	60.4469	30136.1	3232.88	ACT2-RT
26	B2	4	60.6718	29730.7	3132.94	ACT2-RT
26	B2	5	60.8968	29525.7	3031.04	ACT2-RT
26	B2	6	61.1218	28517.3	2926.63	ACT2-RT
26	B2	7	61.3468	28281.7	2811.77	ACT2-RT
26	B2	8	61.5718	27968.8	2675.91	ACT2-RT
26	B2	9	61.7967	26803.1	2516.3	ACT2-RT
26	B2	10	62.0217	26360.4	2345.74	ACT2-RT
26	B2	11	62.2467	25074.8	2189.94	ACT2-RT
26	B2	12	62.4717	25775.9	2074.97	ACT2-RT
26	B2	13	62.6967	24688.9	2013.13	ACT2-RT
26	B2	14	62.9216	25234.4	1996.92	ACT2-RT
26	B2	15	63.1466	24532.9	2004.15	ACT2-RT
26	B2	16	63.3716	23435.8	2008.23	ACT2-RT
26	B2	17	63.5966	23618.1	1985.91	ACT2-RT
26	B2	18	63.8215	22534.2	1919.38	ACT2-RT
26	B2	19	64.0465	22997.7	1797.45	ACT2-RT
26	B2	20	64.2715	21855.5	1620.83	ACT2-RT
26	B2	21	64.4965	22424.6	1409.76	ACT2-RT
26	B2	22	64.7215	19414.1	1205.44	ACT2-RT
26	B2	23	64.9464	21854.5	1058.21	ACT2-RT
26	B2	24	65.1714	21101.8	1005.48	ACT2-RT
26	B2	25	65.3964	20912.7	1052.77	ACT2-RT
26	B2	26	65.6214	21725.1	1170.52	ACT2-RT
26	B2	27	65.8464	20793.2	1309.3	ACT2-RT
26	B2	28	66.0713	20225.3	1422.95	ACT2-RT
26	B2	29	66.2963	19535.3	1485.01	ACT2-RT
26	B2	30	66.5213	19401.6	1491.06	ACT2-RT
26	B2	31	66.7463	19850.6	1450.84	ACT2-RT
26	B2	32	66.9713	18753.8	1380.09	ACT2-RT
26	B2	33	67.1962	18800.2	1297.7	ACT2-RT
26	B2	34	67.4212	17780.6	1225.06	ACT2-RT
26	B2	35	67.6462	18230.6	1181.42	ACT2-RT
26	B2	36	67.8712	18299.9	1174.87	ACT2-RT
26	B2	37	68.0962	18372.7	1196.1	ACT2-RT
26	B2	38	68.3211	17552	1222.28	ACT2-RT
26	B2	39	68.5461	17187.5	1230.46	ACT2-RT
26	B2	40	68.7711	16771.1	1210.89	ACT2-RT
26	B2	41	68.9961	16660.7	1170.73	ACT2-RT
26	B2	42	69.2211	16612.6	1125.75	ACT2-RT
26	B2	43	69.446	16534.2	1087.46	ACT2-RT
26	B2	44	69.671	16283.7	1055.33	ACT2-RT
26	B2	45	69.896	16032	1019.3	ACT2-RT
26	B2	46	70.121	15681.5	969.409	ACT2-RT
26	B2	47	70.346	15377.4	904.596	ACT2-RT
26	B2	48	70.5709	14890.1	834.014	ACT2-RT
26	B2	49	70.7959	15899.4	770.89	ACT2-RT
26	B2	50	71.0209	15322.5	724.561	ACT2-RT
26	B2	51	71.2459	14681.4	697.048	ACT2-RT
26	B2	52	71.4708	14891.7	685.795	ACT2-RT
26	B2	53	71.6958	15562	688.701	ACT2-RT
26	B2	54	71.9208	13567.4	706.149	ACT2-RT
26	B2	55	72.1458	15358.4	738.072	ACT2-RT
26	B2	56	72.3708	14382.3	779.056	ACT2-RT
26	B2	57	72.5957	14808.2	816.663	ACT2-RT
26	B2	58	72.8207	13573.4	835.769	ACT2-RT
26	B2	59	73.0457	13983.8	826.606	ACT2-RT
26	B2	60	73.2707	13999.3	790.74	ACT2-RT
26	B2	61	73.4957	12785.1	740.504	ACT2-RT
26	B2	62	73.7206	14100.8	692.457	ACT2-RT
26	B2	63	73.9456	14126.1	616.45	ACT2-RT
26	B2	64	74.1706	12125.3	570.595	ACT2-RT
26	B2	65	74.3956	13645.2	563.145	ACT2-RT
26	B2	66	74.6206	13523.8	546.693	ACT2-RT
26	B2	67	74.8455	13223.6	464.241	ACT2-RT
26	B2	68	75.0705	12283.8	275.801	ACT2-RT
26	B2	69	75.2955	12219.1	-16.9136	ACT2-RT
26	B2	70	75.5205	12625.5	-367.782	ACT2-RT
26	B2	71	75.7455	13418.4	-712.35	ACT2-RT
26	B2	72	75.9704	13096.4	-1000.95	ACT2-RT
26	B2	73	76.1954	12784.2	-1206.7	ACT2-RT
26	B2	74	76.4204	11382.1	-1303	ACT2-RT
26	B2	75	76.6454	13353.3	-1243.03	ACT2-RT
26	B2	76	76.8704	13550.4	-976.459	ACT2-RT
26	B2	77	77.0953	13913.7	-497.747	ACT2-RT
26	B2	78	77.3203	12513.9	119.676	ACT2-RT
26	B2	79	77.5453	12407.2	698.709	ACT2-RT
26	B2	80	77.7703	12109.4	853.438	ACT2-RT
26	B2	81	77.9953	12423.2	942.611	ACT2-RT
26	B2	82	78.2202	11895	963.772	ACT2-RT
26	B2	83	78.4452	11934.3	929.377	ACT2-RT
26	B2	84	78.6702	11114.5	856.991	ACT2-RT
26	B2	85	78.8952	11356.1	764.15	ACT2-RT
26	B2	86	79.1201	12031.5	642.679	ACT2-RT
26	B2	87	79.3451	10484.9	372.75	ACT2-RT
26	B2	88	79.5701	11514	174.953	ACT2-RT
26	B2	89	79.7951	11628.8	60.7223	ACT2-RT
26	B2	90	80.0201	11555.5	18.5945	ACT2-RT
26	B2	91	80.245	10035	29.5112	ACT2-RT
26	B2	92	80.47	10999.7	84.7689	ACT2-RT
26	B2	93	80.695	11141.7	188.346	ACT2-RT
26	B2	94	80.92	11795.7	339.269	ACT2-RT
26	B2	95	81.145	10379.2	512.061	ACT2-RT
26	B2	96	81.3699	9958.43	659.588	ACT2-RT
26	B2	97	81.5949	10198.6	698.514	ACT2-RT
26	B2	98	81.8199	11075.7	701.297	ACT2-RT
26	B2	99	82.0449	9248.11	690.888	ACT2-RT
26	B2	100	82.2699	10709.3	680.37	ACT2-RT
26	B2	101	82.4948	10279.6	671.447	ACT2-RT
26	B2	102	82.7198	8978.34	671.393	ACT2-RT
26	B2	103	82.9448	9849.21	651.754	ACT2-RT
26	B2	104	83.1698	10131.6	580.542	ACT2-RT
26	B2	105	83.3948	9168.95	442.837	ACT2-RT
26	B2	106	83.6197	8603.47	249.734	ACT2-RT
26	B2	107	83.8447	9764.61	36.95	ACT2-RT
26	B2	108	84.0697	9467.2	-147.34	ACT2-RT
26	B2	109	84.2947	9321.69	-262.476	ACT2-RT
26	B2	110	84.5197	9041.26	-293.578	ACT2-RT
26	B2	111	84.7446	9532.72	-257.441	ACT2-RT
26	B2	112	84.9696	8748.98	-193.44	ACT2-RT
26	B2	113	85.1946	9050.97	-146	ACT2-RT
26	B2	114	85.4196	9440.2	-146.358	ACT2-RT
26	B2	115	85.6446	8565.68	-197.611	ACT2-RT
26	B2	116	85.8695	8045.88	-267.749	ACT2-RT
26	B2	117	86.0945	9005.03	-298.883	ACT2-RT
26	B2	118	86.3195	9969.59	-236.034	ACT2-RT
26	B2	119	86.5445	8794.39	-60.7183	ACT2-RT
26	B2	120	86.7695	8055.84	196.912	ACT2-RT
26	B2	121	86.9944	8522.28	479.261	ACT2-RT
26	B2	122	87.2194	7746.38	696.575	ACT2-RT
26	B2	123	87.4444	8754.73	757.646	ACT2-RT
26	B2	124	87.6694	9174.61	787.776	ACT2-RT
26	B2	125	87.8943	7147.54	769.07	ACT2-RT
26	B2	126	88.1193	6738.2	684.558	ACT2-RT
26	B2	127	88.3443	7340.56	225.202	ACT2-RT
26	B2	128	88.5693	8333.76	-342.9	ACT2-RT
26	B2	129	88.7943	7992.03	-831.984	ACT2-RT
26	B2	130	89.0192	8204.53	-1086.89	ACT2-RT
26	B2	131	89.2442	7884.78	-1060.68	ACT2-RT
26	B2	132	89.4692	7538.39	-834.504	ACT2-RT
26	B2	133	89.6942	7422.14	-558.338	ACT2-RT
26	B2	134	89.9192	7287.17	-359.799	ACT2-RT
26	B2	135	90.1441	7516.89	-286.781	ACT2-RT
26	B2	136	90.3691	7826.79	-317.28	ACT2-RT
26	B2	137	90.5941	8202.36	-416.04	ACT2-RT
26	B2	138	90.8191	6526.48	-581.948	ACT2-RT
26	B2	139	91.0441	6867.51	-840.958	ACT2-RT
26	B2	140	91.269	7036	-1190.29	ACT2-RT
26	B2	141	91.494	8187.38	-1548.6	ACT2-RT
26	B2	142	91.719	8424.41	-1767.21	ACT2-RT
26	B2	143	91.944	8121.33	-1704.56	ACT2-RT
26	B2	144	92.169	7329.93	-1309.37	ACT2-RT
26	B2	145	92.3939	7669.62	-652.305	ACT2-RT
26	B2	146	92.6189	7987.93	108.521	ACT2-RT
26	B2	147	92.8439	7002.79	715.332	ACT2-RT
26	B2	148	93.0689	6537.49	863.253	ACT2-RT
26	B2	149	93.2939	6405.03	921.701	ACT2-RT
26	B2	150	93.5188	6472.92	895.224	ACT2-RT
26	B2	151	93.7438	6729.36	811.611	ACT2-RT
26	B2	152	93.9688	6621.48	711.689	ACT2-RT
26	B2	153	94.1938	6439.09	537.352	ACT2-RT
26	B2	154	94.4187	5800.34	442.164	ACT2-RT
26	B2	155	94.6437	7071.57	514.996	ACT2-RT
26	B2	156	94.8687	6462.46	693.68	ACT2-RT
27	B3	1	59.9969	50835.4	5008.22	ACT2-RT
27	B3	2	60.2219	49757.6	4912.51	ACT2-RT
27	B3	3	60.4469	48955.9	4776.78	ACT2-RT
27	B3	4	60.6718	48043.1	4588.57	ACT2-RT
27	B3	5	60.8968	46570.6	4360.94	ACT2-RT
27	B3	6	61.1218	45385.4	4128.28	ACT2-RT
27	B3	7	61.3468	44646.3	3928.43	ACT2-RT
27	B3	8	61.5718	44383.4	3782.62	ACT2-RT
27	B3	9	61.7967	43921	3686.85	ACT2-RT
27	B3	10	62.0217	42844.2	3618.82	ACT2-RT
27	B3	11	62.2467	41636.5	3552.85	ACT2-RT
27	B3	12	62.4717	40980.5	3470.65	ACT2-RT
27	B3	13	62.6967	39948.1	3361.99	ACT2-RT
27	B3	14	62.9216	39599.2	3219.83	ACT2-RT
27	B3	15	63.1466	38483.2	3039.23	ACT2-RT
27	B3	16	63.3716	38851.4	2824.1	ACT2-RT
27	B3	17	63.5966	36343.2	2595.65	ACT2-RT
27	B3	18	63.8215	36445.2	2392.14	ACT2-RT
27	B3	19	64.0465	35661.8	2255.17	ACT2-RT
27	B3	20	64.2715	36340.3	2209.73	ACT2-RT
27	B3	21	64.4965	35993.3	2250.79	ACT2-RT
27	B3	22	64.7215	35179.2	2344.92	ACT2-RT
27	B3	23	64.9464	34171.4	2444.15	ACT2-RT
27	B3	24	65.1714	34326.3	2503.12	ACT2-RT
27	B3	25	65.3964	33590.9	2491.75	ACT2-RT
27	B3	26	65.6214	32091.6	2400.82	ACT2-RT
27	B3	27	65.8464	32097.7	2241.55	ACT2-RT
27	B3	28	66.0713	31629.8	2040.57	ACT2-RT
27	B3	29	66.2963	30770.3	1831.15	ACT2-RT
27	B3	30	66.5213	31026.2	1642.34	ACT2-RT
27	B3	31	66.7463	30046.8	1489.69	ACT2-RT
27	B3	32	66.9713	30691.9	1372.33	ACT2-RT
27	B3	33	67.1962	31031.8	1279.01	ACT2-RT
27	B3	34	67.4212	28800.8	1199.97	ACT2-RT
27	B3	35	67.6462	28796	1136.58	ACT2-RT
27	B3	36	67.8712	30400.9	1102.01	ACT2-RT
27	B3	37	68.0962	29167.2	1112.69	ACT2-RT
27	B3	38	68.3211	28709.9	1176.45	ACT2-RT
27	B3	39	68.5461	28737	1284.14	ACT2-RT
27	B3	40	68.7711	29549.3	1408.92	ACT2-RT
27	B3	41	68.9961	28051.5	1514.26	ACT2-RT
27	B3	42	69.2211	28055.3	1567.86	ACT2-RT
27	B3	43	69.446	26833.1	1555.35	ACT2-RT
27	B3	44	69.671	27017.3	1485.82	ACT2-RT
27	B3	45	69.896	26552	1385.7	ACT2-RT
27	B3	46	70.121	26921.3	1285.31	ACT2-RT
27	B3	47	70.346	26274.5	1206.72	ACT2-RT
27	B3	48	70.5709	26448.3	1159.32	ACT2-RT
27	B3	49	70.7959	25371.6	1141.64	ACT2-RT
27	B3	50	71.0209	26084.6	1144.21	ACT2-RT
27	B3	51	71.2459	25393.1	1150.55	ACT2-RT
27	B3	52	71.4708	25975.3	1139.14	ACT2-RT
27	B3	53	71.6958	24747.5	1090.41	ACT2-RT
27	B3	54	71.9208	24442.1	997.871	ACT2-RT
27	B3	55	72.1458	23954.9	875.859	ACT2-RT
27	B3	56	72.3708	24688.2	605.247	ACT2-RT
27	B3	57	72.5957	24767.8	359.258	ACT2-RT
27	B3	58	72.8207	24168.9	324.601	ACT2-RT
27	B3	59	73.0457	24890.8	519.198	ACT2-RT
27	B3	60	73.2707	23832	847.799	ACT2-RT
27	B3	61	73.4957	24297.2	988.686	ACT2-RT
27	B3	62	73.7206	24183.2	1111.13	ACT2-RT
27	B3	63	73.9456	23802.9	1179.69	ACT2-RT
27	B3	64	74.1706	22044.4	1177.47	ACT2-RT
27	B3	65	74.3956	22241.7	1112.23	ACT2-RT
27	B3	66	74.6206	23442	1010.13	ACT2-RT
27	B3	67	74.8455	22674.7	900.07	ACT2-RT
27	B3	68	75.0705	22797.7	740.752	ACT2-RT
27	B3	69	75.2955	21613.8	475.815	ACT2-RT
27	B3	70	75.5205	22049.9	265.939	ACT2-RT
27	B3	71	75.7455	22229.4	131.087	ACT2-RT
27	B3	72	75.9704	22445.8	99.5522	ACT2-RT
27	B3	73	76.1954	22248.9	178.724	ACT2-RT
27	B3	74	76.4204	22254.8	335.373	ACT2-RT
27	B3	75	76.6454	21115.9	509.53	ACT2-RT
27	B3	76	76.8704	21966.7	652.83	ACT2-RT
27	B3	77	77.0953	21016.6	759.001	ACT2-RT
27	B3	78	77.3203	21165.7	837.794	ACT2-RT
27	B3	79	77.5453	21917.1	877.722	ACT2-RT
27	B3	80	77.7703	21200.6	922.642	ACT2-RT
27	B3	81	77.9953	20417.4	953.24	ACT2-RT
27	B3	82	78.2202	20912.7	943.88	ACT2-RT
27	B3	83	78.4452	19624.3	879.501	ACT2-RT
27	B3	84	78.6702	19641.6	638.777	ACT2-RT
27	B3	85	78.8952	20825.1	228.424	ACT2-RT
27	B3	86	79.1201	20217.6	-126.238	ACT2-RT
27	B3	87	79.3451	19842.6	-338.647	ACT2-RT
27	B3	88	79.5701	20581.2	-382.114	ACT2-RT
27	B3	89	79.7951	20044.7	-288.227	ACT2-RT
27	B3	90	80.0201	20040.2	-120.651	ACT2-RT
27	B3	91	80.245	19626.3	56.5056	ACT2-RT
27	B3	92	80.47	19561.8	199.937	ACT2-RT
27	B3	93	80.695	20037.5	293.109	ACT2-RT
27	B3	94	80.92	19444.5	341.564	ACT2-RT
27	B3	95	81.145	18860.2	365.609	ACT2-RT
27	B3	96	81.3699	19698.4	393.58	ACT2-RT
27	B3	97	81.5949	18737	452.038	ACT2-RT
27	B3	98	81.8199	19683.8	549.577	ACT2-RT
27	B3	99	82.0449	18553	660.734	ACT2-RT
27	B3	100	82.2699	19417.6	725.734	ACT2-RT
27	B3	101	82.4948	17809.3	677.428	ACT2-RT
27	B3	102	82.7198	17913.9	486.68	ACT2-RT
27	B3	103	82.9448	18221.7	197.422	ACT2-RT
27	B3	104	83.1698	18292.6	-78.9402	ACT2-RT
27	B3	105	83.3948	18797.3	-215.305	ACT2-RT
27	B3	106	83.6197	18357.3	-138.749	ACT2-RT
27	B3	107	83.8447	19131	126.363	ACT2-RT
27	B3	108	84.0697	17228.9	470.577	ACT2-RT
27	B3	109	84.2947	17318.8	756.799	ACT2-RT
27	B3	110	84.5197	17562.7	845.085	ACT2-RT
27	B3	111	84.7446	17751.8	805.542	ACT2-RT
27	B3	112	84.9696	17372.3	536.999	ACT2-RT
27	B3	113	85.1946	16685.8	113.917	ACT2-RT
27	B3	114	85.4196	17009.6	-404.795	ACT2-RT
27	B3	115	85.6446	16680.9	-928.183	ACT2-RT
27	B3	116	85.8695	17543.8	-1333.41	ACT2-RT
27	B3	117	86.0945	17743.4	-1499.58	ACT2-RT
27	B3	118	86.3195	18280	-1364.03	ACT2-RT
27	B3	119	86.5445	17780.7	-960.989	ACT2-RT
27	B3	120	86.7695	16843.7	-408.431	ACT2-RT
27	B3	121	86.9944	16851.2	151.836	ACT2-RT
27	B3	122	87.2194	16822.1	618.445	ACT2-RT
27	B3	123	87.4444	17220	868.422	ACT2-RT
27	B3	124	87.6694	17032.6	936.464	ACT2-RT
27	B3	125	87.8943	15954.8	968.146	ACT2-RT
27	B3	126	88.1193	15804.4	960.944	ACT2-RT
27	B3	127	88.3443	15781.9	910.299	ACT2-RT
27	B3	128	88.5693	16474.8	793.604	ACT2-RT
27	B3	129	88.7943	14724	398.659	ACT2-RT
27	B3	130	89.0192	16074.7	-35.7978	ACT2-RT
27	B3	131	89.2442	15595.7	-427.478	ACT2-RT
27	B3	132	89.4692	15599.8	-692.332	ACT2-RT
27	B3	133	89.6942	16779.1	-774.626	ACT2-RT
27	B3	134	89.9192	15853.2	-679.786	ACT2-RT
27	B3	135	90.1441	15250.2	-485.06	ACT2-RT
27	B3	136	90.3691	14583.8	-309.128	ACT2-RT
27	B3	137	90.5941	15534.8	-253.906	ACT2-RT
27	B3	138	90.8191	16044.2	-358.784	ACT2-RT
27	B3	139	91.0441	15150.5	-596.222	ACT2-RT
27	B3	140	91.269	15043.9	-898.745	ACT2-RT
27	B3	141	91.494	14778.1	-1183.33	ACT2-RT
27	B3	142	91.719	16108.9	-1357.83	ACT2-RT
27	B3	143	91.944	15940.7	-1328.09	ACT2-RT
27	B3	144	92.169	16116.6	-1029.51	ACT2-RT
27	B3	145	92.3939	15190.4	-474.498	ACT2-RT
27	B3	146	92.6189	15426.9	222.898	ACT2-RT
27	B3	147	92.8439	14207	843.094	ACT2-RT
27	B3	148	93.0689	14792	977.773	ACT2-RT
27	B3	149	93.2939	13588.5	1005.55	ACT2-RT
27	B3	150	93.5188	14571.7	932.224	ACT2-RT
27	B3	151	93.7438	13429.7	739.52	ACT2-RT
27	B3	152	93.9688	15278.2	324.992	ACT2-RT
27	B3	153	94.1938	14487.2	77.4128	ACT2-RT
27	B3	154	94.4187	13844	75.5427	ACT2-RT
27	B3	155	94.6437	13901.4	291.356	ACT2-RT
27	B3	156	94.8687	13872.4	622.083	ACT2-RT
28	B4	1	59.9969	46614.7	4801.15	ACT2-RT
28	B4	2	60.2219	45571.5	4672.6	ACT2-RT
28	B4	3	60.4469	44432.6	4539.52	ACT2-RT
28	B4	4	60.6718	43431.5	4390.28	ACT2-RT
28	B4	5	60.8968	42697.5	4217.86	ACT2-RT
28	B4	6	61.1218	42321.1	4021.16	ACT2-RT
28	B4	7	61.3468	39844.7	3804.33	ACT2-RT
28	B4	8	61.5718	40574.1	3575.5	ACT2-RT
28	B4	9	61.7967	38166.2	3345.75	ACT2-RT
28	B4	10	62.0217	38635.3	3127.82	ACT2-RT
28	B4	11	62.2467	37237.6	2933.85	ACT2-RT
28	B4	12	62.4717	36033.7	2771.93	ACT2-RT
28	B4	13	62.6967	36731.7	2643.32	ACT2-RT
28	B4	14	62.9216	35284.2	2542.25	ACT2-RT
28	B4	15	63.1466	35153.6	2458.99	ACT2-RT
28	B4	16	63.3716	33954.3	2384.35	ACT2-RT
28	B4	17	63.5966	33778.2	2312.86	ACT2-RT
28	B4	18	63.8215	33297	2243.43	ACT2-RT
28	B4	19	64.0465	32611.2	2177.86	ACT2-RT
28	B4	20	64.2715	31942	2118.36	ACT2-RT
28	B4	21	64.4965	31629.8	2065.37	ACT2-RT
28	B4	22	64.7215	31527.5	2016.19	ACT2-RT
28	B4	23	64.9464	30300.7	1965	ACT2-RT
28	B4	24	65.1714	30624.5	1904.2	ACT2-RT
28	B4	25	65.3964	29404	1826.42	ACT2-RT
28	B4	26	65.6214	29476.8	1726.55	ACT2-RT
28	B4	27	65.8464	28947.1	1603.64	ACT2-RT
28	B4	28	66.0713	28490.4	1462.55	ACT2-RT
28	B4	29	66.2963	27754.2	1314.45	ACT2-RT
28	B4	30	66.5213	28343	1175.7	ACT2-RT
28	B4	31	66.7463	27324.1	1064.66	ACT2-RT
28	B4	32	66.9713	27571.1	997.257	ACT2-RT
28	B4	33	67.1962	27680.6	982.198	ACT2-RT
28	B4	34	67.4212	26824.6	1017.23	ACT2-RT
28	B4	35	67.6462	27575.1	1087.96	ACT2-RT
28	B4	36	67.8712	26736.2	1170.74	ACT2-RT
28	B4	37	68.0962	26956.1	1239.82	ACT2-RT
28	B4	38	68.3211	25700.9	1276.44	ACT2-RT
28	B4	39	68.5461	25667.3	1275.51	ACT2-RT
28	B4	40	68.7711	25917.1	1246.7	ACT2-RT
28	B4	41	68.9961	24771.9	1208.96	ACT2-RT
28	B4	42	69.2211	25325	1181.25	ACT2-RT
28	B4	43	69.446	24299.6	1173.63	ACT2-RT
28	B4	44	69.671	25500.5	1183.19	ACT2-RT
28	B4	45	69.896	24155.8	1196.93	ACT2-RT
28	B4	46	70.121	23992.6	1199.43	ACT2-RT
28	B4	47	70.346	22966	1180.34	ACT2-RT
28	B4	48	70.5709	24004.2	1136.95	ACT2-RT
28	B4	49	70.7959	23384.9	1072.48	ACT2-RT
28	B4	50	71.0209	22901.6	993.564	ACT2-RT
28	B4	51	71.2459	22311.3	909.448	ACT2-RT
28	B4	52	71.4708	22557.9	831.358	ACT2-RT
28	B4	53	71.6958	22672.9	769.755	ACT2-RT
28	B4	54	71.9208	22832.3	730.29	ACT2-RT
28	B4	55	72.1458	22066.9	711.898	ACT2-RT
28	B4	56	72.3708	21697.7	708.681	ACT2-RT
28	B4	57	72.5957	22332.3	713.388	ACT2-RT
28	B4	58	72.8207	22100.3	719.22	ACT2-RT
28	B4	59	73.0457	21088.6	719.647	ACT2-RT
28	B4	60	73.2707	22262.2	708.496	ACT2-RT
28	B4	61	73.4957	21149.8	681.895	ACT2-RT
28	B4	62	73.7206	20427.9	640.989	ACT2-RT
28	B4	63	73.9456	22045	537.763	ACT2-RT
28	B4	64	74.1706	20596.6	421.048	ACT2-RT
28	B4	65	74.3956	21100.9	338.219	ACT2-RT
28	B4	66	74.6206	20844.9	301.89	ACT2-RT
28	B4	67	74.8455	20653.6	305.955	ACT2-RT
28	B4	68	75.0705	21717.2	327.961	ACT2-RT
28	B4	69	75.2955	19837	340.937	ACT2-RT
28	B4	70	75.5205	20207.6	330.652	ACT2-RT
28	B4	71	75.7455	20691.1	307.703	ACT2-RT
28	B4	72	75.9704	20446.6	304.155	ACT2-RT
28	B4	73	76.1954	20265	353.35	ACT2-RT
28	B4	74	76.4204	20115.9	464.284	ACT2-RT
28	B4	75	76.6454	20761.3	607.632	ACT2-RT
28	B4	76	76.8704	19698.2	665.028	ACT2-RT
28	B4	77	77.0953	20074.1	679.062	ACT2-RT
28	B4	78	77.3203	18341.6	654.889	ACT2-RT
28	B4	79	77.5453	19344.4	572.124	ACT2-RT
28	B4	80	77.7703	20320.1	450.811	ACT2-RT
28	B4	81	77.9953	19371.7	398.803	ACT2-RT
28	B4	82	78.2202	19498	440.049	ACT2-RT
28	B4	83	78.4452	18804.2	554.738	ACT2-RT
28	B4	84	78.6702	19062.5	656.093	ACT2-RT
28	B4	85	78.8952	18954.6	711.535	ACT2-RT
28	B4	86	79.1201	18611.3	756.525	ACT2-RT
28	B4	87	79.3451	18981.9	783.281	ACT2-RT
28	B4	88	79.5701	18176.3	782.221	ACT2-RT
28	B4	89	79.7951	18019.3	744.336	ACT2-RT
28	B4	90	80.0201	17215.9	667.568	ACT2-RT
28	B4	91	80.245	18373.1	455.57	ACT2-RT
28	B4	92	80.47	18085.7	149.391	ACT2-RT
28	B4	93	80.695	17862.3	-135.046	ACT2-RT
28	B4	94	80.92	17476.6	-361.209	ACT2-RT
28	B4	95	81.145	17827.9	-517.419	ACT2-RT
28	B4	96	81.3699	18989.5	-615.511	ACT2-RT
28	B4	97	81.5949	17580.7	-679.663	ACT2-RT
28	B4	98	81.8199	17514.3	-727.549	ACT2-RT
28	B4	99	82.0449	17592.6	-751.902	ACT2-RT
28	B4	100	82.2699	18437.7	-717.955	ACT2-RT
28	B4	101	82.4948	18168.7	-586.676	ACT2-RT
28	B4	102	82.7198	18839.5	-351.989	ACT2-RT
28	B4	103	82.9448	18319.4	-61.6837	ACT2-RT
28	B4	104	83.1698	16493.3	201.103	ACT2-RT
28	B4	105	83.3948	17704.4	367.175	ACT2-RT
28	B4	106	83.6197	17542.1	424.157	ACT2-RT
28	B4	107	83.8447	17459.9	419.306	ACT2-RT
28	B4	108	84.0697	17407.2	420.253	ACT2-RT
28	B4	109	84.2947	18279	465.049	ACT2-RT
28	B4	110	84.5197	16565.3	538.706	ACT2-RT
28	B4	111	84.7446	16598.9	589.892	ACT2-RT
28	B4	112	84.9696	16793	570.215	ACT2-RT
28	B4	113	85.1946	16932.9	465.602	ACT2-RT
28	B4	114	85.4196	16683.3	300.908	ACT2-RT
28	B4	115	85.6446	16582.1	121.916	ACT2-RT
28	B4	116	85.8695	16419.6	-28.4925	ACT2-RT
28	B4	117	86.0945	16825.3	-126.816	ACT2-RT
28	B4	118	86.3195	16693.1	-174.764	ACT2-RT
28	B4	119	86.5445	16740.6	-195.086	ACT2-RT
28	B4	120	86.7695	16391.6	-216.704	ACT2-RT
28	B4	121	86.9944	16029.3	-252.195	ACT2-RT
28	B4	122	87.2194	15915.3	-280.775	ACT2-RT
28	B4	123	87.4444	16835.8	-254.246	ACT2-RT
28	B4	124	87.6694	17190.9	-129.896	ACT2-RT
28	B4	125	87.8943	16852.5	90.2343	ACT2-RT
28	B4	126	88.1193	15375.5	345.812	ACT2-RT
28	B4	127	88.3443	15641	545.434	ACT2-RT
28	B4	128	88.5693	16141.2	617.398	ACT2-RT
28	B4	129	88.7943	15346.9	548.092	ACT2-RT
28	B4	130	89.0192	15322.3	383.549	ACT2-RT
28	B4	131	89.2442	16092.3	197.918	ACT2-RT
28	B4	132	89.4692	16009.9	53.222	ACT2-RT
28	B4	133	89.6942	14954.1	-24.8281	ACT2-RT
28	B4	134	89.9192	15483.2	-43.8051	ACT2-RT
28	B4	135	90.1441	15525	-21.7461	ACT2-RT
28	B4	136	90.3691	15002.7	36.0716	ACT2-RT
28	B4	137	90.5941	15928.8	142.234	ACT2-RT
28	B4	138	90.8191	15136.1	310.571	ACT2-RT
28	B4	139	91.0441	15295.7	532.771	ACT2-RT
28	B4	140	91.269	14417.8	682.157	ACT2-RT
28	B4	141	91.494	14444.2	758.266	ACT2-RT
28	B4	142	91.719	14588.1	803.408	ACT2-RT
28	B4	143	91.944	13978.5	814.27	ACT2-RT
28	B4	144	92.169	14491	798.172	ACT2-RT
28	B4	145	92.3939	14145.3	764.083	ACT2-RT
28	B4	146	92.6189	13497.5	714.109	ACT2-RT
28	B4	147	92.8439	13390.6	642.128	ACT2-RT
28	B4	148	93.0689	13906.4	401.099	ACT2-RT
28	B4	149	93.2939	13618.7	55.3292	ACT2-RT
28	B4	150	93.5188	13170.6	-344.972	ACT2-RT
28	B4	151	93.7438	14187.6	-750.565	ACT2-RT
28	B4	152	93.9688	14287.2	-1110.72	ACT2-RT
28	B4	153	94.1938	13950.7	-1397.09	ACT2-RT
28	B4	154	94.4187	14181.4	-1616.88	ACT2-RT
28	B4	155	94.6437	13936.7	-1807.03	ACT2-RT
28	B4	156	94.8687	14109.5	-2012.73	ACT2-RT
29	B5	1	59.9972	1.48125e+06	39699	ACT2
29	B5	2	60.2221	1.47677e+06	40000.6	ACT2
29	B5	3	60.4471	1.4682e+06	40229.6	ACT2
29	B5	4	60.672	1460064	40205.7	ACT2
29	B5	5	60.897	1.45372e+06	39835	ACT2
29	B5	6	61.1219	1.44131e+06	39164.4	ACT2
29	B5	7	61.3469	1.4307e+06	38367.5	ACT2
29	B5	8	61.5718	1.4229e+06	37660.9	ACT2
29	B5	9	61.7967	1.41549e+06	37200.9	ACT2
29	B5	10	62.0217	1408547	37023.7	ACT2
29	B5	11	62.2466	1.39979e+06	37058.4	ACT2
29	B5	12	62.4716	1.39001e+06	37188.5	ACT2
29	B5	13	62.6965	1.38108e+06	37322.1	ACT2
29	B5	14	62.9215	1370939	37424.5	ACT2
29	B5	15	63.1464	1.36305e+06	37506.9	ACT2
29	B5	16	63.3713	1.35475e+06	37596.7	ACT2
29	B5	17	63.5963	1.34553e+06	37710.4	ACT2
29	B5	18	63.8212	1.33575e+06	37846.9	ACT2
29	B5	19	64.0462	1.32687e+06	37985.3	ACT2
29	B5	20	64.2711	1.31847e+06	38093.4	ACT2
29	B5	21	64.4961	1.30962e+06	38139.9	ACT2
29	B5	22	64.721	1.30058e+06	38111.8	ACT2
29	B5	23	64.9459	1.2891e+06	38029.5	ACT2
29	B5	24	65.1709	1.2815e+06	37942.1	ACT2
29	B5	25	65.3958	1.27165e+06	37902	ACT2
29	B5	26	65.6208	1.26496e+06	37932.7	ACT2
29	B5	27	65.8457	1.25547e+06	38015.2	ACT2
29	B5	28	66.0707	1.24622e+06	38103.6	ACT2
29	B5	29	66.2956	1.23478e+06	38152.7	ACT2
29	B5	30	66.5205	1.22764e+06	38140.8	ACT2
29	B5	31	66.7455	1219558	38073.6	ACT2
29	B5	32	66.9704	1.20843e+06	37973.1	ACT2
29	B5	33	67.1954	1.19995e+06	37863.5	ACT2
29	B5	34	67.4203	1.19144e+06	37760	ACT2
29	B5	35	67.6453	1.18374e+06	37663.1	ACT2
29	B5	36	67.8702	1172143	37557.8	ACT2
29	B5	37	68.0951	1.16643e+06	37423.3	ACT2
29	B5	38	68.3201	1.15552e+06	37248.1	ACT2
29	B5	39	68.545	1.146e+06	37039.7	ACT2
29	B5	40	68.77	1.13881e+06	36823.4	ACT2
29	B5	41	68.9949	1.13012e+06	36628.4	ACT2
29	B5	42	69.2198	1.12126e+06	36470.7	ACT2
29	B5	43	69.4448	1.11239e+06	36345.4	ACT2
29	B5	44	69.6697	1.1049e+06	36231.2	ACT2
29	B5	45	69.8947	1.09542e+06	36106.3	ACT2
29	B5	46	70.1196	1.08651e+06	35959.2	ACT2
29	B5	47	70.3446	1.07819e+06	35793.8	ACT2
29	B5	48	70.5695	1.07153e+06	35622.6	ACT2
29	B5	49	70.7944	1061947	35461	ACT2
29	B5	50	71.0194	1.05312e+06	35325.3	ACT2
29	B5	51	71.2443	1045146	35232.7	ACT2
29	B5	52	71.4693	1.03667e+06	35194	ACT2
29	B5	53	71.6942	1.03005e+06	35201.4	ACT2
29	B5	54	71.9192	1.02217e+06	35223.1	ACT2
29	B5	55	72.1441	1.01132e+06	35211.7	ACT2
29	B5	56	72.369	1.00377e+06	35126.5	ACT2
29	B5	57	72.594	995643	34953.4	ACT2
29	B5	58	72.8189	988389	34706.2	ACT2
29	B5	59	73.0439	979257	34421.8	ACT2
29	B5	60	73.2688	971228	34130.9	ACT2
29	B5	61	73.4938	962966	33860.2	ACT2
29	B5	62	73.7187	955743	33626.8	ACT2
29	B5	63	73.9436	948156	33435.7	ACT2
29	B5	64	74.1686	938455	33277.1	ACT2
29	B5	65	74.3935	932189	33127.5	ACT2
29	B5	66	74.6185	924780	32956.3	ACT2
29	B5	67	74.8434	915050	32741.2	ACT2
29	B5	68	75.0684	906957	32485.7	ACT2
29	B5	69	75.2933	900958	32228.6	ACT2
29	B5	70	75.5182	891162	32032.4	ACT2
29	B5	71	75.7432	886660	31951	ACT2
29	B5	72	75.9681	879235	31993.8	ACT2
29	B5	73	76.1931	872023	32112.4	ACT2
29	B5	74	76.418	861451	32223.3	ACT2
29	B5	75	76.643	854505	32255.5	ACT2
29	B5	76	76.8679	847589	32188	ACT2
29	B5	77	77.0928	840828	32053.4	ACT2
29	B5	78	77.3178	833502	31908.5	ACT2
29	B5	79	77.5427	826044	31795.9	ACT2
29	B5	80	77.7677	817739	31725.9	ACT2
29	B5	81	77.9926	811616	31683	ACT2
29	B5	82	78.2176	802902	31645.8	ACT2
29	B5	83	78.4425	795772	31604.2	ACT2
29	B5	84	78.6674	789917	31566.8	ACT2
29	B5	85	78.8924	780640	31565.3	ACT2
29	B5	86	79.1173	773646	31671.3	ACT2
29	B5	87	79.3423	766241	32025.8	ACT2
29	B5	88	79.5672	759691	32884.4	ACT2
29	B5	89	79.7922	751186	34667.9	ACT2
29	B5	90	80.0171	745531	38081.5	ACT2
29	B5	91	80.2421	737406	43999.7	ACT2
29	B5	92	80.467	728738	53584	ACT2
29	B5	93	80.6919	716283	68126.7	ACT2
29	B5	94	80.9169	704826	88755.2	ACT2
29	B5	95	81.1418	684821	115954	ACT2
29	B5	96	81.3668	656789	149019	ACT2
29	B5	97	81.5917	611774	185684	ACT2
29	B5	98	81.8167	537010	222193	ACT2
29	B5	99	82.0416	448568	253915	ACT2
29	B5	100	82.2665	363212	276361	ACT2
29	B5	101	82.4915	283386	286217	ACT2
29	B5	102	82.7164	209006	282031	ACT2
29	B5	103	82.9414	143082	264391	ACT2
29	B5	104	83.1663	88919.4	235660	ACT2
29	B5	105	83.3913	50226.4	199446	ACT2
29	B5	106	83.6162	32648.1	159955	ACT2
29	B5	107	83.8411	28142.5	121301	ACT2
29	B5	108	84.0661	24162.8	86840.6	ACT2
29	B5	109	84.291	23788.5	58695.4	ACT2
29	B5	110	84.516	22583.8	37579.5	ACT2
29	B5	111	84.7409	21321	23224.4	ACT2
29	B5	112	84.9658	19893.2	14086.9	ACT2
29	B5	113	85.1908	18125	8626.78	ACT2
29	B5	114	85.4157	18631.3	5512.56	ACT2
29	B5	115	85.6407	17127.1	3759.86	ACT2
29	B5	116	85.8656	17501.5	2749.59	ACT2
29	B5	117	86.0906	16527.3	2142.66	ACT2
29	B5	118	86.3155	16615.1	1769.42	ACT2
29	B5	119	86.5404	15774.5	1542.19	ACT2
29	B5	120	86.7654	15628.7	1405.14	ACT2
29	B5	121	86.9903	14820.2	1313.47	ACT2
29	B5	122	87.2153	14342.1	1228.14	ACT2
29	B5	123	87.4402	14853.4	1117.28	ACT2
29	B5	124	87.6652	13777.1	960.973	ACT2
29	B5	125	87.8901	11899.5	757.777	ACT2
29	B5	126	88.115	13674.1	528.121	ACT2
29	B5	127	88.34	13571.6	308.535	ACT2
29	B5	128	88.5649	13074	136.25	ACT2
29	B5	129	88.7899	13056.6	32.0156	ACT2
29	B5	130	89.0148	12314.7	-7.83203	ACT2
29	B5	131	89.2398	13530.1	-5.29297	ACT2
29	B5	132	89.4647	11911	14.3945	ACT2
29	B5	133	89.6896	11923.8	36.9336	ACT2
29	B5	134	89.9146	12540.2	64.0078	ACT2
29	B5	135	90.1395	12377.8	107.027	ACT2
29	B5	136	90.3645	11902.6	173.723	ACT2
29	B5	137	90.5894	11468.3	256.043	ACT2
29	B5	138	90.8144	11573.6	327.828	ACT2
29	B5	139	91.0393	10727.3	354.863	ACT2
29	B5	140	91.2642	9629.95	311.621	ACT2
29	B5	141	91.4892	11604	194.355	ACT2
29	B5	142	91.7141	10418.4	23.5078	ACT2
29	B5	143	91.9391	9973.23	-164.176	ACT2
29	B5	144	92.164	10663.7	-327.559	ACT2
29	B5	145	92.389	10924.2	-432.176	ACT2
29	B5	146	92.6139	10800.6	-459.238	ACT2
29	B5	147	92.8388	10832.9	-412.371	ACT2
29	B5	148	93.0638	10456.9	-319.137	ACT2
29	B5	149	93.2887	9659.88	-223.273	ACT2
29	B5	150	93.5137	10214.5	-168.301	ACT2
29	B5	151	93.7386	9622.19	-179.691	ACT2
29	B5	152	93.9636	9585.12	-255.273	ACT2
29	B5	153	94.1885	10089.6	-368.801	ACT2
29	B5	154	94.4134	10291.2	-484.008	ACT2
29	B5	155	94.6384	9696.95	-571.223	ACT2
29	B5	156	94.8633	10253.3	-618.25	ACT2
30	B6	1	59.9972	1.49977e+06	39859.5	ACT2
30	B6	2	60.2221	1.49231e+06	40078.9	ACT2
30	B6	3	60.4471	1.48805e+06	40183.4	ACT2
30	B6	4	60.672	1.47776e+06	40114.4	ACT2
30	B6	5	60.897	1.46827e+06	39913.9	ACT2
30	B6	6	61.1219	1.4576e+06	39707.1	ACT2
30	B6	7	61.3469	1.45353e+06	39625.3	ACT2
30	B6	8	61.5718	1.44269e+06	39726.1	ACT2
30	B6	9	61.7967	1.43546e+06	39956.1	ACT2
30	B6	10	62.0217	1.42689e+06	40184.5	ACT2
30	B6	11	62.2466	1.4135e+06	40277.8	ACT2
30	B6	12	62.4716	1407741	40171.6	ACT2
30	B6	13	62.6965	1397217	39902.3	ACT2
30	B6	14	62.9215	1.38112e+06	39579.9	ACT2
30	B6	15	63.1464	1.37908e+06	39321.3	ACT2
30	B6	16	63.3713	1.36955e+06	39189.8	ACT2
30	B6	17	63.5963	1360797	39177.9	ACT2
30	B6	18	63.8212	1.34847e+06	39229.4	ACT2
30	B6	19	64.0462	1.34112e+06	39280.3	ACT2
30	B6	20	64.2711	1.33178e+06	39290.3	ACT2
30	B6	21	64.4961	1.323e+06	39249.2	ACT2
30	B6	22	64.721	1.31302e+06	39171.1	ACT2
30	B6	23	64.9459	1.30245e+06	39078.3	ACT2
30	B6	24	65.1709	1295675	38989.4	ACT2
30	B6	25	65.3958	1.28574e+06	38910.4	ACT2
30	B6	26	65.6208	1.27693e+06	38841	ACT2
30	B6	27	65.8457	1.26725e+06	38785.1	ACT2
30	B6	28	66.0707	1257915	38759.9	ACT2
30	B6	29	66.2956	1.24841e+06	38788.1	ACT2
30	B6	30	66.5205	1.2413e+06	38876.8	ACT2
30	B6	31	66.7455	1.23206e+06	38999.6	ACT2
30	B6	32	66.9704	1.22287e+06	39101.5	ACT2
30	B6	33	67.1954	1.2116e+06	39122.9	ACT2
30	B6	34	67.4203	1.20429e+06	39028.6	ACT2
30	B6	35	67.6453	1.19494e+06	38825.5	ACT2
30	B6	36	67.8702	1183747	38553.6	ACT2
30	B6	37	68.0951	1.17712e+06	38264.4	ACT2
30	B6	38	68.3201	1.16863e+06	37995.2	ACT2
30	B6	39	68.545	1.15894e+06	37756.1	ACT2
30	B6	40	68.77	1.15017e+06	37536.4	ACT2
30	B6	41	68.9949	1.14245e+06	37322.3	ACT2
30	B6	42	69.2198	1.13184e+06	37116.5	ACT2
30	B6	43	69.4448	1.12453e+06	36943.7	ACT2
30	B6	44	69.6697	1.11589e+06	36837.6	ACT2
30	B6	45	69.8947	1.10787e+06	36820	ACT2
30	B6	46	70.1196	1.09942e+06	36878.8	ACT2
30	B6	47	70.3446	1.09099e+06	36965.4	ACT2
30	B6	48	70.5695	1.08267e+06	37011.2	ACT2
30	B6	49	70.7944	1.07331e+06	36958.5	ACT2
30	B6	50	71.0194	1.06315e+06	36788.3	ACT2
30	B6	51	71.2443	1.05543e+06	36527.1	ACT2
30	B6	52	71.4693	1.04876e+06	36231.6	ACT2
30	B6	53	71.6942	1.03966e+06	35959.6	ACT2
30	B6	54	71.9192	1.03064e+06	35746.2	ACT2
30	B6	55	72.1441	1.02408e+06	35595.7	ACT2
30	B6	56	72.369	1.01446e+06	35488.1	ACT2
30	B6	57	72.594	1.00825e+06	35392	ACT2
30	B6	58	72.8189	998115	35281.7	ACT2
30	B6	59	73.0439	991143	35150.6	ACT2
30	B6	60	73.2688	980179	35015.6	ACT2
30	B6	61	73.4938	975565	34907.7	ACT2
30	B6	62	73.7187	967234	34851.8	ACT2
30	B6	63	73.9436	957518	34850.5	ACT2
30	B6	64	74.1686	949429	34877.2	ACT2
30	B6	65	74.3935	941638	34884.4	ACT2
30	B6	66	74.6185	935471	34817.6	ACT2
30	B6	67	74.8434	923248	34632.9	ACT2
30	B6	68	75.0684	916840	34316	ACT2
30	B6	69	75.2933	907871	33894.9	ACT2
30	B6	70	75.5182	900961	33437.9	ACT2
30	B6	71	75.7432	893951	33031.5	ACT2
30	B6	72	75.9681	886437	32747.3	ACT2
30	B6	73	76.1931	879755	32615.8	ACT2
30	B6	74	76.418	872028	32618.1	ACT2
30	B6	75	76.643	863938	32700.8	ACT2
30	B6	76	76.8679	857190	32801.7	ACT2
30	B6	77	77.0928	848413	32872.8	ACT2
30	B6	78	77.3178	841532	32892	ACT2
30	B6	79	77.5427	834301	32858.3	ACT2
30	B6	80	77.7677	826072	32782.8	ACT2
30	B6	81	77.9926	819930	32680.3	ACT2
30	B6	82	78.2176	810925	32571.2	ACT2
30	B6	83	78.4425	803143	32486.8	ACT2
30	B6	84	78.6674	797128	32471.8	ACT2
30	B6	85	78.8924	789705	32580.9	ACT2
30	B6	86	79.1173	782976	32875.1	ACT2
30	B6	87	79.3423	773484	33443.4	ACT2
30	B6	88	79.5672	766255	34459.8	ACT2
30	B6	89	79.7922	757881	36270.5	ACT2
30	B6	90	80.0171	751637	39483.9	ACT2
30	B6	91	80.2421	742639	45030.7	ACT2
30	B6	92	80.467	735229	54140.9	ACT2
30	B6	93	80.6919	723987	68188.8	ACT2
30	B6	94	80.9169	710926	88363	ACT2
30	B6	95	81.1418	693618	115172	ACT2
30	B6	96	81.3668	664025	147914	ACT2
30	B6	97	81.5917	618152	184336	ACT2
30	B6	98	81.8167	543317	220729	ACT2
30	B6	99	82.0416	456885	252535	ACT2
30	B6	100	82.2665	373411	275310	ACT2
30	B6	101	82.4915	290507	285712	ACT2
30	B6	102	82.7164	213880	282177	ACT2
30	B6	103	82.9414	147152	265145	ACT2
30	B6	104	83.1663	90962.1	236859	ACT2
30	B6	105	83.3913	54543.8	200888	ACT2
30	B6	106	83.6162	34814.7	161480	ACT2
30	B6	107	83.8411	30435.8	122821	ACT2
30	B6	108	84.0661	27675.2	88329.2	ACT2
30	B6	109	84.291	26079.4	60149	ACT2
30	B6	110	84.516	23812.4	38991.3	ACT2
30	B6	111	84.7409	22958.6	24344.3	ACT2
30	B6	112	84.9658	22049.7	14954.1	ACT2
30	B6	113	85.1908	21492.9	9323.72	ACT2
30	B6	114	85.4157	19924.2	6102.18	ACT2
30	B6	115	85.6407	19227.7	4277.16	ACT2
30	B6	116	85.8656	18693.5	3199.03	ACT2
30	B6	117	86.0906	18709.9	2509.71	ACT2
30	B6	118	86.3155	18409.7	2042.77	ACT2
30	B6	119	86.5404	17446.2	1734.06	ACT2
30	B6	120	86.7654	17649.2	1558.06	ACT2
30	B6	121	86.9903	17825.8	1489.66	ACT2
30	B6	122	87.2153	16846.4	1487.13	ACT2
30	B6	123	87.4402	16198.9	1492.11	ACT2
30	B6	124	87.6652	15931.6	1444	ACT2
30	B6	125	87.8901	14661.8	1302.52	ACT2
30	B6	126	88.115	14290.9	1067.71	ACT2
30	B6	127	88.34	15044	784.543	ACT2
30	B6	128	88.5649	15286.3	526.074	ACT2
30	B6	129	88.7899	15134.4	361.055	ACT2
30	B6	130	89.0148	14672	322.02	ACT2
30	B6	131	89.2398	14926.7	390.445	ACT2
30	B6	132	89.4647	14394.6	506.406	ACT2
30	B6	133	89.6896	12915.3	597.664	ACT2
30	B6	134	89.9146	13238.7	613.863	ACT2
30	B6	135	90.1395	13648.2	548.629	ACT2
30	B6	136	90.3645	12903.4	438.293	ACT2
30	B6	137	90.5894	14023	337.633	ACT2
30	B6	138	90.8144	13976.7	286.895	ACT2
30	B6	139	91.0393	12363.7	289.973	ACT2
30	B6	140	91.2642	12271.7	316.34	ACT2
30	B6	141	91.4892	12936.9	322.859	ACT2
30	B6	142	91.7141	12524	279.395	ACT2
30	B6	143	91.9391	11604.4	182.688	ACT2
30	B6	144	92.164	13003.4	54.0859	ACT2
30	B6	145	92.389	11876.4	-73.0156	ACT2
30	B6	146	92.6139	12697	-167.762	ACT2
30	B6	147	92.8388	12834.7	-212.938	ACT2
30	B6	148	93.0638	12044.1	-210.02	ACT2
30	B6	149	93.2887	12502.4	-176.641	ACT2
30	B6	150	93.5137	11759.7	-137.168	ACT2
30	B6	151	93.7386	12100.9	-111.277	ACT2
30	B6	152	93.9636	12279.2	-106.98	ACT2
30	B6	153	94.1885	12029.9	-122.066	ACT2
30	B6	154	94.4134	12125.7	-151.164	ACT2
30	B6	155	94.6384	12059.3	-191.793	ACT2
30	B6	156	94.8633	11175.4	-244.734	ACT2
31	B7	1	59.9972	1.52877e+06	38558.6	ACT2
31	B7	2	60.2221	1.52769e+06	39073.2	ACT2
31	B7	3	60.4471	1.52033e+06	39648.8	ACT2
31	B7	4	60.672	1.51242e+06	40127.8	ACT2
31	B7	5	60.897	1.50506e+06	40372.1	ACT2
31	B7	6	61.1219	1.49259e+06	40330.2	ACT2
31	B7	7	61.3469	1.48412e+06	40066.4	ACT2
31	B7	8	61.5718	1476765	39734.9	ACT2
31	B7	9	61.7967	1.46181e+06	39513.9	ACT2
31	B7	10	62.0217	1.45866e+06	39521.3	ACT2
31	B7	11	62.2466	1.44745e+06	39764.3	ACT2
31	B7	12	62.4716	1.44071e+06	40140	ACT2
31	B7	13	62.6965	1430935	40499.6	ACT2
31	B7	14	62.9215	1.42004e+06	40730.7	ACT2
31	B7	15	63.1464	1.40823e+06	40815	ACT2
31	B7	16	63.3713	1.39861e+06	40816.4	ACT2
31	B7	17	63.5963	1.38995e+06	40819.1	ACT2
31	B7	18	63.8212	1.38109e+06	40856.6	ACT2
31	B7	19	64.0462	1.37354e+06	40889.5	ACT2
31	B7	20	64.2711	1.36072e+06	40837.6	ACT2
31	B7	21	64.4961	1.35093e+06	40641.6	ACT2
31	B7	22	64.721	1.34184e+06	40311.7	ACT2
31	B7	23	64.9459	1.32977e+06	39925.4	ACT2
31	B7	24	65.1709	1.32338e+06	39585.3	ACT2
31	B7	25	65.3958	1.31334e+06	39367.1	ACT2
31	B7	26	65.6208	1.30488e+06	39287.2	ACT2
31	B7	27	65.8457	1.29577e+06	39308.1	ACT2
31	B7	28	66.0707	1285808	39368	ACT2
31	B7	29	66.2956	1.27593e+06	39414.9	ACT2
31	B7	30	66.5205	1.26755e+06	39427.4	ACT2
31	B7	31	66.7455	1257659	39411	ACT2
31	B7	32	66.9704	1.24787e+06	39384.1	ACT2
31	B7	33	67.1954	1.2399e+06	39361.8	ACT2
31	B7	34	67.4203	1.23106e+06	39347.8	ACT2
31	B7	35	67.6453	1.21984e+06	39336.5	ACT2
31	B7	36	67.8702	1.21129e+06	39318	ACT2
31	B7	37	68.0951	1.20364e+06	39279.6	ACT2
31	B7	38	68.3201	1.19236e+06	39206.8	ACT2
31	B7	39	68.545	1184906	39086.6	ACT2
31	B7	40	68.77	1.17474e+06	38913.9	ACT2
31	B7	41	68.9949	1.16432e+06	38698.3	ACT2
31	B7	42	69.2198	1.15773e+06	38459.9	ACT2
31	B7	43	69.4448	1.14662e+06	38218.5	ACT2
31	B7	44	69.6697	1.13953e+06	37981.6	ACT2
31	B7	45	69.8947	1130921	37743.5	ACT2
31	B7	46	70.1196	1.12027e+06	37496	ACT2
31	B7	47	70.3446	1.11139e+06	37242.5	ACT2
31	B7	48	70.5695	1.10538e+06	36999.4	ACT2
31	B7	49	70.7944	1.09452e+06	36787.7	ACT2
31	B7	50	71.0194	1087716	36620	ACT2
31	B7	51	71.2443	1.07837e+06	36495.7	ACT2
31	B7	52	71.4693	1.06926e+06	36405.9	ACT2
31	B7	53	71.6942	1.06205e+06	36339.4	ACT2
31	B7	54	71.9192	1.05265e+06	36283.1	ACT2
31	B7	55	72.1441	1.04567e+06	36222.1	ACT2
31	B7	56	72.369	1.03698e+06	36137.9	ACT2
31	B7	57	72.594	1.0266e+06	36017	ACT2
31	B7	58	72.8189	1.01986e+06	35859.2	ACT2
31	B7	59	73.0439	1.01182e+06	35676.6	ACT2
31	B7	60	73.2688	1.00216e+06	35499.3	ACT2
31	B7	61	73.4938	995034	35352.6	ACT2
31	B7	62	73.7187	986152	35249.8	ACT2
31	B7	63	73.9436	978802	35186.6	ACT2
31	B7	64	74.1686	969530	35144.2	ACT2
31	B7	65	74.3935	961056	35096.9	ACT2
31	B7	66	74.6185	954449	35019.9	ACT2
31	B7	67	74.8434	943826	34899.4	ACT2
31	B7	68	75.0684	936585	34736.1	ACT2
31	B7	69	75.2933	927720	34542.7	ACT2
31	B7	70	75.5182	921098	34335.7	ACT2
31	B7	71	75.7432	912080	34123	ACT2
31	B7	72	75.9681	904857	33900.3	ACT2
31	B7	73	76.1931	897268	33658.7	ACT2
31	B7	74	76.418	887916	33398.6	ACT2
31	B7	75	76.643	881808	33141.3	ACT2
31	B7	76	76.8679	873966	32925.7	ACT2
31	B7	77	77.0928	868348	32789	ACT2
31	B7	78	77.3178	858489	32749.9	ACT2
31	B7	79	77.5427	852009	32797.2	ACT2
31	B7	80	77.7677	844481	32895.8	ACT2
31	B7	81	77.9926	836892	33000.7	ACT2
31	B7	82	78.2176	829196	33074.9	ACT2
31	B7	83	78.4425	819914	33106.6	ACT2
31	B7	84	78.6674	813215	33118.9	ACT2
31	B7	85	78.8924	806133	33172.7	ACT2
31	B7	86	79.1173	798759	33364.4	ACT2
31	B7	87	79.3423	790229	33835.3	ACT2
31	B7	88	79.5672	782800	34807.3	ACT2
31	B7	89	79.7922	774324	36630.6	ACT2
31	B7	90	80.0171	767885	39862.6	ACT2
31	B7	91	80.2421	758252	45403.5	ACT2
31	B7	92	80.467	750086	54416.2	ACT2
31	B7	93	80.6919	740034	68218.9	ACT2
31	B7	94	80.9169	726035	87976.5	ACT2
31	B7	95	81.1418	706634	114224	ACT2
31	B7	96	81.3668	678165	146337	ACT2
31	B7	97	81.5917	632368	182178	ACT2
31	B7	98	81.8167	558785	218146	ACT2
31	B7	99	82.0416	469475	249747	ACT2
31	B7	100	82.2665	381862	272546	ACT2
31	B7	101	82.4915	298572	283172	ACT2
31	B7	102	82.7164	220875	280022	ACT2
31	B7	103	82.9414	153421	263499	ACT2
31	B7	104	83.1663	95606.3	235807	ACT2
31	B7	105	83.3913	57054	200454	ACT2
31	B7	106	83.6162	37267.2	161604	ACT2
31	B7	107	83.8411	31464.5	123369	ACT2
31	B7	108	84.0661	28265.3	89130.2	ACT2
31	B7	109	84.291	27557.3	61047.5	ACT2
31	B7	110	84.516	25751.4	39884.1	ACT2
31	B7	111	84.7409	24660.6	24934.5	ACT2
31	B7	112	84.9658	22881.3	15272.8	ACT2
31	B7	113	85.1908	22915.1	9485.61	ACT2
31	B7	114	85.4157	20659.7	6201.47	ACT2
31	B7	115	85.6407	21210.6	4390.53	ACT2
31	B7	116	85.8656	20766.2	3386.1	ACT2
31	B7	117	86.0906	19913.4	2802.23	ACT2
31	B7	118	86.3155	19154.5	2428.81	ACT2
31	B7	119	86.5404	18666.1	2152.9	ACT2
31	B7	120	86.7654	17820.4	1916.94	ACT2
31	B7	121	86.9903	17676.8	1699.57	ACT2
31	B7	122	87.2153	17553.4	1501.23	ACT2
31	B7	123	87.4402	17325.2	1327.33	ACT2
31	B7	124	87.6652	18002.7	1174.61	ACT2
31	B7	125	87.8901	15424.4	1030.13	ACT2
31	B7	126	88.115	15720.1	883.359	ACT2
31	B7	127	88.34	16208.7	739.496	ACT2
31	B7	128	88.5649	16488	619.852	ACT2
31	B7	129	88.7899	15938.2	546.246	ACT2
31	B7	130	89.0148	15130.6	521.91	ACT2
31	B7	131	89.2398	15820.5	525.535	ACT2
31	B7	132	89.4647	13959.7	524.242	ACT2
31	B7	133	89.6896	15415	495.199	ACT2
31	B7	134	89.9146	14125.9	439.277	ACT2
31	B7	135	90.1395	15167.3	377.129	ACT2
31	B7	136	90.3645	14714.7	331.953	ACT2
31	B7	137	90.5894	14470.6	312.148	ACT2
31	B7	138	90.8144	13554.8	305.941	ACT2
31	B7	139	91.0393	14173.6	290.461	ACT2
31	B7	140	91.2642	13817.6	247.738	ACT2
31	B7	141	91.4892	13495.1	176.785	ACT2
31	B7	142	91.7141	13781.4	94.8203	ACT2
31	B7	143	91.9391	13721.3	27.6992	ACT2
31	B7	144	92.164	13844.8	-4.97656	ACT2
31	B7	145	92.389	14113.9	-2.40625	ACT2
31	B7	146	92.6139	13332.2	14.9258	ACT2
31	B7	147	92.8388	12273.1	16.1172	ACT2
31	B7	148	93.0638	13180.8	-21.1602	ACT2
31	B7	149	93.2887	13830.8	-95.9297	ACT2
31	B7	150	93.5137	12721.1	-184.5	ACT2
31	B7	151	93.7386	13811.7	-256.152	ACT2
31	B7	152	93.9636	13319.5	-292.539	ACT2
31	B7	153	94.1885	13454.8	-297.031	ACT2
31	B7	154	94.4134	12184.2	-289.07	ACT2
31	B7	155	94.6384	12643.2	-289.68	ACT2
31	B7	156	94.8633	14231.4	-309.207	ACT2
32	B8	1	59.9972	1.41037e+06	-376.438	EVD-SPL
32	B8	2	60.2221	1.41155e+06	1536.5	EVD-SPL
32	B8	3	60.4471	1418562	3852.2	EVD-SPL
32	B8	4	60.672	1.41807e+06	6598.61	EVD-SPL
32	B8	5	60.897	1.41712e+06	9645.32	EVD-SPL
32	B8	6	61.1219	1414462	12754.3	EVD-SPL
32	B8	7	61.3469	1.41123e+06	15675.7	EVD-SPL
32	B8	8	61.5718	1.40589e+06	18233.2	EVD-SPL
32	B8	9	61.7967	1.40302e+06	20361.9	EVD-SPL
32	B8	10	62.0217	1.39729e+06	22104.4	EVD-SPL
32	B8	11	62.2466	1.39052e+06	23572.5	EVD-SPL
32	B8	12	62.4716	1.38544e+06	24901.2	EVD-SPL
32	B8	13	62.6965	1.38059e+06	26203.9	EVD-SPL
32	B8	14	62.9215	1.37429e+06	27544.7	EVD-SPL
32	B8	15	63.1464	1.36784e+06	28935.1	EVD-SPL
32	B8	16	63.3713	1.36203e+06	30352.6	EVD-SPL
32	B8	17	63.5963	1354040	31765.8	EVD-SPL
32	B8	18	63.8212	1.34524e+06	33149.3	EVD-SPL
32	B8	19	64.0462	1.33903e+06	34477.6	EVD-SPL
32	B8	20	64.2711	1.33028e+06	35715.1	EVD-SPL
32	B8	21	64.4961	1.3234e+06	36814.4	EVD-SPL
32	B8	22	64.721	1.31316e+06	37612.8	EVD-SPL
32	B8	23	64.9459	1302458	38255.8	EVD-SPL
32	B8	24	65.1709	1.29503e+06	38781	EVD-SPL
32	B8	25	65.3958	1.28497e+06	39255	EVD-SPL
32	B8	26	65.6208	1.27498e+06	39740.2	EVD-SPL
32	B8	27	65.8457	1.26879e+06	40264.2	EVD-SPL
32	B8	28	66.0707	1.25681e+06	40807.6	EVD-SPL
32	B8	29	66.2956	1.24803e+06	41313.6	EVD-SPL
32	B8	30	66.5205	1.23762e+06	41715.8	EVD-SPL
32	B8	31	66.7455	1.22686e+06	41961.4	EVD-SPL
32	B8	32	66.9704	1.21704e+06	42030.1	EVD-SPL
32	B8	33	67.1954	1.20673e+06	41939.2	EVD-SPL
32	B8	34	67.4203	1.19763e+06	41739	EVD-SPL
32	B8	35	67.6453	1.18526e+06	41501.9	EVD-SPL
32	B8	36	67.8702	1.17775e+06	41298.9	EVD-SPL
32	B8	37	68.0951	1.16726e+06	41177.2	EVD-SPL
32	B8	38	68.3201	1.16069e+06	41143.8	EVD-SPL
32	B8	39	68.545	1.14816e+06	41168.9	EVD-SPL
32	B8	40	68.77	1.13832e+06	41207.8	EVD-SPL
32	B8	41	68.9949	1.12902e+06	41225.4	EVD-SPL
32	B8	42	69.2198	1119847	41210.9	EVD-SPL
32	B8	43	69.4448	1.10919e+06	41175.3	EVD-SPL
32	B8	44	69.6697	1.09984e+06	41138.1	EVD-SPL
32	B8	45	69.8947	1.09034e+06	41110.8	EVD-SPL
32	B8	46	70.1196	1.08065e+06	41085.1	EVD-SPL
32	B8	47	70.3446	1072244	41028.1	EVD-SPL
32	B8	48	70.5695	1.06107e+06	40893.7	EVD-SPL
32	B8	49	70.7944	1.05182e+06	40641.7	EVD-SPL
32	B8	50	71.0194	1.04089e+06	40263.3	EVD-SPL
32	B8	51	71.2443	1.0327e+06	39794.3	EVD-SPL
32	B8	52	71.4693	1.0231e+06	39311.4	EVD-SPL
32	B8	53	71.6942	1.01349e+06	38906.5	EVD-SPL
32	B8	54	71.9192	1.00715e+06	38650.4	EVD-SPL
32	B8	55	72.1441	997838	38564.4	EVD-SPL
32	B8	56	72.369	988760	38611.4	EVD-SPL
32	B8	57	72.594	980368	38712.2	EVD-SPL
32	B8	58	72.8189	969570	38781.3	EVD-SPL
32	B8	59	73.0439	961175	38763.2	EVD-SPL
32	B8	60	73.2688	951750	38653	EVD-SPL
32	B8	61	73.4938	941341	38491.9	EVD-SPL
32	B8	62	73.7187	934962	38340.1	EVD-SPL
32	B8	63	73.9436	925413	38242.7	EVD-SPL
32	B8	64	74.1686	916311	38207.2	EVD-SPL
32	B8	65	74.3935	907233	38200.8	EVD-SPL
32	B8	66	74.6185	898493	38169.3	EVD-SPL
32	B8	67	74.8434	888218	38065.2	EVD-SPL
32	B8	68	75.0684	879453	37869.3	EVD-SPL
32	B8	69	75.2933	870164	37598.3	EVD-SPL
32	B8	70	75.5182	863294	37294.1	EVD-SPL
32	B8	71	75.7432	852640	37007.7	EVD-SPL
32	B8	72	75.9681	846630	36776	EVD-SPL
32	B8	73	76.1931	836804	36610.4	EVD-SPL
32	B8	74	76.418	829554	36544.8	EVD-SPL
32	B8	75	76.643	821316	36561.6	EVD-SPL
32	B8	76	76.8679	811794	36627.9	EVD-SPL
32	B8	77	77.0928	805136	36702.9	EVD-SPL
32	B8	78	77.3178	795823	36750.8	EVD-SPL
32	B8	79	77.5427	785727	36754.3	EVD-SPL
32	B8	80	77.7677	778928	36724.6	EVD-SPL
32	B8	81	77.9926	770950	36699.4	EVD-SPL
32	B8	82	78.2176	762419	36730	EVD-SPL
32	B8	83	78.4425	753384	36857.4	EVD-SPL
32	B8	84	78.6674	745354	37092.4	EVD-SPL
32	B8	85	78.8924	737534	37463	EVD-SPL
32	B8	86	79.1173	728164	37981.7	EVD-SPL
32	B8	87	79.3423	718649	38676.8	EVD-SPL
32	B8	88	79.5672	709662	39618.8	EVD-SPL
32	B8	89	79.7922	700854	40958.9	EVD-SPL
32	B8	90	80.0171	691167	42974.1	EVD-SPL
32	B8	91	80.2421	681373	46117.8	EVD-SPL
32	B8	92	80.467	671653	51063.1	EVD-SPL
32	B8	93	80.6919	658396	58703.5	EVD-SPL
32	B8	94	80.9169	648270	70061.2	EVD-SPL
32	B8	95	81.1418	632215	86052	EVD-SPL
32	B8	96	81.3668	611495	107105	EVD-SPL
32	B8	97	81.5917	581748	132720	EVD-SPL
32	B8	98	81.8167	537816	161143	EVD-SPL
32	B8	99	82.0416	471218	189344	EVD-SPL
32	B8	100	82.2665	390325	213441	EVD-SPL
32	B8	101	82.4915	303761	229511	EVD-SPL
32	B8	102	82.7164	222808	234550	EVD-SPL
32	B8	103	82.9414	151479	227278	EVD-SPL
32	B8	104	83.1663	94454	208489	EVD-SPL
32	B8	105	83.3913	56266.9	180856	EVD-SPL
32	B8	106	83.6162	34832.2	148266	EVD-SPL
32	B8	107	83.8411	29059.4	114900	EVD-SPL
32	B8	108	84.0661	26434	84347.6	EVD-SPL
32	B8	109	84.291	25665.4	58984.2	EVD-SPL
32	B8	110	84.516	24731.2	39769.2	EVD-SPL
32	B8	111	84.7409	23403.7	24812.9	EVD-SPL
32	B8	112	84.9658	22030.7	14974	EVD-SPL
32	B8	113	85.1908	21781.1	9160.46	EVD-SPL
32	B8	114	85.4157	20588	5928.98	EVD-SPL
32	B8	115	85.6407	19672.4	4182.7	EVD-SPL
32	B8	116	85.8656	18931.7	3217.34	EVD-SPL
32	B8	117	86.0906	18337.5	2650.09	EVD-SPL
32	B8	118	86.3155	18630.9	2304.26	EVD-SPL
32	B8	119	86.5404	18768.7	2100.92	EVD-SPL
32	B8	120	86.7654	18037.2	1985.73	EVD-SPL
32	B8	121	86.9903	16049.8	1900.27	EVD-SPL
32	B8	122	87.2153	15348.7	1789.17	EVD-SPL
32	B8	123	87.4402	15712.1	1620.31	EVD-SPL
32	B8	124	87.6652	15809.3	1394.73	EVD-SPL
32	B8	125	87.8901	15483	1137.99	EVD-SPL
32	B8	126	88.115	14433.1	882.609	EVD-SPL
32	B8	127	88.34	14166.3	655.805	EVD-SPL
32	B8	128	88.5649	15501	477.719	EVD-SPL
32	B8	129	88.7899	14278.4	363.465	EVD-SPL
32	B8	130	89.0148	14153.5	321.004	EVD-SPL
32	B8	131	89.2398	15448.4	345.176	EVD-SPL
32	B8	132	89.4647	13246	414.391	EVD-SPL
32	B8	133	89.6896	13944.6	495.496	EVD-SPL
32	B8	134	89.9146	12827.8	554.793	EVD-SPL
32	B8	135	90.1395	14003.2	568.398	EVD-SPL
32	B8	136	90.3645	12990.5	526.648	EVD-SPL
32	B8	137	90.5894	12028.7	433.344	EVD-SPL
32	B8	138	90.8144	13184.8	303.867	EVD-SPL
32	B8	139	91.0393	12385.8	163.762	EVD-SPL
32	B8	140	91.2642	12686.2	44.5938	EVD-SPL
32	B8	141	91.4892	13445.6	-25.8789	EVD-SPL
32	B8	142	91.7141	12709.3	-36.0586	EVD-SPL
32	B8	143	91.9391	11798.7	2.63281	EVD-SPL
32	B8	144	92.164	13117.9	60.1484	EVD-SPL
32	B8	145	92.389	11426.9	101.688	EVD-SPL
32	B8	146	92.6139	12444.2	102.648	EVD-SPL
32	B8	147	92.8388	11209.1	56.8828	EVD-SPL
32	B8	148	93.0638	12539.8	-24.4609	EVD-SPL
32	B8	149	93.2887	11825.7	-120.656	EVD-SPL
32	B8	150	93.5137	11462.9	-210.383	EVD-SPL
32	B8	151	93.7386	12560	-278.004	EVD-SPL
32	B8	152	93.9636	11581.6	-315.879	EVD-SPL
32	B8	153	94.1885	12011.6	-324.043	EVD-SPL
32	B8	154	94.4134	12201	-308.848	EVD-SPL
32	B8	155	94.6384	11885.6	-281.023	EVD-SPL
32	B8	156	94.8633	11509.1	-252.742	EVD-SPL
33	B9	1	59.9964	1.05349e+06	-30066.4	EVD-SPL
33	B9	2	60.2214	1.06723e+06	-26209.8	EVD-SPL
33	B9	3	60.4464	1.074e+06	-21830.6	EVD-SPL
33	B9	4	60.6714	1080723	-16813.4	EVD-SPL
33	B9	5	60.8964	1.0851e+06	-11276.6	EVD-SPL
33	B9	6	61.1214	1.08693e+06	-5520.86	EVD-SPL
33	B9	7	61.3463	1086726	105.619	EVD-SPL
33	B9	8	61.5713	1.08675e+06	5334.06	EVD-SPL
33	B9	9	61.7963	1.08413e+06	10032.9	EVD-SPL
33	B9	10	62.0213	1.083e+06	14193.7	EVD-SPL
33	B9	11	62.2463	1.07729e+06	17875.6	EVD-SPL
33	B9	12	62.4713	1.07503e+06	21150.6	EVD-SPL
33	B9	13	62.6963	1.06896e+06	24069.3	EVD-SPL
33	B9	14	62.9213	1.06279e+06	26651.5	EVD-SPL
33	B9	15	63.1463	1.05788e+06	28895.2	EVD-SPL
33	B9	16	63.3713	1049481	30696.9	EVD-SPL
33	B9	17	63.5963	1.04202e+06	31786.6	EVD-SPL
33	B9	18	63.8212	1.03408e+06	32653.4	EVD-SPL
33	B9	19	64.0462	1.02675e+06	33326.5	EVD-SPL
33	B9	20	64.2712	1.01687e+06	33839.9	EVD-SPL
33	B9	21	64.4962	1.01041e+06	34223.5	EVD-SPL
33	B9	22	64.7212	1.00112e+06	34496.9	EVD-SPL
33	B9	23	64.9462	992706	34670.8	EVD-SPL
33	B9	24	65.1712	983865	34753	EVD-SPL
33	B9	25	65.3962	976134	34757.2	EVD-SPL
33	B9	26	65.6212	965988	34706.6	EVD-SPL
33	B9	27	65.8462	958485	34632.4	EVD-SPL
33	B9	28	66.0712	950408	34563.4	EVD-SPL
33	B9	29	66.2961	940689	34515.5	EVD-SPL
33	B9	30	66.5211	934948	34485.7	EVD-SPL
33	B9	31	66.7461	925048	34458	EVD-SPL
33	B9	32	66.9711	916456	34415.4	EVD-SPL
33	B9	33	67.1961	907974	34352.7	EVD-SPL
33	B9	34	67.4211	899894	34279	EVD-SPL
33	B9	35	67.6461	892821	34213.5	EVD-SPL
33	B9	36	67.8711	883277	34175.2	EVD-SPL
33	B9	37	68.0961	875812	34175.1	EVD-SPL
33	B9	38	68.3211	867804	34213.5	EVD-SPL
33	B9	39	68.5461	858997	34277.3	EVD-SPL
33	B9	40	68.771	852241	34341.2	EVD-SPL
33	B9	41	68.996	842391	34373.3	EVD-SPL
33	B9	42	69.221	834647	34344.2	EVD-SPL
33	B9	43	69.446	825392	34239.2	EVD-SPL
33	B9	44	69.671	817803	34064.8	EVD-SPL
33	B9	45	69.896	809419	33846.3	EVD-SPL
33	B9	46	70.121	801531	33618	EVD-SPL
33	B9	47	70.346	793837	33408.1	EVD-SPL
33	B9	48	70.571	786747	33228.1	EVD-SPL
33	B9	49	70.796	778530	33070.9	EVD-SPL
33	B9	50	71.021	769944	32918.6	EVD-SPL
33	B9	51	71.2459	763540	32754.6	EVD-SPL
33	B9	52	71.4709	753004	32572.7	EVD-SPL
33	B9	53	71.6959	748579	32379.7	EVD-SPL
33	B9	54	71.9209	740921	32192.6	EVD-SPL
33	B9	55	72.1459	731322	32034.5	EVD-SPL
33	B9	56	72.3709	724685	31929.4	EVD-SPL
33	B9	57	72.5959	718753	31890.8	EVD-SPL
33	B9	58	72.8209	711466	31910.6	EVD-SPL
33	B9	59	73.0459	704177	31954.4	EVD-SPL
33	B9	60	73.2709	695344	31972.8	EVD-SPL
33	B9	61	73.4959	686852	31926.9	EVD-SPL
33	B9	62	73.7208	679689	31806.3	EVD-SPL
33	B9	63	73.9458	673312	31631.9	EVD-SPL
33	B9	64	74.1708	666008	31438.7	EVD-SPL
33	B9	65	74.3958	658445	31255	EVD-SPL
33	B9	66	74.6208	650897	31091.9	EVD-SPL
33	B9	67	74.8458	643103	30944.5	EVD-SPL
33	B9	68	75.0708	638084	30802.7	EVD-SPL
33	B9	69	75.2958	628129	30659.3	EVD-SPL
33	B9	70	75.5208	622235	30514.5	EVD-SPL
33	B9	71	75.7458	615848	30337.7	EVD-SPL
33	B9	72	75.9708	608610	30178.4	EVD-SPL
33	B9	73	76.1957	602288	30082.9	EVD-SPL
33	B9	74	76.4207	594756	30072.4	EVD-SPL
33	B9	75	76.6457	588934	30147.4	EVD-SPL
33	B9	76	76.8707	582985	30275.6	EVD-SPL
33	B9	77	77.0957	574577	30394.3	EVD-SPL
33	B9	78	77.3207	567745	30429.8	EVD-SPL
33	B9	79	77.5457	559399	30334.8	EVD-SPL
33	B9	80	77.7707	553487	30119.4	EVD-SPL
33	B9	81	77.9957	546694	29857.8	EVD-SPL
33	B9	82	78.2207	541272	29661.4	EVD-SPL
33	B9	83	78.4457	534379	29632.4	EVD-SPL
33	B9	84	78.6707	528221	29824.2	EVD-SPL
33	B9	85	78.8956	521075	30229.8	EVD-SPL
33	B9	86	79.1206	513165	30703.9	EVD-SPL
33	B9	87	79.3456	506065	31192.5	EVD-SPL
33	B9	88	79.5706	499029	31769.5	EVD-SPL
33	B9	89	79.7956	490265	32491.4	EVD-SPL
33	B9	90	80.0206	484876	33487.2	EVD-SPL
33	B9	91	80.2456	475344	34979.3	EVD-SPL
33	B9	92	80.4706	468032	37313	EVD-SPL
33	B9	93	80.6956	458641	40984.9	EVD-SPL
33	B9	94	80.9206	449444	46634.6	EVD-SPL
33	B9	95	81.1456	438662	54952.9	EVD-SPL
33	B9	96	81.3705	426293	66465.1	EVD-SPL
33	B9	97	81.5955	406940	81206.3	EVD-SPL
33	B9	98	81.8205	381199	98387.4	EVD-SPL
33	B9	99	82.0455	334861	116221	EVD-SPL
33	B9	100	82.2705	273824	132076	EVD-SPL
33	B9	101	82.4955	205485	143023	EVD-SPL
33	B9	102	82.7205	139172	146635	EVD-SPL
33	B9	103	82.9455	86298.7	141767	EVD-SPL
33	B9	104	83.1705	51262.2	128972	EVD-SPL
33	B9	105	83.3955	34136.8	110369	EVD-SPL
33	B9	106	83.6205	28201.6	89011.8	EVD-SPL
33	B9	107	83.8454	27899.4	68011.1	EVD-SPL
33	B9	108	84.0704	25923.7	49765.6	EVD-SPL
33	B9	109	84.2954	25861.3	35552.3	EVD-SPL
33	B9	110	84.5204	24894.6	23435.1	EVD-SPL
33	B9	111	84.7454	22490.1	14270.1	EVD-SPL
33	B9	112	84.9704	21651.7	8851.93	EVD-SPL
33	B9	113	85.1954	20480.5	5822.83	EVD-SPL
33	B9	114	85.4204	20026.4	4137.17	EVD-SPL
33	B9	115	85.6454	18841.6	3135.66	EVD-SPL
33	B9	116	85.8704	18634.5	2476.72	EVD-SPL
33	B9	117	86.0954	19617.8	2015.54	EVD-SPL
33	B9	118	86.3203	17362.8	1695.49	EVD-SPL
33	B9	119	86.5453	17721.3	1481.76	EVD-SPL
33	B9	120	86.7703	16750.7	1337.25	EVD-SPL
33	B9	121	86.9953	16696.6	1224.42	EVD-SPL
33	B9	122	87.2203	15291.3	1113.83	EVD-SPL
33	B9	123	87.4453	16868.5	987.438	EVD-SPL
33	B9	124	87.6703	15091.8	836.742	EVD-SPL
33	B9	125	87.8953	14002.3	661.301	EVD-SPL
33	B9	126	88.1203	14894.8	470.641	EVD-SPL
33	B9	127	88.3453	14455.2	285.68	EVD-SPL
33	B9	128	88.5703	14516.8	133.576	EVD-SPL
33	B9	129	88.7952	14053.9	35.4492	EVD-SPL
33	B9	130	89.0202	14553.6	-5.83398	EVD-SPL
33	B9	131	89.2452	13548.6	-8.44922	EVD-SPL
33	B9	132	89.4702	12429.6	-1.70117	EVD-SPL
33	B9	133	89.6952	13891.3	-10.0527	EVD-SPL
33	B9	134	89.9202	12971.1	-42.8145	EVD-SPL
33	B9	135	90.1452	13325.5	-96.6211	EVD-SPL
33	B9	136	90.3702	12599.5	-166.588	EVD-SPL
33	B9	137	90.5952	12705.9	-254.17	EVD-SPL
33	B9	138	90.8202	11476.9	-363.289	EVD-SPL
33	B9	139	91.0452	13022.6	-488.684	EVD-SPL
33	B9	140	91.2701	12615.7	-609.402	EVD-SPL
33	B9	141	91.4951	13064.8	-696.607	EVD-SPL
33	B9	142	91.7201	12479.1	-731.252	EVD-SPL
33	B9	143	91.9451	12197.1	-717.287	EVD-SPL
33	B9	144	92.1701	12433.7	-679.234	EVD-SPL
33	B9	145	92.3951	11670	-646.133	EVD-SPL
33	B9	146	92.6201	12605.7	-634.543	EVD-SPL
33	B9	147	92.8451	12183.6	-642.57	EVD-SPL
33	B9	148	93.0701	11888.2	-657.121	EVD-SPL
33	B9	149	93.2951	12282.3	-666.619	EVD-SPL
33	B9	150	93.5201	12117.8	-669.154	EVD-SPL
33	B9	151	93.745	11365.3	-671.131	EVD-SPL
33	B9	152	93.97	11546.7	-679.227	EVD-SPL
33	B9	153	94.195	12598.2	-693.104	EVD-SPL
33	B9	154	94.42	11397.1	-704.867	EVD-SPL
33	B9	155	94.645	12672	-705.215	EVD-SPL
33	B9	156	94.87	11079.2	-690.51	EVD-SPL
34	B10	1	59.9964	1.31538e+06	-9693.94	EVD-SPL
34	B10	2	60.2214	1.32144e+06	-7502.76	EVD-SPL
34	B10	3	60.4464	1.32593e+06	-4974.32	EVD-SPL
34	B10	4	60.6714	1.32898e+06	-2062.16	EVD-SPL
34	B10	5	60.8964	1.32791e+06	1141.64	EVD-SPL
34	B10	6	61.1214	1.32792e+06	4443.71	EVD-SPL
34	B10	7	61.3463	1.32707e+06	7626.39	EVD-SPL
34	B10	8	61.5713	1.32374e+06	10520.1	EVD-SPL
34	B10	9	61.7963	1.32131e+06	13045.9	EVD-SPL
34	B10	10	62.0213	1.3195e+06	15219.4	EVD-SPL
34	B10	11	62.2463	1.31315e+06	17125.8	EVD-SPL
34	B10	12	62.4713	1.30887e+06	18875.8	EVD-SPL
34	B10	13	62.6963	1.30483e+06	20554.1	EVD-SPL
34	B10	14	62.9213	1.3014e+06	22190	EVD-SPL
34	B10	15	63.1463	1.29798e+06	23764.6	EVD-SPL
34	B10	16	63.3713	1288093	25249.1	EVD-SPL
34	B10	17	63.5963	1.28294e+06	26640	EVD-SPL
34	B10	18	63.8212	1.27692e+06	27965.5	EVD-SPL
34	B10	19	64.0462	1268981	29253.8	EVD-SPL
34	B10	20	64.2712	1.26476e+06	30498.9	EVD-SPL
34	B10	21	64.4962	1.25688e+06	31650.8	EVD-SPL
34	B10	22	64.7212	1.24833e+06	32645	EVD-SPL
34	B10	23	64.9462	1.23981e+06	33448.3	EVD-SPL
34	B10	24	65.1712	1231334	34090.1	EVD-SPL
34	B10	25	65.3962	1.22286e+06	34657.4	EVD-SPL
34	B10	26	65.6212	1.21647e+06	35254.3	EVD-SPL
34	B10	27	65.8462	1.20671e+06	35926	EVD-SPL
34	B10	28	66.0712	1.19924e+06	36725.4	EVD-SPL
34	B10	29	66.2961	1.19092e+06	37605.5	EVD-SPL
34	B10	30	66.5211	1.1826e+06	38470.3	EVD-SPL
34	B10	31	66.7461	1.17086e+06	39210.2	EVD-SPL
34	B10	32	66.9711	1.16281e+06	39741	EVD-SPL
34	B10	33	67.1961	1.15257e+06	40030.3	EVD-SPL
34	B10	34	67.4211	1141279	40102.9	EVD-SPL
34	B10	35	67.6461	1.13369e+06	40026.4	EVD-SPL
34	B10	36	67.8711	1.12364e+06	39883.3	EVD-SPL
34	B10	37	68.0961	1.11532e+06	39747.8	EVD-SPL
34	B10	38	68.3211	1.10323e+06	39665.8	EVD-SPL
34	B10	39	68.5461	1.09707e+06	39647.5	EVD-SPL
34	B10	40	68.771	1.08819e+06	39671.3	EVD-SPL
34	B10	41	68.996	1.07629e+06	39700.2	EVD-SPL
34	B10	42	69.221	1067249	39704.1	EVD-SPL
34	B10	43	69.446	1.05846e+06	39675.9	EVD-SPL
34	B10	44	69.671	1.04882e+06	39633	EVD-SPL
34	B10	45	69.896	1.03956e+06	39599.1	EVD-SPL
34	B10	46	70.121	1.03086e+06	39584.6	EVD-SPL
34	B10	47	70.346	1.02219e+06	39576.2	EVD-SPL
34	B10	48	70.571	1.01141e+06	39542.9	EVD-SPL
34	B10	49	70.796	1003012	39458.3	EVD-SPL
34	B10	50	71.021	992562	39321.9	EVD-SPL
34	B10	51	71.2459	983451	39168.3	EVD-SPL
34	B10	52	71.4709	975051	39060.1	EVD-SPL
34	B10	53	71.6959	966182	39069.5	EVD-SPL
34	B10	54	71.9209	957721	39261.8	EVD-SPL
34	B10	55	72.1459	947400	39686.6	EVD-SPL
34	B10	56	72.3709	939231	40375.2	EVD-SPL
34	B10	57	72.5959	930439	41335.6	EVD-SPL
34	B10	58	72.8209	919748	42541.6	EVD-SPL
34	B10	59	73.0459	910911	43917.6	EVD-SPL
34	B10	60	73.2709	899011	45329.4	EVD-SPL
34	B10	61	73.4959	887551	46592.6	EVD-SPL
34	B10	62	73.7208	875934	47499.8	EVD-SPL
34	B10	63	73.9458	863215	47865.8	EVD-SPL
34	B10	64	74.1708	849301	47580.6	EVD-SPL
34	B10	65	74.3958	837528	46644.1	EVD-SPL
34	B10	66	74.6208	827635	45172.4	EVD-SPL
34	B10	67	74.8458	817777	43366.4	EVD-SPL
34	B10	68	75.0708	807842	41458.3	EVD-SPL
34	B10	69	75.2958	798471	39659	EVD-SPL
34	B10	70	75.5208	790972	38120.2	EVD-SPL
34	B10	71	75.7458	783925	36917.7	EVD-SPL
34	B10	72	75.9708	775189	36055.1	EVD-SPL
34	B10	73	76.1957	766894	35483.7	EVD-SPL
34	B10	74	76.4207	758004	35130.7	EVD-SPL
34	B10	75	76.6457	751490	34929.2	EVD-SPL
34	B10	76	76.8707	743398	34852.4	EVD-SPL
34	B10	77	77.0957	734849	34868.7	EVD-SPL
34	B10	78	77.3207	727217	34946.8	EVD-SPL
34	B10	79	77.5457	719454	35052.2	EVD-SPL
34	B10	80	77.7707	710723	35157	EVD-SPL
34	B10	81	77.9957	700631	35253.4	EVD-SPL
34	B10	82	78.2207	694441	35367.1	EVD-SPL
34	B10	83	78.4457	687979	35541.4	EVD-SPL
34	B10	84	78.6707	678069	35811.1	EVD-SPL
34	B10	85	78.8956	669274	36191.8	EVD-SPL
34	B10	86	79.1206	660254	36686.6	EVD-SPL
34	B10	87	79.3456	652690	37310.4	EVD-SPL
34	B10	88	79.5706	643656	38120.2	EVD-SPL
34	B10	89	79.7956	633635	39238.3	EVD-SPL
34	B10	90	80.0206	625375	40877.4	EVD-SPL
34	B10	91	80.2456	616119	43367.3	EVD-SPL
34	B10	92	80.4706	606035	47187	EVD-SPL
34	B10	93	80.6956	594911	52985.7	EVD-SPL
34	B10	94	80.9206	583949	61559.1	EVD-SPL
34	B10	95	81.1456	569610	73743.3	EVD-SPL
34	B10	96	81.3705	552312	90194.6	EVD-SPL
34	B10	97	81.5955	527782	111058	EVD-SPL
34	B10	98	81.8205	497279	135602	EVD-SPL
34	B10	99	82.0455	451010	161958	EVD-SPL
34	B10	100	82.2705	389436	187145	EVD-SPL
34	B10	101	82.4955	314867	207499	EVD-SPL
34	B10	102	82.7205	237470	219452	EVD-SPL
34	B10	103	82.9455	169423	220469	EVD-SPL
34	B10	104	83.1705	111480	209779	EVD-SPL
34	B10	105	83.3955	69650.2	188659	EVD-SPL
34	B10	106	83.6205	42366.4	160119	EVD-SPL
34	B10	107	83.8454	31866.8	128140	EVD-SPL
34	B10	108	84.0704	29065.9	96704.9	EVD-SPL
34	B10	109	84.2954	27041.3	68956.5	EVD-SPL
34	B10	110	84.5204	25916.7	46709.2	EVD-SPL
34	B10	111	84.7454	25261	30083.7	EVD-SPL
34	B10	112	84.9704	23805.9	18368.7	EVD-SPL
34	B10	113	85.1954	22103.2	11066.1	EVD-SPL
34	B10	114	85.4204	22102.8	6802.51	EVD-SPL
34	B10	115	85.6454	20796.2	4423.56	EVD-SPL
34	B10	116	85.8704	21173.1	3120.52	EVD-SPL
34	B10	117	86.0954	20221.4	2406.66	EVD-SPL
34	B10	118	86.3203	19667.4	2022.39	EVD-SPL
34	B10	119	86.5453	19111.9	1834.86	EVD-SPL
34	B10	120	86.7703	19259.7	1765.47	EVD-SPL
34	B10	121	86.9953	18449.2	1751.61	EVD-SPL
34	B10	122	87.2203	16945.5	1735.58	EVD-SPL
34	B10	123	87.4453	15983.5	1669.21	EVD-SPL
34	B10	124	87.6703	16631.1	1522.32	EVD-SPL
34	B10	125	87.8953	16099.6	1287.16	EVD-SPL
34	B10	126	88.1203	14674	977.258	EVD-SPL
34	B10	127	88.3453	14765.9	623.984	EVD-SPL
34	B10	128	88.5703	15177.5	272.672	EVD-SPL
34	B10	129	88.7952	15124.3	-24.7852	EVD-SPL
34	B10	130	89.0202	15914.6	-224.496	EVD-SPL
34	B10	131	89.2452	15132	-308.336	EVD-SPL
34	B10	132	89.4702	14473.5	-293.422	EVD-SPL
34	B10	133	89.6952	14533	-224.395	EVD-SPL
34	B10	134	89.9202	14043.3	-151.473	EVD-SPL
34	B10	135	90.1452	14479.9	-108.727	EVD-SPL
34	B10	136	90.3702	14140.7	-106.062	EVD-SPL
34	B10	137	90.5952	14039.2	-136.727	EVD-SPL
34	B10	138	90.8202	13423.5	-190.449	EVD-SPL
34	B10	139	91.0452	13858.2	-260.934	EVD-SPL
34	B10	140	91.2701	13148.9	-344.078	EVD-SPL
34	B10	141	91.4951	13989.4	-432.277	EVD-SPL
34	B10	142	91.7201	13743.6	-511.82	EVD-SPL
34	B10	143	91.9451	12760.7	-566.113	EVD-SPL
34	B10	144	92.1701	14394.4	-582.637	EVD-SPL
34	B10	145	92.3951	13368.9	-559.938	EVD-SPL
34	B10	146	92.6201	13366.9	-511.461	EVD-SPL
34	B10	147	92.8451	13004.5	-463.332	EVD-SPL
34	B10	148	93.0701	13132.7	-444.68	EVD-SPL
34	B10	149	93.2951	12239.8	-472.879	EVD-SPL
34	B10	150	93.5201	12786.2	-541.609	EVD-SPL
34	B10	151	93.745	13956.3	-621.145	EVD-SPL
34	B10	152	93.97	13257.1	-673.43	EVD-SPL
34	B10	153	94.195	12557.4	-673.645	EVD-SPL
34	B10	154	94.42	13453.8	-623.816	EVD-SPL
34	B10	155	94.645	12536.5	-549.324	EVD-SPL
34	B10	156	94.87	12258.6	-482.023	EVD-SPL
35	B11	1	59.9964	1.17857e+06	-16935.1	EVD-UNSPL
35	B11	2	60.2214	1.18698e+06	-14460.9	EVD-UNSPL
35	B11	3	60.4464	1.19418e+06	-11625.5	EVD-UNSPL
35	B11	4	60.6714	1.19702e+06	-8383.99	EVD-UNSPL
35	B11	5	60.8964	1.19688e+06	-4845.94	EVD-UNSPL
35	B11	6	61.1214	1.19869e+06	-1231.01	EVD-UNSPL
35	B11	7	61.3463	1.19923e+06	2221.96	EVD-UNSPL
35	B11	8	61.5713	1.1983e+06	5345.9	EVD-UNSPL
35	B11	9	61.7963	1.19451e+06	8087.1	EVD-UNSPL
35	B11	10	62.0213	1.19379e+06	10493.6	EVD-UNSPL
35	B11	11	62.2463	1.19041e+06	12667.7	EVD-UNSPL
35	B11	12	62.4713	1.18739e+06	14712.2	EVD-UNSPL
35	B11	13	62.6963	1.18615e+06	16695.2	EVD-UNSPL
35	B11	14	62.9213	1.17967e+06	18640	EVD-UNSPL
35	B11	15	63.1463	1.17588e+06	20533.3	EVD-UNSPL
35	B11	16	63.3713	1.17245e+06	22340.8	EVD-UNSPL
35	B11	17	63.5963	1.16586e+06	24022.5	EVD-UNSPL
35	B11	18	63.8212	1.15924e+06	25544	EVD-UNSPL
35	B11	19	64.0462	1.15375e+06	26883.8	EVD-UNSPL
35	B11	20	64.2712	1.14805e+06	28037.7	EVD-UNSPL
35	B11	21	64.4962	1.13986e+06	29020.8	EVD-UNSPL
35	B11	22	64.7212	1.13259e+06	29862.8	EVD-UNSPL
35	B11	23	64.9462	1.12588e+06	30600.9	EVD-UNSPL
35	B11	24	65.1712	1.11926e+06	31270.5	EVD-UNSPL
35	B11	25	65.3962	1.11227e+06	31886.1	EVD-UNSPL
35	B11	26	65.6212	1.10163e+06	32446.4	EVD-UNSPL
35	B11	27	65.8462	1.09715e+06	32995	EVD-UNSPL
35	B11	28	66.0712	1.08837e+06	33530.1	EVD-UNSPL
35	B11	29	66.2961	1.07977e+06	34039.2	EVD-UNSPL
35	B11	30	66.5211	1.07267e+06	34498.9	EVD-UNSPL
35	B11	31	66.7461	1063538	34880.1	EVD-UNSPL
35	B11	32	66.9711	1.05492e+06	35154	EVD-UNSPL
35	B11	33	67.1961	1.04736e+06	35299.6	EVD-UNSPL
35	B11	34	67.4211	1.03951e+06	35311.7	EVD-UNSPL
35	B11	35	67.6461	1.02825e+06	35209.4	EVD-UNSPL
35	B11	36	67.8711	1.02197e+06	35035.8	EVD-UNSPL
35	B11	37	68.0961	1.01324e+06	34847.9	EVD-UNSPL
35	B11	38	68.3211	1.00584e+06	34699.2	EVD-UNSPL
35	B11	39	68.5461	997861	34622.8	EVD-UNSPL
35	B11	40	68.771	989284	34627	EVD-UNSPL
35	B11	41	68.996	981182	34700.7	EVD-UNSPL
35	B11	42	69.221	974008	34820.9	EVD-UNSPL
35	B11	43	69.446	964023	34959.8	EVD-UNSPL
35	B11	44	69.671	957514	35083.8	EVD-UNSPL
35	B11	45	69.896	947999	35153.8	EVD-UNSPL
35	B11	46	70.121	941137	35132	EVD-UNSPL
35	B11	47	70.346	932071	34997.2	EVD-UNSPL
35	B11	48	70.571	921916	34760.7	EVD-UNSPL
35	B11	49	70.796	915448	34469.4	EVD-UNSPL
35	B11	50	71.021	907401	34188.4	EVD-UNSPL
35	B11	51	71.2459	900604	33971	EVD-UNSPL
35	B11	52	71.4709	892041	33835.8	EVD-UNSPL
35	B11	53	71.6959	884084	33763.7	EVD-UNSPL
35	B11	54	71.9209	876502	33717.4	EVD-UNSPL
35	B11	55	72.1459	868136	33665.9	EVD-UNSPL
35	B11	56	72.3709	860547	33598.6	EVD-UNSPL
35	B11	57	72.5959	852276	33523.5	EVD-UNSPL
35	B11	58	72.8209	846477	33453.6	EVD-UNSPL
35	B11	59	73.0459	837587	33396.4	EVD-UNSPL
35	B11	60	73.2709	828705	33350.7	EVD-UNSPL
35	B11	61	73.4959	820837	33310.6	EVD-UNSPL
35	B11	62	73.7208	815382	33266.8	EVD-UNSPL
35	B11	63	73.9458	806392	33207.2	EVD-UNSPL
35	B11	64	74.1708	796710	33116	EVD-UNSPL
35	B11	65	74.3958	790470	32979.6	EVD-UNSPL
35	B11	66	74.6208	783272	32793.1	EVD-UNSPL
35	B11	67	74.8458	774229	32564	EVD-UNSPL
35	B11	68	75.0708	767017	32313.4	EVD-UNSPL
35	B11	69	75.2958	759513	32076.1	EVD-UNSPL
35	B11	70	75.5208	751652	31894.8	EVD-UNSPL
35	B11	71	75.7458	745235	31807.4	EVD-UNSPL
35	B11	72	75.9708	738073	31829.5	EVD-UNSPL
35	B11	73	76.1957	732485	31939	EVD-UNSPL
35	B11	74	76.4207	722211	32079.4	EVD-UNSPL
35	B11	75	76.6457	714801	32180.6	EVD-UNSPL
35	B11	76	76.8707	708153	32190.1	EVD-UNSPL
35	B11	77	77.0957	700615	32092.7	EVD-UNSPL
35	B11	78	77.3207	692848	31912.3	EVD-UNSPL
35	B11	79	77.5457	686639	31698.2	EVD-UNSPL
35	B11	80	77.7707	678204	31500.4	EVD-UNSPL
35	B11	81	77.9957	671370	31396.1	EVD-UNSPL
35	B11	82	78.2207	666394	31431.3	EVD-UNSPL
35	B11	83	78.4457	657146	31626.6	EVD-UNSPL
35	B11	84	78.6707	651025	31958.2	EVD-UNSPL
35	B11	85	78.8956	641936	32407.3	EVD-UNSPL
35	B11	86	79.1206	635429	32965.2	EVD-UNSPL
35	B11	87	79.3456	627410	33639.3	EVD-UNSPL
35	B11	88	79.5706	618902	34479.8	EVD-UNSPL
35	B11	89	79.7956	610606	35602.4	EVD-UNSPL
35	B11	90	80.0206	603147	37219.2	EVD-UNSPL
35	B11	91	80.2456	593742	39682.6	EVD-UNSPL
35	B11	92	80.4706	585509	43535.7	EVD-UNSPL
35	B11	93	80.6956	575604	49544.1	EVD-UNSPL
35	B11	94	80.9206	564014	58664.8	EVD-UNSPL
35	B11	95	81.1456	553065	71891.6	EVD-UNSPL
35	B11	96	81.3705	535655	89942.1	EVD-UNSPL
35	B11	97	81.5955	514001	112815	EVD-UNSPL
35	B11	98	81.8205	480958	139356	EVD-UNSPL
35	B11	99	82.0455	425177	167053	EVD-UNSPL
35	B11	100	82.2705	356681	192250	EVD-UNSPL
35	B11	101	82.4955	276710	210854	EVD-UNSPL
35	B11	102	82.7205	201970	219347	EVD-UNSPL
35	B11	103	82.9455	136504	215768	EVD-UNSPL
35	B11	104	83.1705	84505.4	200305	EVD-UNSPL
35	B11	105	83.3955	51407	175257	EVD-UNSPL
35	B11	106	83.6205	33599	144407	EVD-UNSPL
35	B11	107	83.8454	27898.7	112036	EVD-UNSPL
35	B11	108	84.0704	24683.9	81920.3	EVD-UNSPL
35	B11	109	84.2954	25130.5	56630.6	EVD-UNSPL
35	B11	110	84.5204	23526.8	37280.8	EVD-UNSPL
35	B11	111	84.7454	22738	23057.4	EVD-UNSPL
35	B11	112	84.9704	21123.9	13584	EVD-UNSPL
35	B11	113	85.1954	21412.1	7926.57	EVD-UNSPL
35	B11	114	85.4204	21513.5	4775.83	EVD-UNSPL
35	B11	115	85.6454	19631.8	3121.54	EVD-UNSPL
35	B11	116	85.8704	19644.4	2292.31	EVD-UNSPL
35	B11	117	86.0954	19145.4	1891.04	EVD-UNSPL
35	B11	118	86.3203	19486.3	1698.21	EVD-UNSPL
35	B11	119	86.5453	18862.5	1590.13	EVD-UNSPL
35	B11	120	86.7703	17046.2	1491.41	EVD-UNSPL
35	B11	121	86.9953	16363.4	1359.75	EVD-UNSPL
35	B11	122	87.2203	16905.8	1186.31	EVD-UNSPL
35	B11	123	87.4453	16679.9	991.521	EVD-UNSPL
35	B11	124	87.6703	17083.3	807.193	EVD-UNSPL
35	B11	125	87.8953	16205.2	653.203	EVD-UNSPL
35	B11	126	88.1203	15514.4	525.854	EVD-UNSPL
35	B11	127	88.3453	14455.4	406.422	EVD-UNSPL
35	B11	128	88.5703	16335.2	280.959	EVD-UNSPL
35	B11	129	88.7952	15108.8	153.58	EVD-UNSPL
35	B11	130	89.0202	14963.3	43.1504	EVD-UNSPL
35	B11	131	89.2452	15352.2	-31.4902	EVD-UNSPL
35	B11	132	89.4702	14891.4	-64.1641	EVD-UNSPL
35	B11	133	89.6952	14715.6	-62.9395	EVD-UNSPL
35	B11	134	89.9202	14231	-42.4004	EVD-UNSPL
35	B11	135	90.1452	15074.1	-14.9141	EVD-UNSPL
35	B11	136	90.3702	13697.9	12.3398	EVD-UNSPL
35	B11	137	90.5952	14574.3	34.1172	EVD-UNSPL
35	B11	138	90.8202	14140.4	42.6367	EVD-UNSPL
35	B11	139	91.0452	13163.2	27.8848	EVD-UNSPL
35	B11	140	91.2701	13005.7	-16.2246	EVD-UNSPL
35	B11	141	91.4951	13966.2	-85.0371	EVD-UNSPL
35	B11	142	91.7201	14303.6	-162.932	EVD-UNSPL
35	B11	143	91.9451	12669.3	-231.299	EVD-UNSPL
35	B11	144	92.1701	13236.2	-278.447	EVD-UNSPL
35	B11	145	92.3951	13193	-303.842	EVD-UNSPL
35	B11	146	92.6201	13774.3	-315.383	EVD-UNSPL
35	B11	147	92.8451	12771.7	-324.596	EVD-UNSPL
35	B11	148	93.0701	12878.9	-343.551	EVD-UNSPL
35	B11	149	93.2951	12802.7	-382.217	EVD-UNSPL
35	B11	150	93.5201	12796.2	-443.732	EVD-UNSPL
35	B11	151	93.745	12845	-519.578	EVD-UNSPL
35	B11	152	93.97	12887.4	-590.396	EVD-UNSPL
35	B11	153	94.195	13877.7	-635.26	EVD-UNSPL
35	B11	154	94.42	12791.9	-644.545	EVD-UNSPL
35	B11	155	94.645	11961.5	-627.025	EVD-UNSPL
35	B11	156	94.87	12909.1	-605.098	EVD-UNSPL
36	B12	1	59.9964	1.28365e+06	-10265.6	EVD-UNSPL
36	B12	2	60.2214	1.28862e+06	-7868.61	EVD-UNSPL
36	B12	3	60.4464	1.29567e+06	-5139.82	EVD-UNSPL
36	B12	4	60.6714	1.29788e+06	-2067.68	EVD-UNSPL
36	B12	5	60.8964	1.29785e+06	1237.11	EVD-UNSPL
36	B12	6	61.1214	1.29658e+06	4607.83	EVD-UNSPL
36	B12	7	61.3463	1.29309e+06	7899.13	EVD-UNSPL
36	B12	8	61.5713	1.29245e+06	11021.8	EVD-UNSPL
36	B12	9	61.7963	1.29043e+06	13927.8	EVD-UNSPL
36	B12	10	62.0213	1.28761e+06	16573.5	EVD-UNSPL
36	B12	11	62.2463	1.28406e+06	18914.1	EVD-UNSPL
36	B12	12	62.4713	1.27834e+06	20926.7	EVD-UNSPL
36	B12	13	62.6963	1.27267e+06	22637.1	EVD-UNSPL
36	B12	14	62.9213	1.26613e+06	24122.2	EVD-UNSPL
36	B12	15	63.1463	1.26121e+06	25481.9	EVD-UNSPL
36	B12	16	63.3713	1.25692e+06	26803.6	EVD-UNSPL
36	B12	17	63.5963	1.24962e+06	28138.7	EVD-UNSPL
36	B12	18	63.8212	1242517	29500.5	EVD-UNSPL
36	B12	19	64.0462	1.23478e+06	30869.1	EVD-UNSPL
36	B12	20	64.2712	1.22998e+06	32203.3	EVD-UNSPL
36	B12	21	64.4962	1.22195e+06	33450.9	EVD-UNSPL
36	B12	22	64.7212	1.21334e+06	34566.2	EVD-UNSPL
36	B12	23	64.9462	1.20254e+06	35415.1	EVD-UNSPL
36	B12	24	65.1712	1.19706e+06	36105.2	EVD-UNSPL
36	B12	25	65.3962	1.18816e+06	36653.5	EVD-UNSPL
36	B12	26	65.6212	1.17891e+06	37075.8	EVD-UNSPL
36	B12	27	65.8462	1.16942e+06	37400.8	EVD-UNSPL
36	B12	28	66.0712	1159469	37670.2	EVD-UNSPL
36	B12	29	66.2961	1.1524e+06	37926.8	EVD-UNSPL
36	B12	30	66.5211	1.14357e+06	38197.7	EVD-UNSPL
36	B12	31	66.7461	1134827	38483.5	EVD-UNSPL
36	B12	32	66.9711	1.12492e+06	38763.3	EVD-UNSPL
36	B12	33	67.1961	1.11423e+06	39006.5	EVD-UNSPL
36	B12	34	67.4211	1.1077e+06	39186.1	EVD-UNSPL
36	B12	35	67.6461	1.09781e+06	39285.7	EVD-UNSPL
36	B12	36	67.8711	1.08776e+06	39304.5	EVD-UNSPL
36	B12	37	68.0961	1.07749e+06	39261	EVD-UNSPL
36	B12	38	68.3211	1.06873e+06	39185.9	EVD-UNSPL
36	B12	39	68.5461	1.06149e+06	39106.4	EVD-UNSPL
36	B12	40	68.771	1.05061e+06	39027.5	EVD-UNSPL
36	B12	41	68.996	1.04325e+06	38929.2	EVD-UNSPL
36	B12	42	69.221	1.03184e+06	38783	EVD-UNSPL
36	B12	43	69.446	1022792	38576.5	EVD-UNSPL
36	B12	44	69.671	1.01422e+06	38329.5	EVD-UNSPL
36	B12	45	69.896	1.0055e+06	38086.2	EVD-UNSPL
36	B12	46	70.121	997518	37893.8	EVD-UNSPL
36	B12	47	70.346	988073	37777.9	EVD-UNSPL
36	B12	48	70.571	980041	37731.9	EVD-UNSPL
36	B12	49	70.796	970761	37720.3	EVD-UNSPL
36	B12	50	71.021	962525	37694.1	EVD-UNSPL
36	B12	51	71.2459	952656	37611.6	EVD-UNSPL
36	B12	52	71.4709	943732	37455.1	EVD-UNSPL
36	B12	53	71.6959	935508	37239.3	EVD-UNSPL
36	B12	54	71.9209	926716	37005	EVD-UNSPL
36	B12	55	72.1459	918525	36800.6	EVD-UNSPL
36	B12	56	72.3709	910244	36657.8	EVD-UNSPL
36	B12	57	72.5959	903086	36575.5	EVD-UNSPL
36	B12	58	72.8209	893597	36521.4	EVD-UNSPL
36	B12	59	73.0459	885264	36452.1	EVD-UNSPL
36	B12	60	73.2709	874851	36341.9	EVD-UNSPL
36	B12	61	73.4959	868005	36197.4	EVD-UNSPL
36	B12	62	73.7208	858963	36050.1	EVD-UNSPL
36	B12	63	73.9458	852473	35928.3	EVD-UNSPL
36	B12	64	74.1708	842872	35835.5	EVD-UNSPL
36	B12	65	74.3958	834195	35746	EVD-UNSPL
36	B12	66	74.6208	825886	35624.7	EVD-UNSPL
36	B12	67	74.8458	816918	35449.6	EVD-UNSPL
36	B12	68	75.0708	808908	35225.2	EVD-UNSPL
36	B12	69	75.2958	801310	34976.1	EVD-UNSPL
36	B12	70	75.5208	793504	34732	EVD-UNSPL
36	B12	71	75.7458	784910	34496.8	EVD-UNSPL
36	B12	72	75.9708	776268	34304.4	EVD-UNSPL
36	B12	73	76.1957	770801	34182.6	EVD-UNSPL
36	B12	74	76.4207	762035	34145.9	EVD-UNSPL
36	B12	75	76.6457	754430	34198.1	EVD-UNSPL
36	B12	76	76.8707	746778	34321.9	EVD-UNSPL
36	B12	77	77.0957	739449	34477.3	EVD-UNSPL
36	B12	78	77.3207	729972	34613.9	EVD-UNSPL
36	B12	79	77.5457	722864	34688.6	EVD-UNSPL
36	B12	80	77.7707	714476	34700.2	EVD-UNSPL
36	B12	81	77.9957	705841	34679.5	EVD-UNSPL
36	B12	82	78.2207	699531	34671.6	EVD-UNSPL
36	B12	83	78.4457	691988	34717.6	EVD-UNSPL
36	B12	84	78.6707	683711	34836	EVD-UNSPL
36	B12	85	78.8956	675041	35021.4	EVD-UNSPL
36	B12	86	79.1206	665548	35265.1	EVD-UNSPL
36	B12	87	79.3456	659399	35585.9	EVD-UNSPL
36	B12	88	79.5706	650578	36055.2	EVD-UNSPL
36	B12	89	79.7956	642398	36817.1	EVD-UNSPL
36	B12	90	80.0206	633500	38112.5	EVD-UNSPL
36	B12	91	80.2456	625886	40316.8	EVD-UNSPL
36	B12	92	80.4706	616033	43987.7	EVD-UNSPL
36	B12	93	80.6956	607143	49887.8	EVD-UNSPL
36	B12	94	80.9206	597254	58936	EVD-UNSPL
36	B12	95	81.1456	583146	72032	EVD-UNSPL
36	B12	96	81.3705	567332	89736.2	EVD-UNSPL
36	B12	97	81.5955	543048	111855	EVD-UNSPL
36	B12	98	81.8205	508695	137077	EVD-UNSPL
36	B12	99	82.0455	450870	162864	EVD-UNSPL
36	B12	100	82.2705	379420	185772	EVD-UNSPL
36	B12	101	82.4955	304037	202188	EVD-UNSPL
36	B12	102	82.7205	230653	209293	EVD-UNSPL
36	B12	103	82.9455	169707	205862	EVD-UNSPL
36	B12	104	83.1705	124154	192588	EVD-UNSPL
36	B12	105	83.3955	93263.9	171787	EVD-UNSPL
36	B12	106	83.6205	72386.1	146644	EVD-UNSPL
36	B12	107	83.8454	53469.2	120335	EVD-UNSPL
36	B12	108	84.0704	38392	95361.1	EVD-UNSPL
36	B12	109	84.2954	28903	73276.3	EVD-UNSPL
36	B12	110	84.5204	24577.9	54779.5	EVD-UNSPL
36	B12	111	84.7454	23286.8	39975.3	EVD-UNSPL
36	B12	112	84.9704	22793.6	27783.3	EVD-UNSPL
36	B12	113	85.1954	20931.4	18328	EVD-UNSPL
36	B12	114	85.4204	21372.6	11784.3	EVD-UNSPL
36	B12	115	85.6454	20608.5	7523.18	EVD-UNSPL
36	B12	116	85.8704	19710.6	4920.93	EVD-UNSPL
36	B12	117	86.0954	18530.4	3424.91	EVD-UNSPL
36	B12	118	86.3203	18033.4	2601.67	EVD-UNSPL
36	B12	119	86.5453	18982.4	2149.83	EVD-UNSPL
36	B12	120	86.7703	17497.4	1881.22	EVD-UNSPL
36	B12	121	86.9953	16269.6	1688.01	EVD-UNSPL
36	B12	122	87.2203	15710.5	1512.96	EVD-UNSPL
36	B12	123	87.4453	16922.7	1329.59	EVD-UNSPL
36	B12	124	87.6703	15297.9	1129.23	EVD-UNSPL
36	B12	125	87.8953	15313.5	911.828	EVD-UNSPL
36	B12	126	88.1203	14562.5	680.883	EVD-UNSPL
36	B12	127	88.3453	14982.1	444.457	EVD-UNSPL
36	B12	128	88.5703	13751.5	219.023	EVD-UNSPL
36	B12	129	88.7952	15527.9	29.4023	EVD-UNSPL
36	B12	130	89.0202	14478.6	-99.4844	EVD-UNSPL
36	B12	131	89.2452	14989.5	-155.355	EVD-UNSPL
36	B12	132	89.4702	13500.5	-146.746	EVD-UNSPL
36	B12	133	89.6952	14487.3	-99.8242	EVD-UNSPL
36	B12	134	89.9202	13639.5	-45.8906	EVD-UNSPL
36	B12	135	90.1452	13880.3	-8.25391	EVD-UNSPL
36	B12	136	90.3702	13603	3.6875	EVD-UNSPL
36	B12	137	90.5952	13081.4	-7.95312	EVD-UNSPL
36	B12	138	90.8202	13590.9	-35.7461	EVD-UNSPL
36	B12	139	91.0452	12754.9	-72.5742	EVD-UNSPL
36	B12	140	91.2701	13416.3	-115.059	EVD-UNSPL
36	B12	141	91.4951	13072	-164.781	EVD-UNSPL
36	B12	142	91.7201	11990.6	-226.469	EVD-UNSPL
36	B12	143	91.9451	13237.1	-302.523	EVD-UNSPL
36	B12	144	92.1701	12235	-386.242	EVD-UNSPL
36	B12	145	92.3951	12942.5	-459.523	EVD-UNSPL
36	B12	146	92.6201	12680.8	-499.891	EVD-UNSPL
36	B12	147	92.8451	13638.3	-495.094	EVD-UNSPL
36	B12	148	93.0701	12249.5	-455.668	EVD-UNSPL
36	B12	149	93.2951	12153.4	-414.059	EVD-UNSPL
36	B12	150	93.5201	11146.4	-407.34	EVD-UNSPL
36	B12	151	93.745	12724.1	-454.184	EVD-UNSPL
36	B12	152	93.97	13239.5	-543.469	EVD-UNSPL
36	B12	153	94.195	12019.7	-643.59	EVD-UNSPL
36	B12	154	94.42	11890.3	-724.215	EVD-UNSPL
36	B12	155	94.645	12704	-773.023	EVD-UNSPL
36	B12	156	94.87	12627.7	-796.527	EVD-UNSPL
37	B13	1	59.9966	1.24155e+06	-9439.89	EVD-UNSPL
37	B13	2	60.2215	1248954	-7238.41	EVD-UNSPL
37	B13	3	60.4464	1.25088e+06	-4723.74	EVD-UNSPL
37	B13	4	60.6713	1254183	-1847.84	EVD-UNSPL
37	B13	5	60.8962	1.25472e+06	1304.46	EVD-UNSPL
37	B13	6	61.1211	1253259	4554.16	EVD-UNSPL
37	B13	7	61.3459	1.25279e+06	7703.31	EVD-UNSPL
37	B13	8	61.5708	1249598	10603.9	EVD-UNSPL
37	B13	9	61.7957	1.24776e+06	13190.1	EVD-UNSPL
37	B13	10	62.0206	1244427	15469.4	EVD-UNSPL
37	B13	11	62.2455	1.23978e+06	17494.8	EVD-UNSPL
37	B13	12	62.4704	1.23538e+06	19330.4	EVD-UNSPL
37	B13	13	62.6953	1.2323e+06	21030.6	EVD-UNSPL
37	B13	14	62.9202	1226715	22631.6	EVD-UNSPL
37	B13	15	63.1451	1.22052e+06	24156.4	EVD-UNSPL
37	B13	16	63.37	1.21619e+06	25621.5	EVD-UNSPL
37	B13	17	63.5949	1.20863e+06	27037.8	EVD-UNSPL
37	B13	18	63.8198	1.20235e+06	28407.6	EVD-UNSPL
37	B13	19	64.0446	1.19769e+06	29720	EVD-UNSPL
37	B13	20	64.2695	1.1891e+06	30956.3	EVD-UNSPL
37	B13	21	64.4944	1181507	32099.3	EVD-UNSPL
37	B13	22	64.7193	1.1737e+06	33140	EVD-UNSPL
37	B13	23	64.9442	1.16683e+06	33979.1	EVD-UNSPL
37	B13	24	65.1691	1.15797e+06	34707.1	EVD-UNSPL
37	B13	25	65.394	1.14998e+06	35338.4	EVD-UNSPL
37	B13	26	65.6189	1.14079e+06	35865.2	EVD-UNSPL
37	B13	27	65.8438	1.13417e+06	36284.2	EVD-UNSPL
37	B13	28	66.0687	1122997	36603.5	EVD-UNSPL
37	B13	29	66.2936	1.11444e+06	36841.8	EVD-UNSPL
37	B13	30	66.5184	1106879	37021	EVD-UNSPL
37	B13	31	66.7433	1.09819e+06	37155.9	EVD-UNSPL
37	B13	32	66.9682	1088954	37251.3	EVD-UNSPL
37	B13	33	67.1931	1.07903e+06	37307	EVD-UNSPL
37	B13	34	67.418	1.07169e+06	37325.2	EVD-UNSPL
37	B13	35	67.6429	1.06236e+06	37318.2	EVD-UNSPL
37	B13	36	67.8678	1.05377e+06	37305.9	EVD-UNSPL
37	B13	37	68.0927	1.04353e+06	37307.5	EVD-UNSPL
37	B13	38	68.3176	1.03677e+06	37329.5	EVD-UNSPL
37	B13	39	68.5425	1.02812e+06	37361	EVD-UNSPL
37	B13	40	68.7674	1.01911e+06	37378.2	EVD-UNSPL
37	B13	41	68.9922	1.00917e+06	37357.7	EVD-UNSPL
37	B13	42	69.2171	999183	37289.5	EVD-UNSPL
37	B13	43	69.442	993289	37180	EVD-UNSPL
37	B13	44	69.6669	983543	37046.5	EVD-UNSPL
37	B13	45	69.8918	974540	36910	EVD-UNSPL
37	B13	46	70.1167	964934	36788.2	EVD-UNSPL
37	B13	47	70.3416	957280	36689	EVD-UNSPL
37	B13	48	70.5665	950386	36603.8	EVD-UNSPL
37	B13	49	70.7914	941430	36510.6	EVD-UNSPL
37	B13	50	71.0163	930900	36388.8	EVD-UNSPL
37	B13	51	71.2412	922039	36234.3	EVD-UNSPL
37	B13	52	71.4661	914124	36064	EVD-UNSPL
37	B13	53	71.6909	908766	35901.9	EVD-UNSPL
37	B13	54	71.9158	898016	35764	EVD-UNSPL
37	B13	55	72.1407	890443	35654.6	EVD-UNSPL
37	B13	56	72.3656	880162	35573	EVD-UNSPL
37	B13	57	72.5905	873895	35517.6	EVD-UNSPL
37	B13	58	72.8154	866696	35480.1	EVD-UNSPL
37	B13	59	73.0403	858324	35438.8	EVD-UNSPL
37	B13	60	73.2652	847142	35362.9	EVD-UNSPL
37	B13	61	73.4901	840710	35229	EVD-UNSPL
37	B13	62	73.715	831382	35034.1	EVD-UNSPL
37	B13	63	73.9399	824440	34794.3	EVD-UNSPL
37	B13	64	74.1647	814764	34529.7	EVD-UNSPL
37	B13	65	74.3896	809239	34252.5	EVD-UNSPL
37	B13	66	74.6145	799704	33967	EVD-UNSPL
37	B13	67	74.8394	790100	33682.1	EVD-UNSPL
37	B13	68	75.0643	783969	33420.5	EVD-UNSPL
37	B13	69	75.2892	777042	33205.2	EVD-UNSPL
37	B13	70	75.5141	768289	33070.7	EVD-UNSPL
37	B13	71	75.739	761121	33046.1	EVD-UNSPL
37	B13	72	75.9639	753502	33109.9	EVD-UNSPL
37	B13	73	76.1888	746503	33215.5	EVD-UNSPL
37	B13	74	76.4137	738708	33307.8	EVD-UNSPL
37	B13	75	76.6386	730322	33347.7	EVD-UNSPL
37	B13	76	76.8634	722033	33338.9	EVD-UNSPL
37	B13	77	77.0883	714666	33301.7	EVD-UNSPL
37	B13	78	77.3132	709578	33263.6	EVD-UNSPL
37	B13	79	77.5381	700518	33254.4	EVD-UNSPL
37	B13	80	77.763	691732	33280.3	EVD-UNSPL
37	B13	81	77.9879	685109	33326.5	EVD-UNSPL
37	B13	82	78.2128	677758	33385.4	EVD-UNSPL
37	B13	83	78.4377	669716	33465	EVD-UNSPL
37	B13	84	78.6626	661196	33591.3	EVD-UNSPL
[truncated: 37,044 more rows]

## Sheet: Melt Curve Result
Block Type	384-Well Block
Calibration Background is expired	No
Calibration Background performed on	06-16-2021
Calibration Pure Dye ABY is expired	No
Calibration Pure Dye ABY performed on	06-16-2021
Calibration Pure Dye CY5 is expired	No
Calibration Pure Dye CY5 performed on	06-16-2021
Calibration Pure Dye FAM is expired	No
Calibration Pure Dye FAM performed on	06-16-2021
Calibration Pure Dye JUN is expired	No
Calibration Pure Dye JUN performed on	06-16-2021
Calibration Pure Dye MUSTANG PURPLE is expired	No
Calibration Pure Dye MUSTANG PURPLE performed on	06-16-2021
Calibration Pure Dye NED is expired	No
Calibration Pure Dye NED performed on	06-16-2021
Calibration Pure Dye ROX is expired	No
Calibration Pure Dye ROX performed on	06-16-2021
Calibration Pure Dye SYBR is expired	No
Calibration Pure Dye SYBR performed on	06-16-2021
Calibration Pure Dye TAMRA is expired	No
Calibration Pure Dye TAMRA performed on	06-16-2021
Calibration Pure Dye VIC is expired	No
Calibration Pure Dye VIC performed on	06-16-2021
Calibration ROI is expired	No
Calibration ROI performed on	06-16-2021
Calibration Uniformity is expired	No
Calibration Uniformity performed on	06-16-2021
Chemistry	SYBR_GREEN
Date Created	2021-09-28 16:33:57 PM CEST
Experiment File Name	R:\Marieke_AMO\qPCR\rdr6_allGen_explvl_AGAIN_220721.eds
Experiment Name	rdr6_allGen_explvl_AGAIN_220721
Experiment Run End Time	2021-07-22 14:25:29 PM CEST
Experiment Type	Comparative Cт (ΔΔCт)
Instrument Name	272531281
Instrument Serial Number	272531281
Instrument Type	QuantStudio™ 5 System
Passive Reference	ROX
Post-read Stage/Step
Pre-read Stage/Step
Quantification Cycle Method	Ct
Signal Smoothing On	true
Stage where Melt Analysis is performed	Stage3
Stage/ Cycle where Ct Analysis is performed	Stage2, Step2
Well	Well Position	Sample	Target Name	Tm	Melt Peak Height
25	B1	Col-0.6	ACT2-RT	59.9969	3473.72
26	B2	Col-0.6	ACT2-RT	59.9969	3413.78
27	B3	Col-0.6	ACT2-RT	59.9969	5008.22
28	B4	Col-0.6	ACT2-RT	59.9969	4801.15
29	B5	Col-0.6	ACT2	82.4915	286217
30	B6	Col-0.6	ACT2	82.4915	285712
31	B7	Col-0.6	ACT2	82.6039	283340
32	B8	Col-0.6	EVD-SPL	82.7164	234550
33	B9	Col-0.6	EVD-SPL	82.7205	146635
34	B10	Col-0.6	EVD-SPL	82.833	221423
35	B11	Col-0.6	EVD-UNSPL	82.7205	219347
36	B12	Col-0.6	EVD-UNSPL	82.7205	209293
37	B13	Col-0.6	EVD-UNSPL	82.5982	204072
38	B14	Col-0.8	ACT2	81.1364	373033
39	B15	Col-0.8	ACT2	81.4737	384188
40	B16	Col-0.8	ACT2	82.2608	362025
41	B17	Col-0.8	EVD-SPL	82.4428	225066
42	B18	Col-0.8	EVD-SPL	84.7996	2502.7
42	B18	Col-0.8	EVD-SPL	90.6355	-40.4229
42	B18	Col-0.8	EVD-SPL	76.9436	2355.38
42	B18	Col-0.8	EVD-SPL	93.2168	-361.308
43	B19	Col-0.8	EVD-SPL	82.3306	278719
44	B20	Col-0.8	EVD-UNSPL	82.3306	276367
45	B21	Col-0.8	EVD-UNSPL	82.4825	270951
46	B22	Col-0.8	EVD-UNSPL	82.4825	220878
47	B23	Col-0.8	ACT2-RT	74.0504	17560.3
48	B24	Col-0.8	ACT2-RT	59.9969	2723.52
49	C1	Col-0.7	ACT2-RT	75.5205	269697
50	C2	Col-0.7	ACT2-RT	75.2955	247478
51	C3	Col-0.7	ACT2-RT	59.9969	4190.02
52	C4	Col-0.7	ACT2-RT	59.9969	4543.32
53	C5	Col-0.7	ACT2	82.4915	333988
54	C6	Col-0.7	ACT2	82.379	354456
55	C7	Col-0.7	ACT2	82.379	349872
56	C8	Col-0.7	EVD-SPL	84.7409	3854.98
56	C8	Col-0.7	EVD-SPL	89.8021	651.027
57	C9	Col-0.7	EVD-SPL	83.8454	22895
58	C10	Col-0.7	EVD-SPL	83.9579	5254.75
58	C10	Col-0.7	EVD-SPL	74.1708	4326.7
59	C11	Col-0.7	EVD-UNSPL	82.608	274088
60	C12	Col-0.7	EVD-UNSPL	82.7205	215052
61	C13	Col-0.7	EVD-UNSPL	82.5982	203855
62	C14	Col-0.8	ACT2-RT	59.9966	2842.31
63	C15	Col-0.8	ACT2-RT	82.0359	455984
71	C23	Col-0.8	ACT2-RT	60.8963	3670.98
72	C24	Col-0.8	ACT2-RT	59.9969	2461.99
73	D1	rdr6.1	ACT2-RT	76.3079	273588
74	D2	rdr6.1	ACT2-RT	59.9969	3245.12
75	D3	rdr6.1	ACT2-RT	59.9969	5666.77
76	D4	rdr6.1	ACT2-RT	59.9969	3814.01
77	D5	rdr6.1	ACT2	82.4915	293641
78	D6	rdr6.1	ACT2	82.4915	247561
79	D7	rdr6.1	ACT2	82.4915	317346
81	D9	rdr6.1	EVD-SPL	82.833	173417
82	D10	rdr6.1	EVD-SPL	85.3079	4092.62
82	D10	rdr6.1	EVD-SPL	81.933	2829.53
82	D10	rdr6.1	EVD-SPL	77.4332	2969.72
82	D10	rdr6.1	EVD-SPL	79.6831	2735.37
83	D11	rdr6.1	EVD-UNSPL	85.0829	3626.77
83	D11	rdr6.1	EVD-UNSPL	76.4207	3142.13
84	D12	rdr6.1	EVD-UNSPL	85.1954	4050.11
84	D12	rdr6.1	EVD-UNSPL	77.0957	3235.03
84	D12	rdr6.1	EVD-UNSPL	93.745	16.8745
84	D12	rdr6.1	EVD-UNSPL	90.5952	443.277
84	D12	rdr6.1	EVD-UNSPL	79.4581	2688.53
85	D13	rdr6.1	EVD-UNSPL	85.072	3948.04
85	D13	rdr6.1	EVD-UNSPL	82.2608	3528.83
85	D13	rdr6.1	EVD-UNSPL	80.0119	2925.44
86	D14	rdr6.3	ACT2	81.5862	398981
87	D15	rdr6.3	ACT2	81.6986	379678
88	D16	rdr6.3	ACT2	82.2608	375242
89	D17	rdr6.3	EVD-SPL	82.4428	157969
90	D18	rdr6.3	EVD-SPL	82.4428	167115
91	D19	rdr6.3	EVD-SPL	84.6874	3191.96
91	D19	rdr6.3	EVD-SPL	81.8816	2669.45
91	D19	rdr6.3	EVD-SPL	91.7578	-10.2954
92	D20	rdr6.3	EVD-UNSPL	84.6874	2901.36
92	D20	rdr6.3	EVD-UNSPL	91.0844	636.419
92	D20	rdr6.3	EVD-UNSPL	81.3205	2480.01
92	D20	rdr6.3	EVD-UNSPL	93.6657	-281.229
92	D20	rdr6.3	EVD-UNSPL	77.0558	2444.05
93	D21	rdr6.3	EVD-UNSPL	85.0683	3069.42
93	D21	rdr6.3	EVD-UNSPL	76.5238	2705.32
94	D22	rdr6.3	EVD-UNSPL	84.8435	3175.35
94	D22	rdr6.3	EVD-UNSPL	90.5773	145.037
94	D22	rdr6.3	EVD-UNSPL	71.9143	3605.55
94	D22	rdr6.3	EVD-UNSPL	92.8259	37.9509
94	D22	rdr6.3	EVD-UNSPL	82.2576	2127.34
95	D23	rdr6.3	ACT2-RT	59.9969	4073.51
96	D24	rdr6.3	ACT2-RT	59.9969	3823.11
97	E1	rdr6.2	ACT2-RT	75.5205	308513
98	E2	rdr6.2	ACT2-RT	59.9969	3441.93
99	E3	rdr6.2	ACT2-RT	59.9969	4802.98
100	E4	rdr6.2	ACT2-RT	59.9969	4707.83
101	E5	rdr6.2	ACT2	82.379	384947
102	E6	rdr6.2	ACT2	82.379	381056
103	E7	rdr6.2	ACT2	82.379	364800
104	E8	rdr6.2	EVD-SPL	83.6162	54080.8
105	E9	rdr6.2	EVD-SPL	82.4955	243623
106	E10	rdr6.2	EVD-SPL	83.7329	7292.98
107	E11	rdr6.2	EVD-UNSPL	82.7205	220697
108	E12	rdr6.2	EVD-UNSPL	75.7458	76561.4
109	E13	rdr6.2	EVD-UNSPL	84.8471	3622.61
109	E13	rdr6.2	EVD-UNSPL	75.2892	3403.2
109	E13	rdr6.2	EVD-UNSPL	78.2128	2822.21
110	E14	rdr6.3	ACT2-RT	83.7226	3166.02
111	E15	rdr6.3	ACT2-RT	82.3733	409542
119	E23	rdr6.3	ACT2-RT	62.2455	2502.91
120	E24	rdr6.3	ACT2-RT	59.9969	3212.44
121	F1	F2_1+	ACT2-RT	59.9969	4231.21
122	F2	F2_1+	ACT2-RT	75.5205	259285
123	F3	F2_1+	ACT2-RT	59.9969	4929.35
124	F4	F2_1+	ACT2-RT	59.9969	4857.35
125	F5	F2_1+	ACT2	82.4915	307768
126	F6	F2_1+	ACT2	82.4915	334722
127	F7	F2_1+	ACT2	82.4915	317385
128	F8	F2_1+	EVD-SPL	82.4915	297198
129	F9	F2_1+	EVD-SPL	82.608	287167
130	F10	F2_1+	EVD-SPL	82.608	289778
131	F11	F2_1+	EVD-UNSPL	82.608	317340
132	F12	F2_1+	EVD-UNSPL	82.608	315414
133	F13	F2_1+	EVD-UNSPL	82.4857	298991
134	F14	F6_1+	ACT2	81.4737	398486
135	F15	F6_1+	ACT2	81.6986	447487
137	F17	F6_1+	EVD-SPL	82.2183	368869
138	F18	F6_1+	EVD-SPL	82.2183	389426
139	F19	F6_1+	EVD-SPL	82.2183	394489
140	F20	F6_1+	EVD-UNSPL	82.2183	392902
141	F21	F6_1+	EVD-UNSPL	82.2576	403733
142	F22	F6_1+	EVD-UNSPL	82.2576	384068
143	F23	F6_1+	ACT2-RT	59.9969	4788.37
144	F24	F6_1+	ACT2-RT	60.4466	2877.16
145	G1	F4_1+	ACT2-RT	75.408	364204
146	G2	F4_1+	ACT2-RT	73.3832	4424.67
147	G3	F4_1+	ACT2-RT	59.9969	6074.41
148	G4	F4_1+	ACT2-RT	59.9969	6106.4
149	G5	F4_1+	ACT2	82.4915	355439
150	G6	F4_1+	ACT2	82.4915	339658
151	G7	F4_1+	ACT2	82.4915	378682
152	G8	F4_1+	EVD-SPL	82.379	391350
153	G9	F4_1+	EVD-SPL	82.4955	329031
154	G10	F4_1+	EVD-SPL	82.4955	350124
155	G11	F4_1+	EVD-UNSPL	82.4955	341690
156	G12	F4_1+	EVD-UNSPL	82.4955	343230
157	G13	F4_1+	EVD-UNSPL	82.3733	373646
158	G14	F6_1+	ACT2-RT	91.4814	2678.03
159	G15	F6_1+	ACT2-RT	82.3733	430907
167	G23	F6_1+	ACT2-RT	59.9969	3082.3
168	G24	F6_1+	ACT2-RT	59.9969	2526.33
169	H1	F2_2+	ACT2-RT	59.9969	3773.41
170	H2	F2_2+	ACT2-RT	75.5205	277609
171	H3	F2_2+	ACT2-RT	59.9969	6062.08
172	H4	F2_2+	ACT2-RT	60.2219	3918.49
173	H5	F2_2+	ACT2	82.4915	354025
174	H6	F2_2+	ACT2	82.4915	368343
175	H7	F2_2+	ACT2	82.4915	335996
176	H8	F2_2+	EVD-SPL	82.4915	307876
177	H9	F2_2+	EVD-SPL	82.4955	312148
178	H10	F2_2+	EVD-SPL	82.608	245410
179	H11	F2_2+	EVD-UNSPL	82.608	278323
180	H12	F2_2+	EVD-UNSPL	82.608	298560
181	H13	F2_2+	EVD-UNSPL	82.4857	300910
182	H14	F6_2+	ACT2	81.4737	377768
183	H15	F6_2+	ACT2	81.5862	438005
185	H17	F6_2+	EVD-SPL	82.1061	401072
186	H18	F6_2+	EVD-SPL	82.1061	382905
187	H19	F6_2+	EVD-SPL	82.1061	416320
188	H20	F6_2+	EVD-UNSPL	82.1061	415882
189	H21	F6_2+	EVD-UNSPL	82.2576	424465
190	H22	F6_2+	EVD-UNSPL	82.2576	411898
191	H23	F6_2+	ACT2-RT	59.9969	5370.4
192	H24	F6_2+	ACT2-RT	59.9969	3390.67
193	I1	F4_2+	ACT2-RT	75.183	244129
194	I2	F4_2+	ACT2-RT	59.9969	3824.97
195	I3	F4_2+	ACT2-RT	59.9969	3244.96
196	I4	F4_2+	ACT2-RT	59.9969	5911.32
197	I5	F4_2+	ACT2	82.379	422824
198	I6	F4_2+	ACT2	82.379	342488
199	I7	F4_2+	ACT2	82.379	346612
200	I8	F4_2+	EVD-SPL	82.379	352417
201	I9	F4_2+	EVD-SPL	82.383	369460
202	I10	F4_2+	EVD-SPL	82.383	364040
203	I11	F4_2+	EVD-UNSPL	82.383	395020
204	I12	F4_2+	EVD-UNSPL	82.383	384104
205	I13	F4_2+	EVD-UNSPL	82.3733	370424
206	I14	F6_2+	ACT2-RT	59.9966	3871.88
207	I15	F6_2+	ACT2-RT	82.2608	422275
215	I23	F6_2+	ACT2-RT	59.9969	3358.31
216	I24	F6_2+	ACT2-RT	59.9969	4806.53
217	J1	F2_1-	ACT2-RT	59.9969	3255.52
218	J2	F2_1-	ACT2-RT	75.633	240820
219	J3	F2_1-	ACT2-RT	59.9969	6284.3
220	J4	F2_1-	ACT2-RT	59.9969	6061.32
221	J5	F2_1-	ACT2	82.4915	322741
222	J6	F2_1-	ACT2	82.4915	331323
223	J7	F2_1-	ACT2	82.4915	336136
224	J8	F2_1-	EVD-SPL	82.4915	327409
225	J9	F2_1-	EVD-SPL	82.608	294911
226	J10	F2_1-	EVD-SPL	82.608	302553
227	J11	F2_1-	EVD-UNSPL	82.608	338512
228	J12	F2_1-	EVD-UNSPL	82.608	320803
229	J13	F2_1-	EVD-UNSPL	82.3733	277119
230	J14	F6_1-	ACT2	81.5862	410680
231	J15	F6_1-	ACT2	81.6986	416385
232	J16	F6_1-	ACT2	82.2608	424514
233	J17	F6_1-	EVD-SPL	82.1061	232242
234	J18	F6_1-	EVD-SPL	82.1061	403955
235	J19	F6_1-	EVD-SPL	82.1061	406761
236	J20	F6_1-	EVD-UNSPL	82.2183	414101
237	J21	F6_1-	EVD-UNSPL	82.2576	432645
238	J22	F6_1-	EVD-UNSPL	82.2576	428053
239	J23	F6_1-	ACT2-RT	59.9969	3575.42
240	J24	F6_1-	ACT2-RT	59.9969	4351.64
241	K1	F4_1-	ACT2-RT	75.0705	310607
242	K2	F4_1-	ACT2-RT	59.9969	2927.91
243	K3	F4_1-	ACT2-RT	59.9969	4750.27
244	K4	F4_1-	ACT2-RT	59.9969	5380.74
245	K5	F4_1-	ACT2	82.379	375627
246	K6	F4_1-	ACT2	82.379	459384
247	K7	F4_1-	ACT2	82.2665	504770
248	K8	F4_1-	EVD-SPL	82.2665	433960
249	K9	F4_1-	EVD-SPL	82.383	389311
250	K10	F4_1-	EVD-SPL	82.383	397867
251	K11	F4_1-	EVD-UNSPL	82.2705	435761
252	K12	F4_1-	EVD-UNSPL	82.383	413840
253	K13	F4_1-	EVD-UNSPL	82.2608	421701
254	K14	F6_1-	ACT2-RT	92.1561	2089.94
255	K15	F6_1-	ACT2-RT	82.3733	396576
263	K23	F6_1-	ACT2-RT	59.9969	6284.14
264	K24	F6_1-	ACT2-RT	59.9969	1811.55
265	L1	F2_2-	ACT2-RT	59.9969	3772.15
266	L2	F2_2-	ACT2-RT	59.9969	3599.31
267	L3	F2_2-	ACT2-RT	59.9969	5721.82
268	L4	F2_2-	ACT2-RT	59.9969	6650.1
269	L5	F2_2-	ACT2	82.4915	438005
270	L6	F2_2-	ACT2	82.4915	356023
271	L7	F2_2-	ACT2	82.4915	373715
272	L8	F2_2-	EVD-SPL	82.4915	336427
274	L10	F2_2-	EVD-SPL	82.4955	339670
275	L11	F2_2-	EVD-UNSPL	82.4955	381971
276	L12	F2_2-	EVD-UNSPL	82.4955	367866
277	L13	F2_2-	EVD-UNSPL	82.3733	339933
278	L14	F6_2-	ACT2	81.6986	388881
279	L15	F6_2-	ACT2	81.8111	401087
281	L17	F6_2-	EVD-SPL	82.1061	421629
282	L18	F6_2-	EVD-SPL	82.1061	422418
283	L19	F6_2-	EVD-SPL	82.1061	401280
284	L20	F6_2-	EVD-UNSPL	82.2183	470755
285	L21	F6_2-	EVD-UNSPL	82.2576	417693
286	L22	F6_2-	EVD-UNSPL	82.1452	388197
287	L23	F6_2-	ACT2-RT	59.9969	5452.3
288	L24	F6_2-	ACT2-RT	59.9969	3285.1
289	M1	F4_2-	ACT2-RT	74.2831	286686
290	M2	F4_2-	ACT2-RT	59.9969	2785.21
291	M3	F4_2-	ACT2-RT	60.7843	3165.47
292	M4	F4_2-	ACT2-RT	59.9969	3573.41
293	M5	F4_2-	ACT2	82.379	421153
294	M6	F4_2-	ACT2	82.379	414016
295	M7	F4_2-	ACT2	82.379	445967
296	M8	F4_2-	EVD-SPL	82.379	432138
297	M9	F4_2-	EVD-SPL	82.4955	363903
298	M10	F4_2-	EVD-SPL	82.383	392086
299	M11	F4_2-	EVD-UNSPL	82.383	432343
300	M12	F4_2-	EVD-UNSPL	82.383	397376
301	M13	F4_2-	EVD-UNSPL	82.3733	342941
302	M14	F6_2-	ACT2-RT	61.0086	1918.69
303	M15	F6_2-	ACT2-RT	82.4857	371719
311	M23	F6_2-	ACT2-RT	59.9969	2575.49
312	M24	F6_2-	ACT2-RT	59.9969	2782.23
317	N5		ACT2	76.3055	181081
318	N6		ACT2	76.3055	224527
319	N7		ACT2	76.3055	231798
320	N8		EVD-SPL	59.9972	9406.23
321	N9		EVD-SPL	59.9964	6311.54
322	N10		EVD-SPL	59.9964	6699.32
323	N11		EVD-UNSPL	59.9964	7103.62
324	N12		EVD-UNSPL	59.9964	7173.61
325	N13		EVD-UNSPL	59.9966	5705.43
