# Supplementary material for: PTGS is dispensable for the initiation of epigenetic silencing of an active transposon in Arabidopsis
Source: EMBO Rep. 2024 Nov 7;25(12):28. doi: 10.1038/s44319-024-00304-5 (PMC11624286; doi:10.1038/s44319-024-00304-5)
Supplement: Supplementary file 2 — Source data Fig. 1 [file 44319_2024_304_MOESM2_ESM.zip › Figure 1/1C/Raw qPCR data 1C/qPCR_set-up_CN_RDR6_bulks.xlsx]

## Sheet: Sheet3
Plate plan
	COL1	COL2	COL3	COL4	COL5	COL6	COL7	COL8	COL9	COL10	COL11	COL12	COL13	COL14	COL15	COL16	COL17	COL18	COL19	COL20	COL21	COL22	COL23	COL24
A	Col-0.1	Col-0.1	Col-0.1	Col-0.1	Col-0.1	Col-0.1	Col-0.1	Col-0.1	Col-0.1	Col-0.3	Col-0.3	Col-0.3	Col-0.3	Col-0.3	Col-0.3	Col-0.3	Col-0.3	Col-0.3
B	Col-0.2	Col-0.2	Col-0.2	Col-0.2	Col-0.2	Col-0.2	Col-0.2	Col-0.2	Col-0.2
C	rdr6.1	rdr6.1	rdr6.1	rdr6.1	rdr6.1	rdr6.1	rdr6.1	rdr6.1	rdr6.1	rdr6.3	rdr6.3	rdr6.2	rdr6.3	rdr6.3	rdr6.3	rdr6.3	rdr6.3	rdr6.3
D	rdr6.2	rdr6.2	rdr6.2	rdr6.2	rdr6.2	rdr6.2	rdr6.2	rdr6.2	rdr6.2
E	r6.F2.1	r6.F2.1	r6.F2.1	r6.F2.1	r6.F2.1	r6.F2.1	r6.F2.1	r6.F2.1	r6.F2.1	r6F6.1	r6F6.1	r6F6.1	r6F6.1	r6F6.1	r6F6.1	r6F6.1	r6F6.1	r6F6.1
F	r6.F4.1	r6.F4.1	r6.F4.1	r6.F4.1	r6.F4.1	r6.F4.1	r6.F4.1	r6.F4.1	r6.F4.1
G	r6.F2.2	r6.F2.2	r6.F2.2	r6.F2.2	r6.F2.2	r6.F2.2	r6.F2.2	r6.F2.2	r6.F2.2	r6F6.2	r6F6.2	r6F6.2	r6F6.2	r6F6.2	r6F6.2	r6F6.2	r6F6.2	r6F6.2
H	r6.F4.2	r6.F4.2	r6.F4.2	r6.F4.2	r6.F4.2	r6.F4.2	r6.F4.2	r6.F4.2	r6.F4.2
I	r6.F2.1-	r6.F2.1-	r6.F2.1-	r6.F2.1-	r6.F2.1-	r6.F2.1-	r6.F2.1-	r6.F2.1-	r6.F2.1-	r6F6.1-	r6F6.1-	r6F6.1-	r6F6.1-	r6F6.1-	r6F6.1-	r6F6.1-	r6F6.1-	r6F6.1-
J	r6.F4.1-	r6.F4.1-	r6.F4.1-	r6.F4.1-	r6.F4.1-	r6.F4.1-	r6.F4.1-	r6.F4.1-	r6.F4.1-
K	r6.F2.2-	r6.F2.2-	r6.F2.2-	r6.F2.2-	r6.F2.2-	r6.F2.2-	r6.F2.2-	r6.F2.2-	r6.F2.2-	r6F6.2-	r6F6.2-	r6F6.2-	r6F6.2-	r6F6.2-	r6F6.2-	r6F6.2-	r6F6.2-	r6F6.2-
L	r6.F4.2-	r6.F4.2-	r6.F4.2-	r6.F4.2-	r6.F4.2-	r6.F4.2-	r6.F4.2-	r6.F4.2-	r6.F4.2-
M	Water	Water	Water	Water	Water	Water	Water	Water	Water
N
O
P
Master mix preparation
Primer Mix									cDNA Master Mix								Targets	(Primer pairs)			Samples
																					Col-0.2 1	Col-0.1
1. Preparation of 50µM primers pair stock									Make a Master Mix per cDNA sample								ACT2					Col-0.2
																	GAG				r6.2	r6.1
10 µL forward primer + 10 µL reverse primer				Concentration of stock:		50	µM		For 1 well:			For	3.5	reactions:			IN					r6.2
This 20 µL stock will be used for the primer mix									Fast Kapa 2X	5	µL	Fast Kapa 2X	17.5	µL							r6F6.1	r6.F2.2
									DNA (~0.1ng)	1	µL	DNA (~0.1ng)	3.5	µL								r6.F4.1
!!!	Keep the leftovers in the -20C freezer, it can be used for further qPCRs								Water	2	µL	Water	7	µL							r6F6.2	r6.F2.3
																						r6.F4.2
2. Preparation of the primer mix to load on the plate									Primer mix	2	µL										r6F6.3	r6.F2.1-
																						r6.F4.3
Numbers of reaction:		70																			r6F6.1-	r6.F2.2-
Total volume to prepare:		1200	µL	Concentration of the mix:		1.25	µM															r6.F4.1-
																					r6F6.2-	r6.F2.3-
50µM primer mix		30	µL																			r6.F4.2-
Water		1170	µL	1200																	r6F6.3- 1
																						r6.F4.3-
	2 µL of the primer mix in each well
