# Supplementary material for: PTGS is dispensable for the initiation of epigenetic silencing of an active transposon in Arabidopsis
Source: EMBO Rep. 2024 Nov 7;25(12):28. doi: 10.1038/s44319-024-00304-5 (PMC11624286; doi:10.1038/s44319-024-00304-5)
Supplement: Supplementary file 2 — Source data Fig. 1 [file 44319_2024_304_MOESM2_ESM.zip › Figure 1/1C/Raw qPCR data 1C/rdr6_allGen_CopyNumb_120821.xlsx]

## Sheet: Sample Setup
Block Type	384-Well Block
Calibration Background is expired	No
Calibration Background performed on	06-16-2021
Calibration Pure Dye ABY is expired	No
Calibration Pure Dye ABY performed on	06-16-2021
Calibration Pure Dye CY5 is expired	No
Calibration Pure Dye CY5 performed on	06-16-2021
Calibration Pure Dye FAM is expired	No
Calibration Pure Dye FAM performed on	06-16-2021
Calibration Pure Dye JUN is expired	No
Calibration Pure Dye JUN performed on	06-16-2021
Calibration Pure Dye MUSTANG PURPLE is expired	No
Calibration Pure Dye MUSTANG PURPLE performed on	06-16-2021
Calibration Pure Dye NED is expired	No
Calibration Pure Dye NED performed on	06-16-2021
Calibration Pure Dye ROX is expired	No
Calibration Pure Dye ROX performed on	06-16-2021
Calibration Pure Dye SYBR is expired	No
Calibration Pure Dye SYBR performed on	06-16-2021
Calibration Pure Dye TAMRA is expired	No
Calibration Pure Dye TAMRA performed on	06-16-2021
Calibration Pure Dye VIC is expired	No
Calibration Pure Dye VIC performed on	06-16-2021
Calibration ROI is expired	No
Calibration ROI performed on	06-16-2021
Calibration Uniformity is expired	No
Calibration Uniformity performed on	06-16-2021
Chemistry	SYBR_GREEN
Date Created	2021-09-28 12:55:27 PM CEST
Experiment File Name	R:\Marieke_AMO\qPCR\rdr6_allGen_CopyNumb_120821.eds
Experiment Name	rdr6_allGen_CopyNumb_120821
Experiment Run End Time	2021-08-12 18:28:19 PM CEST
Experiment Type	Comparative Cт (ΔΔCт)
Instrument Name	272531281
Instrument Serial Number	272531281
Instrument Type	QuantStudio™ 5 System
Passive Reference	ROX
Post-read Stage/Step
Pre-read Stage/Step
Quantification Cycle Method	Ct
Signal Smoothing On	true
Stage where Melt Analysis is performed	Stage3
Stage/ Cycle where Ct Analysis is performed	Stage2, Step2
Well	Well Position	Sample Name	Sample Color	Biogroup Name	Biogroup Color	Target Name	Target Color	Task	Reporter	Quencher	Quantity	Comments
1	A1	Col-0.7	RGB(128,0,255)			ACT2	RGB(255,255,0)	UNKNOWN	SYBR	None
2	A2	Col-0.7	RGB(128,0,255)			ACT2	RGB(255,255,0)	UNKNOWN	SYBR	None
3	A3	Col-0.7	RGB(128,0,255)			ACT2	RGB(255,255,0)	UNKNOWN	SYBR	None
4	A4	Col-0.7	RGB(128,0,255)			EVD-IN	RGB(0,0,255)	UNKNOWN	SYBR	None
5	A5	Col-0.7	RGB(128,0,255)			EVD-IN	RGB(0,0,255)	UNKNOWN	SYBR	None
6	A6	Col-0.7	RGB(128,0,255)			EVD-IN	RGB(0,0,255)	UNKNOWN	SYBR	None
7	A7	Col-0.7	RGB(128,0,255)			EVD-GAG	RGB(0,255,0)	UNKNOWN	SYBR	None
8	A8	Col-0.7	RGB(128,0,255)			EVD-GAG	RGB(0,255,0)	UNKNOWN	SYBR	None
9	A9	Col-0.7	RGB(128,0,255)			EVD-GAG	RGB(0,255,0)	UNKNOWN	SYBR	None
10	A10	Col-0.9	RGB(0,0,255)			ACT2	RGB(255,255,0)	UNKNOWN	SYBR	None
11	A11	Col-0.9	RGB(0,0,255)			ACT2	RGB(255,255,0)	UNKNOWN	SYBR	None
12	A12	Col-0.9	RGB(0,0,255)			ACT2	RGB(255,255,0)	UNKNOWN	SYBR	None
13	A13	Col-0.9	RGB(0,0,255)			EVD-IN	RGB(0,0,255)	UNKNOWN	SYBR	None
14	A14	Col-0.9	RGB(0,0,255)			EVD-IN	RGB(0,0,255)	UNKNOWN	SYBR	None
15	A15	Col-0.9	RGB(0,0,255)			EVD-IN	RGB(0,0,255)	UNKNOWN	SYBR	None
16	A16	Col-0.9	RGB(0,0,255)			EVD-GAG	RGB(0,255,0)	UNKNOWN	SYBR	None
17	A17	Col-0.9	RGB(0,0,255)			EVD-GAG	RGB(0,255,0)	UNKNOWN	SYBR	None
18	A18	Col-0.9	RGB(0,0,255)			EVD-GAG	RGB(0,255,0)	UNKNOWN	SYBR	None
19	A19	Col-0.9	RGB(0,0,255)			EVD-GAG	RGB(0,255,0)	UNKNOWN	SYBR	None
20	A20
21	A21
22	A22
23	A23
24	A24
25	B1	Col-0.8	RGB(176,23,31)			ACT2	RGB(255,255,0)	UNKNOWN	SYBR	None
26	B2	Col-0.8	RGB(176,23,31)			ACT2	RGB(255,255,0)	UNKNOWN	SYBR	None
27	B3	Col-0.8	RGB(176,23,31)			ACT2	RGB(255,255,0)	UNKNOWN	SYBR	None
28	B4	Col-0.8	RGB(176,23,31)			EVD-IN	RGB(0,0,255)	UNKNOWN	SYBR	None
29	B5	Col-0.8	RGB(176,23,31)			EVD-IN	RGB(0,0,255)	UNKNOWN	SYBR	None
30	B6	Col-0.8	RGB(176,23,31)			EVD-IN	RGB(0,0,255)	UNKNOWN	SYBR	None
31	B7	Col-0.8	RGB(176,23,31)			EVD-GAG	RGB(0,255,0)	UNKNOWN	SYBR	None
32	B8	Col-0.8	RGB(176,23,31)			EVD-GAG	RGB(0,255,0)	UNKNOWN	SYBR	None
33	B9	Col-0.8	RGB(176,23,31)			EVD-GAG	RGB(0,255,0)	UNKNOWN	SYBR	None
34	B10
35	B11
36	B12
37	B13
38	B14
39	B15
40	B16
41	B17
42	B18
43	B19
44	B20
45	B21
46	B22
47	B23
48	B24
49	C1	rdr6.1	RGB(176,23,31)			ACT2	RGB(255,255,0)	UNKNOWN	SYBR	None
50	C2	rdr6.1	RGB(176,23,31)			ACT2	RGB(255,255,0)	UNKNOWN	SYBR	None
51	C3	rdr6.1	RGB(176,23,31)			ACT2	RGB(255,255,0)	UNKNOWN	SYBR	None
52	C4	rdr6.1	RGB(176,23,31)			EVD-IN	RGB(0,0,255)	UNKNOWN	SYBR	None
53	C5	rdr6.1	RGB(176,23,31)			EVD-IN	RGB(0,0,255)	UNKNOWN	SYBR	None
54	C6	rdr6.1	RGB(176,23,31)			EVD-IN	RGB(0,0,255)	UNKNOWN	SYBR	None
55	C7	rdr6.1	RGB(176,23,31)			EVD-GAG	RGB(0,255,0)	UNKNOWN	SYBR	None
56	C8	rdr6.1	RGB(176,23,31)			EVD-GAG	RGB(0,255,0)	UNKNOWN	SYBR	None
57	C9	rdr6.1	RGB(176,23,31)			EVD-GAG	RGB(0,255,0)	UNKNOWN	SYBR	None
58	C10	rdr6.3	RGB(255,127,0)			ACT2	RGB(255,255,0)	UNKNOWN	SYBR	None
59	C11	rdr6.3	RGB(255,127,0)			ACT2	RGB(255,255,0)	UNKNOWN	SYBR	None
60	C12	rdr6.3	RGB(255,127,0)			ACT2	RGB(255,255,0)	UNKNOWN	SYBR	None
61	C13	rdr6.3	RGB(255,127,0)			EVD-IN	RGB(0,0,255)	UNKNOWN	SYBR	None
62	C14	rdr6.3	RGB(255,127,0)			EVD-IN	RGB(0,0,255)	UNKNOWN	SYBR	None
63	C15	rdr6.3	RGB(255,127,0)			EVD-IN	RGB(0,0,255)	UNKNOWN	SYBR	None
64	C16	rdr6.3	RGB(255,127,0)			EVD-GAG	RGB(0,255,0)	UNKNOWN	SYBR	None
65	C17	rdr6.3	RGB(255,127,0)			EVD-GAG	RGB(0,255,0)	UNKNOWN	SYBR	None
66	C18	rdr6.3	RGB(255,127,0)			EVD-GAG	RGB(0,255,0)	UNKNOWN	SYBR	None
67	C19	rdr6.3	RGB(255,127,0)			EVD-GAG	RGB(0,255,0)	UNKNOWN	SYBR	None
68	C20
69	C21
70	C22
71	C23
72	C24
73	D1	rdr6.2	RGB(0,139,69)			ACT2	RGB(255,255,0)	UNKNOWN	SYBR	None
74	D2	rdr6.2	RGB(0,139,69)			ACT2	RGB(255,255,0)	UNKNOWN	SYBR	None
75	D3	rdr6.2	RGB(0,139,69)			ACT2	RGB(255,255,0)	UNKNOWN	SYBR	None
76	D4	rdr6.2	RGB(0,139,69)			EVD-IN	RGB(0,0,255)	UNKNOWN	SYBR	None
77	D5	rdr6.2	RGB(0,139,69)			EVD-IN	RGB(0,0,255)	UNKNOWN	SYBR	None
78	D6	rdr6.2	RGB(0,139,69)			EVD-IN	RGB(0,0,255)	UNKNOWN	SYBR	None
79	D7	rdr6.2	RGB(0,139,69)			EVD-GAG	RGB(0,255,0)	UNKNOWN	SYBR	None
80	D8	rdr6.2	RGB(0,139,69)			EVD-GAG	RGB(0,255,0)	UNKNOWN	SYBR	None
81	D9	rdr6.2	RGB(0,139,69)			EVD-GAG	RGB(0,255,0)	UNKNOWN	SYBR	None
82	D10
83	D11
84	D12
85	D13
86	D14
87	D15
88	D16
89	D17
90	D18
91	D19
92	D20
93	D21
94	D22
95	D23
96	D24
97	E1	F2.1+	RGB(139,137,112)			ACT2	RGB(255,255,0)	UNKNOWN	SYBR	None
98	E2	F2.1+	RGB(139,137,112)			ACT2	RGB(255,255,0)	UNKNOWN	SYBR	None
99	E3	F2.1+	RGB(139,137,112)			ACT2	RGB(255,255,0)	UNKNOWN	SYBR	None
100	E4	F2.1+	RGB(139,137,112)			EVD-IN	RGB(0,0,255)	UNKNOWN	SYBR	None
101	E5	F2.1+	RGB(139,137,112)			EVD-IN	RGB(0,0,255)	UNKNOWN	SYBR	None
102	E6	F2.1+	RGB(139,137,112)			EVD-IN	RGB(0,0,255)	UNKNOWN	SYBR	None
103	E7	F2.1+	RGB(139,137,112)			EVD-GAG	RGB(0,255,0)	UNKNOWN	SYBR	None
104	E8	F2.1+	RGB(139,137,112)			EVD-GAG	RGB(0,255,0)	UNKNOWN	SYBR	None
105	E9	F2.1+	RGB(139,137,112)			EVD-GAG	RGB(0,255,0)	UNKNOWN	SYBR	None
106	E10	F6.1+	RGB(0,0,255)			ACT2	RGB(255,255,0)	UNKNOWN	SYBR	None
107	E11	F6.1+	RGB(0,0,255)			ACT2	RGB(255,255,0)	UNKNOWN	SYBR	None
108	E12	F6.1+	RGB(0,0,255)			ACT2	RGB(255,255,0)	UNKNOWN	SYBR	None
109	E13	F6.1+	RGB(0,0,255)			EVD-IN	RGB(0,0,255)	UNKNOWN	SYBR	None
110	E14	F6.1+	RGB(0,0,255)			EVD-IN	RGB(0,0,255)	UNKNOWN	SYBR	None
111	E15	F6.1+	RGB(0,0,255)			EVD-IN	RGB(0,0,255)	UNKNOWN	SYBR	None
112	E16	F6.1+	RGB(0,0,255)			EVD-GAG	RGB(0,255,0)	UNKNOWN	SYBR	None
113	E17	F6.1+	RGB(0,0,255)			EVD-GAG	RGB(0,255,0)	UNKNOWN	SYBR	None
114	E18	F6.1+	RGB(0,0,255)			EVD-GAG	RGB(0,255,0)	UNKNOWN	SYBR	None
115	E19	F6.1+	RGB(0,0,255)			EVD-GAG	RGB(0,255,0)	UNKNOWN	SYBR	None
116	E20
117	E21
118	E22
119	E23
120	E24
121	F1	F4.1+	RGB(0,245,255)			ACT2	RGB(255,255,0)	UNKNOWN	SYBR	None
122	F2	F4.1+	RGB(0,245,255)			ACT2	RGB(255,255,0)	UNKNOWN	SYBR	None
123	F3	F4.1+	RGB(0,245,255)			ACT2	RGB(255,255,0)	UNKNOWN	SYBR	None
124	F4	F4.1+	RGB(0,245,255)			EVD-IN	RGB(0,0,255)	UNKNOWN	SYBR	None
125	F5	F4.1+	RGB(0,245,255)			EVD-IN	RGB(0,0,255)	UNKNOWN	SYBR	None
126	F6	F4.1+	RGB(0,245,255)			EVD-IN	RGB(0,0,255)	UNKNOWN	SYBR	None
127	F7	F4.1+	RGB(0,245,255)			EVD-GAG	RGB(0,255,0)	UNKNOWN	SYBR	None
128	F8	F4.1+	RGB(0,245,255)			EVD-GAG	RGB(0,255,0)	UNKNOWN	SYBR	None
129	F9	F4.1+	RGB(0,245,255)			EVD-GAG	RGB(0,255,0)	UNKNOWN	SYBR	None
130	F10
131	F11
132	F12
133	F13
134	F14
135	F15
136	F16
137	F17
138	F18
139	F19
140	F20
141	F21
142	F22
143	F23
144	F24
145	G1	F2.2+	RGB(238,121,66)			ACT2	RGB(255,255,0)	UNKNOWN	SYBR	None
146	G2	F2.2+	RGB(238,121,66)			ACT2	RGB(255,255,0)	UNKNOWN	SYBR	None
147	G3	F2.2+	RGB(238,121,66)			ACT2	RGB(255,255,0)	UNKNOWN	SYBR	None
148	G4	F2.2+	RGB(238,121,66)			EVD-IN	RGB(0,0,255)	UNKNOWN	SYBR	None
149	G5	F2.2+	RGB(238,121,66)			EVD-IN	RGB(0,0,255)	UNKNOWN	SYBR	None
150	G6	F2.2+	RGB(238,121,66)			EVD-IN	RGB(0,0,255)	UNKNOWN	SYBR	None
151	G7	F2.2+	RGB(238,121,66)			EVD-GAG	RGB(0,255,0)	UNKNOWN	SYBR	None
152	G8	F2.2+	RGB(238,121,66)			EVD-GAG	RGB(0,255,0)	UNKNOWN	SYBR	None
153	G9	F2.2+	RGB(238,121,66)			EVD-GAG	RGB(0,255,0)	UNKNOWN	SYBR	None
154	G10	F6.2+	RGB(255,127,0)			ACT2	RGB(255,255,0)	UNKNOWN	SYBR	None
155	G11	F6.2+	RGB(255,127,0)			ACT2	RGB(255,255,0)	UNKNOWN	SYBR	None
156	G12	F6.2+	RGB(255,127,0)			ACT2	RGB(255,255,0)	UNKNOWN	SYBR	None
157	G13	F6.2+	RGB(255,127,0)			EVD-IN	RGB(0,0,255)	UNKNOWN	SYBR	None
158	G14	F6.2+	RGB(255,127,0)			EVD-IN	RGB(0,0,255)	UNKNOWN	SYBR	None
159	G15	F6.2+	RGB(255,127,0)			EVD-IN	RGB(0,0,255)	UNKNOWN	SYBR	None
160	G16	F6.2+	RGB(255,127,0)			EVD-GAG	RGB(0,255,0)	UNKNOWN	SYBR	None
161	G17	F6.2+	RGB(255,127,0)			EVD-GAG	RGB(0,255,0)	UNKNOWN	SYBR	None
162	G18	F6.2+	RGB(255,127,0)			EVD-GAG	RGB(0,255,0)	UNKNOWN	SYBR	None
163	G19	F6.2+	RGB(255,127,0)			EVD-GAG	RGB(0,255,0)	UNKNOWN	SYBR	None
164	G20
165	G21
166	G22
167	G23
168	G24
169	H1	F4.2+	RGB(238,220,130)			ACT2	RGB(255,255,0)	UNKNOWN	SYBR	None
170	H2	F4.2+	RGB(238,220,130)			ACT2	RGB(255,255,0)	UNKNOWN	SYBR	None
171	H3	F4.2+	RGB(238,220,130)			ACT2	RGB(255,255,0)	UNKNOWN	SYBR	None
172	H4	F4.2+	RGB(238,220,130)			EVD-IN	RGB(0,0,255)	UNKNOWN	SYBR	None
173	H5	F4.2+	RGB(238,220,130)			EVD-IN	RGB(0,0,255)	UNKNOWN	SYBR	None
174	H6	F4.2+	RGB(238,220,130)			EVD-IN	RGB(0,0,255)	UNKNOWN	SYBR	None
175	H7	F4.2+	RGB(238,220,130)			EVD-GAG	RGB(0,255,0)	UNKNOWN	SYBR	None
176	H8	F4.2+	RGB(238,220,130)			EVD-GAG	RGB(0,255,0)	UNKNOWN	SYBR	None
177	H9	F4.2+	RGB(238,220,130)			EVD-GAG	RGB(0,255,0)	UNKNOWN	SYBR	None
178	H10
179	H11
180	H12
181	H13
182	H14
183	H15
184	H16
185	H17
186	H18
187	H19
188	H20
189	H21
190	H22
191	H23
192	H24
193	I1	F2.1-	RGB(142,56,142)			ACT2	RGB(255,255,0)	UNKNOWN	SYBR	None
194	I2	F2.1-	RGB(142,56,142)			ACT2	RGB(255,255,0)	UNKNOWN	SYBR	None
195	I3	F2.1-	RGB(142,56,142)			ACT2	RGB(255,255,0)	UNKNOWN	SYBR	None
196	I4	F2.1-	RGB(142,56,142)			EVD-IN	RGB(0,0,255)	UNKNOWN	SYBR	None
197	I5	F2.1-	RGB(142,56,142)			EVD-IN	RGB(0,0,255)	UNKNOWN	SYBR	None
198	I6	F2.1-	RGB(142,56,142)			EVD-IN	RGB(0,0,255)	UNKNOWN	SYBR	None
199	I7	F2.1-	RGB(142,56,142)			EVD-GAG	RGB(0,255,0)	UNKNOWN	SYBR	None
200	I8	F2.1-	RGB(142,56,142)			EVD-GAG	RGB(0,255,0)	UNKNOWN	SYBR	None
201	I9	F2.1-	RGB(142,56,142)			EVD-GAG	RGB(0,255,0)	UNKNOWN	SYBR	None
202	I10	F6.1-	RGB(0,139,69)			ACT2	RGB(255,255,0)	UNKNOWN	SYBR	None
203	I11	F6.1-	RGB(0,139,69)			ACT2	RGB(255,255,0)	UNKNOWN	SYBR	None
204	I12	F6.1-	RGB(0,139,69)			ACT2	RGB(255,255,0)	UNKNOWN	SYBR	None
205	I13	F6.1-	RGB(0,139,69)			EVD-IN	RGB(0,0,255)	UNKNOWN	SYBR	None
206	I14	F6.1-	RGB(0,139,69)			EVD-IN	RGB(0,0,255)	UNKNOWN	SYBR	None
207	I15	F6.1-	RGB(0,139,69)			EVD-IN	RGB(0,0,255)	UNKNOWN	SYBR	None
208	I16	F6.1-	RGB(0,139,69)			EVD-GAG	RGB(0,255,0)	UNKNOWN	SYBR	None
209	I17	F6.1-	RGB(0,139,69)			EVD-GAG	RGB(0,255,0)	UNKNOWN	SYBR	None
210	I18	F6.1-	RGB(0,139,69)			EVD-GAG	RGB(0,255,0)	UNKNOWN	SYBR	None
211	I19	F6.1-	RGB(0,139,69)			EVD-GAG	RGB(0,255,0)	UNKNOWN	SYBR	None
212	I20
213	I21
214	I22
215	I23
216	I24
217	J1	F4.1-	RGB(238,238,0)			ACT2	RGB(255,255,0)	UNKNOWN	SYBR	None
218	J2	F4.1-	RGB(238,238,0)			ACT2	RGB(255,255,0)	UNKNOWN	SYBR	None
219	J3	F4.1-	RGB(238,238,0)			ACT2	RGB(255,255,0)	UNKNOWN	SYBR	None
220	J4	F4.1-	RGB(238,238,0)			EVD-IN	RGB(0,0,255)	UNKNOWN	SYBR	None
221	J5	F4.1-	RGB(238,238,0)			EVD-IN	RGB(0,0,255)	UNKNOWN	SYBR	None
222	J6	F4.1-	RGB(238,238,0)			EVD-IN	RGB(0,0,255)	UNKNOWN	SYBR	None
223	J7	F4.1-	RGB(238,238,0)			EVD-GAG	RGB(0,255,0)	UNKNOWN	SYBR	None
224	J8	F4.1-	RGB(238,238,0)			EVD-GAG	RGB(0,255,0)	UNKNOWN	SYBR	None
225	J9	F4.1-	RGB(238,238,0)			EVD-GAG	RGB(0,255,0)	UNKNOWN	SYBR	None
226	J10
227	J11
228	J12
229	J13
230	J14
231	J15
232	J16
233	J17
234	J18
235	J19
236	J20
237	J21
238	J22
239	J23
240	J24
241	K1	F2.2-	RGB(198,113,113)			ACT2	RGB(255,255,0)	UNKNOWN	SYBR	None
242	K2	F2.2-	RGB(198,113,113)			ACT2	RGB(255,255,0)	UNKNOWN	SYBR	None
243	K3	F2.2-	RGB(198,113,113)			ACT2	RGB(255,255,0)	UNKNOWN	SYBR	None
244	K4	F2.2-	RGB(198,113,113)			EVD-IN	RGB(0,0,255)	UNKNOWN	SYBR	None
245	K5	F2.2-	RGB(198,113,113)			EVD-IN	RGB(0,0,255)	UNKNOWN	SYBR	None
246	K6	F2.2-	RGB(198,113,113)			EVD-IN	RGB(0,0,255)	UNKNOWN	SYBR	None
247	K7	F2.2-	RGB(198,113,113)			EVD-GAG	RGB(0,255,0)	UNKNOWN	SYBR	None
248	K8	F2.2-	RGB(198,113,113)			EVD-GAG	RGB(0,255,0)	UNKNOWN	SYBR	None
249	K9	F2.2-	RGB(198,113,113)			EVD-GAG	RGB(0,255,0)	UNKNOWN	SYBR	None
250	K10	F6.2-	RGB(139,137,112)			ACT2	RGB(255,255,0)	UNKNOWN	SYBR	None
251	K11	F6.2-	RGB(139,137,112)			ACT2	RGB(255,255,0)	UNKNOWN	SYBR	None
252	K12	F6.2-	RGB(139,137,112)			ACT2	RGB(255,255,0)	UNKNOWN	SYBR	None
253	K13	F6.2-	RGB(139,137,112)			EVD-IN	RGB(0,0,255)	UNKNOWN	SYBR	None
254	K14	F6.2-	RGB(139,137,112)			EVD-IN	RGB(0,0,255)	UNKNOWN	SYBR	None
255	K15	F6.2-	RGB(139,137,112)			EVD-IN	RGB(0,0,255)	UNKNOWN	SYBR	None
256	K16	F6.2-	RGB(139,137,112)			EVD-GAG	RGB(0,255,0)	UNKNOWN	SYBR	None
257	K17	F6.2-	RGB(139,137,112)			EVD-GAG	RGB(0,255,0)	UNKNOWN	SYBR	None
258	K18	F6.2-	RGB(139,137,112)			EVD-GAG	RGB(0,255,0)	UNKNOWN	SYBR	None
259	K19	F6.2-	RGB(139,137,112)			EVD-GAG	RGB(0,255,0)	UNKNOWN	SYBR	None
260	K20
261	K21
262	K22
263	K23
264	K24
265	L1	F4.2-	RGB(142,142,56)			ACT2	RGB(255,255,0)	UNKNOWN	SYBR	None
266	L2	F4.2-	RGB(142,142,56)			ACT2	RGB(255,255,0)	UNKNOWN	SYBR	None
267	L3	F4.2-	RGB(142,142,56)			ACT2	RGB(255,255,0)	UNKNOWN	SYBR	None
268	L4	F4.2-	RGB(142,142,56)			EVD-IN	RGB(0,0,255)	UNKNOWN	SYBR	None
269	L5	F4.2-	RGB(142,142,56)			EVD-IN	RGB(0,0,255)	UNKNOWN	SYBR	None
270	L6	F4.2-	RGB(142,142,56)			EVD-IN	RGB(0,0,255)	UNKNOWN	SYBR	None
271	L7	F4.2-	RGB(142,142,56)			EVD-GAG	RGB(0,255,0)	UNKNOWN	SYBR	None
272	L8	F4.2-	RGB(142,142,56)			EVD-GAG	RGB(0,255,0)	UNKNOWN	SYBR	None
273	L9	F4.2-	RGB(142,142,56)			EVD-GAG	RGB(0,255,0)	UNKNOWN	SYBR	None
274	L10
275	L11
276	L12
277	L13
278	L14
279	L15
280	L16
281	L17
282	L18
283	L19
284	L20
285	L21
286	L22
287	L23
288	L24
289	M1					ACT2	RGB(255,255,0)	NTC	SYBR	None
290	M2					ACT2	RGB(255,255,0)	NTC	SYBR	None
291	M3					ACT2	RGB(255,255,0)	NTC	SYBR	None
292	M4					EVD-IN	RGB(0,0,255)	NTC	SYBR	None
293	M5					EVD-IN	RGB(0,0,255)	NTC	SYBR	None
294	M6					EVD-IN	RGB(0,0,255)	NTC	SYBR	None
295	M7					EVD-GAG	RGB(0,255,0)	NTC	SYBR	None
296	M8					EVD-GAG	RGB(0,255,0)	NTC	SYBR	None
297	M9					EVD-GAG	RGB(0,255,0)	NTC	SYBR	None
298	M10
299	M11
300	M12
301	M13
302	M14
303	M15
304	M16
305	M17
306	M18
307	M19
308	M20
309	M21
310	M22
311	M23
312	M24
313	N1
314	N2
315	N3
316	N4
317	N5
318	N6
319	N7
320	N8
321	N9
322	N10
323	N11
324	N12
325	N13
326	N14
327	N15
328	N16
329	N17
330	N18
331	N19
332	N20
333	N21
334	N22
335	N23
336	N24
337	O1
338	O2
339	O3
340	O4
341	O5
342	O6
343	O7
344	O8
345	O9
346	O10
347	O11
348	O12
349	O13
350	O14
351	O15
352	O16
353	O17
354	O18
355	O19
356	O20
357	O21
358	O22
359	O23
360	O24
361	P1
362	P2
363	P3
364	P4
365	P5
366	P6
367	P7
368	P8
369	P9
370	P10
371	P11
372	P12
373	P13
374	P14
375	P15
376	P16
377	P17
378	P18
379	P19
380	P20
381	P21
382	P22
383	P23
384	P24

## Sheet: Amplification Data
Block Type	384-Well Block
Calibration Background is expired	No
Calibration Background performed on	06-16-2021
Calibration Pure Dye ABY is expired	No
Calibration Pure Dye ABY performed on	06-16-2021
Calibration Pure Dye CY5 is expired	No
Calibration Pure Dye CY5 performed on	06-16-2021
Calibration Pure Dye FAM is expired	No
Calibration Pure Dye FAM performed on	06-16-2021
Calibration Pure Dye JUN is expired	No
Calibration Pure Dye JUN performed on	06-16-2021
Calibration Pure Dye MUSTANG PURPLE is expired	No
Calibration Pure Dye MUSTANG PURPLE performed on	06-16-2021
Calibration Pure Dye NED is expired	No
Calibration Pure Dye NED performed on	06-16-2021
Calibration Pure Dye ROX is expired	No
Calibration Pure Dye ROX performed on	06-16-2021
Calibration Pure Dye SYBR is expired	No
Calibration Pure Dye SYBR performed on	06-16-2021
Calibration Pure Dye TAMRA is expired	No
Calibration Pure Dye TAMRA performed on	06-16-2021
Calibration Pure Dye VIC is expired	No
Calibration Pure Dye VIC performed on	06-16-2021
Calibration ROI is expired	No
Calibration ROI performed on	06-16-2021
Calibration Uniformity is expired	No
Calibration Uniformity performed on	06-16-2021
Chemistry	SYBR_GREEN
Date Created	2021-09-28 12:55:29 PM CEST
Experiment File Name	R:\Marieke_AMO\qPCR\rdr6_allGen_CopyNumb_120821.eds
Experiment Name	rdr6_allGen_CopyNumb_120821
Experiment Run End Time	2021-08-12 18:28:19 PM CEST
Experiment Type	Comparative Cт (ΔΔCт)
Instrument Name	272531281
Instrument Serial Number	272531281
Instrument Type	QuantStudio™ 5 System
Passive Reference	ROX
Post-read Stage/Step
Pre-read Stage/Step
Quantification Cycle Method	Ct
Signal Smoothing On	true
Stage where Melt Analysis is performed	Stage3
Stage/ Cycle where Ct Analysis is performed	Stage2, Step2
Well	Well Position	Cycle	Target Name	Rn	Delta Rn
1	A1	1	ACT2	0.0726027	0.0066438
1	A1	2	ACT2	0.0713587	0.00160811
1	A1	3	ACT2	0.0719087	-0.00163354
1	A1	4	ACT2	0.074234	-0.0030999
1	A1	5	ACT2	0.077296	-0.00382951
1	A1	6	ACT2	0.0861273	0.00121016
1	A1	7	ACT2	0.089568	0.000859197
1	A1	8	ACT2	0.0949517	0.00245125
1	A1	9	ACT2	0.101742	0.00544938
1	A1	10	ACT2	0.104608	0.00452472
1	A1	11	ACT2	0.106076	0.00220027
1	A1	12	ACT2	0.106377	-0.00128965
1	A1	13	ACT2	0.109896	-0.00156238
1	A1	14	ACT2	0.113182	-0.00206799
1	A1	15	ACT2	0.117843	-0.00119869
1	A1	16	ACT2	0.12082	-0.00201334
1	A1	17	ACT2	0.133817	0.00719127
1	A1	18	ACT2	0.161368	0.0309512
1	A1	19	ACT2	0.21024	0.0760315
1	A1	20	ACT2	0.30048	0.16248
1	A1	21	ACT2	0.473006	0.331214
1	A1	22	ACT2	0.800829	0.655245
1	A1	23	ACT2	1.39556	1.24618
1	A1	24	ACT2	2.37061	2.21744
1	A1	25	ACT2	3.71813	3.56118
1	A1	26	ACT2	5.09532	4.93457
1	A1	27	ACT2	6.06653	5.90199
1	A1	28	ACT2	6.80278	6.63445
1	A1	29	ACT2	7.47184	7.29972
1	A1	30	ACT2	7.99265	7.81674
1	A1	31	ACT2	8.36014	8.18043
1	A1	32	ACT2	8.62022	8.43672
1	A1	33	ACT2	8.78461	8.59731
1	A1	34	ACT2	8.91475	8.72366
1	A1	35	ACT2	9.01736	8.82249
1	A1	36	ACT2	9.1016	8.90294
1	A1	37	ACT2	9.19272	8.99026
1	A1	38	ACT2	9.25366	9.04741
1	A1	39	ACT2	9.27139	9.06135
1	A1	40	ACT2	9.28292	9.06909
2	A2	1	ACT2	0.0839227	-0.00588055
2	A2	2	ACT2	0.0858365	-0.00544986
2	A2	3	ACT2	0.0899006	-0.00286881
2	A2	4	ACT2	0.0973783	0.00312583
2	A2	5	ACT2	0.101801	0.00606599
2	A2	6	ACT2	0.0987602	0.00154164
2	A2	7	ACT2	0.0968687	-0.00183282
2	A2	8	ACT2	0.0964302	-0.00375442
2	A2	9	ACT2	0.0978862	-0.00378141
2	A2	10	ACT2	0.100701	-0.00244933
2	A2	11	ACT2	0.104698	6.37794e-05
2	A2	12	ACT2	0.105877	-0.000239451
2	A2	13	ACT2	0.108018	0.000417982
2	A2	14	ACT2	0.110096	0.00101266
2	A2	15	ACT2	0.113264	0.00269834
2	A2	16	ACT2	0.120934	0.00888476
2	A2	17	ACT2	0.134393	0.0208613
2	A2	18	ACT2	0.16528	0.0502652
2	A2	19	ACT2	0.222786	0.106288
2	A2	20	ACT2	0.335434	0.217453
2	A2	21	ACT2	0.553024	0.433559
2	A2	22	ACT2	0.954278	0.833331
2	A2	23	ACT2	1.66861	1.54618
2	A2	24	ACT2	2.79993	2.67602
2	A2	25	ACT2	4.26374	4.13834
2	A2	26	ACT2	5.62301	5.49613
2	A2	27	ACT2	6.54964	6.42128
2	A2	28	ACT2	7.30564	7.1758
2	A2	29	ACT2	7.97425	7.84292
2	A2	30	ACT2	8.47226	8.33944
2	A2	31	ACT2	8.83114	8.69684
2	A2	32	ACT2	9.0949	8.95912
2	A2	33	ACT2	9.30702	9.16976
2	A2	34	ACT2	9.44034	9.30159
2	A2	35	ACT2	9.53504	9.39481
2	A2	36	ACT2	9.61017	9.46846
2	A2	37	ACT2	9.68152	9.53832
2	A2	38	ACT2	9.73712	9.59245
2	A2	39	ACT2	9.7847	9.63854
2	A2	40	ACT2	9.80504	9.6574
3	A3	1	ACT2	0.122098	-0.00963606
3	A3	2	ACT2	0.132859	-0.00183579
3	A3	3	ACT2	0.13852	0.000865634
3	A3	4	ACT2	0.139541	-0.0010736
3	A3	5	ACT2	0.142432	-0.00114309
3	A3	6	ACT2	0.146151	-0.000384369
3	A3	7	ACT2	0.148872	-0.000623067
3	A3	8	ACT2	0.154897	0.002442
3	A3	9	ACT2	0.156995	0.00158021
3	A3	10	ACT2	0.158854	0.000479093
3	A3	11	ACT2	0.160063	-0.00127273
3	A3	12	ACT2	0.163842	-0.000453712
3	A3	13	ACT2	0.165806	-0.00144979
3	A3	14	ACT2	0.171113	0.000896742
3	A3	15	ACT2	0.174093	0.000917607
3	A3	16	ACT2	0.175355	-0.000780928
3	A3	17	ACT2	0.188045	0.00894858
3	A3	18	ACT2	0.216168	0.034112
3	A3	19	ACT2	0.259076	0.07406
3	A3	20	ACT2	0.345473	0.157496
3	A3	21	ACT2	0.516117	0.325181
3	A3	22	ACT2	0.840524	0.646627
3	A3	23	ACT2	1.42866	1.23181
3	A3	24	ACT2	2.40831	2.2085
3	A3	25	ACT2	3.7874	3.58462
3	A3	26	ACT2	5.23266	5.02692
3	A3	27	ACT2	6.27326	6.06456
3	A3	28	ACT2	7.04502	6.83337
3	A3	29	ACT2	7.6955	7.48088
3	A3	30	ACT2	8.27568	8.0581
3	A3	31	ACT2	8.69902	8.47848
3	A3	32	ACT2	8.97331	8.74981
3	A3	33	ACT2	9.18233	8.95587
3	A3	34	ACT2	9.32316	9.09374
3	A3	35	ACT2	9.44242	9.21004
3	A3	36	ACT2	9.54365	9.30831
3	A3	37	ACT2	9.60537	9.36707
3	A3	38	ACT2	9.65769	9.41644
3	A3	39	ACT2	9.6973	9.45308
3	A3	40	ACT2	9.70808	9.4609
4	A4	1	EVD-IN	0.0724769	0.000640058
4	A4	2	EVD-IN	0.074489	0.000468854
4	A4	3	EVD-IN	0.07601	-0.000193447
4	A4	4	EVD-IN	0.0773028	-0.00108397
4	A4	5	EVD-IN	0.0808083	0.000238223
4	A4	6	EVD-IN	0.0824314	-0.000322042
4	A4	7	EVD-IN	0.0840284	-0.000908355
4	A4	8	EVD-IN	0.0862795	-0.000840604
4	A4	9	EVD-IN	0.0910256	0.00172218
4	A4	10	EVD-IN	0.0953914	0.00390468
4	A4	11	EVD-IN	0.0963561	0.00268606
4	A4	12	EVD-IN	0.0940205	-0.00183284
4	A4	13	EVD-IN	0.0943552	-0.00368141
4	A4	14	EVD-IN	0.100393	0.000172865
4	A4	15	EVD-IN	0.102542	0.000138663
4	A4	16	EVD-IN	0.109437	0.0048502
4	A4	17	EVD-IN	0.121266	0.0144966
4	A4	18	EVD-IN	0.147256	0.0383027
4	A4	19	EVD-IN	0.19595	0.0848136
4	A4	20	EVD-IN	0.292809	0.179489
4	A4	21	EVD-IN	0.477832	0.362329
4	A4	22	EVD-IN	0.823689	0.706003
4	A4	23	EVD-IN	1.44697	1.3271
4	A4	24	EVD-IN	2.47365	2.35159
4	A4	25	EVD-IN	3.92464	3.80041
4	A4	26	EVD-IN	5.5124	5.38598
4	A4	27	EVD-IN	6.73827	6.60967
4	A4	28	EVD-IN	7.53516	7.40438
4	A4	29	EVD-IN	8.11724	7.98427
4	A4	30	EVD-IN	8.58347	8.44831
4	A4	31	EVD-IN	8.89333	8.75599
4	A4	32	EVD-IN	9.09649	8.95697
4	A4	33	EVD-IN	9.22152	9.07981
4	A4	34	EVD-IN	9.30628	9.16239
4	A4	35	EVD-IN	9.36845	9.22238
4	A4	36	EVD-IN	9.4115	9.26325
4	A4	37	EVD-IN	9.43706	9.28662
4	A4	38	EVD-IN	9.44115	9.28853
4	A4	39	EVD-IN	9.44262	9.28782
4	A4	40	EVD-IN	9.44772	9.29073
5	A5	1	EVD-IN	0.0720035	-0.00702194
5	A5	2	EVD-IN	0.0733705	-0.00603514
5	A5	3	EVD-IN	0.0779242	-0.00186164
5	A5	4	EVD-IN	0.0803845	0.000218388
5	A5	5	EVD-IN	0.0835164	0.00297008
5	A5	6	EVD-IN	0.0857069	0.00478042
5	A5	7	EVD-IN	0.0818303	0.000523554
5	A5	8	EVD-IN	0.0801218	-0.00156514
5	A5	9	EVD-IN	0.0792558	-0.00281131
5	A5	10	EVD-IN	0.0792043	-0.00324303
5	A5	11	EVD-IN	0.0805748	-0.00225277
5	A5	12	EVD-IN	0.0815168	-0.0016909
5	A5	13	EVD-IN	0.0838542	0.000266221
5	A5	14	EVD-IN	0.0845829	0.000614711
5	A5	15	EVD-IN	0.0883998	0.00405141
5	A5	16	EVD-IN	0.0967797	0.0120511
5	A5	17	EVD-IN	0.114534	0.029425
5	A5	18	EVD-IN	0.143284	0.0577955
5	A5	19	EVD-IN	0.206032	0.120163
5	A5	20	EVD-IN	0.32907	0.242821
5	A5	21	EVD-IN	0.562019	0.475389
5	A5	22	EVD-IN	0.995049	0.908039
5	A5	23	EVD-IN	1.76607	1.67868
5	A5	24	EVD-IN	3.006	2.91823
5	A5	25	EVD-IN	4.6814	4.59325
5	A5	26	EVD-IN	6.40356	6.31503
5	A5	27	EVD-IN	7.63813	7.54922
5	A5	28	EVD-IN	8.43366	8.34437
5	A5	29	EVD-IN	9.0666	8.97692
5	A5	30	EVD-IN	9.54558	9.45553
5	A5	31	EVD-IN	9.86648	9.77604
5	A5	32	EVD-IN	10.0792	9.98837
5	A5	33	EVD-IN	10.2243	10.1331
5	A5	34	EVD-IN	10.3162	10.2246
5	A5	35	EVD-IN	10.3589	10.267
5	A5	36	EVD-IN	10.3926	10.3003
5	A5	37	EVD-IN	10.4175	10.3248
5	A5	38	EVD-IN	10.4278	10.3347
5	A5	39	EVD-IN	10.4097	10.3162
5	A5	40	EVD-IN	10.4016	10.3077
6	A6	1	EVD-IN	0.0591627	-0.0121647
6	A6	2	EVD-IN	0.0601647	-0.0122442
6	A6	3	EVD-IN	0.0682679	-0.00522252
6	A6	4	EVD-IN	0.075351	0.000779128
6	A6	5	EVD-IN	0.0777468	0.00209343
6	A6	6	EVD-IN	0.0813279	0.00459304
6	A6	7	EVD-IN	0.0791179	0.00130157
6	A6	8	EVD-IN	0.0777106	-0.00118726
6	A6	9	EVD-IN	0.0783477	-0.00163163
6	A6	10	EVD-IN	0.081393	0.000332197
6	A6	11	EVD-IN	0.0832876	0.00114533
6	A6	12	EVD-IN	0.0829053	-0.000318503
6	A6	13	EVD-IN	0.0822145	-0.00209083
6	A6	14	EVD-IN	0.0837978	-0.00158893
6	A6	15	EVD-IN	0.0882632	0.00179498
6	A6	16	EVD-IN	0.0928491	0.00529936
6	A6	17	EVD-IN	0.105871	0.0172397
6	A6	18	EVD-IN	0.138277	0.0485639
6	A6	19	EVD-IN	0.201466	0.110671
6	A6	20	EVD-IN	0.31602	0.224144
6	A6	21	EVD-IN	0.538493	0.445536
6	A6	22	EVD-IN	0.952758	0.858719
6	A6	23	EVD-IN	1.68943	1.59431
6	A6	24	EVD-IN	2.88012	2.78392
6	A6	25	EVD-IN	4.48725	4.38997
6	A6	26	EVD-IN	6.15626	6.0579
6	A6	27	EVD-IN	7.36342	7.26397
6	A6	28	EVD-IN	8.15764	8.05711
6	A6	29	EVD-IN	8.77885	8.67724
6	A6	30	EVD-IN	9.25473	9.15204
6	A6	31	EVD-IN	9.58274	9.47897
6	A6	32	EVD-IN	9.78996	9.68511
6	A6	33	EVD-IN	9.9453	9.83937
6	A6	34	EVD-IN	10.0166	9.90954
6	A6	35	EVD-IN	10.0721	9.96405
6	A6	36	EVD-IN	10.0957	9.98656
6	A6	37	EVD-IN	10.1032	9.99298
6	A6	38	EVD-IN	10.1201	10.0087
6	A6	39	EVD-IN	10.1074	9.99495
6	A6	40	EVD-IN	10.0983	9.98483
7	A7	1	EVD-GAG	0.279413	-0.0375281
7	A7	2	EVD-GAG	0.287789	-0.0370761
7	A7	3	EVD-GAG	0.304363	-0.028426
7	A7	4	EVD-GAG	0.324777	-0.0159351
7	A7	5	EVD-GAG	0.344929	-0.00370728
7	A7	6	EVD-GAG	0.3683	0.0117398
7	A7	7	EVD-GAG	0.380442	0.0159575
7	A7	8	EVD-GAG	0.39091	0.0185021
7	A7	9	EVD-GAG	0.397342	0.0170102
7	A7	10	EVD-GAG	0.402513	0.0142572
7	A7	11	EVD-GAG	0.402852	0.006672
7	A7	12	EVD-GAG	0.403642	-0.000461656
7	A7	13	EVD-GAG	0.406745	-0.00528277
7	A7	14	EVD-GAG	0.409949	-0.0100025
7	A7	15	EVD-GAG	0.420108	-0.00776672
7	A7	16	EVD-GAG	0.423242	-0.0125567
7	A7	17	EVD-GAG	0.436664	-0.00705875
7	A7	18	EVD-GAG	0.469179	0.017532
7	A7	19	EVD-GAG	0.530901	0.0713309
7	A7	20	EVD-GAG	0.653042	0.185548
7	A7	21	EVD-GAG	0.892682	0.417264
7	A7	22	EVD-GAG	1.34032	0.856982
7	A7	23	EVD-GAG	2.12061	1.62935
7	A7	24	EVD-GAG	3.32874	2.82955
7	A7	25	EVD-GAG	4.85914	4.35202
7	A7	26	EVD-GAG	6.26133	5.74629
7	A7	27	EVD-GAG	7.28999	6.76703
7	A7	28	EVD-GAG	8.08921	7.55833
7	A7	29	EVD-GAG	8.694	8.15519
7	A7	30	EVD-GAG	9.19465	8.64792
7	A7	31	EVD-GAG	9.54842	8.99376
7	A7	32	EVD-GAG	9.82195	9.25937
7	A7	33	EVD-GAG	10.0251	9.45463
7	A7	34	EVD-GAG	10.1601	9.58167
7	A7	35	EVD-GAG	10.2734	9.68705
7	A7	36	EVD-GAG	10.3603	9.76607
7	A7	37	EVD-GAG	10.436	9.83376
7	A7	38	EVD-GAG	10.5058	9.89568
7	A7	39	EVD-GAG	10.5459	9.92783
7	A7	40	EVD-GAG	10.5914	9.96547
8	A8	1	EVD-GAG	0.222545	-0.0234486
8	A8	2	EVD-GAG	0.227793	-0.0219765
8	A8	3	EVD-GAG	0.242763	-0.0107821
8	A8	4	EVD-GAG	0.253139	-0.00418174
8	A8	5	EVD-GAG	0.263554	0.00245709
8	A8	6	EVD-GAG	0.269373	0.00450043
8	A8	7	EVD-GAG	0.270945	0.00229655
8	A8	8	EVD-GAG	0.277426	0.00500204
8	A8	9	EVD-GAG	0.281301	0.00510092
8	A8	10	EVD-GAG	0.283743	0.00376727
8	A8	11	EVD-GAG	0.286242	0.00249087
8	A8	12	EVD-GAG	0.290055	0.00252861
8	A8	13	EVD-GAG	0.289145	-0.00215724
8	A8	14	EVD-GAG	0.289325	-0.00575378
8	A8	15	EVD-GAG	0.293585	-0.00526892
8	A8	16	EVD-GAG	0.300807	-0.00182228
8	A8	17	EVD-GAG	0.32014	0.0137348
8	A8	18	EVD-GAG	0.351555	0.041374
8	A8	19	EVD-GAG	0.413529	0.0995726
8	A8	20	EVD-GAG	0.536067	0.218334
8	A8	21	EVD-GAG	0.76624	0.444732
8	A8	22	EVD-GAG	1.19528	0.869996
8	A8	23	EVD-GAG	1.93953	1.61047
8	A8	24	EVD-GAG	3.10414	2.7713
8	A8	25	EVD-GAG	4.5768	4.24019
8	A8	26	EVD-GAG	5.96291	5.62253
8	A8	27	EVD-GAG	7.00954	6.66538
8	A8	28	EVD-GAG	7.83383	7.48589
8	A8	29	EVD-GAG	8.46766	8.11595
8	A8	30	EVD-GAG	8.96676	8.61127
8	A8	31	EVD-GAG	9.32213	8.96287
8	A8	32	EVD-GAG	9.58031	9.21727
8	A8	33	EVD-GAG	9.78537	9.41856
8	A8	34	EVD-GAG	9.92928	9.55869
8	A8	35	EVD-GAG	10.028	9.65367
8	A8	36	EVD-GAG	10.1234	9.74529
8	A8	37	EVD-GAG	10.2029	9.82099
8	A8	38	EVD-GAG	10.2615	9.87579
8	A8	39	EVD-GAG	10.293	9.9035
8	A8	40	EVD-GAG	10.3135	9.92024
9	A9	1	EVD-GAG	0.224815	-0.0298162
9	A9	2	EVD-GAG	0.231346	-0.0290098
9	A9	3	EVD-GAG	0.248713	-0.0173678
9	A9	4	EVD-GAG	0.264501	-0.00730425
9	A9	5	EVD-GAG	0.2781	0.0005696
9	A9	6	EVD-GAG	0.289685	0.00643045
9	A9	7	EVD-GAG	0.297396	0.00841688
9	A9	8	EVD-GAG	0.305377	0.0106724
9	A9	9	EVD-GAG	0.309488	0.00905886
9	A9	10	EVD-GAG	0.310848	0.00469468
9	A9	11	EVD-GAG	0.312892	0.0010134
9	A9	12	EVD-GAG	0.320698	0.00309493
9	A9	13	EVD-GAG	0.320848	-0.0024797
9	A9	14	EVD-GAG	0.322089	-0.00696392
9	A9	15	EVD-GAG	0.328849	-0.00592827
9	A9	16	EVD-GAG	0.336595	-0.00390724
9	A9	17	EVD-GAG	0.352941	0.00671418
9	A9	18	EVD-GAG	0.381705	0.0297542
9	A9	19	EVD-GAG	0.443884	0.0862079
9	A9	20	EVD-GAG	0.560569	0.197169
9	A9	21	EVD-GAG	0.787359	0.418234
9	A9	22	EVD-GAG	1.21254	0.837685
9	A9	23	EVD-GAG	1.95266	1.57208
9	A9	24	EVD-GAG	3.10742	2.72112
9	A9	25	EVD-GAG	4.58935	4.19732
9	A9	26	EVD-GAG	5.95975	5.562
9	A9	27	EVD-GAG	6.98417	6.58069
9	A9	28	EVD-GAG	7.78068	7.37148
9	A9	29	EVD-GAG	8.38313	7.9682
9	A9	30	EVD-GAG	8.88584	8.46519
9	A9	31	EVD-GAG	9.2671	8.84073
9	A9	32	EVD-GAG	9.53667	9.10457
9	A9	33	EVD-GAG	9.72603	9.2882
9	A9	34	EVD-GAG	9.87077	9.42723
9	A9	35	EVD-GAG	9.98155	9.53228
9	A9	36	EVD-GAG	10.0666	9.61157
9	A9	37	EVD-GAG	10.128	9.66729
9	A9	38	EVD-GAG	10.1823	9.71589
9	A9	39	EVD-GAG	10.2165	9.74435
9	A9	40	EVD-GAG	10.2176	9.73971
10	A10	1	ACT2	0.0961612	-0.00426192
10	A10	2	ACT2	0.0992335	-0.00258111
10	A10	3	ACT2	0.100522	-0.00268397
10	A10	4	ACT2	0.101587	-0.00301002
10	A10	5	ACT2	0.106028	3.91679e-05
10	A10	6	ACT2	0.111578	0.0041981
10	A10	7	ACT2	0.111512	0.00273996
10	A10	8	ACT2	0.111124	0.000961053
10	A10	9	ACT2	0.112918	0.00136352
10	A10	10	ACT2	0.113444	0.000497489
10	A10	11	ACT2	0.113027	-0.00131104
10	A10	12	ACT2	0.113894	-0.00183465
10	A10	13	ACT2	0.116799	-0.000321134
10	A10	14	ACT2	0.11773	-0.000781999
10	A10	15	ACT2	0.120047	0.000143518
10	A10	16	ACT2	0.126953	0.00565775
10	A10	17	ACT2	0.145082	0.0223954
10	A10	18	ACT2	0.178624	0.0545461
10	A10	19	ACT2	0.239716	0.114247
10	A10	20	ACT2	0.361452	0.234591
10	A10	21	ACT2	0.59447	0.466218
10	A10	22	ACT2	1.03151	0.901862
10	A10	23	ACT2	1.80504	1.67401
10	A10	24	ACT2	3.01472	2.88229
10	A10	25	ACT2	4.57464	4.44082
10	A10	26	ACT2	5.9813	5.84609
10	A10	27	ACT2	6.92523	6.78863
10	A10	28	ACT2	7.73142	7.59343
10	A10	29	ACT2	8.41592	8.27653
10	A10	30	ACT2	8.95947	8.81869
10	A10	31	ACT2	9.35113	9.20896
10	A10	32	ACT2	9.61495	9.47139
10	A10	33	ACT2	9.83513	9.69018
10	A10	34	ACT2	9.96868	9.82234
10	A10	35	ACT2	10.087	9.93927
10	A10	36	ACT2	10.182	10.0328
10	A10	37	ACT2	10.243	10.0925
10	A10	38	ACT2	10.3027	10.1508
10	A10	39	ACT2	10.3417	10.1884
10	A10	40	ACT2	10.3717	10.2171
11	A11	1	ACT2	0.0875595	-0.00165233
11	A11	2	ACT2	0.0885028	-0.00303593
11	A11	3	ACT2	0.0937771	-8.85802e-05
11	A11	4	ACT2	0.0960314	-0.000161262
11	A11	5	ACT2	0.0975329	-0.000986631
11	A11	6	ACT2	0.100745	-0.000101638
11	A11	7	ACT2	0.102449	-0.00072412
11	A11	8	ACT2	0.106528	0.00102732
11	A11	9	ACT2	0.109707	0.00187953
11	A11	10	ACT2	0.112148	0.00199386
11	A11	11	ACT2	0.113668	0.00118705
11	A11	12	ACT2	0.113349	-0.00145946
11	A11	13	ACT2	0.113783	-0.00335221
11	A11	14	ACT2	0.11677	-0.00269223
11	A11	15	ACT2	0.125267	0.00347838
11	A11	16	ACT2	0.12954	0.00542389
11	A11	17	ACT2	0.141191	0.0147486
11	A11	18	ACT2	0.179744	0.0509748
11	A11	19	ACT2	0.243746	0.112649
11	A11	20	ACT2	0.365401	0.231977
11	A11	21	ACT2	0.604343	0.468593
11	A11	22	ACT2	1.05151	0.913432
11	A11	23	ACT2	1.82408	1.68367
11	A11	24	ACT2	3.03176	2.88903
11	A11	25	ACT2	4.52333	4.37827
11	A11	26	ACT2	5.8006	5.65321
11	A11	27	ACT2	6.70585	6.55614
11	A11	28	ACT2	7.49597	7.34394
11	A11	29	ACT2	8.17591	8.02155
11	A11	30	ACT2	8.71743	8.56073
11	A11	31	ACT2	9.09695	8.93793
11	A11	32	ACT2	9.36054	9.19919
11	A11	33	ACT2	9.54443	9.38075
11	A11	34	ACT2	9.68595	9.51995
11	A11	35	ACT2	9.8152	9.64687
11	A11	36	ACT2	9.91181	9.74116
11	A11	37	ACT2	9.96003	9.78705
11	A11	38	ACT2	10.0121	9.83676
11	A11	39	ACT2	10.0707	9.89305
11	A11	40	ACT2	10.0961	9.9161
12	A12	1	ACT2	0.137804	-0.00380736
12	A12	2	ACT2	0.13927	-0.00421636
12	A12	3	ACT2	0.145115	-0.000247598
12	A12	4	ACT2	0.147151	-8.7212e-05
12	A12	5	ACT2	0.149116	2.03589e-06
12	A12	6	ACT2	0.152934	0.00194444
12	A12	7	ACT2	0.154197	0.00133264
12	A12	8	ACT2	0.155197	0.000456789
12	A12	9	ACT2	0.155041	-0.00157474
12	A12	10	ACT2	0.155648	-0.00284339
12	A12	11	ACT2	0.15876	-0.00160757
12	A12	12	ACT2	0.16314	0.000897525
12	A12	13	ACT2	0.164221	0.000102121
12	A12	14	ACT2	0.165744	-0.000249586
12	A12	15	ACT2	0.169744	0.00187455
12	A12	16	ACT2	0.177496	0.0077508
12	A12	17	ACT2	0.193981	0.0223598
12	A12	18	ACT2	0.225014	0.0515172
12	A12	19	ACT2	0.289004	0.113632
12	A12	20	ACT2	0.411138	0.233891
12	A12	21	ACT2	0.651044	0.47192
12	A12	22	ACT2	1.09324	0.912239
12	A12	23	ACT2	1.87064	1.68777
12	A12	24	ACT2	3.08363	2.89888
12	A12	25	ACT2	4.59385	4.40723
12	A12	26	ACT2	5.90958	5.72108
12	A12	27	ACT2	6.87568	6.6853
12	A12	28	ACT2	7.74295	7.5507
12	A12	29	ACT2	8.47383	8.2797
12	A12	30	ACT2	9.05679	8.86079
12	A12	31	ACT2	9.4711	9.27322
12	A12	32	ACT2	9.76736	9.56761
12	A12	33	ACT2	9.99339	9.79175
12	A12	34	ACT2	10.1491	9.94562
12	A12	35	ACT2	10.2864	10.081
12	A12	36	ACT2	10.3761	10.1688
12	A12	37	ACT2	10.4273	10.2182
12	A12	38	ACT2	10.4836	10.2726
12	A12	39	ACT2	10.5341	10.3212
12	A12	40	ACT2	10.5684	10.3536
13	A13	1	EVD-IN	0.0980821	-0.00319461
13	A13	2	EVD-IN	0.0991696	-0.00292048
13	A13	3	EVD-IN	0.100578	-0.0023256
13	A13	4	EVD-IN	0.101468	-0.00224841
13	A13	5	EVD-IN	0.103561	-0.00096931
13	A13	6	EVD-IN	0.108931	0.00358747
13	A13	7	EVD-IN	0.110427	0.00427004
13	A13	8	EVD-IN	0.110753	0.00378301
13	A13	9	EVD-IN	0.105895	-0.00188907
13	A13	10	EVD-IN	0.105628	-0.00296884
13	A13	11	EVD-IN	0.109404	-6.34171e-06
13	A13	12	EVD-IN	0.109365	-0.000858938
13	A13	13	EVD-IN	0.109596	-0.00144095
13	A13	14	EVD-IN	0.112918	0.00106695
13	A13	15	EVD-IN	0.116145	0.00348119
13	A13	16	EVD-IN	0.127466	0.0139889
13	A13	17	EVD-IN	0.144633	0.0303417
13	A13	18	EVD-IN	0.179536	0.0644312
13	A13	19	EVD-IN	0.243173	0.127255
13	A13	20	EVD-IN	0.368264	0.251533
13	A13	21	EVD-IN	0.608031	0.490486
13	A13	22	EVD-IN	1.06293	0.944569
13	A13	23	EVD-IN	1.86549	1.74632
13	A13	24	EVD-IN	3.12714	3.00716
13	A13	25	EVD-IN	4.76848	4.64769
13	A13	26	EVD-IN	6.37904	6.25743
13	A13	27	EVD-IN	7.50048	7.37806
13	A13	28	EVD-IN	8.26461	8.14137
13	A13	29	EVD-IN	8.89229	8.76824
13	A13	30	EVD-IN	9.36116	9.23629
13	A13	31	EVD-IN	9.69201	9.56633
13	A13	32	EVD-IN	9.90366	9.77717
13	A13	33	EVD-IN	10.0328	9.90548
13	A13	34	EVD-IN	10.1112	9.9831
13	A13	35	EVD-IN	10.166	10.037
13	A13	36	EVD-IN	10.1919	10.0621
13	A13	37	EVD-IN	10.199	10.0684
13	A13	38	EVD-IN	10.1886	10.0572
13	A13	39	EVD-IN	10.1916	10.0594
13	A13	40	EVD-IN	10.1817	10.0487
14	A14	1	EVD-IN	0.180894	0.00404637
14	A14	2	EVD-IN	0.18079	0.00400975
14	A14	3	EVD-IN	0.180565	0.00385329
14	A14	4	EVD-IN	0.17716	0.000516326
14	A14	5	EVD-IN	0.177374	0.000797589
14	A14	6	EVD-IN	0.176967	0.000458739
14	A14	7	EVD-IN	0.175477	-0.000963737
14	A14	8	EVD-IN	0.175404	-0.000969054
14	A14	9	EVD-IN	0.17623	-7.52497e-05
14	A14	10	EVD-IN	0.173195	-0.00304195
14	A14	11	EVD-IN	0.170523	-0.00564676
14	A14	12	EVD-IN	0.171203	-0.0048984
14	A14	13	EVD-IN	0.175952	-8.20176e-05
14	A14	14	EVD-IN	0.179543	0.0035772
14	A14	15	EVD-IN	0.182372	0.00647402
14	A14	16	EVD-IN	0.189503	0.0136721
14	A14	17	EVD-IN	0.203693	0.0279299
14	A14	18	EVD-IN	0.235471	0.0597757
14	A14	19	EVD-IN	0.286612	0.110985
14	A14	20	EVD-IN	0.38508	0.209521
14	A14	21	EVD-IN	0.582059	0.406568
14	A14	22	EVD-IN	0.952173	0.77675
14	A14	23	EVD-IN	1.60183	1.42647
14	A14	24	EVD-IN	2.60906	2.43378
14	A14	25	EVD-IN	3.91835	3.74313
14	A14	26	EVD-IN	5.19279	5.01763
14	A14	27	EVD-IN	6.08914	5.91406
14	A14	28	EVD-IN	6.73304	6.55802
14	A14	29	EVD-IN	7.23402	7.05907
14	A14	30	EVD-IN	7.60149	7.42661
14	A14	31	EVD-IN	7.87391	7.6991
14	A14	32	EVD-IN	8.03546	7.86072
14	A14	33	EVD-IN	8.14745	7.97277
14	A14	34	EVD-IN	8.21771	8.0431
14	A14	35	EVD-IN	8.27228	8.09774
14	A14	36	EVD-IN	8.298	8.12352
14	A14	37	EVD-IN	8.2898	8.1154
14	A14	38	EVD-IN	8.2713	8.09696
14	A14	39	EVD-IN	8.26014	8.08587
14	A14	40	EVD-IN	8.25449	8.08029
15	A15	1	EVD-IN	0.0655166	0.00158161
15	A15	2	EVD-IN	0.0659644	8.81338e-05
15	A15	3	EVD-IN	0.0681548	0.000337232
15	A15	4	EVD-IN	0.070173	0.000414126
15	A15	5	EVD-IN	0.0718824	0.000182282
15	A15	6	EVD-IN	0.0731751	-0.000466295
15	A15	7	EVD-IN	0.0743482	-0.00123443
15	A15	8	EVD-IN	0.0779612	0.000437333
15	A15	9	EVD-IN	0.0784822	-0.000983027
15	A15	10	EVD-IN	0.0797574	-0.00164902
15	A15	11	EVD-IN	0.0856093	0.00226163
15	A15	12	EVD-IN	0.0867556	0.00146661
15	A15	13	EVD-IN	0.087895	0.000664712
15	A15	14	EVD-IN	0.0891247	-4.67704e-05
15	A15	15	EVD-IN	0.0897284	-0.00138439
15	A15	16	EVD-IN	0.0969658	0.00391173
15	A15	17	EVD-IN	0.114088	0.0190926
15	A15	18	EVD-IN	0.144376	0.0474396
15	A15	19	EVD-IN	0.200217	0.101339
15	A15	20	EVD-IN	0.317927	0.217108
15	A15	21	EVD-IN	0.539	0.43624
15	A15	22	EVD-IN	0.955316	0.850615
15	A15	23	EVD-IN	1.69814	1.5915
15	A15	24	EVD-IN	2.8812	2.77262
15	A15	25	EVD-IN	4.45494	4.34441
15	A15	26	EVD-IN	6.0436	5.93113
15	A15	27	EVD-IN	7.17685	7.06244
15	A15	28	EVD-IN	7.95533	7.83898
15	A15	29	EVD-IN	8.53435	8.41605
15	A15	30	EVD-IN	8.98757	8.86734
15	A15	31	EVD-IN	9.28693	9.16476
15	A15	32	EVD-IN	9.51288	9.38877
15	A15	33	EVD-IN	9.65855	9.53249
15	A15	34	EVD-IN	9.73348	9.60548
15	A15	35	EVD-IN	9.78441	9.65448
15	A15	36	EVD-IN	9.82755	9.69567
15	A15	37	EVD-IN	9.84472	9.71089
15	A15	38	EVD-IN	9.84309	9.70733
15	A15	39	EVD-IN	9.83254	9.69483
15	A15	40	EVD-IN	9.84621	9.70656
16	A16	1	EVD-GAG	0.229028	-0.0228389
16	A16	2	EVD-GAG	0.233986	-0.0223902
16	A16	3	EVD-GAG	0.24525	-0.0156347
16	A16	4	EVD-GAG	0.259419	-0.00597515
16	A16	5	EVD-GAG	0.271007	0.00110496
16	A16	6	EVD-GAG	0.283228	0.00881682
16	A16	7	EVD-GAG	0.286619	0.00769873
16	A16	8	EVD-GAG	0.289044	0.00561551
16	A16	9	EVD-GAG	0.294976	0.00703843
16	A16	10	EVD-GAG	0.299158	0.00671105
16	A16	11	EVD-GAG	0.298762	0.00180615
16	A16	12	EVD-GAG	0.298931	-0.00253363
16	A16	13	EVD-GAG	0.301551	-0.00442197
16	A16	14	EVD-GAG	0.30596	-0.00452186
16	A16	15	EVD-GAG	0.309286	-0.00570433
16	A16	16	EVD-GAG	0.314245	-0.00525476
16	A16	17	EVD-GAG	0.33128	0.00727187
16	A16	18	EVD-GAG	0.363449	0.0349319
16	A16	19	EVD-GAG	0.427358	0.094332
16	A16	20	EVD-GAG	0.552513	0.214978
16	A16	21	EVD-GAG	0.787057	0.445013
16	A16	22	EVD-GAG	1.22457	0.878017
16	A16	23	EVD-GAG	1.98465	1.63359
16	A16	24	EVD-GAG	3.15731	2.80174
16	A16	25	EVD-GAG	4.61981	4.25973
16	A16	26	EVD-GAG	5.97537	5.61079
16	A16	27	EVD-GAG	7.0188	6.64971
16	A16	28	EVD-GAG	7.85928	7.48567
16	A16	29	EVD-GAG	8.49335	8.11523
16	A16	30	EVD-GAG	8.99996	8.61734
16	A16	31	EVD-GAG	9.36353	8.9764
16	A16	32	EVD-GAG	9.61992	9.22828
16	A16	33	EVD-GAG	9.81223	9.41608
16	A16	34	EVD-GAG	9.95183	9.55117
16	A16	35	EVD-GAG	10.0699	9.66475
16	A16	36	EVD-GAG	10.1713	9.76163
16	A16	37	EVD-GAG	10.2422	9.82797
16	A16	38	EVD-GAG	10.3093	9.89063
16	A16	39	EVD-GAG	10.3541	9.93092
16	A16	40	EVD-GAG	10.3714	9.94372
17	A17	1	EVD-GAG	0.186107	-0.00504123
17	A17	2	EVD-GAG	0.187802	-0.0124897
17	A17	3	EVD-GAG	0.198495	-0.0109405
17	A17	4	EVD-GAG	0.21027	-0.00830915
17	A17	5	EVD-GAG	0.220181	-0.00754169
17	A17	6	EVD-GAG	0.2379	0.00103402
17	A17	7	EVD-GAG	0.249681	0.00367086
17	A17	8	EVD-GAG	0.266543	0.0113896
17	A17	9	EVD-GAG	0.276468	0.0121703
17	A17	10	EVD-GAG	0.285035	0.0115936
17	A17	11	EVD-GAG	0.292024	0.00943988
17	A17	12	EVD-GAG	0.294847	0.00311865
17	A17	13	EVD-GAG	0.297834	-0.00303777
17	A17	14	EVD-GAG	0.30611	-0.00390567
17	A17	15	EVD-GAG	0.312056	-0.0071035
17	A17	16	EVD-GAG	0.316724	-0.0115787
17	A17	17	EVD-GAG	0.330678	-0.00676852
17	A17	18	EVD-GAG	0.362985	0.0163946
17	A17	19	EVD-GAG	0.418517	0.0627829
17	A17	20	EVD-GAG	0.526627	0.16175
17	A17	21	EVD-GAG	0.736352	0.36233
17	A17	22	EVD-GAG	1.12582	0.742658
17	A17	23	EVD-GAG	1.81298	1.42067
17	A17	24	EVD-GAG	2.89433	2.49288
17	A17	25	EVD-GAG	4.27624	3.86564
17	A17	26	EVD-GAG	5.58908	5.16934
17	A17	27	EVD-GAG	6.60501	6.17613
17	A17	28	EVD-GAG	7.43298	6.99495
17	A17	29	EVD-GAG	8.09524	7.64807
17	A17	30	EVD-GAG	8.56954	8.11322
17	A17	31	EVD-GAG	8.89816	8.4327
17	A17	32	EVD-GAG	9.15207	8.67746
17	A17	33	EVD-GAG	9.33973	8.85598
17	A17	34	EVD-GAG	9.49121	8.99832
17	A17	35	EVD-GAG	9.62199	9.11996
17	A17	36	EVD-GAG	9.71903	9.20785
17	A17	37	EVD-GAG	9.79735	9.27703
17	A17	38	EVD-GAG	9.84454	9.31508
17	A17	39	EVD-GAG	9.87726	9.33865
17	A17	40	EVD-GAG	9.9122	9.36445
18	A18	1	EVD-GAG	0.23689	-0.0392361
18	A18	2	EVD-GAG	0.243801	-0.0372587
18	A18	3	EVD-GAG	0.262107	-0.0238865
18	A18	4	EVD-GAG	0.281161	-0.00976658
18	A18	5	EVD-GAG	0.294803	-0.00105839
18	A18	6	EVD-GAG	0.311471	0.0106755
18	A18	7	EVD-GAG	0.316746	0.0110164
18	A18	8	EVD-GAG	0.324736	0.0140726
18	A18	9	EVD-GAG	0.327414	0.0118175
18	A18	10	EVD-GAG	0.329235	0.00870375
18	A18	11	EVD-GAG	0.329828	0.00436326
18	A18	12	EVD-GAG	0.328673	-0.00172539
18	A18	13	EVD-GAG	0.330897	-0.00443483
18	A18	14	EVD-GAG	0.335975	-0.00429133
18	A18	15	EVD-GAG	0.33811	-0.00709015
18	A18	16	EVD-GAG	0.341738	-0.00839582
18	A18	17	EVD-GAG	0.359273	0.00420573
18	A18	18	EVD-GAG	0.393719	0.0337174
18	A18	19	EVD-GAG	0.457725	0.0927899
18	A18	20	EVD-GAG	0.581954	0.212085
18	A18	21	EVD-GAG	0.816976	0.442174
18	A18	22	EVD-GAG	1.25626	0.87652
18	A18	23	EVD-GAG	2.01533	1.63066
18	A18	24	EVD-GAG	3.17153	2.78192
18	A18	25	EVD-GAG	4.57543	4.18089
18	A18	26	EVD-GAG	5.79986	5.40038
18	A18	27	EVD-GAG	6.75524	6.35083
18	A18	28	EVD-GAG	7.58534	7.176
18	A18	29	EVD-GAG	8.23381	7.81953
18	A18	30	EVD-GAG	8.67939	8.26018
18	A18	31	EVD-GAG	8.9926	8.56846
18	A18	32	EVD-GAG	9.25026	8.82118
18	A18	33	EVD-GAG	9.46682	9.03281
18	A18	34	EVD-GAG	9.62451	9.18556
18	A18	35	EVD-GAG	9.74318	9.2993
18	A18	36	EVD-GAG	9.81989	9.37108
18	A18	37	EVD-GAG	9.88224	9.4285
18	A18	38	EVD-GAG	9.95031	9.49163
18	A18	39	EVD-GAG	9.99209	9.52847
18	A18	40	EVD-GAG	10.0275	9.55891
19	A19	1
19	A19	2
19	A19	3
19	A19	4
19	A19	5
19	A19	6
19	A19	7
19	A19	8
19	A19	9
19	A19	10
19	A19	11
19	A19	12
19	A19	13
19	A19	14
19	A19	15
19	A19	16
19	A19	17
19	A19	18
19	A19	19
19	A19	20
19	A19	21
19	A19	22
19	A19	23
19	A19	24
19	A19	25
19	A19	26
19	A19	27
19	A19	28
19	A19	29
19	A19	30
19	A19	31
19	A19	32
19	A19	33
19	A19	34
19	A19	35
19	A19	36
19	A19	37
19	A19	38
19	A19	39
19	A19	40
20	A20	1
20	A20	2
20	A20	3
20	A20	4
20	A20	5
20	A20	6
20	A20	7
20	A20	8
20	A20	9
20	A20	10
20	A20	11
20	A20	12
20	A20	13
20	A20	14
20	A20	15
20	A20	16
20	A20	17
20	A20	18
20	A20	19
20	A20	20
20	A20	21
20	A20	22
20	A20	23
20	A20	24
20	A20	25
20	A20	26
20	A20	27
20	A20	28
20	A20	29
20	A20	30
20	A20	31
20	A20	32
20	A20	33
20	A20	34
20	A20	35
20	A20	36
20	A20	37
20	A20	38
20	A20	39
20	A20	40
21	A21	1
21	A21	2
21	A21	3
21	A21	4
21	A21	5
21	A21	6
21	A21	7
21	A21	8
21	A21	9
21	A21	10
21	A21	11
21	A21	12
21	A21	13
21	A21	14
21	A21	15
21	A21	16
21	A21	17
21	A21	18
21	A21	19
21	A21	20
21	A21	21
21	A21	22
21	A21	23
21	A21	24
21	A21	25
21	A21	26
21	A21	27
21	A21	28
21	A21	29
21	A21	30
21	A21	31
21	A21	32
21	A21	33
21	A21	34
21	A21	35
21	A21	36
21	A21	37
21	A21	38
21	A21	39
21	A21	40
22	A22	1
22	A22	2
22	A22	3
22	A22	4
22	A22	5
22	A22	6
22	A22	7
22	A22	8
22	A22	9
22	A22	10
22	A22	11
22	A22	12
22	A22	13
22	A22	14
22	A22	15
22	A22	16
22	A22	17
22	A22	18
22	A22	19
22	A22	20
22	A22	21
22	A22	22
22	A22	23
22	A22	24
22	A22	25
22	A22	26
22	A22	27
22	A22	28
22	A22	29
22	A22	30
22	A22	31
22	A22	32
22	A22	33
22	A22	34
22	A22	35
22	A22	36
22	A22	37
22	A22	38
22	A22	39
22	A22	40
23	A23	1
23	A23	2
23	A23	3
23	A23	4
23	A23	5
23	A23	6
23	A23	7
23	A23	8
23	A23	9
23	A23	10
23	A23	11
23	A23	12
23	A23	13
23	A23	14
23	A23	15
23	A23	16
23	A23	17
23	A23	18
23	A23	19
23	A23	20
23	A23	21
23	A23	22
23	A23	23
23	A23	24
23	A23	25
23	A23	26
23	A23	27
23	A23	28
23	A23	29
23	A23	30
23	A23	31
23	A23	32
23	A23	33
23	A23	34
23	A23	35
23	A23	36
23	A23	37
23	A23	38
23	A23	39
23	A23	40
24	A24	1
24	A24	2
24	A24	3
24	A24	4
24	A24	5
24	A24	6
24	A24	7
24	A24	8
24	A24	9
24	A24	10
24	A24	11
24	A24	12
24	A24	13
24	A24	14
24	A24	15
24	A24	16
24	A24	17
24	A24	18
24	A24	19
24	A24	20
24	A24	21
24	A24	22
24	A24	23
24	A24	24
24	A24	25
24	A24	26
24	A24	27
24	A24	28
24	A24	29
24	A24	30
24	A24	31
24	A24	32
24	A24	33
24	A24	34
24	A24	35
24	A24	36
24	A24	37
24	A24	38
24	A24	39
24	A24	40
25	B1	1	ACT2	0.0758187	0.00306674
25	B1	2	ACT2	0.0762654	-0.000453215
25	B1	3	ACT2	0.0797829	-0.000902516
25	B1	4	ACT2	0.0848651	0.000212925
25	B1	5	ACT2	0.0886614	4.25591e-05
25	B1	6	ACT2	0.0910098	-0.00157577
25	B1	7	ACT2	0.0944138	-0.00213857
25	B1	8	ACT2	0.101779	0.0012602
25	B1	9	ACT2	0.106021	0.00153544
25	B1	10	ACT2	0.112492	0.00403985
25	B1	11	ACT2	0.113613	0.0011937
25	B1	12	ACT2	0.115211	-0.00117539
25	B1	13	ACT2	0.119883	-0.00047001
25	B1	14	ACT2	0.124397	7.71227e-05
25	B1	15	ACT2	0.126921	-0.00136563
25	B1	16	ACT2	0.131519	-0.000733912
25	B1	17	ACT2	0.142461	0.00624137
25	B1	18	ACT2	0.163938	0.0237516
25	B1	19	ACT2	0.206561	0.062408
25	B1	20	ACT2	0.2889	0.14078
25	B1	21	ACT2	0.448108	0.296021
25	B1	22	ACT2	0.7529	0.596847
25	B1	23	ACT2	1.30812	1.1481
25	B1	24	ACT2	2.22741	2.06342
25	B1	25	ACT2	3.54425	3.37629
25	B1	26	ACT2	4.95607	4.78415
25	B1	27	ACT2	6.00032	5.82444
25	B1	28	ACT2	6.75349	6.57364
25	B1	29	ACT2	7.44439	7.26057
25	B1	30	ACT2	8.01383	7.82605
25	B1	31	ACT2	8.41584	8.22408
25	B1	32	ACT2	8.67468	8.47896
25	B1	33	ACT2	8.86977	8.67008
25	B1	34	ACT2	9.03276	8.82911
25	B1	35	ACT2	9.14772	8.94009
25	B1	36	ACT2	9.25243	9.04085
25	B1	37	ACT2	9.32581	9.11026
25	B1	38	ACT2	9.37583	9.15631
25	B1	39	ACT2	9.41081	9.18733
25	B1	40	ACT2	9.43854	9.21109
26	B2	1
26	B2	2
26	B2	3
26	B2	4
26	B2	5
26	B2	6
26	B2	7
26	B2	8
26	B2	9
26	B2	10
26	B2	11
26	B2	12
26	B2	13
26	B2	14
26	B2	15
26	B2	16
26	B2	17
26	B2	18
26	B2	19
26	B2	20
26	B2	21
26	B2	22
26	B2	23
26	B2	24
26	B2	25
26	B2	26
26	B2	27
26	B2	28
26	B2	29
26	B2	30
26	B2	31
26	B2	32
26	B2	33
26	B2	34
26	B2	35
26	B2	36
26	B2	37
26	B2	38
26	B2	39
26	B2	40
27	B3	1	ACT2	0.114561	0.00254527
27	B3	2	ACT2	0.115271	0.000649631
27	B3	3	ACT2	0.118367	0.00113867
27	B3	4	ACT2	0.122019	0.00218502
27	B3	5	ACT2	0.12621	0.00376952
27	B3	6	ACT2	0.121647	-0.00339971
27	B3	7	ACT2	0.122008	-0.00564455
27	B3	8	ACT2	0.127864	-0.00239519
27	B3	9	ACT2	0.134812	0.00194642
27	B3	10	ACT2	0.137041	0.00156912
27	B3	11	ACT2	0.137437	-0.000640925
27	B3	12	ACT2	0.140599	-8.53027e-05
27	B3	13	ACT2	0.143403	0.000112781
27	B3	14	ACT2	0.146092	0.000195545
27	B3	15	ACT2	0.149751	0.0012486
27	B3	16	ACT2	0.154585	0.00347573
27	B3	17	ACT2	0.169746	0.0160312
27	B3	18	ACT2	0.2004	0.0440783
27	B3	19	ACT2	0.256555	0.0976276
27	B3	20	ACT2	0.37161	0.210076
27	B3	21	ACT2	0.587591	0.423451
27	B3	22	ACT2	0.984528	0.817782
27	B3	23	ACT2	1.70036	1.531
27	B3	24	ACT2	2.84922	2.67726
27	B3	25	ACT2	4.36589	4.19133
27	B3	26	ACT2	5.80814	5.63097
27	B3	27	ACT2	6.79515	6.61537
27	B3	28	ACT2	7.57564	7.39326
27	B3	29	ACT2	8.25188	8.06689
27	B3	30	ACT2	8.80532	8.61772
27	B3	31	ACT2	9.20639	9.01619
27	B3	32	ACT2	9.48615	9.29334
27	B3	33	ACT2	9.67696	9.48154
27	B3	34	ACT2	9.81959	9.62157
27	B3	35	ACT2	9.91647	9.71584
27	B3	36	ACT2	10.0018	9.79854
27	B3	37	ACT2	10.0732	9.86732
27	B3	38	ACT2	10.1392	9.93072
27	B3	39	ACT2	10.1837	9.97265
27	B3	40	ACT2	10.2034	9.98972
28	B4	1	EVD-IN	0.0919024	0.00105957
28	B4	2	EVD-IN	0.0922508	-0.00152954
28	B4	3	EVD-IN	0.0950073	-0.00171066
28	B4	4	EVD-IN	0.0997802	0.000124655
28	B4	5	EVD-IN	0.10216	-0.000433441
28	B4	6	EVD-IN	0.105992	0.000461669
28	B4	7	EVD-IN	0.108685	0.000216662
28	B4	8	EVD-IN	0.110242	-0.00116349
28	B4	9	EVD-IN	0.115089	0.000745656
28	B4	10	EVD-IN	0.120863	0.00358227
28	B4	11	EVD-IN	0.121996	0.00177734
28	B4	12	EVD-IN	0.122435	-0.000721654
28	B4	13	EVD-IN	0.126232	0.00013782
28	B4	14	EVD-IN	0.127173	-0.00185806
28	B4	15	EVD-IN	0.13081	-0.00115876
28	B4	16	EVD-IN	0.137886	0.00297955
28	B4	17	EVD-IN	0.149489	0.011645
28	B4	18	EVD-IN	0.17171	0.0309286
28	B4	19	EVD-IN	0.21562	0.0719003
28	B4	20	EVD-IN	0.305269	0.158612
28	B4	21	EVD-IN	0.477488	0.327894
28	B4	22	EVD-IN	0.800044	0.647512
28	B4	23	EVD-IN	1.38802	1.23255
28	B4	24	EVD-IN	2.36104	2.20263
28	B4	25	EVD-IN	3.75583	3.59448
28	B4	26	EVD-IN	5.31495	5.15067
28	B4	27	EVD-IN	6.56132	6.3941
28	B4	28	EVD-IN	7.40117	7.23101
28	B4	29	EVD-IN	8.00349	7.8304
28	B4	30	EVD-IN	8.49787	8.32184
28	B4	31	EVD-IN	8.87659	8.69762
28	B4	32	EVD-IN	9.11	8.92809
28	B4	33	EVD-IN	9.25271	9.06787
28	B4	34	EVD-IN	9.36724	9.17946
28	B4	35	EVD-IN	9.4435	9.25278
28	B4	36	EVD-IN	9.49105	9.29739
28	B4	37	EVD-IN	9.52416	9.32757
28	B4	38	EVD-IN	9.55983	9.3603
28	B4	39	EVD-IN	9.55649	9.35402
28	B4	40	EVD-IN	9.53249	9.32708
29	B5	1	EVD-IN	0.0674641	-0.00756773
29	B5	2	EVD-IN	0.0693211	-0.0064724
29	B5	3	EVD-IN	0.0727867	-0.00376849
29	B5	4	EVD-IN	0.078771	0.00145404
29	B5	5	EVD-IN	0.0815118	0.00343314
29	B5	6	EVD-IN	0.0826653	0.00382493
29	B5	7	EVD-IN	0.081718	0.00211597
29	B5	8	EVD-IN	0.0785058	-0.00185793
29	B5	9	EVD-IN	0.0783076	-0.00281787
29	B5	10	EVD-IN	0.0819337	4.65388e-05
29	B5	11	EVD-IN	0.0792543	-0.00339459
29	B5	12	EVD-IN	0.0789348	-0.00447576
29	B5	13	EVD-IN	0.0834832	-0.00068906
29	B5	14	EVD-IN	0.0865418	0.0016078
29	B5	15	EVD-IN	0.090217	0.00452129
29	B5	16	EVD-IN	0.0977285	0.0112711
29	B5	17	EVD-IN	0.111642	0.0244229
29	B5	18	EVD-IN	0.138717	0.0507362
29	B5	19	EVD-IN	0.195992	0.107249
29	B5	20	EVD-IN	0.313235	0.223731
29	B5	21	EVD-IN	0.528938	0.438672
29	B5	22	EVD-IN	0.930447	0.839419
29	B5	23	EVD-IN	1.65856	1.56677
29	B5	24	EVD-IN	2.83284	2.74029
29	B5	25	EVD-IN	4.43807	4.34476
29	B5	26	EVD-IN	6.11242	6.01834
29	B5	27	EVD-IN	7.34254	7.2477
29	B5	28	EVD-IN	8.13086	8.03526
29	B5	29	EVD-IN	8.75371	8.65735
29	B5	30	EVD-IN	9.22273	9.12561
29	B5	31	EVD-IN	9.55092	9.45304
29	B5	32	EVD-IN	9.76114	9.66249
29	B5	33	EVD-IN	9.89367	9.79426
29	B5	34	EVD-IN	9.98848	9.88831
29	B5	35	EVD-IN	10.0541	9.95319
29	B5	36	EVD-IN	10.0832	9.9815
29	B5	37	EVD-IN	10.0916	9.98915
29	B5	38	EVD-IN	10.1103	10.0071
29	B5	39	EVD-IN	10.1139	10.01
29	B5	40	EVD-IN	10.1105	10.0058
30	B6	1	EVD-IN	0.0779556	-0.0034517
30	B6	2	EVD-IN	0.077946	-0.00568468
30	B6	3	EVD-IN	0.0798709	-0.00598315
30	B6	4	EVD-IN	0.0856298	-0.0024477
30	B6	5	EVD-IN	0.0911826	0.000881712
30	B6	6	EVD-IN	0.0963676	0.00384334
30	B6	7	EVD-IN	0.0983326	0.00358494
30	B6	8	EVD-IN	0.102693	0.00572233
30	B6	9	EVD-IN	0.104571	0.00537668
30	B6	10	EVD-IN	0.103581	0.00216365
30	B6	11	EVD-IN	0.0988264	-0.00481482
30	B6	12	EVD-IN	0.0984393	-0.0074253
30	B6	13	EVD-IN	0.104383	-0.00370475
30	B6	14	EVD-IN	0.10777	-0.00254141
30	B6	15	EVD-IN	0.112866	0.000331635
30	B6	16	EVD-IN	0.119771	0.00501283
30	B6	17	EVD-IN	0.128977	0.0119958
30	B6	18	EVD-IN	0.159006	0.0398008
30	B6	19	EVD-IN	0.216553	0.0951246
30	B6	20	EVD-IN	0.327787	0.204135
30	B6	21	EVD-IN	0.537721	0.411846
30	B6	22	EVD-IN	0.936864	0.808766
30	B6	23	EVD-IN	1.65874	1.52842
30	B6	24	EVD-IN	2.82577	2.69323
30	B6	25	EVD-IN	4.43749	4.30272
30	B6	26	EVD-IN	6.15644	6.01945
30	B6	27	EVD-IN	7.42452	7.28531
30	B6	28	EVD-IN	8.2327	8.09126
30	B6	29	EVD-IN	8.88346	8.7398
30	B6	30	EVD-IN	9.35993	9.21405
30	B6	31	EVD-IN	9.68436	9.53625
30	B6	32	EVD-IN	9.89326	9.74293
30	B6	33	EVD-IN	10.0408	9.8882
30	B6	34	EVD-IN	10.1728	10.018
30	B6	35	EVD-IN	10.2218	10.0648
30	B6	36	EVD-IN	10.2414	10.0822
30	B6	37	EVD-IN	10.2416	10.0802
30	B6	38	EVD-IN	10.2312	10.0675
30	B6	39	EVD-IN	10.2462	10.0803
30	B6	40	EVD-IN	10.2514	10.0832
31	B7	1	EVD-GAG	0.187856	0.0137654
31	B7	2	EVD-GAG	0.188924	0.00262569
31	B7	3	EVD-GAG	0.195222	-0.00328422
31	B7	4	EVD-GAG	0.205282	-0.0054325
31	B7	5	EVD-GAG	0.21652	-0.00640176
31	B7	6	EVD-GAG	0.233021	-0.00210907
31	B7	7	EVD-GAG	0.247793	0.000455447
31	B7	8	EVD-GAG	0.257767	-0.00177847
31	B7	9	EVD-GAG	0.277211	0.00545765
31	B7	10	EVD-GAG	0.29532	0.0113587
31	B7	11	EVD-GAG	0.308169	0.0119992
31	B7	12	EVD-GAG	0.32015	0.0117731
31	B7	13	EVD-GAG	0.325346	0.0047609
31	B7	14	EVD-GAG	0.32861	-0.00418278
31	B7	15	EVD-GAG	0.335163	-0.00983808
31	B7	16	EVD-GAG	0.344431	-0.0127782
31	B7	17	EVD-GAG	0.357044	-0.012373
31	B7	18	EVD-GAG	0.382502	0.000877177
31	B7	19	EVD-GAG	0.432557	0.0387245
31	B7	20	EVD-GAG	0.53098	0.124939
31	B7	21	EVD-GAG	0.716603	0.298354
31	B7	22	EVD-GAG	1.06595	0.635495
31	B7	23	EVD-GAG	1.69199	1.24933
31	B7	24	EVD-GAG	2.7116	2.25673
31	B7	25	EVD-GAG	4.11385	3.64677
31	B7	26	EVD-GAG	5.5707	5.09142
31	B7	27	EVD-GAG	6.70755	6.21606
31	B7	28	EVD-GAG	7.56458	7.06087
31	B7	29	EVD-GAG	8.22762	7.71171
31	B7	30	EVD-GAG	8.76522	8.2371
31	B7	31	EVD-GAG	9.17065	8.63032
31	B7	32	EVD-GAG	9.46653	8.91399
31	B7	33	EVD-GAG	9.66704	9.10229
31	B7	34	EVD-GAG	9.82731	9.25036
31	B7	35	EVD-GAG	9.93357	9.34441
31	B7	36	EVD-GAG	10.0307	9.42931
31	B7	37	EVD-GAG	10.1218	9.50823
31	B7	38	EVD-GAG	10.1834	9.55758
31	B7	39	EVD-GAG	10.2329	9.59487
31	B7	40	EVD-GAG	10.2708	9.62058
32	B8	1	EVD-GAG	0.247658	-0.0331937
32	B8	2	EVD-GAG	0.255	-0.02912
32	B8	3	EVD-GAG	0.273723	-0.0136648
32	B8	4	EVD-GAG	0.284004	-0.00665217
32	B8	5	EVD-GAG	0.296515	0.00259025
32	B8	6	EVD-GAG	0.305072	0.00787933
32	B8	7	EVD-GAG	0.309965	0.00950401
32	B8	8	EVD-GAG	0.309667	0.0059377
32	B8	9	EVD-GAG	0.31045	0.00345252
32	B8	10	EVD-GAG	0.31319	0.00292478
32	B8	11	EVD-GAG	0.312922	-0.000611762
32	B8	12	EVD-GAG	0.314775	-0.00202653
32	B8	13	EVD-GAG	0.319458	-0.000611987
32	B8	14	EVD-GAG	0.32049	-0.00284885
32	B8	15	EVD-GAG	0.320734	-0.00587244
32	B8	16	EVD-GAG	0.323998	-0.0058767
32	B8	17	EVD-GAG	0.339855	0.00671214
32	B8	18	EVD-GAG	0.372223	0.0358116
32	B8	19	EVD-GAG	0.424723	0.0850438
32	B8	20	EVD-GAG	0.532553	0.189606
32	B8	21	EVD-GAG	0.742919	0.396703
32	B8	22	EVD-GAG	1.13324	0.783752
32	B8	23	EVD-GAG	1.82822	1.47547
32	B8	24	EVD-GAG	2.93514	2.57912
32	B8	25	EVD-GAG	4.39055	4.03126
32	B8	26	EVD-GAG	5.81783	5.45527
32	B8	27	EVD-GAG	6.89758	6.53176
32	B8	28	EVD-GAG	7.7149	7.3458
32	B8	29	EVD-GAG	8.40297	8.03061
32	B8	30	EVD-GAG	8.93986	8.56423
32	B8	31	EVD-GAG	9.32827	8.94937
32	B8	32	EVD-GAG	9.60259	9.22042
32	B8	33	EVD-GAG	9.79355	9.40811
32	B8	34	EVD-GAG	9.95602	9.56731
32	B8	35	EVD-GAG	10.0828	9.69086
32	B8	36	EVD-GAG	10.1629	9.76764
32	B8	37	EVD-GAG	10.2353	9.83678
32	B8	38	EVD-GAG	10.2981	9.89633
32	B8	39	EVD-GAG	10.3308	9.92579
32	B8	40	EVD-GAG	10.336	9.9277
33	B9	1	EVD-GAG	0.334586	-0.0333703
33	B9	2	EVD-GAG	0.344419	-0.0307173
33	B9	3	EVD-GAG	0.363934	-0.0183822
33	B9	4	EVD-GAG	0.382182	-0.00731329
33	B9	5	EVD-GAG	0.400341	0.00366585
33	B9	6	EVD-GAG	0.412267	0.00841259
33	B9	7	EVD-GAG	0.41846	0.00742559
33	B9	8	EVD-GAG	0.422657	0.00444381
33	B9	9	EVD-GAG	0.432655	0.00726218
33	B9	10	EVD-GAG	0.441951	0.00937833
33	B9	11	EVD-GAG	0.446263	0.00651089
33	B9	12	EVD-GAG	0.445721	-0.00121092
33	B9	13	EVD-GAG	0.449791	-0.00432032
33	B9	14	EVD-GAG	0.455205	-0.00608593
33	B9	15	EVD-GAG	0.458684	-0.00978663
33	B9	16	EVD-GAG	0.467937	-0.00771236
33	B9	17	EVD-GAG	0.48667	0.00384051
33	B9	18	EVD-GAG	0.514651	0.0246421
33	B9	19	EVD-GAG	0.566883	0.0696952
33	B9	20	EVD-GAG	0.67772	0.173352
33	B9	21	EVD-GAG	0.889277	0.37773
33	B9	22	EVD-GAG	1.27723	0.7585
33	B9	23	EVD-GAG	1.96731	1.44141
33	B9	24	EVD-GAG	3.07185	2.53876
33	B9	25	EVD-GAG	4.52298	3.98272
33	B9	26	EVD-GAG	5.93003	5.38258
33	B9	27	EVD-GAG	6.99055	6.43593
33	B9	28	EVD-GAG	7.80989	7.24808
33	B9	29	EVD-GAG	8.46659	7.89761
33	B9	30	EVD-GAG	8.98839	8.41223
33	B9	31	EVD-GAG	9.35706	8.77371
33	B9	32	EVD-GAG	9.64103	9.05051
33	B9	33	EVD-GAG	9.83779	9.24009
33	B9	34	EVD-GAG	9.9896	9.38472
33	B9	35	EVD-GAG	10.1155	9.50341
33	B9	36	EVD-GAG	10.208	9.5888
33	B9	37	EVD-GAG	10.2836	9.65717
33	B9	38	EVD-GAG	10.3481	9.71447
33	B9	39	EVD-GAG	10.39	9.74925
33	B9	40	EVD-GAG	10.4252	9.77728
34	B10	1
34	B10	2
34	B10	3
34	B10	4
34	B10	5
34	B10	6
34	B10	7
34	B10	8
34	B10	9
34	B10	10
34	B10	11
34	B10	12
34	B10	13
34	B10	14
34	B10	15
34	B10	16
34	B10	17
34	B10	18
34	B10	19
34	B10	20
34	B10	21
34	B10	22
34	B10	23
34	B10	24
34	B10	25
34	B10	26
34	B10	27
34	B10	28
34	B10	29
34	B10	30
34	B10	31
34	B10	32
34	B10	33
34	B10	34
34	B10	35
34	B10	36
34	B10	37
34	B10	38
34	B10	39
34	B10	40
35	B11	1
35	B11	2
35	B11	3
35	B11	4
35	B11	5
35	B11	6
35	B11	7
35	B11	8
35	B11	9
35	B11	10
35	B11	11
35	B11	12
35	B11	13
35	B11	14
35	B11	15
35	B11	16
35	B11	17
35	B11	18
35	B11	19
35	B11	20
35	B11	21
35	B11	22
35	B11	23
35	B11	24
35	B11	25
35	B11	26
35	B11	27
35	B11	28
35	B11	29
35	B11	30
35	B11	31
35	B11	32
35	B11	33
35	B11	34
35	B11	35
35	B11	36
35	B11	37
35	B11	38
35	B11	39
35	B11	40
36	B12	1
36	B12	2
36	B12	3
36	B12	4
36	B12	5
36	B12	6
36	B12	7
36	B12	8
36	B12	9
36	B12	10
36	B12	11
36	B12	12
36	B12	13
36	B12	14
36	B12	15
36	B12	16
36	B12	17
36	B12	18
36	B12	19
36	B12	20
36	B12	21
36	B12	22
36	B12	23
36	B12	24
36	B12	25
36	B12	26
36	B12	27
36	B12	28
36	B12	29
36	B12	30
36	B12	31
36	B12	32
36	B12	33
36	B12	34
36	B12	35
36	B12	36
36	B12	37
36	B12	38
36	B12	39
36	B12	40
37	B13	1
37	B13	2
37	B13	3
37	B13	4
37	B13	5
37	B13	6
37	B13	7
37	B13	8
37	B13	9
37	B13	10
37	B13	11
37	B13	12
37	B13	13
37	B13	14
37	B13	15
37	B13	16
37	B13	17
37	B13	18
37	B13	19
37	B13	20
37	B13	21
37	B13	22
37	B13	23
37	B13	24
37	B13	25
37	B13	26
37	B13	27
37	B13	28
37	B13	29
37	B13	30
37	B13	31
37	B13	32
37	B13	33
37	B13	34
37	B13	35
37	B13	36
37	B13	37
37	B13	38
37	B13	39
37	B13	40
38	B14	1
38	B14	2
38	B14	3
38	B14	4
38	B14	5
38	B14	6
38	B14	7
38	B14	8
38	B14	9
38	B14	10
38	B14	11
38	B14	12
38	B14	13
38	B14	14
38	B14	15
38	B14	16
38	B14	17
38	B14	18
38	B14	19
38	B14	20
38	B14	21
38	B14	22
38	B14	23
38	B14	24
38	B14	25
38	B14	26
38	B14	27
38	B14	28
38	B14	29
38	B14	30
38	B14	31
38	B14	32
38	B14	33
38	B14	34
38	B14	35
38	B14	36
38	B14	37
38	B14	38
38	B14	39
38	B14	40
39	B15	1
39	B15	2
39	B15	3
39	B15	4
39	B15	5
39	B15	6
39	B15	7
39	B15	8
39	B15	9
39	B15	10
39	B15	11
39	B15	12
39	B15	13
39	B15	14
39	B15	15
39	B15	16
39	B15	17
39	B15	18
39	B15	19
39	B15	20
39	B15	21
39	B15	22
39	B15	23
39	B15	24
39	B15	25
39	B15	26
39	B15	27
39	B15	28
39	B15	29
39	B15	30
39	B15	31
39	B15	32
39	B15	33
39	B15	34
39	B15	35
39	B15	36
39	B15	37
39	B15	38
39	B15	39
39	B15	40
40	B16	1
40	B16	2
40	B16	3
40	B16	4
40	B16	5
40	B16	6
40	B16	7
40	B16	8
40	B16	9
40	B16	10
40	B16	11
40	B16	12
40	B16	13
40	B16	14
40	B16	15
40	B16	16
40	B16	17
40	B16	18
40	B16	19
40	B16	20
40	B16	21
40	B16	22
40	B16	23
40	B16	24
40	B16	25
40	B16	26
40	B16	27
40	B16	28
40	B16	29
40	B16	30
40	B16	31
40	B16	32
40	B16	33
40	B16	34
40	B16	35
40	B16	36
40	B16	37
40	B16	38
40	B16	39
40	B16	40
41	B17	1
41	B17	2
41	B17	3
41	B17	4
41	B17	5
41	B17	6
41	B17	7
41	B17	8
41	B17	9
41	B17	10
41	B17	11
41	B17	12
41	B17	13
41	B17	14
41	B17	15
41	B17	16
41	B17	17
41	B17	18
41	B17	19
41	B17	20
41	B17	21
41	B17	22
41	B17	23
41	B17	24
41	B17	25
41	B17	26
41	B17	27
41	B17	28
41	B17	29
41	B17	30
41	B17	31
41	B17	32
41	B17	33
41	B17	34
41	B17	35
41	B17	36
41	B17	37
41	B17	38
41	B17	39
41	B17	40
42	B18	1
42	B18	2
42	B18	3
42	B18	4
42	B18	5
42	B18	6
42	B18	7
42	B18	8
42	B18	9
42	B18	10
42	B18	11
42	B18	12
42	B18	13
42	B18	14
42	B18	15
42	B18	16
42	B18	17
42	B18	18
42	B18	19
42	B18	20
42	B18	21
42	B18	22
42	B18	23
42	B18	24
42	B18	25
42	B18	26
42	B18	27
42	B18	28
42	B18	29
42	B18	30
42	B18	31
42	B18	32
42	B18	33
42	B18	34
42	B18	35
42	B18	36
42	B18	37
42	B18	38
42	B18	39
42	B18	40
43	B19	1
43	B19	2
43	B19	3
43	B19	4
43	B19	5
43	B19	6
43	B19	7
43	B19	8
43	B19	9
43	B19	10
43	B19	11
43	B19	12
43	B19	13
43	B19	14
43	B19	15
43	B19	16
43	B19	17
43	B19	18
43	B19	19
43	B19	20
43	B19	21
43	B19	22
43	B19	23
43	B19	24
43	B19	25
43	B19	26
43	B19	27
43	B19	28
43	B19	29
43	B19	30
43	B19	31
43	B19	32
43	B19	33
43	B19	34
43	B19	35
43	B19	36
43	B19	37
43	B19	38
43	B19	39
43	B19	40
44	B20	1
44	B20	2
44	B20	3
44	B20	4
44	B20	5
44	B20	6
44	B20	7
44	B20	8
44	B20	9
44	B20	10
44	B20	11
44	B20	12
44	B20	13
44	B20	14
44	B20	15
44	B20	16
44	B20	17
44	B20	18
44	B20	19
44	B20	20
44	B20	21
44	B20	22
44	B20	23
44	B20	24
44	B20	25
44	B20	26
44	B20	27
44	B20	28
44	B20	29
44	B20	30
44	B20	31
44	B20	32
44	B20	33
44	B20	34
44	B20	35
44	B20	36
44	B20	37
44	B20	38
44	B20	39
44	B20	40
45	B21	1
45	B21	2
45	B21	3
45	B21	4
45	B21	5
45	B21	6
45	B21	7
45	B21	8
45	B21	9
45	B21	10
45	B21	11
45	B21	12
45	B21	13
45	B21	14
45	B21	15
45	B21	16
45	B21	17
45	B21	18
45	B21	19
45	B21	20
45	B21	21
45	B21	22
45	B21	23
45	B21	24
45	B21	25
45	B21	26
45	B21	27
45	B21	28
45	B21	29
45	B21	30
45	B21	31
45	B21	32
45	B21	33
45	B21	34
45	B21	35
45	B21	36
45	B21	37
45	B21	38
45	B21	39
45	B21	40
46	B22	1
46	B22	2
46	B22	3
46	B22	4
46	B22	5
46	B22	6
46	B22	7
46	B22	8
46	B22	9
46	B22	10
46	B22	11
46	B22	12
46	B22	13
46	B22	14
46	B22	15
46	B22	16
46	B22	17
46	B22	18
46	B22	19
46	B22	20
46	B22	21
46	B22	22
46	B22	23
46	B22	24
46	B22	25
46	B22	26
46	B22	27
46	B22	28
46	B22	29
46	B22	30
46	B22	31
46	B22	32
46	B22	33
46	B22	34
46	B22	35
46	B22	36
46	B22	37
46	B22	38
46	B22	39
46	B22	40
47	B23	1
47	B23	2
47	B23	3
47	B23	4
47	B23	5
47	B23	6
47	B23	7
47	B23	8
47	B23	9
47	B23	10
47	B23	11
47	B23	12
47	B23	13
47	B23	14
47	B23	15
47	B23	16
47	B23	17
47	B23	18
47	B23	19
47	B23	20
47	B23	21
47	B23	22
47	B23	23
47	B23	24
47	B23	25
47	B23	26
47	B23	27
47	B23	28
47	B23	29
47	B23	30
47	B23	31
47	B23	32
47	B23	33
47	B23	34
47	B23	35
47	B23	36
47	B23	37
47	B23	38
47	B23	39
47	B23	40
48	B24	1
48	B24	2
48	B24	3
48	B24	4
48	B24	5
48	B24	6
48	B24	7
48	B24	8
48	B24	9
48	B24	10
48	B24	11
48	B24	12
48	B24	13
48	B24	14
48	B24	15
48	B24	16
48	B24	17
48	B24	18
48	B24	19
48	B24	20
48	B24	21
48	B24	22
48	B24	23
48	B24	24
48	B24	25
48	B24	26
48	B24	27
48	B24	28
48	B24	29
48	B24	30
48	B24	31
48	B24	32
48	B24	33
48	B24	34
48	B24	35
48	B24	36
48	B24	37
48	B24	38
48	B24	39
48	B24	40
49	C1	1	ACT2	0.141296	-0.0027201
49	C1	2	ACT2	0.142055	-0.00365854
49	C1	3	ACT2	0.144615	-0.00279545
49	C1	4	ACT2	0.147855	-0.00125261
49	C1	5	ACT2	0.150937	0.000131533
49	C1	6	ACT2	0.155396	0.00289394
49	C1	7	ACT2	0.156823	0.00262327
49	C1	8	ACT2	0.158943	0.00304645
49	C1	9	ACT2	0.159992	0.00239817
49	C1	10	ACT2	0.156124	-0.00316698
49	C1	11	ACT2	0.155656	-0.00533254
49	C1	12	ACT2	0.160205	-0.00248043
49	C1	13	ACT2	0.168318	0.00393464
49	C1	14	ACT2	0.174625	0.00854408
49	C1	15	ACT2	0.186101	0.0183236
49	C1	16	ACT2	0.211653	0.0421781
49	C1	17	ACT2	0.260726	0.0895538
49	C1	18	ACT2	0.362259	0.18939
49	C1	19	ACT2	0.549258	0.374691
49	C1	20	ACT2	0.902216	0.725952
49	C1	21	ACT2	1.53877	1.36081
49	C1	22	ACT2	2.58458	2.40492
49	C1	23	ACT2	4.04661	3.86525
49	C1	24	ACT2	5.55978	5.37673
49	C1	25	ACT2	6.60108	6.41633
49	C1	26	ACT2	7.33969	7.15324
49	C1	27	ACT2	8.0201	7.83196
49	C1	28	ACT2	8.53649	8.34664
49	C1	29	ACT2	8.91091	8.71937
49	C1	30	ACT2	9.18294	8.98971
49	C1	31	ACT2	9.40403	9.20909
49	C1	32	ACT2	9.54659	9.34996
49	C1	33	ACT2	9.67554	9.47721
49	C1	34	ACT2	9.76724	9.56721
49	C1	35	ACT2	9.82576	9.62404
49	C1	36	ACT2	9.87575	9.67233
[truncated: 13,404 more rows]

## Sheet: Results
Block Type	384-Well Block
Calibration Background is expired	No
Calibration Background performed on	06-16-2021
Calibration Pure Dye ABY is expired	No
Calibration Pure Dye ABY performed on	06-16-2021
Calibration Pure Dye CY5 is expired	No
Calibration Pure Dye CY5 performed on	06-16-2021
Calibration Pure Dye FAM is expired	No
Calibration Pure Dye FAM performed on	06-16-2021
Calibration Pure Dye JUN is expired	No
Calibration Pure Dye JUN performed on	06-16-2021
Calibration Pure Dye MUSTANG PURPLE is expired	No
Calibration Pure Dye MUSTANG PURPLE performed on	06-16-2021
Calibration Pure Dye NED is expired	No
Calibration Pure Dye NED performed on	06-16-2021
Calibration Pure Dye ROX is expired	No
Calibration Pure Dye ROX performed on	06-16-2021
Calibration Pure Dye SYBR is expired	No
Calibration Pure Dye SYBR performed on	06-16-2021
Calibration Pure Dye TAMRA is expired	No
Calibration Pure Dye TAMRA performed on	06-16-2021
Calibration Pure Dye VIC is expired	No
Calibration Pure Dye VIC performed on	06-16-2021
Calibration ROI is expired	No
Calibration ROI performed on	06-16-2021
Calibration Uniformity is expired	No
Calibration Uniformity performed on	06-16-2021
Chemistry	SYBR_GREEN
Date Created	2021-09-28 12:55:30 PM CEST
Experiment File Name	R:\Marieke_AMO\qPCR\rdr6_allGen_CopyNumb_120821.eds
Experiment Name	rdr6_allGen_CopyNumb_120821
Experiment Run End Time	2021-08-12 18:28:19 PM CEST
Experiment Type	Comparative Cт (ΔΔCт)
Instrument Name	272531281
Instrument Serial Number	272531281
Instrument Type	QuantStudio™ 5 System
Passive Reference	ROX
Post-read Stage/Step
Pre-read Stage/Step
Quantification Cycle Method	Ct
Signal Smoothing On	true
Stage where Melt Analysis is performed	Stage3
Stage/ Cycle where Ct Analysis is performed	Stage2, Step2
Well	Well Position	Omit	Sample Name	Target Name	Task	Reporter	Quencher	Quantity	Quantity Mean	Quantity SD	RQ	RQ Min	RQ Max	CT	Ct Mean	Ct SD	Delta Ct	Delta Ct Mean	Delta Ct SD	Delta Ct SE	Delta Delta Ct	Automatic Ct Threshold	Ct Threshold	Automatic Baseline	Baseline Start	Baseline End	Amp Status	Comments	Cq Conf	MTP	AMPNC	PRFLOW	HIGHSD	Tm1	Tm2	Tm3	Tm4
1	A1	false	Col-0.7	ACT2	UNKNOWN	SYBR	None				1	0.719916	1.38905	21.9265	21.8129	0.217054		-0.274003	0.295761	0.170758	0	true	0.623105	true	3	16	Amp		0.987451	N	N	N	N	81.5121
2	A2	false	Col-0.7	ACT2	UNKNOWN	SYBR	None				1	0.719916	1.38905	21.5626	21.8129	0.217054		-0.274003	0.295761	0.170758	0	true	0.623105	true	3	15	Amp		0.987908	N	N	N	N	81.5121
3	A3	false	Col-0.7	ACT2	UNKNOWN	SYBR	None				1	0.719916	1.38905	21.9496	21.8129	0.217054		-0.274003	0.295761	0.170758	0	true	0.623105	true	3	16	Amp		0.98165	N	N	N	N	81.5121
4	A4	false	Col-0.7	EVD-IN	UNKNOWN	SYBR	None							22.3156	22.0869	0.200903						true	0.873735	true	3	15	Amp		0.984611	N	N	N	N	78.5524
5	A5	false	Col-0.7	EVD-IN	UNKNOWN	SYBR	None							21.9388	22.0869	0.200903						true	0.873735	true	3	15	Amp		0.992031	N	N	N	N	78.6616
6	A6	false	Col-0.7	EVD-IN	UNKNOWN	SYBR	None							22.0063	22.0869	0.200903						true	0.873735	true	3	15	Amp		0.983573	N	N	N	N	78.5478
7	A7	false	Col-0.7	EVD-GAG	UNKNOWN	SYBR	None				1	0.797567	1.25381	21.594	21.5874	0.0328554		-0.499547	0.203572	0.117532	0	true	0.643819	true	3	16	Amp		0.955846	N	N	N	N	80.5964
8	A8	false	Col-0.7	EVD-GAG	UNKNOWN	SYBR	None				1	0.797567	1.25381	21.5517	21.5874	0.0328554		-0.499547	0.203572	0.117532	0	true	0.643819	true	3	15	Amp		0.975025	N	N	N	N	80.4826
9	A9	false	Col-0.7	EVD-GAG	UNKNOWN	SYBR	None				1	0.797567	1.25381	21.6164	21.5874	0.0328554		-0.499547	0.203572	0.117532	0	true	0.643819	true	3	16	Amp		0.966428	N	N	N	N	80.4884
10	A10	false	Col-0.9	ACT2	UNKNOWN	SYBR	None				1.23463	1.05878	1.4397	21.4463	21.4356	0.009273		-0.578085	0.138295	0.0798444	-0.304082	true	0.623105	true	3	15	Amp		0.989114	N	N	N	N	81.513
11	A11	false	Col-0.9	ACT2	UNKNOWN	SYBR	None				1.23463	1.05878	1.4397	21.4313	21.4356	0.009273		-0.578085	0.138295	0.0798444	-0.304082	true	0.623105	true	3	15	Amp		0.986439	N	N	N	N	81.513
12	A12	false	Col-0.9	ACT2	UNKNOWN	SYBR	None				1.23463	1.05878	1.4397	21.4293	21.4356	0.009273		-0.578085	0.138295	0.0798444	-0.304082	true	0.623105	true	3	15	Amp		0.987931	N	N	N	N	81.513
13	A13	false	Col-0.9	EVD-IN	UNKNOWN	SYBR	None							21.8764	22.0137	0.137983						true	0.873735	true	3	14	Amp		0.990938	N	N	N	N	78.5199
14	A14	false	Col-0.9	EVD-IN	UNKNOWN	SYBR	None							22.1524	22.0137	0.137983						true	0.873735	true	3	15	Amp		0.986886	N	N	N	N	78.4062
15	A15	false	Col-0.9	EVD-IN	UNKNOWN	SYBR	None							22.0124	22.0137	0.137983						true	0.873735	true	3	15	Amp		0.985583	N	N	N	N	78.5199
16	A16	false	Col-0.9	EVD-GAG	UNKNOWN	SYBR	None				0.926603	0.740411	1.15962	21.5387	21.6241	0.147377		-0.38957	0.201889	0.116561	0.109976	true	0.643819	true	3	15	Amp		0.972823	N	N	N	N	80.4517
17	A17	false	Col-0.9	EVD-GAG	UNKNOWN	SYBR	None				0.926603	0.740411	1.15962	21.7943	21.6241	0.147377		-0.38957	0.201889	0.116561	0.109976	true	0.643819	true	3	16	Amp		0.961896	N	N	N	N	80.3801
18	A18	false	Col-0.9	EVD-GAG	UNKNOWN	SYBR	None				0.926603	0.740411	1.15962	21.5394	21.6241	0.147377		-0.38957	0.201889	0.116561	0.109976	true	0.643819	true	3	16	Amp		0.96372	N	N	N	N	80.4934
25	B1	false	Col-0.8	ACT2	UNKNOWN	SYBR	None				1.06551	0.597448	1.90027	22.0568	21.827	0.325057		-0.365549	0.391824	0.26227	-0.0915467	true	0.623105	true	3	16	Amp		0.98175	N	N	N	N	81.5121
27	B3	false	Col-0.8	ACT2	UNKNOWN	SYBR	None				1.06551	0.597448	1.90027	21.5971	21.827	0.325057		-0.365549	0.391824	0.26227	-0.0915467	true	0.623105	true	3	15	Amp		0.988888	N	N	N	N	81.5121
28	B4	false	Col-0.8	EVD-IN	UNKNOWN	SYBR	None							22.4429	22.1925	0.21878						true	0.873735	true	3	15	Amp		0.9832	N	N	N	N	78.5524
29	B5	false	Col-0.8	EVD-IN	UNKNOWN	SYBR	None							22.0381	22.1925	0.21878						true	0.873735	true	3	15	Amp		0.986386	N	N	N	N	78.5478
30	B6	false	Col-0.8	EVD-IN	UNKNOWN	SYBR	None							22.0966	22.1925	0.21878						true	0.873735	true	3	16	Amp		0.984101	N	N	N	N	78.5478
31	B7	false	Col-0.8	EVD-GAG	UNKNOWN	SYBR	None				0.912167	0.67747	1.22817	22.0012	21.8256	0.154294		-0.366917	0.267715	0.154565	0.132629	true	0.643819	true	3	16	Amp		0.964091	N	N	N	N	80.4826
32	B8	false	Col-0.8	EVD-GAG	UNKNOWN	SYBR	None				0.912167	0.67747	1.22817	21.7116	21.8256	0.154294		-0.366917	0.267715	0.154565	0.132629	true	0.643819	true	3	15	Amp		0.973422	N	N	N	N	80.4826
33	B9	false	Col-0.8	EVD-GAG	UNKNOWN	SYBR	None				0.912167	0.67747	1.22817	21.7641	21.8256	0.154294		-0.366917	0.267715	0.154565	0.132629	true	0.643819	true	3	15	Amp		0.958433	N	N	N	N	80.6022
49	C1	false	rdr6.1	ACT2	UNKNOWN	SYBR	None				0.995957	0.72893	1.3608	19.776	19.9932	0.267895		-0.268159	0.280916	0.162187	0.00584412	true	0.623105	true	3	13	Amp		0.989666	N	N	N	N	81.5121
50	C2	false	rdr6.1	ACT2	UNKNOWN	SYBR	None				0.995957	0.72893	1.3608	19.911	19.9932	0.267895		-0.268159	0.280916	0.162187	0.00584412	true	0.623105	true	3	14	Amp		0.987004	N	N	N	N	81.5121
51	C3	false	rdr6.1	ACT2	UNKNOWN	SYBR	None				0.995957	0.72893	1.3608	20.2926	19.9932	0.267895		-0.268159	0.280916	0.162187	0.00584412	true	0.623105	true	3	14	Amp		0.989496	N	N	N	N	81.5121
52	C4	false	rdr6.1	EVD-IN	UNKNOWN	SYBR	None							20.3219	20.2614	0.0845339						true	0.873735	true	3	13	Amp		0.984703	N	N	N	N	78.5524
53	C5	false	rdr6.1	EVD-IN	UNKNOWN	SYBR	None							20.2975	20.2614	0.0845339						true	0.873735	true	3	13	Amp		0.98942	N	N	N	N	78.5478
54	C6	false	rdr6.1	EVD-IN	UNKNOWN	SYBR	None							20.1648	20.2614	0.0845339						true	0.873735	true	3	13	Amp		0.990361	N	N	N	N	78.5478
55	C7	false	rdr6.1	EVD-GAG	UNKNOWN	SYBR	None				0.92921	0.818959	1.0543	19.9217	19.8677	0.0759949		-0.393623	0.113672	0.0656283	0.105924	true	0.643819	true	3	14	Amp		0.956428	N	N	N	N	80.5964
56	C8	false	rdr6.1	EVD-GAG	UNKNOWN	SYBR	None				0.92921	0.818959	1.0543	19.7808	19.8677	0.0759949		-0.393623	0.113672	0.0656283	0.105924	true	0.643819	true	3	13	Amp		0.976241	N	N	N	N	80.5964
57	C9	false	rdr6.1	EVD-GAG	UNKNOWN	SYBR	None				0.92921	0.818959	1.0543	19.9007	19.8677	0.0759949		-0.393623	0.113672	0.0656283	0.105924	true	0.643819	true	3	14	Amp		0.963784	N	N	N	N	80.6022
58	C10	false	rdr6.3	ACT2	UNKNOWN	SYBR	None				1.13679	1.0303	1.25428	21.5711	21.5348	0.0876494		-0.458964	0.0885206	0.0511074	-0.184961	true	0.623105	true	3	15	Amp		0.990571	N	N	N	N	81.513
59	C11	false	rdr6.3	ACT2	UNKNOWN	SYBR	None				1.13679	1.0303	1.25428	21.5984	21.5348	0.0876494		-0.458964	0.0885206	0.0511074	-0.184961	true	0.623105	true	3	15	Amp		0.980416	N	N	N	N	81.513
60	C12	false	rdr6.3	ACT2	UNKNOWN	SYBR	None				1.13679	1.0303	1.25428	21.4348	21.5348	0.0876494		-0.458964	0.0885206	0.0511074	-0.184961	true	0.623105	true	3	15	Amp		0.990675	N	N	N	N	81.513
61	C13	false	rdr6.3	EVD-IN	UNKNOWN	SYBR	None							21.9846	21.9938	0.0123883						true	0.873735	true	3	15	Amp		0.990983	N	N	N	N	78.4062
62	C14	false	rdr6.3	EVD-IN	UNKNOWN	SYBR	None							22.0079	21.9938	0.0123883						true	0.873735	true	3	15	Amp		0.986313	N	N	N	N	78.4062
63	C15	false	rdr6.3	EVD-IN	UNKNOWN	SYBR	None							21.9888	21.9938	0.0123883						true	0.873735	true	3	15	Amp		0.988925	N	N	N	N	78.4062
64	C16	false	rdr6.3	EVD-GAG	UNKNOWN	SYBR	None				0.823806	0.642838	1.05572	21.7571	21.7738	0.222895		-0.219922	0.223239	0.128887	0.279624	true	0.643819	true	3	16	Amp		0.964007	N	N	N	N	80.4517
65	C17	false	rdr6.3	EVD-GAG	UNKNOWN	SYBR	None				0.823806	0.642838	1.05572	22.0046	21.7738	0.222895		-0.219922	0.223239	0.128887	0.279624	true	0.643819	true	3	16	Amp		0.937698	N	N	N	N	80.2669
66	C18	false	rdr6.3	EVD-GAG	UNKNOWN	SYBR	None				0.823806	0.642838	1.05572	21.5598	21.7738	0.222895		-0.219922	0.223239	0.128887	0.279624	true	0.643819	true	3	15	Amp		0.960462	N	N	N	N	80.3801
73	D1	false	rdr6.2	ACT2	UNKNOWN	SYBR	None				1.14798	1.04097	1.266	21.3076	21.266	0.0801131		-0.473106	0.0880693	0.0508468	-0.199104	true	0.623105	true	3	15	Amp		0.988631	N	N	N	N	81.5121
74	D2	false	rdr6.2	ACT2	UNKNOWN	SYBR	None				1.14798	1.04097	1.266	21.3167	21.266	0.0801131		-0.473106	0.0880693	0.0508468	-0.199104	true	0.623105	true	3	15	Amp		0.987028	N	N	N	N	81.5121
75	D3	false	rdr6.2	ACT2	UNKNOWN	SYBR	None				1.14798	1.04097	1.266	21.1736	21.266	0.0801131		-0.473106	0.0880693	0.0508468	-0.199104	true	0.623105	true	3	15	Amp		0.985972	N	N	N	N	81.5121
76	D4	false	rdr6.2	EVD-IN	UNKNOWN	SYBR	None							21.7103	21.7391	0.0365799						true	0.873735	true	3	14	Amp		0.989751	N	N	N	N	78.5524
77	D5	false	rdr6.2	EVD-IN	UNKNOWN	SYBR	None							21.7267	21.7391	0.0365799						true	0.873735	true	3	15	Amp		0.990297	N	N	N	N	78.5478
78	D6	false	rdr6.2	EVD-IN	UNKNOWN	SYBR	None							21.7802	21.7391	0.0365799						true	0.873735	true	3	15	Amp		0.983508	N	N	N	N	78.5478
79	D7	false	rdr6.2	EVD-GAG	UNKNOWN	SYBR	None				0.747177	0.491598	1.13563	21.7356	21.66	0.374999		-0.0790679	0.376779	0.217533	0.420479	true	0.643819	true	3	16	Amp		0.949347	N	N	N	N	80.4826
80	D8	false	rdr6.2	EVD-GAG	UNKNOWN	SYBR	None				0.747177	0.491598	1.13563	21.9914	21.66	0.374999		-0.0790679	0.376779	0.217533	0.420479	true	0.643819	true	3	16	Amp		0.968842	N	N	N	N	80.3688
81	D9	false	rdr6.2	EVD-GAG	UNKNOWN	SYBR	None				0.747177	0.491598	1.13563	21.2529	21.66	0.374999		-0.0790679	0.376779	0.217533	0.420479	true	0.643819	true	3	15	Amp		0.971309	N	N	N	N	80.6022
97	E1	false	F2.1+	ACT2	UNKNOWN	SYBR	None				0.151305	0.116855	0.19591	21.2919	21.0992	0.171074		2.45047	0.232526	0.134249	2.72447	true	0.623105	true	3	15	Amp		0.985044	N	N	N	N	81.5121
98	E2	false	F2.1+	ACT2	UNKNOWN	SYBR	None				0.151305	0.116855	0.19591	20.9653	21.0992	0.171074		2.45047	0.232526	0.134249	2.72447	true	0.623105	true	3	15	Amp		0.993033	N	N	N	N	81.5121
99	E3	false	F2.1+	ACT2	UNKNOWN	SYBR	None				0.151305	0.116855	0.19591	21.0402	21.0992	0.171074		2.45047	0.232526	0.134249	2.72447	true	0.623105	true	3	14	Amp		0.98833	N	N	N	N	81.5121
100	E4	false	F2.1+	EVD-IN	UNKNOWN	SYBR	None							18.7464	18.6487	0.157487						true	0.873735	true	3	11	Amp		0.988579	N	N	N	N	78.4386
101	E5	false	F2.1+	EVD-IN	UNKNOWN	SYBR	None							18.467	18.6487	0.157487						true	0.873735	true	3	12	Amp		0.986082	N	N	N	N	78.5478
102	E6	false	F2.1+	EVD-IN	UNKNOWN	SYBR	None							18.7326	18.6487	0.157487						true	0.873735	true	3	12	Amp		0.985249	N	N	N	N	78.434
103	E7	false	F2.1+	EVD-GAG	UNKNOWN	SYBR	None				1.16226	0.960935	1.40577	17.9198	17.9322	0.0671242		-0.71648	0.171195	0.0988395	-0.216933	true	0.643819	true	3	12	Amp		0.95898	N	N	N	N	80.5964
104	E8	false	F2.1+	EVD-GAG	UNKNOWN	SYBR	None				1.16226	0.960935	1.40577	17.8722	17.9322	0.0671242		-0.71648	0.171195	0.0988395	-0.216933	true	0.643819	true	3	12	Amp		0.971394	N	N	N	N	80.5964
105	E9	false	F2.1+	EVD-GAG	UNKNOWN	SYBR	None				1.16226	0.960935	1.40577	18.0047	17.9322	0.0671242		-0.71648	0.171195	0.0988395	-0.216933	true	0.643819	true	3	12	Amp		0.958787	N	N	N	N	80.6022
106	E10	false	F6.1+	ACT2	UNKNOWN	SYBR	None				0.0681262	0.0588972	0.0788013	21.6902	21.5478	0.123458		3.60164	0.131012	0.0756398	3.87565	true	0.623105	true	3	15	Amp		0.986894	N	N	N	N	81.3991
107	E11	false	F6.1+	ACT2	UNKNOWN	SYBR	None				0.0681262	0.0588972	0.0788013	21.4832	21.5478	0.123458		3.60164	0.131012	0.0756398	3.87565	true	0.623105	true	3	15	Amp		0.988639	N	N	N	N	81.3991
108	E12	false	F6.1+	ACT2	UNKNOWN	SYBR	None				0.0681262	0.0588972	0.0788013	21.4701	21.5478	0.123458		3.60164	0.131012	0.0756398	3.87565	true	0.623105	true	3	15	Amp		0.990781	N	N	N	N	81.513
109	E13	false	F6.1+	EVD-IN	UNKNOWN	SYBR	None							17.9136	17.9462	0.0438445						true	0.873735	true	3	11	Amp		0.988368	N	N	N	N	78.4062
110	E14	false	F6.1+	EVD-IN	UNKNOWN	SYBR	None							17.996	17.9462	0.0438445						true	0.873735	true	3	11	Amp		0.986681	N	N	N	N	78.4062
111	E15	false	F6.1+	EVD-IN	UNKNOWN	SYBR	None							17.9289	17.9462	0.0438445						true	0.873735	true	3	11	Amp		0.989371	N	N	N	N	78.4062
112	E16	false	F6.1+	EVD-GAG	UNKNOWN	SYBR	None				0.903275	0.837911	0.973737	17.6526	17.5934	0.0514582		-0.352783	0.0676039	0.0390311	0.146763	true	0.643819	true	3	12	Amp		0.96429	N	N	N	N	80.5654
113	E17	false	F6.1+	EVD-GAG	UNKNOWN	SYBR	None				0.903275	0.837911	0.973737	17.5681	17.5934	0.0514582		-0.352783	0.0676039	0.0390311	0.146763	true	0.643819	true	3	12	Amp		0.962032	N	N	N	N	80.4934
114	E18	false	F6.1+	EVD-GAG	UNKNOWN	SYBR	None				0.903275	0.837911	0.973737	17.5595	17.5934	0.0514582		-0.352783	0.0676039	0.0390311	0.146763	true	0.643819	true	3	12	Amp		0.965852	N	N	N	N	80.4934
121	F1	false	F4.1+	ACT2	UNKNOWN	SYBR	None				0.112795	0.0771138	0.164987	21.2347	21.4456	0.339708		2.87422	0.342265	0.197607	3.14822	true	0.623105	true	3	15	Amp		0.988453	N	N	N	N	81.3983
122	F2	false	F4.1+	ACT2	UNKNOWN	SYBR	None				0.112795	0.0771138	0.164987	21.8374	21.4456	0.339708		2.87422	0.342265	0.197607	3.14822	true	0.623105	true	3	15	Amp		0.986533	N	N	N	N	81.3983
123	F3	false	F4.1+	ACT2	UNKNOWN	SYBR	None				0.112795	0.0771138	0.164987	21.2645	21.4456	0.339708		2.87422	0.342265	0.197607	3.14822	true	0.623105	true	3	15	Amp		0.988095	N	N	N	N	81.3983
124	F4	false	F4.1+	EVD-IN	UNKNOWN	SYBR	None							18.6154	18.5713	0.0417548						true	0.873735	true	3	11	Amp		0.985985	N	N	N	N	78.4386
125	F5	false	F4.1+	EVD-IN	UNKNOWN	SYBR	None							18.5324	18.5713	0.0417548						true	0.873735	true	3	11	Amp		0.989244	N	N	N	N	78.5478
126	F6	false	F4.1+	EVD-IN	UNKNOWN	SYBR	None							18.5661	18.5713	0.0417548						true	0.873735	true	3	12	Amp		0.990237	N	N	N	N	78.434
127	F7	false	F4.1+	EVD-GAG	UNKNOWN	SYBR	None				1.01961	0.945504	1.09953	18.0289	18.0438	0.0535603		-0.527566	0.0679129	0.0392095	-0.028019	true	0.643819	true	3	12	Amp		0.9596	N	N	N	N	80.7102
128	F8	false	F4.1+	EVD-GAG	UNKNOWN	SYBR	None				1.01961	0.945504	1.09953	18.1032	18.0438	0.0535603		-0.527566	0.0679129	0.0392095	-0.028019	true	0.643819	true	3	12	Amp		0.968108	N	N	N	N	80.5964
129	F9	false	F4.1+	EVD-GAG	UNKNOWN	SYBR	None				1.01961	0.945504	1.09953	17.9992	18.0438	0.0535603		-0.527566	0.0679129	0.0392095	-0.028019	true	0.643819	true	3	12	Amp		0.964867	N	N	N	N	80.6022
145	G1	false	F2.2+	ACT2	UNKNOWN	SYBR	None				0.134652	0.0927489	0.195488	21.1542	21.4827	0.284799		2.61869	0.335523	0.193714	2.89269	true	0.623105	true	3	14	Amp		0.990409	N	N	N	N	81.3983
146	G2	false	F2.2+	ACT2	UNKNOWN	SYBR	None				0.134652	0.0927489	0.195488	21.6327	21.4827	0.284799		2.61869	0.335523	0.193714	2.89269	true	0.623105	true	3	15	Amp		0.987087	N	N	N	N	81.5121
147	G3	false	F2.2+	ACT2	UNKNOWN	SYBR	None				0.134652	0.0927489	0.195488	21.6612	21.4827	0.284799		2.61869	0.335523	0.193714	2.89269	true	0.623105	true	3	15	Amp		0.983397	N	N	N	N	81.5121
148	G4	false	F2.2+	EVD-IN	UNKNOWN	SYBR	None							19.0688	18.864	0.177384						true	0.873735	true	3	12	Amp		0.98352	N	N	N	N	78.4386
149	G5	false	F2.2+	EVD-IN	UNKNOWN	SYBR	None							18.7591	18.864	0.177384						true	0.873735	true	3	12	Amp		0.986625	N	N	N	N	78.434
150	G6	false	F2.2+	EVD-IN	UNKNOWN	SYBR	None							18.7641	18.864	0.177384						true	0.873735	true	3	11	Amp		0.985713	N	N	N	N	78.5478
151	G7	false	F2.2+	EVD-GAG	UNKNOWN	SYBR	None				1.06056	0.852307	1.3197	18.3563	18.2796	0.0851179		-0.584377	0.196749	0.113593	-0.08483	true	0.643819	true	3	13	Amp		0.952484	N	N	N	N	80.5964
152	G8	false	F2.2+	EVD-GAG	UNKNOWN	SYBR	None				1.06056	0.852307	1.3197	18.1881	18.2796	0.0851179		-0.584377	0.196749	0.113593	-0.08483	true	0.643819	true	3	12	Amp		0.96344	N	N	N	N	80.5964
153	G9	false	F2.2+	EVD-GAG	UNKNOWN	SYBR	None				1.06056	0.852307	1.3197	18.2945	18.2796	0.0851179		-0.584377	0.196749	0.113593	-0.08483	true	0.643819	true	3	12	Amp		0.960758	N	N	N	N	80.6022
154	G10	false	F6.2+	ACT2	UNKNOWN	SYBR	None				0.0738011	0.066371	0.082063	21.9684	21.9175	0.0932368		3.48621	0.0955035	0.055139	3.76021	true	0.623105	true	3	15	Amp		0.990674	N	N	N	N	81.3991
155	G11	false	F6.2+	ACT2	UNKNOWN	SYBR	None				0.0738011	0.066371	0.082063	21.9741	21.9175	0.0932368		3.48621	0.0955035	0.055139	3.76021	true	0.623105	true	3	15	Amp		0.991624	N	N	N	N	81.3991
156	G12	false	F6.2+	ACT2	UNKNOWN	SYBR	None				0.0738011	0.066371	0.082063	21.8098	21.9175	0.0932368		3.48621	0.0955035	0.055139	3.76021	true	0.623105	true	3	15	Amp		0.989517	N	N	N	N	81.513
157	G13	false	F6.2+	EVD-IN	UNKNOWN	SYBR	None							18.4075	18.4312	0.0206837						true	0.873735	true	3	12	Amp		0.985296	N	N	N	N	78.4062
158	G14	false	F6.2+	EVD-IN	UNKNOWN	SYBR	None							18.4405	18.4312	0.0206837						true	0.873735	true	3	12	Amp		0.990819	N	N	N	N	78.5199
159	G15	false	F6.2+	EVD-IN	UNKNOWN	SYBR	None							18.4457	18.4312	0.0206837						true	0.873735	true	3	12	Amp		0.986894	N	N	N	N	78.4062
160	G16	false	F6.2+	EVD-GAG	UNKNOWN	SYBR	None				0.837449	0.758484	0.924635	18.2651	18.1876	0.0867027		-0.24362	0.0891357	0.0514625	0.255927	true	0.643819	true	3	13	Amp		0.972001	N	N	N	N	80.5654
161	G17	false	F6.2+	EVD-GAG	UNKNOWN	SYBR	None				0.837449	0.758484	0.924635	18.2037	18.1876	0.0867027		-0.24362	0.0891357	0.0514625	0.255927	true	0.643819	true	3	13	Amp		0.971387	N	N	N	N	80.4934
162	G18	false	F6.2+	EVD-GAG	UNKNOWN	SYBR	None				0.837449	0.758484	0.924635	18.094	18.1876	0.0867027		-0.24362	0.0891357	0.0514625	0.255927	true	0.643819	true	3	13	Amp		0.959002	N	N	N	N	80.4934
169	H1	false	F4.2+	ACT2	UNKNOWN	SYBR	None				0.109399	0.10397	0.115112	21.5105	21.4927	0.0376631		2.91832	0.0458095	0.0264481	3.19232	true	0.623105	true	3	15	Amp		0.988562	N	N	N	N	81.3983
170	H2	false	F4.2+	ACT2	UNKNOWN	SYBR	None				0.109399	0.10397	0.115112	21.5182	21.4927	0.0376631		2.91832	0.0458095	0.0264481	3.19232	true	0.623105	true	3	15	Amp		0.988932	N	N	N	N	81.3983
171	H3	false	F4.2+	ACT2	UNKNOWN	SYBR	None				0.109399	0.10397	0.115112	21.4494	21.4927	0.0376631		2.91832	0.0458095	0.0264481	3.19232	true	0.623105	true	3	15	Amp		0.989186	N	N	N	N	81.3983
172	H4	false	F4.2+	EVD-IN	UNKNOWN	SYBR	None							18.6017	18.5744	0.0260768						true	0.873735	true	3	11	Amp		0.988243	N	N	N	N	78.4386
173	H5	false	F4.2+	EVD-IN	UNKNOWN	SYBR	None							18.5497	18.5744	0.0260768						true	0.873735	true	3	12	Amp		0.989933	N	N	N	N	78.434
174	H6	false	F4.2+	EVD-IN	UNKNOWN	SYBR	None							18.5717	18.5744	0.0260768						true	0.873735	true	3	12	Amp		0.988063	N	N	N	N	78.434
175	H7	false	F4.2+	EVD-GAG	UNKNOWN	SYBR	None				1.13956	0.922437	1.40778	17.76	17.8863	0.188445		-0.68802	0.19024	0.109835	-0.188473	true	0.643819	true	3	12	Amp		0.961333	N	N	N	N	80.5964
176	H8	false	F4.2+	EVD-GAG	UNKNOWN	SYBR	None				1.13956	0.922437	1.40778	18.1029	17.8863	0.188445		-0.68802	0.19024	0.109835	-0.188473	true	0.643819	true	3	13	Amp		0.966325	N	N	N	N	80.4826
177	H9	false	F4.2+	EVD-GAG	UNKNOWN	SYBR	None				1.13956	0.922437	1.40778	17.7961	17.8863	0.188445		-0.68802	0.19024	0.109835	-0.188473	true	0.643819	true	3	12	Amp		0.961843	N	N	N	N	80.6022
193	I1	false	F2.1-	ACT2	UNKNOWN	SYBR	None				0.106458	0.0835362	0.135669	21.838	21.6908	0.214861		2.95765	0.218222	0.125991	3.23165	true	0.623105	true	3	15	Amp		0.982814	N	N	N	N	81.3983
194	I2	false	F2.1-	ACT2	UNKNOWN	SYBR	None				0.106458	0.0835362	0.135669	21.4442	21.6908	0.214861		2.95765	0.218222	0.125991	3.23165	true	0.623105	true	3	15	Amp		0.98872	N	N	N	N	81.5121
195	I3	false	F2.1-	ACT2	UNKNOWN	SYBR	None				0.106458	0.0835362	0.135669	21.7901	21.6908	0.214861		2.95765	0.218222	0.125991	3.23165	true	0.623105	true	3	15	Amp		0.984211	N	N	N	N	81.3983
196	I4	false	F2.1-	EVD-IN	UNKNOWN	SYBR	None							18.7369	18.7331	0.0381546						true	0.873735	true	3	12	Amp		0.986944	N	N	N	N	78.5524
197	I5	false	F2.1-	EVD-IN	UNKNOWN	SYBR	None							18.6932	18.7331	0.0381546						true	0.873735	true	3	12	Amp		0.989112	N	N	N	N	78.5478
198	I6	false	F2.1-	EVD-IN	UNKNOWN	SYBR	None							18.7693	18.7331	0.0381546						true	0.873735	true	3	12	Amp		0.988733	N	N	N	N	78.434
199	I7	false	F2.1-	EVD-GAG	UNKNOWN	SYBR	None				0.962071	0.911284	1.01569	18.3055	18.2894	0.030442		-0.443762	0.0488107	0.0281809	0.0557849	true	0.643819	true	3	13	Amp		0.959345	N	N	N	N	80.5964
200	I8	false	F2.1-	EVD-GAG	UNKNOWN	SYBR	None				0.962071	0.911284	1.01569	18.2543	18.2894	0.030442		-0.443762	0.0488107	0.0281809	0.0557849	true	0.643819	true	3	12	Amp		0.958221	N	N	N	N	80.5964
201	I9	false	F2.1-	EVD-GAG	UNKNOWN	SYBR	None				0.962071	0.911284	1.01569	18.3084	18.2894	0.030442		-0.443762	0.0488107	0.0281809	0.0557849	true	0.643819	true	3	13	Amp		0.947465	N	N	N	N	80.6022
202	I10	false	F6.1-	ACT2	UNKNOWN	SYBR	None				0.0468311	0.0403939	0.054294	21.6252	21.503	0.116477		4.14239	0.133082	0.0768352	4.41639	true	0.623105	true	3	15	Amp		0.989275	N	N	N	N	81.2853
203	I11	false	F6.1-	ACT2	UNKNOWN	SYBR	None				0.0468311	0.0403939	0.054294	21.4906	21.503	0.116477		4.14239	0.133082	0.0768352	4.41639	true	0.623105	true	3	15	Amp		0.989694	N	N	N	N	81.3991
204	I12	false	F6.1-	ACT2	UNKNOWN	SYBR	None				0.0468311	0.0403939	0.054294	21.3932	21.503	0.116477		4.14239	0.133082	0.0768352	4.41639	true	0.623105	true	3	15	Amp		0.989971	N	N	N	N	81.3991
205	I13	false	F6.1-	EVD-IN	UNKNOWN	SYBR	None							17.4292	17.3606	0.0643742						true	0.873735	true	3	11	Amp		0.988394	N	N	N	N	78.4062
206	I14	false	F6.1-	EVD-IN	UNKNOWN	SYBR	None							17.3015	17.3606	0.0643742						true	0.873735	true	3	10	Amp		0.985219	N	N	N	N	78.4062
207	I15	false	F6.1-	EVD-IN	UNKNOWN	SYBR	None							17.3512	17.3606	0.0643742						true	0.873735	true	3	11	Amp		0.989	N	N	N	N	78.4062
208	I16	false	F6.1-	EVD-GAG	UNKNOWN	SYBR	None				0.907537	0.755997	1.08945	16.8759	17.001	0.151304		-0.359575	0.164429	0.094933	0.139972	true	0.643819	true	3	11	Amp		0.974899	N	N	N	N	80.5654
209	I17	false	F6.1-	EVD-GAG	UNKNOWN	SYBR	None				0.907537	0.755997	1.08945	16.958	17.001	0.151304		-0.359575	0.164429	0.094933	0.139972	true	0.643819	true	3	11	Amp		0.953701	N	N	N	N	80.4934
210	I18	false	F6.1-	EVD-GAG	UNKNOWN	SYBR	None				0.907537	0.755997	1.08945	17.1692	17.001	0.151304		-0.359575	0.164429	0.094933	0.139972	true	0.643819	true	3	12	Amp		0.943707	N	N	N	N	80.4934
217	J1	false	F4.1-	ACT2	UNKNOWN	SYBR	None				0.0588915	0.0450191	0.0770386	21.4021	21.3861	0.0145284		3.81179	0.241751	0.139575	4.0858	true	0.623105	true	3	15	Amp		0.98879	N	N	N	N	81.3983
218	J2	false	F4.1-	ACT2	UNKNOWN	SYBR	None				0.0588915	0.0450191	0.0770386	21.3826	21.3861	0.0145284		3.81179	0.241751	0.139575	4.0858	true	0.623105	true	3	15	Amp		0.988959	N	N	N	N	81.3983
219	J3	false	F4.1-	ACT2	UNKNOWN	SYBR	None				0.0588915	0.0450191	0.0770386	21.3737	21.3861	0.0145284		3.81179	0.241751	0.139575	4.0858	true	0.623105	true	3	15	Amp		0.989332	N	N	N	N	81.3983
220	J4	false	F4.1-	EVD-IN	UNKNOWN	SYBR	None							17.3906	17.5743	0.241315						true	0.873735	true	3	10	Amp		0.985777	N	N	N	N	78.4386
221	J5	false	F4.1-	EVD-IN	UNKNOWN	SYBR	None							17.8476	17.5743	0.241315						true	0.873735	true	3	11	Amp		0.99081	N	N	N	N	78.3202
222	J6	false	F4.1-	EVD-IN	UNKNOWN	SYBR	None							17.4848	17.5743	0.241315						true	0.873735	true	3	11	Amp		0.984528	N	N	N	N	78.434
223	J7	false	F4.1-	EVD-GAG	UNKNOWN	SYBR	None				1.06699	0.763845	1.49045	16.9564	16.9812	0.179601		-0.593098	0.300814	0.173675	-0.093551	true	0.643819	true	3	12	Amp		0.94172	N	N	N	N	80.5964
224	J8	false	F4.1-	EVD-GAG	UNKNOWN	SYBR	None				1.06699	0.763845	1.49045	17.1719	16.9812	0.179601		-0.593098	0.300814	0.173675	-0.093551	true	0.643819	true	3	12	Amp		0.937102	N	N	N	N	80.5964
225	J9	false	F4.1-	EVD-GAG	UNKNOWN	SYBR	None				1.06699	0.763845	1.49045	16.8153	16.9812	0.179601		-0.593098	0.300814	0.173675	-0.093551	true	0.643819	true	3	10	Amp		0.968992	N	N	N	N	80.6022
241	K1	false	F2.2-	ACT2	UNKNOWN	SYBR	None				0.0838679	0.0681349	0.103234	21.484	21.5302	0.0690042		3.30174	0.186979	0.107953	3.57574	true	0.623105	true	3	15	Amp		0.982727	N	N	N	N	81.3983
242	K2	false	F2.2-	ACT2	UNKNOWN	SYBR	None				0.0838679	0.0681349	0.103234	21.6095	21.5302	0.0690042		3.30174	0.186979	0.107953	3.57574	true	0.623105	true	3	16	Amp		0.98006	N	N	N	N	81.3983
243	K3	false	F2.2-	ACT2	UNKNOWN	SYBR	None				0.0838679	0.0681349	0.103234	21.497	21.5302	0.0690042		3.30174	0.186979	0.107953	3.57574	true	0.623105	true	3	15	Amp		0.984457	N	N	N	N	81.5121
244	K4	false	F2.2-	EVD-IN	UNKNOWN	SYBR	None							18.4278	18.2284	0.173781						true	0.873735	true	3	12	Amp		0.983441	N	N	N	N	78.5524
245	K5	false	F2.2-	EVD-IN	UNKNOWN	SYBR	None							18.1482	18.2284	0.173781						true	0.873735	true	3	11	Amp		0.988592	N	N	N	N	78.5478
246	K6	false	F2.2-	EVD-IN	UNKNOWN	SYBR	None							18.1093	18.2284	0.173781						true	0.873735	true	3	11	Amp		0.983449	N	N	N	N	78.5478
247	K7	false	F2.2-	EVD-GAG	UNKNOWN	SYBR	None				1.00266	0.823872	1.22025	17.7464	17.725	0.0323054		-0.503379	0.176758	0.102051	-0.0038325	true	0.643819	true	3	12	Amp		0.955052	N	N	N	N	80.5964
248	K8	false	F2.2-	EVD-GAG	UNKNOWN	SYBR	None				1.00266	0.823872	1.22025	17.6879	17.725	0.0323054		-0.503379	0.176758	0.102051	-0.0038325	true	0.643819	true	3	12	Amp		0.955397	N	N	N	N	80.5964
249	K9	false	F2.2-	EVD-GAG	UNKNOWN	SYBR	None				1.00266	0.823872	1.22025	17.7408	17.725	0.0323054		-0.503379	0.176758	0.102051	-0.0038325	true	0.643819	true	3	11	Amp		0.973271	N	N	N	N	80.6022
250	K10	false	F6.2-	ACT2	UNKNOWN	SYBR	None				0.0434171	0.0415121	0.0454094	21.5614	21.5221	0.0354887		4.25159	0.040381	0.023314	4.52559	true	0.623105	true	3	15	Amp		0.991364	N	N	N	N	81.3991
251	K11	false	F6.2-	ACT2	UNKNOWN	SYBR	None				0.0434171	0.0415121	0.0454094	21.5126	21.5221	0.0354887		4.25159	0.040381	0.023314	4.52559	true	0.623105	true	3	15	Amp		0.991122	N	N	N	N	81.3991
252	K12	false	F6.2-	ACT2	UNKNOWN	SYBR	None				0.0434171	0.0415121	0.0454094	21.4924	21.5221	0.0354887		4.25159	0.040381	0.023314	4.52559	true	0.623105	true	3	15	Amp		0.989969	N	N	N	N	81.3991
253	K13	false	F6.2-	EVD-IN	UNKNOWN	SYBR	None							17.2518	17.2705	0.0192659						true	0.873735	true	3	10	Amp		0.987869	N	N	N	N	78.4062
254	K14	false	F6.2-	EVD-IN	UNKNOWN	SYBR	None							17.2696	17.2705	0.0192659						true	0.873735	true	3	10	Amp		0.986209	N	N	N	N	78.4062
255	K15	false	F6.2-	EVD-IN	UNKNOWN	SYBR	None							17.2903	17.2705	0.0192659						true	0.873735	true	3	10	Amp		0.987214	N	N	N	N	78.4062
256	K16	false	F6.2-	EVD-GAG	UNKNOWN	SYBR	None				0.902742	0.874233	0.93218	16.896	16.9186	0.0215157		-0.351932	0.0288808	0.0166743	0.147615	true	0.643819	true	3	10	Amp		0.975932	N	N	N	N	80.5654
257	K17	false	F6.2-	EVD-GAG	UNKNOWN	SYBR	None				0.902742	0.874233	0.93218	16.9389	16.9186	0.0215157		-0.351932	0.0288808	0.0166743	0.147615	true	0.643819	true	3	11	Amp		0.969443	N	N	N	N	80.4934
258	K18	false	F6.2-	EVD-GAG	UNKNOWN	SYBR	None				0.902742	0.874233	0.93218	16.9209	16.9186	0.0215157		-0.351932	0.0288808	0.0166743	0.147615	true	0.643819	true	3	11	Amp		0.974979	N	N	N	N	80.4934
265	L1	false	F4.2-	ACT2	UNKNOWN	SYBR	None				0.0687488	0.0570096	0.0829054	21.3654	21.362	0.00470426		3.58852	0.146982	0.0848816	3.86252	true	0.623105	true	3	15	Amp		0.988903	N	N	N	N	81.3983
267	L3	false	F4.2-	ACT2	UNKNOWN	SYBR	None				0.0687488	0.0570096	0.0829054	21.3587	21.362	0.00470426		3.58852	0.146982	0.0848816	3.86252	true	0.623105	true	3	15	Amp		0.988387	N	N	N	N	81.5121
268	L4	false	F4.2-	EVD-IN	UNKNOWN	SYBR	None							17.7142	17.7735	0.146906						true	0.873735	true	3	11	Amp		0.989568	N	N	N	N	78.4386
269	L5	false	F4.2-	EVD-IN	UNKNOWN	SYBR	None							17.9408	17.7735	0.146906						true	0.873735	true	3	11	Amp		0.989574	N	N	N	N	78.434
270	L6	false	F4.2-	EVD-IN	UNKNOWN	SYBR	None							17.6655	17.7735	0.146906						true	0.873735	true	3	10	Amp		0.987291	N	N	N	N	78.5478
271	L7	false	F4.2-	EVD-GAG	UNKNOWN	SYBR	None				0.849135	0.574442	1.25518	17.3544	17.5099	0.219978		-0.263613	0.264522	0.17717	0.235934	true	0.643819	true	3	12	Amp		0.955126	N	N	N	N	80.5964
272	L8	false	F4.2-	EVD-GAG	UNKNOWN	SYBR	None				0.849135	0.574442	1.25518	17.6655	17.5099	0.219978		-0.263613	0.264522	0.17717	0.235934	true	0.643819	true	3	12	Amp		0.967228	N	N	N	N	80.5964
289	M1	false		ACT2	NTC	SYBR	None							Undetermined								true	0.623105	true	3	39	No Amp		0	N	N	N	N	59.9971
290	M2	false		ACT2	NTC	SYBR	None							Undetermined								true	0.623105	true	3	39	No Amp		0	N	N	N	N	59.9971
291	M3	false		ACT2	NTC	SYBR	None							Undetermined								true	0.623105	true	3	39	No Amp		0	N	N	N	N	59.9971
292	M4	false		EVD-IN	NTC	SYBR	None							34.2052	35.0454	1.18821						true	0.873735	true	3	27	Amp		0.979103	Y	Y	N	Y	78.4386	73.7713
293	M5	false		EVD-IN	NTC	SYBR	None							Undetermined	35.0454	1.18821						true	0.873735	true	3	39	No Amp		0	N	N	N	N	59.9971
294	M6	false		EVD-IN	NTC	SYBR	None							35.8856	35.0454	1.18821						true	0.873735	true	3	28	Amp		0.988933	N	N	N	Y	74.6784
295	M7	false		EVD-GAG	NTC	SYBR	None							38.2763	38.2763							true	0.643819	true	3	31	Inconclusive		0.854143	Y	N	N	N	82.0759	62.7285	90.4977
296	M8	false		EVD-GAG	NTC	SYBR	None							Undetermined	38.2763							true	0.643819	true	3	34	No Amp		0	Y	N	N	N	90.4977	86.5144	75.2474
297	M9	false		EVD-GAG	NTC	SYBR	None							Undetermined	38.2763							true	0.643819	true	3	39	No Amp		0	N	N	N	N	59.9964
Analysis Type	Singleplex
Endogenous Control	EVD-IN
RQ Min/Max Confidence Level	95.0
Reference Sample	Col-0.7

## Sheet: ForPy
Well	Well Position	Sample	Target	CT	Content
1	A1	Col-0.7	ACT2	21.9265	gDNA
2	A2	Col-0.7	ACT2	21.5626	gDNA
3	A3	Col-0.7	ACT2	21.9496	gDNA
4	A4	Col-0.7	EVD-IN	22.3156	gDNA
5	A5	Col-0.7	EVD-IN	21.9388	gDNA
6	A6	Col-0.7	EVD-IN	22.0063	gDNA
7	A7	Col-0.7	EVD-GAG	21.594	gDNA
8	A8	Col-0.7	EVD-GAG	21.5517	gDNA
9	A9	Col-0.7	EVD-GAG	21.6164	gDNA
10	A10	Col-0.9	ACT2	21.4463	gDNA
11	A11	Col-0.9	ACT2	21.4313	gDNA
12	A12	Col-0.9	ACT2	21.4293	gDNA
13	A13	Col-0.9	EVD-IN	21.8764	gDNA
14	A14	Col-0.9	EVD-IN	22.1524	gDNA
15	A15	Col-0.9	EVD-IN	22.0124	gDNA
16	A16	Col-0.9	EVD-GAG	21.5387	gDNA
17	A17	Col-0.9	EVD-GAG	21.7943	gDNA
18	A18	Col-0.9	EVD-GAG	21.5394	gDNA
25	B1	Col-0.8	ACT2	22.0568	gDNA
27	B3	Col-0.8	ACT2	21.5971	gDNA
28	B4	Col-0.8	EVD-IN	22.4429	gDNA
29	B5	Col-0.8	EVD-IN	22.0381	gDNA
30	B6	Col-0.8	EVD-IN	22.0966	gDNA
31	B7	Col-0.8	EVD-GAG	22.0012	gDNA
32	B8	Col-0.8	EVD-GAG	21.7116	gDNA
33	B9	Col-0.8	EVD-GAG	21.7641	gDNA
49	C1	rdr6.1	ACT2	19.776	gDNA
50	C2	rdr6.1	ACT2	19.911	gDNA
51	C3	rdr6.1	ACT2	20.2926	gDNA
52	C4	rdr6.1	EVD-IN	20.3219	gDNA
53	C5	rdr6.1	EVD-IN	20.2975	gDNA
54	C6	rdr6.1	EVD-IN	20.1648	gDNA
55	C7	rdr6.1	EVD-GAG	19.9217	gDNA
56	C8	rdr6.1	EVD-GAG	19.7808	gDNA
57	C9	rdr6.1	EVD-GAG	19.9007	gDNA
58	C10	rdr6.3	ACT2	21.5711	gDNA
59	C11	rdr6.3	ACT2	21.5984	gDNA
60	C12	rdr6.3	ACT2	21.4348	gDNA
61	C13	rdr6.3	EVD-IN	21.9846	gDNA
62	C14	rdr6.3	EVD-IN	22.0079	gDNA
63	C15	rdr6.3	EVD-IN	21.9888	gDNA
64	C16	rdr6.3	EVD-GAG	21.7571	gDNA
65	C17	rdr6.3	EVD-GAG	22.0046	gDNA
66	C18	rdr6.3	EVD-GAG	21.5598	gDNA
73	D1	rdr6.2	ACT2	21.3076	gDNA
74	D2	rdr6.2	ACT2	21.3167	gDNA
75	D3	rdr6.2	ACT2	21.1736	gDNA
76	D4	rdr6.2	EVD-IN	21.7103	gDNA
77	D5	rdr6.2	EVD-IN	21.7267	gDNA
78	D6	rdr6.2	EVD-IN	21.7802	gDNA
79	D7	rdr6.2	EVD-GAG	21.7356	gDNA
80	D8	rdr6.2	EVD-GAG	21.9914	gDNA
81	D9	rdr6.2	EVD-GAG	21.2529	gDNA
97	E1	F2_1+	ACT2	21.2919	gDNA
98	E2	F2_1+	ACT2	20.9653	gDNA
99	E3	F2_1+	ACT2	21.0402	gDNA
100	E4	F2_1+	EVD-IN	18.7464	gDNA
101	E5	F2_1+	EVD-IN	18.467	gDNA
102	E6	F2_1+	EVD-IN	18.7326	gDNA
103	E7	F2_1+	EVD-GAG	17.9198	gDNA
104	E8	F2_1+	EVD-GAG	17.8722	gDNA
105	E9	F2_1+	EVD-GAG	18.0047	gDNA
106	E10	F6_1+	ACT2	21.6902	gDNA
107	E11	F6_1+	ACT2	21.4832	gDNA
108	E12	F6_1+	ACT2	21.4701	gDNA
109	E13	F6_1+	EVD-IN	17.9136	gDNA
110	E14	F6_1+	EVD-IN	17.996	gDNA
111	E15	F6_1+	EVD-IN	17.9289	gDNA
112	E16	F6_1+	EVD-GAG	17.6526	gDNA
113	E17	F6_1+	EVD-GAG	17.5681	gDNA
114	E18	F6_1+	EVD-GAG	17.5595	gDNA
121	F1	F4_1+	ACT2	21.2347	gDNA
122	F2	F4_1+	ACT2	21.8374	gDNA
123	F3	F4_1+	ACT2	21.2645	gDNA
124	F4	F4_1+	EVD-IN	18.6154	gDNA
125	F5	F4_1+	EVD-IN	18.5324	gDNA
126	F6	F4_1+	EVD-IN	18.5661	gDNA
127	F7	F4_1+	EVD-GAG	18.0289	gDNA
128	F8	F4_1+	EVD-GAG	18.1032	gDNA
129	F9	F4_1+	EVD-GAG	17.9992	gDNA
145	G1	F2_2+	ACT2	21.1542	gDNA
146	G2	F2_2+	ACT2	21.6327	gDNA
147	G3	F2_2+	ACT2	21.6612	gDNA
148	G4	F2_2+	EVD-IN	19.0688	gDNA
149	G5	F2_2+	EVD-IN	18.7591	gDNA
150	G6	F2_2+	EVD-IN	18.7641	gDNA
151	G7	F2_2+	EVD-GAG	18.3563	gDNA
152	G8	F2_2+	EVD-GAG	18.1881	gDNA
153	G9	F2_2+	EVD-GAG	18.2945	gDNA
154	G10	F6_2+	ACT2	21.9684	gDNA
155	G11	F6_2+	ACT2	21.9741	gDNA
156	G12	F6_2+	ACT2	21.8098	gDNA
157	G13	F6_2+	EVD-IN	18.4075	gDNA
158	G14	F6_2+	EVD-IN	18.4405	gDNA
159	G15	F6_2+	EVD-IN	18.4457	gDNA
160	G16	F6_2+	EVD-GAG	18.2651	gDNA
161	G17	F6_2+	EVD-GAG	18.2037	gDNA
162	G18	F6_2+	EVD-GAG	18.094	gDNA
169	H1	F4_2+	ACT2	21.5105	gDNA
170	H2	F4_2+	ACT2	21.5182	gDNA
171	H3	F4_2+	ACT2	21.4494	gDNA
172	H4	F4_2+	EVD-IN	18.6017	gDNA
173	H5	F4_2+	EVD-IN	18.5497	gDNA
174	H6	F4_2+	EVD-IN	18.5717	gDNA
175	H7	F4_2+	EVD-GAG	17.76	gDNA
176	H8	F4_2+	EVD-GAG	18.1029	gDNA
177	H9	F4_2+	EVD-GAG	17.7961	gDNA
193	I1	F2_1-	ACT2	21.838	gDNA
194	I2	F2_1-	ACT2	21.4442	gDNA
195	I3	F2_1-	ACT2	21.7901	gDNA
196	I4	F2_1-	EVD-IN	18.7369	gDNA
197	I5	F2_1-	EVD-IN	18.6932	gDNA
198	I6	F2_1-	EVD-IN	18.7693	gDNA
199	I7	F2_1-	EVD-GAG	18.3055	gDNA
200	I8	F2_1-	EVD-GAG	18.2543	gDNA
201	I9	F2_1-	EVD-GAG	18.3084	gDNA
202	I10	F6_1-	ACT2	21.6252	gDNA
203	I11	F6_1-	ACT2	21.4906	gDNA
204	I12	F6_1-	ACT2	21.3932	gDNA
205	I13	F6_1-	EVD-IN	17.4292	gDNA
206	I14	F6_1-	EVD-IN	17.3015	gDNA
207	I15	F6_1-	EVD-IN	17.3512	gDNA
208	I16	F6_1-	EVD-GAG	16.8759	gDNA
209	I17	F6_1-	EVD-GAG	16.958	gDNA
210	I18	F6_1-	EVD-GAG	17.1692	gDNA
217	J1	F4_1-	ACT2	21.4021	gDNA
218	J2	F4_1-	ACT2	21.3826	gDNA
219	J3	F4_1-	ACT2	21.3737	gDNA
220	J4	F4_1-	EVD-IN	17.3906	gDNA
221	J5	F4_1-	EVD-IN	17.8476	gDNA
222	J6	F4_1-	EVD-IN	17.4848	gDNA
223	J7	F4_1-	EVD-GAG	16.9564	gDNA
224	J8	F4_1-	EVD-GAG	17.1719	gDNA
225	J9	F4_1-	EVD-GAG	16.8153	gDNA
241	K1	F2_2-	ACT2	21.484	gDNA
242	K2	F2_2-	ACT2	21.6095	gDNA
243	K3	F2_2-	ACT2	21.497	gDNA
244	K4	F2_2-	EVD-IN	18.4278	gDNA
245	K5	F2_2-	EVD-IN	18.1482	gDNA
246	K6	F2_2-	EVD-IN	18.1093	gDNA
247	K7	F2_2-	EVD-GAG	17.7464	gDNA
248	K8	F2_2-	EVD-GAG	17.6879	gDNA
249	K9	F2_2-	EVD-GAG	17.7408	gDNA
250	K10	F6_2-	ACT2	21.5614	gDNA
251	K11	F6_2-	ACT2	21.5126	gDNA
252	K12	F6_2-	ACT2	21.4924	gDNA
253	K13	F6_2-	EVD-IN	17.2518	gDNA
254	K14	F6_2-	EVD-IN	17.2696	gDNA
255	K15	F6_2-	EVD-IN	17.2903	gDNA
256	K16	F6_2-	EVD-GAG	16.896	gDNA
257	K17	F6_2-	EVD-GAG	16.9389	gDNA
258	K18	F6_2-	EVD-GAG	16.9209	gDNA
265	L1	F4_2-	ACT2	21.3654	gDNA
267	L3	F4_2-	ACT2	21.3587	gDNA
268	L4	F4_2-	EVD-IN	17.7142	gDNA
269	L5	F4_2-	EVD-IN	17.9408	gDNA
270	L6	F4_2-	EVD-IN	17.6655	gDNA
271	L7	F4_2-	EVD-GAG	17.3544	gDNA
272	L8	F4_2-	EVD-GAG	17.6655	gDNA
289	M1		ACT2		water
290	M2		ACT2		water
291	M3		ACT2		water
292	M4		EVD-IN	34.2052	water
293	M5		EVD-IN		water
294	M6		EVD-IN	35.8856	water
295	M7		EVD-GAG	38.2763	water
296	M8		EVD-GAG		water
297	M9		EVD-GAG		water

## Sheet: ForR
	Reporter	Target	Content	Sample	Mean Control	Mean	dCT	Fold Change	Genotype	CN	SE	Me-Se	Me-Norm	SE_up	SE_val_up	Me+Se	Me+Norm	SE_low	SE_val_low
1	SYBR	EVD-GAG	gDNA	Col-0.7	21.8133	21.5873	-0.226	1.16959	WT	4	0.0187735	21.5686	-0.244774	1.18491	4.05239	21.6061	-0.207226	1.15447	3.94829
5	SYBR	EVD-GAG	gDNA	Col-0.8	21.827	21.8257	-0.00133333	1.00092	WT	3.42317	0.0889426	21.7367	-0.0902759	1.06457	3.64085	21.9146	0.0876092	0.941081	3.21851
3	SYBR	EVD-GAG	gDNA	Col-0.9	21.4353	21.624	0.188667	0.877416	WT	3.00077	0.085	21.539	0.103667	0.930665	3.18288	21.709	0.273667	0.827214	2.82908
25	SYBR	EVD-GAG	gDNA	F2_1-	21.6907	18.289	-3.40167	10.5683	mutant	36.1436	0.0175214	18.2715	-3.41919	10.6974	36.5852	18.3065	-3.38415	10.4407	35.7073
13	SYBR	EVD-GAG	gDNA	F2_1+	21.099	17.9323	-3.16667	8.9797	WT	30.7106	0.0388859	17.8934	-3.20555	9.22502	31.5497	17.9712	-3.12778	8.74089	29.8939
31	SYBR	EVD-GAG	gDNA	F2_2-	21.53	17.725	-3.805	13.9772	mutant	47.802	0.0185562	17.7064	-3.82356	14.1581	48.4208	17.7436	-3.78644	13.7985	47.1911
19	SYBR	EVD-GAG	gDNA	F2_2+	21.4827	18.2793	-3.20333	9.21084	WT	31.5012	0.0490487	18.2303	-3.25238	9.52938	32.5906	18.3284	-3.15428	8.90296	30.4482
29	SYBR	EVD-GAG	gDNA	F4_1-	21.3863	16.981	-4.40533	21.1903	mutant	72.4711	0.103812	16.8772	-4.50915	22.7713	77.8781	17.0848	-4.30152	19.7191	67.4395
17	SYBR	EVD-GAG	gDNA	F4_1+	21.4453	18.0437	-3.40167	10.5683	WT	36.1436	0.0309049	18.0128	-3.43257	10.7971	36.9262	18.0746	-3.37076	10.3443	35.3775
35	SYBR	EVD-GAG	gDNA	F4_2-	21.362	17.5095	-3.8525	14.445	mutant	49.4021	0.126965	17.3825	-3.97947	15.7739	53.9468	17.6365	-3.72553	13.2281	45.2402
23	SYBR	EVD-GAG	gDNA	F4_2+	21.4923	17.8863	-3.606	12.1763	WT	41.6429	0.108831	17.7775	-3.71483	13.1303	44.9058	17.9952	-3.49717	11.2915	38.6171
27	SYBR	EVD-GAG	gDNA	F6_1-	21.503	17.001	-4.502	22.6588	mutant	77.4933	0.0872716	16.9137	-4.58927	24.0718	82.3257	17.0883	-4.41473	21.3288	72.9446
15	SYBR	EVD-GAG	gDNA	F6_1+	21.5477	17.5933	-3.95433	15.5015	WT	53.0152	0.0299462	17.5634	-3.98428	15.8266	54.1271	17.6233	-3.92439	15.183	51.9261
33	SYBR	EVD-GAG	gDNA	F6_2-	21.522	16.9187	-4.60333	24.3076	mutant	83.1321	0.0124677	16.9062	-4.6158	24.5185	83.8536	16.9311	-4.59087	24.0984	82.4167
21	SYBR	EVD-GAG	gDNA	F6_2+	21.9173	18.1877	-3.72967	13.266	WT	45.37	0.0500344	18.1376	-3.7797	13.7342	46.9711	18.2377	-3.67963	12.8139	43.8235
7	SYBR	EVD-GAG	gDNA	rdr6.1	19.9933	19.868	-0.125333	1.09076	mutant	3.73041	0.0439204	19.8241	-0.169254	1.12448	3.84572	19.9119	-0.081413	1.05805	3.61855
11	SYBR	EVD-GAG	gDNA	rdr6.2	21.2663	21.66	0.393667	0.761193	mutant	2.60329	0.216405	21.4436	0.177262	0.88438	3.02459	21.8764	0.610071	0.655164	2.24067
9	SYBR	EVD-GAG	gDNA	rdr6.3	21.5347	21.774	0.239333	0.847137	mutant	2.89721	0.128741	21.6453	0.110592	0.926208	3.16764	21.9027	0.368075	0.774816	2.64988
0	SYBR	EVD-IN	gDNA	Col-0.7	21.8133	22.087	0.273667	0.827214	WT		0.116122
4	SYBR	EVD-IN	gDNA	Col-0.8	21.827	22.1927	0.365667	0.77611	WT		0.12632
2	SYBR	EVD-IN	gDNA	Col-0.9	21.4353	22.0133	0.578	0.669892	WT		0.0796771
24	SYBR	EVD-IN	gDNA	F2_1-	21.6907	18.733	-2.95767	7.76866	mutant		0.0220303
12	SYBR	EVD-IN	gDNA	F2_1+	21.099	18.6487	-2.45033	5.46542	WT		0.0909108
30	SYBR	EVD-IN	gDNA	F2_2-	21.53	18.2283	-3.30167	9.86054	mutant		0.100466
18	SYBR	EVD-IN	gDNA	F2_2+	21.4827	18.864	-2.61867	6.14182	WT		0.10251
28	SYBR	EVD-IN	gDNA	F4_1-	21.3863	17.5747	-3.81167	14.0419	mutant		0.139335
16	SYBR	EVD-IN	gDNA	F4_1+	21.4453	18.571	-2.87433	7.33264	WT		0.0240901
34	SYBR	EVD-IN	gDNA	F4_2-	21.362	17.7737	-3.58833	12.0281	mutant		0.0848063
22	SYBR	EVD-IN	gDNA	F4_2+	21.4923	18.5747	-2.91767	7.55623	WT		0.0150702
26	SYBR	EVD-IN	gDNA	F6_1-	21.503	17.3603	-4.14267	17.6631	mutant		0.0372439
14	SYBR	EVD-IN	gDNA	F6_1+	21.5477	17.9463	-3.60133	12.1369	WT		0.025208
32	SYBR	EVD-IN	gDNA	F6_2-	21.522	17.2707	-4.25133	19.0449	mutant		0.0109747
20	SYBR	EVD-IN	gDNA	F6_2+	21.9173	18.4313	-3.486	11.2045	WT		0.0117945
6	SYBR	EVD-IN	gDNA	rdr6.1	19.9933	20.2613	0.268	0.83047	mutant		0.0487043
10	SYBR	EVD-IN	gDNA	rdr6.2	21.2663	21.739	0.472667	0.720631	mutant		0.0210792
8	SYBR	EVD-IN	gDNA	rdr6.3	21.5347	21.994	0.459333	0.727322	mutant		0.0070946
											Showing 18 to 38 of 38 entries, 5 total columns

## Sheet: Melt Curve Raw Data
Block Type	384-Well Block
Calibration Background is expired	No
Calibration Background performed on	06-16-2021
Calibration Pure Dye ABY is expired	No
Calibration Pure Dye ABY performed on	06-16-2021
Calibration Pure Dye CY5 is expired	No
Calibration Pure Dye CY5 performed on	06-16-2021
Calibration Pure Dye FAM is expired	No
Calibration Pure Dye FAM performed on	06-16-2021
Calibration Pure Dye JUN is expired	No
Calibration Pure Dye JUN performed on	06-16-2021
Calibration Pure Dye MUSTANG PURPLE is expired	No
Calibration Pure Dye MUSTANG PURPLE performed on	06-16-2021
Calibration Pure Dye NED is expired	No
Calibration Pure Dye NED performed on	06-16-2021
Calibration Pure Dye ROX is expired	No
Calibration Pure Dye ROX performed on	06-16-2021
Calibration Pure Dye SYBR is expired	No
Calibration Pure Dye SYBR performed on	06-16-2021
Calibration Pure Dye TAMRA is expired	No
Calibration Pure Dye TAMRA performed on	06-16-2021
Calibration Pure Dye VIC is expired	No
Calibration Pure Dye VIC performed on	06-16-2021
Calibration ROI is expired	No
Calibration ROI performed on	06-16-2021
Calibration Uniformity is expired	No
Calibration Uniformity performed on	06-16-2021
Chemistry	SYBR_GREEN
Date Created	2021-09-28 12:55:32 PM CEST
Experiment File Name	R:\Marieke_AMO\qPCR\rdr6_allGen_CopyNumb_120821.eds
Experiment Name	rdr6_allGen_CopyNumb_120821
Experiment Run End Time	2021-08-12 18:28:19 PM CEST
Experiment Type	Comparative Cт (ΔΔCт)
Instrument Name	272531281
Instrument Serial Number	272531281
Instrument Type	QuantStudio™ 5 System
Passive Reference	ROX
Post-read Stage/Step
Pre-read Stage/Step
Quantification Cycle Method	Ct
Signal Smoothing On	true
Stage where Melt Analysis is performed	Stage3
Stage/ Cycle where Ct Analysis is performed	Stage2, Step2
Well	Well Position	Reading	Temperature	Fluorescence	Derivative	Target Name
1	A1	1	59.9971	1.76903e+06	39632.9	ACT2
1	A1	2	60.2248	1.76288e+06	40307.1	ACT2
1	A1	3	60.4524	1.75774e+06	41103	ACT2
1	A1	4	60.6801	1750017	41961.7	ACT2
1	A1	5	60.9078	1.7396e+06	42811.3	ACT2
1	A1	6	61.1355	1.73254e+06	43518	ACT2
1	A1	7	61.3631	1.72076e+06	44121.9	ACT2
1	A1	8	61.5908	1.71228e+06	44581.9	ACT2
1	A1	9	61.8185	1.70146e+06	44877	ACT2
1	A1	10	62.0462	1.68969e+06	45021.3	ACT2
1	A1	11	62.2738	1.67849e+06	45071.2	ACT2
1	A1	12	62.5015	1.6687e+06	45107.2	ACT2
1	A1	13	62.7292	1.65485e+06	45203.4	ACT2
1	A1	14	62.9568	1.64859e+06	45394.3	ACT2
1	A1	15	63.1845	1.63777e+06	45664.7	ACT2
1	A1	16	63.4122	1.62359e+06	45963.5	ACT2
1	A1	17	63.6399	1.6148e+06	46230.9	ACT2
1	A1	18	63.8675	1.60333e+06	46425	ACT2
1	A1	19	64.0952	1.59369e+06	46535.6	ACT2
1	A1	20	64.3229	1.57804e+06	46581	ACT2
1	A1	21	64.5505	1.56983e+06	46589.8	ACT2
1	A1	22	64.7782	1.55947e+06	46578.4	ACT2
1	A1	23	65.0059	1.54728e+06	46543.5	ACT2
1	A1	24	65.2336	1537126	46468.1	ACT2
1	A1	25	65.4612	1.52526e+06	46343.9	ACT2
1	A1	26	65.6889	1.51243e+06	46185.2	ACT2
1	A1	27	65.9166	1.50468e+06	46026.2	ACT2
1	A1	28	66.1443	1.49138e+06	45903.8	ACT2
1	A1	29	66.3719	1.48065e+06	45833.2	ACT2
1	A1	30	66.5996	1.47192e+06	45796	ACT2
1	A1	31	66.8273	1.46128e+06	45749.7	ACT2
1	A1	32	67.0549	1.44761e+06	45652	ACT2
1	A1	33	67.2826	1.43881e+06	45484.9	ACT2
1	A1	34	67.5103	1.42617e+06	45268.9	ACT2
1	A1	35	67.738	1.4173e+06	45048.7	ACT2
1	A1	36	67.9656	1.40554e+06	44871.7	ACT2
1	A1	37	68.1933	1.39489e+06	44766.4	ACT2
1	A1	38	68.421	1.38661e+06	44735.8	ACT2
1	A1	39	68.6487	1.37481e+06	44762.1	ACT2
1	A1	40	68.8763	1362888	44818.6	ACT2
1	A1	41	69.104	1.35366e+06	44876.3	ACT2
1	A1	42	69.3317	1.34302e+06	44906.1	ACT2
1	A1	43	69.5593	1.33405e+06	44877.3	ACT2
1	A1	44	69.787	1.32082e+06	44766.9	ACT2
1	A1	45	70.0147	1309446	44567.7	ACT2
1	A1	46	70.2424	1.30191e+06	44296.3	ACT2
1	A1	47	70.47	1.28782e+06	43986.5	ACT2
1	A1	48	70.6977	1.27946e+06	43678.5	ACT2
1	A1	49	70.9254	1.26827e+06	43404.8	ACT2
1	A1	50	71.153	1.25949e+06	43186.6	ACT2
1	A1	51	71.3807	1.24862e+06	43033.4	ACT2
1	A1	52	71.6084	1237840	42946.2	ACT2
1	A1	53	71.8361	1.22844e+06	42919	ACT2
1	A1	54	72.0637	1.21949e+06	42934.9	ACT2
1	A1	55	72.2914	1.20824e+06	42965.8	ACT2
1	A1	56	72.5191	1.19815e+06	42979.2	ACT2
1	A1	57	72.7467	1.18798e+06	42949.6	ACT2
1	A1	58	72.9744	1.17685e+06	42866.1	ACT2
1	A1	59	73.2021	1.16653e+06	42729.8	ACT2
1	A1	60	73.4298	1.15872e+06	42534.4	ACT2
1	A1	61	73.6574	1.14575e+06	42309.3	ACT2
1	A1	62	73.8851	1.13659e+06	42070.2	ACT2
1	A1	63	74.1128	1.12691e+06	41837.2	ACT2
1	A1	64	74.3405	1.11661e+06	41631.4	ACT2
1	A1	65	74.5681	1.1067e+06	41467.3	ACT2
1	A1	66	74.7958	1.09844e+06	41340	ACT2
1	A1	67	75.0235	1.08729e+06	41227.1	ACT2
1	A1	68	75.2511	1.07908e+06	41099.9	ACT2
1	A1	69	75.4788	1.06651e+06	40942.2	ACT2
1	A1	70	75.7065	1.05829e+06	40761.5	ACT2
1	A1	71	75.9342	1049495	40584.7	ACT2
1	A1	72	76.1618	1.04072e+06	40442.2	ACT2
1	A1	73	76.3895	1.0293e+06	40353.9	ACT2
1	A1	74	76.6172	1.02091e+06	40325.4	ACT2
1	A1	75	76.8448	1.01115e+06	40352.9	ACT2
1	A1	76	77.0725	1.00318e+06	40435.8	ACT2
1	A1	77	77.3002	991936	40593	ACT2
1	A1	78	77.5279	983112	40888.4	ACT2
1	A1	79	77.7555	972524	41455.7	ACT2
1	A1	80	77.9832	964320	42517.8	ACT2
1	A1	81	78.2109	955566	44207.6	ACT2
1	A1	82	78.4386	944059	46949.7	ACT2
1	A1	83	78.6662	936483	51198.3	ACT2
1	A1	84	78.8939	923728	57447.3	ACT2
1	A1	85	79.1216	912601	66249.3	ACT2
1	A1	86	79.3492	896632	78198.3	ACT2
1	A1	87	79.5769	879287	93893.2	ACT2
1	A1	88	79.8046	858495	113875	ACT2
1	A1	89	80.0323	830195	138510	ACT2
1	A1	90	80.2599	790354	167787	ACT2
1	A1	91	80.4876	745709	200966	ACT2
1	A1	92	80.7153	691054	236163	ACT2
1	A1	93	80.943	628775	270030	ACT2
1	A1	94	81.1706	545780	297882	ACT2
1	A1	95	81.3983	430481	314496	ACT2
1	A1	96	81.626	305975	315527	ACT2
1	A1	97	81.8536	191377	299051	ACT2
1	A1	98	82.0813	98267.1	266519	ACT2
1	A1	99	82.309	43289.7	222593	ACT2
1	A1	100	82.5367	23895.7	173852	ACT2
1	A1	101	82.7643	17525.8	126910	ACT2
1	A1	102	82.992	16848.8	86742.9	ACT2
1	A1	103	83.2197	16175.5	55841	ACT2
1	A1	104	83.4473	16870.5	33254.7	ACT2
1	A1	105	83.675	15293.2	17887.6	ACT2
1	A1	106	83.9027	14398	8962.04	ACT2
1	A1	107	84.1304	15208.4	4178.16	ACT2
1	A1	108	84.358	15117.6	1787.45	ACT2
1	A1	109	84.5857	14048.2	665.738	ACT2
1	A1	110	84.8134	15428.3	183.312	ACT2
1	A1	111	85.0411	14319.6	20.7305	ACT2
1	A1	112	85.2687	15404.7	17.6367	ACT2
1	A1	113	85.4964	15233.8	82.3633	ACT2
1	A1	114	85.7241	13359	154.289	ACT2
1	A1	115	85.9517	14355.8	197.012	ACT2
1	A1	116	86.1794	13948.9	200.453	ACT2
1	A1	117	86.4071	13776.2	178.059	ACT2
1	A1	118	86.6348	13308.8	155.305	ACT2
1	A1	119	86.8624	13577.8	154.035	ACT2
1	A1	120	87.0901	14500.7	180.086	ACT2
1	A1	121	87.3178	12824.4	220.184	ACT2
1	A1	122	87.5454	12943.9	249.25	ACT2
1	A1	123	87.7731	13041.1	243.445	ACT2
1	A1	124	88.0008	12233.8	191.59	ACT2
1	A1	125	88.2285	12511.5	99.1016	ACT2
1	A1	126	88.4561	12333	-16.1328	ACT2
1	A1	127	88.6838	11991.2	-132.195	ACT2
1	A1	128	88.9115	13099	-230.34	ACT2
1	A1	129	89.1392	11931	-297.777	ACT2
1	A1	130	89.3668	11852.8	-326.961	ACT2
1	A1	131	89.5945	12718.2	-315.586	ACT2
1	A1	132	89.8222	12575.7	-269.992	ACT2
1	A1	133	90.0499	12105	-209.086	ACT2
1	A1	134	90.2775	12663.5	-161.117	ACT2
1	A1	135	90.5052	10969.9	-149.922	ACT2
1	A1	136	90.7329	11093.7	-177.754	ACT2
1	A1	137	90.9605	12361.5	-219.219	ACT2
1	A1	138	91.1882	12215.7	-234.598	ACT2
1	A1	139	91.4159	11805.8	-195.301	ACT2
1	A1	140	91.6436	12601	-103.125	ACT2
1	A1	141	91.8712	10407.9	9.80078	ACT2
1	A1	142	92.0989	11426.2	98.3633	ACT2
1	A1	143	92.3266	11537.7	125.73	ACT2
1	A1	144	92.5542	10911.7	76.8516	ACT2
1	A1	145	92.7819	9903.97	-38.4297	ACT2
1	A1	146	93.0096	10806.5	-190.078	ACT2
1	A1	147	93.2373	11201.5	-337.836	ACT2
1	A1	148	93.4649	11377.5	-444.434	ACT2
1	A1	149	93.6926	10673.3	-487.594	ACT2
1	A1	150	93.9203	10952.7	-465.324	ACT2
1	A1	151	94.1479	11395.2	-393.023	ACT2
1	A1	152	94.3756	10562	-295.754	ACT2
1	A1	153	94.6033	11922.2	-200.164	ACT2
1	A1	154	94.831	9407.02	-127.75	ACT2
2	A2	1	59.9971	1.75624e+06	43050.6	ACT2
2	A2	2	60.2248	1.75176e+06	43510.6	ACT2
2	A2	3	60.4524	1.74292e+06	44002	ACT2
2	A2	4	60.6801	1738722	44425	ACT2
2	A2	5	60.9078	1.72488e+06	44723	ACT2
2	A2	6	61.1355	1.71309e+06	44908.5	ACT2
2	A2	7	61.3631	1.70646e+06	45044.7	ACT2
2	A2	8	61.5908	1.69439e+06	45202.4	ACT2
2	A2	9	61.8185	1.68421e+06	45419.6	ACT2
2	A2	10	62.0462	1.6765e+06	45689.8	ACT2
2	A2	11	62.2738	1.66076e+06	45968.3	ACT2
2	A2	12	62.5015	1.65261e+06	46192.5	ACT2
2	A2	13	62.7292	1.64069e+06	46297.8	ACT2
2	A2	14	62.9568	1.63088e+06	46238.6	ACT2
2	A2	15	63.1845	1.6156e+06	46016.1	ACT2
2	A2	16	63.4122	1.60862e+06	45692.5	ACT2
2	A2	17	63.6399	1.59395e+06	45385.9	ACT2
2	A2	18	63.8675	1581766	45228.8	ACT2
2	A2	19	64.0952	1.57637e+06	45310.4	ACT2
2	A2	20	64.3229	1.56416e+06	45630.3	ACT2
2	A2	21	64.5505	1553327	46092.4	ACT2
2	A2	22	64.7782	1.54356e+06	46546.3	ACT2
2	A2	23	65.0059	1.53183e+06	46849.8	ACT2
2	A2	24	65.2336	1.51932e+06	46922.8	ACT2
2	A2	25	65.4612	1.5049e+06	46762.9	ACT2
2	A2	26	65.6889	1.49791e+06	46427.8	ACT2
2	A2	27	65.9166	1.48473e+06	45998.2	ACT2
2	A2	28	66.1443	1.47501e+06	45551.5	ACT2
2	A2	29	66.3719	1.46234e+06	45148.9	ACT2
2	A2	30	66.5996	1452767	44836.2	ACT2
2	A2	31	66.8273	1.44243e+06	44639.2	ACT2
2	A2	32	67.0549	1.4321e+06	44560.5	ACT2
2	A2	33	67.2826	1.42173e+06	44577.6	ACT2
2	A2	34	67.5103	1.41173e+06	44649	ACT2
2	A2	35	67.738	1.39996e+06	44731.1	ACT2
2	A2	36	67.9656	1.39015e+06	44791.1	ACT2
2	A2	37	68.1933	1378975	44813.2	ACT2
2	A2	38	68.421	1.36787e+06	44796.3	ACT2
2	A2	39	68.6487	1.35744e+06	44742.8	ACT2
2	A2	40	68.8763	1.34806e+06	44652	ACT2
2	A2	41	69.104	1.33601e+06	44516.8	ACT2
2	A2	42	69.3317	1325551	44332.9	ACT2
2	A2	43	69.5593	1.31633e+06	44106.3	ACT2
2	A2	44	69.787	1.30414e+06	43857	ACT2
2	A2	45	70.0147	1.29374e+06	43614.4	ACT2
2	A2	46	70.2424	1.28461e+06	43403.7	ACT2
2	A2	47	70.47	1.27361e+06	43235.1	ACT2
2	A2	48	70.6977	1.26335e+06	43103	ACT2
2	A2	49	70.9254	1.25406e+06	42995.2	ACT2
2	A2	50	71.153	1242175	42905.8	ACT2
2	A2	51	71.3807	1.23191e+06	42832.9	ACT2
2	A2	52	71.6084	1.22301e+06	42768.8	ACT2
2	A2	53	71.8361	1.21384e+06	42687.7	ACT2
2	A2	54	72.0637	1.20313e+06	42552.5	ACT2
2	A2	55	72.2914	1.19189e+06	42337.9	ACT2
2	A2	56	72.5191	1.18027e+06	42033.1	ACT2
2	A2	57	72.7467	1.17186e+06	41692.8	ACT2
2	A2	58	72.9744	1.16298e+06	41392.7	ACT2
2	A2	59	73.2021	1.15194e+06	41178.3	ACT2
2	A2	60	73.4298	1.1434e+06	41056.8	ACT2
2	A2	61	73.6574	1.13282e+06	41004.5	ACT2
2	A2	62	73.8851	1.12263e+06	40988.4	ACT2
2	A2	63	74.1128	1.11243e+06	40983.2	ACT2
2	A2	64	74.3405	1.10357e+06	40972.5	ACT2
2	A2	65	74.5681	1.09392e+06	40938.8	ACT2
2	A2	66	74.7958	1.08466e+06	40858.6	ACT2
2	A2	67	75.0235	1.07223e+06	40710.1	ACT2
2	A2	68	75.2511	1.06493e+06	40487.6	ACT2
2	A2	69	75.4788	1.05479e+06	40215.3	ACT2
2	A2	70	75.7065	1.04435e+06	39941.2	ACT2
2	A2	71	75.9342	1.03506e+06	39715.1	ACT2
2	A2	72	76.1618	1.02764e+06	39563.7	ACT2
2	A2	73	76.3895	1.01964e+06	39477.9	ACT2
2	A2	74	76.6172	1.00683e+06	39429.2	ACT2
2	A2	75	76.8448	998163	39404	ACT2
2	A2	76	77.0725	988756	39432.9	ACT2
2	A2	77	77.3002	979967	39593.6	ACT2
2	A2	78	77.5279	973900	39994.6	ACT2
2	A2	79	77.7555	960578	40759.6	ACT2
2	A2	80	77.9832	952943	42040.7	ACT2
2	A2	81	78.2109	943586	43885.3	ACT2
2	A2	82	78.4386	932579	46675.8	ACT2
2	A2	83	78.6662	922576	50860.5	ACT2
2	A2	84	78.8939	912198	56987.4	ACT2
2	A2	85	79.1216	900121	65681.5	ACT2
2	A2	86	79.3492	886495	77576	ACT2
2	A2	87	79.5769	868223	93234.7	ACT2
2	A2	88	79.8046	848331	113084	ACT2
2	A2	89	80.0323	819735	137343	ACT2
2	A2	90	80.2599	779360	165895	ACT2
2	A2	91	80.4876	732739	198040	ACT2
2	A2	92	80.7153	682007	232119	ACT2
2	A2	93	80.943	621026	265166	ACT2
2	A2	94	81.1706	542813	292910	ACT2
2	A2	95	81.3983	435093	310393	ACT2
2	A2	96	81.626	315859	313239	ACT2
2	A2	97	81.8536	202124	299152	ACT2
2	A2	98	82.0813	107088	268995	ACT2
2	A2	99	82.309	45766.5	226849	ACT2
2	A2	100	82.5367	21434.6	178936	ACT2
2	A2	101	82.7643	15941.8	131845	ACT2
2	A2	102	82.992	14230.2	90812.6	ACT2
2	A2	103	83.2197	14288.1	58718.9	ACT2
2	A2	104	83.4473	13594.9	35373.8	ACT2
2	A2	105	83.675	12854.5	19273.1	ACT2
2	A2	106	83.9027	13056.7	9842.05	ACT2
2	A2	107	84.1304	12130.9	4772.45	ACT2
2	A2	108	84.358	12182.8	2241.33	ACT2
2	A2	109	84.5857	11986.1	1037.58	ACT2
2	A2	110	84.8134	11692.3	466.086	ACT2
2	A2	111	85.0411	11656.4	178.668	ACT2
2	A2	112	85.2687	11607.3	22.7422	ACT2
2	A2	113	85.4964	11180.1	-60.9727	ACT2
2	A2	114	85.7241	11984.9	-95.7773	ACT2
2	A2	115	85.9517	10981.8	-95.9492	ACT2
2	A2	116	86.1794	11599.8	-76.4453	ACT2
2	A2	117	86.4071	10801.8	-54.0156	ACT2
2	A2	118	86.6348	10895.1	-44.9453	ACT2
2	A2	119	86.8624	10806.3	-61.5586	ACT2
2	A2	120	87.0901	11309.3	-107.992	ACT2
2	A2	121	87.3178	9474.9	-176.609	ACT2
2	A2	122	87.5454	10175.5	-248.555	ACT2
2	A2	123	87.7731	10652.8	-300.938	ACT2
2	A2	124	88.0008	11186.9	-318.32	ACT2
2	A2	125	88.2285	9661.41	-301.191	ACT2
2	A2	126	88.4561	10062.2	-265.586	ACT2
2	A2	127	88.6838	10587.7	-234.699	ACT2
2	A2	128	88.9115	10445.8	-228.105	ACT2
2	A2	129	89.1392	9026.58	-253.844	ACT2
2	A2	130	89.3668	9620.07	-305.621	ACT2
2	A2	131	89.5945	10726	-365.906	ACT2
2	A2	132	89.8222	9184.98	-414.348	ACT2
2	A2	133	90.0499	10439.4	-437.355	ACT2
2	A2	134	90.2775	9975.85	-432.242	ACT2
2	A2	135	90.5052	9469.58	-402.734	ACT2
2	A2	136	90.7329	9328.45	-350.758	ACT2
2	A2	137	90.9605	9798.29	-274.316	ACT2
2	A2	138	91.1882	10402	-175.395	ACT2
2	A2	139	91.4159	9700.86	-69.7969	ACT2
2	A2	140	91.6436	9148.46	14.3672	ACT2
2	A2	141	91.8712	7808.85	52.9258	ACT2
2	A2	142	92.0989	8194.57	43.1836	ACT2
2	A2	143	92.3266	10381.3	4.56641	ACT2
2	A2	144	92.5542	8712.23	-40.3906	ACT2
2	A2	145	92.7819	8564.17	-87.1328	ACT2
2	A2	146	93.0096	7657.55	-151.531	ACT2
2	A2	147	93.2373	7930.52	-251.461	ACT2
2	A2	148	93.4649	8615.78	-385.465	ACT2
2	A2	149	93.6926	8229.93	-527.793	ACT2
2	A2	150	93.9203	8628.98	-643.047	ACT2
2	A2	151	94.1479	8389.72	-707.332	ACT2
2	A2	152	94.3756	9143.12	-720.625	ACT2
2	A2	153	94.6033	8461.75	-704.238	ACT2
2	A2	154	94.831	8054.58	-687.617	ACT2
3	A3	1	59.9971	1848117	44440.8	ACT2
3	A3	2	60.2248	1835976	44912.5	ACT2
3	A3	3	60.4524	1.83094e+06	45273.6	ACT2
3	A3	4	60.6801	1.82154e+06	45419.8	ACT2
3	A3	5	60.9078	1.81164e+06	45349.6	ACT2
3	A3	6	61.1355	1.79981e+06	45181.7	ACT2
3	A3	7	61.3631	1.78736e+06	45099.8	ACT2
3	A3	8	61.5908	1.78055e+06	45251.9	ACT2
3	A3	9	61.8185	1.76976e+06	45668.1	ACT2
3	A3	10	62.0462	1.76261e+06	46246.9	ACT2
3	A3	11	62.2738	1.74994e+06	46814.9	ACT2
3	A3	12	62.5015	1.73685e+06	47212.4	ACT2
3	A3	13	62.7292	1.72353e+06	47363.1	ACT2
3	A3	14	62.9568	1.71469e+06	47289.1	ACT2
3	A3	15	63.1845	1.70037e+06	47088.9	ACT2
3	A3	16	63.4122	1.69074e+06	46893.7	ACT2
3	A3	17	63.6399	1678227	46821.3	ACT2
3	A3	18	63.8675	1667147	46939.8	ACT2
3	A3	19	64.0952	1.65851e+06	47246.2	ACT2
3	A3	20	64.3229	1.64644e+06	47669.2	ACT2
3	A3	21	64.5505	1.63481e+06	48099.2	ACT2
3	A3	22	64.7782	1.62397e+06	48428.1	ACT2
3	A3	23	65.0059	1.60955e+06	48586.8	ACT2
3	A3	24	65.2336	1.5999e+06	48557	ACT2
3	A3	25	65.4612	1.58564e+06	48360.4	ACT2
3	A3	26	65.6889	1575946	48036.6	ACT2
3	A3	27	65.9166	1.56446e+06	47629.6	ACT2
3	A3	28	66.1443	1.55071e+06	47185.6	ACT2
3	A3	29	66.3719	1.54265e+06	46759.1	ACT2
3	A3	30	66.5996	1527506	46414.2	ACT2
3	A3	31	66.8273	1.51986e+06	46212	ACT2
3	A3	32	67.0549	1.50738e+06	46185.5	ACT2
3	A3	33	67.2826	1.4979e+06	46322.2	ACT2
3	A3	34	67.5103	1.48747e+06	46563.5	ACT2
3	A3	35	67.738	1.47604e+06	46827.5	ACT2
3	A3	36	67.9656	1.46411e+06	47041.5	ACT2
3	A3	37	68.1933	1.45039e+06	47164	ACT2
3	A3	38	68.421	1.44343e+06	47185.5	ACT2
3	A3	39	68.6487	1.42838e+06	47114.8	ACT2
3	A3	40	68.8763	1.41917e+06	46961.3	ACT2
3	A3	41	69.104	1.40668e+06	46731.9	ACT2
3	A3	42	69.3317	1.39685e+06	46438.3	ACT2
3	A3	43	69.5593	1.38477e+06	46107.6	ACT2
3	A3	44	69.787	1.3732e+06	45781.8	ACT2
3	A3	45	70.0147	1.36231e+06	45504.4	ACT2
3	A3	46	70.2424	1.35217e+06	45295.1	ACT2
3	A3	47	70.47	1.34301e+06	45139.1	ACT2
3	A3	48	70.6977	1.33032e+06	44999.4	ACT2
3	A3	49	70.9254	1.31873e+06	44845.2	ACT2
3	A3	50	71.153	1.3084e+06	44679.7	ACT2
3	A3	51	71.3807	1.29806e+06	44542.2	ACT2
3	A3	52	71.6084	1.28741e+06	44478.5	ACT2
3	A3	53	71.8361	1.27687e+06	44505	ACT2
3	A3	54	72.0637	1.26863e+06	44587.2	ACT2
3	A3	55	72.2914	1.25665e+06	44652.6	ACT2
3	A3	56	72.5191	1244202	44628	ACT2
3	A3	57	72.7467	1.23342e+06	44475.1	ACT2
3	A3	58	72.9744	1.22224e+06	44184.7	ACT2
3	A3	59	73.2021	1.21306e+06	43821.7	ACT2
3	A3	60	73.4298	1.20297e+06	43448.2	ACT2
3	A3	61	73.6574	1.19053e+06	43116.3	ACT2
3	A3	62	73.8851	1.18025e+06	42857.7	ACT2
3	A3	63	74.1128	1.17192e+06	42680.9	ACT2
3	A3	64	74.3405	1.16152e+06	42572.2	ACT2
3	A3	65	74.5681	1.15024e+06	42498.2	ACT2
3	A3	66	74.7958	1.13982e+06	42417.1	ACT2
3	A3	67	75.0235	1.13048e+06	42297.8	ACT2
3	A3	68	75.2511	1.12053e+06	42132	ACT2
3	A3	69	75.4788	1.10876e+06	41942.1	ACT2
3	A3	70	75.7065	1099897	41770.4	ACT2
3	A3	71	75.9342	1.0902e+06	41657.6	ACT2
3	A3	72	76.1618	1.08098e+06	41620.9	ACT2
3	A3	73	76.3895	1.07114e+06	41640.5	ACT2
3	A3	74	76.6172	1.06037e+06	41673.2	ACT2
3	A3	75	76.8448	1.0514e+06	41685.3	ACT2
3	A3	76	77.0725	1.03856e+06	41686.3	ACT2
3	A3	77	77.3002	1.03034e+06	41744.5	ACT2
3	A3	78	77.5279	1.02155e+06	41980	ACT2
3	A3	79	77.7555	1.01255e+06	42550.3	ACT2
3	A3	80	77.9832	1.00115e+06	43654.4	ACT2
3	A3	81	78.2109	991168	45481.4	ACT2
3	A3	82	78.4386	981068	48344.6	ACT2
3	A3	83	78.6662	969767	52783	ACT2
3	A3	84	78.8939	961088	59371.4	ACT2
3	A3	85	79.1216	947954	68729.3	ACT2
3	A3	86	79.3492	931789	81457.1	ACT2
3	A3	87	79.5769	915211	98085.7	ACT2
3	A3	88	79.8046	889424	119038	ACT2
3	A3	89	80.0323	860736	144568	ACT2
3	A3	90	80.2599	822135	174609	ACT2
3	A3	91	80.4876	772109	208478	ACT2
3	A3	92	80.7153	715980	244442	ACT2
3	A3	93	80.943	654884	279353	ACT2
3	A3	94	81.1706	572267	308645	ACT2
3	A3	95	81.3983	459797	327023	ACT2
3	A3	96	81.626	334002	329820	ACT2
3	A3	97	81.8536	213693	314616	ACT2
3	A3	98	82.0813	113459	282384	ACT2
3	A3	99	82.309	51767.5	237528	ACT2
3	A3	100	82.5367	28264.7	186713	ACT2
3	A3	101	82.7643	21946.5	136941	ACT2
3	A3	102	82.992	21351.5	93722.5	ACT2
3	A3	103	83.2197	19875.6	60039	ACT2
3	A3	104	83.4473	19546.3	35643.6	ACT2
3	A3	105	83.675	20353.6	19244.6	ACT2
3	A3	106	83.9027	19431.6	9736.05	ACT2
3	A3	107	84.1304	19923.8	4727.23	ACT2
3	A3	108	84.358	19280.7	2320.39	ACT2
3	A3	109	84.5857	18941.6	1240.68	ACT2
3	A3	110	84.8134	17608	749.727	ACT2
3	A3	111	85.0411	18774.5	483.738	ACT2
3	A3	112	85.2687	17610.4	299.949	ACT2
3	A3	113	85.4964	18413.7	163.082	ACT2
3	A3	114	85.7241	18427.2	75.1992	ACT2
3	A3	115	85.9517	17224.3	40.6641	ACT2
3	A3	116	86.1794	18498.4	54.3633	ACT2
3	A3	117	86.4071	17854.3	101.48	ACT2
3	A3	118	86.6348	17427.7	160.961	ACT2
3	A3	119	86.8624	17524.2	209.375	ACT2
3	A3	120	87.0901	17529.1	225.715	ACT2
3	A3	121	87.3178	16894.5	197.66	ACT2
3	A3	122	87.5454	16447	127.617	ACT2
3	A3	123	87.7731	16700.5	34.5508	ACT2
3	A3	124	88.0008	16665.4	-52.0039	ACT2
3	A3	125	88.2285	17098.3	-104.902	ACT2
3	A3	126	88.4561	16558.1	-112.793	ACT2
3	A3	127	88.6838	17171	-85.6719	ACT2
3	A3	128	88.9115	15877	-48.332	ACT2
3	A3	129	89.1392	16303.3	-25.5977	ACT2
3	A3	130	89.3668	15774.5	-28.8477	ACT2
3	A3	131	89.5945	16876.6	-52.1758	ACT2
3	A3	132	89.8222	15153.6	-78.8906	ACT2
3	A3	133	90.0499	17079.3	-92.0625	ACT2
3	A3	134	90.2775	15275.2	-81.3633	ACT2
3	A3	135	90.5052	16082.1	-43.7422	ACT2
3	A3	136	90.7329	15450.6	18.668	ACT2
3	A3	137	90.9605	16145.7	98.832	ACT2
3	A3	138	91.1882	15816.7	182.574	ACT2
3	A3	139	91.4159	14258.5	248.188	ACT2
3	A3	140	91.6436	16080.8	272.152	ACT2
3	A3	141	91.8712	13873.5	240.273	ACT2
3	A3	142	92.0989	14604.6	157.676	ACT2
3	A3	143	92.3266	14183.2	49.8477	ACT2
3	A3	144	92.5542	15694.6	-48.1562	ACT2
3	A3	145	92.7819	13881.5	-109.031	ACT2
3	A3	146	93.0096	15002.3	-126.609	ACT2
3	A3	147	93.2373	14724.2	-116.781	ACT2
3	A3	148	93.4649	13851.3	-105.543	ACT2
3	A3	149	93.6926	13697.5	-112.355	ACT2
3	A3	150	93.9203	14826.9	-140.066	ACT2
3	A3	151	94.1479	13559.4	-177.277	ACT2
3	A3	152	94.3756	14586.4	-210.055	ACT2
3	A3	153	94.6033	14702.2	-233.18	ACT2
3	A3	154	94.831	12908.7	-252.75	ACT2
4	A4	1	59.9971	1.75296e+06	45518.3	EVD-IN
4	A4	2	60.2248	1741139	46110.8	EVD-IN
4	A4	3	60.4524	1.73579e+06	46742.4	EVD-IN
4	A4	4	60.6801	1.72714e+06	47327.1	EVD-IN
4	A4	5	60.9078	1.71562e+06	47810.7	EVD-IN
4	A4	6	61.1355	1.70619e+06	48178.6	EVD-IN
4	A4	7	61.3631	1.69443e+06	48445.7	EVD-IN
4	A4	8	61.5908	1.68594e+06	48639	EVD-IN
4	A4	9	61.8185	1.67205e+06	48782.6	EVD-IN
4	A4	10	62.0462	1.65823e+06	48893.9	EVD-IN
4	A4	11	62.2738	1.6526e+06	48980.4	EVD-IN
4	A4	12	62.5015	1636767	49042.1	EVD-IN
4	A4	13	62.7292	1.62503e+06	49078.2	EVD-IN
4	A4	14	62.9568	1616441	49094	EVD-IN
4	A4	15	63.1845	1.59923e+06	49100.6	EVD-IN
4	A4	16	63.4122	1592821	49112.1	EVD-IN
4	A4	17	63.6399	1.5786e+06	49143.1	EVD-IN
4	A4	18	63.8675	1.56679e+06	49209.5	EVD-IN
4	A4	19	64.0952	1.55873e+06	49327.8	EVD-IN
4	A4	20	64.3229	1539780	49503.7	EVD-IN
4	A4	21	64.5505	1.53433e+06	49713.9	EVD-IN
4	A4	22	64.7782	1.52261e+06	49898.9	EVD-IN
4	A4	23	65.0059	1508694	49977.1	EVD-IN
4	A4	24	65.2336	1.49743e+06	49880.4	EVD-IN
4	A4	25	65.4612	1.4844e+06	49586.3	EVD-IN
4	A4	26	65.6889	1.47236e+06	49129.2	EVD-IN
4	A4	27	65.9166	1.46206e+06	48588.3	EVD-IN
4	A4	28	66.1443	1449930	48057.5	EVD-IN
4	A4	29	66.3719	1.43764e+06	47619.9	EVD-IN
4	A4	30	66.5996	1.42819e+06	47323.1	EVD-IN
4	A4	31	66.8273	1416052	47167.3	EVD-IN
4	A4	32	67.0549	1407429	47106.7	EVD-IN
4	A4	33	67.2826	1.39382e+06	47068.5	EVD-IN
4	A4	34	67.5103	1.38406e+06	46983.6	EVD-IN
4	A4	35	67.738	1.37155e+06	46814.6	EVD-IN
4	A4	36	67.9656	1.36154e+06	46574.1	EVD-IN
4	A4	37	68.1933	1.349e+06	46318.4	EVD-IN
4	A4	38	68.421	1.33882e+06	46122.9	EVD-IN
4	A4	39	68.6487	1.32797e+06	46045.8	EVD-IN
4	A4	40	68.8763	1.31717e+06	46093.7	EVD-IN
4	A4	41	69.104	1.30895e+06	46214.2	EVD-IN
4	A4	42	69.3317	1.29512e+06	46316.3	EVD-IN
4	A4	43	69.5593	1.28533e+06	46317	EVD-IN
4	A4	44	69.787	1.27323e+06	46183.7	EVD-IN
4	A4	45	70.0147	1262278	45951.7	EVD-IN
4	A4	46	70.2424	1.24952e+06	45700.9	EVD-IN
4	A4	47	70.47	1.24113e+06	45508.5	EVD-IN
4	A4	48	70.6977	1.23083e+06	45404.3	EVD-IN
4	A4	49	70.9254	1.21892e+06	45357.1	EVD-IN
4	A4	50	71.153	1.20878e+06	45297.2	EVD-IN
4	A4	51	71.3807	1.19669e+06	45153.7	EVD-IN
4	A4	52	71.6084	1.18598e+06	44886.3	EVD-IN
4	A4	53	71.8361	1.17614e+06	44508.1	EVD-IN
4	A4	54	72.0637	1.16467e+06	44062.4	EVD-IN
4	A4	55	72.2914	1.15451e+06	43569.5	EVD-IN
4	A4	56	72.5191	1.14414e+06	43074.1	EVD-IN
4	A4	57	72.7467	1133367	42619.7	EVD-IN
4	A4	58	72.9744	1123375	42243.8	EVD-IN
4	A4	59	73.2021	1.11427e+06	41975.6	EVD-IN
4	A4	60	73.4298	1.10412e+06	41833.5	EVD-IN
4	A4	61	73.6574	1.09243e+06	41828.5	EVD-IN
4	A4	62	73.8851	1083891	41967.6	EVD-IN
4	A4	63	74.1128	1074710	42255.2	EVD-IN
4	A4	64	74.3405	1.06219e+06	42698.3	EVD-IN
4	A4	65	74.5681	1.0541e+06	43317.7	EVD-IN
4	A4	66	74.7958	1.04331e+06	44173.5	EVD-IN
4	A4	67	75.0235	1.03239e+06	45473.1	EVD-IN
4	A4	68	75.2511	1.02129e+06	47500	EVD-IN
4	A4	69	75.4788	1.01e+06	50626.8	EVD-IN
4	A4	70	75.7065	1.00095e+06	55403.6	EVD-IN
4	A4	71	75.9342	989460	62490.8	EVD-IN
4	A4	72	76.1618	976956	72648.7	EVD-IN
4	A4	73	76.3895	961639	86749.2	EVD-IN
4	A4	74	76.6172	942288	105766	EVD-IN
4	A4	75	76.8448	920385	130651	EVD-IN
4	A4	76	77.0725	894247	162018	EVD-IN
4	A4	77	77.3002	861194	199625	EVD-IN
4	A4	78	77.5279	822001	241845	EVD-IN
4	A4	79	77.7555	764285	285394	EVD-IN
4	A4	80	77.9832	683201	325584	EVD-IN
4	A4	81	78.2109	577747	357144	EVD-IN
4	A4	82	78.4386	469998	375376	EVD-IN
4	A4	83	78.6662	369042	377216	EVD-IN
4	A4	84	78.8939	274648	361881	EVD-IN
4	A4	85	79.1216	190419	330949	EVD-IN
4	A4	86	79.3492	118740	287980	EVD-IN
4	A4	87	79.5769	64587.6	237832	EVD-IN
4	A4	88	79.8046	35346.5	185809	EVD-IN
4	A4	89	80.0323	22725.6	136764	EVD-IN
4	A4	90	80.2599	17450	94335.6	EVD-IN
4	A4	91	80.4876	14920.8	60495.2	EVD-IN
4	A4	92	80.7153	15149.6	36319.5	EVD-IN
4	A4	93	80.943	13511.6	20731.7	EVD-IN
4	A4	94	81.1706	13313.1	10863.4	EVD-IN
4	A4	95	81.3983	14264.7	5073.68	EVD-IN
4	A4	96	81.626	14410.8	1940.15	EVD-IN
4	A4	97	81.8536	14763.5	394.715	EVD-IN
4	A4	98	82.0813	13421.8	-284.34	EVD-IN
4	A4	99	82.309	14830.5	-543.117	EVD-IN
4	A4	100	82.5367	13857.9	-629.621	EVD-IN
4	A4	101	82.7643	12814	-657.859	EVD-IN
4	A4	102	82.992	13832	-660.691	EVD-IN
4	A4	103	83.2197	13618.5	-636.008	EVD-IN
4	A4	104	83.4473	14747.5	-582.758	EVD-IN
4	A4	105	83.675	13926.5	-518.039	EVD-IN
4	A4	106	83.9027	12552.7	-472.258	EVD-IN
4	A4	107	84.1304	12842.9	-471.215	EVD-IN
4	A4	108	84.358	13616.2	-520.598	EVD-IN
4	A4	109	84.5857	12599.4	-603.777	EVD-IN
4	A4	110	84.8134	12428.7	-692.363	EVD-IN
4	A4	111	85.0411	13344.8	-761.219	EVD-IN
4	A4	112	85.2687	13067.9	-798.625	EVD-IN
4	A4	113	85.4964	13207.9	-807.336	EVD-IN
4	A4	114	85.7241	11924.5	-797.527	EVD-IN
4	A4	115	85.9517	13414.3	-777.395	EVD-IN
4	A4	116	86.1794	12685.6	-747.996	EVD-IN
4	A4	117	86.4071	11868.7	-705.863	EVD-IN
4	A4	118	86.6348	13701.3	-651.336	EVD-IN
4	A4	119	86.8624	12095.1	-595.434	EVD-IN
4	A4	120	87.0901	12898.2	-558.223	EVD-IN
4	A4	121	87.3178	12095.1	-557.312	EVD-IN
4	A4	122	87.5454	11363	-593.402	EVD-IN
4	A4	123	87.7731	11568.9	-644.395	EVD-IN
4	A4	124	88.0008	12655.6	-675.113	EVD-IN
4	A4	125	88.2285	12053.1	-658.602	EVD-IN
4	A4	126	88.4561	12094.3	-595.32	EVD-IN
4	A4	127	88.6838	11852.5	-516.426	EVD-IN
4	A4	128	88.9115	11963.8	-467.465	EVD-IN
4	A4	129	89.1392	9768.05	-482.301	EVD-IN
4	A4	130	89.3668	11240.7	-564.422	EVD-IN
4	A4	131	89.5945	12126.1	-687.656	EVD-IN
4	A4	132	89.8222	10811.6	-814.41	EVD-IN
4	A4	133	90.0499	11448.1	-916.523	EVD-IN
4	A4	134	90.2775	11767	-983.758	EVD-IN
4	A4	135	90.5052	10204.4	-1017.07	EVD-IN
4	A4	136	90.7329	11626.2	-1017.27	EVD-IN
4	A4	137	90.9605	12050.3	-981.742	EVD-IN
4	A4	138	91.1882	11119.3	-911.703	EVD-IN
4	A4	139	91.4159	11559	-820.816	EVD-IN
4	A4	140	91.6436	11456	-734.477	EVD-IN
4	A4	141	91.8712	10343.7	-678.16	EVD-IN
4	A4	142	92.0989	10421.3	-663.73	EVD-IN
4	A4	143	92.3266	11941	-683.918	EVD-IN
4	A4	144	92.5542	10956.8	-717.402	EVD-IN
4	A4	145	92.7819	9696.8	-739.016	EVD-IN
4	A4	146	93.0096	11307.8	-728.688	EVD-IN
4	A4	147	93.2373	11235.5	-677.488	EVD-IN
4	A4	148	93.4649	10825.9	-590.996	EVD-IN
4	A4	149	93.6926	10441.5	-487.984	EVD-IN
4	A4	150	93.9203	10112.6	-392.176	EVD-IN
4	A4	151	94.1479	9665.04	-319.891	EVD-IN
4	A4	152	94.3756	10276.8	-272.066	EVD-IN
4	A4	153	94.6033	10193.7	-236.699	EVD-IN
4	A4	154	94.831	9400.1	-199.121	EVD-IN
5	A5	1	59.9971	1.90728e+06	53143.9	EVD-IN
5	A5	2	60.2247	1.9028e+06	53433.6	EVD-IN
5	A5	3	60.4523	1.89488e+06	53908.2	EVD-IN
5	A5	4	60.6799	1.88327e+06	54431.7	EVD-IN
5	A5	5	60.9076	1.87177e+06	54839.3	EVD-IN
5	A5	6	61.1352	1.86018e+06	54988	EVD-IN
5	A5	7	61.3628	1.84791e+06	54805.5	EVD-IN
5	A5	8	61.5904	1.83258e+06	54314	EVD-IN
5	A5	9	61.818	1.81949e+06	53624.3	EVD-IN
5	A5	10	62.0456	1.80768e+06	52898.2	EVD-IN
5	A5	11	62.2733	1.79308e+06	52290.3	EVD-IN
5	A5	12	62.5009	1.78187e+06	51892.7	EVD-IN
5	A5	13	62.7285	1.77145e+06	51714.9	EVD-IN
5	A5	14	62.9561	1.75942e+06	51698.2	EVD-IN
5	A5	15	63.1837	1.74376e+06	51759.2	EVD-IN
5	A5	16	63.4113	1.73345e+06	51828.6	EVD-IN
5	A5	17	63.639	1.71984e+06	51875.4	EVD-IN
5	A5	18	63.8666	1.70859e+06	51905.6	EVD-IN
5	A5	19	64.0942	1.69646e+06	51950.4	EVD-IN
5	A5	20	64.3218	1679930	52044.3	EVD-IN
5	A5	21	64.5494	1.67258e+06	52207.2	EVD-IN
5	A5	22	64.777	1.65891e+06	52429	EVD-IN
5	A5	23	65.0047	1.64638e+06	52666.9	EVD-IN
5	A5	24	65.2323	1.63156e+06	52860.4	EVD-IN
5	A5	25	65.4599	1622126	52951.1	EVD-IN
5	A5	26	65.6875	1.60906e+06	52910.8	EVD-IN
5	A5	27	65.9151	1.59356e+06	52752.1	EVD-IN
5	A5	28	66.1427	1.58001e+06	52524.1	EVD-IN
5	A5	29	66.3704	1.57138e+06	52289.2	EVD-IN
5	A5	30	66.598	1.55811e+06	52102.9	EVD-IN
5	A5	31	66.8256	1.5452e+06	51998.8	EVD-IN
5	A5	32	67.0532	1.53054e+06	51989	EVD-IN
5	A5	33	67.2808	1.52314e+06	52060.4	EVD-IN
5	A5	34	67.5084	1.5069e+06	52171.6	EVD-IN
5	A5	35	67.7361	1.4975e+06	52257	EVD-IN
5	A5	36	67.9637	1.48416e+06	52248.4	EVD-IN
5	A5	37	68.1913	1469212	52104.9	EVD-IN
5	A5	38	68.4189	1.4593e+06	51835.5	EVD-IN
5	A5	39	68.6465	1.44416e+06	51495.1	EVD-IN
5	A5	40	68.8741	1.43337e+06	51153.8	EVD-IN
5	A5	41	69.1018	1.42197e+06	50854	EVD-IN
5	A5	42	69.3294	1.41116e+06	50587.4	EVD-IN
5	A5	43	69.557	1.39752e+06	50307.8	EVD-IN
5	A5	44	69.7846	1.38748e+06	49970.3	EVD-IN
5	A5	45	70.0122	1.37125e+06	49569.7	EVD-IN
5	A5	46	70.2398	1.36223e+06	49155.2	EVD-IN
5	A5	47	70.4675	1349081	48806.3	EVD-IN
5	A5	48	70.6951	1339765	48593.6	EVD-IN
5	A5	49	70.9227	1.32781e+06	48545.9	EVD-IN
5	A5	50	71.1503	1.31427e+06	48634.5	EVD-IN
5	A5	51	71.3779	1.30577e+06	48783	EVD-IN
5	A5	52	71.6055	1293125	48892	EVD-IN
5	A5	53	71.8331	1.28156e+06	48874.9	EVD-IN
5	A5	54	72.0608	1268076	48689.6	EVD-IN
5	A5	55	72.2884	1.25623e+06	48355.1	EVD-IN
5	A5	56	72.516	1.2443e+06	47942	EVD-IN
5	A5	57	72.7436	1.23593e+06	47522.1	EVD-IN
5	A5	58	72.9712	1222420	47149.9	EVD-IN
5	A5	59	73.1988	1.21083e+06	46846.3	EVD-IN
5	A5	60	73.4265	1200906	46609.5	EVD-IN
5	A5	61	73.6541	1.18957e+06	46438.6	EVD-IN
5	A5	62	73.8817	1.17636e+06	46351.3	EVD-IN
5	A5	63	74.1093	1.16745e+06	46394	EVD-IN
5	A5	64	74.3369	1.15573e+06	46635.9	EVD-IN
5	A5	65	74.5645	1.14538e+06	47164.8	EVD-IN
5	A5	66	74.7922	1.13286e+06	48084.6	EVD-IN
5	A5	67	75.0198	1.12409e+06	49543.5	EVD-IN
5	A5	68	75.2474	1.11153e+06	51726.8	EVD-IN
5	A5	69	75.475	1.09886e+06	54912.8	EVD-IN
5	A5	70	75.7026	1.08672e+06	59516.5	EVD-IN
5	A5	71	75.9302	1.07455e+06	66115.8	EVD-IN
5	A5	72	76.1579	1.05965e+06	75465.7	EVD-IN
5	A5	73	76.3855	1.04368e+06	88482.8	EVD-IN
5	A5	74	76.6131	1.02582e+06	106177	EVD-IN
5	A5	75	76.8407	1.0029e+06	129488	EVD-IN
5	A5	76	77.0683	973048	158980	EVD-IN
5	A5	77	77.2959	939241	194424	EVD-IN
5	A5	78	77.5236	896306	234364	EVD-IN
5	A5	79	77.7512	837279	275895	EVD-IN
5	A5	80	77.9788	754733	314864	EVD-IN
5	A5	81	78.2064	648725	346533	EVD-IN
5	A5	82	78.434	536331	366542	EVD-IN
5	A5	83	78.6616	428854	371834	EVD-IN
5	A5	84	78.8893	328520	361243	EVD-IN
5	A5	85	79.1169	235714	335643	EVD-IN
5	A5	86	79.3445	153690	297731	EVD-IN
5	A5	87	79.5721	87511.6	251552	EVD-IN
5	A5	88	79.7997	46311.3	201861	EVD-IN
5	A5	89	80.0273	26856.5	153364	EVD-IN
5	A5	90	80.255	17339.2	109961	EVD-IN
5	A5	91	80.4826	14150.6	74174.2	EVD-IN
5	A5	92	80.7102	13218.6	46957.3	EVD-IN
5	A5	93	80.9378	12963.3	28065	EVD-IN
5	A5	94	81.1654	13112.2	15803.3	EVD-IN
5	A5	95	81.393	12823.1	8456.29	EVD-IN
5	A5	96	81.6207	12534.1	4388.66	EVD-IN
5	A5	97	81.8483	12407.6	2295.77	EVD-IN
5	A5	98	82.0759	11826.3	1274.55	EVD-IN
5	A5	99	82.3035	12027.8	778.215	EVD-IN
5	A5	100	82.5311	10955.3	520.797	EVD-IN
5	A5	101	82.7587	11894.5	377.059	EVD-IN
5	A5	102	82.9863	11533.2	300.77	EVD-IN
5	A5	103	83.214	11267.5	270.203	EVD-IN
5	A5	104	83.4416	12419.9	262.441	EVD-IN
5	A5	105	83.6692	10864	251.805	EVD-IN
5	A5	106	83.8968	10342.3	220.953	EVD-IN
5	A5	107	84.1244	10793.8	170.5	EVD-IN
5	A5	108	84.352	11192.8	117.648	EVD-IN
5	A5	109	84.5797	10992.1	84.9922	EVD-IN
5	A5	110	84.8073	10881.8	87.582	EVD-IN
5	A5	111	85.0349	10362.6	126.023	EVD-IN
5	A5	112	85.2625	11265.1	187.438	EVD-IN
5	A5	113	85.4901	10469.5	251.871	EVD-IN
5	A5	114	85.7177	10820	300.684	EVD-IN
5	A5	115	85.9454	9608.19	323.512	EVD-IN
5	A5	116	86.173	9841.85	320.309	EVD-IN
5	A5	117	86.4006	10084	296.859	EVD-IN
5	A5	118	86.6282	10617.3	257.246	EVD-IN
5	A5	119	86.8558	9506.81	200.047	EVD-IN
5	A5	120	87.0834	9227.95	122.074	EVD-IN
5	A5	121	87.3111	9243.89	25.9648	EVD-IN
5	A5	122	87.5387	9772.59	-75.9102	EVD-IN
5	A5	123	87.7663	9842.08	-165.371	EVD-IN
5	A5	124	87.9939	9281.14	-227.07	EVD-IN
5	A5	125	88.2215	10077.9	-255.312	EVD-IN
5	A5	126	88.4491	9801.38	-254.785	EVD-IN
5	A5	127	88.6768	9412.24	-235.684	EVD-IN
5	A5	128	88.9044	9572.48	-207.348	EVD-IN
5	A5	129	89.132	9945.7	-174.703	EVD-IN
5	A5	130	89.3596	9363.92	-139.363	EVD-IN
5	A5	131	89.5872	9964.57	-103.477	EVD-IN
5	A5	132	89.8148	9756.93	-72.1523	EVD-IN
5	A5	133	90.0424	8745.04	-51.668	EVD-IN
5	A5	134	90.2701	9857.67	-44.4727	EVD-IN
5	A5	135	90.4977	9410.39	-44.9961	EVD-IN
5	A5	136	90.7253	9278.04	-39.8867	EVD-IN
5	A5	137	90.9529	9351.38	-13.9531	EVD-IN
5	A5	138	91.1805	9105.16	39.9883	EVD-IN
5	A5	139	91.4081	10042.8	112.273	EVD-IN
5	A5	140	91.6358	9749.85	175.727	EVD-IN
5	A5	141	91.8634	7641.97	197.383	EVD-IN
5	A5	142	92.091	8215.14	157.98	EVD-IN
5	A5	143	92.3186	9046.68	66	EVD-IN
5	A5	144	92.5462	9278.6	-44.7969	EVD-IN
5	A5	145	92.7738	8363.44	-132.934	EVD-IN
5	A5	146	93.0015	9002.75	-168.836	EVD-IN
5	A5	147	93.2291	9210.05	-143.875	EVD-IN
5	A5	148	93.4567	8533.88	-67	EVD-IN
5	A5	149	93.6843	8880.9	43.9727	EVD-IN
5	A5	150	93.9119	8745.27	168.883	EVD-IN
5	A5	151	94.1395	8537.5	287.871	EVD-IN
5	A5	152	94.3672	8146.33	383.066	EVD-IN
5	A5	153	94.5948	8257.21	442.031	EVD-IN
5	A5	154	94.8224	7181.9	462.121	EVD-IN
6	A6	1	59.9971	1.83303e+06	46732.8	EVD-IN
6	A6	2	60.2247	1.82888e+06	47315.5	EVD-IN
6	A6	3	60.4523	1.82003e+06	47982.8	EVD-IN
6	A6	4	60.6799	1.81345e+06	48637.1	EVD-IN
6	A6	5	60.9076	1.80125e+06	49213.3	EVD-IN
6	A6	6	61.1352	1.7877e+06	49710.8	EVD-IN
6	A6	7	61.3628	1.77811e+06	50172.9	EVD-IN
6	A6	8	61.5904	1.76562e+06	50632	EVD-IN
6	A6	9	61.818	1.75545e+06	51059	EVD-IN
6	A6	10	62.0456	1.74411e+06	51370.4	EVD-IN
6	A6	11	62.2733	1.73195e+06	51478.2	EVD-IN
6	A6	12	62.5009	1.71502e+06	51353.2	EVD-IN
6	A6	13	62.7285	1704117	51044.6	EVD-IN
6	A6	14	62.9561	1.69013e+06	50647.3	EVD-IN
6	A6	15	63.1837	1.68092e+06	50247.8	EVD-IN
6	A6	16	63.4113	1.66667e+06	49886.1	EVD-IN
6	A6	17	63.639	1.65535e+06	49570.7	EVD-IN
6	A6	18	63.8666	1.64634e+06	49313.8	EVD-IN
6	A6	19	64.0942	1.62893e+06	49160.8	EVD-IN
6	A6	20	64.3218	1617544	49168.9	EVD-IN
6	A6	21	64.5494	1.60765e+06	49361.5	EVD-IN
6	A6	22	64.777	1.60041e+06	49695.6	EVD-IN
6	A6	23	65.0047	1.58666e+06	50085	EVD-IN
6	A6	24	65.2323	1.56943e+06	50450	EVD-IN
6	A6	25	65.4599	1.56038e+06	50755.3	EVD-IN
6	A6	26	65.6875	1546046	50994.8	EVD-IN
6	A6	27	65.9151	1538117	51154.1	EVD-IN
6	A6	28	66.1427	1.52504e+06	51191.3	EVD-IN
6	A6	29	66.3704	1.51039e+06	51057.5	EVD-IN
6	A6	30	66.598	1.49686e+06	50739.6	EVD-IN
6	A6	31	66.8256	1.48551e+06	50283.5	EVD-IN
6	A6	32	67.0532	1.47498e+06	49780.7	EVD-IN
6	A6	33	67.2808	1.4618e+06	49327.4	EVD-IN
6	A6	34	67.5084	1450367	48986.7	EVD-IN
6	A6	35	67.7361	1.43913e+06	48770.1	EVD-IN
6	A6	36	67.9637	1428370	48640.2	EVD-IN
6	A6	37	68.1913	1.4162e+06	48534.1	EVD-IN
6	A6	38	68.4189	1.40416e+06	48394.3	EVD-IN
6	A6	39	68.6465	1.39217e+06	48191.6	EVD-IN
6	A6	40	68.8741	1379559	47932.2	EVD-IN
6	A6	41	69.1018	1.3705e+06	47647.9	EVD-IN
6	A6	42	69.3294	1.35843e+06	47380	EVD-IN
6	A6	43	69.557	1.34676e+06	47165.7	EVD-IN
6	A6	44	69.7846	1.33495e+06	47031.7	EVD-IN
6	A6	45	70.0122	1.325e+06	46989.4	EVD-IN
6	A6	46	70.2398	1.31413e+06	47029.9	EVD-IN
6	A6	47	70.4675	1.30057e+06	47120.9	EVD-IN
6	A6	48	70.6951	1.2913e+06	47212.3	EVD-IN
6	A6	49	70.9227	1.27949e+06	47249.3	EVD-IN
6	A6	50	71.1503	1.26664e+06	47189.6	EVD-IN
6	A6	51	71.3779	1.25623e+06	47017.9	EVD-IN
6	A6	52	71.6055	1.24441e+06	46752	EVD-IN
6	A6	53	71.8331	1.2337e+06	46435.9	EVD-IN
6	A6	54	72.0608	1221794	46124.2	EVD-IN
6	A6	55	72.2884	1.21026e+06	45832.1	EVD-IN
6	A6	56	72.516	1.20178e+06	45552	EVD-IN
6	A6	57	72.7436	1.19085e+06	45252.1	EVD-IN
6	A6	58	72.9712	1.17569e+06	44905.2	EVD-IN
6	A6	59	73.1988	1.16685e+06	44516.7	EVD-IN
6	A6	60	73.4265	1.15644e+06	44136.1	EVD-IN
6	A6	61	73.6541	1.14568e+06	43840.6	EVD-IN
6	A6	62	73.8817	1.13496e+06	43707.8	EVD-IN
6	A6	63	74.1093	1.12595e+06	43798.4	EVD-IN
6	A6	64	74.3369	1.11332e+06	44154.9	EVD-IN
6	A6	65	74.5645	1104545	44818.2	EVD-IN
6	A6	66	74.7922	1093271	45847.6	EVD-IN
6	A6	67	75.0198	1.08318e+06	47380.7	EVD-IN
6	A6	68	75.2474	1.07079e+06	49615.9	EVD-IN
6	A6	69	75.475	1.06045e+06	52834.1	EVD-IN
6	A6	70	75.7026	1.04715e+06	57489.5	EVD-IN
6	A6	71	75.9302	1.03431e+06	64200.3	EVD-IN
6	A6	72	76.1579	1.02344e+06	73739.8	EVD-IN
6	A6	73	76.3855	1.00642e+06	87010.9	EVD-IN
6	A6	74	76.6131	988108	104980	EVD-IN
6	A6	75	76.8407	965923	128535	EVD-IN
6	A6	76	77.0683	936556	158217	EVD-IN
6	A6	77	77.2959	902104	193800	EVD-IN
6	A6	78	77.5236	860045	233842	EVD-IN
6	A6	79	77.7512	804680	275422	EVD-IN
6	A6	80	77.9788	722723	314298	EVD-IN
6	A6	81	78.2064	619112	345585	EVD-IN
6	A6	82	78.434	505714	364776	EVD-IN
6	A6	83	78.6616	401161	368749	EVD-IN
6	A6	84	78.8893	302883	356425	EVD-IN
6	A6	85	79.1169	213701	328921	EVD-IN
6	A6	86	79.3445	136102	289275	EVD-IN
6	A6	87	79.5721	74412.5	241866	EVD-IN
6	A6	88	79.7997	39342.1	191674	EVD-IN
6	A6	89	80.0273	21718.6	143459	EVD-IN
6	A6	90	80.255	15408.6	100996	EVD-IN
6	A6	91	80.4826	13408.9	66565.4	EVD-IN
6	A6	92	80.7102	12291.4	41030.6	EVD-IN
6	A6	93	80.9378	12121	23931.3	EVD-IN
6	A6	94	81.1654	12676.1	13052	EVD-IN
6	A6	95	81.393	12164.8	6673.98	EVD-IN
6	A6	96	81.6207	11918.9	3236.36	EVD-IN
6	A6	97	81.8483	11418	1542.66	EVD-IN
6	A6	98	82.0759	11676.5	791.059	EVD-IN
6	A6	99	82.3035	11257.6	500.156	EVD-IN
6	A6	100	82.5311	11981.1	404.254	EVD-IN
6	A6	101	82.7587	10631.3	365.496	EVD-IN
6	A6	102	82.9863	10435.6	318.988	EVD-IN
6	A6	103	83.214	9743.28	243.469	EVD-IN
6	A6	104	83.4416	10610.5	143.223	EVD-IN
6	A6	105	83.6692	10573.1	32.9531	EVD-IN
6	A6	106	83.8968	9704.3	-73.4727	EVD-IN
6	A6	107	84.1244	9927.09	-167.25	EVD-IN
6	A6	108	84.352	9804.21	-242.883	EVD-IN
6	A6	109	84.5797	10150.2	-295.695	EVD-IN
6	A6	110	84.8073	9244.84	-322.668	EVD-IN
6	A6	111	85.0349	10752.4	-325.551	EVD-IN
6	A6	112	85.2625	9530.31	-312.473	EVD-IN
6	A6	113	85.4901	9633.43	-295.5	EVD-IN
6	A6	114	85.7177	9365.24	-285.715	EVD-IN
6	A6	115	85.9454	9965.17	-289.277	EVD-IN
6	A6	116	86.173	9456.2	-306.609	EVD-IN
6	A6	117	86.4006	9037.74	-334.031	EVD-IN
6	A6	118	86.6282	9673.85	-365.73	EVD-IN
6	A6	119	86.8558	9359.08	-394.422	EVD-IN
6	A6	120	87.0834	9479.33	-411.094	EVD-IN
6	A6	121	87.3111	9089.43	-405.777	EVD-IN
6	A6	122	87.5387	8962.73	-371.23	EVD-IN
6	A6	123	87.7663	10006	-308.449	EVD-IN
6	A6	124	87.9939	9474.65	-229.539	EVD-IN
6	A6	125	88.2215	8593.35	-153.762	EVD-IN
6	A6	126	88.4491	8153.36	-98.207	EVD-IN
6	A6	127	88.6768	9535.13	-70.293	EVD-IN
6	A6	128	88.9044	8885.85	-68.0117	EVD-IN
6	A6	129	89.132	8103.41	-86.5547	EVD-IN
6	A6	130	89.3596	8366.46	-124.16	EVD-IN
6	A6	131	89.5872	8645.36	-181.875	EVD-IN
6	A6	132	89.8148	8020.38	-258.023	EVD-IN
6	A6	133	90.0424	8262.19	-342.605	EVD-IN
6	A6	134	90.2701	7777.96	-416.449	EVD-IN
6	A6	135	90.4977	8831.51	-457.234	EVD-IN
6	A6	136	90.7253	8167.42	-450.332	EVD-IN
6	A6	137	90.9529	9054.58	-398.809	EVD-IN
6	A6	138	91.1805	7872.6	-325.656	EVD-IN
6	A6	139	91.4081	7871.26	-265.383	EVD-IN
6	A6	140	91.6358	8130.23	-248.68	EVD-IN
6	A6	141	91.8634	7528.67	-288.473	EVD-IN
6	A6	142	92.091	7716.29	-374.227	EVD-IN
6	A6	143	92.3186	7971.32	-476.043	EVD-IN
6	A6	144	92.5462	7607.49	-555.895	EVD-IN
6	A6	145	92.7738	8615.46	-581.504	EVD-IN
6	A6	146	93.0015	7893.68	-538.609	EVD-IN
6	A6	147	93.2291	8471.5	-437.492	EVD-IN
6	A6	148	93.4567	7857.2	-310.707	EVD-IN
6	A6	149	93.6843	8115.86	-201.227	EVD-IN
6	A6	150	93.9119	6875.74	-144.902	EVD-IN
6	A6	151	94.1395	7248.78	-155.355	EVD-IN
6	A6	152	94.3672	7451.35	-219.539	EVD-IN
6	A6	153	94.5948	7589.18	-306.688	EVD-IN
6	A6	154	94.8224	7490.3	-384.898	EVD-IN
7	A7	1	59.9971	1.79084e+06	44244.5	EVD-GAG
7	A7	2	60.2247	1.78321e+06	44692.8	EVD-GAG
7	A7	3	60.4523	1775363	45068.9	EVD-GAG
7	A7	4	60.6799	1.76885e+06	45302.2	EVD-GAG
7	A7	5	60.9076	1.75582e+06	45376.8	EVD-GAG
7	A7	6	61.1352	1.74587e+06	45359.6	EVD-GAG
7	A7	7	61.3628	1.73618e+06	45362	EVD-GAG
7	A7	8	61.5904	1.72734e+06	45476.5	EVD-GAG
7	A7	9	61.818	1.71573e+06	45727.3	EVD-GAG
7	A7	10	62.0456	1.70593e+06	46061.9	EVD-GAG
7	A7	11	62.2733	1.69629e+06	46382.9	EVD-GAG
7	A7	12	62.5009	1685743	46603.3	EVD-GAG
7	A7	13	62.7285	1.66881e+06	46683.2	EVD-GAG
7	A7	14	62.9561	1.66205e+06	46633.6	EVD-GAG
7	A7	15	63.1837	1.64806e+06	46499.5	EVD-GAG
7	A7	16	63.4113	1.64085e+06	46337.9	EVD-GAG
7	A7	17	63.639	1.62666e+06	46208.9	EVD-GAG
7	A7	18	63.8666	1.61503e+06	46174.3	EVD-GAG
7	A7	19	64.0942	1.6064e+06	46287	EVD-GAG
7	A7	20	64.3218	1.5949e+06	46565.9	EVD-GAG
7	A7	21	64.5494	1.58447e+06	46972.4	EVD-GAG
7	A7	22	64.777	1.57233e+06	47408.7	EVD-GAG
7	A7	23	65.0047	1.56474e+06	47756.7	EVD-GAG
7	A7	24	65.2323	1.55128e+06	47939.5	EVD-GAG
7	A7	25	65.4599	1.5372e+06	47968.8	EVD-GAG
7	A7	26	65.6875	1.52322e+06	47937.3	EVD-GAG
7	A7	27	65.9151	1516605	47959.5	EVD-GAG
7	A7	28	66.1427	1506459	48095.9	EVD-GAG
7	A7	29	66.3704	1.49494e+06	48317.3	EVD-GAG
7	A7	30	66.598	1.48075e+06	48527.7	EVD-GAG
7	A7	31	66.8256	1.47129e+06	48620.8	EVD-GAG
7	A7	32	67.0532	1.45909e+06	48538.9	EVD-GAG
7	A7	33	67.2808	1445235	48295.4	EVD-GAG
7	A7	34	67.5084	1.43608e+06	47965.3	EVD-GAG
7	A7	35	67.7361	1.42463e+06	47652.8	EVD-GAG
7	A7	36	67.9637	1.41098e+06	47447.2	EVD-GAG
7	A7	37	68.1913	1.40326e+06	47387.4	EVD-GAG
7	A7	38	68.4189	1.39223e+06	47449.3	EVD-GAG
7	A7	39	68.6465	1.3805e+06	47560	EVD-GAG
7	A7	40	68.8741	1.36886e+06	47635.6	EVD-GAG
7	A7	41	69.1018	1.35677e+06	47619.3	EVD-GAG
7	A7	42	69.3294	1.34588e+06	47499.4	EVD-GAG
7	A7	43	69.557	1.33526e+06	47303.7	EVD-GAG
7	A7	44	69.7846	1.32358e+06	47076.3	EVD-GAG
7	A7	45	70.0122	1.31273e+06	46853	EVD-GAG
7	A7	46	70.2398	1.30174e+06	46650.5	EVD-GAG
7	A7	47	70.4675	1.29006e+06	46462.3	EVD-GAG
7	A7	48	70.6951	1.28056e+06	46270.4	EVD-GAG
7	A7	49	70.9227	1267768	46054.9	EVD-GAG
7	A7	50	71.1503	1.25708e+06	45804.8	EVD-GAG
7	A7	51	71.3779	1.24761e+06	45521.2	EVD-GAG
7	A7	52	71.6055	1.23542e+06	45213.9	EVD-GAG
7	A7	53	71.8331	1.22663e+06	44897.2	EVD-GAG
7	A7	54	72.0608	1.21309e+06	44583.6	EVD-GAG
7	A7	55	72.2884	1.20661e+06	44269.8	EVD-GAG
7	A7	56	72.516	1.19267e+06	43976.7	EVD-GAG
7	A7	57	72.7436	1.18444e+06	43731.5	EVD-GAG
7	A7	58	72.9712	1.17307e+06	43560.1	EVD-GAG
7	A7	59	73.1988	1162110	43486.5	EVD-GAG
7	A7	60	73.4265	1.15354e+06	43514.6	EVD-GAG
7	A7	61	73.6541	1.14392e+06	43617.7	EVD-GAG
7	A7	62	73.8817	1.13203e+06	43740.9	EVD-GAG
7	A7	63	74.1093	1.12046e+06	43821	EVD-GAG
7	A7	64	74.3369	1.1122e+06	43810.3	EVD-GAG
7	A7	65	74.5645	1.09882e+06	43691.4	EVD-GAG
7	A7	66	74.7922	1.09136e+06	43477	EVD-GAG
7	A7	67	75.0198	1.07981e+06	43199.1	EVD-GAG
7	A7	68	75.2474	1.06913e+06	42898.4	EVD-GAG
7	A7	69	75.475	1.0603e+06	42617.9	EVD-GAG
7	A7	70	75.7026	1.04985e+06	42398.6	EVD-GAG
7	A7	71	75.9302	1.0404e+06	42281	EVD-GAG
7	A7	72	76.1579	1.03075e+06	42309.1	EVD-GAG
7	A7	73	76.3855	1.02023e+06	42543	EVD-GAG
7	A7	74	76.6131	1.01102e+06	43078.4	EVD-GAG
7	A7	75	76.8407	1.00091e+06	44067.1	EVD-GAG
7	A7	76	77.0683	991930	45652.6	EVD-GAG
7	A7	77	77.2959	979447	48155.4	EVD-GAG
7	A7	78	77.5236	970801	52006.9	EVD-GAG
7	A7	79	77.7512	959573	57686	EVD-GAG
7	A7	80	77.9788	947155	65702.4	EVD-GAG
7	A7	81	78.2064	934125	76531	EVD-GAG
7	A7	82	78.434	914466	90548.4	EVD-GAG
7	A7	83	78.6616	894500	107995	EVD-GAG
7	A7	84	78.8893	870906	128975	EVD-GAG
7	A7	85	79.1169	833794	153459	EVD-GAG
7	A7	86	79.3445	788768	181212	EVD-GAG
7	A7	87	79.5721	740957	211553	EVD-GAG
7	A7	88	79.7997	695864	242979	EVD-GAG
7	A7	89	80.0273	632203	272829	EVD-GAG
7	A7	90	80.255	545057	297318	EVD-GAG
7	A7	91	80.4826	440942	312131	EVD-GAG
7	A7	92	80.7102	332955	313546	EVD-GAG
7	A7	93	80.9378	230245	299663	EVD-GAG
7	A7	94	81.1654	141681	271243	EVD-GAG
7	A7	95	81.393	75552.3	231738	EVD-GAG
7	A7	96	81.6207	41943.7	186459	EVD-GAG
7	A7	97	81.8483	30424.7	141180	EVD-GAG
7	A7	98	82.0759	25043.4	100725	EVD-GAG
7	A7	99	82.3035	22898.8	68037.3	EVD-GAG
7	A7	100	82.5311	21314.7	43928	EVD-GAG
7	A7	101	82.7587	19803.8	26441.7	EVD-GAG
7	A7	102	82.9863	18505.8	15526.2	EVD-GAG
7	A7	103	83.214	17680	9154.76	EVD-GAG
7	A7	104	83.4416	16199.5	5609.72	EVD-GAG
7	A7	105	83.6692	16853.2	3670.37	EVD-GAG
7	A7	106	83.8968	15803.2	2579.69	EVD-GAG
7	A7	107	84.1244	15605.7	1916.32	EVD-GAG
7	A7	108	84.352	14257.4	1464.91	EVD-GAG
7	A7	109	84.5797	15185.4	1123.72	EVD-GAG
7	A7	110	84.8073	13794.6	849.816	EVD-GAG
7	A7	111	85.0349	14665.4	628.652	EVD-GAG
7	A7	112	85.2625	13707.4	456.504	EVD-GAG
7	A7	113	85.4901	14004.9	330.289	EVD-GAG
7	A7	114	85.7177	13438.9	243.211	EVD-GAG
7	A7	115	85.9454	14609.2	185.527	EVD-GAG
7	A7	116	86.173	12837.5	148.621	EVD-GAG
7	A7	117	86.4006	12938.3	128.598	EVD-GAG
7	A7	118	86.6282	13721.5	125.523	EVD-GAG
7	A7	119	86.8558	13158.1	137.809	EVD-GAG
7	A7	120	87.0834	12978	156.293	EVD-GAG
7	A7	121	87.3111	13588.7	164.562	EVD-GAG
7	A7	122	87.5387	11709.9	147.426	EVD-GAG
7	A7	123	87.7663	12747	101.859	EVD-GAG
7	A7	124	87.9939	11875.1	41.4141	EVD-GAG
7	A7	125	88.2215	13047.1	-10.543	EVD-GAG
7	A7	126	88.4491	12027.1	-34.7422	EVD-GAG
7	A7	127	88.6768	12165.5	-27.7539	EVD-GAG
7	A7	128	88.9044	12251.7	-4.19531	EVD-GAG
7	A7	129	89.132	11919.2	11.2734	EVD-GAG
7	A7	130	89.3596	11384.6	-3.03516	EVD-GAG
7	A7	131	89.5872	11689.4	-55.1602	EVD-GAG
7	A7	132	89.8148	11214.6	-136.359	EVD-GAG
7	A7	133	90.0424	11738.2	-226.277	EVD-GAG
7	A7	134	90.2701	12060.9	-302.324	EVD-GAG
7	A7	135	90.4977	11221.5	-347.18	EVD-GAG
7	A7	136	90.7253	11403.6	-351.273	EVD-GAG
7	A7	137	90.9529	11922.1	-312.348	EVD-GAG
7	A7	138	91.1805	11429.1	-236.16	EVD-GAG
7	A7	139	91.4081	12020.5	-138.426	EVD-GAG
7	A7	140	91.6358	11488.5	-43.1602	EVD-GAG
7	A7	141	91.8634	10338.1	26.2695	EVD-GAG
7	A7	142	92.091	10784.1	59.3789	EVD-GAG
7	A7	143	92.3186	11237.4	64.375	EVD-GAG
7	A7	144	92.5462	10896.2	61.0938	EVD-GAG
7	A7	145	92.7738	10857.6	65.1836	EVD-GAG
7	A7	146	93.0015	10137.7	75.1016	EVD-GAG
7	A7	147	93.2291	11361.1	71.8945	EVD-GAG
7	A7	148	93.4567	9403.16	32.3047	EVD-GAG
7	A7	149	93.6843	9879.12	-53.332	EVD-GAG
7	A7	150	93.9119	9829.22	-170.531	EVD-GAG
7	A7	151	94.1395	10375.5	-285.422	EVD-GAG
7	A7	152	94.3672	10539.7	-362.691	EVD-GAG
7	A7	153	94.5948	10669.4	-385.023	EVD-GAG
7	A7	154	94.8224	9873.96	-360.969	EVD-GAG
8	A8	1	59.9971	1.82725e+06	44999.2	EVD-GAG
8	A8	2	60.2247	1823058	45361.9	EVD-GAG
8	A8	3	60.4523	1.81408e+06	45844.1	EVD-GAG
8	A8	4	60.6799	1.81048e+06	46363.2	EVD-GAG
8	A8	5	60.9076	1.79786e+06	46856.3	EVD-GAG
8	A8	6	61.1352	1.7852e+06	47311.9	EVD-GAG
8	A8	7	61.3628	1.77601e+06	47752.6	EVD-GAG
8	A8	8	61.5904	1765404	48188.2	EVD-GAG
8	A8	9	61.818	1752957	48570.6	EVD-GAG
8	A8	10	62.0456	1.74617e+06	48796.5	EVD-GAG
8	A8	11	62.2733	1.73334e+06	48770.6	EVD-GAG
8	A8	12	62.5009	1.71599e+06	48482.7	EVD-GAG
8	A8	13	62.7285	1.70757e+06	48046	EVD-GAG
8	A8	14	62.9561	1.69355e+06	47657.7	EVD-GAG
8	A8	15	63.1837	1.68217e+06	47506.1	EVD-GAG
8	A8	16	63.4113	1.67496e+06	47686	EVD-GAG
8	A8	17	63.639	1.6642e+06	48164.3	EVD-GAG
8	A8	18	63.8666	1.65289e+06	48808.4	EVD-GAG
8	A8	19	64.0942	1.63723e+06	49449.4	EVD-GAG
8	A8	20	64.3218	1.62958e+06	49940.5	EVD-GAG
8	A8	21	64.5494	1616377	50194	EVD-GAG
8	A8	22	64.777	1.60408e+06	50198.3	EVD-GAG
8	A8	23	65.0047	1.58901e+06	50018	EVD-GAG
8	A8	24	65.2323	1.58131e+06	49775.6	EVD-GAG
8	A8	25	65.4599	1.56634e+06	49607.5	EVD-GAG
8	A8	26	65.6875	1.5542e+06	49612.3	EVD-GAG
8	A8	27	65.9151	1.54795e+06	49813.7	EVD-GAG
8	A8	28	66.1427	1.53448e+06	50158.2	EVD-GAG
8	A8	29	66.3704	1.52073e+06	50548.3	EVD-GAG
8	A8	30	66.598	1.50914e+06	50885.1	EVD-GAG
8	A8	31	66.8256	1.49744e+06	51098.5	EVD-GAG
8	A8	32	67.0532	1.48603e+06	51155.1	EVD-GAG
8	A8	33	67.2808	1.47342e+06	51056.9	EVD-GAG
8	A8	34	67.5084	1459573	50832.6	EVD-GAG
8	A8	35	67.7361	1.44872e+06	50527.6	EVD-GAG
8	A8	36	67.9637	1.43768e+06	50190	EVD-GAG
8	A8	37	68.1913	1424273	49856.9	EVD-GAG
8	A8	38	68.4189	1414271	49549.2	EVD-GAG
8	A8	39	68.6465	1.4017e+06	49275.4	EVD-GAG
8	A8	40	68.8741	1.39017e+06	49040.9	EVD-GAG
8	A8	41	69.1018	1.37854e+06	48852	EVD-GAG
8	A8	42	69.3294	1.368e+06	48709.3	EVD-GAG
8	A8	43	69.557	1.35622e+06	48605.2	EVD-GAG
8	A8	44	69.7846	1.34572e+06	48521.1	EVD-GAG
8	A8	45	70.0122	1.33319e+06	48435	EVD-GAG
8	A8	46	70.2398	1.32142e+06	48331.7	EVD-GAG
8	A8	47	70.4675	1.31036e+06	48202.7	EVD-GAG
8	A8	48	70.6951	1.29829e+06	48045.1	EVD-GAG
8	A8	49	70.9227	1.28853e+06	47855	EVD-GAG
8	A8	50	71.1503	1.2766e+06	47633	EVD-GAG
8	A8	51	71.3779	1.26358e+06	47386	EVD-GAG
8	A8	52	71.6055	1.25322e+06	47128.8	EVD-GAG
8	A8	53	71.8331	1.24424e+06	46874.2	EVD-GAG
8	A8	54	72.0608	1.232e+06	46627.9	EVD-GAG
8	A8	55	72.2884	1.22077e+06	46389	EVD-GAG
8	A8	56	72.516	1208463	46156.7	EVD-GAG
8	A8	57	72.7436	1.19957e+06	45933	EVD-GAG
8	A8	58	72.9712	1.1881e+06	45727.3	EVD-GAG
8	A8	59	73.1988	1177317	45542.6	EVD-GAG
8	A8	60	73.4265	1.16569e+06	45376	EVD-GAG
8	A8	61	73.6541	1.15532e+06	45221.1	EVD-GAG
8	A8	62	73.8817	1.14579e+06	45077.8	EVD-GAG
8	A8	63	74.1093	1.13256e+06	44955.9	EVD-GAG
8	A8	64	74.3369	1.12302e+06	44871.4	EVD-GAG
8	A8	65	74.5645	1.11349e+06	44835.3	EVD-GAG
8	A8	66	74.7922	1.10172e+06	44840.4	EVD-GAG
8	A8	67	75.0198	1.09255e+06	44857.7	EVD-GAG
8	A8	68	75.2474	1.08122e+06	44849.6	EVD-GAG
8	A8	69	75.475	1.06962e+06	44794	EVD-GAG
8	A8	70	75.7026	1.05917e+06	44705.7	EVD-GAG
8	A8	71	75.9302	1048971	44642.5	EVD-GAG
8	A8	72	76.1579	1.04003e+06	44697.4	EVD-GAG
8	A8	73	76.3855	1028377	44989.9	EVD-GAG
8	A8	74	76.6131	1.01834e+06	45674.1	EVD-GAG
8	A8	75	76.8407	1.00785e+06	46947.3	EVD-GAG
8	A8	76	77.0683	997512	49097.5	EVD-GAG
8	A8	77	77.2959	986720	52525	EVD-GAG
8	A8	78	77.5236	974979	57714.3	EVD-GAG
8	A8	79	77.7512	964067	65205.4	EVD-GAG
8	A8	80	77.9788	950476	75529.2	EVD-GAG
8	A8	81	78.2064	932622	89122.5	EVD-GAG
8	A8	82	78.434	913758	106247	EVD-GAG
8	A8	83	78.6616	888484	126943	EVD-GAG
8	A8	84	78.8893	858905	151044	EVD-GAG
8	A8	85	79.1169	820024	178224	EVD-GAG
8	A8	86	79.3445	765731	207987	EVD-GAG
8	A8	87	79.5721	711162	239458	EVD-GAG
8	A8	88	79.7997	660730	270982	EVD-GAG
8	A8	89	80.0273	598498	299732	EVD-GAG
8	A8	90	80.255	507272	321704	EVD-GAG
8	A8	91	80.4826	399856	332403	EVD-GAG
8	A8	92	80.7102	287150	328145	EVD-GAG
8	A8	93	80.9378	184194	307474	EVD-GAG
8	A8	94	81.1654	101488	272023	EVD-GAG
8	A8	95	81.393	47861.4	226328	EVD-GAG
8	A8	96	81.6207	27822.6	176621	EVD-GAG
8	A8	97	81.8483	19731.2	129113	EVD-GAG
8	A8	98	82.0759	17982	88470.8	EVD-GAG
8	A8	99	82.3035	14707.5	57034.5	EVD-GAG
8	A8	100	82.5311	15281.3	34708.4	EVD-GAG
8	A8	101	82.7587	14136	20185.4	EVD-GAG
8	A8	102	82.9863	11805.2	11520.7	EVD-GAG
8	A8	103	83.214	11362.9	6654.29	EVD-GAG
8	A8	104	83.4416	10591.3	3992.88	EVD-GAG
8	A8	105	83.6692	10515.7	2496.88	EVD-GAG
8	A8	106	83.8968	9627.21	1583.32	EVD-GAG
8	A8	107	84.1244	9544.71	971.035	EVD-GAG
8	A8	108	84.352	9637.49	544.707	EVD-GAG
8	A8	109	84.5797	8986.98	263.16	EVD-GAG
8	A8	110	84.8073	9635.3	106.543	EVD-GAG
8	A8	111	85.0349	9454.31	49.5391	EVD-GAG
8	A8	112	85.2625	9187.65	52.2344	EVD-GAG
8	A8	113	85.4901	9137.86	64.8203	EVD-GAG
8	A8	114	85.7177	8504.04	42.1641	EVD-GAG
8	A8	115	85.9454	8200.26	-39.4102	EVD-GAG
8	A8	116	86.173	7558.78	-172.895	EVD-GAG
8	A8	117	86.4006	8178.58	-325.223	EVD-GAG
8	A8	118	86.6282	8752.3	-454.301	EVD-GAG
8	A8	119	86.8558	7825.37	-529.688	EVD-GAG
8	A8	120	87.0834	8495.19	-545.723	EVD-GAG
8	A8	121	87.3111	8984.64	-520.316	EVD-GAG
8	A8	122	87.5387	8049.79	-480.68	EVD-GAG
8	A8	123	87.7663	7403.24	-445.359	EVD-GAG
8	A8	124	87.9939	8001	-414.508	EVD-GAG
8	A8	125	88.2215	8245.57	-375.277	EVD-GAG
8	A8	126	88.4491	8700.98	-317.875	EVD-GAG
8	A8	127	88.6768	7053.8	-249.566	EVD-GAG
8	A8	128	88.9044	8143.56	-194.984	EVD-GAG
8	A8	129	89.132	7023.84	-182.055	EVD-GAG
8	A8	130	89.3596	7048.51	-223.48	EVD-GAG
8	A8	131	89.5872	7042.82	-306.746	EVD-GAG
8	A8	132	89.8148	7191.8	-399	EVD-GAG
8	A8	133	90.0424	7755.39	-463.281	EVD-GAG
8	A8	134	90.2701	7087	-476.125	EVD-GAG
8	A8	135	90.4977	7240.18	-436.793	EVD-GAG
8	A8	136	90.7253	7714.56	-364.617	EVD-GAG
8	A8	137	90.9529	6107.84	-288.031	EVD-GAG
8	A8	138	91.1805	7249.13	-232.855	EVD-GAG
8	A8	139	91.4081	6560.13	-215.605	EVD-GAG
8	A8	140	91.6358	6737.95	-242.652	EVD-GAG
8	A8	141	91.8634	6276.4	-312.078	EVD-GAG
8	A8	142	92.091	5803.71	-415.043	EVD-GAG
8	A8	143	92.3186	7011.64	-535.953	EVD-GAG
8	A8	144	92.5462	6568.77	-652.785	EVD-GAG
8	A8	145	92.7738	5774.69	-739.254	EVD-GAG
8	A8	146	93.0015	6781.57	-770.469	EVD-GAG
8	A8	147	93.2291	7111.2	-732.383	EVD-GAG
8	A8	148	93.4567	7085.52	-631.906	EVD-GAG
8	A8	149	93.6843	6794.16	-500.121	EVD-GAG
8	A8	150	93.9119	6096.73	-382.371	EVD-GAG
8	A8	151	94.1395	5778.25	-317.789	EVD-GAG
8	A8	152	94.3672	5724.1	-320.762	EVD-GAG
8	A8	153	94.5948	7241.04	-376.844	EVD-GAG
8	A8	154	94.8224	5327.14	-455.016	EVD-GAG
9	A9	1	59.9964	1.94907e+06	48136.7	EVD-GAG
9	A9	2	60.2241	1.9459e+06	48564.3	EVD-GAG
9	A9	3	60.4518	1937400	49111.9	EVD-GAG
9	A9	4	60.6795	1.92501e+06	49706.9	EVD-GAG
9	A9	5	60.9072	1.91548e+06	50268.2	EVD-GAG
9	A9	6	61.1348	1.9095e+06	50740.6	EVD-GAG
9	A9	7	61.3625	1.89511e+06	51087.7	EVD-GAG
9	A9	8	61.5902	1.88225e+06	51312.3	EVD-GAG
9	A9	9	61.8179	1.86968e+06	51450.6	EVD-GAG
9	A9	10	62.0456	1.86098e+06	51548.8	EVD-GAG
9	A9	11	62.2733	1.84571e+06	51632.7	EVD-GAG
9	A9	12	62.501	1.83413e+06	51691.9	EVD-GAG
9	A9	13	62.7287	1.82503e+06	51696.3	EVD-GAG
9	A9	14	62.9564	1.81032e+06	51636	EVD-GAG
9	A9	15	63.184	1.79665e+06	51556.8	EVD-GAG
9	A9	16	63.4117	1.78605e+06	51559.9	EVD-GAG
9	A9	17	63.6394	1.77037e+06	51759.6	EVD-GAG
9	A9	18	63.8671	1.76438e+06	52217.1	EVD-GAG
9	A9	19	64.0948	1.75117e+06	52896.6	EVD-GAG
9	A9	20	64.3225	1.73702e+06	53661.8	EVD-GAG
9	A9	21	64.5502	1.72789e+06	54324.7	EVD-GAG
9	A9	22	64.7779	1.71249e+06	54715.3	EVD-GAG
9	A9	23	65.0055	1.69803e+06	54742.5	EVD-GAG
9	A9	24	65.2332	1.68667e+06	54427.5	EVD-GAG
9	A9	25	65.4609	1.67114e+06	53898	EVD-GAG
9	A9	26	65.6886	1660257	53342.5	EVD-GAG
9	A9	27	65.9163	1.64561e+06	52944.1	EVD-GAG
9	A9	28	66.144	1.63666e+06	52812.8	EVD-GAG
9	A9	29	66.3717	1.62501e+06	52947.6	EVD-GAG
9	A9	30	66.5994	1.61235e+06	53244.9	EVD-GAG
9	A9	31	66.8271	1598969	53546	EVD-GAG
9	A9	32	67.0547	1.58909e+06	53707.5	EVD-GAG
9	A9	33	67.2824	1.57193e+06	53656.9	EVD-GAG
9	A9	34	67.5101	1.56039e+06	53409.8	EVD-GAG
9	A9	35	67.7378	1548488	53050.5	EVD-GAG
9	A9	36	67.9655	1536345	52687.6	EVD-GAG
9	A9	37	68.1932	1.52373e+06	52415.2	EVD-GAG
9	A9	38	68.4209	1.51219e+06	52285.8	EVD-GAG
9	A9	39	68.6486	1.50036e+06	52304.4	EVD-GAG
9	A9	40	68.8763	1.48754e+06	52433.8	EVD-GAG
9	A9	41	69.1039	1477065	52607.1	EVD-GAG
9	A9	42	69.3316	1.4634e+06	52746	EVD-GAG
9	A9	43	69.5593	1.45247e+06	52782.8	EVD-GAG
9	A9	44	69.787	1.43777e+06	52678.6	EVD-GAG
9	A9	45	70.0147	1.42541e+06	52432.2	EVD-GAG
9	A9	46	70.2424	1.41538e+06	52075.3	EVD-GAG
9	A9	47	70.4701	1.39967e+06	51657.1	EVD-GAG
9	A9	48	70.6978	1.38943e+06	51227.3	EVD-GAG
9	A9	49	70.9255	1.37785e+06	50823.8	EVD-GAG
9	A9	50	71.1531	1.36562e+06	50467.3	EVD-GAG
9	A9	51	71.3808	1353900	50165.8	EVD-GAG
9	A9	52	71.6085	1.34253e+06	49920.9	EVD-GAG
9	A9	53	71.8362	1.33078e+06	49732.3	EVD-GAG
9	A9	54	72.0639	1.31949e+06	49600.3	EVD-GAG
9	A9	55	72.2916	1.30817e+06	49521	EVD-GAG
9	A9	56	72.5193	1.29587e+06	49484.9	EVD-GAG
9	A9	57	72.747	1.28494e+06	49473.8	EVD-GAG
9	A9	58	72.9747	1.27311e+06	49461.4	EVD-GAG
9	A9	59	73.2023	1.26098e+06	49415	EVD-GAG
9	A9	60	73.43	1249730	49305.5	EVD-GAG
9	A9	61	73.6577	1.23816e+06	49117.9	EVD-GAG
9	A9	62	73.8854	1.22565e+06	48864.4	EVD-GAG
9	A9	63	74.1131	1213704	48583.6	EVD-GAG
9	A9	64	74.3408	1.20255e+06	48325.3	EVD-GAG
9	A9	65	74.5685	1.19359e+06	48124.8	EVD-GAG
9	A9	66	74.7962	1.18143e+06	47984.8	EVD-GAG
9	A9	67	75.0238	1.16937e+06	47880.7	EVD-GAG
9	A9	68	75.2515	1.15815e+06	47784.2	EVD-GAG
9	A9	69	75.4792	1.14717e+06	47689.9	EVD-GAG
9	A9	70	75.7069	1.13637e+06	47627.8	EVD-GAG
9	A9	71	75.9346	1.12552e+06	47654.5	EVD-GAG
9	A9	72	76.1623	1.1145e+06	47844.9	EVD-GAG
9	A9	73	76.39	1.10445e+06	48293.4	EVD-GAG
9	A9	74	76.6177	1.09216e+06	49134	EVD-GAG
9	A9	75	76.8454	1.08115e+06	50543.4	EVD-GAG
9	A9	76	77.073	1.07027e+06	52826	EVD-GAG
9	A9	77	77.3007	1.05837e+06	56399.2	EVD-GAG
9	A9	78	77.5284	1.04728e+06	61762.6	EVD-GAG
9	A9	79	77.7561	1.03404e+06	69471.9	EVD-GAG
9	A9	80	77.9838	1.01938e+06	80084.9	EVD-GAG
9	A9	81	78.2115	1.00111e+06	94093.2	EVD-GAG
9	A9	82	78.4392	980381	111850	EVD-GAG
9	A9	83	78.6669	954289	133519	EVD-GAG
9	A9	84	78.8946	923738	159068	EVD-GAG
9	A9	85	79.1222	882134	188276	EVD-GAG
9	A9	86	79.3499	825748	220661	EVD-GAG
9	A9	87	79.5776	766903	255222	EVD-GAG
9	A9	88	79.8053	714880	290007	EVD-GAG
9	A9	89	80.033	645034	321743	EVD-GAG
9	A9	90	80.2607	540370	345919	EVD-GAG
9	A9	91	80.4884	423518	357607	EVD-GAG
9	A9	92	80.7161	304253	352883	EVD-GAG
9	A9	93	80.9438	193579	330331	EVD-GAG
9	A9	94	81.1714	105348	291879	EVD-GAG
9	A9	95	81.3991	51513.7	242536	EVD-GAG
9	A9	96	81.6268	31829.6	189056	EVD-GAG
9	A9	97	81.8545	23613.5	138096	EVD-GAG
9	A9	98	82.0822	21491.3	94614.7	EVD-GAG
9	A9	99	82.3099	19343.3	61063.1	EVD-GAG
9	A9	100	82.5376	18932.4	37134.6	EVD-GAG
9	A9	101	82.7653	18096.1	21515.5	EVD-GAG
9	A9	102	82.993	17137.1	12227	EVD-GAG
9	A9	103	83.2206	14607.4	7032.64	EVD-GAG
9	A9	104	83.4483	14833.6	4215.99	EVD-GAG
9	A9	105	83.676	14428.6	2672.64	EVD-GAG
9	A9	106	83.9037	14455.4	1795.42	EVD-GAG
9	A9	107	84.1314	13785.2	1290.08	EVD-GAG
9	A9	108	84.3591	14243.3	1014.09	EVD-GAG
9	A9	109	84.5868	14718.2	878.215	EVD-GAG
9	A9	110	84.8145	12994.5	809.254	EVD-GAG
9	A9	111	85.0421	12157.9	750.16	EVD-GAG
9	A9	112	85.2698	12769.5	669.266	EVD-GAG
9	A9	113	85.4975	12782.8	560.887	EVD-GAG
9	A9	114	85.7252	12578.3	435.598	EVD-GAG
9	A9	115	85.9529	11802.5	308.797	EVD-GAG
9	A9	116	86.1806	11933.9	194.684	EVD-GAG
9	A9	117	86.4083	11426.8	104.883	EVD-GAG
9	A9	118	86.636	12731.3	46.625	EVD-GAG
9	A9	119	86.8637	11495.4	18.9766	EVD-GAG
9	A9	120	87.0913	11799.9	10.6406	EVD-GAG
9	A9	121	87.319	11494	3.48047	EVD-GAG
9	A9	122	87.5467	11397.4	-18.8242	EVD-GAG
9	A9	123	87.7744	11520.8	-62.0586	EVD-GAG
9	A9	124	88.0021	10578.3	-118.422	EVD-GAG
9	A9	125	88.2298	11736.5	-171.555	EVD-GAG
9	A9	126	88.4575	11330.8	-206.719	EVD-GAG
9	A9	127	88.6852	11102.5	-219.715	EVD-GAG
9	A9	128	88.9129	10912	-218.703	EVD-GAG
9	A9	129	89.1405	11227	-218.547	EVD-GAG
9	A9	130	89.3682	10505.8	-232.512	EVD-GAG
9	A9	131	89.5959	10993.2	-267.379	EVD-GAG
9	A9	132	89.8236	11084.9	-323.129	EVD-GAG
9	A9	133	90.0513	10872.2	-393.594	EVD-GAG
9	A9	134	90.279	10557	-464.973	EVD-GAG
9	A9	135	90.5067	10270.8	-514.371	EVD-GAG
9	A9	136	90.7344	11748.5	-514.629	EVD-GAG
9	A9	137	90.9621	11539.6	-447.316	EVD-GAG
9	A9	138	91.1897	11033	-316.789	EVD-GAG
9	A9	139	91.4174	11180.4	-153.422	EVD-GAG
9	A9	140	91.6451	10402.5	-1.19922	EVD-GAG
9	A9	141	91.8728	9956.98	102.785	EVD-GAG
9	A9	142	92.1005	10728.5	142.656	EVD-GAG
9	A9	143	92.3282	10338.9	124.031	EVD-GAG
9	A9	144	92.5559	9892.63	64.0469	EVD-GAG
9	A9	145	92.7836	9998.57	-18.8633	EVD-GAG
9	A9	146	93.0112	9445.36	-109.199	EVD-GAG
9	A9	147	93.2389	10589.3	-193.594	EVD-GAG
9	A9	148	93.4666	9856.03	-259.609	EVD-GAG
9	A9	149	93.6943	9599.32	-296.457	EVD-GAG
9	A9	150	93.922	9873.43	-297.605	EVD-GAG
9	A9	151	94.1497	10346.5	-264.246	EVD-GAG
9	A9	152	94.3774	9948.62	-207.855	EVD-GAG
9	A9	153	94.6051	9935.99	-148.75	EVD-GAG
9	A9	154	94.8328	8678.13	-108.984	EVD-GAG
10	A10	1	59.9964	1.92842e+06	45797.1	ACT2
10	A10	2	60.2241	1.92277e+06	46298.8	ACT2
10	A10	3	60.4518	1.91443e+06	46798.4	ACT2
10	A10	4	60.6795	1910053	47224	ACT2
10	A10	5	60.9072	1.89514e+06	47568.7	ACT2
10	A10	6	61.1348	1.88249e+06	47904.7	ACT2
10	A10	7	61.3625	1.87121e+06	48317.1	ACT2
10	A10	8	61.5902	1.86444e+06	48814.9	ACT2
10	A10	9	61.8179	1.85445e+06	49300.4	ACT2
10	A10	10	62.0456	1.84348e+06	49629.3	ACT2
10	A10	11	62.2733	1.8271e+06	49714.1	ACT2
10	A10	12	62.501	1.81369e+06	49590.8	ACT2
10	A10	13	62.7287	1.79922e+06	49395.4	ACT2
10	A10	14	62.9564	1.79243e+06	49271.3	ACT2
10	A10	15	63.184	1.77921e+06	49289.2	ACT2
10	A10	16	63.4117	1.7704e+06	49425.6	ACT2
10	A10	17	63.6394	1.75513e+06	49605.1	ACT2
10	A10	18	63.8671	1.74173e+06	49758.9	ACT2
10	A10	19	64.0948	1.73265e+06	49859.7	ACT2
10	A10	20	64.3225	1.71929e+06	49917.7	ACT2
10	A10	21	64.5502	1.70753e+06	49955.2	ACT2
10	A10	22	64.7779	1.69372e+06	49979.3	ACT2
10	A10	23	65.0055	1.68478e+06	49974.1	ACT2
10	A10	24	65.2332	1.67175e+06	49907.4	ACT2
10	A10	25	65.4609	1.65901e+06	49756.1	ACT2
10	A10	26	65.6886	1.64631e+06	49527.4	ACT2
10	A10	27	65.9163	1.63483e+06	49259.6	ACT2
10	A10	28	66.144	1.6221e+06	49008.3	ACT2
10	A10	29	66.3717	1611608	48820.9	ACT2
10	A10	30	66.5994	1601184	48721.1	ACT2
10	A10	31	66.8271	1.58841e+06	48709.1	ACT2
10	A10	32	67.0547	1.57495e+06	48769.4	ACT2
10	A10	33	67.2824	1.56607e+06	48877.7	ACT2
10	A10	34	67.5101	1.55387e+06	49002	ACT2
10	A10	35	67.7378	1.54297e+06	49106.9	ACT2
10	A10	36	67.9655	1.52861e+06	49159.4	ACT2
10	A10	37	68.1932	1.51729e+06	49136.1	ACT2
10	A10	38	68.4209	1.50764e+06	49030.7	ACT2
10	A10	39	68.6486	1.49392e+06	48853.3	ACT2
10	A10	40	68.8763	1481909	48629.9	ACT2
10	A10	41	69.1039	1.47113e+06	48391.8	ACT2
10	A10	42	69.3316	1.45812e+06	48160.8	ACT2
10	A10	43	69.5593	1.44986e+06	47936.9	ACT2
10	A10	44	69.787	1.43705e+06	47700.4	ACT2
10	A10	45	70.0147	1.42486e+06	47430.6	ACT2
10	A10	46	70.2424	1.41273e+06	47124.9	ACT2
10	A10	47	70.4701	1.40096e+06	46807.5	ACT2
10	A10	48	70.6978	1.39195e+06	46515.9	ACT2
10	A10	49	70.9255	1.37936e+06	46282.4	ACT2
10	A10	50	71.1531	1369623	46125.7	ACT2
10	A10	51	71.3808	1.3578e+06	46049.9	ACT2
10	A10	52	71.6085	1.346e+06	46048.9	ACT2
10	A10	53	71.8362	1336896	46104.6	ACT2
10	A10	54	72.0639	1325902	46178.7	ACT2
10	A10	55	72.2916	1.31459e+06	46216.2	ACT2
10	A10	56	72.5193	1.3022e+06	46161.9	ACT2
10	A10	57	72.747	1.29182e+06	45985.1	ACT2
10	A10	58	72.9747	1.27933e+06	45676.5	ACT2
10	A10	59	73.2023	1.2686e+06	45293.3	ACT2
10	A10	60	73.43	1.25889e+06	44909.2	ACT2
10	A10	61	73.6577	1.24704e+06	44581.3	ACT2
10	A10	62	73.8854	1.23833e+06	44339.5	ACT2
10	A10	63	74.1131	1.2257e+06	44191	ACT2
10	A10	64	74.3408	1.21615e+06	44131.9	ACT2
10	A10	65	74.5685	1.20317e+06	44150.7	ACT2
10	A10	66	74.7962	1.19683e+06	44220.1	ACT2
10	A10	67	75.0238	1.18452e+06	44286.3	ACT2
10	A10	68	75.2515	1.17436e+06	44279.7	ACT2
10	A10	69	75.4792	1.16106e+06	44145	ACT2
10	A10	70	75.7069	1.15105e+06	43873.3	ACT2
10	A10	71	75.9346	1.14181e+06	43513.9	ACT2
10	A10	72	76.1623	1131613	43151.6	ACT2
10	A10	73	76.39	1.12172e+06	42869.6	ACT2
10	A10	74	76.6177	1.11109e+06	42718.6	ACT2
10	A10	75	76.8454	1.10194e+06	42710.4	ACT2
10	A10	76	77.073	1.09129e+06	42834.6	ACT2
10	A10	77	77.3007	1.08175e+06	43091	ACT2
10	A10	78	77.5284	1.07017e+06	43527.7	ACT2
10	A10	79	77.7561	1.06019e+06	44271.8	ACT2
10	A10	80	77.9838	1.05031e+06	45545.8	ACT2
10	A10	81	78.2115	1.04051e+06	47528.1	ACT2
10	A10	82	78.4392	1.03044e+06	50632.6	ACT2
10	A10	83	78.6669	1019188	55344.5	ACT2
10	A10	84	78.8946	1.0062e+06	62208	ACT2
10	A10	85	79.1222	991944	71849.8	ACT2
10	A10	86	79.3499	978262	84946.3	ACT2
10	A10	87	79.5776	958594	102158	ACT2
10	A10	88	79.8053	934606	124042	ACT2
10	A10	89	80.033	904275	150937	ACT2
10	A10	90	80.2607	861366	182779	ACT2
10	A10	91	80.4884	811189	218797	ACT2
10	A10	92	80.7161	751560	257083	ACT2
10	A10	93	80.9438	685042	294242	ACT2
10	A10	94	81.1714	597646	325414	ACT2
10	A10	95	81.3991	477724	345011	ACT2
10	A10	96	81.6268	344518	348141	ACT2
10	A10	97	81.8545	219478	332284	ACT2
10	A10	98	82.0822	113229	298480	ACT2
10	A10	99	82.3099	47999.3	251355	ACT2
10	A10	100	82.5376	22305	197901	ACT2
10	A10	101	82.7653	15471.3	145469	ACT2
10	A10	102	82.993	13929.1	99863.8	ACT2
10	A10	103	83.2206	13277.7	64245.5	ACT2
10	A10	104	83.4483	12739.4	38502.9	ACT2
10	A10	105	83.676	13542	20981	ACT2
10	A10	106	83.9037	12016.5	10737.5	ACT2
10	A10	107	84.1314	11537.2	5259.39	ACT2
10	A10	108	84.3591	12454.1	2561.75	ACT2
10	A10	109	84.5868	11301.8	1318.26	ACT2
10	A10	110	84.8145	11790.3	754.996	ACT2
10	A10	111	85.0421	11520.6	470.59	ACT2
10	A10	112	85.2698	10392	280.922	ACT2
10	A10	113	85.4975	11135.8	118.172	ACT2
10	A10	114	85.7252	10662.6	-26.3828	ACT2
10	A10	115	85.9529	11321.4	-136.059	ACT2
10	A10	116	86.1806	10406.5	-191.734	ACT2
10	A10	117	86.4083	11762.1	-186.879	ACT2
10	A10	118	86.636	11197.5	-132.953	ACT2
10	A10	119	86.8637	10895.5	-54.6719	ACT2
10	A10	120	87.0913	10186.1	21.0586	ACT2
10	A10	121	87.319	11549.1	76.1797	ACT2
10	A10	122	87.5467	9735.17	107.227	ACT2
10	A10	123	87.7744	10740.3	123.984	ACT2
10	A10	124	88.0021	10248.9	142.641	ACT2
10	A10	125	88.2298	9846.51	176.051	ACT2
10	A10	126	88.4575	10762.3	225.027	ACT2
10	A10	127	88.6852	9990.96	275.254	ACT2
10	A10	128	88.9129	9524.3	303.402	ACT2
10	A10	129	89.1405	8998.1	290.414	ACT2
10	A10	130	89.3682	8663.7	233.23	ACT2
10	A10	131	89.5959	10233.4	146.004	ACT2
10	A10	132	89.8236	9355.31	49.9414	ACT2
10	A10	133	90.0513	8521.31	-38.8359	ACT2
10	A10	134	90.279	9247.8	-113.156	ACT2
10	A10	135	90.5067	9362.91	-169.078	ACT2
10	A10	136	90.7344	8356.91	-198.812	ACT2
10	A10	137	90.9621	9969.83	-191.184	ACT2
10	A10	138	91.1897	8597.88	-140.539	ACT2
10	A10	139	91.4174	9892.52	-56.543	ACT2
10	A10	140	91.6451	8766.63	34.5625	ACT2
10	A10	141	91.8728	8103.04	100.543	ACT2
10	A10	142	92.1005	8451.89	119.77	ACT2
10	A10	143	92.3282	8512.73	92.6523	ACT2
10	A10	144	92.5559	8324.48	39.9219	ACT2
10	A10	145	92.7836	8216.54	-11.4336	ACT2
10	A10	146	93.0112	8749.74	-45.1133	ACT2
10	A10	147	93.2389	8518.62	-64.2539	ACT2
10	A10	148	93.4666	7777.72	-86.5664	ACT2
10	A10	149	93.6943	7539.9	-130.031	ACT2
10	A10	150	93.922	8058.24	-199.699	ACT2
10	A10	151	94.1497	8544.29	-284.719	ACT2
10	A10	152	94.3774	7914.95	-366.461	ACT2
10	A10	153	94.6051	7885.21	-430.246	ACT2
10	A10	154	94.8328	8691.78	-472.168	ACT2
11	A11	1	59.9964	1.87326e+06	41966.3	ACT2
11	A11	2	60.2241	1.87509e+06	42836.2	ACT2
11	A11	3	60.4518	1.87034e+06	43866.8	ACT2
11	A11	4	60.6795	1.85849e+06	44931.4	ACT2
11	A11	5	60.9072	1.84909e+06	45811.6	ACT2
11	A11	6	61.1348	1.83841e+06	46523.7	ACT2
11	A11	7	61.3625	1.82956e+06	47085	ACT2
11	A11	8	61.5902	1.81724e+06	47533.8	ACT2
11	A11	9	61.8179	1.80559e+06	47917.4	ACT2
11	A11	10	62.0456	1.79717e+06	48264.1	ACT2
11	A11	11	62.2733	1.78319e+06	48575.9	ACT2
11	A11	12	62.501	1.77378e+06	48836.1	ACT2
11	A11	13	62.7287	1.75982e+06	49020.7	ACT2
11	A11	14	62.9564	1.75024e+06	49109	ACT2
11	A11	15	63.184	1.73458e+06	49092.4	ACT2
11	A11	16	63.4117	1728176	48988.1	ACT2
11	A11	17	63.6394	1.71386e+06	48847.1	ACT2
11	A11	18	63.8671	1.69914e+06	48750.2	ACT2
11	A11	19	64.0948	1690939	48779.7	ACT2
11	A11	20	64.3225	1.67832e+06	48976.5	ACT2
11	A11	21	64.5502	1.67083e+06	49311.3	ACT2
11	A11	22	64.7779	1.65645e+06	49691.7	ACT2
11	A11	23	65.0055	1.64465e+06	49994.2	ACT2
11	A11	24	65.2332	1.63316e+06	50112	ACT2
11	A11	25	65.4609	1.61952e+06	49994.1	ACT2
11	A11	26	65.6886	1.6098e+06	49667.2	ACT2
11	A11	27	65.9163	1.59601e+06	49233.3	ACT2
11	A11	28	66.144	1.58247e+06	48840.9	ACT2
11	A11	29	66.3717	1.5716e+06	48626.1	ACT2
11	A11	30	66.5994	1.5659e+06	48656.6	ACT2
11	A11	31	66.8271	1.55084e+06	48899.1	ACT2
11	A11	32	67.0547	1.54176e+06	49235.5	ACT2
11	A11	33	67.2824	1.52755e+06	49519.9	ACT2
11	A11	34	67.5101	1.5177e+06	49640.8	ACT2
11	A11	35	67.7378	1.50499e+06	49559.7	ACT2
11	A11	36	67.9655	1.48962e+06	49311.6	ACT2
11	A11	37	68.1932	1.48174e+06	48972.3	ACT2
11	A11	38	68.4209	1.47012e+06	48618.2	ACT2
11	A11	39	68.6486	1.45842e+06	48297.5	ACT2
11	A11	40	68.8763	1.44606e+06	48026.2	ACT2
11	A11	41	69.1039	1.43645e+06	47797.6	ACT2
11	A11	42	69.3316	1.42459e+06	47597.8	ACT2
11	A11	43	69.5593	1.41377e+06	47414.3	ACT2
11	A11	44	69.787	1.40227e+06	47243.4	ACT2
11	A11	45	70.0147	1.39222e+06	47092.2	ACT2
11	A11	46	70.2424	1.37868e+06	46977.1	ACT2
11	A11	47	70.4701	1.3698e+06	46915.5	ACT2
11	A11	48	70.6978	1.3579e+06	46913.8	ACT2
11	A11	49	70.9255	1.34728e+06	46956.8	ACT2
11	A11	50	71.1531	1337493	47009	ACT2
11	A11	51	71.3808	1.32457e+06	47024.9	ACT2
11	A11	52	71.6085	1.31278e+06	46964.2	ACT2
11	A11	53	71.8362	1.30445e+06	46802	ACT2
11	A11	54	72.0639	1291974	46535.7	ACT2
11	A11	55	72.2916	1.27965e+06	46184.2	ACT2
11	A11	56	72.5193	1.26947e+06	45782.5	ACT2
11	A11	57	72.747	1.25994e+06	45372.8	ACT2
11	A11	58	72.9747	1.24853e+06	44977.5	ACT2
11	A11	59	73.2023	1.23783e+06	44614.8	ACT2
11	A11	60	73.43	1.22774e+06	44338.4	ACT2
11	A11	61	73.6577	1.21713e+06	44156.9	ACT2
11	A11	62	73.8854	1.20741e+06	44068.4	ACT2
11	A11	63	74.1131	1.1965e+06	44059.9	ACT2
11	A11	64	74.3408	1.1866e+06	44107.6	ACT2
11	A11	65	74.5685	1175574	44180.1	ACT2
11	A11	66	74.7962	1.16546e+06	44243.8	ACT2
11	A11	67	75.0238	1.15594e+06	44271.9	ACT2
11	A11	68	75.2515	1.1445e+06	44251.7	ACT2
11	A11	69	75.4792	1.1329e+06	44185.1	ACT2
11	A11	70	75.7069	1.12438e+06	44080.8	ACT2
11	A11	71	75.9346	1.11507e+06	43939.4	ACT2
11	A11	72	76.1623	1.10348e+06	43748.2	ACT2
11	A11	73	76.39	1.09335e+06	43493.7	ACT2
11	A11	74	76.6177	1082778	43190.9	ACT2
11	A11	75	76.8454	1.07299e+06	42905.2	ACT2
11	A11	76	77.073	1.06186e+06	42749.1	ACT2
11	A11	77	77.3007	1.05542e+06	42852.9	ACT2
11	A11	78	77.5284	1.04532e+06	43332.3	ACT2
11	A11	79	77.7561	1.03476e+06	44282.4	ACT2
11	A11	80	77.9838	1.02397e+06	45734.7	ACT2
11	A11	81	78.2115	1.01493e+06	47782.4	ACT2
11	A11	82	78.4392	1.00173e+06	50836.2	ACT2
11	A11	83	78.6669	992055	55378.6	ACT2
11	A11	84	78.8946	981652	62044.6	ACT2
11	A11	85	79.1222	966380	71562.7	ACT2
11	A11	86	79.3499	953941	84663.6	ACT2
11	A11	87	79.5776	934032	101988	ACT2
11	A11	88	79.8053	911288	124008	ACT2
11	A11	89	80.033	879990	150950	ACT2
11	A11	90	80.2607	834860	182641	ACT2
11	A11	91	80.4884	784930	218219	ACT2
11	A11	92	80.7161	726959	255698	ACT2
11	A11	93	80.9438	661211	291605	ACT2
11	A11	94	81.1714	571837	321038	ACT2
11	A11	95	81.3991	450917	338461	ACT2
11	A11	96	81.6268	318585	339211	ACT2
11	A11	97	81.8545	195148	321181	ACT2
11	A11	98	82.0822	95690.9	285904	ACT2
11	A11	99	82.3099	39446.9	238411	ACT2
11	A11	100	82.5376	19798	185819	ACT2
11	A11	101	82.7653	15710.5	135269	ACT2
11	A11	102	82.993	13817.4	92101.3	ACT2
11	A11	103	83.2206	11979.4	58946.6	ACT2
11	A11	104	83.4483	11907.9	34658.6	ACT2
11	A11	105	83.676	11710.9	18129.3	ACT2
11	A11	106	83.9037	12636.5	8597.47	ACT2
11	A11	107	84.1314	12769.8	3597.04	ACT2
11	A11	108	84.3591	12757.4	1223.88	ACT2
11	A11	109	84.5868	11419.3	213.754	ACT2
11	A11	110	84.8145	12253.4	-170.672	ACT2
11	A11	111	85.0421	11368.2	-305.609	ACT2
11	A11	112	85.2698	11612.5	-353.984	ACT2
11	A11	113	85.4975	12404.5	-372.875	ACT2
11	A11	114	85.7252	11001.6	-379.316	ACT2
11	A11	115	85.9529	11679.5	-380.992	ACT2
11	A11	116	86.1806	11352.1	-382.57	ACT2
11	A11	117	86.4083	11243.2	-381.629	ACT2
11	A11	118	86.636	10393.7	-367.309	ACT2
11	A11	119	86.8637	11090	-328.055	ACT2
11	A11	120	87.0913	12184.8	-265.137	ACT2
11	A11	121	87.319	10484	-201.43	ACT2
11	A11	122	87.5467	10528	-176.07	ACT2
11	A11	123	87.7744	10103.5	-225.121	ACT2
11	A11	124	88.0021	9684.75	-358.684	ACT2
11	A11	125	88.2298	9861.8	-548.613	ACT2
11	A11	126	88.4575	10170.2	-735.387	ACT2
11	A11	127	88.6852	9749.48	-852.766	ACT2
11	A11	128	88.9129	11932.9	-858.957	ACT2
11	A11	129	89.1405	10400.3	-758.039	ACT2
11	A11	130	89.3682	10139	-598.488	ACT2
11	A11	131	89.5959	10170.3	-447.402	ACT2
11	A11	132	89.8236	8979.87	-355.035	ACT2
11	A11	133	90.0513	9398.32	-331.914	ACT2
11	A11	134	90.279	10069.2	-353.133	ACT2
11	A11	135	90.5067	10253.9	-384.57	ACT2
11	A11	136	90.7344	9427.83	-409.539	ACT2
11	A11	137	90.9621	9020.3	-435.621	ACT2
11	A11	138	91.1897	9073.46	-479.09	ACT2
11	A11	139	91.4174	8585.81	-542.906	ACT2
11	A11	140	91.6451	9765.67	-608.195	ACT2
11	A11	141	91.8728	9406.34	-645.926	ACT2
11	A11	142	92.1005	8833.25	-638.426	ACT2
11	A11	143	92.3282	10213.5	-593.152	ACT2
11	A11	144	92.5559	8488.82	-538.605	ACT2
11	A11	145	92.7836	8077.94	-506.461	ACT2
11	A11	146	93.0112	8963	-514	ACT2
11	A11	147	93.2389	9234.24	-558.387	ACT2
11	A11	148	93.4666	8463.46	-623.527	ACT2
11	A11	149	93.6943	8563.38	-690.824	ACT2
11	A11	150	93.922	8629.12	-745.41	ACT2
11	A11	151	94.1497	8379.94	-777.504	ACT2
11	A11	152	94.3774	9397.26	-783.441	ACT2
11	A11	153	94.6051	9255.18	-768.121	ACT2
11	A11	154	94.8328	7556.58	-745.082	ACT2
12	A12	1	59.9964	1970497	46482.8	ACT2
12	A12	2	60.2241	1.9665e+06	47049.5	ACT2
12	A12	3	60.4518	1.9579e+06	47740.6	ACT2
12	A12	4	60.6795	1.9485e+06	48393.9	ACT2
12	A12	5	60.9072	1.93984e+06	48937.9	ACT2
12	A12	6	61.1348	1.93062e+06	49304.5	ACT2
12	A12	7	61.3625	1.91447e+06	49491.6	ACT2
12	A12	8	61.5902	1.90375e+06	49549.9	ACT2
12	A12	9	61.8179	1.89351e+06	49542.2	ACT2
12	A12	10	62.0456	1884135	49522.7	ACT2
12	A12	11	62.2733	1.87069e+06	49530.4	ACT2
12	A12	12	62.501	1.85545e+06	49594.2	ACT2
12	A12	13	62.7287	1.8468e+06	49736.2	ACT2
12	A12	14	62.9564	1.83669e+06	49964.4	ACT2
12	A12	15	63.184	1.82259e+06	50269.6	ACT2
12	A12	16	63.4117	1.81027e+06	50624.4	ACT2
12	A12	17	63.6394	1.80025e+06	50986.7	ACT2
12	A12	18	63.8671	1.78518e+06	51301.4	ACT2
12	A12	19	64.0948	1.77707e+06	51517.9	ACT2
12	A12	20	64.3225	1.76169e+06	51614.3	ACT2
12	A12	21	64.5502	1.75163e+06	51625.1	ACT2
12	A12	22	64.7779	1.73442e+06	51635.3	ACT2
12	A12	23	65.0055	1.72347e+06	51732.8	ACT2
12	A12	24	65.2332	1.71535e+06	51941	ACT2
12	A12	25	65.4609	1702526	52184.8	ACT2
12	A12	26	65.6886	1.69036e+06	52320.9	ACT2
12	A12	27	65.9163	1.67676e+06	52218.5	ACT2
12	A12	28	66.144	1.66105e+06	51838.7	ACT2
12	A12	29	66.3717	1.64992e+06	51256.6	ACT2
12	A12	30	66.5994	1.63731e+06	50622.9	ACT2
12	A12	31	66.8271	1.62652e+06	50090.8	ACT2
12	A12	32	67.0547	1.61682e+06	49759.9	ACT2
12	A12	33	67.2824	1.60414e+06	49658	ACT2
12	A12	34	67.5101	1.59036e+06	49752.6	ACT2
12	A12	35	67.7378	1.58326e+06	49973	ACT2
12	A12	36	67.9655	1.5677e+06	50229.1	ACT2
12	A12	37	68.1932	1.55874e+06	50432	ACT2
12	A12	38	68.4209	1545020	50520.5	ACT2
12	A12	39	68.6486	1.53352e+06	50486.3	ACT2
12	A12	40	68.8763	1.51843e+06	50374.1	ACT2
12	A12	41	69.1039	1.50852e+06	50251.8	ACT2
12	A12	42	69.3316	1.49844e+06	50161.4	ACT2
12	A12	43	69.5593	1.48776e+06	50091.5	ACT2
12	A12	44	69.787	1.47422e+06	49989.3	ACT2
12	A12	45	70.0147	1.46071e+06	49800.8	ACT2
12	A12	46	70.2424	1.44971e+06	49513.9	ACT2
12	A12	47	70.4701	1.43735e+06	49163.6	ACT2
12	A12	48	70.6978	1.42607e+06	48808.9	ACT2
12	A12	49	70.9255	1.41537e+06	48497.2	ACT2
12	A12	50	71.1531	1.40461e+06	48246	ACT2
12	A12	51	71.3808	1.39096e+06	48048	ACT2
12	A12	52	71.6085	1.38283e+06	47890.6	ACT2
12	A12	53	71.8362	1.3684e+06	47770.3	ACT2
12	A12	54	72.0639	1.35866e+06	47691.9	ACT2
12	A12	55	72.2916	1.34881e+06	47655.9	ACT2
12	A12	56	72.5193	1.33541e+06	47645	ACT2
12	A12	57	72.747	1.3263e+06	47620.5	ACT2
12	A12	58	72.9747	1.31254e+06	47534.1	ACT2
12	A12	59	73.2023	1.3028e+06	47353.6	ACT2
12	A12	60	73.43	1.28975e+06	47075.9	ACT2
12	A12	61	73.6577	1.27965e+06	46729.2	ACT2
12	A12	62	73.8854	1.2681e+06	46361.8	ACT2
12	A12	63	74.1131	1.25715e+06	46023.1	ACT2
12	A12	64	74.3408	1.2476e+06	45749.7	ACT2
12	A12	65	74.5685	1.23564e+06	45555	ACT2
12	A12	66	74.7962	1.22432e+06	45430.7	ACT2
12	A12	67	75.0238	1.21573e+06	45350.4	ACT2
12	A12	68	75.2515	1.205e+06	45282.9	ACT2
12	A12	69	75.4792	1.19177e+06	45207.7	ACT2
12	A12	70	75.7069	1.18269e+06	45126.9	ACT2
12	A12	71	75.9346	1171900	45060.3	ACT2
12	A12	72	76.1623	1.16175e+06	45027.5	ACT2
12	A12	73	76.39	1.1517e+06	45025.7	ACT2
12	A12	74	76.6177	1.14243e+06	45030.4	ACT2
12	A12	75	76.8454	1129094	45025.4	ACT2
12	A12	76	77.073	1.11697e+06	45042.1	ACT2
12	A12	77	77.3007	1.10906e+06	45178.6	ACT2
12	A12	78	77.5284	1.0994e+06	45585.5	ACT2
12	A12	79	77.7561	1.08912e+06	46438.1	ACT2
12	A12	80	77.9838	1.07907e+06	47910.9	ACT2
12	A12	81	78.2115	1.06581e+06	50125.5	ACT2
12	A12	82	78.4392	1.05499e+06	53536.2	ACT2
12	A12	83	78.6669	1043876	58665.8	ACT2
12	A12	84	78.8946	1.03258e+06	66186.7	ACT2
12	A12	85	79.1222	1.01821e+06	76854.6	ACT2
12	A12	86	79.3499	1.00278e+06	91402.4	ACT2
12	A12	87	79.5776	980617	110436	ACT2
12	A12	88	79.8053	957647	134347	ACT2
12	A12	89	80.033	924048	163241	ACT2
12	A12	90	80.2607	875667	196816	ACT2
12	A12	91	80.4884	819922	234108	ACT2
12	A12	92	80.7161	759480	273095	ACT2
12	A12	93	80.9438	688715	310318	ACT2
12	A12	94	81.1714	600641	340877	ACT2
12	A12	95	81.3991	478678	359136	ACT2
12	A12	96	81.6268	343213	360199	ACT2
12	A12	97	81.8545	214123	341663	ACT2
12	A12	98	82.0822	108897	304849	ACT2
12	A12	99	82.3099	46393.6	254803	ACT2
12	A12	100	82.5376	26642.3	198931	ACT2
12	A12	101	82.7653	20994.5	144861	ACT2
12	A12	102	82.993	19106.4	98439.1	ACT2
12	A12	103	83.2206	18465.5	62658.3	ACT2
12	A12	104	83.4483	18842.4	36884.4	ACT2
12	A12	105	83.676	18475.1	19765.7	ACT2
12	A12	106	83.9037	16939.8	9891.32	ACT2
12	A12	107	84.1314	17495.9	4679.28	ACT2
12	A12	108	84.3591	17341	2148.04	ACT2
12	A12	109	84.5868	17632.6	1004.39	ACT2
12	A12	110	84.8145	16427.5	507.941	ACT2
12	A12	111	85.0421	16554.9	279.543	ACT2
12	A12	112	85.2698	16929.7	145.234	ACT2
12	A12	113	85.4975	16084.7	38.2617	ACT2
12	A12	114	85.7252	15639.7	-55.0117	ACT2
12	A12	115	85.9529	16424.6	-125.621	ACT2
12	A12	116	86.1806	16338.8	-161.75	ACT2
12	A12	117	86.4083	15763.8	-160.57	ACT2
12	A12	118	86.636	17018.6	-130.988	ACT2
12	A12	119	86.8637	14579.4	-88.5742	ACT2
12	A12	120	87.0913	15527.4	-48.3672	ACT2
12	A12	121	87.319	16251.4	-21.1836	ACT2
12	A12	122	87.5467	15510.6	-13.7891	ACT2
12	A12	123	87.7744	14532.4	-29.1016	ACT2
12	A12	124	88.0021	15060.6	-64.0078	ACT2
12	A12	125	88.2298	14465.4	-107.5	ACT2
12	A12	126	88.4575	15406.3	-143.543	ACT2
12	A12	127	88.6852	14590.5	-158.32	ACT2
12	A12	128	88.9129	14973.3	-146.734	ACT2
12	A12	129	89.1405	13706.4	-113.77	ACT2
12	A12	130	89.3682	14897.3	-71.6641	ACT2
12	A12	131	89.5959	14495.9	-36.7383	ACT2
12	A12	132	89.8236	13709.3	-27	ACT2
12	A12	133	90.0513	14102.7	-57.7773	ACT2
12	A12	134	90.279	13148.3	-133.668	ACT2
12	A12	135	90.5067	13537.8	-241.305	ACT2
12	A12	136	90.7344	13756.9	-350.246	ACT2
12	A12	137	90.9621	13851.8	-425.457	ACT2
12	A12	138	91.1897	13973.4	-445.195	ACT2
12	A12	139	91.4174	14036.2	-412.27	ACT2
12	A12	140	91.6451	13742.5	-349.672	ACT2
12	A12	141	91.8728	12475.4	-283.246	ACT2
12	A12	142	92.1005	13281.9	-224.551	ACT2
12	A12	143	92.3282	14165.2	-167.719	ACT2
12	A12	144	92.5559	12929.4	-102.684	ACT2
12	A12	145	92.7836	13331.4	-32.7773	ACT2
12	A12	146	93.0112	13068.9	19.3633	ACT2
12	A12	147	93.2389	11751.4	24.293	ACT2
12	A12	148	93.4666	12309.7	-32.2109	ACT2
12	A12	149	93.6943	12402.3	-134.188	ACT2
12	A12	150	93.922	12043.2	-239.348	ACT2
12	A12	151	94.1497	12624.4	-300.281	ACT2
12	A12	152	94.3774	13097.6	-289.84	ACT2
12	A12	153	94.6051	12639.9	-214.613	ACT2
12	A12	154	94.8328	11088.1	-108.621	ACT2
13	A13	1	59.9967	1.88e+06	53262.3	EVD-IN
13	A13	2	60.224	1.87342e+06	53512	EVD-IN
13	A13	3	60.4513	1863858	53758.3	EVD-IN
13	A13	4	60.6785	1.85371e+06	53878.1	EVD-IN
13	A13	5	60.9058	1.84263e+06	53818.1	EVD-IN
13	A13	6	61.1331	1.82808e+06	53619.5	EVD-IN
13	A13	7	61.3604	1.8171e+06	53379.9	EVD-IN
13	A13	8	61.5877	1808530	53185.5	EVD-IN
13	A13	9	61.8149	1.79225e+06	53058.5	EVD-IN
13	A13	10	62.0422	1781512	52953.5	EVD-IN
13	A13	11	62.2695	1.77284e+06	52799.2	EVD-IN
13	A13	12	62.4968	1.75529e+06	52557.9	EVD-IN
13	A13	13	62.724	1.74361e+06	52253.4	EVD-IN
13	A13	14	62.9513	1.7298e+06	51954.2	EVD-IN
13	A13	15	63.1786	1.71885e+06	51727.2	EVD-IN
13	A13	16	63.4059	1709533	51603.1	EVD-IN
13	A13	17	63.6332	1.69413e+06	51580.3	EVD-IN
13	A13	18	63.8604	1.68389e+06	51657.7	EVD-IN
13	A13	19	64.0877	1.6709e+06	51857.2	EVD-IN
13	A13	20	64.315	1.65783e+06	52209.6	EVD-IN
13	A13	21	64.5423	1.64474e+06	52711.4	EVD-IN
13	A13	22	64.7695	1.63712e+06	53289.6	EVD-IN
13	A13	23	64.9968	1.62614e+06	53816.4	EVD-IN
13	A13	24	65.2241	1.60856e+06	54162.8	EVD-IN
13	A13	25	65.4514	1.59289e+06	54257.1	EVD-IN
13	A13	26	65.6787	1.58489e+06	54103.6	EVD-IN
13	A13	27	65.9059	1.57302e+06	53767.9	EVD-IN
13	A13	28	66.1332	1.5558e+06	53336.9	EVD-IN
13	A13	29	66.3605	1.54453e+06	52881.4	EVD-IN
13	A13	30	66.5878	1.53361e+06	52437.6	EVD-IN
13	A13	31	66.815	1.52284e+06	52010.4	EVD-IN
13	A13	32	67.0423	1.50894e+06	51596.4	EVD-IN
13	A13	33	67.2696	1.49636e+06	51215.1	EVD-IN
13	A13	34	67.4969	1483939	50918	EVD-IN
13	A13	35	67.7242	1.47285e+06	50764.2	EVD-IN
13	A13	36	67.9514	1.46295e+06	50780.1	EVD-IN
13	A13	37	68.1787	1.44982e+06	50933.9	EVD-IN
13	A13	38	68.406	1.43949e+06	51140.7	EVD-IN
13	A13	39	68.6333	1.42599e+06	51301.7	EVD-IN
13	A13	40	68.8605	1.41385e+06	51345.5	EVD-IN
13	A13	41	69.0878	1.40139e+06	51251.1	EVD-IN
13	A13	42	69.3151	1.39055e+06	51041.9	EVD-IN
13	A13	43	69.5424	1.377e+06	50763.9	EVD-IN
13	A13	44	69.7697	1.36691e+06	50461.9	EVD-IN
13	A13	45	69.9969	1.35412e+06	50167	EVD-IN
13	A13	46	70.2242	1.34298e+06	49894.5	EVD-IN
13	A13	47	70.4515	1.33009e+06	49647.8	EVD-IN
13	A13	48	70.6788	1.3192e+06	49422.2	EVD-IN
13	A13	49	70.9061	1.30763e+06	49205.7	EVD-IN
13	A13	50	71.1333	1.29617e+06	48983.9	EVD-IN
13	A13	51	71.3606	1.28496e+06	48751.4	EVD-IN
13	A13	52	71.5879	1.27279e+06	48522	EVD-IN
13	A13	53	71.8152	1.26055e+06	48326	EVD-IN
13	A13	54	72.0424	1251319	48194	EVD-IN
13	A13	55	72.2697	1.23912e+06	48121.3	EVD-IN
13	A13	56	72.497	1.22855e+06	48066	EVD-IN
13	A13	57	72.7243	1.21748e+06	47964.3	EVD-IN
13	A13	58	72.9516	1.20496e+06	47767.9	EVD-IN
13	A13	59	73.1788	1.19172e+06	47480.2	EVD-IN
13	A13	60	73.4061	1.18186e+06	47159.4	EVD-IN
13	A13	61	73.6334	1.17113e+06	46896.2	EVD-IN
13	A13	62	73.8607	1161048	46775.7	EVD-IN
13	A13	63	74.088	1.14917e+06	46858.3	EVD-IN
13	A13	64	74.3152	1.13878e+06	47189.3	EVD-IN
13	A13	65	74.5425	1.12639e+06	47825.7	EVD-IN
13	A13	66	74.7698	1.11637e+06	48883.3	EVD-IN
13	A13	67	74.9971	1.1064e+06	50533.8	EVD-IN
13	A13	68	75.2243	1.09406e+06	53009.4	EVD-IN
13	A13	69	75.4516	1.08146e+06	56662.2	EVD-IN
13	A13	70	75.6789	1069408	61974.8	EVD-IN
13	A13	71	75.9062	1.05769e+06	69580.1	EVD-IN
13	A13	72	76.1335	1.04396e+06	80274.1	EVD-IN
13	A13	73	76.3607	1.0253e+06	95010.9	EVD-IN
13	A13	74	76.588	1008012	114838	EVD-IN
13	A13	75	76.8153	983913	140717	EVD-IN
13	A13	76	77.0426	954960	173172	EVD-IN
13	A13	77	77.2698	920904	211793	EVD-IN
13	A13	78	77.4971	876028	254757	EVD-IN
13	A13	79	77.7244	818150	298612	EVD-IN
13	A13	80	77.9517	734834	338564	EVD-IN
13	A13	81	78.179	626911	369294	EVD-IN
13	A13	82	78.4062	510658	386101	EVD-IN
13	A13	83	78.6335	400088	385975	EVD-IN
13	A13	84	78.8608	298952	368260	EVD-IN
13	A13	85	79.0881	206246	334759	EVD-IN
13	A13	86	79.3153	128417	289345	EVD-IN
13	A13	87	79.5426	69203.4	237210	EVD-IN
13	A13	88	79.7699	37516.4	183920	EVD-IN
13	A13	89	79.9972	23096.6	134439	EVD-IN
13	A13	90	80.2245	19158.4	92331.3	EVD-IN
13	A13	91	80.4517	16572.8	59356.8	EVD-IN
13	A13	92	80.679	15152.9	35944.3	EVD-IN
13	A13	93	80.9063	16082	20555.1	EVD-IN
13	A13	94	81.1336	14398.6	11050.1	EVD-IN
13	A13	95	81.3609	14233.6	5608.89	EVD-IN
13	A13	96	81.5881	14838.8	2724.14	EVD-IN
13	A13	97	81.8154	13985.4	1316.65	EVD-IN
13	A13	98	82.0427	14899.1	693.262	EVD-IN
13	A13	99	82.27	13847.5	441.645	EVD-IN
13	A13	100	82.4972	13743.4	330.34	EVD-IN
13	A13	101	82.7245	13497.8	240.25	EVD-IN
13	A13	102	82.9518	12365	123.91	EVD-IN
13	A13	103	83.1791	13012.2	-20.7305	EVD-IN
13	A13	104	83.4064	13198.9	-171.082	EVD-IN
13	A13	105	83.6336	12972.5	-297.055	EVD-IN
13	A13	106	83.8609	11820	-374.188	EVD-IN
13	A13	107	84.0882	13268.3	-392.289	EVD-IN
13	A13	108	84.3155	13301.8	-359.168	EVD-IN
[truncated: 23,916 more rows]

## Sheet: Melt Curve Result
Block Type	384-Well Block
Calibration Background is expired	No
Calibration Background performed on	06-16-2021
Calibration Pure Dye ABY is expired	No
Calibration Pure Dye ABY performed on	06-16-2021
Calibration Pure Dye CY5 is expired	No
Calibration Pure Dye CY5 performed on	06-16-2021
Calibration Pure Dye FAM is expired	No
Calibration Pure Dye FAM performed on	06-16-2021
Calibration Pure Dye JUN is expired	No
Calibration Pure Dye JUN performed on	06-16-2021
Calibration Pure Dye MUSTANG PURPLE is expired	No
Calibration Pure Dye MUSTANG PURPLE performed on	06-16-2021
Calibration Pure Dye NED is expired	No
Calibration Pure Dye NED performed on	06-16-2021
Calibration Pure Dye ROX is expired	No
Calibration Pure Dye ROX performed on	06-16-2021
Calibration Pure Dye SYBR is expired	No
Calibration Pure Dye SYBR performed on	06-16-2021
Calibration Pure Dye TAMRA is expired	No
Calibration Pure Dye TAMRA performed on	06-16-2021
Calibration Pure Dye VIC is expired	No
Calibration Pure Dye VIC performed on	06-16-2021
Calibration ROI is expired	No
Calibration ROI performed on	06-16-2021
Calibration Uniformity is expired	No
Calibration Uniformity performed on	06-16-2021
Chemistry	SYBR_GREEN
Date Created	2021-09-28 12:55:36 PM CEST
Experiment File Name	R:\Marieke_AMO\qPCR\rdr6_allGen_CopyNumb_120821.eds
Experiment Name	rdr6_allGen_CopyNumb_120821
Experiment Run End Time	2021-08-12 18:28:19 PM CEST
Experiment Type	Comparative Cт (ΔΔCт)
Instrument Name	272531281
Instrument Serial Number	272531281
Instrument Type	QuantStudio™ 5 System
Passive Reference	ROX
Post-read Stage/Step
Pre-read Stage/Step
Quantification Cycle Method	Ct
Signal Smoothing On	true
Stage where Melt Analysis is performed	Stage3
Stage/ Cycle where Ct Analysis is performed	Stage2, Step2
Well	Well Position	Sample	Target Name	Tm	Melt Peak Height
1	A1	Col-0.7	ACT2	81.5121	317152
2	A2	Col-0.7	ACT2	81.5121	313854
3	A3	Col-0.7	ACT2	81.5121	330590
4	A4	Col-0.7	EVD-IN	78.5524	378451
5	A5	Col-0.7	EVD-IN	78.6616	371834
6	A6	Col-0.7	EVD-IN	78.5478	368785
7	A7	Col-0.7	EVD-GAG	80.5964	314688
8	A8	Col-0.7	EVD-GAG	80.4826	332403
9	A9	Col-0.7	EVD-GAG	80.4884	357607
10	A10	Col-0.9	ACT2	81.513	348866
11	A11	Col-0.9	ACT2	81.513	341129
12	A12	Col-0.9	ACT2	81.513	362044
13	A13	Col-0.9	EVD-IN	78.5199	388255
14	A14	Col-0.9	EVD-IN	78.4062	283163
15	A15	Col-0.9	EVD-IN	78.5199	363945
16	A16	Col-0.9	EVD-GAG	80.4517	327886
17	A17	Col-0.9	EVD-GAG	80.3801	308433
18	A18	Col-0.9	EVD-GAG	80.4934	342698
25	B1	Col-0.8	ACT2	81.5121	311543
27	B3	Col-0.8	ACT2	81.5121	348333
28	B4	Col-0.8	EVD-IN	78.5524	374802
29	B5	Col-0.8	EVD-IN	78.5478	373247
30	B6	Col-0.8	EVD-IN	78.5478	359903
31	B7	Col-0.8	EVD-GAG	80.4826	326124
32	B8	Col-0.8	EVD-GAG	80.4826	330351
33	B9	Col-0.8	EVD-GAG	80.6022	326193
49	C1	rdr6.1	ACT2	81.5121	350906
50	C2	rdr6.1	ACT2	81.5121	318119
51	C3	rdr6.1	ACT2	81.5121	330404
52	C4	rdr6.1	EVD-IN	78.5524	375349
53	C5	rdr6.1	EVD-IN	78.5478	376260
54	C6	rdr6.1	EVD-IN	78.5478	395149
55	C7	rdr6.1	EVD-GAG	80.5964	333914
56	C8	rdr6.1	EVD-GAG	80.5964	328079
57	C9	rdr6.1	EVD-GAG	80.6022	324921
58	C10	rdr6.3	ACT2	81.513	344609
59	C11	rdr6.3	ACT2	81.513	371277
60	C12	rdr6.3	ACT2	81.513	352951
61	C13	rdr6.3	EVD-IN	78.4062	358280
62	C14	rdr6.3	EVD-IN	78.4062	376934
63	C15	rdr6.3	EVD-IN	78.4062	359652
64	C16	rdr6.3	EVD-GAG	80.4517	329763
65	C17	rdr6.3	EVD-GAG	80.2669	276150
66	C18	rdr6.3	EVD-GAG	80.3801	329054
73	D1	rdr6.2	ACT2	81.5121	354260
74	D2	rdr6.2	ACT2	81.5121	344153
75	D3	rdr6.2	ACT2	81.5121	334656
76	D4	rdr6.2	EVD-IN	78.5524	367396
77	D5	rdr6.2	EVD-IN	78.5478	349813
78	D6	rdr6.2	EVD-IN	78.5478	379867
79	D7	rdr6.2	EVD-GAG	80.4826	325859
80	D8	rdr6.2	EVD-GAG	80.3688	248738
81	D9	rdr6.2	EVD-GAG	80.6022	324910
97	E1	F2.1+	ACT2	81.5121	350075
98	E2	F2.1+	ACT2	81.5121	350378
99	E3	F2.1+	ACT2	81.5121	340753
100	E4	F2.1+	EVD-IN	78.4386	383945
101	E5	F2.1+	EVD-IN	78.5478	369913
102	E6	F2.1+	EVD-IN	78.434	413044
103	E7	F2.1+	EVD-GAG	80.5964	362144
104	E8	F2.1+	EVD-GAG	80.5964	345402
105	E9	F2.1+	EVD-GAG	80.6022	353383
106	E10	F6.1+	ACT2	81.3991	367302
107	E11	F6.1+	ACT2	81.3991	389312
108	E12	F6.1+	ACT2	81.513	372299
109	E13	F6.1+	EVD-IN	78.4062	407621
110	E14	F6.1+	EVD-IN	78.4062	404512
111	E15	F6.1+	EVD-IN	78.4062	418582
112	E16	F6.1+	EVD-GAG	80.5654	350088
113	E17	F6.1+	EVD-GAG	80.4934	336455
114	E18	F6.1+	EVD-GAG	80.4934	340781
121	F1	F4.1+	ACT2	81.3983	361423
122	F2	F4.1+	ACT2	81.3983	381414
123	F3	F4.1+	ACT2	81.3983	363029
124	F4	F4.1+	EVD-IN	78.4386	436148
125	F5	F4.1+	EVD-IN	78.5478	391877
126	F6	F4.1+	EVD-IN	78.434	410982
127	F7	F4.1+	EVD-GAG	80.7102	356392
128	F8	F4.1+	EVD-GAG	80.5964	336104
129	F9	F4.1+	EVD-GAG	80.6022	365721
145	G1	F2.2+	ACT2	81.3983	382296
146	G2	F2.2+	ACT2	81.5121	362229
147	G3	F2.2+	ACT2	81.5121	421934
148	G4	F2.2+	EVD-IN	78.4386	392760
149	G5	F2.2+	EVD-IN	78.434	379157
150	G6	F2.2+	EVD-IN	78.5478	400565
151	G7	F2.2+	EVD-GAG	80.5964	383285
152	G8	F2.2+	EVD-GAG	80.5964	388775
153	G9	F2.2+	EVD-GAG	80.6022	351711
154	G10	F6.2+	ACT2	81.3991	391396
155	G11	F6.2+	ACT2	81.3991	347863
156	G12	F6.2+	ACT2	81.513	390438
157	G13	F6.2+	EVD-IN	78.4062	411186
158	G14	F6.2+	EVD-IN	78.5199	394415
159	G15	F6.2+	EVD-IN	78.4062	403745
160	G16	F6.2+	EVD-GAG	80.5654	354968
161	G17	F6.2+	EVD-GAG	80.4934	347528
162	G18	F6.2+	EVD-GAG	80.4934	400955
169	H1	F4.2+	ACT2	81.3983	375788
170	H2	F4.2+	ACT2	81.3983	369352
171	H3	F4.2+	ACT2	81.3983	444719
172	H4	F4.2+	EVD-IN	78.4386	368284
173	H5	F4.2+	EVD-IN	78.434	383115
174	H6	F4.2+	EVD-IN	78.434	430223
175	H7	F4.2+	EVD-GAG	80.5964	368771
176	H8	F4.2+	EVD-GAG	80.4826	333369
177	H9	F4.2+	EVD-GAG	80.6022	347472
193	I1	F2.1-	ACT2	81.3983	319343
194	I2	F2.1-	ACT2	81.5121	350215
195	I3	F2.1-	ACT2	81.3983	307462
196	I4	F2.1-	EVD-IN	78.5524	403712
197	I5	F2.1-	EVD-IN	78.5478	440216
198	I6	F2.1-	EVD-IN	78.434	381753
199	I7	F2.1-	EVD-GAG	80.5964	313100
200	I8	F2.1-	EVD-GAG	80.5964	355911
201	I9	F2.1-	EVD-GAG	80.6022	361927
202	I10	F6.1-	ACT2	81.2853	328398
203	I11	F6.1-	ACT2	81.3991	409846
204	I12	F6.1-	ACT2	81.3991	390041
205	I13	F6.1-	EVD-IN	78.4062	384731
206	I14	F6.1-	EVD-IN	78.4062	433487
207	I15	F6.1-	EVD-IN	78.4062	409830
208	I16	F6.1-	EVD-GAG	80.5654	397438
209	I17	F6.1-	EVD-GAG	80.4934	389224
210	I18	F6.1-	EVD-GAG	80.4934	375597
217	J1	F4.1-	ACT2	81.3983	337891
218	J2	F4.1-	ACT2	81.3983	360987
219	J3	F4.1-	ACT2	81.3983	374408
220	J4	F4.1-	EVD-IN	78.4386	474875
221	J5	F4.1-	EVD-IN	78.3202	322409
222	J6	F4.1-	EVD-IN	78.434	416450
223	J7	F4.1-	EVD-GAG	80.5964	416841
224	J8	F4.1-	EVD-GAG	80.5964	347961
225	J9	F4.1-	EVD-GAG	80.6022	352076
241	K1	F2.2-	ACT2	81.3983	317170
242	K2	F2.2-	ACT2	81.3983	302798
243	K3	F2.2-	ACT2	81.5121	366383
244	K4	F2.2-	EVD-IN	78.5524	439987
245	K5	F2.2-	EVD-IN	78.5478	356774
246	K6	F2.2-	EVD-IN	78.5478	461348
247	K7	F2.2-	EVD-GAG	80.5964	436591
248	K8	F2.2-	EVD-GAG	80.5964	367111
249	K9	F2.2-	EVD-GAG	80.6022	355589
250	K10	F6.2-	ACT2	81.3991	401929
251	K11	F6.2-	ACT2	81.3991	388816
252	K12	F6.2-	ACT2	81.3991	415161
253	K13	F6.2-	EVD-IN	78.4062	392531
254	K14	F6.2-	EVD-IN	78.4062	437981
255	K15	F6.2-	EVD-IN	78.4062	391961
256	K16	F6.2-	EVD-GAG	80.5654	386641
257	K17	F6.2-	EVD-GAG	80.4934	360501
258	K18	F6.2-	EVD-GAG	80.4934	371252
265	L1	F4.2-	ACT2	81.3983	373670
267	L3	F4.2-	ACT2	81.5121	388397
268	L4	F4.2-	EVD-IN	78.4386	464822
269	L5	F4.2-	EVD-IN	78.434	473895
270	L6	F4.2-	EVD-IN	78.5478	410495
271	L7	F4.2-	EVD-GAG	80.5964	374878
272	L8	F4.2-	EVD-GAG	80.5964	325054
289	M1		ACT2	59.9971	3278.5
290	M2		ACT2	59.9971	3185.03
291	M3		ACT2	59.9971	3724.81
292	M4		EVD-IN	78.4386	174835
292	M4		EVD-IN	73.7713	52648.5
293	M5		EVD-IN	59.9971	4088.32
294	M6		EVD-IN	74.6784	213680
295	M7		EVD-GAG	82.0759	52466
295	M7		EVD-GAG	62.7285	35265.8
295	M7		EVD-GAG	90.4977	14680.2
296	M8		EVD-GAG	90.4977	4548.02
296	M8		EVD-GAG	86.5144	1633.02
296	M8		EVD-GAG	75.2474	3419.17
297	M9		EVD-GAG	59.9964	7322.12
