# Supplementary material for: PTGS is dispensable for the initiation of epigenetic silencing of an active transposon in Arabidopsis
Source: EMBO Rep. 2024 Nov 7;25(12):28. doi: 10.1038/s44319-024-00304-5 (PMC11624286; doi:10.1038/s44319-024-00304-5)
Supplement: Supplementary file 3 — Source data Fig. 2 [file 44319_2024_304_MOESM3_ESM.zip]

Archive with 58 entries (51 files):
- Figure 2/
- __MACOSX/._Figure 2
- Figure 2/.DS_Store
- __MACOSX/Figure 2/._.DS_Store
- Figure 2/2A/
- __MACOSX/Figure 2/._2A
- Figure 2/2C/
- __MACOSX/Figure 2/._2C
- Figure 2/2B/
- __MACOSX/Figure 2/._2B
- Figure 2/2A/.DS_Store
- __MACOSX/Figure 2/2A/._.DS_Store
- Figure 2/2A/Northern blots 2A.pdf
- __MACOSX/Figure 2/2A/._Northern blots 2A.pdf
- Figure 2/2A/Raw blot images 2A/
- __MACOSX/Figure 2/2A/._Raw blot images 2A
- Figure 2/2C/Raw qPCR data 2C/
- __MACOSX/Figure 2/2C/._Raw qPCR data 2C
- Figure 2/2C/.DS_Store
- __MACOSX/Figure 2/2C/._.DS_Store
- Figure 2/2C/rdr6_CopyNumbers_individuals.xlsx
- __MACOSX/Figure 2/2C/._rdr6_CopyNumbers_individuals.xlsx
- Figure 2/2B/Raw qPCR data 2B/
- __MACOSX/Figure 2/2B/._Raw qPCR data 2B
- Figure 2/2B/.DS_Store
- __MACOSX/Figure 2/2B/._.DS_Store
- Figure 2/2B/rdr6_ExpressionLevels_shGAG_individuals.xlsx
- __MACOSX/Figure 2/2B/._rdr6_ExpressionLevels_shGAG_individuals.xlsx
- Figure 2/2A/Raw blot images 2A/Fig2A_pictures_description.rtf
- __MACOSX/Figure 2/2A/Raw blot images 2A/._Fig2A_pictures_description.rtf
- Figure 2/2A/Raw blot images 2A/20220217_RDR6-rdr6-EVD_F6_indv @ GAG_scann2.tif
- __MACOSX/Figure 2/2A/Raw blot images 2A/._20220217_RDR6-rdr6-EVD_F6_indv @ GAG_scann2.tif
- Figure 2/2A/Raw blot images 2A/20220217_RDR6-rdr6-EVD_F6_indv @ LTR.tif
- __MACOSX/Figure 2/2A/Raw blot images 2A/._20220217_RDR6-rdr6-EVD_F6_indv @ LTR.tif
- Figure 2/2A/Raw blot images 2A/20220217_RDR6-rdr6-EVD_F6_indv @ U6+miR171.tif
- __MACOSX/Figure 2/2A/Raw blot images 2A/._20220217_RDR6-rdr6-EVD_F6_indv @ U6+miR171.tif
- Figure 2/2A/Raw blot images 2A/20220217_RDR6-rdr6-EVD_F6_indv @ U6+miR171_high-exp.tif
- __MACOSX/Figure 2/2A/Raw blot images 2A/._20220217_RDR6-rdr6-EVD_F6_indv @ U6+miR171_high-exp.tif
- Figure 2/2A/Raw blot images 2A/20220217_RDR6-rdr6-EVD_F6_indv @ tasiR255.tif
- __MACOSX/Figure 2/2A/Raw blot images 2A/._20220217_RDR6-rdr6-EVD_F6_indv @ tasiR255.tif
- Figure 2/2A/Raw blot images 2A/20220217_RDR6-rdr6-EVD_F6_indv @ GAG_scan1.tif
- __MACOSX/Figure 2/2A/Raw blot images 2A/._20220217_RDR6-rdr6-EVD_F6_indv @ GAG_scan1.tif
- Figure 2/2C/Raw qPCR data 2C/rdr6_F6_individuals_CN_20012022.txt
- __MACOSX/Figure 2/2C/Raw qPCR data 2C/._rdr6_F6_individuals_CN_20012022.txt
- Figure 2/2C/Raw qPCR data 2C/rdr6_F6_individuals_CN_20012022.eds
- __MACOSX/Figure 2/2C/Raw qPCR data 2C/._rdr6_F6_individuals_CN_20012022.eds
- Figure 2/2C/Raw qPCR data 2C/rdr6_F6_individuals_CN_20012022.xlsx
- __MACOSX/Figure 2/2C/Raw qPCR data 2C/._rdr6_F6_individuals_CN_20012022.xlsx
- Figure 2/2C/Raw qPCR data 2C/qPCR_CN_F6_rdr6_20012022.xlsx
- __MACOSX/Figure 2/2C/Raw qPCR data 2C/._qPCR_CN_F6_rdr6_20012022.xlsx
- Figure 2/2B/Raw qPCR data 2B/rdr6_F6_individuals_EL_270122.xlsx
- __MACOSX/Figure 2/2B/Raw qPCR data 2B/._rdr6_F6_individuals_EL_270122.xlsx
- Figure 2/2B/Raw qPCR data 2B/qPCR_EL_F6_rdr6_ind_MM.xlsx
- __MACOSX/Figure 2/2B/Raw qPCR data 2B/._qPCR_EL_F6_rdr6_ind_MM.xlsx
- Figure 2/2B/Raw qPCR data 2B/rdr6_F6_individuals_EL_270122.txt
- __MACOSX/Figure 2/2B/Raw qPCR data 2B/._rdr6_F6_individuals_EL_270122.txt
- Figure 2/2B/Raw qPCR data 2B/rdr6_F6_individuals_EL_270122.eds
- __MACOSX/Figure 2/2B/Raw qPCR data 2B/._rdr6_F6_individuals_EL_270122.eds
