# Supplementary material for: PTGS is dispensable for the initiation of epigenetic silencing of an active transposon in Arabidopsis
Source: EMBO Rep. 2024 Nov 7;25(12):28. doi: 10.1038/s44319-024-00304-5 (PMC11624286; doi:10.1038/s44319-024-00304-5)
Supplement: Supplementary file 3 — Source data Fig. 2 [file 44319_2024_304_MOESM3_ESM.zip › Figure 2/2C/rdr6_CopyNumbers_individuals.xlsx]

## Sheet: Copy_Numbers_raw
Well

## Sheet: Copy_Numbers_TechReps
Well

## Sheet: Copy_Numbers_plotting
Target
