# Supplementary material for: PTGS is dispensable for the initiation of epigenetic silencing of an active transposon in Arabidopsis
Source: EMBO Rep. 2024 Nov 7;25(12):28. doi: 10.1038/s44319-024-00304-5 (PMC11624286; doi:10.1038/s44319-024-00304-5)
Supplement: Supplementary file 3 — Source data Fig. 2 [file 44319_2024_304_MOESM3_ESM.zip › Figure 2/2B/rdr6_ExpressionLevels_shGAG_individuals.xlsx]

## Sheet: ExpressionLevel_raw
Well	Sample	Target	Individual	Generation	Genotype	TechRep	Content	CT
A5	Col-0.3	ACT2	Col-0	F6	wildtype	1	cDNA	18.01
A6	Col-0.3	ACT2	Col-0	F6	wildtype	2	cDNA	17.984
A7	Col-0.3	EVD-shGAG	Col-0	F6	wildtype	1	cDNA	32.938
A8	Col-0.3	EVD-shGAG	Col-0	F6	wildtype	2	cDNA	32.592
A9	Col-0.3	EVD-shGAG	Col-0	F6	wildtype	3	cDNA	32.28
B4	F6.7+	ACT2	7	F6	wildtype	1	cDNA	18.053
B5	F6.7+	ACT2	7	F6	wildtype	2	cDNA	17.275
B6	F6.7+	ACT2	7	F6	wildtype	3	cDNA	18.2
B7	F6.7+	EVD-shGAG	7	F6	wildtype	1	cDNA	25.511
B8	F6.7+	EVD-shGAG	7	F6	wildtype	2	cDNA	25.199
B9	F6.7+	EVD-shGAG	7	F6	wildtype	3	cDNA	25.253
B16	F6.5-	ACT2	5	F6	mutant	1	cDNA	17.855
B17	F6.5-	ACT2	5	F6	mutant	2	cDNA	17.778
B18	F6.5-	ACT2	5	F6	mutant	3	cDNA	17.779
B19	F6.5-	EVD-shGAG	5	F6	mutant	1	cDNA	22.787
B20	F6.5-	EVD-shGAG	5	F6	mutant	2	cDNA	22.509
B21	F6.5-	EVD-shGAG	5	F6	mutant	3	cDNA	22.583
C4	rdr6-15.3	ACT2	rdr6	F6	mutant	1	cDNA	18.049
C5	rdr6-15.3	ACT2	rdr6	F6	mutant	2	cDNA	17.505
C6	rdr6-15.3	ACT2	rdr6	F6	mutant	3	cDNA	17.283
C7	rdr6-15.3	EVD-shGAG	rdr6	F6	mutant	1	cDNA	34.869
C8	rdr6-15.3	EVD-shGAG	rdr6	F6	mutant	2	cDNA	34.838
D4	F6.8+	ACT2	8	F6	wildtype	1	cDNA	17.264
D5	F6.8+	ACT2	8	F6	wildtype	2	cDNA	17.024
D6	F6.8+	ACT2	8	F6	wildtype	3	cDNA	17.058
D7	F6.8+	EVD-shGAG	8	F6	wildtype	1	cDNA	21.292
D8	F6.8+	EVD-shGAG	8	F6	wildtype	2	cDNA	21.404
D9	F6.8+	EVD-shGAG	8	F6	wildtype	3	cDNA	21.42
D16	F6.6-	ACT2	6	F6	mutant	1	cDNA	17.369
D17	F6.6-	ACT2	6	F6	mutant	2	cDNA	17.187
D18	F6.6-	ACT2	6	F6	mutant	3	cDNA	17.424
D19	F6.6-	EVD-shGAG	6	F6	mutant	1	cDNA	23.562
D20	F6.6-	EVD-shGAG	6	F6	mutant	2	cDNA	23.599
D21	F6.6-	EVD-shGAG	6	F6	mutant	3	cDNA	23.439
E4	F6.1+	ACT2	1	F6	wildtype	1	cDNA	17.52
E5	F6.1+	ACT2	1	F6	wildtype	2	cDNA	17.611
E6	F6.1+	ACT2	1	F6	wildtype	3	cDNA	18.054
E7	F6.1+	EVD-shGAG	1	F6	wildtype	1	cDNA	27.589
E8	F6.1+	EVD-shGAG	1	F6	wildtype	2	cDNA	27.235
E9	F6.1+	EVD-shGAG	1	F6	wildtype	3	cDNA	27.426
F4	F6.9+	ACT2	9	F6	wildtype	1	cDNA	17.522
F5	F6.9+	ACT2	9	F6	wildtype	2	cDNA	16.94
F6	F6.9+	ACT2	9	F6	wildtype	3	cDNA	17.016
F7	F6.9+	EVD-shGAG	9	F6	wildtype	1	cDNA	20.537
F8	F6.9+	EVD-shGAG	9	F6	wildtype	2	cDNA	20.558
F9	F6.9+	EVD-shGAG	9	F6	wildtype	3	cDNA	20.565
F16	F6.7-	ACT2	7	F6	mutant	1	cDNA	17.209
F17	F6.7-	ACT2	7	F6	mutant	2	cDNA	17.014
F18	F6.7-	ACT2	7	F6	mutant	3	cDNA	17.339
F19	F6.7-	EVD-shGAG	7	F6	mutant	1	cDNA	23.074
F20	F6.7-	EVD-shGAG	7	F6	mutant	2	cDNA	22.912
F21	F6.7-	EVD-shGAG	7	F6	mutant	3	cDNA	22.491
G4	F6.2+	ACT2	2	F6	wildtype	1	cDNA	17.352
G5	F6.2+	ACT2	2	F6	wildtype	2	cDNA	17.328
G6	F6.2+	ACT2	2	F6	wildtype	3	cDNA	17.364
G7	F6.2+	EVD-shGAG	2	F6	wildtype	1	cDNA	20.916
G8	F6.2+	EVD-shGAG	2	F6	wildtype	2	cDNA	21.079
G9	F6.2+	EVD-shGAG	2	F6	wildtype	3	cDNA	20.921
H4	F6.10+	ACT2	10	F6	wildtype	1	cDNA	17.495
H5	F6.10+	ACT2	10	F6	wildtype	2	cDNA	17.432
H6	F6.10+	ACT2	10	F6	wildtype	3	cDNA	17.631
H7	F6.10+	EVD-shGAG	10	F6	wildtype	1	cDNA	25.096
H8	F6.10+	EVD-shGAG	10	F6	wildtype	2	cDNA	24.879
H9	F6.10+	EVD-shGAG	10	F6	wildtype	3	cDNA	25.005
H16	F6.8-	ACT2	8	F6	mutant	1	cDNA	17.726
H17	F6.8-	ACT2	8	F6	mutant	2	cDNA	17.721
H18	F6.8-	ACT2	8	F6	mutant	3	cDNA	17.513
H19	F6.8-	EVD-shGAG	8	F6	mutant	1	cDNA	20.31
H20	F6.8-	EVD-shGAG	8	F6	mutant	2	cDNA	20.236
H21	F6.8-	EVD-shGAG	8	F6	mutant	3	cDNA	20.303
I4	F6.3+	ACT2	3	F6	wildtype	1	cDNA	17.94
I5	F6.3+	ACT2	3	F6	wildtype	2	cDNA	17.873
I6	F6.3+	ACT2	3	F6	wildtype	3	cDNA	17.858
I7	F6.3+	EVD-shGAG	3	F6	wildtype	1	cDNA	22.835
I8	F6.3+	EVD-shGAG	3	F6	wildtype	2	cDNA	22.953
I9	F6.3+	EVD-shGAG	3	F6	wildtype	3	cDNA	22.943
J4	F6.1-	ACT2	1	F6	mutant	1	cDNA	18.48
J5	F6.1-	ACT2	1	F6	mutant	2	cDNA	18.489
J6	F6.1-	ACT2	1	F6	mutant	3	cDNA	18.487
J7	F6.1-	EVD-shGAG	1	F6	mutant	1	cDNA	21.278
J8	F6.1-	EVD-shGAG	1	F6	mutant	2	cDNA	20.745
J9	F6.1-	EVD-shGAG	1	F6	mutant	3	cDNA	20.716
J16	F6.9-	ACT2	9	F6	mutant	1	cDNA	17.347
J17	F6.9-	ACT2	9	F6	mutant	2	cDNA	17.44
J18	F6.9-	ACT2	9	F6	mutant	3	cDNA	17.399
J19	F6.9-	EVD-shGAG	9	F6	mutant	1	cDNA	24.753
J20	F6.9-	EVD-shGAG	9	F6	mutant	2	cDNA	25.064
J21	F6.9-	EVD-shGAG	9	F6	mutant	3	cDNA	25.096
K4	F6.4+	ACT2	4	F6	wildtype	1	cDNA	16.844
K5	F6.4+	ACT2	4	F6	wildtype	2	cDNA	17.421
K6	F6.4+	ACT2	4	F6	wildtype	3	cDNA	16.995
K7	F6.4+	EVD-shGAG	4	F6	wildtype	1	cDNA	21.334
K8	F6.4+	EVD-shGAG	4	F6	wildtype	2	cDNA	21.312
K9	F6.4+	EVD-shGAG	4	F6	wildtype	3	cDNA	21.208
L4	F6.2-	ACT2	2	F6	mutant	1	cDNA	17.655
L5	F6.2-	ACT2	2	F6	mutant	2	cDNA	17.633
L6	F6.2-	ACT2	2	F6	mutant	3	cDNA	17.662
L7	F6.2-	EVD-shGAG	2	F6	mutant	1	cDNA	25.131
L8	F6.2-	EVD-shGAG	2	F6	mutant	2	cDNA	25.169
L9	F6.2-	EVD-shGAG	2	F6	mutant	3	cDNA	25.053
L16	F6.10-	ACT2	10	F6	mutant	1	cDNA	17.452
L17	F6.10-	ACT2	10	F6	mutant	2	cDNA	17.534
L18	F6.10-	ACT2	10	F6	mutant	3	cDNA	17.388
L19	F6.10-	EVD-shGAG	10	F6	mutant	1	cDNA	19.633
L20	F6.10-	EVD-shGAG	10	F6	mutant	2	cDNA	19.665
L21	F6.10-	EVD-shGAG	10	F6	mutant	3	cDNA	19.325
M4	F6.5+	ACT2	5	F6	wildtype	1	cDNA	17.663
M5	F6.5+	ACT2	5	F6	wildtype	2	cDNA	17.632
M6	F6.5+	ACT2	5	F6	wildtype	3	cDNA	17.112
M7	F6.5+	EVD-shGAG	5	F6	wildtype	1	cDNA	26.544
M8	F6.5+	EVD-shGAG	5	F6	wildtype	2	cDNA	26.719
M9	F6.5+	EVD-shGAG	5	F6	wildtype	3	cDNA	26.508
N4	F6.3-	ACT2	3	F6	mutant	1	cDNA	17.823
N5	F6.3-	ACT2	3	F6	mutant	2	cDNA	17.836
N6	F6.3-	ACT2	3	F6	mutant	3	cDNA	17.783
N7	F6.3-	EVD-shGAG	3	F6	mutant	1	cDNA	20.359
N8	F6.3-	EVD-shGAG	3	F6	mutant	2	cDNA	20.393
N9	F6.3-	EVD-shGAG	3	F6	mutant	3	cDNA	20.435
O4	F6.6+	ACT2	6	F6	wildtype	1	cDNA	17.332
O5	F6.6+	ACT2	6	F6	wildtype	2	cDNA	17.219
O7	F6.6+	EVD-shGAG	6	F6	wildtype	1	cDNA	21.263
O9	F6.6+	EVD-shGAG	6	F6	wildtype	2	cDNA	21.637
P4	F6.4-	ACT2	4	F6	mutant	1	cDNA	17.154
P5	F6.4-	ACT2	4	F6	mutant	2	cDNA	17.014
P6	F6.4-	ACT2	4	F6	mutant	3	cDNA	17.049
P7	F6.4-	EVD-shGAG	4	F6	mutant	1	cDNA	25.106
P8	F6.4-	EVD-shGAG	4	F6	mutant	2	cDNA	25.145
P9	F6.4-	EVD-shGAG	4	F6	mutant	3	cDNA	25.321

## Sheet: ExpressionLevel_TechReps
Well	Sample	Target	Individual	Generation	Genotype	TechRep	Content	CT	CT_ACT2	dCT	FC
A7	Col-0.3	EVD-shGAG	Col-0	F6	wildtype	1	cDNA	32.938	18.01	14.928	3.20793e-05
A8	Col-0.3	EVD-shGAG	Col-0	F6	wildtype	2	cDNA	32.592	17.984	14.608	4.00455e-05
A9	Col-0.3	EVD-shGAG	Col-0	F6	wildtype	3	cDNA	32.28
B7	F6.7+	EVD-shGAG	7	F6	wildtype	1	cDNA	25.511	18.053	7.458	0.00568746
B8	F6.7+	EVD-shGAG	7	F6	wildtype	2	cDNA	25.199	17.275	7.924	0.00411754
B9	F6.7+	EVD-shGAG	7	F6	wildtype	3	cDNA	25.253	18.2	7.053	0.0075307
B19	F6.5-	EVD-shGAG	5	F6	mutant	1	cDNA	22.787	17.855	4.932	0.0327582
B20	F6.5-	EVD-shGAG	5	F6	mutant	2	cDNA	22.509	17.778	4.731	0.0376554
B21	F6.5-	EVD-shGAG	5	F6	mutant	3	cDNA	22.583	17.779	4.804	0.0357974
C7	rdr6-15.3	EVD-shGAG	rdr6	F6	mutant	1	cDNA	34.869	18.049	16.82	8.64322e-06
C8	rdr6-15.3	EVD-shGAG	rdr6	F6	mutant	2	cDNA	34.838	17.505	17.333	6.05685e-06
D7	F6.8+	EVD-shGAG	8	F6	wildtype	1	cDNA	21.292	17.264	4.028	0.0612987
D8	F6.8+	EVD-shGAG	8	F6	wildtype	2	cDNA	21.404	17.024	4.38	0.0480273
D9	F6.8+	EVD-shGAG	8	F6	wildtype	3	cDNA	21.42	17.058	4.362	0.0486303
D19	F6.6-	EVD-shGAG	6	F6	mutant	1	cDNA	23.562	17.369	6.193	0.0136685
D20	F6.6-	EVD-shGAG	6	F6	mutant	2	cDNA	23.599	17.187	6.412	0.0117434
D21	F6.6-	EVD-shGAG	6	F6	mutant	3	cDNA	23.439	17.424	6.015	0.0154634
E7	F6.1+	EVD-shGAG	1	F6	wildtype	1	cDNA	27.589	17.52	10.069	0.000930956
E8	F6.1+	EVD-shGAG	1	F6	wildtype	2	cDNA	27.235	17.611	9.624	0.00126732
E9	F6.1+	EVD-shGAG	1	F6	wildtype	3	cDNA	27.426	18.054	9.372	0.0015092
F7	F6.9+	EVD-shGAG	9	F6	wildtype	1	cDNA	20.537	17.522	3.015	0.123707
F8	F6.9+	EVD-shGAG	9	F6	wildtype	2	cDNA	20.558	16.94	3.618	0.0814467
F9	F6.9+	EVD-shGAG	9	F6	wildtype	3	cDNA	20.565	17.016	3.549	0.0854367
F19	F6.7-	EVD-shGAG	7	F6	mutant	1	cDNA	23.074	17.209	5.865	0.0171577
F20	F6.7-	EVD-shGAG	7	F6	mutant	2	cDNA	22.912	17.014	5.898	0.0167697
F21	F6.7-	EVD-shGAG	7	F6	mutant	3	cDNA	22.491	17.339	5.152	0.0281251
G7	F6.2+	EVD-shGAG	2	F6	wildtype	1	cDNA	20.916	17.352	3.564	0.084553
G8	F6.2+	EVD-shGAG	2	F6	wildtype	2	cDNA	21.079	17.328	3.751	0.0742739
G9	F6.2+	EVD-shGAG	2	F6	wildtype	3	cDNA	20.921	17.364	3.557	0.0849643
H7	F6.10+	EVD-shGAG	10	F6	wildtype	1	cDNA	25.096	17.495	7.601	0.00515076
H8	F6.10+	EVD-shGAG	10	F6	wildtype	2	cDNA	24.879	17.432	7.447	0.00573099
H9	F6.10+	EVD-shGAG	10	F6	wildtype	3	cDNA	25.005	17.631	7.374	0.00602844
H19	F6.8-	EVD-shGAG	8	F6	mutant	1	cDNA	20.31	17.726	2.584	0.166778
H20	F6.8-	EVD-shGAG	8	F6	mutant	2	cDNA	20.236	17.721	2.515	0.174948
H21	F6.8-	EVD-shGAG	8	F6	mutant	3	cDNA	20.303	17.513	2.79	0.144586
I7	F6.3+	EVD-shGAG	3	F6	wildtype	1	cDNA	22.835	17.94	4.895	0.0336092
I8	F6.3+	EVD-shGAG	3	F6	wildtype	2	cDNA	22.953	17.873	5.08	0.0295643
I9	F6.3+	EVD-shGAG	3	F6	wildtype	3	cDNA	22.943	17.858	5.085	0.029462
J7	F6.1-	EVD-shGAG	1	F6	mutant	1	cDNA	21.278	18.48	2.798	0.143786
J8	F6.1-	EVD-shGAG	1	F6	mutant	2	cDNA	20.745	18.489	2.256	0.209352
J9	F6.1-	EVD-shGAG	1	F6	mutant	3	cDNA	20.716	18.487	2.229	0.213307
J19	F6.9-	EVD-shGAG	9	F6	mutant	1	cDNA	24.753	17.347	7.406	0.0058962
J20	F6.9-	EVD-shGAG	9	F6	mutant	2	cDNA	25.064	17.44	7.624	0.00506929
J21	F6.9-	EVD-shGAG	9	F6	mutant	3	cDNA	25.096	17.399	7.697	0.00481917
K7	F6.4+	EVD-shGAG	4	F6	wildtype	1	cDNA	21.334	16.844	4.49	0.0445016
K8	F6.4+	EVD-shGAG	4	F6	wildtype	2	cDNA	21.312	17.421	3.891	0.067405
K9	F6.4+	EVD-shGAG	4	F6	wildtype	3	cDNA	21.208	16.995	4.213	0.0539213
L7	F6.2-	EVD-shGAG	2	F6	mutant	1	cDNA	25.131	17.655	7.476	0.00561694
L8	F6.2-	EVD-shGAG	2	F6	mutant	2	cDNA	25.169	17.633	7.536	0.00538813
L9	F6.2-	EVD-shGAG	2	F6	mutant	3	cDNA	25.053	17.662	7.391	0.00595782
L19	F6.10-	EVD-shGAG	10	F6	mutant	1	cDNA	19.633	17.452	2.181	0.220523
L20	F6.10-	EVD-shGAG	10	F6	mutant	2	cDNA	19.665	17.534	2.131	0.2283
L21	F6.10-	EVD-shGAG	10	F6	mutant	3	cDNA	19.325	17.388	1.937	0.261159
M7	F6.5+	EVD-shGAG	5	F6	wildtype	1	cDNA	26.544	17.663	8.881	0.00212106
M8	F6.5+	EVD-shGAG	5	F6	wildtype	2	cDNA	26.719	17.632	9.087	0.00183883
M9	F6.5+	EVD-shGAG	5	F6	wildtype	3	cDNA	26.508	17.112	9.396	0.0014843
N7	F6.3-	EVD-shGAG	3	F6	mutant	1	cDNA	20.359	17.823	2.536	0.17242
N8	F6.3-	EVD-shGAG	3	F6	mutant	2	cDNA	20.393	17.836	2.557	0.169929
N9	F6.3-	EVD-shGAG	3	F6	mutant	3	cDNA	20.435	17.783	2.652	0.159099
O7	F6.6+	EVD-shGAG	6	F6	wildtype	1	cDNA	21.263	17.332	3.931	0.0655618
O9	F6.6+	EVD-shGAG	6	F6	wildtype	2	cDNA	21.637	17.219	4.418	0.0467788
P7	F6.4-	EVD-shGAG	4	F6	mutant	1	cDNA	25.106	17.154	7.952	0.0040384
P8	F6.4-	EVD-shGAG	4	F6	mutant	2	cDNA	25.145	17.014	8.131	0.00356718
P9	F6.4-	EVD-shGAG	4	F6	mutant	3	cDNA	25.321	17.049	8.272	0.00323504

## Sheet: ExpressionLevel_plotting
Target	Sample	Genotype	Generation	meanFC
EVD-shGAG	Col-0.3	wildtype	F6	3.58417e-05
EVD-shGAG	F6.1+	wildtype	F6	0.00121205
EVD-shGAG	F6.1-	mutant	F6	0.185866
EVD-shGAG	F6.10+	wildtype	F6	0.00562473
EVD-shGAG	F6.10-	mutant	F6	0.236023
EVD-shGAG	F6.2+	wildtype	F6	0.0811087
EVD-shGAG	F6.2-	mutant	F6	0.00564948
EVD-shGAG	F6.3+	wildtype	F6	0.0308198
EVD-shGAG	F6.3-	mutant	F6	0.167048
EVD-shGAG	F6.4+	wildtype	F6	0.0544849
EVD-shGAG	F6.4-	mutant	F6	0.00359864
EVD-shGAG	F6.5+	wildtype	F6	0.00179558
EVD-shGAG	F6.5-	mutant	F6	0.0353454
EVD-shGAG	F6.6+	wildtype	F6	0.0553797
EVD-shGAG	F6.6-	mutant	F6	0.0135396
EVD-shGAG	F6.7+	wildtype	F6	0.00560786
EVD-shGAG	F6.7-	mutant	F6	0.0200767
EVD-shGAG	F6.8+	wildtype	F6	0.0523137
EVD-shGAG	F6.8-	mutant	F6	0.161581
EVD-shGAG	F6.9+	wildtype	F6	0.0951271
EVD-shGAG	F6.9-	mutant	F6	0.005242
EVD-shGAG	rdr6-15.3	mutant	F6	7.23538e-06
