# Supplementary material for: PTGS is dispensable for the initiation of epigenetic silencing of an active transposon in Arabidopsis
Source: EMBO Rep. 2024 Nov 7;25(12):28. doi: 10.1038/s44319-024-00304-5 (PMC11624286; doi:10.1038/s44319-024-00304-5)
Supplement: Supplementary file 3 — Source data Fig. 2 [file 44319_2024_304_MOESM3_ESM.zip › Figure 2/2C/Raw qPCR data 2C/rdr6_F6_individuals_CN_20012022.txt]

* Block Type = 384-Well Block
* Calibration Background is expired  = No
* Calibration Background performed on = 06-16-2021
* Calibration Pure Dye ABY is expired = No
* Calibration Pure Dye ABY performed on = 06-16-2021
* Calibration Pure Dye CY5 is expired = No
* Calibration Pure Dye CY5 performed on = 06-16-2021
* Calibration Pure Dye FAM is expired = No
* Calibration Pure Dye FAM performed on = 06-16-2021
* Calibration Pure Dye JUN is expired = No
* Calibration Pure Dye JUN performed on = 06-16-2021
* Calibration Pure Dye MUSTANG PURPLE is expired = No
* Calibration Pure Dye MUSTANG PURPLE performed on = 06-16-2021
* Calibration Pure Dye NED is expired = No
* Calibration Pure Dye NED performed on = 06-16-2021
* Calibration Pure Dye ROX is expired = No
* Calibration Pure Dye ROX performed on = 06-16-2021
* Calibration Pure Dye SYBR is expired = No
* Calibration Pure Dye SYBR performed on = 06-16-2021
* Calibration Pure Dye TAMRA is expired = No
* Calibration Pure Dye TAMRA performed on = 06-16-2021
* Calibration Pure Dye VIC is expired = No
* Calibration Pure Dye VIC performed on = 06-16-2021
* Calibration ROI is expired  = No
* Calibration ROI performed on = 06-16-2021
* Calibration Uniformity is expired  = No
* Calibration Uniformity performed on = 06-16-2021
* Chemistry = SYBR_GREEN
* Date Created = 2022-01-20 17:51:51 PM CET
* Experiment Barcode = 
* Experiment Comment = NA
* Experiment File Name = C:\Users\lab.user\Desktop\qPCR\Marieke\Charact_individuals\rdr6_F6_individuals_CN_20012022.eds
* Experiment Name = rdr6_F6_individuals_CN_20012022
* Experiment Run End Time = 2022-01-20 17:49:46 PM CET
* Experiment Type = Comparative Cт (ΔΔCт) 
* Instrument Name =       272531281
* Instrument Serial Number = 272531281
* Instrument Type = QuantStudio™ 5 System
* Passive Reference = ROX
* Post-read Stage/Step = 
* Pre-read Stage/Step = 
* Quantification Cycle Method = Ct
* Signal Smoothing On = true
* Stage where Melt Analysis is performed = Stage3
* Stage/ Cycle where Ct Analysis is performed = Stage2, Step2
* User Name = NA

[Sample Setup]
Well	Well Position	Sample Name	Sample Color	Biogroup Name	Biogroup Color	Target Name	Target Color	Task	Reporter	Quencher	Quantity	Comments
1	A1	Col-0	"RGB(128,0,255)"			ACT2	"RGB(255,255,0)"	UNKNOWN	SYBR	None		
2	A2	Col-0	"RGB(128,0,255)"			ACT2	"RGB(255,255,0)"	UNKNOWN	SYBR	None		
3	A3	Col-0	"RGB(128,0,255)"			ACT2	"RGB(255,255,0)"	UNKNOWN	SYBR	None		
4	A4	Col-0	"RGB(128,0,255)"			EVD-GAG	"RGB(128,255,0)"	UNKNOWN	SYBR	None		
5	A5	Col-0	"RGB(128,0,255)"			EVD-GAG	"RGB(128,255,0)"	UNKNOWN	SYBR	None		
6	A6	Col-0	"RGB(128,0,255)"			EVD-GAG	"RGB(128,255,0)"	UNKNOWN	SYBR	None		
7	A7	Col-0	"RGB(128,0,255)"			EVD-IN	"RGB(0,128,192)"	UNKNOWN	SYBR	None		
8	A8	Col-0	"RGB(128,0,255)"			EVD-IN	"RGB(0,128,192)"	UNKNOWN	SYBR	None		
9	A9	Col-0	"RGB(128,0,255)"			EVD-IN	"RGB(0,128,192)"	UNKNOWN	SYBR	None		
10	A10	Col-0	"RGB(128,0,255)"			GAPC	"RGB(176,23,31)"	UNKNOWN	SYBR	None		
11	A11	Col-0	"RGB(128,0,255)"			GAPC	"RGB(176,23,31)"	UNKNOWN	SYBR	None		
12	A12	Col-0	"RGB(128,0,255)"			GAPC	"RGB(176,23,31)"	UNKNOWN	SYBR	None		
13	A13											
14	A14											
15	A15											
16	A16											
17	A17											
18	A18											
19	A19											
20	A20											
21	A21											
22	A22											
23	A23											
24	A24											
25	B1	F6.7+	"RGB(0,139,69)"			ACT2	"RGB(255,255,0)"	UNKNOWN	SYBR	None		
26	B2	F6.7+	"RGB(0,139,69)"			ACT2	"RGB(255,255,0)"	UNKNOWN	SYBR	None		
27	B3	F6.7+	"RGB(0,139,69)"			ACT2	"RGB(255,255,0)"	UNKNOWN	SYBR	None		
28	B4	F6.7+	"RGB(0,139,69)"			EVD-GAG	"RGB(128,255,0)"	UNKNOWN	SYBR	None		
29	B5	F6.7+	"RGB(0,139,69)"			EVD-GAG	"RGB(128,255,0)"	UNKNOWN	SYBR	None		
30	B6	F6.7+	"RGB(0,139,69)"			EVD-GAG	"RGB(128,255,0)"	UNKNOWN	SYBR	None		
31	B7	F6.7+	"RGB(0,139,69)"			EVD-IN	"RGB(0,128,192)"	UNKNOWN	SYBR	None		
32	B8	F6.7+	"RGB(0,139,69)"			EVD-IN	"RGB(0,128,192)"	UNKNOWN	SYBR	None		
33	B9	F6.7+	"RGB(0,139,69)"			EVD-IN	"RGB(0,128,192)"	UNKNOWN	SYBR	None		
34	B10	F6.7+	"RGB(0,139,69)"			GAPC	"RGB(176,23,31)"	UNKNOWN	SYBR	None		
35	B11	F6.7+	"RGB(0,139,69)"			GAPC	"RGB(176,23,31)"	UNKNOWN	SYBR	None		
36	B12	F6.7+	"RGB(0,139,69)"			GAPC	"RGB(176,23,31)"	UNKNOWN	SYBR	None		
37	B13	F6.5-	"RGB(238,238,0)"			ACT2	"RGB(255,255,0)"	UNKNOWN	SYBR	None		
38	B14	F6.5-	"RGB(238,238,0)"			ACT2	"RGB(255,255,0)"	UNKNOWN	SYBR	None		
39	B15	F6.5-	"RGB(238,238,0)"			ACT2	"RGB(255,255,0)"	UNKNOWN	SYBR	None		
40	B16	F6.5-	"RGB(238,238,0)"			EVD-GAG	"RGB(128,255,0)"	UNKNOWN	SYBR	None		
41	B17	F6.5-	"RGB(238,238,0)"			EVD-GAG	"RGB(128,255,0)"	UNKNOWN	SYBR	None		
42	B18	F6.5-	"RGB(238,238,0)"			EVD-GAG	"RGB(128,255,0)"	UNKNOWN	SYBR	None		
43	B19	F6.5-	"RGB(238,238,0)"			EVD-IN	"RGB(0,128,192)"	UNKNOWN	SYBR	None		
44	B20	F6.5-	"RGB(238,238,0)"			EVD-IN	"RGB(0,128,192)"	UNKNOWN	SYBR	None		
45	B21	F6.5-	"RGB(238,238,0)"			EVD-IN	"RGB(0,128,192)"	UNKNOWN	SYBR	None		
46	B22	F6.5-	"RGB(238,238,0)"			GAPC	"RGB(176,23,31)"	UNKNOWN	SYBR	None		
47	B23	F6.5-	"RGB(238,238,0)"			GAPC	"RGB(176,23,31)"	UNKNOWN	SYBR	None		
48	B24	F6.5-	"RGB(238,238,0)"			GAPC	"RGB(176,23,31)"	UNKNOWN	SYBR	None		
49	C1	rdr6-15	"RGB(176,23,31)"			ACT2	"RGB(255,255,0)"	UNKNOWN	SYBR	None		
50	C2	rdr6-15	"RGB(176,23,31)"			ACT2	"RGB(255,255,0)"	UNKNOWN	SYBR	None		
51	C3	rdr6-15	"RGB(176,23,31)"			ACT2	"RGB(255,255,0)"	UNKNOWN	SYBR	None		
52	C4	rdr6-15	"RGB(176,23,31)"			EVD-GAG	"RGB(128,255,0)"	UNKNOWN	SYBR	None		
53	C5	rdr6-15	"RGB(176,23,31)"			EVD-GAG	"RGB(128,255,0)"	UNKNOWN	SYBR	None		
54	C6	rdr6-15	"RGB(176,23,31)"			EVD-GAG	"RGB(128,255,0)"	UNKNOWN	SYBR	None		
55	C7	rdr6-15	"RGB(176,23,31)"			EVD-IN	"RGB(0,128,192)"	UNKNOWN	SYBR	None		
56	C8	rdr6-15	"RGB(176,23,31)"			EVD-IN	"RGB(0,128,192)"	UNKNOWN	SYBR	None		
57	C9	rdr6-15	"RGB(176,23,31)"			EVD-IN	"RGB(0,128,192)"	UNKNOWN	SYBR	None		
58	C10	rdr6-15	"RGB(176,23,31)"			GAPC	"RGB(176,23,31)"	UNKNOWN	SYBR	None		
59	C11	rdr6-15	"RGB(176,23,31)"			GAPC	"RGB(176,23,31)"	UNKNOWN	SYBR	None		
60	C12	rdr6-15	"RGB(176,23,31)"			GAPC	"RGB(176,23,31)"	UNKNOWN	SYBR	None		
61	C13											
62	C14											
63	C15											
64	C16											
65	C17											
66	C18											
67	C19											
68	C20											
69	C21											
70	C22											
71	C23											
72	C24											
73	D1	F6.8+	"RGB(0,0,255)"			ACT2	"RGB(255,255,0)"	UNKNOWN	SYBR	None		
74	D2	F6.8+	"RGB(0,0,255)"			ACT2	"RGB(255,255,0)"	UNKNOWN	SYBR	None		
75	D3	F6.8+	"RGB(0,0,255)"			ACT2	"RGB(255,255,0)"	UNKNOWN	SYBR	None		
76	D4	F6.8+	"RGB(0,0,255)"			EVD-GAG	"RGB(128,255,0)"	UNKNOWN	SYBR	None		
77	D5	F6.8+	"RGB(0,0,255)"			EVD-GAG	"RGB(128,255,0)"	UNKNOWN	SYBR	None		
78	D6	F6.8+	"RGB(0,0,255)"			EVD-GAG	"RGB(128,255,0)"	UNKNOWN	SYBR	None		
79	D7	F6.8+	"RGB(0,0,255)"			EVD-IN	"RGB(0,128,192)"	UNKNOWN	SYBR	None		
80	D8	F6.8+	"RGB(0,0,255)"			EVD-IN	"RGB(0,128,192)"	UNKNOWN	SYBR	None		
81	D9	F6.8+	"RGB(0,0,255)"			EVD-IN	"RGB(0,128,192)"	UNKNOWN	SYBR	None		
82	D10	F6.8+	"RGB(0,0,255)"			GAPC	"RGB(176,23,31)"	UNKNOWN	SYBR	None		
83	D11	F6.8+	"RGB(0,0,255)"			GAPC	"RGB(176,23,31)"	UNKNOWN	SYBR	None		
84	D12	F6.8+	"RGB(0,0,255)"			GAPC	"RGB(176,23,31)"	UNKNOWN	SYBR	None		
85	D13	F6.6-	"RGB(142,142,56)"			ACT2	"RGB(255,255,0)"	UNKNOWN	SYBR	None		
86	D14	F6.6-	"RGB(142,142,56)"			ACT2	"RGB(255,255,0)"	UNKNOWN	SYBR	None		
87	D15	F6.6-	"RGB(142,142,56)"			ACT2	"RGB(255,255,0)"	UNKNOWN	SYBR	None		
88	D16	F6.6-	"RGB(142,142,56)"			EVD-GAG	"RGB(128,255,0)"	UNKNOWN	SYBR	None		
89	D17	F6.6-	"RGB(142,142,56)"			EVD-GAG	"RGB(128,255,0)"	UNKNOWN	SYBR	None		
90	D18	F6.6-	"RGB(142,142,56)"			EVD-GAG	"RGB(128,255,0)"	UNKNOWN	SYBR	None		
91	D19	F6.6-	"RGB(142,142,56)"			EVD-IN	"RGB(0,128,192)"	UNKNOWN	SYBR	None		
92	D20	F6.6-	"RGB(142,142,56)"			EVD-IN	"RGB(0,128,192)"	UNKNOWN	SYBR	None		
93	D21	F6.6-	"RGB(142,142,56)"			EVD-IN	"RGB(0,128,192)"	UNKNOWN	SYBR	None		
94	D22	F6.6-	"RGB(142,142,56)"			GAPC	"RGB(176,23,31)"	UNKNOWN	SYBR	None		
95	D23	F6.6-	"RGB(142,142,56)"			GAPC	"RGB(176,23,31)"	UNKNOWN	SYBR	None		
96	D24	F6.6-	"RGB(142,142,56)"			GAPC	"RGB(176,23,31)"	UNKNOWN	SYBR	None		
97	E1	F6.1+	"RGB(176,23,31)"			ACT2	"RGB(255,255,0)"	UNKNOWN	SYBR	None		
98	E2	F6.1+	"RGB(176,23,31)"			ACT2	"RGB(255,255,0)"	UNKNOWN	SYBR	None		
99	E3	F6.1+	"RGB(176,23,31)"			ACT2	"RGB(255,255,0)"	UNKNOWN	SYBR	None		
100	E4	F6.1+	"RGB(176,23,31)"			EVD-GAG	"RGB(128,255,0)"	UNKNOWN	SYBR	None		
101	E5	F6.1+	"RGB(176,23,31)"			EVD-GAG	"RGB(128,255,0)"	UNKNOWN	SYBR	None		
102	E6	F6.1+	"RGB(176,23,31)"			EVD-GAG	"RGB(128,255,0)"	UNKNOWN	SYBR	None		
103	E7	F6.1+	"RGB(176,23,31)"			EVD-IN	"RGB(0,128,192)"	UNKNOWN	SYBR	None		
104	E8	F6.1+	"RGB(176,23,31)"			EVD-IN	"RGB(0,128,192)"	UNKNOWN	SYBR	None		
105	E9	F6.1+	"RGB(176,23,31)"			EVD-IN	"RGB(0,128,192)"	UNKNOWN	SYBR	None		
106	E10	F6.1+	"RGB(176,23,31)"			GAPC	"RGB(176,23,31)"	UNKNOWN	SYBR	None		
107	E11	F6.1+	"RGB(176,23,31)"			GAPC	"RGB(176,23,31)"	UNKNOWN	SYBR	None		
108	E12	F6.1+	"RGB(176,23,31)"			GAPC	"RGB(176,23,31)"	UNKNOWN	SYBR	None		
109	E13											
110	E14											
111	E15											
112	E16											
113	E17											
114	E18											
115	E19											
116	E20											
117	E21											
118	E22											
119	E23											
120	E24											
121	F1	F6.9+	"RGB(255,127,0)"			ACT2	"RGB(255,255,0)"	UNKNOWN	SYBR	None		
122	F2	F6.9+	"RGB(255,127,0)"			ACT2	"RGB(255,255,0)"	UNKNOWN	SYBR	None		
123	F3	F6.9+	"RGB(255,127,0)"			ACT2	"RGB(255,255,0)"	UNKNOWN	SYBR	None		
124	F4	F6.9+	"RGB(255,127,0)"			EVD-GAG	"RGB(128,255,0)"	UNKNOWN	SYBR	None		
125	F5	F6.9+	"RGB(255,127,0)"			EVD-GAG	"RGB(128,255,0)"	UNKNOWN	SYBR	None		
126	F6	F6.9+	"RGB(255,127,0)"			EVD-GAG	"RGB(128,255,0)"	UNKNOWN	SYBR	None		
127	F7	F6.9+	"RGB(255,127,0)"			EVD-IN	"RGB(0,128,192)"	UNKNOWN	SYBR	None		
128	F8	F6.9+	"RGB(255,127,0)"			EVD-IN	"RGB(0,128,192)"	UNKNOWN	SYBR	None		
129	F9	F6.9+	"RGB(255,127,0)"			EVD-IN	"RGB(0,128,192)"	UNKNOWN	SYBR	None		
130	F10	F6.9+	"RGB(255,127,0)"			GAPC	"RGB(176,23,31)"	UNKNOWN	SYBR	None		
131	F11	F6.9+	"RGB(255,127,0)"			GAPC	"RGB(176,23,31)"	UNKNOWN	SYBR	None		
132	F12	F6.9+	"RGB(255,127,0)"			GAPC	"RGB(176,23,31)"	UNKNOWN	SYBR	None		
133	F13	F6.7-	"RGB(238,44,44)"			ACT2	"RGB(255,255,0)"	UNKNOWN	SYBR	None		
134	F14	F6.7-	"RGB(238,44,44)"			ACT2	"RGB(255,255,0)"	UNKNOWN	SYBR	None		
135	F15	F6.7-	"RGB(238,44,44)"			ACT2	"RGB(255,255,0)"	UNKNOWN	SYBR	None		
136	F16	F6.7-	"RGB(238,44,44)"			EVD-GAG	"RGB(128,255,0)"	UNKNOWN	SYBR	None		
137	F17	F6.7-	"RGB(238,44,44)"			EVD-GAG	"RGB(128,255,0)"	UNKNOWN	SYBR	None		
138	F18	F6.7-	"RGB(238,44,44)"			EVD-GAG	"RGB(128,255,0)"	UNKNOWN	SYBR	None		
139	F19	F6.7-	"RGB(238,44,44)"			EVD-IN	"RGB(0,128,192)"	UNKNOWN	SYBR	None		
140	F20	F6.7-	"RGB(238,44,44)"			EVD-IN	"RGB(0,128,192)"	UNKNOWN	SYBR	None		
141	F21	F6.7-	"RGB(238,44,44)"			EVD-IN	"RGB(0,128,192)"	UNKNOWN	SYBR	None		
142	F22	F6.7-	"RGB(238,44,44)"			GAPC	"RGB(176,23,31)"	UNKNOWN	SYBR	None		
143	F23	F6.7-	"RGB(238,44,44)"			GAPC	"RGB(176,23,31)"	UNKNOWN	SYBR	None		
144	F24	F6.7-	"RGB(238,44,44)"			GAPC	"RGB(176,23,31)"	UNKNOWN	SYBR	None		
145	G1	F6.2+	"RGB(0,0,255)"			ACT2	"RGB(255,255,0)"	UNKNOWN	SYBR	None		
146	G2	F6.2+	"RGB(0,0,255)"			ACT2	"RGB(255,255,0)"	UNKNOWN	SYBR	None		
147	G3	F6.2+	"RGB(0,0,255)"			ACT2	"RGB(255,255,0)"	UNKNOWN	SYBR	None		
148	G4	F6.2+	"RGB(0,0,255)"			EVD-GAG	"RGB(128,255,0)"	UNKNOWN	SYBR	None		
149	G5	F6.2+	"RGB(0,0,255)"			EVD-GAG	"RGB(128,255,0)"	UNKNOWN	SYBR	None		
150	G6	F6.2+	"RGB(0,0,255)"			EVD-GAG	"RGB(128,255,0)"	UNKNOWN	SYBR	None		
151	G7	F6.2+	"RGB(0,0,255)"			EVD-IN	"RGB(0,128,192)"	UNKNOWN	SYBR	None		
152	G8	F6.2+	"RGB(0,0,255)"			EVD-IN	"RGB(0,128,192)"	UNKNOWN	SYBR	None		
153	G9	F6.2+	"RGB(0,0,255)"			EVD-IN	"RGB(0,128,192)"	UNKNOWN	SYBR	None		
154	G10	F6.2+	"RGB(0,0,255)"			GAPC	"RGB(176,23,31)"	UNKNOWN	SYBR	None		
155	G11	F6.2+	"RGB(0,0,255)"			GAPC	"RGB(176,23,31)"	UNKNOWN	SYBR	None		
156	G12	F6.2+	"RGB(0,0,255)"			GAPC	"RGB(176,23,31)"	UNKNOWN	SYBR	None		
157	G13											
158	G14											
159	G15											
160	G16											
161	G17											
162	G18											
163	G19											
164	G20											
165	G21											
166	G22											
167	G23											
168	G24											
169	H1	F6.10+	"RGB(238,121,66)"			ACT2	"RGB(255,255,0)"	UNKNOWN	SYBR	None		
170	H2	F6.10+	"RGB(238,121,66)"			ACT2	"RGB(255,255,0)"	UNKNOWN	SYBR	None		
171	H3	F6.10+	"RGB(238,121,66)"			ACT2	"RGB(255,255,0)"	UNKNOWN	SYBR	None		
172	H4	F6.10+	"RGB(238,121,66)"			EVD-GAG	"RGB(128,255,0)"	UNKNOWN	SYBR	None		
173	H5	F6.10+	"RGB(238,121,66)"			EVD-GAG	"RGB(128,255,0)"	UNKNOWN	SYBR	None		
174	H6	F6.10+	"RGB(238,121,66)"			EVD-GAG	"RGB(128,255,0)"	UNKNOWN	SYBR	None		
175	H7	F6.10+	"RGB(238,121,66)"			EVD-IN	"RGB(0,128,192)"	UNKNOWN	SYBR	None		
176	H8	F6.10+	"RGB(238,121,66)"			EVD-IN	"RGB(0,128,192)"	UNKNOWN	SYBR	None		
177	H9	F6.10+	"RGB(238,121,66)"			EVD-IN	"RGB(0,128,192)"	UNKNOWN	SYBR	None		
178	H10	F6.10+	"RGB(238,121,66)"			GAPC	"RGB(176,23,31)"	UNKNOWN	SYBR	None		
179	H11	F6.10+	"RGB(238,121,66)"			GAPC	"RGB(176,23,31)"	UNKNOWN	SYBR	None		
180	H12	F6.10+	"RGB(238,121,66)"			GAPC	"RGB(176,23,31)"	UNKNOWN	SYBR	None		
181	H13	F6.8-	"RGB(51,161,201)"			ACT2	"RGB(255,255,0)"	UNKNOWN	SYBR	None		
182	H14	F6.8-	"RGB(51,161,201)"			ACT2	"RGB(255,255,0)"	UNKNOWN	SYBR	None		
183	H15	F6.8-	"RGB(51,161,201)"			ACT2	"RGB(255,255,0)"	UNKNOWN	SYBR	None		
184	H16	F6.8-	"RGB(51,161,201)"			EVD-GAG	"RGB(128,255,0)"	UNKNOWN	SYBR	None		
185	H17	F6.8-	"RGB(51,161,201)"			EVD-GAG	"RGB(128,255,0)"	UNKNOWN	SYBR	None		
186	H18	F6.8-	"RGB(51,161,201)"			EVD-GAG	"RGB(128,255,0)"	UNKNOWN	SYBR	None		
187	H19	F6.8-	"RGB(51,161,201)"			EVD-IN	"RGB(0,128,192)"	UNKNOWN	SYBR	None		
188	H20	F6.8-	"RGB(51,161,201)"			EVD-IN	"RGB(0,128,192)"	UNKNOWN	SYBR	None		
189	H21	F6.8-	"RGB(51,161,201)"			EVD-IN	"RGB(0,128,192)"	UNKNOWN	SYBR	None		
190	H22	F6.8-	"RGB(51,161,201)"			GAPC	"RGB(176,23,31)"	UNKNOWN	SYBR	None		
191	H23	F6.8-	"RGB(51,161,201)"			GAPC	"RGB(176,23,31)"	UNKNOWN	SYBR	None		
192	H24	F6.8-	"RGB(51,161,201)"			GAPC	"RGB(176,23,31)"	UNKNOWN	SYBR	None		
193	I1	F6.3+	"RGB(0,139,69)"			ACT2	"RGB(255,255,0)"	UNKNOWN	SYBR	None		
194	I2	F6.3+	"RGB(0,139,69)"			ACT2	"RGB(255,255,0)"	UNKNOWN	SYBR	None		
195	I3	F6.3+	"RGB(0,139,69)"			ACT2	"RGB(255,255,0)"	UNKNOWN	SYBR	None		
196	I4	F6.3+	"RGB(0,139,69)"			EVD-GAG	"RGB(128,255,0)"	UNKNOWN	SYBR	None		
197	I5	F6.3+	"RGB(0,139,69)"			EVD-GAG	"RGB(128,255,0)"	UNKNOWN	SYBR	None		
198	I6	F6.3+	"RGB(0,139,69)"			EVD-GAG	"RGB(128,255,0)"	UNKNOWN	SYBR	None		
199	I7	F6.3+	"RGB(0,139,69)"			EVD-IN	"RGB(0,128,192)"	UNKNOWN	SYBR	None		
200	I8	F6.3+	"RGB(0,139,69)"			EVD-IN	"RGB(0,128,192)"	UNKNOWN	SYBR	None		
201	I9	F6.3+	"RGB(0,139,69)"			EVD-IN	"RGB(0,128,192)"	UNKNOWN	SYBR	None		
202	I10	F6.3+	"RGB(0,139,69)"			GAPC	"RGB(176,23,31)"	UNKNOWN	SYBR	None		
203	I11	F6.3+	"RGB(0,139,69)"			GAPC	"RGB(176,23,31)"	UNKNOWN	SYBR	None		
204	I12	F6.3+	"RGB(0,139,69)"			GAPC	"RGB(176,23,31)"	UNKNOWN	SYBR	None		
205	I13											
206	I14											
207	I15											
208	I16											
209	I17											
210	I18											
211	I19											
212	I20											
213	I21											
214	I22											
215	I23											
216	I24											
217	J1	F6.1-	"RGB(142,56,142)"			ACT2	"RGB(255,255,0)"	UNKNOWN	SYBR	None		
218	J2	F6.1-	"RGB(142,56,142)"			ACT2	"RGB(255,255,0)"	UNKNOWN	SYBR	None		
219	J3	F6.1-	"RGB(142,56,142)"			ACT2	"RGB(255,255,0)"	UNKNOWN	SYBR	None		
220	J4	F6.1-	"RGB(142,56,142)"			EVD-GAG	"RGB(128,255,0)"	UNKNOWN	SYBR	None		
221	J5	F6.1-	"RGB(142,56,142)"			EVD-GAG	"RGB(128,255,0)"	UNKNOWN	SYBR	None		
222	J6	F6.1-	"RGB(142,56,142)"			EVD-GAG	"RGB(128,255,0)"	UNKNOWN	SYBR	None		
223	J7	F6.1-	"RGB(142,56,142)"			EVD-IN	"RGB(0,128,192)"	UNKNOWN	SYBR	None		
224	J8	F6.1-	"RGB(142,56,142)"			EVD-IN	"RGB(0,128,192)"	UNKNOWN	SYBR	None		
225	J9	F6.1-	"RGB(142,56,142)"			EVD-IN	"RGB(0,128,192)"	UNKNOWN	SYBR	None		
226	J10	F6.1-	"RGB(142,56,142)"			GAPC	"RGB(176,23,31)"	UNKNOWN	SYBR	None		
227	J11	F6.1-	"RGB(142,56,142)"			GAPC	"RGB(176,23,31)"	UNKNOWN	SYBR	None		
228	J12	F6.1-	"RGB(142,56,142)"			GAPC	"RGB(176,23,31)"	UNKNOWN	SYBR	None		
229	J13	F6.9-	"RGB(238,18,137)"			ACT2	"RGB(255,255,0)"	UNKNOWN	SYBR	None		
230	J14	F6.9-	"RGB(238,18,137)"			ACT2	"RGB(255,255,0)"	UNKNOWN	SYBR	None		
231	J15	F6.9-	"RGB(238,18,137)"			ACT2	"RGB(255,255,0)"	UNKNOWN	SYBR	None		
232	J16	F6.9-	"RGB(238,18,137)"			EVD-GAG	"RGB(128,255,0)"	UNKNOWN	SYBR	None		
233	J17	F6.9-	"RGB(238,18,137)"			EVD-GAG	"RGB(128,255,0)"	UNKNOWN	SYBR	None		
234	J18	F6.9-	"RGB(238,18,137)"			EVD-GAG	"RGB(128,255,0)"	UNKNOWN	SYBR	None		
235	J19	F6.9-	"RGB(238,18,137)"			EVD-IN	"RGB(0,128,192)"	UNKNOWN	SYBR	None		
236	J20	F6.9-	"RGB(238,18,137)"			EVD-IN	"RGB(0,128,192)"	UNKNOWN	SYBR	None		
237	J21	F6.9-	"RGB(238,18,137)"			EVD-IN	"RGB(0,128,192)"	UNKNOWN	SYBR	None		
238	J22	F6.9-	"RGB(238,18,137)"			GAPC	"RGB(176,23,31)"	UNKNOWN	SYBR	None		
239	J23	F6.9-	"RGB(238,18,137)"			GAPC	"RGB(176,23,31)"	UNKNOWN	SYBR	None		
240	J24	F6.9-	"RGB(238,18,137)"			GAPC	"RGB(176,23,31)"	UNKNOWN	SYBR	None		
241	K1	F6.4+	"RGB(255,127,0)"			ACT2	"RGB(255,255,0)"	UNKNOWN	SYBR	None		
242	K2	F6.4+	"RGB(255,127,0)"			ACT2	"RGB(255,255,0)"	UNKNOWN	SYBR	None		
243	K3	F6.4+	"RGB(255,127,0)"			ACT2	"RGB(255,255,0)"	UNKNOWN	SYBR	None		
244	K4	F6.4+	"RGB(255,127,0)"			EVD-GAG	"RGB(128,255,0)"	UNKNOWN	SYBR	None		
245	K5	F6.4+	"RGB(255,127,0)"			EVD-GAG	"RGB(128,255,0)"	UNKNOWN	SYBR	None		
246	K6	F6.4+	"RGB(255,127,0)"			EVD-GAG	"RGB(128,255,0)"	UNKNOWN	SYBR	None		
247	K7	F6.4+	"RGB(255,127,0)"			EVD-IN	"RGB(0,128,192)"	UNKNOWN	SYBR	None		
248	K8	F6.4+	"RGB(255,127,0)"			EVD-IN	"RGB(0,128,192)"	UNKNOWN	SYBR	None		
249	K9	F6.4+	"RGB(255,127,0)"			EVD-IN	"RGB(0,128,192)"	UNKNOWN	SYBR	None		
250	K10	F6.4+	"RGB(255,127,0)"			GAPC	"RGB(176,23,31)"	UNKNOWN	SYBR	None		
251	K11	F6.4+	"RGB(255,127,0)"			GAPC	"RGB(176,23,31)"	UNKNOWN	SYBR	None		
252	K12	F6.4+	"RGB(255,127,0)"			GAPC	"RGB(176,23,31)"	UNKNOWN	SYBR	None		
253	K13											
254	K14											
255	K15											
256	K16											
257	K17											
258	K18											
259	K19											
260	K20											
261	K21											
262	K22											
263	K23											
264	K24											
265	L1	F6.2-	"RGB(198,113,113)"			ACT2	"RGB(255,255,0)"	UNKNOWN	SYBR	None		
266	L2	F6.2-	"RGB(198,113,113)"			ACT2	"RGB(255,255,0)"	UNKNOWN	SYBR	None		
267	L3	F6.2-	"RGB(198,113,113)"			ACT2	"RGB(255,255,0)"	UNKNOWN	SYBR	None		
268	L4	F6.2-	"RGB(198,113,113)"			EVD-GAG	"RGB(128,255,0)"	UNKNOWN	SYBR	None		
269	L5	F6.2-	"RGB(198,113,113)"			EVD-GAG	"RGB(128,255,0)"	UNKNOWN	SYBR	None		
270	L6	F6.2-	"RGB(198,113,113)"			EVD-GAG	"RGB(128,255,0)"	UNKNOWN	SYBR	None		
271	L7	F6.2-	"RGB(198,113,113)"			EVD-IN	"RGB(0,128,192)"	UNKNOWN	SYBR	None		
272	L8	F6.2-	"RGB(198,113,113)"			EVD-IN	"RGB(0,128,192)"	UNKNOWN	SYBR	None		
273	L9	F6.2-	"RGB(198,113,113)"			EVD-IN	"RGB(0,128,192)"	UNKNOWN	SYBR	None		
274	L10	F6.2-	"RGB(198,113,113)"			GAPC	"RGB(176,23,31)"	UNKNOWN	SYBR	None		
275	L11	F6.2-	"RGB(198,113,113)"			GAPC	"RGB(176,23,31)"	UNKNOWN	SYBR	None		
276	L12	F6.2-	"RGB(198,113,113)"			GAPC	"RGB(176,23,31)"	UNKNOWN	SYBR	None		
277	L13	F6.10-	"RGB(176,23,31)"			ACT2	"RGB(255,255,0)"	UNKNOWN	SYBR	None		
278	L14	F6.10-	"RGB(176,23,31)"			ACT2	"RGB(255,255,0)"	UNKNOWN	SYBR	None		
279	L15	F6.10-	"RGB(176,23,31)"			ACT2	"RGB(255,255,0)"	UNKNOWN	SYBR	None		
280	L16	F6.10-	"RGB(176,23,31)"			EVD-GAG	"RGB(128,255,0)"	UNKNOWN	SYBR	None		
281	L17	F6.10-	"RGB(176,23,31)"			EVD-GAG	"RGB(128,255,0)"	UNKNOWN	SYBR	None		
282	L18	F6.10-	"RGB(176,23,31)"			EVD-GAG	"RGB(128,255,0)"	UNKNOWN	SYBR	None		
283	L19	F6.10-	"RGB(176,23,31)"			EVD-IN	"RGB(0,128,192)"	UNKNOWN	SYBR	None		
284	L20	F6.10-	"RGB(176,23,31)"			EVD-IN	"RGB(0,128,192)"	UNKNOWN	SYBR	None		
285	L21	F6.10-	"RGB(176,23,31)"			EVD-IN	"RGB(0,128,192)"	UNKNOWN	SYBR	None		
286	L22	F6.10-	"RGB(176,23,31)"			GAPC	"RGB(176,23,31)"	UNKNOWN	SYBR	None		
287	L23	F6.10-	"RGB(176,23,31)"			GAPC	"RGB(176,23,31)"	UNKNOWN	SYBR	None		
288	L24	F6.10-	"RGB(176,23,31)"			GAPC	"RGB(176,23,31)"	UNKNOWN	SYBR	None		
289	M1	F6.5+	"RGB(139,137,112)"			ACT2	"RGB(255,255,0)"	UNKNOWN	SYBR	None		
290	M2	F6.5+	"RGB(139,137,112)"			ACT2	"RGB(255,255,0)"	UNKNOWN	SYBR	None		
291	M3	F6.5+	"RGB(139,137,112)"			ACT2	"RGB(255,255,0)"	UNKNOWN	SYBR	None		
292	M4	F6.5+	"RGB(139,137,112)"			EVD-GAG	"RGB(128,255,0)"	UNKNOWN	SYBR	None		
293	M5	F6.5+	"RGB(139,137,112)"			EVD-GAG	"RGB(128,255,0)"	UNKNOWN	SYBR	None		
294	M6	F6.5+	"RGB(139,137,112)"			EVD-GAG	"RGB(128,255,0)"	UNKNOWN	SYBR	None		
295	M7	F6.5+	"RGB(139,137,112)"			EVD-IN	"RGB(0,128,192)"	UNKNOWN	SYBR	None		
296	M8	F6.5+	"RGB(139,137,112)"			EVD-IN	"RGB(0,128,192)"	UNKNOWN	SYBR	None		
297	M9	F6.5+	"RGB(139,137,112)"			EVD-IN	"RGB(0,128,192)"	UNKNOWN	SYBR	None		
298	M10	F6.5+	"RGB(139,137,112)"			GAPC	"RGB(176,23,31)"	UNKNOWN	SYBR	None		
299	M11	F6.5+	"RGB(139,137,112)"			GAPC	"RGB(176,23,31)"	UNKNOWN	SYBR	None		
300	M12	F6.5+	"RGB(139,137,112)"			GAPC	"RGB(176,23,31)"	UNKNOWN	SYBR	None		
301	M13											
302	M14											
303	M15											
304	M16											
305	M17											
306	M18											
307	M19											
308	M20											
309	M21											
310	M22											
311	M23											
312	M24											
313	N1	F6.3-	"RGB(0,245,255)"			ACT2	"RGB(255,255,0)"	UNKNOWN	SYBR	None		
314	N2	F6.3-	"RGB(0,245,255)"			ACT2	"RGB(255,255,0)"	UNKNOWN	SYBR	None		
315	N3	F6.3-	"RGB(0,245,255)"			ACT2	"RGB(255,255,0)"	UNKNOWN	SYBR	None		
316	N4	F6.3-	"RGB(0,245,255)"			EVD-GAG	"RGB(128,255,0)"	UNKNOWN	SYBR	None		
317	N5	F6.3-	"RGB(0,245,255)"			EVD-GAG	"RGB(128,255,0)"	UNKNOWN	SYBR	None		
318	N6	F6.3-	"RGB(0,245,255)"			EVD-GAG	"RGB(128,255,0)"	UNKNOWN	SYBR	None		
319	N7	F6.3-	"RGB(0,245,255)"			EVD-IN	"RGB(0,128,192)"	UNKNOWN	SYBR	None		
320	N8	F6.3-	"RGB(0,245,255)"			EVD-IN	"RGB(0,128,192)"	UNKNOWN	SYBR	None		
321	N9	F6.3-	"RGB(0,245,255)"			EVD-IN	"RGB(0,128,192)"	UNKNOWN	SYBR	None		
322	N10	F6.3-	"RGB(0,245,255)"			GAPC	"RGB(176,23,31)"	UNKNOWN	SYBR	None		
323	N11	F6.3-	"RGB(0,245,255)"			GAPC	"RGB(176,23,31)"	UNKNOWN	SYBR	None		
324	N12	F6.3-	"RGB(0,245,255)"			GAPC	"RGB(176,23,31)"	UNKNOWN	SYBR	None		
325	N13					ACT2	"RGB(255,255,0)"	NTC	SYBR	None		
326	N14					ACT2	"RGB(255,255,0)"	NTC	SYBR	None		
327	N15					ACT2	"RGB(255,255,0)"	NTC	SYBR	None		
328	N16					EVD-GAG	"RGB(128,255,0)"	NTC	SYBR	None		
329	N17					EVD-GAG	"RGB(128,255,0)"	NTC	SYBR	None		
330	N18					EVD-GAG	"RGB(128,255,0)"	NTC	SYBR	None		
331	N19					EVD-IN	"RGB(0,128,192)"	NTC	SYBR	None		
332	N20					EVD-IN	"RGB(0,128,192)"	NTC	SYBR	None		
333	N21					EVD-IN	"RGB(0,128,192)"	NTC	SYBR	None		
334	N22					GAPC	"RGB(176,23,31)"	NTC	SYBR	None		
335	N23					GAPC	"RGB(176,23,31)"	NTC	SYBR	None		
336	N24					GAPC	"RGB(176,23,31)"	NTC	SYBR	None		
337	O1	F6.6+	"RGB(139,137,112)"			ACT2	"RGB(255,255,0)"	UNKNOWN	SYBR	None		
338	O2	F6.6+	"RGB(139,137,112)"			ACT2	"RGB(255,255,0)"	UNKNOWN	SYBR	None		
339	O3	F6.6+	"RGB(139,137,112)"			ACT2	"RGB(255,255,0)"	UNKNOWN	SYBR	None		
340	O4	F6.6+	"RGB(139,137,112)"			EVD-GAG	"RGB(128,255,0)"	UNKNOWN	SYBR	None		
341	O5	F6.6+	"RGB(139,137,112)"			EVD-GAG	"RGB(128,255,0)"	UNKNOWN	SYBR	None		
342	O6	F6.6+	"RGB(139,137,112)"			EVD-GAG	"RGB(128,255,0)"	UNKNOWN	SYBR	None		
343	O7	F6.6+	"RGB(139,137,112)"			EVD-IN	"RGB(0,128,192)"	UNKNOWN	SYBR	None		
344	O8	F6.6+	"RGB(139,137,112)"			EVD-IN	"RGB(0,128,192)"	UNKNOWN	SYBR	None		
345	O9	F6.6+	"RGB(139,137,112)"			EVD-IN	"RGB(0,128,192)"	UNKNOWN	SYBR	None		
346	O10	F6.6+	"RGB(139,137,112)"			GAPC	"RGB(176,23,31)"	UNKNOWN	SYBR	None		
347	O11	F6.6+	"RGB(139,137,112)"			GAPC	"RGB(176,23,31)"	UNKNOWN	SYBR	None		
348	O12	F6.6+	"RGB(139,137,112)"			GAPC	"RGB(176,23,31)"	UNKNOWN	SYBR	None		
349	O13											
350	O14											
351	O15											
352	O16											
353	O17											
354	O18											
355	O19											
356	O20											
357	O21											
358	O22											
359	O23											
360	O24											
361	P1	F6.4-	"RGB(238,220,130)"			ACT2	"RGB(255,255,0)"	UNKNOWN	SYBR	None		
362	P2	F6.4-	"RGB(238,220,130)"			ACT2	"RGB(255,255,0)"	UNKNOWN	SYBR	None		
363	P3	F6.4-	"RGB(238,220,130)"			ACT2	"RGB(255,255,0)"	UNKNOWN	SYBR	None		
364	P4	F6.4-	"RGB(238,220,130)"			EVD-GAG	"RGB(128,255,0)"	UNKNOWN	SYBR	None		
365	P5	F6.4-	"RGB(238,220,130)"			EVD-GAG	"RGB(128,255,0)"	UNKNOWN	SYBR	None		
366	P6	F6.4-	"RGB(238,220,130)"			EVD-GAG	"RGB(128,255,0)"	UNKNOWN	SYBR	None		
367	P7	F6.4-	"RGB(238,220,130)"			EVD-IN	"RGB(0,128,192)"	UNKNOWN	SYBR	None		
368	P8	F6.4-	"RGB(238,220,130)"			EVD-IN	"RGB(0,128,192)"	UNKNOWN	SYBR	None		
369	P9	F6.4-	"RGB(238,220,130)"			EVD-IN	"RGB(0,128,192)"	UNKNOWN	SYBR	None		
370	P10	F6.4-	"RGB(238,220,130)"			GAPC	"RGB(176,23,31)"	UNKNOWN	SYBR	None		
371	P11	F6.4-	"RGB(238,220,130)"			GAPC	"RGB(176,23,31)"	UNKNOWN	SYBR	None		
372	P12	F6.4-	"RGB(238,220,130)"			GAPC	"RGB(176,23,31)"	UNKNOWN	SYBR	None		
373	P13											
374	P14											
375	P15											
376	P16											
377	P17											
378	P18											
379	P19											
380	P20											
381	P21											
382	P22											
383	P23											
384	P24											


[Raw Data]
Well	Well Position	Cycle	x1-m1	x2-m2	x3-m3	x4-m4	x5-m5
1	      A1	1	47,706.039	8,334.862	28,647.670	200,642.641	-2,866.244
2	      A2	1	35,716.094	3,952.308	29,053.889	192,260.328	-3,403.865
3	      A3	1	43,344.227	4,466.629	33,281.008	207,787.203	-2,186.964
4	      A4	1	83,422.703	13,858.549	34,917.312	205,162.062	-1,996.782
5	      A5	1	67,599.398	12,106.707	35,605.023	201,684.312	-1,885.220
6	      A6	1	71,004.305	12,778.160	36,652.387	197,884.422	-1,883.841
7	      A7	1	32,607.375	3,134.125	38,782.324	199,119.406	-2,331.294
8	      A8	1	30,409.652	3,122.693	39,647.008	198,188.422	-4,051.428
9	      A9	1	36,478.547	3,431.074	42,150.887	204,120.328	-2,978.399
10	      A10	1	28,347.611	2,819.732	36,180.484	172,997.938	-2,925.112
11	      A11	1	36,606.344	3,469.282	43,516.633	202,581.141	-3,982.219
12	      A12	1	71,242.516	7,355.738	42,555.207	195,358.406	-4,089.169
13	      A13	1	79,641.586	5,649.984	2,361.578	3,441.517	6,426.660
14	      A14	1	71,222.539	6,262.702	2,511.871	4,609.394	13,969.614
15	      A15	1	71,857.812	5,620.721	2,389.940	3,743.070	7,611.868
16	      A16	1	74,640.195	5,560.043	2,185.229	3,097.784	6,622.398
17	      A17	1	76,945.633	5,724.044	2,781.633	2,995.490	5,066.371
18	      A18	1	76,476.859	6,487.109	2,264.269	4,078.209	10,549.002
19	      A19	1	77,599.594	6,772.695	2,621.784	4,092.100	12,857.975
20	      A20	1	79,752.656	6,089.703	2,613.492	3,495.637	9,849.754
21	      A21	1	96,542.992	7,861.723	2,916.354	4,321.897	12,895.153
22	      A22	1	89,048.203	7,041.544	2,711.401	3,728.311	7,399.231
23	      A23	1	92,739.977	6,678.995	2,590.420	3,850.746	5,972.743
24	      A24	1	93,413.469	7,059.160	2,283.905	3,403.155	5,971.796
25	      B1	1	40,574.703	5,383.917	34,035.887	236,257.703	-425.585
26	      B2	1	61,594.867	5,414.978	37,625.465	240,297.031	-1,737.245
27	      B3	1	45,466.871	5,612.358	41,089.727	248,609.484	516.258
28	      B4	1	71,600.961	11,980.312	42,084.684	242,275.609	-15.709
29	      B5	1	65,816.453	11,566.655	40,588.441	223,767.938	56.375
30	      B6	1	61,332.391	10,437.424	43,677.180	228,707.531	515.960
31	      B7	1	36,819.434	3,779.766	46,062.246	232,065.281	441.357
32	      B8	1	35,926.863	3,594.352	46,941.934	229,118.141	1,458.093
33	      B9	1	35,579.516	3,809.471	47,395.352	222,569.750	909.917
34	      B10	1	91,387.312	16,524.379	49,113.324	221,598.797	5,466.376
35	      B11	1	42,367.367	5,469.058	49,528.531	223,268.531	2,197.954
36	      B12	1	40,046.543	4,642.796	47,019.402	212,750.891	4,247.004
37	      B13	1	40,818.641	4,827.874	46,151.340	210,004.219	2,656.329
38	      B14	1	36,678.750	4,454.218	49,329.496	224,796.938	3,051.509
39	      B15	1	45,306.695	5,652.156	46,445.738	215,144.719	3,647.316
40	      B16	1	64,749.656	10,166.371	45,554.258	214,428.484	2,095.957
41	      B17	1	72,018.414	10,967.938	45,219.086	218,561.891	2,750.549
42	      B18	1	67,553.367	10,916.207	44,672.629	222,133.656	2,804.082
43	      B19	1	35,969.836	3,844.380	44,097.145	230,096.438	2,515.422
44	      B20	1	77,107.570	9,089.020	43,397.340	237,229.125	2,774.791
45	      B21	1	34,025.930	3,636.065	41,762.016	241,421.844	2,344.935
46	      B22	1	38,095.180	4,482.145	38,380.508	232,912.000	1,037.214
47	      B23	1	34,627.082	3,659.029	35,405.871	228,007.781	1,496.541
48	      B24	1	40,128.426	4,172.418	36,635.609	250,518.594	1,313.032
49	      C1	1	42,075.684	6,279.177	32,931.934	212,969.172	1,783.933
50	      C2	1	43,296.539	5,826.434	31,982.412	196,277.828	471.092
51	      C3	1	44,480.785	5,611.642	35,198.719	203,129.422	1,285.417
52	      C4	1	59,871.938	9,968.721	31,200.650	170,866.188	823.111
53	      C5	1	72,598.398	12,406.275	36,686.492	188,120.047	1,573.475
54	      C6	1	77,026.242	13,104.673	39,497.109	196,910.719	1,371.489
55	      C7	1	40,347.805	4,335.230	42,051.520	199,300.375	3,096.983
56	      C8	1	37,328.695	4,253.208	40,897.070	187,157.016	2,176.046
57	      C9	1	35,010.918	4,051.986	42,466.316	189,888.672	3,366.119
58	      C10	1	42,118.668	5,290.438	41,509.109	180,596.469	2,233.644
59	      C11	1	42,498.160	5,206.232	45,317.125	194,351.156	3,097.930
60	      C12	1	79,413.672	8,929.675	41,796.660	177,324.078	3,170.247
61	      C13	1	65,683.914	4,803.539	2,322.916	2,621.479	5,963.377
62	      C14	1	69,068.367	5,199.937	2,674.998	2,940.274	5,970.999
63	      C15	1	66,083.625	4,828.195	2,518.795	2,831.062	5,346.772
64	      C16	1	68,722.539	5,103.657	2,308.723	2,547.515	5,298.778
65	      C17	1	79,700.984	6,088.832	2,866.740	3,207.527	6,377.162
66	      C18	1	72,213.461	5,535.071	2,502.379	2,970.317	5,576.581
67	      C19	1	79,213.500	6,862.762	2,750.562	4,461.688	12,021.553
68	      C20	1	79,887.375	6,718.433	2,801.440	4,405.792	8,586.920
69	      C21	1	79,581.703	6,270.838	2,739.559	2,997.638	6,589.988
70	      C22	1	96,009.203	7,893.672	3,081.157	4,517.270	10,879.425
71	      C23	1	92,429.984	7,719.897	2,829.063	4,763.182	11,332.329
72	      C24	1	92,172.539	7,757.596	2,387.174	5,010.279	13,939.021
73	      D1	1	42,694.062	5,080.721	35,844.559	234,022.438	281.108
74	      D2	1	38,268.504	4,216.713	35,722.012	214,682.047	-946.072
75	      D3	1	41,810.945	4,819.654	38,245.402	216,593.516	863.909
76	      D4	1	67,943.680	11,639.009	38,266.328	205,557.766	310.154
77	      D5	1	72,000.727	12,224.322	40,471.977	205,267.859	813.457
78	      D6	1	68,061.969	10,937.035	42,805.734	205,379.188	1,570.713
79	      D7	1	31,987.502	3,043.480	46,738.223	217,786.953	1,341.123
80	      D8	1	34,665.609	3,379.274	47,600.188	212,919.219	2,325.426
81	      D9	1	32,956.617	3,494.353	46,486.898	202,073.688	1,944.174
82	      D10	1	40,621.160	4,922.734	47,947.762	203,304.422	1,278.130
83	      D11	1	44,380.688	4,868.413	46,305.938	192,813.109	1,195.019
84	      D12	1	51,226.047	5,408.489	49,573.613	206,194.594	1,602.211
85	      D13	1	47,146.051	5,028.546	56,881.598	235,968.797	2,492.108
86	      D14	1	38,446.438	4,848.283	52,605.121	222,789.391	945.745
87	      D15	1	44,400.738	5,268.391	51,407.754	218,988.375	944.010
88	      D16	1	65,668.922	9,566.855	50,666.539	221,112.688	815.938
89	      D17	1	72,417.523	10,108.917	51,770.230	233,519.625	883.451
90	      D18	1	70,915.805	10,965.695	48,556.340	225,710.234	1,499.960
91	      D19	1	55,842.461	4,985.808	49,093.477	236,607.922	1,522.998
92	      D20	1	30,828.994	3,315.158	45,047.699	229,479.031	968.902
93	      D21	1	36,747.145	3,677.298	45,813.215	247,076.062	594.909
94	      D22	1	39,350.711	4,685.495	43,008.840	245,475.328	681.266
95	      D23	1	83,570.672	8,218.111	40,886.320	247,355.531	826.583
96	      D24	1	45,433.008	6,124.970	40,618.047	263,112.062	353.715
97	      E1	1	44,596.969	4,976.589	36,038.723	226,317.625	1,077.395
98	      E2	1	42,459.680	4,783.846	37,007.656	217,203.797	373.267
99	      E3	1	38,058.621	4,498.006	37,278.336	206,159.453	181.376
100	      E4	1	78,768.734	14,286.683	38,547.879	200,783.469	1,012.938
101	      E5	1	71,687.273	11,351.915	42,355.406	209,439.641	1,081.432
102	      E6	1	75,964.508	11,987.416	46,169.082	216,983.875	1,294.176
103	      E7	1	33,572.816	3,556.834	46,268.406	211,637.109	1,511.322
104	      E8	1	34,412.375	3,983.579	48,796.125	213,719.953	1,993.611
105	      E9	1	34,224.258	3,457.073	51,792.508	218,755.266	1,350.279
106	      E10	1	38,189.707	4,424.778	49,953.840	207,961.578	981.021
107	      E11	1	51,029.477	5,324.128	52,408.098	213,117.094	1,200.695
108	      E12	1	204,669.938	35,680.410	49,592.336	193,143.969	15,657.031
109	      E13	1	60,051.445	4,368.448	2,101.287	1,771.681	2,354.955
110	      E14	1	66,436.516	4,673.508	2,730.977	2,467.461	3,331.552
111	      E15	1	69,168.781	5,941.829	2,352.000	3,922.984	8,271.695
112	      E16	1	69,050.359	4,956.224	2,844.610	3,092.487	3,462.171
113	      E17	1	79,956.062	5,723.345	3,058.627	3,392.415	3,301.271
114	      E18	1	76,975.969	6,967.080	3,107.093	4,860.199	11,609.284
115	      E19	1	78,844.289	6,514.399	2,818.428	4,476.163	10,341.084
116	      E20	1	81,453.453	6,021.517	2,668.496	3,068.864	4,432.742
117	      E21	1	80,168.445	6,055.833	2,533.214	3,359.854	6,415.796
118	      E22	1	79,296.883	5,855.146	2,215.411	3,437.448	6,201.533
119	      E23	1	92,028.391	7,662.704	2,607.923	4,533.127	12,860.995
120	      E24	1	98,188.094	7,944.709	2,951.521	4,550.748	10,852.615
121	      F1	1	54,074.512	6,671.464	38,663.449	239,030.125	4,949.743
122	      F2	1	55,943.062	7,108.963	45,443.242	261,000.156	6,245.971
123	      F3	1	41,258.977	4,715.962	40,335.781	222,694.016	6,184.303
124	      F4	1	91,695.172	16,307.498	46,156.332	238,263.453	4,842.510
125	      F5	1	80,245.398	13,093.990	46,888.105	227,613.406	4,070.643
126	      F6	1	89,112.867	12,541.464	52,309.875	240,041.812	6,382.966
127	      F7	1	41,221.816	4,351.461	52,997.301	236,535.156	8,551.917
128	      F8	1	41,778.070	4,314.439	51,425.035	220,170.516	9,131.062
129	      F9	1	40,186.824	4,199.851	52,749.176	219,402.312	6,978.614
130	      F10	1	47,793.062	5,541.020	52,182.707	212,715.297	5,785.217
131	      F11	1	51,594.238	6,044.904	56,787.688	225,048.531	7,814.373
132	      F12	1	35,701.293	4,086.848	50,362.348	203,234.141	6,574.156
133	      F13	1	37,607.125	4,524.065	57,323.750	229,425.312	506.230
134	      F14	1	40,525.129	4,072.822	60,332.625	243,301.234	1,324.998
135	      F15	1	67,728.711	9,457.523	62,421.930	254,902.797	2,448.796
136	      F16	1	64,354.180	9,488.504	53,915.145	227,280.703	491.302
137	      F17	1	62,097.262	8,576.723	56,549.891	243,660.062	891.971
138	      F18	1	70,180.750	9,861.909	55,103.449	247,054.781	335.621
139	      F19	1	67,023.891	6,767.405	43,673.770	198,807.594	-923.809
140	      F20	1	36,339.055	3,050.162	50,585.922	256,091.547	652.917
141	      F21	1	36,545.145	3,501.939	51,607.652	267,059.719	1,094.752
142	      F22	1	43,497.234	4,764.009	48,846.395	270,256.375	1,221.726
143	      F23	1	45,770.211	4,987.330	48,318.234	283,443.781	952.195
144	      F24	1	45,963.141	4,984.969	44,041.754	276,917.219	761.738
145	      G1	1	50,144.074	6,490.905	38,554.973	236,155.297	2,365.804
146	      G2	1	41,692.121	5,240.603	36,333.613	206,173.719	823.922
147	      G3	1	48,157.883	6,517.576	45,892.258	243,010.812	1,523.998
148	      G4	1	80,360.711	13,826.046	39,208.285	196,313.422	638.121
149	      G5	1	79,965.133	13,311.563	41,781.090	197,886.688	643.568
150	      G6	1	75,862.633	11,316.982	45,254.281	203,836.969	1,000.768
151	      G7	1	51,183.973	5,217.821	53,818.375	232,541.219	2,183.406
152	      G8	1	44,471.246	4,605.262	52,502.996	217,208.266	2,012.596
153	      G9	1	37,801.121	3,933.455	50,924.461	205,888.328	1,891.326
154	      G10	1	41,130.301	4,795.103	50,386.770	200,722.188	1,288.583
155	      G11	1	40,424.113	4,331.117	48,136.535	188,183.812	1,252.160
156	      G12	1	54,364.613	7,471.731	49,524.074	190,548.953	5,568.549
157	      G13	1	64,351.000	4,421.667	2,581.057	2,139.965	1,565.869
158	      G14	1	63,701.668	4,578.041	2,593.528	2,406.297	2,397.144
159	      G15	1	66,744.656	4,773.601	2,864.106	2,962.508	4,483.897
160	      G16	1	77,464.859	5,516.965	3,223.253	3,286.773	4,931.193
161	      G17	1	71,740.555	5,639.836	3,037.370	3,204.256	5,730.717
162	      G18	1	80,641.328	6,150.165	3,080.924	3,646.602	5,661.653
163	      G19	1	71,476.969	5,169.809	2,744.240	2,825.049	4,829.265
164	      G20	1	81,429.234	6,155.709	3,184.832	3,425.364	5,109.577
165	      G21	1	77,755.844	6,261.390	2,837.093	3,098.770	7,192.777
166	      G22	1	92,502.656	7,823.432	3,080.922	4,124.743	10,476.347
167	      G23	1	98,014.961	8,706.152	3,062.097	5,176.563	17,722.963
168	      G24	1	100,420.500	8,015.427	3,121.159	4,917.530	13,910.301
169	      H1	1	46,406.137	5,510.410	42,310.574	259,241.297	3,037.506
170	      H2	1	57,464.305	10,757.585	41,140.758	233,332.281	2,657.427
171	      H3	1	45,735.172	5,841.798	51,968.453	279,849.625	4,022.799
172	      H4	1	68,898.289	11,786.952	43,641.676	221,733.812	3,688.292
173	      H5	1	87,543.016	15,110.441	48,445.871	233,269.516	2,259.129
174	      H6	1	100,225.930	14,794.778	59,124.379	268,390.594	4,435.976
175	      H7	1	46,861.883	4,399.748	57,660.105	251,606.438	5,196.938
176	      H8	1	45,471.594	4,570.385	54,718.535	230,138.438	7,130.250
177	      H9	1	39,095.242	3,871.435	55,144.793	226,086.406	4,079.154
178	      H10	1	41,417.848	4,547.902	54,459.738	219,005.469	3,672.291
179	      H11	1	66,291.812	7,091.471	56,964.844	224,490.438	3,193.333
180	      H12	1	39,779.129	4,366.886	53,886.273	209,586.156	4,477.619
181	      H13	1	38,674.676	4,674.028	62,786.832	249,331.406	7,457.015
182	      H14	1	45,864.012	6,068.450	60,890.586	243,206.016	8,071.812
183	      H15	1	42,342.137	4,790.868	64,734.352	262,906.719	10,728.735
184	      H16	1	63,670.262	9,621.481	61,176.289	255,812.438	9,070.788
185	      H17	1	73,010.141	9,847.925	61,593.113	259,190.656	7,851.577
186	      H18	1	69,853.891	10,737.424	56,164.234	246,345.062	7,410.452
187	      H19	1	40,191.328	4,001.868	59,904.180	275,531.406	8,847.644
188	      H20	1	36,163.059	3,730.548	54,073.820	261,562.938	8,426.612
189	      H21	1	36,102.160	4,004.344	55,420.336	281,989.562	7,417.193
190	      H22	1	39,593.219	4,372.440	47,935.016	259,206.219	5,002.205
191	      H23	1	41,895.195	5,338.548	49,668.863	285,208.031	4,944.644
192	      H24	1	59,021.953	7,940.179	56,217.738	343,218.688	6,718.113
193	      I1	1	44,613.652	5,893.696	36,646.699	223,168.328	644.587
194	      I2	1	43,966.961	5,359.250	36,917.195	210,834.875	138.671
195	      I3	1	42,275.695	5,327.645	39,683.652	210,572.234	392.372
196	      I4	1	79,312.547	13,321.030	46,081.969	229,912.500	-355.986
197	      I5	1	77,009.289	11,357.739	53,801.207	255,157.094	3,761.696
198	      I6	1	75,215.094	11,372.725	45,793.656	206,217.703	774.922
199	      I7	1	59,885.363	6,049.523	49,676.340	211,961.531	1,446.572
200	      I8	1	42,814.207	4,492.631	49,098.516	204,526.375	1,925.880
201	      I9	1	39,147.887	4,414.548	52,948.828	214,274.297	1,463.303
202	      I10	1	44,829.312	4,919.700	50,156.629	199,395.875	-206.518
203	      I11	1	43,882.738	5,048.654	51,537.012	201,068.312	1,293.041
204	      I12	1	69,025.039	6,381.089	52,157.371	201,799.688	983.414
205	      I13	1	70,315.508	5,764.049	2,764.607	3,431.969	5,044.065
206	      I14	1	63,752.676	4,441.861	2,444.745	2,428.117	2,191.525
207	      I15	1	68,027.180	4,740.969	2,713.518	3,206.148	2,781.479
208	      I16	1	83,866.266	7,233.801	3,062.817	4,893.459	9,757.075
209	      I17	1	89,429.695	6,153.436	3,849.697	3,996.476	4,244.319
210	      I18	1	79,241.906	5,758.136	2,829.408	3,562.241	3,312.070
211	      I19	1	81,225.938	6,424.510	3,303.940	3,645.358	5,810.333
212	      I20	1	87,484.133	7,073.705	3,067.807	4,406.054	7,727.946
213	      I21	1	84,405.516	6,247.468	3,056.118	3,515.875	5,035.803
214	      I22	1	93,262.391	6,755.437	3,070.231	3,857.911	5,838.085
215	      I23	1	90,950.211	7,312.146	2,726.534	4,525.396	10,362.060
216	      I24	1	94,052.469	7,595.221	3,617.551	4,002.948	8,064.398
217	      J1	1	44,141.512	5,313.949	37,179.949	228,888.375	1,417.073
218	      J2	1	42,983.594	5,083.975	38,404.234	221,012.469	1,156.444
219	      J3	1	60,856.324	7,599.257	41,916.152	224,354.938	1,291.107
220	      J4	1	86,118.000	14,087.829	53,103.953	269,354.219	1,591.736
221	      J5	1	77,869.102	13,043.659	44,414.168	211,432.031	932.047
222	      J6	1	110,213.758	18,237.494	43,587.723	193,794.734	1,601.529
223	      J7	1	39,077.676	4,009.446	51,339.488	223,801.672	2,096.476
224	      J8	1	45,912.562	4,596.350	52,219.695	219,779.938	2,164.183
225	      J9	1	36,110.090	3,885.306	49,160.078	201,183.062	1,685.250
226	      J10	1	46,477.484	5,686.803	52,070.586	208,441.062	2,288.160
227	      J11	1	45,354.289	4,981.534	55,054.836	216,253.219	1,266.655
228	      J12	1	80,232.711	10,647.167	53,337.430	206,424.641	2,225.305
229	      J13	1	40,361.652	4,724.311	64,125.262	257,495.594	160.354
230	      J14	1	36,325.500	4,023.189	62,907.156	254,654.422	-84.676
231	      J15	1	45,691.145	5,162.506	64,171.680	262,573.906	23.244
232	      J16	1	80,010.180	11,093.485	60,690.332	253,936.562	-463.032
233	      J17	1	68,235.805	10,244.212	58,771.945	252,434.219	-669.404
234	      J18	1	77,329.820	10,940.575	60,454.387	267,771.969	303.828
235	      J19	1	38,650.000	4,284.543	58,783.793	274,491.531	1,260.003
236	      J20	1	37,083.047	4,052.943	54,951.656	268,718.938	599.498
237	      J21	1	58,130.324	9,470.286	54,786.336	281,580.000	1,458.892
238	      J22	1	42,566.531	5,227.346	50,867.668	278,967.844	29.082
239	      J23	1	44,511.520	5,210.467	49,540.953	289,570.906	-230.372
240	      J24	1	54,053.781	6,397.255	53,748.203	334,230.812	1,246.597
241	      K1	1	48,511.566	6,091.409	35,273.027	218,060.750	1,347.087
242	      K2	1	45,695.500	5,544.587	38,328.125	222,362.953	1,043.009
243	      K3	1	40,573.035	5,603.465	42,502.812	229,737.656	1,835.533
244	      K4	1	117,078.805	19,088.656	52,181.074	262,549.281	1,291.221
245	      K5	1	76,734.273	12,654.714	43,402.184	210,687.672	1,799.256
246	      K6	1	106,845.289	14,742.420	58,689.398	266,098.531	3,193.521
247	      K7	1	47,253.281	4,776.304	58,977.066	259,489.656	2,798.683
248	      K8	1	41,287.105	4,258.741	51,394.762	219,039.938	3,311.698
249	      K9	1	29,966.170	3,275.893	51,363.477	214,863.734	2,688.599
250	      K10	1	43,964.145	4,574.379	49,292.832	200,425.703	1,564.123
251	      K11	1	54,092.598	5,731.032	50,270.953	199,272.469	1,775.471
252	      K12	1	46,914.371	5,184.604	55,930.203	222,081.766	5,288.835
253	      K13	1	61,660.102	4,001.950	2,291.880	2,461.326	1,853.859
254	      K14	1	64,155.207	4,537.747	2,715.248	2,832.261	3,353.092
255	      K15	1	75,861.656	4,859.004	2,983.024	3,058.238	1,517.295
256	      K16	1	68,062.273	4,912.497	2,972.389	2,940.445	3,488.489
257	      K17	1	72,624.500	5,274.276	2,819.617	2,989.221	3,695.604
258	      K18	1	69,772.812	4,486.093	2,640.521	3,052.267	855.135
259	      K19	1	94,989.352	6,446.064	3,281.529	3,674.285	3,887.125
260	      K20	1	78,254.594	5,601.026	2,782.317	3,382.712	5,451.131
261	      K21	1	76,241.625	5,842.080	2,844.148	3,635.517	5,181.302
262	      K22	1	82,843.734	6,151.313	2,704.735	3,957.271	5,775.805
263	      K23	1	94,213.539	7,355.306	3,215.800	4,153.749	8,607.357
264	      K24	1	102,028.711	7,411.943	3,287.805	3,490.247	4,059.484
265	      L1	1	42,403.426	5,124.687	42,946.766	276,383.281	559.193
266	      L2	1	41,296.828	5,016.485	41,387.633	247,635.297	-154.418
267	      L3	1	41,379.887	4,804.776	44,338.348	250,626.703	93.962
268	      L4	1	78,900.016	13,659.765	53,272.199	280,422.094	119.526
269	      L5	1	79,769.633	13,078.777	58,079.078	291,548.156	367.484
270	      L6	1	74,357.523	11,277.369	56,857.457	270,715.469	410.082
271	      L7	1	36,545.551	3,851.198	56,188.184	258,680.438	1,170.092
272	      L8	1	35,685.422	3,863.586	55,419.320	247,756.484	510.636
273	      L9	1	32,803.902	3,914.428	54,697.172	236,315.781	250.188
274	      L10	1	40,346.953	5,002.838	54,875.711	232,253.531	-520.033
275	      L11	1	44,904.270	5,249.010	56,569.219	236,708.469	673.978
276	      L12	1	40,729.238	4,844.081	60,537.992	248,202.547	452.376
277	      L13	1	38,411.234	4,605.240	60,239.785	252,598.922	14,211.376
278	      L14	1	40,308.285	4,889.902	62,913.582	264,813.469	15,803.063
279	      L15	1	40,786.598	4,803.376	59,600.090	254,926.891	15,807.812
280	      L16	1	94,992.922	14,782.945	60,084.047	259,117.906	7,839.319
281	      L17	1	67,635.867	10,172.312	59,966.680	269,021.531	8,706.342
282	      L18	1	66,087.297	9,844.988	58,121.051	270,569.094	12,262.271
283	      L19	1	36,639.434	3,871.250	56,945.547	276,942.844	10,175.779
284	      L20	1	40,872.617	4,184.632	59,062.098	300,696.625	14,167.965
285	      L21	1	37,361.633	4,033.130	54,074.707	289,251.406	10,650.190
286	      L22	1	43,497.402	5,234.702	48,457.367	273,118.719	7,293.737
287	      L23	1	42,669.781	5,233.362	48,807.270	295,689.031	6,603.461
288	      L24	1	50,804.816	5,665.835	49,666.012	319,575.531	10,333.428
289	      M1	1	48,897.824	5,846.464	35,358.477	227,772.859	2,883.297
290	      M2	1	42,271.602	4,991.092	35,715.672	217,133.078	1,974.210
291	      M3	1	45,535.070	5,994.157	37,798.750	215,941.719	1,901.259
292	      M4	1	78,601.195	13,644.186	39,701.574	211,918.453	1,493.450
293	      M5	1	70,860.047	11,460.570	47,411.316	240,484.875	3,065.349
294	      M6	1	83,208.703	12,755.853	48,421.469	233,756.922	2,682.540
295	      M7	1	43,439.105	4,491.806	53,073.531	246,793.469	3,492.814
296	      M8	1	49,131.992	4,944.799	52,259.828	233,058.516	3,953.434
297	      M9	1	67,311.742	7,477.803	49,653.707	216,843.469	3,626.904
298	      M10	1	72,426.109	7,056.722	49,483.391	211,760.469	2,791.792
299	      M11	1	42,972.406	5,009.072	52,081.301	220,024.938	3,474.297
300	      M12	1	42,482.496	5,320.157	47,568.582	199,414.547	5,393.049
301	      M13	1	66,089.672	4,685.224	2,699.318	2,226.898	1,898.706
302	      M14	1	68,954.477	5,335.160	2,625.667	3,170.994	5,680.878
303	      M15	1	76,318.219	6,633.885	2,772.120	3,902.176	9,033.910
304	      M16	1	68,227.734	5,172.570	2,454.623	2,849.944	4,993.492
305	      M17	1	86,302.953	6,388.984	3,230.396	3,338.893	4,154.628
306	      M18	1	75,505.422	5,185.332	2,788.567	2,641.885	3,864.450
307	      M19	1	77,998.258	6,418.555	2,785.375	4,205.105	9,707.131
308	      M20	1	86,070.516	7,143.974	3,115.452	4,029.896	11,844.498
309	      M21	1	82,765.344	6,390.784	3,035.265	3,618.061	6,695.645
310	      M22	1	91,214.766	7,031.189	3,324.614	4,107.230	7,640.788
311	      M23	1	91,653.219	6,500.374	2,766.264	3,360.734	7,882.336
312	      M24	1	96,683.820	6,932.764	3,283.329	2,771.622	5,012.381
313	      N1	1	40,578.160	5,170.854	39,183.172	265,399.469	1,209.508
314	      N2	1	36,976.418	4,048.272	38,681.953	245,378.359	-43.981
315	      N3	1	37,525.609	4,465.907	42,836.840	255,916.797	901.334
316	      N4	1	59,707.586	9,600.070	47,302.520	267,526.812	1,577.303
317	      N5	1	61,135.203	9,645.395	48,475.074	259,832.812	1,059.968
318	      N6	1	64,490.047	10,636.792	50,100.195	253,396.469	1,122.101
319	      N7	1	34,603.289	3,780.879	56,940.934	280,077.406	1,643.892
320	      N8	1	36,489.406	3,699.643	53,591.926	253,721.328	1,848.151
321	      N9	1	33,417.414	3,599.221	53,054.945	243,781.812	2,065.700
322	      N10	1	37,768.484	4,101.833	54,097.348	245,025.797	1,575.055
323	      N11	1	37,103.910	4,158.890	51,517.953	228,752.031	2,613.593
324	      N12	1	35,189.613	3,988.531	54,962.590	242,738.453	1,214.104
325	      N13	1	32,581.520	4,039.615	67,740.875	309,289.500	-68.843
326	      N14	1	32,254.734	3,705.345	65,050.426	298,366.219	-154.833
327	      N15	1	32,741.955	4,216.022	68,905.078	323,698.188	-352.747
328	      N16	1	51,845.043	7,594.062	68,204.188	324,744.375	-545.573
329	      N17	1	56,186.145	7,954.745	61,919.086	301,305.781	-1,008.933
330	      N18	1	50,502.090	8,074.279	63,386.934	322,321.281	-982.838
331	      N19	1	29,053.277	3,155.546	63,520.684	337,500.812	-654.804
332	      N20	1	31,185.166	3,433.395	59,213.355	329,910.656	-1,070.879
333	      N21	1	33,422.504	3,485.623	59,563.738	347,580.812	-693.712
334	      N22	1	38,583.402	4,070.971	53,327.176	325,350.500	212.040
335	      N23	1	52,266.754	5,279.381	56,798.480	368,413.938	-881.298
336	      N24	1	54,986.273	8,536.429	52,725.512	366,343.562	-1,254.919
337	      O1	1	48,214.527	6,230.469	36,674.578	256,965.734	802.873
338	      O2	1	42,328.648	5,209.445	35,891.418	235,460.422	-563.887
339	      O3	1	45,351.387	5,577.205	36,826.469	226,376.391	1,217.633
340	      O4	1	80,585.219	14,123.369	39,764.961	228,848.250	-31.812
341	      O5	1	71,488.195	11,880.329	50,698.312	276,487.375	1,650.779
342	      O6	1	83,000.297	13,691.074	55,193.992	283,541.688	1,409.499
343	      O7	1	42,045.488	4,847.823	51,803.926	262,372.469	1,004.954
344	      O8	1	38,161.230	4,523.481	49,336.723	241,119.141	717.977
345	      O9	1	36,374.531	4,225.270	47,699.789	226,145.922	1,046.789
346	      O10	1	300,008.188	22,577.395	56,330.211	235,846.125	3,973.522
347	      O11	1	45,934.574	6,303.078	51,031.324	233,564.391	1,369.827
348	      O12	1	47,614.242	6,512.292	48,123.020	216,794.750	1,927.174
349	      O13	1	82,262.227	7,569.276	3,115.749	5,004.525	13,599.822
350	      O14	1	87,666.438	8,346.396	3,526.458	5,687.750	15,560.296
351	      O15	1	81,766.289	7,280.155	3,097.440	4,964.511	11,997.270
352	      O16	1	75,939.211	6,631.169	2,772.823	4,209.801	10,365.915
353	      O17	1	89,358.016	7,475.562	3,547.679	5,007.447	10,419.478
354	      O18	1	94,472.320	7,546.492	3,445.419	4,658.167	10,672.015
355	      O19	1	85,725.945	7,688.205	3,022.677	4,485.531	10,785.433
356	      O20	1	90,608.547	7,798.516	3,056.281	4,584.358	10,138.365
357	      O21	1	85,677.016	7,360.864	2,901.107	3,797.331	9,173.919
358	      O22	1	96,560.492	7,702.497	3,343.586	3,914.794	9,382.337
359	      O23	1	91,703.062	6,837.441	3,231.450	3,865.270	4,026.046
360	      O24	1	92,207.922	6,406.175	2,787.300	2,909.186	4,285.119
361	      P1	1	51,195.902	5,798.945	39,993.844	291,101.406	-365.069
362	      P2	1	39,725.980	4,593.609	37,532.922	259,082.938	-251.089
363	      P3	1	44,785.637	5,049.364	40,867.910	262,648.469	-44.228
364	      P4	1	93,376.945	12,330.870	42,553.617	257,034.719	620.842
365	      P5	1	133,572.375	28,561.010	44,748.363	257,442.797	-69.116
366	      P6	1	58,250.559	9,883.661	41,618.410	233,231.719	-136.393
367	      P7	1	35,548.441	3,547.115	47,746.699	255,862.078	122.386
368	      P8	1	40,461.383	4,383.030	56,994.500	295,165.844	971.893
369	      P9	1	34,636.938	3,549.217	47,522.664	237,992.984	131.051
370	      P10	1	41,293.484	4,822.788	55,421.926	274,053.500	-53.559
371	      P11	1	56,602.961	5,965.587	52,469.438	254,032.156	1,249.550
372	      P12	1	41,869.594	4,596.642	49,527.074	238,255.453	776.342
373	      P13	1	81,846.922	6,391.011	3,297.910	3,339.100	7,841.804
374	      P14	1	80,520.125	6,875.923	3,179.819	4,316.839	10,510.644
375	      P15	1	81,458.719	6,994.974	3,007.901	4,212.811	8,402.346
376	      P16	1	67,433.359	4,801.297	2,429.453	2,946.974	1,759.991
377	      P17	1	90,411.250	6,918.289	3,354.353	4,341.024	8,041.492
378	      P18	1	96,083.258	7,353.281	3,213.684	4,458.781	8,528.136
379	      P19	1	88,241.523	7,124.484	3,011.902	3,758.065	7,558.986
380	      P20	1	101,958.672	8,129.393	3,535.685	4,959.723	8,505.435
381	      P21	1	104,773.828	8,418.660	3,857.931	4,110.903	7,638.113
382	      P22	1	100,679.055	7,880.967	3,389.785	3,978.696	7,960.257
383	      P23	1	110,564.195	6,834.109	3,712.288	3,924.897	2,151.541
384	      P24	1	98,612.492	6,622.528	3,333.095	3,935.468	4,439.754
1	      A1	2	47,538.445	8,047.859	28,020.262	196,365.297	-2,577.754
2	      A2	2	36,330.223	4,783.152	28,372.465	187,139.188	-3,575.546
3	      A3	2	43,628.027	5,021.319	32,609.520	203,198.797	-2,168.017
4	      A4	2	87,109.500	15,586.266	34,022.512	200,494.469	-2,322.357
5	      A5	2	74,905.867	13,510.302	34,705.660	196,059.469	-2,249.621
6	      A6	2	76,037.375	14,209.571	35,899.340	192,972.891	-1,787.161
7	      A7	2	33,542.125	3,295.070	37,785.086	192,941.984	-2,238.997
8	      A8	2	30,624.945	2,966.886	38,215.766	192,324.203	-3,779.902
9	      A9	2	37,041.715	3,267.340	41,074.590	198,915.250	-3,380.125
10	      A10	2	27,781.828	3,119.665	35,895.934	171,425.672	-3,157.524
11	      A11	2	37,171.078	3,621.568	41,881.383	197,375.250	-4,353.162
12	      A12	2	72,045.867	7,742.650	41,599.777	191,704.328	-4,350.833
13	      A13	2	80,088.984	5,527.724	2,437.674	3,453.299	5,756.146
14	      A14	2	71,168.867	6,468.654	2,378.928	4,912.478	14,103.821
15	      A15	2	70,811.898	5,369.658	2,372.467	3,722.180	7,474.275
16	      A16	2	73,706.648	5,321.525	2,224.488	3,013.476	5,791.031
17	      A17	2	77,026.047	5,752.578	2,518.242	3,288.324	4,571.665
18	      A18	2	76,020.531	6,267.987	2,272.057	3,827.148	10,556.360
19	      A19	2	77,782.578	6,704.994	2,296.075	4,464.893	12,217.563
20	      A20	2	79,192.266	6,424.435	2,554.554	3,946.015	10,432.770
21	      A21	2	95,740.047	7,958.562	3,014.385	4,678.804	13,142.956
22	      A22	2	89,195.578	7,262.994	2,343.778	4,094.342	7,615.768
23	      A23	2	92,360.289	7,035.824	2,503.278	3,749.422	6,069.913
24	      A24	2	92,861.148	6,905.898	2,562.972	3,495.914	6,029.449
25	      B1	2	39,173.133	5,346.568	33,171.527	230,525.328	37.619
26	      B2	2	61,747.293	5,461.673	36,809.633	235,006.547	-1,479.334
27	      B3	2	43,960.430	5,668.690	40,229.340	244,117.844	680.248
28	      B4	2	74,573.688	13,530.113	41,453.512	237,478.734	314.873
29	      B5	2	67,996.711	12,770.656	39,781.160	219,541.453	-221.200
30	      B6	2	64,354.816	10,990.570	42,436.059	223,236.219	529.621
31	      B7	2	36,102.992	3,631.173	44,933.980	226,822.750	794.848
32	      B8	2	36,191.938	4,036.029	45,923.055	224,451.406	1,000.231
33	      B9	2	36,763.332	3,905.342	46,795.367	219,891.766	1,031.210
34	      B10	2	89,497.102	15,592.866	48,088.695	218,866.125	5,282.134
35	      B11	2	43,069.332	5,640.983	48,386.168	218,923.266	2,505.214
36	      B12	2	39,156.090	4,973.894	46,287.527	209,929.297	4,701.945
37	      B13	2	41,825.762	5,127.060	45,625.215	206,453.391	2,936.118
38	      B14	2	35,973.336	4,689.814	48,144.004	220,066.203	3,153.387
39	      B15	2	47,717.164	5,508.366	45,478.027	211,575.000	3,633.145
40	      B16	2	67,697.430	11,226.527	44,474.867	210,665.734	2,003.020
41	      B17	2	76,539.781	12,170.584	44,203.898	214,886.328	2,904.043
42	      B18	2	68,456.703	11,727.698	43,659.059	217,906.594	3,072.021
43	      B19	2	34,640.969	4,084.311	42,872.387	224,906.156	2,320.504
44	      B20	2	78,743.328	9,257.808	42,475.992	231,027.656	3,522.548
45	      B21	2	33,967.172	3,947.429	40,677.477	235,985.469	2,457.936
46	      B22	2	39,461.770	4,339.948	37,589.684	227,210.391	1,536.670
47	      B23	2	34,697.820	4,525.793	34,697.957	223,245.062	1,444.785
48	      B24	2	39,694.234	4,339.446	35,957.508	245,440.281	1,462.969
49	      C1	2	43,121.875	6,495.861	32,174.191	207,499.594	1,643.274
50	      C2	2	42,651.871	6,345.132	31,526.311	191,850.562	975.050
51	      C3	2	45,266.953	6,091.303	34,144.320	198,083.609	1,080.262
52	      C4	2	61,530.801	10,864.430	30,689.750	167,277.297	892.990
53	      C5	2	76,345.633	13,569.287	36,016.324	185,244.781	1,550.742
54	      C6	2	82,386.125	13,918.842	38,826.219	191,971.109	1,862.250
55	      C7	2	41,009.934	4,874.417	40,997.102	194,214.688	2,819.208
56	      C8	2	38,951.727	4,043.055	39,668.855	182,413.672	2,150.496
57	      C9	2	35,258.137	4,010.969	41,221.336	184,752.609	2,918.273
58	      C10	2	44,589.820	5,403.246	41,196.395	179,435.656	1,894.741
59	      C11	2	43,389.059	5,295.024	44,414.223	190,347.672	3,052.533
60	      C12	2	83,081.336	9,426.429	41,333.824	174,583.094	3,002.790
61	      C13	2	65,428.562	5,005.776	2,069.453	2,469.814	6,082.589
62	      C14	2	68,190.352	5,207.027	2,587.135	3,162.103	5,955.820
63	      C15	2	65,198.699	5,232.625	2,519.438	2,812.770	5,434.488
64	      C16	2	67,871.539	5,324.391	2,363.126	2,486.261	5,016.121
65	      C17	2	78,481.562	6,075.391	2,868.675	3,158.152	6,582.290
66	      C18	2	72,000.367	5,315.101	2,574.948	3,028.099	5,698.692
67	      C19	2	78,396.844	7,097.215	2,722.003	4,236.459	12,253.785
68	      C20	2	79,073.094	6,880.793	2,696.565	4,332.865	9,181.612
69	      C21	2	77,278.031	6,028.010	2,878.701	2,938.723	7,236.232
70	      C22	2	94,918.367	7,711.742	3,161.433	4,902.393	10,751.966
71	      C23	2	92,566.234	7,418.040	2,963.887	4,731.652	11,519.843
72	      C24	2	89,182.273	7,950.284	2,395.953	4,875.739	12,934.545
73	      D1	2	42,519.824	5,544.869	35,207.328	229,425.406	507.260
74	      D2	2	39,013.930	4,765.943	34,381.121	209,198.281	-530.656
75	      D3	2	40,641.172	5,258.497	37,265.305	211,493.516	899.486
76	      D4	2	69,917.156	12,456.761	37,375.637	200,072.734	-121.035
77	      D5	2	73,570.609	12,635.187	39,960.891	202,506.438	1,143.836
78	      D6	2	69,449.320	11,735.973	41,936.516	201,196.562	1,594.384
79	      D7	2	30,904.398	3,245.600	45,741.082	212,802.422	1,557.769
80	      D8	2	34,547.055	3,642.733	46,389.695	207,857.797	2,460.488
81	      D9	2	33,735.871	3,832.853	45,399.383	197,270.047	2,059.219
82	      D10	2	40,900.965	5,187.342	47,217.195	200,616.562	1,031.639
83	      D11	2	45,969.777	5,079.363	45,170.566	189,452.672	1,198.423
84	      D12	2	51,729.453	5,982.190	48,735.945	201,740.594	1,732.257
85	      D13	2	46,920.051	5,623.243	55,942.414	231,154.391	2,619.837
86	      D14	2	39,470.711	5,011.998	51,673.887	218,609.688	971.974
87	      D15	2	46,530.941	5,904.081	50,267.957	215,038.047	866.455
88	      D16	2	66,734.391	10,131.632	50,276.160	219,551.391	562.811
89	      D17	2	73,077.039	10,179.266	51,342.188	230,707.953	1,108.793
90	      D18	2	71,535.000	11,501.136	48,288.570	223,558.469	1,432.848
91	      D19	2	55,574.949	5,175.755	48,129.836	231,602.578	1,585.989
92	      D20	2	31,474.924	3,485.292	44,334.273	226,000.172	886.002
93	      D21	2	36,482.695	3,641.582	45,141.512	242,838.219	740.244
94	      D22	2	37,398.734	4,643.729	42,207.855	239,946.031	747.459
95	      D23	2	81,408.523	9,006.649	39,871.062	242,118.969	264.937
96	      D24	2	45,930.695	6,175.875	39,961.496	258,702.016	503.023
97	      E1	2	42,752.020	5,200.351	35,496.008	220,866.562	1,175.488
98	      E2	2	43,817.895	5,360.944	36,146.715	212,006.344	383.734
99	      E3	2	38,426.648	4,835.926	36,335.125	201,223.719	256.410
100	      E4	2	80,639.172	14,974.819	38,039.562	197,657.672	1,000.958
101	      E5	2	77,473.008	13,060.748	41,760.316	205,563.266	832.365
102	      E6	2	84,245.672	13,501.574	45,539.926	213,248.750	1,113.370
103	      E7	2	34,153.340	3,579.137	45,018.207	203,774.484	2,047.657
104	      E8	2	36,078.027	3,912.875	47,612.781	207,014.656	1,870.046
105	      E9	2	36,138.969	3,515.328	50,462.508	213,125.281	858.482
106	      E10	2	38,995.074	4,445.395	49,277.105	204,047.188	842.988
107	      E11	2	50,316.066	5,170.344	51,260.324	207,788.781	1,071.296
108	      E12	2	207,650.500	35,632.785	49,585.969	191,259.547	15,963.175
109	      E13	2	58,752.977	3,817.278	2,114.570	1,811.484	1,342.469
110	      E14	2	64,853.602	4,521.673	2,558.142	2,252.013	2,960.171
111	      E15	2	69,974.328	6,101.148	2,773.078	3,853.484	8,836.794
112	      E16	2	68,838.031	5,102.214	2,761.754	2,983.743	2,980.865
113	      E17	2	79,017.828	5,943.095	3,111.333	3,274.918	3,353.977
114	      E18	2	77,045.609	6,845.013	2,950.870	4,612.109	11,729.199
115	      E19	2	79,725.984	6,396.983	2,891.331	4,492.760	10,622.727
116	      E20	2	81,294.664	5,633.763	2,742.276	2,826.109	4,413.538
117	      E21	2	80,560.000	6,166.372	2,645.195	3,167.058	6,479.374
118	      E22	2	78,625.703	5,887.258	2,171.248	2,943.562	6,382.085
119	      E23	2	90,804.430	7,348.786	2,601.468	4,417.766	12,740.430
120	      E24	2	96,341.266	7,534.043	3,024.081	3,933.949	9,426.944
121	      F1	2	54,488.391	7,432.787	38,247.930	234,664.016	5,070.158
122	      F2	2	55,295.797	7,109.287	44,779.539	257,521.750	6,135.919
123	      F3	2	40,763.223	5,478.570	39,738.125	217,953.359	6,283.190
124	      F4	2	97,645.812	17,669.896	45,438.438	233,069.797	4,458.727
125	      F5	2	82,941.117	13,569.927	46,222.688	224,078.203	5,097.776
126	      F6	2	90,660.695	13,570.131	51,349.422	236,395.172	6,911.192
127	      F7	2	41,299.191	4,522.654	51,935.598	230,800.625	9,209.651
128	      F8	2	39,704.801	4,174.920	50,370.941	216,192.359	8,625.232
129	      F9	2	40,735.730	4,301.698	51,310.598	214,592.016	6,818.246
130	      F10	2	47,598.270	5,620.750	51,950.773	210,383.328	6,357.290
131	      F11	2	52,068.793	6,148.944	56,123.270	222,594.766	8,737.363
132	      F12	2	37,726.555	4,231.813	49,728.918	199,775.375	6,537.870
133	      F13	2	38,670.625	4,405.841	55,593.738	224,227.000	854.382
134	      F14	2	40,501.902	4,677.213	59,493.910	240,622.672	978.430
135	      F15	2	65,826.000	9,383.966	61,000.672	247,569.844	1,600.106
136	      F16	2	65,766.672	10,234.976	53,385.035	224,720.828	283.467
137	      F17	2	62,321.113	8,902.314	55,983.113	240,933.844	499.390
138	      F18	2	70,283.656	10,636.845	54,702.082	243,832.359	416.267
139	      F19	2	59,564.754	6,569.093	41,581.539	186,822.594	-971.833
140	      F20	2	35,567.137	2,916.380	50,308.883	252,425.781	485.498
141	      F21	2	36,326.203	3,693.401	50,811.730	264,531.969	945.357
142	      F22	2	42,452.312	5,043.253	48,437.434	265,884.781	922.672
143	      F23	2	44,821.039	4,719.688	48,504.871	282,129.469	1,122.711
144	      F24	2	46,759.938	4,738.499	43,767.461	272,567.094	406.169
145	      G1	2	50,522.613	6,824.864	38,180.770	230,955.609	2,212.552
146	      G2	2	42,785.352	5,331.433	35,862.934	202,949.297	741.679
147	      G3	2	50,963.695	6,729.262	45,136.910	238,917.625	1,266.371
148	      G4	2	86,422.859	15,324.775	38,995.746	193,927.562	428.029
149	      G5	2	86,546.352	14,740.229	41,323.809	195,075.844	747.637
150	      G6	2	78,898.141	12,055.616	44,624.176	201,332.047	789.386
151	      G7	2	52,261.660	5,049.907	52,709.160	227,686.016	1,597.956
152	      G8	2	45,531.680	4,987.243	51,526.090	214,693.766	2,099.890
153	      G9	2	38,301.066	4,123.228	49,673.551	202,018.688	1,835.638
154	      G10	2	41,692.445	5,038.012	49,875.602	198,338.844	703.975
155	      G11	2	41,341.949	4,655.184	47,782.156	185,816.609	1,395.071
156	      G12	2	54,779.188	7,422.696	48,616.977	187,135.844	5,673.173
157	      G13	2	62,006.867	4,349.292	2,429.844	2,051.871	1,415.895
158	      G14	2	63,331.980	4,366.946	2,811.194	2,565.166	1,792.986
159	      G15	2	66,858.297	4,922.412	2,847.380	2,988.887	4,321.241
160	      G16	2	76,432.992	5,559.345	3,216.551	3,445.724	4,617.615
161	      G17	2	71,074.883	5,351.982	3,147.062	3,227.836	5,665.275
162	      G18	2	80,006.305	6,057.805	2,928.194	3,459.853	5,445.343
163	      G19	2	69,536.562	5,322.955	2,711.883	3,025.451	4,588.239
164	      G20	2	82,242.859	6,341.519	2,992.604	3,408.356	5,315.264
165	      G21	2	77,713.211	6,189.763	2,766.591	3,549.546	6,855.354
166	      G22	2	92,859.414	8,086.869	3,116.934	4,447.021	10,379.324
167	      G23	2	97,147.969	8,896.894	2,864.089	5,388.058	17,259.055
168	      G24	2	100,212.188	8,073.979	3,252.961	4,693.341	12,885.345
169	      H1	2	47,233.715	5,802.436	41,597.305	255,380.031	3,461.021
170	      H2	2	56,787.422	10,964.062	40,502.770	229,137.094	3,067.316
171	      H3	2	45,423.258	5,825.730	51,051.359	273,098.750	4,497.784
172	      H4	2	74,780.664	13,258.648	42,333.383	215,400.125	3,963.218
173	      H5	2	90,665.602	15,647.382	47,771.402	229,242.016	2,961.013
174	      H6	2	100,287.695	15,437.143	57,732.676	262,927.750	4,788.261
175	      H7	2	46,243.168	4,323.085	56,350.109	245,104.453	5,968.393
176	      H8	2	45,081.875	4,276.484	53,453.980	223,457.484	7,240.703
177	      H9	2	39,524.090	3,963.223	53,495.789	219,795.156	3,816.005
178	      H10	2	41,306.051	4,652.662	53,169.406	213,446.141	4,144.998
179	      H11	2	70,078.281	7,257.784	56,228.246	220,509.578	3,540.058
180	      H12	2	40,532.996	4,710.660	53,281.195	206,036.438	5,589.581
181	      H13	2	40,131.984	4,257.832	61,755.816	244,116.438	8,093.335
182	      H14	2	46,887.801	6,232.247	59,612.625	238,133.594	9,172.830
183	      H15	2	42,560.355	5,039.208	63,361.062	256,694.672	11,205.011
184	      H16	2	68,609.539	10,017.176	59,927.613	250,697.609	9,846.916
185	      H17	2	74,488.062	10,538.059	60,431.457	254,679.875	9,128.475
186	      H18	2	74,773.273	11,365.384	54,892.605	240,760.000	8,193.953
187	      H19	2	39,746.305	4,265.963	58,242.312	268,876.688	8,798.556
188	      H20	2	35,997.027	3,639.981	52,819.105	254,592.141	8,174.992
189	      H21	2	36,075.789	3,709.806	53,827.051	275,411.344	8,044.045
190	      H22	2	38,313.555	4,509.114	46,702.840	251,027.078	5,201.999
191	      H23	2	41,789.020	5,003.792	47,959.578	277,092.938	5,070.260
192	      H24	2	55,831.223	7,313.773	55,090.363	336,871.062	7,515.408
193	      I1	2	44,310.988	6,154.427	35,449.758	215,229.750	107.985
194	      I2	2	43,556.402	5,661.383	36,106.480	205,465.141	367.078
195	      I3	2	41,688.961	5,160.820	38,719.984	204,774.969	678.544
196	      I4	2	83,544.492	14,207.808	45,151.484	224,804.750	388.329
197	      I5	2	76,969.852	11,730.961	53,338.629	251,405.234	4,524.712
198	      I6	2	81,348.273	12,858.011	44,386.836	199,480.062	916.555
199	      I7	2	60,470.609	6,023.780	48,041.238	205,114.484	1,469.144
200	      I8	2	41,915.223	4,609.730	47,396.941	197,041.219	1,734.799
201	      I9	2	39,624.602	4,460.103	51,113.227	206,620.156	1,476.598
202	      I10	2	44,944.918	5,041.381	49,408.836	194,964.031	197.528
203	      I11	2	45,660.164	4,937.733	50,626.590	197,103.875	1,360.864
204	      I12	2	69,936.750	6,764.952	50,982.238	196,360.562	1,192.232
205	      I13	2	69,321.734	5,591.084	2,744.665	3,030.208	5,606.223
206	      I14	2	62,690.039	4,639.953	2,615.879	2,286.910	2,162.400
207	      I15	2	66,624.625	4,979.048	2,544.122	3,362.176	3,263.276
208	      I16	2	81,886.422	6,952.633	3,005.608	4,683.203	10,068.387
209	      I17	2	87,931.844	6,194.811	3,979.085	4,006.534	4,187.469
210	      I18	2	77,220.641	5,452.373	3,051.821	3,389.883	2,893.786
211	      I19	2	80,008.820	6,456.506	3,131.280	3,452.335	5,857.351
212	      I20	2	86,410.984	6,892.998	3,087.713	4,421.164	8,090.319
213	      I21	2	84,231.250	6,503.439	3,071.610	3,345.060	5,377.774
214	      I22	2	91,274.141	7,167.014	3,051.208	3,865.900	6,251.876
215	      I23	2	90,195.453	7,704.476	2,654.367	4,430.651	11,159.305
216	      I24	2	93,151.250	7,387.416	3,721.963	3,759.121	7,068.150
217	      J1	2	43,344.582	5,835.539	36,686.438	223,250.719	1,285.734
218	      J2	2	43,957.484	5,644.749	37,802.883	215,029.594	1,632.367
219	      J3	2	62,810.293	7,962.642	41,132.133	219,201.125	1,165.425
220	      J4	2	88,639.570	14,964.696	52,281.582	264,009.719	1,835.111
221	      J5	2	82,089.594	13,992.460	43,857.316	207,578.656	1,331.082
222	      J6	2	114,727.023	19,591.650	42,595.848	188,813.484	2,105.217
223	      J7	2	40,110.793	3,686.762	50,211.180	218,756.000	1,853.611
224	      J8	2	45,999.664	4,712.162	50,931.523	213,457.328	2,565.043
225	      J9	2	36,535.457	3,906.205	47,616.273	194,889.141	1,888.913
226	      J10	2	45,112.051	5,992.183	51,094.645	203,036.016	6,916.578
227	      J11	2	46,623.605	5,017.374	54,403.910	213,727.953	1,568.655
228	      J12	2	82,474.711	11,223.711	52,371.371	202,316.844	2,255.213
229	      J13	2	39,836.711	4,554.403	64,098.879	255,932.516	575.495
230	      J14	2	35,637.754	4,276.683	62,120.594	250,804.922	681.879
231	      J15	2	45,773.805	5,055.001	63,505.762	258,564.391	327.056
232	      J16	2	83,187.625	11,873.496	60,282.508	251,743.859	189.573
233	      J17	2	72,123.227	10,709.728	57,756.770	247,272.094	141.310
234	      J18	2	79,161.312	11,349.418	59,648.969	263,806.312	528.184
235	      J19	2	37,348.844	4,316.926	58,116.883	272,188.375	1,221.502
236	      J20	2	37,429.109	3,831.668	54,154.125	265,302.281	844.564
237	      J21	2	57,572.516	9,708.093	53,689.863	275,797.500	1,523.854
238	      J22	2	42,125.172	4,923.203	50,330.254	275,437.875	753.291
239	      J23	2	42,690.051	5,380.417	48,515.645	281,986.469	151.804
240	      J24	2	52,695.340	6,029.424	53,267.965	329,627.219	1,983.993
241	      K1	2	47,924.082	6,296.354	34,405.578	212,925.766	1,918.511
242	      K2	2	46,267.043	6,022.856	37,505.609	216,791.375	1,583.704
243	      K3	2	41,817.898	5,453.121	41,385.715	225,369.266	2,048.863
244	      K4	2	126,685.695	20,240.766	51,051.293	257,781.953	1,807.816
245	      K5	2	83,247.234	13,648.386	42,914.406	207,934.562	1,748.698
246	      K6	2	110,676.773	15,877.409	57,697.469	261,954.031	3,068.166
247	      K7	2	48,332.371	4,810.414	57,637.246	254,862.078	3,004.216
248	      K8	2	42,867.270	4,192.348	50,295.676	214,069.000	3,598.247
249	      K9	2	31,130.473	3,395.341	49,633.324	208,550.812	2,568.387
250	      K10	2	44,629.012	4,847.521	48,748.750	198,559.609	1,771.610
251	      K11	2	57,028.203	6,186.767	49,487.352	197,042.406	2,402.132
252	      K12	2	45,628.656	5,423.020	55,233.953	218,401.016	5,886.502
253	      K13	2	60,728.883	3,937.447	2,335.539	2,384.287	2,339.748
254	      K14	2	62,043.023	4,810.786	2,509.200	2,578.462	3,927.180
255	      K15	2	73,907.203	5,101.979	2,930.462	3,220.432	1,954.846
256	      K16	2	66,179.086	4,969.937	2,958.153	3,141.197	3,334.294
257	      K17	2	70,931.469	5,311.936	2,910.371	2,970.456	4,369.601
258	      K18	2	67,883.461	4,568.168	2,504.670	2,812.988	970.232
259	      K19	2	93,607.508	6,408.371	3,189.610	3,463.797	3,813.944
260	      K20	2	77,819.023	5,781.523	2,867.848	3,550.521	5,580.199
261	      K21	2	76,124.125	5,736.254	2,852.453	3,542.535	5,452.417
262	      K22	2	81,386.961	6,160.053	2,478.129	3,771.752	5,839.685
263	      K23	2	91,930.133	7,408.829	3,158.751	4,144.062	8,721.297
264	      K24	2	99,938.297	6,940.884	3,240.548	3,329.091	4,484.163
265	      L1	2	42,361.316	4,862.281	42,675.367	273,559.625	366.962
266	      L2	2	40,501.496	5,008.030	40,710.152	243,533.172	-67.149
267	      L3	2	41,423.398	4,667.265	43,730.578	245,991.219	114.922
268	      L4	2	83,782.672	14,901.719	52,262.758	276,315.344	92.920
269	      L5	2	83,849.578	13,952.925	56,914.777	286,144.531	126.376
270	      L6	2	75,329.578	11,349.635	55,816.352	266,288.719	45.980
271	      L7	2	36,045.141	3,739.845	55,289.516	252,076.906	1,068.008
272	      L8	2	36,603.691	3,802.178	54,081.258	242,682.609	483.645
273	      L9	2	33,904.703	3,897.343	53,871.133	232,816.984	169.594
274	      L10	2	41,647.016	4,730.904	53,456.141	227,637.672	-702.000
275	      L11	2	47,036.148	5,880.917	55,658.301	233,582.750	687.665
276	      L12	2	40,497.805	5,046.462	59,268.359	243,385.484	559.484
277	      L13	2	40,025.383	5,008.078	59,723.238	249,030.922	15,125.340
278	      L14	2	41,631.762	5,042.902	61,853.859	258,736.094	16,589.061
279	      L15	2	41,101.352	4,522.417	59,062.219	252,298.141	17,333.053
280	      L16	2	99,515.055	15,572.192	59,384.480	257,637.109	9,305.603
281	      L17	2	68,412.289	9,889.416	59,839.152	267,459.562	9,547.607
282	      L18	2	66,976.680	10,287.709	58,050.793	268,377.219	13,527.292
283	      L19	2	37,015.438	3,766.285	56,736.125	273,857.344	10,775.784
284	      L20	2	42,231.094	4,395.047	58,549.246	298,337.969	15,013.956
285	      L21	2	37,359.164	4,285.574	53,090.777	284,778.281	11,455.309
286	      L22	2	43,563.062	5,149.885	47,146.594	265,951.188	7,834.430
287	      L23	2	43,516.551	5,354.396	47,431.758	288,663.312	6,747.983
288	      L24	2	51,225.566	5,889.981	48,949.730	316,516.562	10,730.375
289	      M1	2	47,701.562	6,558.321	34,241.645	220,452.625	3,415.500
290	      M2	2	41,154.664	5,618.073	35,109.102	212,857.438	2,175.253
291	      M3	2	46,696.727	6,295.985	37,283.477	211,704.922	1,931.406
292	      M4	2	83,604.117	15,139.423	39,067.914	207,562.188	1,500.746
293	      M5	2	70,095.961	11,733.769	46,921.996	238,657.703	3,407.690
294	      M6	2	88,711.656	14,445.394	47,536.930	229,336.375	3,303.031
295	      M7	2	45,512.332	4,839.905	51,807.930	240,120.578	4,182.757
296	      M8	2	50,629.828	5,173.323	50,842.598	226,300.484	3,832.663
297	      M9	2	68,878.492	8,057.862	48,590.688	211,936.766	3,816.096
298	      M10	2	72,699.359	7,299.639	48,381.055	206,593.953	3,148.429
299	      M11	2	43,418.816	5,236.146	50,834.383	216,408.375	3,451.807
300	      M12	2	43,319.008	6,047.460	46,820.820	195,743.938	5,454.153
301	      M13	2	63,976.379	4,894.858	2,603.636	2,251.364	2,054.715
302	      M14	2	68,578.484	5,434.313	2,299.115	3,137.924	5,712.673
303	      M15	2	76,090.867	6,680.115	2,728.940	3,704.417	9,090.189
304	      M16	2	66,823.633	5,475.827	2,518.606	2,741.897	5,316.917
305	      M17	2	84,985.977	6,377.021	3,119.735	3,294.413	4,545.080
306	      M18	2	75,011.164	5,609.324	2,568.941	2,643.883	4,064.364
307	      M19	2	77,429.062	6,625.013	2,685.904	4,131.083	10,011.872
308	      M20	2	84,473.336	7,605.581	3,094.751	4,102.947	12,094.904
309	      M21	2	81,578.930	6,478.084	2,941.866	3,709.388	6,838.248
310	      M22	2	90,062.625	7,130.295	3,155.993	3,778.892	7,862.971
311	      M23	2	89,979.398	6,800.744	3,174.035	3,359.837	7,766.784
312	      M24	2	95,030.625	6,621.234	3,174.476	2,938.146	4,812.975
313	      N1	2	42,568.055	6,183.359	38,850.238	260,158.188	1,346.236
314	      N2	2	37,342.102	4,402.401	37,723.262	240,364.906	179.505
315	      N3	2	36,478.340	4,335.507	42,316.680	253,575.188	1,025.792
316	      N4	2	58,257.324	9,027.389	47,103.195	265,852.531	1,974.044
317	      N5	2	60,478.230	9,615.154	47,486.914	255,586.000	879.491
318	      N6	2	67,208.344	10,826.252	48,659.172	247,168.453	1,156.946
319	      N7	2	34,410.602	3,707.702	56,587.488	277,392.156	1,895.006
320	      N8	2	37,160.438	3,604.802	52,227.086	248,140.609	2,539.925
321	      N9	2	34,093.141	3,305.788	51,815.430	236,959.422	2,128.349
322	      N10	2	37,363.148	4,319.279	53,224.480	240,823.922	1,528.662
323	      N11	2	38,416.633	4,502.776	50,561.785	224,497.188	2,641.742
324	      N12	2	35,466.781	4,106.877	53,683.945	238,075.781	1,683.869
325	      N13	2	32,189.996	3,741.198	67,272.414	305,471.500	71.733
326	      N14	2	32,110.143	3,586.433	64,141.219	295,363.531	60.414
327	      N15	2	32,683.639	4,173.689	68,672.961	320,681.031	98.187
328	      N16	2	51,212.027	7,915.650	67,373.070	321,479.031	-515.089
329	      N17	2	56,760.449	8,067.479	61,036.094	296,003.938	-264.659
330	      N18	2	50,631.168	7,597.915	63,187.395	320,522.656	-818.401
331	      N19	2	29,260.281	2,754.440	63,405.363	335,390.406	-129.403
332	      N20	2	30,592.127	3,133.007	58,678.809	326,230.625	-596.089
333	      N21	2	32,224.994	3,600.894	58,980.109	342,705.406	-28.954
334	      N22	2	37,443.059	4,181.054	52,390.988	320,096.906	291.943
335	      N23	2	50,969.164	5,457.996	55,778.801	364,051.438	-787.507
336	      N24	2	53,558.152	8,834.701	52,194.777	360,349.969	-1,051.392
337	      O1	2	49,171.750	6,060.604	35,796.559	249,258.344	1,107.962
338	      O2	2	43,449.969	5,414.370	34,918.199	228,638.875	-158.518
339	      O3	2	45,910.727	5,763.246	35,638.645	218,695.734	1,022.214
340	      O4	2	82,121.734	14,896.587	39,262.605	225,205.031	-23.479
341	      O5	2	70,476.117	12,007.118	50,282.059	273,868.188	1,606.574
342	      O6	2	88,480.148	15,035.100	53,493.516	274,215.469	1,131.020
343	      O7	2	41,449.922	4,940.499	50,382.789	253,597.500	1,300.478
344	      O8	2	39,010.234	4,054.712	48,410.625	236,813.359	789.390
345	      O9	2	36,368.449	3,990.358	46,377.551	221,929.312	1,075.959
346	      O10	2	318,473.406	23,584.615	55,562.898	229,795.156	4,347.542
347	      O11	2	46,485.758	5,970.737	49,916.109	230,469.266	1,239.322
348	      O12	2	48,654.156	6,721.859	46,465.062	210,245.828	1,653.913
349	      O13	2	81,753.930	7,659.293	2,955.448	4,921.992	13,811.314
350	      O14	2	87,444.953	8,299.565	3,420.643	5,503.823	15,068.374
351	      O15	2	80,786.523	7,157.041	3,234.687	5,281.963	11,776.093
352	      O16	2	76,628.141	6,484.529	2,536.362	3,939.921	10,048.632
353	      O17	2	89,281.656	7,347.634	3,472.802	5,036.035	10,693.401
354	      O18	2	92,760.945	7,471.557	3,337.161	4,794.604	10,576.633
355	      O19	2	85,688.680	7,722.445	2,754.035	4,626.801	10,807.359
356	      O20	2	89,593.727	7,599.790	2,859.778	4,644.252	10,285.714
357	      O21	2	84,840.797	7,074.721	2,706.615	3,862.901	9,443.254
358	      O22	2	96,242.141	7,606.401	3,196.205	4,058.864	8,699.682
359	      O23	2	91,719.344	6,271.692	3,323.322	4,095.858	4,004.365
360	      O24	2	90,409.820	6,110.554	2,734.916	3,071.007	4,071.512
361	      P1	2	49,355.934	5,699.251	39,358.664	285,120.969	-534.680
362	      P2	2	38,216.613	4,529.395	36,819.285	254,995.656	-51.535
363	      P3	2	42,813.027	5,463.324	39,890.203	256,789.688	-139.215
364	      P4	2	95,732.266	12,744.371	41,878.723	251,570.469	1,087.351
365	      P5	2	135,145.922	29,091.332	44,156.043	253,504.234	-180.305
366	      P6	2	61,131.938	10,971.435	40,782.395	226,909.297	-52.428
367	      P7	2	35,625.797	3,383.608	46,028.109	248,226.312	30.130
368	      P8	2	39,314.223	4,146.413	55,550.145	286,495.344	571.802
369	      P9	2	35,102.082	3,776.125	45,961.488	230,384.984	20.571
370	      P10	2	40,241.926	4,604.530	54,178.699	267,923.188	-52.089
371	      P11	2	56,689.996	6,076.667	51,305.094	249,020.078	1,128.424
372	      P12	2	42,231.812	4,408.955	48,526.066	232,801.344	931.715
373	      P13	2	81,172.500	6,427.935	3,319.004	3,612.322	7,403.121
374	      P14	2	79,696.211	7,200.686	3,173.333	4,490.888	10,361.119
375	      P15	2	80,165.641	6,833.558	3,093.953	4,213.714	8,245.310
376	      P16	2	66,229.344	4,433.909	2,154.079	2,700.648	1,654.449
377	      P17	2	87,769.484	7,059.762	3,721.624	4,642.557	7,040.793
378	      P18	2	94,558.312	7,417.583	3,276.692	4,415.215	8,323.159
379	      P19	2	87,291.969	7,183.019	3,162.552	3,544.047	7,238.762
380	      P20	2	98,483.867	8,061.803	3,407.140	4,711.709	8,056.134
381	      P21	2	103,213.523	8,077.079	3,785.357	4,050.876	7,624.698
382	      P22	2	100,455.844	7,677.642	3,445.809	3,754.998	6,841.767
383	      P23	2	110,714.625	7,171.042	3,663.724	4,083.134	1,761.062
384	      P24	2	97,603.656	6,519.284	3,273.478	4,191.295	3,747.831
1	      A1	3	48,943.680	8,774.390	27,654.363	192,696.453	-2,917.730
2	      A2	3	35,862.188	4,547.295	27,770.127	183,301.453	-3,298.198
3	      A3	3	43,468.676	5,088.011	31,796.273	198,425.359	-2,656.029
4	      A4	3	91,477.398	16,270.832	33,419.438	196,438.609	-1,974.307
5	      A5	3	78,824.453	14,560.941	34,105.582	191,185.047	-2,336.859
6	      A6	3	79,670.641	14,917.401	34,894.121	188,763.703	-1,875.185
7	      A7	3	33,313.930	3,175.572	36,756.090	188,342.688	-2,420.018
8	      A8	3	32,285.035	2,914.749	37,198.477	187,055.344	-4,242.842
9	      A9	3	37,418.098	3,550.673	40,240.062	194,445.609	-3,381.166
10	      A10	3	27,900.479	3,052.075	35,622.344	170,200.422	-2,778.201
11	      A11	3	38,558.852	3,953.383	41,191.078	192,626.922	-4,000.834
12	      A12	3	73,371.305	7,343.017	41,050.129	188,421.969	-3,881.026
13	      A13	3	79,425.812	5,374.659	2,315.490	3,515.367	5,981.885
14	      A14	3	71,760.281	6,543.324	2,608.937	4,661.965	13,730.027
15	      A15	3	70,182.227	5,275.118	2,299.706	3,447.022	6,710.867
16	      A16	3	73,584.180	5,293.971	2,337.993	2,860.484	5,375.016
17	      A17	3	75,451.523	5,507.706	2,614.210	3,382.406	4,280.690
18	      A18	3	74,827.953	6,263.097	2,260.868	3,828.833	10,628.195
19	      A19	3	77,780.898	6,471.000	2,369.835	4,401.863	12,627.075
20	      A20	3	79,886.508	6,353.787	2,461.735	3,880.791	9,695.385
21	      A21	3	95,172.391	8,122.447	2,951.731	4,973.670	12,428.447
22	      A22	3	87,503.000	6,617.446	2,858.413	4,142.587	7,887.740
23	      A23	3	92,260.039	6,651.651	2,780.598	4,158.426	6,370.810
24	      A24	3	92,765.422	6,515.237	2,334.139	3,286.658	6,399.435
25	      B1	3	39,498.781	5,294.472	32,210.182	225,144.297	162.310
26	      B2	3	59,946.629	5,518.862	36,095.734	230,041.828	-1,583.539
27	      B3	3	44,440.660	5,522.686	39,593.719	239,031.250	323.463
28	      B4	3	75,990.008	13,550.713	40,474.285	232,328.891	287.111
29	      B5	3	70,988.125	13,133.309	39,041.098	215,019.078	-104.174
30	      B6	3	65,720.891	11,434.953	41,452.309	217,843.531	383.610
31	      B7	3	36,234.125	3,548.071	44,122.379	221,924.875	684.922
32	      B8	3	36,699.309	3,943.125	45,176.578	219,050.422	1,283.450
33	      B9	3	37,234.246	4,089.779	46,154.188	216,698.062	1,292.373
34	      B10	3	85,374.578	14,824.413	47,418.566	214,626.297	5,289.665
35	      B11	3	43,482.699	5,502.139	47,168.953	214,037.281	2,463.214
36	      B12	3	39,420.664	4,854.639	45,369.086	205,415.438	4,546.677
37	      B13	3	41,564.523	5,149.957	44,964.977	203,758.938	2,946.614
38	      B14	3	36,389.168	4,703.358	46,947.277	214,098.641	2,883.484
39	      B15	3	48,135.582	6,091.363	44,803.438	207,100.188	3,539.618
40	      B16	3	70,508.719	11,974.738	43,893.094	205,919.125	1,858.868
41	      B17	3	79,090.055	12,769.775	43,757.141	211,375.594	3,024.420
42	      B18	3	71,138.250	12,464.597	42,789.977	212,594.578	2,834.213
43	      B19	3	37,404.844	4,886.092	41,553.027	216,170.609	2,626.180
44	      B20	3	78,231.320	9,127.427	41,396.699	224,703.281	3,178.882
45	      B21	3	34,757.281	3,763.995	40,156.449	230,313.406	1,986.870
46	      B22	3	38,111.223	4,044.569	36,769.996	222,173.766	1,214.356
47	      B23	3	34,613.285	4,166.252	34,059.727	219,385.156	1,675.045
48	      B24	3	39,197.973	4,236.135	35,025.637	239,615.938	1,456.932
49	      C1	3	42,093.691	6,648.284	31,515.654	203,738.062	1,824.401
50	      C2	3	44,073.723	6,588.035	30,838.381	188,130.141	1,063.826
51	      C3	3	46,618.703	6,233.726	33,647.918	194,000.250	1,418.395
52	      C4	3	66,084.461	11,765.555	30,634.727	164,513.953	1,111.542
53	      C5	3	80,869.453	14,181.810	35,752.848	182,557.750	1,698.415
54	      C6	3	85,544.797	15,095.745	38,262.750	188,286.484	2,023.887
55	      C7	3	40,575.410	4,626.104	39,979.023	188,407.094	3,085.052
56	      C8	3	38,749.426	4,069.872	38,727.074	177,305.312	2,519.924
57	      C9	3	35,399.941	3,793.643	40,296.332	180,147.812	2,947.174
58	      C10	3	44,607.586	5,262.910	41,009.785	178,064.781	2,556.479
59	      C11	3	43,453.320	5,222.456	43,525.512	186,344.891	3,105.557
60	      C12	3	84,759.547	9,627.542	40,760.633	172,098.250	3,121.396
61	      C13	3	65,900.078	5,039.824	2,213.374	2,612.824	5,865.453
62	      C14	3	68,056.375	5,467.425	2,527.692	3,251.627	6,125.028
63	      C15	3	65,644.008	5,216.499	2,406.571	2,666.896	5,449.648
64	      C16	3	68,905.383	5,180.452	2,303.066	2,456.387	5,165.088
65	      C17	3	78,910.430	6,042.451	2,969.533	3,285.457	6,322.641
66	      C18	3	71,429.000	5,409.648	2,583.572	2,793.266	5,469.967
67	      C19	3	77,005.305	6,965.286	2,819.915	4,291.857	12,577.038
68	      C20	3	78,542.336	6,940.689	2,780.406	4,448.822	9,322.704
69	      C21	3	78,423.750	6,492.769	2,634.779	2,731.957	7,181.383
70	      C22	3	95,061.344	7,983.133	3,265.773	4,705.463	11,387.790
71	      C23	3	92,079.031	7,413.048	2,947.727	4,715.770	12,115.488
72	      C24	3	89,138.430	7,662.992	2,638.635	4,699.055	13,563.961
73	      D1	3	42,915.992	5,805.878	34,529.922	223,477.281	878.880
74	      D2	3	38,466.199	5,198.215	33,733.957	204,375.500	-313.775
75	      D3	3	41,868.742	5,165.804	36,468.434	205,975.078	1,037.957
76	      D4	3	74,540.555	13,081.833	36,362.047	194,732.875	671.489
77	      D5	3	76,765.172	13,505.910	39,031.918	197,792.594	1,646.582
78	      D6	3	72,828.758	12,385.957	41,103.504	196,624.812	1,913.156
79	      D7	3	31,590.186	3,250.480	44,732.559	207,382.047	2,222.663
80	      D8	3	35,994.238	3,622.998	45,392.855	202,702.359	2,880.491
81	      D9	3	33,734.629	3,365.080	44,432.129	192,669.219	1,974.951
82	      D10	3	41,934.754	5,341.372	46,710.832	198,065.469	1,941.424
83	      D11	3	45,687.699	5,280.506	44,868.812	186,809.516	1,155.747
84	      D12	3	56,553.215	6,313.171	47,522.465	197,116.484	2,398.918
85	      D13	3	47,233.262	5,241.073	54,706.164	226,106.562	2,773.373
86	      D14	3	38,955.562	4,822.054	50,696.035	213,811.125	1,010.463
87	      D15	3	47,430.094	5,713.564	49,442.023	210,407.516	1,124.445
88	      D16	3	69,366.383	10,812.171	49,570.715	216,245.719	959.557
89	      D17	3	73,205.766	11,031.870	50,324.418	226,180.250	1,167.445
90	      D18	3	73,553.258	11,842.256	47,189.785	219,814.891	1,633.465
91	      D19	3	54,072.805	5,047.721	46,900.711	225,529.391	1,503.495
92	      D20	3	31,640.754	3,291.073	43,348.625	220,210.344	978.553
93	      D21	3	36,382.867	3,869.462	44,000.742	236,952.406	934.479
94	      D22	3	38,619.004	4,635.430	41,500.789	235,977.094	606.276
95	      D23	3	81,088.414	8,903.037	39,200.957	236,325.797	780.355
96	      D24	3	44,489.707	6,198.385	39,424.047	253,587.906	450.400
97	      E1	3	43,292.719	5,184.146	34,557.496	216,669.312	1,224.548
98	      E2	3	44,061.664	5,811.425	35,573.711	207,826.281	41.460
99	      E3	3	39,589.816	5,128.176	35,684.777	197,317.484	632.930
100	      E4	3	83,615.391	15,458.369	37,737.305	196,880.234	1,123.779
101	      E5	3	81,130.391	13,773.241	41,043.066	202,493.812	607.064
102	      E6	3	86,447.047	14,131.411	45,013.727	209,469.953	1,315.312
103	      E7	3	34,275.879	3,639.526	43,643.043	196,739.766	1,291.134
104	      E8	3	36,026.445	3,835.771	46,288.277	201,090.125	1,407.312
105	      E9	3	36,593.348	3,449.774	49,068.645	206,880.844	1,132.688
106	      E10	3	39,353.445	4,591.748	48,153.875	200,465.344	842.616
107	      E11	3	50,766.406	5,085.929	49,721.195	202,171.656	668.602
108	      E12	3	208,940.406	35,482.500	49,056.539	189,597.250	15,951.810
109	      E13	3	57,076.812	3,847.687	2,079.329	1,951.676	1,985.802
110	      E14	3	65,947.688	4,874.919	2,757.140	2,252.614	2,976.182
111	      E15	3	69,619.383	6,255.476	2,583.983	4,276.260	9,437.229
112	      E16	3	69,573.406	5,097.008	2,673.348	3,201.141	3,226.626
113	      E17	3	79,556.477	5,663.750	2,990.796	3,365.570	3,493.371
114	      E18	3	77,257.070	6,698.069	3,074.430	4,846.011	12,127.715
115	      E19	3	77,856.359	6,585.442	2,945.258	4,608.739	10,324.104
116	      E20	3	80,987.414	6,017.394	2,591.824	3,301.831	4,204.708
117	      E21	3	80,656.617	6,033.358	2,743.981	3,628.241	6,495.760
118	      E22	3	78,181.062	5,997.828	2,238.681	3,054.373	6,840.827
119	      E23	3	91,051.414	7,356.881	2,447.785	4,761.517	12,819.286
120	      E24	3	95,607.672	7,652.039	3,101.987	4,197.388	8,580.830
121	      F1	3	55,403.539	7,112.531	37,163.664	229,082.250	5,752.552
122	      F2	3	54,354.766	7,316.370	44,121.137	251,808.875	6,889.720
123	      F3	3	41,901.117	5,023.389	38,928.719	212,605.734	6,664.433
124	      F4	3	98,841.953	18,249.572	45,088.238	230,215.547	5,049.991
125	      F5	3	86,336.008	14,281.821	45,158.039	218,642.828	4,948.515
126	      F6	3	94,113.727	13,786.095	50,361.988	230,700.047	7,638.181
127	      F7	3	41,431.680	4,454.792	50,626.000	224,648.250	9,415.681
128	      F8	3	42,113.207	4,217.275	49,283.098	211,445.000	9,059.750
129	      F9	3	39,642.922	4,137.601	50,206.492	208,807.922	6,794.906
130	      F10	3	48,663.570	5,308.824	50,717.273	206,644.938	6,935.843
131	      F11	3	52,783.340	6,103.809	55,435.965	218,171.297	9,493.190
132	      F12	3	39,082.379	4,485.943	49,030.742	196,901.547	7,864.886
133	      F13	3	37,382.434	4,616.113	54,591.828	219,970.891	858.955
134	      F14	3	40,325.188	4,668.384	58,225.633	235,003.516	1,048.552
135	      F15	3	67,358.945	9,791.578	60,636.484	244,754.828	2,412.446
136	      F16	3	70,960.836	10,606.161	52,602.676	220,071.359	387.271
137	      F17	3	62,541.254	8,887.687	55,402.883	237,942.375	1,298.875
138	      F18	3	70,707.695	10,431.829	54,410.797	241,677.562	749.968
139	      F19	3	53,333.812	5,290.576	39,870.207	179,932.953	-851.749
140	      F20	3	35,054.348	2,781.620	49,442.016	248,781.531	662.335
141	      F21	3	37,308.699	3,833.918	50,823.816	261,177.719	1,350.148
142	      F22	3	42,504.613	4,986.507	48,052.832	262,059.516	942.294
143	      F23	3	44,865.062	4,716.858	47,853.125	278,826.062	1,437.082
144	      F24	3	46,444.879	4,773.756	43,308.188	267,890.781	883.208
145	      G1	3	51,506.770	7,180.852	37,010.090	226,208.359	2,601.382
146	      G2	3	42,680.199	5,784.410	35,407.562	200,141.547	988.274
147	      G3	3	50,913.953	7,084.370	44,424.863	234,574.188	1,354.848
148	      G4	3	87,804.086	15,661.014	38,483.211	193,339.344	558.759
149	      G5	3	88,374.648	15,226.610	40,886.094	193,021.312	857.838
150	      G6	3	81,039.688	12,926.851	43,606.656	197,956.922	1,105.174
151	      G7	3	53,061.152	5,138.495	51,348.992	221,346.234	1,951.464
152	      G8	3	45,446.805	4,674.233	50,515.574	210,040.969	1,800.102
153	      G9	3	38,731.699	4,089.385	48,505.500	196,206.812	1,787.636
154	      G10	3	43,479.074	5,276.619	49,664.828	197,654.594	876.483
155	      G11	3	41,010.238	4,600.775	47,362.934	184,667.812	1,239.036
156	      G12	3	55,442.891	7,743.024	47,908.355	183,187.828	6,213.499
157	      G13	3	62,237.004	4,154.618	2,406.137	2,067.735	1,617.097
158	      G14	3	62,333.836	4,383.977	2,644.704	2,481.526	2,059.612
159	      G15	3	64,700.090	4,838.397	2,685.875	3,069.410	4,417.375
160	      G16	3	76,719.422	5,720.242	3,122.726	3,736.879	4,598.702
161	      G17	3	70,852.391	5,785.340	2,936.401	3,521.934	6,304.762
162	      G18	3	78,385.555	6,057.237	3,110.102	3,731.411	6,047.378
163	      G19	3	69,622.961	5,119.778	2,691.315	2,933.013	4,935.587
164	      G20	3	80,888.086	6,127.708	3,022.322	3,623.929	5,081.182
165	      G21	3	77,892.109	6,174.632	2,624.458	3,577.515	7,259.503
166	      G22	3	91,311.727	7,833.873	2,934.449	4,414.077	11,218.954
167	      G23	3	96,388.500	8,748.671	3,106.309	5,570.285	17,508.475
168	      G24	3	99,231.383	7,868.687	3,358.182	4,603.385	12,833.687
169	      H1	3	45,598.203	5,575.403	40,657.730	249,024.188	3,175.449
170	      H2	3	56,801.461	10,867.683	39,774.148	224,022.750	3,301.254
171	      H3	3	47,016.578	6,082.666	49,619.043	266,047.625	4,633.854
172	      H4	3	76,768.531	13,782.695	41,443.340	210,348.141	4,014.599
173	      H5	3	91,897.070	16,231.915	47,242.617	226,095.516	2,626.844
174	      H6	3	104,517.492	16,233.326	56,206.363	255,494.281	4,851.247
175	      H7	3	46,439.555	4,435.657	54,898.992	237,306.312	5,973.704
176	      H8	3	44,705.859	4,562.792	52,157.855	217,759.828	7,287.442
177	      H9	3	40,559.434	4,134.912	52,192.742	213,815.438	3,978.262
178	      H10	3	41,887.758	4,762.434	52,140.730	208,532.859	3,946.881
179	      H11	3	71,798.070	7,450.589	54,973.598	216,912.094	3,754.855
180	      H12	3	40,702.547	4,788.867	52,007.785	202,193.844	5,648.139
181	      H13	3	40,217.824	4,622.631	60,717.410	238,904.141	8,632.657
182	      H14	3	46,663.215	6,277.616	58,343.223	232,306.109	9,828.443
183	      H15	3	42,198.449	4,923.502	61,665.734	250,193.406	12,288.389
184	      H16	3	70,833.867	10,660.599	58,678.738	244,939.062	10,406.894
185	      H17	3	76,622.562	10,965.415	59,299.926	249,328.266	9,684.849
186	      H18	3	76,482.289	12,080.964	53,943.184	235,215.172	9,118.138
187	      H19	3	40,843.043	4,284.000	57,030.410	262,158.781	9,450.364
188	      H20	3	34,872.688	3,767.649	51,706.379	249,372.656	8,473.484
189	      H21	3	35,614.543	3,780.890	52,947.742	269,080.219	7,693.720
190	      H22	3	37,962.953	4,387.892	45,667.066	244,920.141	5,836.170
191	      H23	3	40,266.625	5,105.817	46,902.867	270,017.312	5,319.294
192	      H24	3	54,964.949	8,001.413	54,284.508	329,976.219	7,424.416
193	      I1	3	43,596.734	6,012.883	34,421.539	210,811.297	-16.724
194	      I2	3	43,453.168	5,840.783	35,204.645	201,210.812	571.019
195	      I3	3	42,196.996	5,573.935	37,908.363	199,214.469	346.878
196	      I4	3	88,466.758	15,361.271	44,349.410	220,426.734	-93.151
197	      I5	3	79,426.359	12,447.616	52,078.195	246,041.344	4,292.884
198	      I6	3	84,545.695	13,827.655	43,266.551	193,990.781	1,011.550
199	      I7	3	60,332.859	6,160.924	46,713.402	198,571.859	1,322.109
200	      I8	3	42,749.266	4,756.304	45,907.078	191,107.156	1,710.291
201	      I9	3	39,382.723	4,521.781	49,376.504	199,856.797	1,214.305
202	      I10	3	45,428.824	5,091.814	48,186.504	190,858.922	-98.047
203	      I11	3	45,462.055	5,298.534	49,707.277	193,376.438	1,006.808
204	      I12	3	70,708.211	7,126.655	49,692.184	191,000.406	703.024
205	      I13	3	68,170.820	5,936.076	2,528.932	3,240.116	5,191.807
206	      I14	3	62,201.375	4,578.812	2,334.444	2,318.142	2,609.288
207	      I15	3	65,630.812	4,942.297	2,364.248	3,290.432	3,443.667
208	      I16	3	81,319.414	7,165.182	2,999.094	4,713.713	10,629.139
209	      I17	3	87,580.359	6,668.195	3,601.353	4,267.955	4,464.704
210	      I18	3	78,212.477	5,537.696	2,859.035	3,441.287	3,161.803
211	      I19	3	80,457.297	6,422.880	3,159.302	3,653.517	5,657.908
212	      I20	3	86,382.203	7,167.831	2,935.969	4,359.447	7,848.979
213	      I21	3	83,719.469	6,399.657	2,980.226	3,168.799	5,386.716
214	      I22	3	91,174.844	6,786.335	2,995.716	3,841.396	6,241.587
215	      I23	3	89,589.328	7,808.884	2,614.736	4,225.671	10,614.430
216	      I24	3	92,887.320	7,986.159	3,778.452	3,508.840	6,687.892
217	      J1	3	44,855.734	5,742.566	35,555.547	217,318.531	1,376.308
218	      J2	3	44,230.656	5,863.257	36,780.047	210,473.172	1,285.147
219	      J3	3	63,831.203	8,303.566	40,263.309	212,858.562	1,222.716
220	      J4	3	96,536.594	16,520.621	51,303.250	256,327.125	1,697.299
221	      J5	3	89,485.906	15,367.919	43,030.031	203,144.984	1,275.820
222	      J6	3	122,492.641	21,254.668	41,467.250	182,425.562	1,825.643
223	      J7	3	40,346.023	3,643.187	49,014.918	212,773.359	2,179.502
224	      J8	3	46,719.984	4,367.978	49,442.281	207,308.359	2,424.548
225	      J9	3	36,849.965	3,674.351	46,576.836	190,201.219	1,828.547
226	      J10	3	44,759.855	5,339.229	49,799.730	197,341.531	3,982.630
227	      J11	3	47,072.387	5,374.723	54,428.465	212,086.266	1,369.025
228	      J12	3	84,855.289	11,858.407	51,490.086	198,192.047	2,434.785
229	      J13	3	40,462.047	4,860.406	63,413.504	254,000.609	663.743
230	      J14	3	37,800.160	4,553.511	61,113.566	246,290.516	128.545
231	      J15	3	45,427.777	5,176.808	62,468.137	254,341.906	-6.468
232	      J16	3	88,435.141	12,471.951	59,200.324	246,575.484	-179.549
233	      J17	3	75,567.234	11,243.682	56,476.859	241,407.062	-189.795
234	      J18	3	83,397.992	12,059.118	59,002.594	259,556.344	321.156
235	      J19	3	37,546.418	4,339.151	57,859.523	269,503.812	1,318.431
236	      J20	3	38,164.191	3,917.950	52,853.207	258,695.375	670.844
237	      J21	3	60,230.418	10,010.646	52,386.137	269,026.656	1,320.799
238	      J22	3	42,446.008	4,780.828	49,829.703	271,196.125	242.608
239	      J23	3	43,719.453	5,347.507	47,367.926	274,892.000	104.228
240	      J24	3	52,394.383	6,233.396	52,414.953	325,015.312	1,792.492
241	      K1	3	48,303.703	6,314.633	33,814.344	209,200.594	1,332.534
242	      K2	3	46,207.121	5,931.098	36,684.746	212,195.703	1,656.026
243	      K3	3	40,466.082	5,796.462	40,542.539	219,530.281	2,343.908
244	      K4	3	130,564.188	21,714.176	50,200.504	254,186.688	1,803.849
245	      K5	3	87,516.625	15,067.254	41,874.109	202,897.547	1,790.417
246	      K6	3	113,208.180	16,878.473	56,729.980	257,923.906	3,276.888
247	      K7	3	49,583.582	5,071.254	55,585.879	247,215.859	2,668.151
248	      K8	3	41,987.125	4,373.408	48,812.492	209,120.547	3,390.842
249	      K9	3	30,826.740	3,370.240	48,382.324	203,691.859	2,697.959
250	      K10	3	45,244.461	5,096.025	48,760.602	197,880.266	1,854.904
251	      K11	3	57,981.305	6,328.023	48,825.281	193,582.234	2,450.277
252	      K12	3	47,023.207	5,267.337	53,617.355	213,592.578	6,152.320
253	      K13	3	59,387.273	4,027.730	2,438.777	2,481.632	1,882.976
254	      K14	3	62,176.867	4,609.226	2,498.245	2,743.622	3,877.561
255	      K15	3	72,960.820	5,013.631	2,933.845	2,945.360	1,772.310
256	      K16	3	65,037.773	4,641.004	2,841.896	2,965.354	3,950.729
257	      K17	3	70,102.664	5,125.531	2,814.927	2,889.434	4,510.083
258	      K18	3	66,562.930	4,409.897	2,420.784	2,672.492	1,146.217
259	      K19	3	92,530.609	6,177.689	3,143.017	3,571.020	3,836.163
260	      K20	3	77,948.125	5,594.836	2,592.761	3,427.851	5,559.704
261	      K21	3	75,292.898	5,712.767	2,764.432	3,437.390	4,994.168
262	      K22	3	81,469.562	6,305.613	2,503.445	3,926.794	5,708.191
263	      K23	3	91,812.812	7,252.173	2,854.515	4,329.646	8,676.706
264	      K24	3	99,651.438	6,844.274	3,159.881	3,397.532	4,244.642
265	      L1	3	41,696.039	5,078.118	42,072.086	269,227.312	694.644
266	      L2	3	41,679.254	5,203.200	39,963.250	238,911.531	-145.317
267	      L3	3	42,344.816	4,868.508	42,697.586	241,112.750	116.083
268	      L4	3	86,913.422	15,616.783	51,748.777	271,735.125	-29.547
269	      L5	3	88,137.148	15,181.352	55,839.945	279,802.844	-139.477
270	      L6	3	76,417.664	11,859.841	54,782.402	260,853.172	216.044
271	      L7	3	37,049.539	3,998.050	53,682.293	246,307.797	966.464
272	      L8	3	35,376.621	3,575.352	53,118.699	237,107.984	797.101
273	      L9	3	35,011.855	4,382.613	53,025.812	228,640.609	403.637
274	      L10	3	40,570.812	5,134.475	52,552.645	223,054.906	-124.264
275	      L11	3	47,984.961	5,733.490	55,223.352	230,806.156	764.710
276	      L12	3	41,610.465	4,969.815	57,881.887	237,893.109	909.403
277	      L13	3	38,951.223	5,011.845	58,317.496	244,016.562	15,747.791
278	      L14	3	40,416.598	5,035.597	60,356.375	252,850.359	16,909.395
279	      L15	3	39,630.488	4,722.557	57,915.363	247,720.812	18,740.527
280	      L16	3	103,466.594	16,649.355	58,566.543	253,164.906	11,123.020
281	      L17	3	69,919.781	10,488.253	59,208.117	264,584.094	10,127.151
282	      L18	3	69,122.492	10,960.056	57,316.484	265,115.344	14,533.624
283	      L19	3	36,848.109	3,909.576	56,083.434	270,362.312	11,365.760
284	      L20	3	41,880.863	4,404.062	57,602.113	293,464.938	15,942.798
285	      L21	3	37,550.082	4,321.296	52,584.461	280,101.188	11,165.853
286	      L22	3	43,590.375	5,438.690	46,121.453	259,396.141	8,401.480
287	      L23	3	43,121.125	5,298.996	46,159.598	281,502.844	7,567.852
288	      L24	3	48,525.281	5,731.356	48,262.145	310,877.594	11,277.102
289	      M1	3	48,653.734	6,045.079	33,173.996	215,482.219	3,259.097
290	      M2	3	42,250.840	5,747.890	34,522.305	208,494.297	2,085.210
291	      M3	3	46,779.602	6,444.262	36,938.070	208,572.750	2,500.368
292	      M4	3	87,189.414	15,786.849	38,394.422	204,497.141	1,771.928
293	      M5	3	71,153.008	11,865.972	46,381.285	237,006.781	3,349.855
294	      M6	3	96,634.570	15,696.961	46,618.992	223,924.578	3,063.944
295	      M7	3	44,538.711	4,771.974	50,734.996	234,218.031	3,914.504
296	      M8	3	50,518.750	5,366.292	49,630.242	219,624.250	4,234.039
297	      M9	3	69,429.633	7,840.097	47,266.809	206,407.609	4,013.048
298	      M10	3	72,209.094	7,143.283	47,460.727	201,865.516	3,304.823
299	      M11	3	43,651.762	5,233.881	50,231.547	212,950.938	3,752.182
300	      M12	3	43,173.086	5,828.856	45,732.355	191,265.062	5,534.500
301	      M13	3	64,859.152	4,773.177	2,585.881	2,317.236	2,440.739
302	      M14	3	68,212.086	5,319.917	2,436.716	3,065.737	6,117.689
303	      M15	3	75,906.406	6,839.033	2,898.738	3,805.919	9,523.846
304	      M16	3	65,867.070	5,318.518	2,455.749	2,621.129	5,178.490
305	      M17	3	84,799.227	6,289.180	3,124.060	3,310.592	4,220.520
306	      M18	3	74,822.211	5,456.708	2,530.726	2,942.572	3,854.725
307	      M19	3	78,278.492	6,733.914	2,966.562	4,349.479	10,293.781
308	      M20	3	84,942.078	7,315.665	3,141.848	4,171.499	12,249.266
309	      M21	3	82,414.070	6,340.729	3,131.037	3,611.379	6,969.656
310	      M22	3	89,970.992	7,242.421	3,228.748	4,041.734	8,266.635
311	      M23	3	89,996.195	7,037.466	2,879.531	3,469.385	7,613.792
312	      M24	3	96,209.859	6,564.948	3,084.016	3,022.775	4,953.138
313	      N1	3	43,412.703	6,150.521	37,805.574	255,202.953	843.410
314	      N2	3	37,037.164	4,239.464	37,105.262	235,287.094	-694.159
315	      N3	3	35,678.047	4,327.480	42,024.402	250,331.438	699.246
316	      N4	3	57,581.750	9,344.347	46,467.359	262,305.031	1,723.726
317	      N5	3	61,287.887	9,595.392	46,800.535	250,845.625	582.304
318	      N6	3	68,957.289	11,886.017	47,760.512	241,349.703	728.013
319	      N7	3	34,952.004	3,839.855	56,016.199	274,622.688	1,704.503
320	      N8	3	36,231.945	3,744.531	51,006.703	241,750.578	2,293.355
321	      N9	3	33,500.855	3,746.504	50,389.805	230,529.484	1,831.710
322	      N10	3	37,245.562	4,336.574	52,273.746	235,354.922	1,446.908
323	      N11	3	38,598.031	4,627.421	49,870.523	220,814.969	2,416.221
324	      N12	3	35,975.355	3,972.332	52,367.543	231,669.359	1,646.823
325	      N13	3	32,381.611	3,897.256	66,138.883	300,357.438	-480.693
326	      N14	3	32,046.797	3,854.182	63,233.105	290,118.594	-301.004
327	      N15	3	32,904.820	3,604.724	67,829.305	316,052.812	-548.952
328	      N16	3	51,379.145	7,842.319	66,608.906	316,207.219	-761.769
329	      N17	3	57,950.281	9,007.205	59,728.172	290,843.938	-558.181
330	      N18	3	50,303.230	7,902.213	62,742.656	317,321.125	-738.514
331	      N19	3	28,872.941	3,150.393	62,887.012	333,375.312	-137.611
332	      N20	3	29,848.809	3,218.221	58,181.602	322,543.594	-1,052.620
333	      N21	3	31,837.922	3,772.060	57,973.055	337,302.875	-549.054
334	      N22	3	36,797.750	4,086.697	51,526.227	314,473.844	-503.939
335	      N23	3	50,034.418	4,968.458	54,919.285	357,135.250	-1,102.051
336	      N24	3	54,576.012	8,981.507	51,504.719	357,083.812	-1,512.292
337	      O1	3	48,704.801	6,472.535	34,781.746	243,134.094	776.201
338	      O2	3	43,546.879	5,416.019	34,010.699	223,507.703	-60.727
339	      O3	3	46,427.648	6,066.890	34,968.496	212,919.609	1,127.725
340	      O4	3	86,456.711	15,847.870	38,748.074	222,225.016	-33.196
341	      O5	3	72,228.289	12,040.387	49,420.473	269,870.688	1,908.762
342	      O6	3	90,043.578	15,239.266	52,495.852	267,493.094	1,015.027
343	      O7	3	40,660.270	4,709.729	48,714.641	247,793.906	998.388
344	      O8	3	37,995.547	4,187.211	47,714.246	233,072.484	1,173.723
345	      O9	3	36,824.621	3,960.249	45,402.645	216,487.781	1,056.051
346	      O10	3	331,765.750	24,809.859	55,203.414	225,688.922	4,421.090
347	      O11	3	46,421.664	5,843.800	49,231.469	225,606.469	1,257.956
348	      O12	3	47,689.145	6,519.482	45,349.809	204,773.953	1,746.861
349	      O13	3	80,130.445	7,389.826	3,052.867	4,790.589	13,834.129
350	      O14	3	86,425.109	8,050.423	3,463.336	5,776.497	14,910.500
351	      O15	3	80,410.242	7,434.166	3,378.484	5,196.163	11,819.044
352	      O16	3	75,965.945	6,530.050	2,641.348	3,958.078	9,916.877
353	      O17	3	87,617.164	7,386.159	3,343.730	4,737.516	10,560.051
354	      O18	3	92,503.945	7,562.438	3,349.187	4,620.088	10,625.893
355	      O19	3	84,116.898	7,165.980	2,813.599	4,661.479	11,320.918
356	      O20	3	88,967.945	7,687.700	3,194.543	4,534.141	10,202.527
357	      O21	3	84,500.672	7,183.369	2,781.066	3,847.060	9,686.272
358	      O22	3	95,642.203	7,802.817	3,411.553	4,038.720	8,812.447
359	      O23	3	90,968.547	6,182.938	3,475.628	4,034.941	3,839.515
360	      O24	3	90,436.883	6,130.308	2,651.395	3,132.644	4,574.843
361	      P1	3	48,489.098	5,616.916	38,525.434	280,917.438	-214.194
362	      P2	3	37,676.223	4,188.554	36,461.457	251,644.469	-328.008
363	      P3	3	44,360.461	5,284.120	38,812.984	250,968.906	-60.030
364	      P4	3	99,095.586	13,558.688	40,937.781	247,310.688	843.356
365	      P5	3	139,304.484	30,184.479	43,375.102	249,546.094	-77.055
366	      P6	3	62,976.754	11,115.694	39,862.867	222,107.016	-370.398
367	      P7	3	36,017.855	3,352.022	45,267.008	241,914.594	218.053
368	      P8	3	40,797.297	4,418.737	54,125.090	279,874.219	175.916
369	      P9	3	34,363.938	3,752.177	44,974.984	224,997.016	-200.906
370	      P10	3	41,615.820	5,019.058	53,273.766	262,625.906	-158.983
371	      P11	3	56,799.086	6,250.969	50,237.289	243,532.312	1,152.847
372	      P12	3	41,667.688	4,761.146	47,365.711	227,837.094	841.522
373	      P13	3	80,061.844	6,555.440	3,201.737	3,479.778	7,358.971
374	      P14	3	80,402.328	6,719.219	3,007.742	4,349.633	9,995.416
375	      P15	3	80,381.289	6,691.653	2,799.487	4,208.375	7,752.610
376	      P16	3	65,972.984	4,378.884	2,104.678	2,971.305	1,736.886
377	      P17	3	86,965.805	6,866.018	3,316.385	4,311.349	7,059.125
378	      P18	3	94,137.578	7,774.093	3,104.859	4,020.036	7,590.970
379	      P19	3	87,000.219	6,838.321	3,087.002	3,789.272	7,090.148
380	      P20	3	98,375.914	7,686.586	3,449.041	4,569.735	7,793.968
381	      P21	3	102,862.273	8,248.995	3,679.042	4,234.347	7,459.227
382	      P22	3	98,852.891	7,441.250	3,167.138	3,789.417	6,767.605
383	      P23	3	110,195.625	6,935.714	3,207.858	3,856.039	1,249.698
384	      P24	3	96,494.297	6,432.618	2,984.505	3,968.244	3,529.618
1	      A1	4	48,880.445	8,787.591	27,223.271	191,207.969	-3,010.507
2	      A2	4	34,680.641	4,929.550	27,512.811	181,366.000	-3,449.044
3	      A3	4	42,695.594	4,888.685	31,252.836	195,044.484	-2,729.366
4	      A4	4	92,819.617	16,975.221	32,831.219	193,454.391	-2,346.169
5	      A5	4	82,621.523	16,100.874	33,223.129	187,816.797	-2,001.897
6	      A6	4	81,386.938	15,815.063	34,344.090	185,897.281	-1,962.486
7	      A7	4	33,592.227	3,212.917	35,999.316	183,983.500	-2,467.948
8	      A8	4	31,592.160	2,888.519	36,211.914	182,509.141	-3,867.556
9	      A9	4	37,235.348	3,678.971	39,677.887	191,667.016	-3,232.195
10	      A10	4	28,105.748	2,977.132	35,379.590	169,537.156	-3,273.267
11	      A11	4	37,575.832	3,941.238	40,526.672	189,359.469	-4,091.453
12	      A12	4	74,497.594	7,500.917	39,996.215	185,336.078	-3,947.075
13	      A13	4	78,831.656	5,712.564	2,080.227	3,425.408	6,271.913
14	      A14	4	70,340.617	6,260.670	2,474.770	4,578.486	13,668.731
15	      A15	4	69,565.164	5,301.175	2,304.182	3,473.226	6,748.844
16	      A16	4	73,739.508	5,405.412	2,355.983	2,874.737	5,974.487
17	      A17	4	76,014.719	5,481.732	2,516.832	3,294.099	4,333.373
18	      A18	4	75,207.258	6,016.011	2,314.445	4,124.040	10,288.441
19	      A19	4	77,980.375	6,321.682	2,499.194	4,414.667	12,367.934
20	      A20	4	79,275.812	6,048.334	2,587.580	3,970.260	9,368.608
21	      A21	4	95,115.727	7,953.827	2,666.602	4,775.821	12,405.193
22	      A22	4	87,861.852	6,802.771	2,597.591	4,167.419	8,058.886
23	      A23	4	90,615.938	6,651.315	2,477.248	3,934.183	6,098.933
24	      A24	4	91,087.430	7,282.842	2,365.119	3,366.556	5,631.502
25	      B1	4	39,075.043	5,639.775	31,623.447	220,610.719	223.029
26	      B2	4	61,100.012	5,598.482	35,371.688	226,805.625	-1,436.266
27	      B3	4	44,459.578	5,654.598	38,992.266	235,255.312	741.063
28	      B4	4	78,934.852	14,235.317	40,000.004	227,854.922	323.383
29	      B5	4	73,327.023	14,234.327	38,136.461	210,685.875	-232.641
30	      B6	4	67,985.195	11,788.353	40,772.559	213,636.953	391.929
31	      B7	4	36,585.867	3,932.225	43,234.953	217,974.344	956.117
32	      B8	4	35,880.426	4,038.419	44,352.852	214,987.266	1,045.415
33	      B9	4	36,480.934	4,269.327	45,538.492	213,796.781	765.847
34	      B10	4	82,415.727	14,166.040	46,456.750	211,085.391	5,566.361
35	      B11	4	42,458.324	5,461.545	46,431.875	210,435.438	2,567.657
36	      B12	4	39,750.891	5,024.816	44,620.367	201,535.281	5,112.693
37	      B13	4	41,533.984	5,053.503	44,410.906	201,411.828	2,784.439
38	      B14	4	35,850.363	4,846.784	45,941.875	208,680.312	3,136.314
39	      B15	4	49,222.605	5,827.294	43,886.543	204,024.125	4,006.478
40	      B16	4	72,894.453	12,625.690	43,143.648	202,514.750	2,167.217
41	      B17	4	81,132.453	13,250.620	43,245.930	208,703.359	2,701.898
42	      B18	4	75,529.922	12,879.264	41,727.230	207,864.859	2,670.614
43	      B19	4	38,352.320	4,620.324	40,860.785	211,903.953	2,716.788
44	      B20	4	78,403.930	9,467.093	40,771.312	220,289.234	3,079.184
45	      B21	4	35,112.477	3,838.355	39,007.484	225,524.672	2,043.014
46	      B22	4	37,550.402	3,972.410	36,187.887	218,463.047	1,541.984
47	      B23	4	34,031.984	4,464.996	33,630.660	216,092.891	1,961.146
48	      B24	4	39,350.215	4,833.805	34,540.512	234,562.719	1,640.532
49	      C1	4	43,304.715	6,361.801	31,112.205	200,495.953	1,992.262
50	      C2	4	43,811.793	6,351.360	30,430.998	185,496.719	1,339.158
51	      C3	4	44,603.484	6,062.731	33,173.105	190,423.828	1,769.242
52	      C4	4	68,064.383	12,067.021	30,237.773	163,394.062	1,024.537
53	      C5	4	82,315.633	15,277.591	35,163.785	180,050.406	1,740.281
54	      C6	4	89,332.039	15,583.543	37,457.477	184,513.391	1,603.216
55	      C7	4	40,751.293	4,414.167	38,892.152	183,818.016	2,956.184
56	      C8	4	38,077.523	3,794.591	37,861.699	174,098.984	2,231.862
57	      C9	4	35,322.523	3,709.597	39,319.109	175,950.578	2,968.845
58	      C10	4	44,340.352	5,242.377	40,691.863	177,429.531	2,681.927
59	      C11	4	44,231.402	5,222.747	42,908.215	182,528.656	3,268.986
60	      C12	4	84,903.984	9,632.897	40,086.207	170,584.125	3,450.880
61	      C13	4	65,206.102	5,045.680	2,258.771	2,666.580	6,162.063
62	      C14	4	69,289.617	5,159.583	2,792.553	3,343.710	6,017.660
63	      C15	4	65,680.609	5,113.044	2,593.906	2,880.534	5,867.293
64	      C16	4	67,793.984	5,318.658	2,227.941	2,386.168	5,249.940
65	      C17	4	78,921.578	6,105.805	2,877.309	2,975.309	6,994.244
66	      C18	4	71,759.852	5,280.674	2,772.220	3,192.982	5,971.479
67	      C19	4	77,965.359	6,679.787	2,563.985	4,170.987	12,669.557
68	      C20	4	77,775.906	6,959.920	2,617.201	4,383.689	9,813.731
69	      C21	4	77,535.930	5,965.028	2,642.215	3,153.238	7,497.484
70	      C22	4	95,276.031	7,597.479	3,161.895	5,043.233	11,594.070
71	      C23	4	92,595.711	7,696.394	2,913.953	4,606.532	12,361.584
72	      C24	4	89,812.500	7,365.677	2,557.293	4,869.710	13,163.239
73	      D1	4	43,778.207	6,246.840	34,189.453	219,426.578	541.467
74	      D2	4	38,934.840	4,727.656	33,490.102	201,319.406	-889.598
75	      D3	4	41,370.359	5,386.644	35,643.164	202,024.609	842.720
76	      D4	4	76,494.820	14,002.349	35,836.457	191,257.094	436.057
77	      D5	4	79,785.086	14,327.131	38,190.262	192,721.453	1,213.332
78	      D6	4	75,566.734	13,339.577	40,280.551	192,794.906	1,429.666
79	      D7	4	32,205.225	3,236.986	43,580.996	202,400.109	1,792.818
80	      D8	4	35,468.754	3,627.751	44,528.664	198,110.156	2,971.452
81	      D9	4	34,269.152	3,575.524	43,509.016	189,208.500	1,747.419
82	      D10	4	41,647.340	5,179.546	46,242.969	195,615.406	1,545.226
83	      D11	4	46,088.051	5,014.786	44,371.633	185,641.984	1,547.726
84	      D12	4	55,615.141	6,432.382	46,862.484	193,043.672	2,095.582
85	      D13	4	48,403.551	5,249.105	53,893.363	222,305.141	1,786.100
86	      D14	4	38,777.734	4,824.859	49,979.035	210,189.547	768.470
87	      D15	4	46,921.141	5,899.103	48,718.180	206,807.594	1,116.187
88	      D16	4	72,156.555	11,115.166	48,749.684	213,451.719	664.528
89	      D17	4	75,511.469	11,479.884	49,806.156	222,420.922	814.887
90	      D18	4	76,671.367	12,082.867	46,899.836	216,645.969	1,720.652
91	      D19	4	53,295.605	5,061.523	45,635.574	219,705.328	1,195.987
92	      D20	4	31,259.340	3,374.574	42,481.734	215,636.938	698.769
93	      D21	4	35,627.324	3,623.510	43,265.230	232,552.328	528.600
94	      D22	4	37,836.777	4,534.225	40,741.867	230,960.531	469.065
95	      D23	4	79,698.633	8,244.182	38,494.430	231,825.328	507.463
96	      D24	4	43,219.477	6,254.700	38,872.762	248,962.422	343.865
97	      E1	4	43,524.363	5,469.171	34,145.457	212,797.062	1,281.459
98	      E2	4	43,866.352	5,563.688	35,354.988	206,387.328	204.014
99	      E3	4	39,510.527	4,927.715	35,391.746	195,555.516	648.026
100	      E4	4	85,023.531	15,809.826	37,663.023	196,407.406	1,075.099
101	      E5	4	84,007.664	14,615.998	40,742.930	200,721.969	1,130.507
102	      E6	4	89,490.906	14,713.402	44,284.695	206,962.578	1,414.469
103	      E7	4	34,936.297	3,660.719	42,619.055	192,758.156	1,359.012
104	      E8	4	35,725.195	3,921.069	45,295.590	197,308.453	2,049.287
105	      E9	4	37,346.832	3,687.649	47,848.297	201,574.516	971.106
106	      E10	4	39,918.598	4,715.041	47,553.059	197,150.875	938.741
107	      E11	4	50,829.734	5,310.538	48,586.469	197,376.609	1,218.859
108	      E12	4	208,234.219	35,452.586	48,897.105	189,172.609	16,290.386
109	      E13	4	59,225.879	3,767.277	1,969.779	2,294.104	2,021.634
110	      E14	4	65,721.625	4,771.614	2,759.284	2,554.168	3,970.125
111	      E15	4	71,349.414	6,227.031	2,500.992	4,510.815	10,659.853
112	      E16	4	68,662.195	4,787.744	2,818.530	3,209.852	3,698.581
113	      E17	4	80,285.359	5,797.783	2,867.831	3,432.501	3,721.081
114	      E18	4	77,429.922	6,856.052	3,036.659	5,034.909	12,476.195
115	      E19	4	77,743.609	6,511.596	2,590.069	4,535.149	11,303.925
116	      E20	4	82,483.078	5,727.974	2,550.846	3,053.294	4,960.169
117	      E21	4	79,664.883	6,224.847	2,890.526	3,537.102	6,687.503
118	      E22	4	78,550.500	6,011.392	2,001.279	3,476.562	7,337.552
119	      E23	4	90,976.672	7,599.532	2,638.620	4,685.964	13,143.781
120	      E24	4	95,941.305	7,513.293	2,908.550	4,141.026	8,689.479
121	      F1	4	55,142.715	7,720.043	36,677.672	225,471.047	5,458.826
122	      F2	4	54,659.891	7,301.464	43,067.957	246,680.188	6,281.187
123	      F3	4	41,681.074	5,286.928	38,044.266	207,796.438	6,650.475
124	      F4	4	99,094.344	18,542.590	44,446.293	228,736.250	5,141.539
125	      F5	4	90,472.727	15,550.390	44,117.559	213,658.312	5,255.794
126	      F6	4	97,842.281	14,614.557	49,555.531	226,807.672	7,552.935
127	      F7	4	41,615.398	4,105.915	49,441.348	219,405.031	9,572.550
128	      F8	4	41,713.012	4,079.625	48,238.055	206,762.203	9,468.200
129	      F9	4	40,696.828	4,275.867	48,873.520	204,380.531	6,602.423
130	      F10	4	48,623.094	5,865.237	49,609.117	201,942.938	7,043.054
131	      F11	4	52,157.738	6,304.734	54,447.102	215,172.531	9,687.234
132	      F12	4	39,766.906	4,221.887	48,710.648	194,795.000	8,112.938
133	      F13	4	37,762.535	4,607.385	54,342.121	217,814.625	633.775
134	      F14	4	41,992.672	4,994.034	57,119.016	231,830.922	729.474
135	      F15	4	67,484.352	10,118.320	59,665.199	241,340.672	1,869.020
136	      F16	4	73,052.680	11,469.982	51,830.715	216,805.875	141.568
137	      F17	4	64,202.992	9,663.855	54,468.109	234,334.000	911.467
138	      F18	4	71,959.633	10,963.682	53,992.070	239,699.875	572.872
139	      F19	4	49,588.473	4,954.112	37,963.602	171,774.812	-957.091
140	      F20	4	35,929.699	3,081.173	48,577.895	244,733.438	435.792
141	      F21	4	35,633.637	3,656.702	50,023.094	258,316.125	1,417.065
142	      F22	4	41,184.844	4,877.501	47,317.480	257,475.672	1,002.749
143	      F23	4	45,201.770	4,909.031	47,406.883	276,228.812	935.197
144	      F24	4	45,053.246	4,775.558	42,437.945	263,318.062	71.883
145	      G1	4	50,699.715	7,456.124	36,811.254	223,569.375	2,083.990
146	      G2	4	43,957.281	5,900.088	35,113.855	198,027.594	852.565
147	      G3	4	51,672.773	7,187.881	43,629.023	232,048.312	1,530.065
148	      G4	4	89,168.984	15,846.474	38,428.605	193,189.203	424.520
149	      G5	4	89,475.531	15,363.607	40,525.949	192,122.234	758.038
150	      G6	4	82,830.430	13,333.870	43,194.207	194,749.719	835.886
151	      G7	4	52,008.926	5,402.293	50,560.973	217,398.375	1,470.379
152	      G8	4	45,046.207	4,451.118	49,482.652	205,710.312	1,733.291
153	      G9	4	37,820.762	3,998.714	47,014.273	191,858.828	1,315.023
154	      G10	4	42,806.488	5,276.224	49,552.488	197,609.406	1,220.291
155	      G11	4	40,856.727	4,715.629	47,080.059	184,207.234	1,273.390
156	      G12	4	55,829.207	7,648.037	47,311.594	180,916.594	6,369.444
157	      G13	4	61,599.152	4,149.652	2,319.686	2,183.240	1,399.242
158	      G14	4	61,497.820	4,412.763	2,766.099	2,338.055	1,859.776
159	      G15	4	65,661.750	4,844.312	2,648.332	3,184.218	4,598.609
160	      G16	4	76,852.297	5,713.490	3,201.114	3,634.143	5,477.491
161	      G17	4	70,197.289	5,612.927	2,773.631	3,327.848	6,394.973
162	      G18	4	78,759.297	5,920.636	2,832.586	3,617.358	5,817.229
163	      G19	4	69,997.789	5,156.073	2,682.177	2,850.347	4,452.240
164	      G20	4	80,990.188	6,102.043	3,099.603	3,547.490	5,301.199
165	      G21	4	77,772.578	6,343.792	2,681.792	3,406.308	7,762.079
166	      G22	4	92,118.383	7,871.412	2,911.653	4,451.646	10,830.060
167	      G23	4	95,222.125	8,364.693	3,098.193	5,374.461	17,173.473
168	      G24	4	98,861.492	8,131.322	3,113.150	5,015.428	12,826.269
169	      H1	4	45,034.387	6,021.056	39,980.059	244,159.516	3,873.158
170	      H2	4	56,192.555	10,611.090	39,032.133	220,076.000	3,068.065
171	      H3	4	46,489.504	5,847.965	48,749.070	259,233.875	4,455.688
172	      H4	4	80,918.547	14,238.225	40,894.641	207,096.656	3,865.785
173	      H5	4	92,313.375	16,478.410	46,856.781	224,182.391	3,031.264
174	      H6	4	107,985.781	17,286.256	55,003.555	248,288.219	5,229.159
175	      H7	4	45,838.422	4,565.134	53,475.926	231,246.922	5,951.158
176	      H8	4	45,418.051	4,481.911	51,059.559	213,286.297	7,615.409
177	      H9	4	38,987.844	3,927.742	51,282.809	209,517.984	3,627.553
178	      H10	4	42,072.645	5,135.003	51,317.566	205,096.703	4,134.683
179	      H11	4	72,073.531	7,801.458	54,499.348	212,975.609	4,182.317
180	      H12	4	41,546.301	4,728.848	51,583.957	199,105.594	6,008.841
181	      H13	4	39,563.645	4,634.213	59,610.414	234,639.453	9,330.246
182	      H14	4	46,250.688	6,377.974	57,436.430	227,730.953	10,455.856
183	      H15	4	41,681.324	4,676.718	60,664.797	244,795.688	13,057.796
184	      H16	4	71,967.648	11,055.074	57,922.035	240,374.500	10,833.117
185	      H17	4	78,944.945	11,241.145	58,253.402	243,994.219	10,563.851
186	      H18	4	80,120.055	12,365.988	52,865.691	230,110.516	9,308.221
187	      H19	4	39,193.043	4,004.230	56,287.172	257,440.125	9,848.812
188	      H20	4	35,743.000	3,719.849	51,133.758	245,204.047	8,599.625
189	      H21	4	35,516.254	3,643.260	52,018.660	264,164.656	7,567.161
190	      H22	4	36,825.574	4,555.618	44,740.000	239,695.438	5,835.572
191	      H23	4	39,286.398	5,082.042	46,152.094	265,452.031	5,362.805
192	      H24	4	55,893.516	7,406.323	53,665.926	323,915.125	7,918.944
193	      I1	4	44,691.539	6,188.721	34,239.367	207,421.734	418.997
194	      I2	4	43,181.734	5,537.110	34,877.875	198,655.312	338.838
195	      I3	4	41,617.105	5,486.053	36,822.910	194,254.844	300.094
196	      I4	4	91,819.625	16,105.127	43,759.715	216,774.453	47.552
197	      I5	4	83,424.867	12,725.420	51,360.164	241,881.141	3,895.456
198	      I6	4	87,799.750	14,118.693	42,498.023	190,688.703	505.402
199	      I7	4	59,612.027	5,830.351	45,529.465	193,929.188	1,397.105
200	      I8	4	42,954.004	4,396.447	45,007.637	187,375.828	1,685.250
201	      I9	4	40,266.531	4,112.417	48,286.188	195,095.297	1,214.125
202	      I10	4	44,741.090	5,267.477	47,544.797	187,938.047	84.715
203	      I11	4	45,815.348	4,985.790	49,153.094	191,321.266	1,726.699
204	      I12	4	68,845.922	6,626.876	48,494.934	186,983.500	857.979
205	      I13	4	68,434.211	5,248.399	2,744.587	3,247.292	5,719.162
206	      I14	4	61,926.336	4,346.275	2,550.492	2,688.620	2,737.750
207	      I15	4	66,417.602	4,555.693	2,520.954	3,375.317	3,797.751
208	      I16	4	79,899.828	7,017.796	2,964.007	5,192.817	10,524.972
209	      I17	4	86,883.305	6,308.254	3,854.053	4,073.695	4,643.883
210	      I18	4	77,252.984	5,575.048	3,012.465	3,324.493	2,955.730
211	      I19	4	80,061.070	6,194.466	2,930.736	3,403.594	6,148.165
212	      I20	4	86,254.805	7,049.790	3,093.078	4,580.247	8,627.675
213	      I21	4	82,725.203	6,210.884	3,066.094	3,313.544	5,482.980
214	      I22	4	89,992.281	6,792.364	3,176.603	3,939.606	6,425.493
215	      I23	4	89,505.633	7,499.676	2,578.233	4,421.441	11,230.234
216	      I24	4	92,216.539	7,531.883	3,871.124	3,722.090	7,202.854
217	      J1	4	44,670.945	6,371.660	35,129.965	212,020.734	1,321.573
218	      J2	4	44,611.590	6,022.135	36,288.395	207,580.188	1,345.236
219	      J3	4	63,992.148	8,493.420	39,421.430	207,548.500	1,005.419
220	      J4	4	101,196.453	18,312.660	49,866.609	249,472.375	1,764.430
221	      J5	4	95,030.750	16,904.939	42,210.609	197,829.828	1,132.006
222	      J6	4	128,257.422	22,497.062	40,421.039	177,452.281	2,000.850
223	      J7	4	39,532.414	4,176.395	48,267.492	208,653.156	1,794.720
224	      J8	4	46,431.453	4,470.343	48,373.758	201,987.812	2,364.800
225	      J9	4	37,648.445	3,641.126	46,003.910	186,874.281	1,622.833
226	      J10	4	43,847.156	5,371.758	49,091.191	194,478.516	2,427.500
227	      J11	4	47,221.695	5,153.755	53,723.395	211,203.297	1,702.596
228	      J12	4	85,190.328	12,150.033	50,862.789	194,278.875	2,630.867
229	      J13	4	41,342.773	4,703.802	62,273.039	250,195.594	281.987
230	      J14	4	36,959.000	4,697.360	60,070.145	241,057.375	447.103
231	      J15	4	45,694.000	5,243.245	61,606.219	249,738.562	489.718
232	      J16	4	89,829.977	13,230.992	58,522.098	243,018.094	12.683
233	      J17	4	77,119.227	11,783.325	55,350.957	235,528.875	-160.929
234	      J18	4	85,710.836	12,691.143	58,147.582	255,430.281	990.250
235	      J19	4	37,708.777	4,146.712	57,287.473	266,700.688	878.947
236	      J20	4	36,798.191	3,939.059	51,735.383	253,591.172	345.431
237	      J21	4	60,703.770	10,560.734	51,890.051	263,741.750	1,071.698
238	      J22	4	41,303.965	4,682.393	49,210.637	267,233.562	7.017
239	      J23	4	44,028.523	5,823.004	46,183.645	268,034.125	441.511
240	      J24	4	51,540.410	6,345.293	52,017.215	320,870.688	1,818.756
241	      K1	4	48,808.066	6,202.688	33,357.586	207,700.750	1,415.741
242	      K2	4	46,842.039	6,643.335	36,524.754	209,964.766	1,172.494
243	      K3	4	41,906.699	5,831.813	39,434.086	215,184.234	1,948.257
244	      K4	4	131,912.922	21,961.635	50,108.746	252,385.906	1,635.983
245	      K5	4	89,159.758	15,580.189	41,546.930	200,354.000	1,271.197
246	      K6	4	116,234.227	17,481.674	55,979.730	253,280.359	2,973.973
247	      K7	4	49,518.414	5,108.427	54,917.488	242,653.062	2,543.119
248	      K8	4	41,605.090	4,647.366	48,133.840	205,054.297	3,538.358
249	      K9	4	31,817.535	3,696.008	47,936.906	201,355.250	2,289.507
250	      K10	4	45,267.680	5,223.090	48,549.418	198,415.891	1,718.051
251	      K11	4	57,600.262	6,272.785	48,146.867	192,021.969	2,017.332
252	      K12	4	46,007.840	5,252.766	52,672.777	208,859.812	5,667.874
253	      K13	4	58,750.281	4,054.664	2,411.037	2,275.956	1,496.938
254	      K14	4	61,207.812	4,391.330	2,455.037	2,590.029	3,476.944
255	      K15	4	72,735.930	4,950.641	2,875.441	3,076.625	1,658.754
256	      K16	4	65,884.906	4,988.150	2,881.533	2,977.678	3,896.040
257	      K17	4	70,692.883	5,180.220	2,869.572	2,793.598	4,404.411
258	      K18	4	66,565.234	4,440.986	2,584.727	2,710.645	854.241
259	      K19	4	92,884.211	6,353.021	3,255.627	3,350.985	3,099.884
260	      K20	4	77,154.602	5,799.047	2,756.073	3,318.714	5,453.801
261	      K21	4	74,708.352	5,937.278	2,781.505	3,680.823	5,549.084
262	      K22	4	80,814.555	6,150.137	2,491.934	3,660.096	5,555.686
263	      K23	4	91,737.070	7,316.391	3,023.151	4,102.824	8,808.755
264	      K24	4	98,477.359	6,910.198	3,264.789	3,258.825	3,965.348
265	      L1	4	42,061.973	5,023.125	41,505.012	265,131.438	787.688
266	      L2	4	41,905.988	5,289.756	39,604.156	234,617.438	-59.547
267	      L3	4	40,487.160	5,134.434	41,944.824	236,196.125	337.339
268	      L4	4	90,125.047	16,599.621	50,928.562	268,106.375	-97.887
269	      L5	4	91,456.117	16,030.763	54,581.758	274,561.875	202.985
270	      L6	4	78,088.984	12,094.565	53,691.691	255,942.297	464.450
271	      L7	4	35,634.539	3,782.856	52,601.230	241,574.203	1,233.391
272	      L8	4	35,921.363	3,746.811	52,527.711	232,308.031	955.582
273	      L9	4	36,381.871	4,468.266	52,096.586	224,010.375	278.960
274	      L10	4	41,377.684	4,883.475	51,899.273	220,529.094	-650.127
275	      L11	4	47,676.629	5,943.648	55,075.449	230,186.000	747.473
276	      L12	4	40,826.836	5,156.332	56,757.848	232,068.594	823.380
277	      L13	4	38,775.121	4,826.994	57,046.375	238,556.531	16,221.821
278	      L14	4	41,163.062	5,033.825	59,480.363	247,931.312	17,619.395
279	      L15	4	40,092.953	4,771.595	57,098.262	243,413.938	19,100.217
280	      L16	4	105,969.609	17,339.461	57,657.547	248,485.328	11,904.374
281	      L17	4	70,379.359	10,544.491	58,533.004	261,097.891	10,025.030
282	      L18	4	71,337.266	11,276.243	56,791.695	261,682.953	15,046.406
283	      L19	4	36,347.570	3,677.474	55,268.637	266,962.344	11,450.770
284	      L20	4	41,347.148	4,480.010	56,869.801	289,466.406	16,192.600
285	      L21	4	36,184.078	4,500.936	52,123.273	276,035.875	11,277.367
286	      L22	4	43,885.293	5,155.263	45,190.906	254,625.656	8,792.470
287	      L23	4	42,364.625	5,254.938	45,401.898	275,917.719	8,127.398
288	      L24	4	48,983.293	5,534.964	47,816.270	307,861.719	11,967.521
289	      M1	4	48,563.000	6,531.791	32,703.547	211,555.359	3,759.799
290	      M2	4	42,071.477	5,232.642	34,007.871	205,402.172	1,920.193
291	      M3	4	47,066.961	6,167.173	36,165.969	206,046.953	2,325.908
292	      M4	4	89,174.039	16,406.707	38,164.633	202,228.719	2,072.140
293	      M5	4	74,152.086	11,912.072	45,918.918	234,401.172	3,343.996
294	      M6	4	101,349.578	16,258.891	45,581.738	219,811.547	3,335.401
295	      M7	4	44,788.426	4,359.896	49,486.281	228,788.453	3,719.887
296	      M8	4	48,092.598	5,205.538	48,350.598	215,651.109	3,877.897
297	      M9	4	69,722.359	7,916.503	46,389.500	201,200.203	3,113.591
298	      M10	4	71,624.562	7,507.064	46,462.434	198,054.766	2,985.429
299	      M11	4	43,250.539	5,127.580	49,568.492	208,891.250	4,213.110
300	      M12	4	43,796.094	5,893.234	45,101.125	187,189.219	5,739.548
301	      M13	4	63,049.684	4,515.566	2,485.156	2,462.960	2,232.309
302	      M14	4	67,754.898	5,203.454	2,704.918	3,113.647	6,152.604
303	      M15	4	75,402.547	6,737.293	2,953.212	4,178.500	9,863.166
304	      M16	4	66,410.422	5,178.640	2,500.029	2,909.099	5,456.700
305	      M17	4	84,621.969	6,009.588	3,005.137	3,338.622	4,252.667
306	      M18	4	74,855.469	5,177.062	2,593.374	2,704.930	3,951.876
307	      M19	4	77,541.812	6,506.069	2,836.976	4,452.328	10,218.312
308	      M20	4	83,828.609	7,331.801	2,842.708	4,280.932	12,133.505
309	      M21	4	81,740.141	6,431.131	2,842.162	3,790.408	6,657.400
310	      M22	4	89,769.703	6,983.265	3,352.923	4,072.424	7,954.078
311	      M23	4	88,748.422	6,542.515	3,004.641	3,245.081	7,758.252
312	      M24	4	94,943.484	6,493.354	3,070.659	2,794.692	4,575.694
313	      N1	4	39,537.508	5,779.084	37,395.016	251,225.797	1,403.021
314	      N2	4	38,306.148	4,477.060	36,571.711	232,085.453	8.340
315	      N3	4	35,799.477	4,706.726	41,571.668	247,067.172	1,056.447
316	      N4	4	59,339.105	10,290.083	46,067.867	258,847.047	1,446.677
317	      N5	4	63,316.055	10,736.621	46,145.027	245,889.219	856.148
318	      N6	4	70,676.156	12,327.588	46,907.078	236,903.781	1,031.961
319	      N7	4	33,530.664	3,710.372	55,564.828	271,365.844	1,626.310
320	      N8	4	35,518.285	3,757.171	50,002.742	236,698.062	2,198.501
321	      N9	4	34,209.520	3,773.352	49,526.098	226,252.344	1,720.660
322	      N10	4	36,855.145	4,417.923	51,235.391	230,350.938	1,829.463
323	      N11	4	38,651.406	4,610.021	49,014.547	217,311.750	2,308.740
324	      N12	4	36,494.328	4,428.171	51,239.520	225,659.031	1,683.114
325	      N13	4	32,258.963	3,994.432	65,158.520	296,084.281	-515.839
326	      N14	4	31,096.008	3,627.555	62,609.090	286,862.062	-54.212
327	      N15	4	32,169.074	3,966.921	66,842.594	312,629.906	-265.100
328	      N16	4	52,300.715	8,525.688	65,554.672	311,398.469	-527.889
329	      N17	4	59,469.430	9,191.344	59,040.219	286,411.594	-1,020.151
330	      N18	4	51,429.074	8,149.045	61,903.297	313,659.969	-749.741
331	      N19	4	29,747.695	2,742.044	62,356.934	330,538.906	-189.717
332	      N20	4	31,078.994	3,258.449	57,583.059	318,287.781	-1,090.806
333	      N21	4	31,953.455	3,700.689	57,126.996	333,431.250	-454.914
334	      N22	4	36,922.566	4,283.387	51,066.992	310,614.656	-88.690
335	      N23	4	49,286.008	5,192.282	54,288.012	353,052.469	-615.937
336	      N24	4	54,056.340	9,669.891	51,026.398	355,045.750	-1,457.027
337	      O1	4	47,559.840	6,654.528	34,297.984	238,323.438	1,230.887
338	      O2	4	42,559.648	5,874.095	33,492.004	219,335.250	-378.599
339	      O3	4	46,559.867	5,933.924	34,204.508	209,875.625	1,175.983
340	      O4	4	88,959.430	16,612.359	38,182.492	219,865.047	-65.698
341	      O5	4	75,961.164	12,378.568	48,646.379	265,549.719	1,758.301
342	      O6	4	94,471.695	16,706.213	51,429.504	261,731.328	554.877
343	      O7	4	41,743.227	4,489.481	48,192.730	242,689.797	1,020.391
344	      O8	4	38,421.348	4,284.049	46,663.469	228,590.734	831.344
345	      O9	4	36,412.828	3,827.201	44,697.543	212,191.188	971.649
346	      O10	4	342,201.031	25,305.375	54,997.457	222,312.516	4,506.382
347	      O11	4	46,282.656	6,026.529	48,172.887	221,685.297	1,439.809
348	      O12	4	48,029.270	6,761.042	44,669.719	201,227.859	1,604.145
349	      O13	4	79,341.828	7,331.566	3,037.735	5,139.064	13,743.607
350	      O14	4	85,372.453	7,936.819	3,529.929	5,887.372	14,992.649
351	      O15	4	80,749.344	6,835.301	3,141.656	5,056.102	12,173.614
352	      O16	4	76,138.211	6,651.253	2,450.468	4,028.638	10,284.050
353	      O17	4	88,179.906	7,493.775	3,511.881	4,982.541	10,653.307
354	      O18	4	91,279.727	7,579.511	3,224.343	4,847.273	10,596.823
355	      O19	4	83,420.312	7,633.564	2,844.363	4,717.343	11,406.311
356	      O20	4	88,283.031	7,947.963	3,084.205	4,597.683	10,784.974
357	      O21	4	83,901.039	7,134.429	2,754.491	3,909.803	9,731.443
358	      O22	4	94,061.102	7,434.769	3,274.033	4,141.886	8,827.556
359	      O23	4	90,883.609	6,753.193	3,311.717	3,780.492	3,715.706
360	      O24	4	89,677.039	5,929.080	2,672.863	2,863.151	4,019.674
361	      P1	4	49,017.871	6,411.044	38,359.262	277,035.750	-469.824
362	      P2	4	38,351.305	4,281.019	35,762.414	247,661.625	143.809
363	      P3	4	42,416.336	5,199.180	38,347.609	246,171.625	-363.569
364	      P4	4	101,444.883	13,925.249	40,582.586	243,503.047	736.225
365	      P5	4	145,204.781	31,778.100	43,092.938	245,648.094	-459.639
366	      P6	4	64,818.375	11,910.994	39,315.691	218,001.078	-461.225
367	      P7	4	35,127.402	3,698.790	44,051.504	237,445.000	-343.740
368	      P8	4	40,883.102	4,208.235	53,072.648	273,520.375	572.208
369	      P9	4	34,919.457	3,502.776	44,289.770	221,741.812	55.683
370	      P10	4	42,350.152	4,895.366	52,423.012	258,541.516	-585.800
371	      P11	4	58,707.809	6,590.233	49,408.289	238,421.031	1,038.367
372	      P12	4	42,141.637	5,052.365	46,819.918	224,414.703	870.496
373	      P13	4	81,172.031	6,988.335	3,350.956	3,566.698	7,363.783
374	      P14	4	79,788.445	6,963.944	3,203.814	4,280.595	10,446.798
375	      P15	4	79,760.695	6,960.577	3,272.043	4,059.726	7,946.111
376	      P16	4	66,388.680	4,821.394	2,377.553	2,855.013	1,845.701
377	      P17	4	86,901.164	6,541.128	3,454.309	4,347.453	6,574.770
378	      P18	4	92,776.609	7,112.649	3,293.177	4,241.062	7,686.141
379	      P19	4	86,204.836	6,861.161	2,992.116	3,751.678	7,102.979
380	      P20	4	98,458.219	7,779.427	3,346.886	4,350.682	7,794.984
381	      P21	4	102,280.078	8,231.973	3,605.844	3,926.755	7,136.644
382	      P22	4	98,812.477	7,130.245	3,481.624	3,926.357	6,756.535
383	      P23	4	109,660.695	6,878.938	3,385.936	4,024.266	1,499.333
384	      P24	4	95,649.273	6,295.533	3,382.065	4,231.483	3,489.797
1	      A1	5	50,295.848	9,365.884	26,854.170	189,960.844	-2,495.327
2	      A2	5	35,688.961	4,747.960	27,163.861	180,248.453	-3,977.025
3	      A3	5	43,134.168	5,271.889	30,596.328	191,605.516	-2,151.317
4	      A4	5	94,662.914	17,534.162	32,589.945	190,910.203	-2,170.640
5	      A5	5	85,806.797	16,376.604	32,971.859	185,293.547	-2,228.533
6	      A6	5	84,496.578	16,178.215	34,035.008	184,168.953	-2,023.881
7	      A7	5	34,506.168	3,360.648	35,156.125	179,397.906	-2,417.573
8	      A8	5	31,514.869	3,126.799	35,844.883	179,238.719	-4,227.144
9	      A9	5	38,775.523	3,521.769	39,378.742	190,152.016	-2,836.523
10	      A10	5	29,518.938	3,210.914	35,516.574	169,100.578	-3,110.033
11	      A11	5	38,118.340	4,198.765	39,601.133	185,110.781	-4,303.836
12	      A12	5	74,660.547	8,120.972	39,827.473	183,346.734	-4,248.083
13	      A13	5	78,755.352	5,787.781	2,084.274	3,757.855	6,896.320
14	      A14	5	71,511.766	6,369.677	2,277.150	4,560.858	13,979.098
15	      A15	5	68,236.375	5,071.536	2,435.286	3,788.306	6,350.910
16	      A16	5	72,475.547	5,435.815	2,300.276	3,263.457	5,831.801
17	      A17	5	76,251.695	5,659.811	2,444.844	3,295.543	4,050.948
18	      A18	5	74,090.469	6,141.735	2,240.384	3,960.922	10,842.307
19	      A19	5	77,229.719	6,908.963	2,413.607	4,280.064	12,095.815
20	      A20	5	77,116.164	6,150.718	2,350.522	4,032.834	9,717.891
21	      A21	5	93,377.211	7,830.541	2,819.781	4,433.646	12,349.581
22	      A22	5	88,096.820	6,574.668	2,518.261	4,158.681	8,281.747
23	      A23	5	92,192.867	6,777.247	2,549.286	3,836.644	6,654.560
24	      A24	5	92,737.352	7,014.520	2,236.061	3,662.748	5,788.431
25	      B1	5	39,161.691	5,799.150	31,020.045	217,031.859	-61.495
26	      B2	5	60,911.574	5,668.001	35,043.469	223,433.562	-1,761.141
27	      B3	5	44,874.059	5,736.516	38,421.230	232,124.953	573.623
28	      B4	5	80,848.383	15,136.870	39,240.887	224,174.766	28.329
29	      B5	5	76,963.422	14,669.815	37,531.520	208,029.469	38.823
30	      B6	5	70,269.250	12,612.928	40,025.113	209,398.984	709.599
31	      B7	5	36,694.906	3,774.294	42,756.383	213,890.141	759.222
32	      B8	5	37,269.973	3,918.471	43,627.812	211,859.734	1,192.825
33	      B9	5	37,710.820	3,837.479	44,862.926	211,230.109	583.499
34	      B10	5	81,205.922	13,636.219	45,752.902	208,710.766	4,960.375
35	      B11	5	42,717.996	5,668.412	45,329.301	207,463.031	1,862.158
36	      B12	5	41,064.613	4,808.959	43,534.551	197,175.828	4,805.056
37	      B13	5	43,094.258	5,032.896	44,314.512	200,228.062	2,674.883
38	      B14	5	37,592.793	4,873.333	45,212.180	205,257.000	3,155.247
39	      B15	5	49,511.641	6,124.481	43,689.914	202,110.438	3,616.989
40	      B16	5	76,601.227	13,271.716	42,523.445	201,098.922	1,862.376
41	      B17	5	82,791.820	13,685.657	42,473.617	205,984.953	2,551.396
42	      B18	5	77,657.336	13,571.769	40,887.297	203,810.188	2,925.361
43	      B19	5	39,408.062	5,312.748	40,141.727	208,089.406	2,931.417
44	      B20	5	80,135.711	9,627.850	39,683.594	216,736.219	3,269.520
45	      B21	5	35,427.285	3,830.196	38,401.801	221,948.688	2,404.264
46	      B22	5	37,407.805	4,403.498	35,454.520	214,846.938	1,561.885
47	      B23	5	33,680.789	4,378.942	33,051.645	212,569.891	1,476.102
48	      B24	5	39,446.324	4,315.986	33,800.980	230,682.406	1,611.419
49	      C1	5	42,835.227	6,634.650	30,936.904	198,508.578	2,172.579
50	      C2	5	43,833.039	6,669.077	29,976.631	182,791.531	1,155.627
51	      C3	5	45,617.578	6,213.406	32,728.570	187,535.422	1,679.849
52	      C4	5	69,988.594	12,828.489	29,910.699	162,127.172	1,596.206
53	      C5	5	86,152.836	15,887.192	34,984.676	178,150.219	1,764.287
54	      C6	5	91,430.539	16,575.828	37,115.426	182,070.703	1,945.077
55	      C7	5	40,402.449	4,396.733	38,550.672	180,972.344	3,053.175
56	      C8	5	37,809.000	3,641.466	37,712.121	172,415.375	2,786.993
57	      C9	5	35,036.277	3,993.661	38,648.879	172,998.922	2,983.906
58	      C10	5	43,640.809	5,530.302	40,927.961	176,888.609	2,655.736
59	      C11	5	43,002.809	5,689.064	41,818.242	179,364.609	3,752.011
60	      C12	5	86,642.906	9,728.862	40,379.914	170,018.281	3,773.161
61	      C13	5	64,998.969	5,292.851	2,403.736	2,700.552	6,715.902
62	      C14	5	68,655.297	5,775.542	2,710.995	3,063.760	6,720.307
63	      C15	5	65,048.883	5,078.270	2,579.620	2,682.341	5,970.170
64	      C16	5	67,855.547	5,468.443	2,516.803	2,701.633	5,735.949
65	      C17	5	78,694.523	6,309.433	2,735.414	3,168.127	7,657.012
66	      C18	5	70,860.016	5,362.972	2,652.099	2,921.320	5,642.884
67	      C19	5	78,075.180	7,021.864	2,821.475	4,085.575	12,664.465
68	      C20	5	78,087.883	7,002.169	2,674.194	4,303.659	10,155.645
69	      C21	5	77,206.133	6,459.008	2,679.652	2,933.436	7,539.340
70	      C22	5	94,173.047	8,380.626	3,277.069	4,843.285	11,768.453
71	      C23	5	91,448.828	7,518.920	2,803.482	4,686.573	12,511.687
72	      C24	5	89,619.430	7,352.747	2,595.880	4,754.187	13,754.878
73	      D1	5	43,398.625	5,460.531	33,026.082	215,872.812	1,228.732
74	      D2	5	38,333.730	4,969.116	32,971.820	198,702.766	-591.856
75	      D3	5	41,751.535	4,902.289	35,042.461	198,596.656	978.143
76	      D4	5	78,324.234	14,534.339	35,384.320	188,258.828	598.190
77	      D5	5	83,612.203	14,952.602	37,371.832	189,104.625	1,730.559
78	      D6	5	79,705.141	14,061.923	39,689.293	188,807.906	1,764.943
79	      D7	5	31,729.332	2,964.399	42,697.016	198,571.484	1,962.154
80	      D8	5	35,362.469	3,625.273	43,698.676	194,834.250	2,504.308
81	      D9	5	34,135.609	3,233.029	43,051.840	187,562.578	2,159.567
82	      D10	5	41,715.586	5,088.806	45,998.516	194,788.375	1,720.428
83	      D11	5	45,100.090	5,240.858	43,918.543	184,363.281	1,898.960
84	      D12	5	56,206.105	6,465.761	46,138.867	190,569.219	2,038.927
85	      D13	5	46,544.957	5,032.227	53,015.141	219,235.172	2,499.481
86	      D14	5	39,278.492	5,053.894	49,114.504	207,722.141	1,067.938
87	      D15	5	46,344.246	6,147.113	48,044.461	204,992.797	1,222.062
88	      D16	5	74,688.922	11,407.175	48,278.699	210,548.688	971.135
89	      D17	5	79,217.148	12,040.696	48,636.902	218,410.000	812.170
90	      D18	5	78,835.180	12,979.462	45,894.457	212,584.531	1,686.765
91	      D19	5	53,936.223	4,838.378	44,960.910	215,128.203	1,591.611
92	      D20	5	32,193.359	3,504.446	41,628.766	211,335.156	650.524
93	      D21	5	35,526.281	3,874.414	42,706.848	228,879.953	641.935
94	      D22	5	37,456.871	4,675.783	39,943.051	226,993.266	807.607
95	      D23	5	79,944.117	8,538.178	37,955.375	228,207.016	939.222
96	      D24	5	43,232.281	6,006.247	38,055.414	244,511.141	433.244
97	      E1	5	43,218.828	5,415.520	33,492.172	209,296.547	1,365.779
98	      E2	5	44,036.766	5,957.639	34,991.250	204,883.078	406.776
99	      E3	5	40,995.344	5,398.377	35,273.551	194,736.797	865.306
100	      E4	5	85,369.484	15,598.919	37,785.340	196,062.844	1,159.962
101	      E5	5	85,473.500	15,123.030	40,388.254	199,377.078	1,262.418
102	      E6	5	91,191.008	15,272.819	43,972.234	205,022.328	1,496.400
103	      E7	5	34,445.281	3,854.753	42,342.836	190,760.062	1,558.838
104	      E8	5	36,142.090	3,829.998	44,800.055	195,018.938	1,675.397
105	      E9	5	36,497.621	3,759.452	47,291.348	199,289.938	994.943
106	      E10	5	38,739.473	4,868.144	46,808.691	194,258.859	939.965
107	      E11	5	50,111.609	5,229.579	47,864.605	194,054.641	906.521
108	      E12	5	206,422.406	35,121.824	48,838.938	188,666.578	16,606.994
109	      E13	5	58,146.961	3,853.588	2,108.778	2,383.324	2,451.687
110	      E14	5	65,487.262	4,822.427	2,652.108	2,463.635	4,082.991
111	      E15	5	71,180.602	6,620.290	2,529.375	4,568.177	12,294.988
112	      E16	5	69,010.258	4,999.632	2,699.263	3,436.993	3,984.868
113	      E17	5	78,869.438	5,996.071	2,951.056	3,506.679	4,034.328
114	      E18	5	77,720.281	6,888.349	3,132.867	4,837.091	12,797.213
115	      E19	5	77,606.648	6,729.663	2,963.948	4,771.718	11,437.979
116	      E20	5	81,346.922	5,845.313	2,606.589	3,236.309	5,064.216
117	      E21	5	79,512.242	6,300.343	2,597.386	3,519.275	7,479.275
118	      E22	5	78,859.062	6,485.573	2,000.252	3,004.997	7,657.887
119	      E23	5	89,475.039	7,315.056	2,912.628	4,386.775	12,869.889
120	      E24	5	95,769.391	7,713.959	3,061.975	4,437.072	8,739.211
121	      F1	5	55,868.379	7,965.782	36,121.547	222,366.047	5,907.321
122	      F2	5	54,135.031	7,398.947	42,332.840	241,525.516	7,054.062
123	      F3	5	42,024.551	5,736.000	37,392.520	204,776.953	6,661.563
124	      F4	5	100,197.133	18,799.258	44,507.875	228,210.500	5,563.336
125	      F5	5	92,954.242	16,278.712	43,606.633	209,506.688	5,403.916
126	      F6	5	99,542.859	15,290.972	48,868.980	223,820.562	7,961.604
127	      F7	5	41,488.148	4,450.995	48,687.008	215,012.969	9,348.259
128	      F8	5	40,930.102	4,169.303	47,330.578	202,764.094	9,276.389
129	      F9	5	40,184.848	4,328.773	48,499.551	201,312.844	7,092.315
130	      F10	5	48,942.844	5,761.581	48,794.727	198,938.781	7,045.041
131	      F11	5	53,252.504	6,246.767	53,902.684	212,456.859	10,205.538
132	      F12	5	39,121.352	4,550.216	48,070.918	193,637.578	8,671.275
133	      F13	5	37,467.930	4,779.455	54,088.586	217,065.391	770.693
134	      F14	5	41,978.004	5,022.368	56,588.398	229,366.062	906.682
135	      F15	5	68,264.688	10,241.072	59,152.027	238,528.922	2,304.706
136	      F16	5	75,665.109	11,942.232	51,506.852	214,758.734	398.391
137	      F17	5	66,685.180	9,731.092	53,522.480	230,264.719	920.978
138	      F18	5	73,392.109	11,311.884	53,231.238	236,570.031	533.120
139	      F19	5	44,589.590	4,404.062	36,156.480	164,263.859	-1,003.021
140	      F20	5	35,482.352	3,339.503	48,122.305	241,116.125	890.547
141	      F21	5	36,385.496	3,988.939	49,401.688	254,502.734	1,291.052
142	      F22	5	43,521.430	5,183.555	46,408.684	253,234.328	697.066
143	      F23	5	45,489.559	4,785.304	46,602.672	272,014.281	1,441.600
144	      F24	5	45,305.926	4,818.993	41,680.305	258,869.031	736.249
145	      G1	5	50,942.141	7,296.825	36,725.066	221,746.922	2,482.257
146	      G2	5	44,114.738	5,991.168	34,629.488	195,942.922	1,451.315
147	      G3	5	50,885.492	7,078.850	43,686.203	230,539.719	1,824.407
148	      G4	5	90,403.953	16,218.726	38,476.637	192,573.891	1,410.122
149	      G5	5	89,432.078	15,582.863	40,739.164	192,204.375	860.684
150	      G6	5	85,959.086	13,897.688	42,903.789	192,564.891	1,183.397
151	      G7	5	52,551.902	5,165.794	50,289.953	215,592.656	1,852.831
152	      G8	5	46,093.035	4,589.050	48,571.887	202,242.984	2,185.062
153	      G9	5	39,266.727	3,935.431	46,475.766	189,287.281	1,996.698
154	      G10	5	42,665.816	5,173.496	49,522.668	197,387.641	1,455.099
155	      G11	5	41,051.805	4,705.275	47,447.848	183,766.969	1,518.275
156	      G12	5	55,220.977	7,454.135	46,731.508	179,843.281	6,327.366
157	      G13	5	62,318.797	4,324.586	2,602.280	2,479.364	1,760.726
158	      G14	5	61,508.406	4,417.081	2,634.294	2,425.152	2,817.775
159	      G15	5	66,714.648	5,078.655	2,941.733	3,472.934	5,296.403
160	      G16	5	77,218.500	5,848.275	3,288.226	3,620.008	5,890.047
161	      G17	5	71,194.906	5,756.695	2,818.540	3,567.844	7,097.343
162	      G18	5	79,613.406	6,178.337	3,079.576	3,627.297	6,645.917
163	      G19	5	70,100.297	5,193.285	2,825.943	2,858.145	4,634.497
164	      G20	5	81,699.352	6,248.286	3,177.177	3,804.011	5,934.690
165	      G21	5	76,760.219	6,589.130	2,851.609	3,600.514	7,811.737
166	      G22	5	91,946.312	7,940.297	3,143.125	4,747.293	11,481.181
167	      G23	5	96,563.211	8,878.512	2,837.864	4,996.396	17,352.621
168	      G24	5	98,978.805	8,105.319	2,839.816	5,075.495	13,373.595
169	      H1	5	45,539.730	5,677.533	39,230.660	239,293.344	3,611.515
170	      H2	5	56,327.352	9,982.922	38,547.168	216,576.406	3,024.627
171	      H3	5	48,177.180	5,776.200	47,173.871	253,483.422	4,361.557
172	      H4	5	80,920.414	14,639.432	40,535.652	205,369.188	4,165.741
173	      H5	5	94,371.938	16,165.764	46,541.812	223,286.938	3,184.193
174	      H6	5	112,971.305	17,853.111	53,560.727	242,448.312	5,647.284
175	      H7	5	45,267.770	4,177.119	52,403.574	226,181.641	5,826.933
176	      H8	5	45,249.746	4,318.023	50,121.496	209,650.891	7,574.703
177	      H9	5	40,078.750	3,821.440	50,563.758	206,979.844	3,916.027
178	      H10	5	42,978.469	4,994.343	50,739.727	203,418.094	4,104.708
179	      H11	5	73,436.883	7,773.348	53,904.438	211,134.078	4,210.542
180	      H12	5	41,848.113	5,011.458	50,874.730	197,069.797	6,224.472
181	      H13	5	41,089.234	4,701.162	58,931.742	231,664.922	8,911.397
182	      H14	5	46,501.719	6,166.416	56,684.691	224,687.859	10,672.427
183	      H15	5	42,694.266	4,873.247	59,416.664	241,403.797	13,136.909
184	      H16	5	73,422.227	11,195.621	57,045.445	236,274.781	11,681.206
185	      H17	5	81,401.172	11,378.597	56,944.430	239,807.641	11,051.715
186	      H18	5	82,006.812	13,015.133	51,842.852	226,416.828	9,695.284
187	      H19	5	40,194.578	4,059.391	55,337.996	253,395.969	9,651.727
188	      H20	5	36,029.711	3,701.737	50,377.434	242,445.391	8,590.592
189	      H21	5	35,700.465	3,564.462	51,037.668	259,476.344	7,534.532
190	      H22	5	38,499.074	4,312.366	44,232.844	236,719.562	5,820.333
191	      H23	5	41,340.285	5,384.219	45,550.602	261,336.984	5,613.777
192	      H24	5	56,297.438	7,388.111	52,943.004	319,487.281	7,807.446
193	      I1	5	44,455.215	6,294.839	33,868.770	205,895.375	416.333
194	      I2	5	44,700.215	5,818.354	34,541.965	196,613.641	680.795
195	      I3	5	41,412.043	5,638.384	36,092.434	190,526.203	366.901
196	      I4	5	94,629.555	17,004.096	43,345.000	214,096.234	409.833
197	      I5	5	86,686.070	13,918.782	50,463.430	236,817.375	3,931.366
198	      I6	5	89,474.648	14,989.080	42,384.703	189,205.469	1,272.819
199	      I7	5	59,339.555	5,868.081	44,763.555	190,189.062	1,562.364
200	      I8	5	43,091.160	4,400.773	44,392.977	185,119.781	1,402.416
201	      I9	5	40,237.082	4,198.185	47,914.121	192,574.672	1,044.970
202	      I10	5	45,510.680	5,209.003	46,964.133	186,296.156	176.323
203	      I11	5	45,508.805	5,183.111	49,193.801	190,491.266	1,964.948
204	      I12	5	67,540.930	6,716.456	47,923.477	184,797.406	1,468.009
205	      I13	5	68,742.992	5,884.779	2,763.246	3,404.812	6,586.935
206	      I14	5	61,873.766	4,406.543	2,665.899	2,404.087	3,256.730
207	      I15	5	67,477.656	4,779.473	2,545.545	3,556.527	3,896.222
208	      I16	5	80,986.734	7,290.763	3,041.942	5,078.194	11,223.673
209	      I17	5	87,367.047	6,406.996	3,518.826	4,165.199	4,940.778
210	      I18	5	77,900.094	5,620.837	2,901.353	3,409.001	3,436.266
211	      I19	5	79,531.578	6,233.751	3,088.916	3,783.346	6,328.385
212	      I20	5	85,160.180	7,389.227	2,930.412	4,641.831	9,290.942
213	      I21	5	82,959.391	6,394.316	3,010.405	3,370.901	5,864.228
214	      I22	5	89,347.281	6,712.838	3,012.513	3,553.746	6,829.122
215	      I23	5	90,275.352	7,839.375	2,637.713	4,560.023	11,271.737
216	      I24	5	92,166.367	7,336.100	3,646.565	3,765.938	7,215.146
217	      J1	5	45,458.543	6,322.024	34,323.355	209,872.297	1,125.213
218	      J2	5	44,505.801	6,201.303	36,190.570	206,489.922	1,539.475
219	      J3	5	64,421.996	8,389.747	38,542.344	205,196.406	1,534.593
220	      J4	5	105,824.602	19,182.510	48,878.961	244,477.234	1,839.876
221	      J5	5	99,399.508	17,845.867	41,164.680	194,793.547	1,160.402
222	      J6	5	130,236.422	23,246.676	39,651.941	175,323.969	1,867.377
223	      J7	5	38,904.312	3,920.746	47,614.461	206,850.531	1,641.560
224	      J8	5	46,049.461	4,346.116	47,315.133	198,008.797	2,103.041
225	      J9	5	36,594.316	3,778.890	45,668.645	186,554.406	1,646.896
226	      J10	5	42,723.457	5,173.464	48,611.133	192,775.344	2,279.450
227	      J11	5	47,269.562	5,167.256	53,603.168	210,414.766	1,363.436
228	      J12	5	85,990.875	12,090.242	50,064.547	192,419.391	2,386.165
229	      J13	5	41,347.078	4,517.778	61,136.977	245,818.766	148.758
230	      J14	5	37,200.809	4,507.655	59,300.098	237,464.312	161.434
231	      J15	5	45,040.887	5,315.621	60,667.078	246,774.109	110.762
232	      J16	5	93,406.039	13,326.684	57,701.738	240,924.859	-38.976
233	      J17	5	79,044.023	12,335.370	54,431.719	232,505.844	-273.595
234	      J18	5	89,447.828	13,093.202	57,194.957	251,802.719	363.680
235	      J19	5	37,663.879	4,312.174	56,451.246	262,618.969	1,383.245
236	      J20	5	37,351.660	3,926.382	50,915.438	249,374.766	790.841
237	      J21	5	62,720.887	11,057.602	50,670.914	259,216.625	1,437.020
238	      J22	5	42,265.305	4,957.441	48,201.250	262,176.750	387.450
239	      J23	5	44,435.859	5,639.447	45,340.633	263,497.781	17.021
240	      J24	5	52,489.086	6,349.535	51,198.020	316,045.344	1,913.557
241	      K1	5	47,960.977	6,422.489	33,169.719	206,955.281	2,049.461
242	      K2	5	48,078.906	6,089.256	36,289.422	208,888.578	1,489.807
243	      K3	5	43,134.566	5,710.959	39,338.836	213,406.609	2,559.136
244	      K4	5	134,109.359	22,107.404	49,851.344	251,013.359	1,782.464
245	      K5	5	91,977.594	15,732.754	41,422.477	198,969.875	1,936.306
246	      K6	5	120,155.750	18,134.924	55,193.691	250,516.750	3,453.134
247	      K7	5	49,178.082	5,221.029	54,345.621	239,826.469	2,839.365
248	      K8	5	43,119.141	4,518.804	47,401.422	201,866.672	3,569.575
249	      K9	5	31,191.518	3,557.372	47,661.680	200,565.047	2,468.548
250	      K10	5	44,241.340	4,745.748	48,883.105	198,393.578	2,168.796
251	      K11	5	59,744.074	6,658.609	48,272.137	191,532.094	2,274.046
252	      K12	5	47,389.047	5,399.491	52,018.883	206,168.750	6,315.899
253	      K13	5	58,908.598	3,722.346	2,370.176	2,454.821	1,851.054
254	      K14	5	61,941.918	4,678.634	2,365.879	2,695.003	3,971.058
255	      K15	5	72,005.125	5,027.781	2,903.997	3,323.165	2,145.946
256	      K16	5	64,617.949	4,735.572	2,916.352	3,104.301	4,375.302
257	      K17	5	71,049.453	5,335.951	2,735.828	2,876.943	5,054.987
258	      K18	5	66,712.070	4,445.701	2,433.483	2,550.215	1,379.939
259	      K19	5	92,992.766	6,444.218	3,305.481	3,456.631	3,574.320
260	      K20	5	78,277.375	5,604.009	2,616.917	3,276.957	6,275.830
261	      K21	5	76,287.547	5,666.307	2,791.320	3,741.050	5,862.780
262	      K22	5	80,338.062	5,994.554	2,563.158	4,134.278	6,201.766
263	      K23	5	92,573.336	7,111.412	2,905.624	4,273.912	9,408.054
264	      K24	5	98,478.844	6,877.663	3,029.941	3,365.928	4,405.837
265	      L1	5	41,414.965	4,939.140	40,799.484	259,861.484	243.482
266	      L2	5	41,500.859	5,276.938	38,890.676	232,294.797	-304.305
267	      L3	5	41,482.660	5,171.713	41,001.203	232,199.062	-284.747
268	      L4	5	93,033.570	17,044.252	50,590.203	266,142.781	-174.557
269	      L5	5	95,782.023	16,809.510	53,916.262	270,880.625	-326.729
270	      L6	5	80,146.859	12,639.924	52,852.656	252,009.359	69.453
271	      L7	5	35,858.164	3,904.575	51,464.215	236,858.672	966.523
272	      L8	5	36,919.594	3,985.784	51,581.723	229,238.797	1,006.727
273	      L9	5	39,779.199	4,855.935	51,461.621	221,194.438	245.090
274	      L10	5	40,842.438	5,061.936	51,946.566	219,035.734	-738.668
275	      L11	5	48,950.145	5,827.132	54,865.137	230,024.484	976.021
276	      L12	5	41,175.254	5,236.800	55,484.570	227,122.047	698.000
277	      L13	5	38,823.105	4,881.942	56,149.324	234,606.688	15,566.836
278	      L14	5	40,882.504	5,270.312	58,905.789	245,362.562	17,370.846
279	      L15	5	40,216.969	5,095.407	56,117.160	239,918.281	20,397.041
280	      L16	5	110,336.828	18,689.840	57,075.180	244,715.672	12,098.129
281	      L17	5	73,815.258	11,030.454	58,087.859	258,225.469	10,563.029
282	      L18	5	73,927.328	12,072.326	55,878.613	257,672.609	15,397.995
283	      L19	5	36,089.129	3,800.634	54,779.836	262,947.375	11,715.891
284	      L20	5	41,243.773	4,567.715	56,491.988	286,647.312	16,387.363
285	      L21	5	37,010.195	4,235.396	51,209.234	273,043.562	11,621.776
286	      L22	5	43,386.191	5,911.787	44,396.266	249,760.266	9,045.270
287	      L23	5	42,163.129	5,430.356	44,706.254	270,485.031	8,543.239
288	      L24	5	48,724.500	5,612.817	47,092.508	303,449.562	11,986.380
289	      M1	5	48,873.934	6,757.675	32,739.701	208,634.594	3,408.743
290	      M2	5	42,619.273	5,857.942	33,530.816	202,188.391	2,272.237
291	      M3	5	46,863.875	6,393.243	36,142.215	205,323.062	1,935.400
292	      M4	5	92,541.234	17,061.490	37,909.016	201,643.891	1,917.318
293	      M5	5	77,175.461	12,941.567	45,344.406	230,345.812	3,805.776
294	      M6	5	104,997.875	17,281.369	45,351.980	216,946.828	3,223.507
295	      M7	5	45,319.609	4,762.385	48,544.559	224,754.141	3,422.948
296	      M8	5	49,288.074	5,188.906	47,801.879	212,590.078	3,988.986
297	      M9	5	69,195.734	7,652.109	45,376.758	196,684.656	3,464.133
298	      M10	5	70,978.352	7,116.982	45,943.426	195,389.844	3,486.284
299	      M11	5	43,580.531	5,467.526	48,532.363	204,720.359	3,917.558
300	      M12	5	43,263.820	5,865.142	44,542.730	185,309.344	5,484.092
301	      M13	5	63,928.891	4,541.915	2,638.616	2,139.777	2,047.060
302	      M14	5	68,209.102	5,330.942	2,329.524	3,054.339	6,163.976
303	      M15	5	75,343.008	6,942.993	2,751.036	4,041.375	9,970.740
304	      M16	5	67,253.133	5,471.778	2,405.495	2,703.685	5,595.880
305	      M17	5	84,049.281	6,328.224	2,974.760	3,457.010	4,278.000
306	      M18	5	73,884.789	5,452.415	2,536.106	2,790.377	4,585.001
307	      M19	5	79,044.859	6,922.847	2,982.555	4,079.891	10,664.464
308	      M20	5	84,135.484	7,130.621	2,883.582	4,184.971	12,667.711
309	      M21	5	81,332.625	6,407.516	3,042.896	3,726.617	6,534.875
310	      M22	5	88,442.102	6,976.594	3,249.861	4,030.680	7,924.690
311	      M23	5	89,770.641	6,786.176	3,118.577	3,197.969	8,010.775
312	      M24	5	97,151.578	6,485.747	3,210.321	2,526.327	4,992.171
313	      N1	5	40,316.539	5,650.579	36,529.445	248,009.688	1,464.192
314	      N2	5	37,715.258	4,745.917	35,841.148	228,341.734	257.497
315	      N3	5	36,009.680	4,622.667	41,031.926	243,567.391	1,119.503
316	      N4	5	62,582.867	10,580.632	45,277.805	255,525.797	2,149.145
317	      N5	5	64,978.859	10,869.856	45,315.027	242,386.875	1,119.860
318	      N6	5	73,972.547	13,126.973	46,372.930	233,854.891	1,369.012
319	      N7	5	34,110.484	3,610.587	54,999.871	268,060.625	1,519.965
320	      N8	5	35,748.797	3,725.128	49,155.203	232,557.172	2,056.682
321	      N9	5	33,333.508	3,565.452	48,754.688	223,071.188	1,869.161
322	      N10	5	36,696.207	4,456.277	50,083.094	226,501.000	1,796.660
323	      N11	5	39,095.730	4,970.162	48,483.988	215,374.562	2,877.240
324	      N12	5	35,930.113	4,206.845	50,296.902	221,471.812	1,657.586
325	      N13	5	32,844.082	4,390.584	64,560.609	291,673.250	-10.271
326	      N14	5	31,476.020	4,076.079	61,876.527	282,169.875	-80.425
327	      N15	5	31,524.572	4,154.127	66,340.047	309,777.219	-234.179
328	      N16	5	53,874.664	8,529.479	64,998.680	306,656.000	-282.402
329	      N17	5	60,976.551	9,355.959	58,329.922	282,663.781	-463.256
330	      N18	5	52,494.820	8,422.754	61,356.809	310,378.438	-656.680
331	      N19	5	28,467.863	2,951.274	61,801.977	327,334.250	-242.348
332	      N20	5	30,505.297	3,195.036	56,620.922	313,226.219	-697.525
333	      N21	5	32,383.965	3,657.388	56,725.414	329,183.656	-367.396
334	      N22	5	36,105.766	4,076.742	50,513.805	306,992.906	319.338
335	      N23	5	49,328.551	5,020.694	54,026.762	349,326.875	-863.379
336	      N24	5	53,147.797	9,582.230	50,705.184	351,308.125	-1,193.557
337	      O1	5	48,064.766	6,578.516	33,832.059	235,141.891	1,395.631
338	      O2	5	43,974.418	5,864.326	33,087.824	216,846.719	-259.990
339	      O3	5	47,141.516	5,765.805	33,939.746	208,133.844	1,463.544
340	      O4	5	90,339.773	16,967.902	37,804.820	217,961.234	-31.509
341	      O5	5	77,798.812	13,403.619	47,797.164	261,413.812	1,895.943
342	      O6	5	99,473.094	17,713.227	50,849.867	256,952.219	920.613
343	      O7	5	41,329.496	4,532.303	47,396.160	238,047.500	1,245.429
344	      O8	5	37,338.664	4,148.833	46,226.023	224,345.938	986.402
345	      O9	5	35,801.039	3,885.454	43,716.621	207,898.250	1,220.632
346	      O10	5	350,894.531	25,987.092	54,643.605	220,346.344	3,970.900
347	      O11	5	47,398.016	5,948.800	47,465.859	217,011.219	1,899.901
348	      O12	5	48,419.555	6,657.468	44,193.371	199,774.297	1,948.127
349	      O13	5	79,871.375	6,991.741	3,203.354	4,904.226	13,645.641
350	      O14	5	85,479.781	7,908.237	3,329.976	5,695.794	14,558.890
351	      O15	5	79,764.555	7,136.830	3,297.028	5,032.519	11,841.439
352	      O16	5	75,468.969	6,711.978	2,641.283	4,066.919	10,136.808
353	      O17	5	86,806.531	7,301.526	3,242.464	4,806.503	10,578.948
354	      O18	5	91,490.727	7,343.560	3,218.262	4,617.753	10,636.587
355	      O19	5	83,717.758	7,320.906	2,518.301	4,697.345	11,733.915
356	      O20	5	88,984.578	7,362.010	2,903.872	4,404.732	10,712.912
357	      O21	5	84,448.602	7,321.122	2,638.695	3,918.605	9,389.876
358	      O22	5	94,710.953	7,730.185	3,227.274	4,258.051	9,045.379
359	      O23	5	89,238.492	6,330.146	3,188.469	3,609.430	4,202.597
360	      O24	5	90,761.086	5,783.016	2,940.954	3,026.708	4,269.576
361	      P1	5	48,774.441	6,214.142	37,919.531	274,084.219	-733.446
362	      P2	5	37,484.953	4,747.632	35,228.188	244,234.094	-191.515
363	      P3	5	42,945.035	5,454.259	37,337.133	241,353.719	-10.866
364	      P4	5	103,783.344	14,528.464	40,074.105	240,755.891	372.006
365	      P5	5	148,330.766	32,766.611	42,351.371	242,016.859	-51.822
366	      P6	5	68,306.336	12,480.979	38,379.438	214,475.891	-114.191
367	      P7	5	35,614.531	4,002.363	43,242.996	232,761.734	-62.548
368	      P8	5	39,191.969	4,446.219	52,308.152	268,903.281	-94.389
369	      P9	5	35,061.664	3,808.811	43,907.621	219,315.891	131.002
370	      P10	5	42,444.066	5,069.854	51,633.953	255,160.891	-13.757
371	      P11	5	59,116.031	6,476.230	48,549.812	233,554.609	1,129.172
372	      P12	5	42,325.625	4,916.234	46,087.750	220,975.062	665.542
373	      P13	5	81,687.773	6,508.783	3,060.537	3,635.413	7,207.104
374	      P14	5	80,047.156	7,031.224	3,003.697	4,629.135	10,547.312
375	      P15	5	79,492.500	6,681.572	2,861.536	4,067.927	7,815.790
376	      P16	5	67,123.281	4,510.471	2,304.411	2,925.862	1,900.135
377	      P17	5	86,765.719	7,082.808	3,386.540	4,226.612	6,465.787
378	      P18	5	92,686.156	7,477.397	3,275.189	4,136.534	7,504.201
379	      P19	5	86,050.078	6,838.811	2,568.911	3,568.916	7,164.383
380	      P20	5	97,494.453	7,856.229	3,226.055	4,344.825	7,853.030
381	      P21	5	101,766.547	8,075.366	3,730.646	3,883.462	7,336.923
382	      P22	5	97,032.703	7,352.179	3,280.900	3,903.278	6,707.298
383	      P23	5	108,623.609	7,117.555	3,177.672	3,751.975	1,266.365
384	      P24	5	94,149.219	6,270.772	3,066.632	4,408.209	2,900.833
1	      A1	6	50,856.754	9,582.446	26,996.953	190,074.469	-2,486.642
2	      A2	6	36,969.488	4,705.607	27,200.967	180,370.641	-3,526.191
3	      A3	6	43,650.961	5,080.362	30,449.627	189,641.594	-2,406.390
4	      A4	6	95,672.297	17,811.260	32,426.945	190,288.578	-2,242.839
5	      A5	6	87,438.664	17,082.627	33,028.945	185,007.766	-2,132.646
6	      A6	6	84,860.539	16,270.171	34,004.180	184,192.438	-2,296.955
7	      A7	6	35,117.879	3,801.620	35,069.703	178,040.609	-2,107.567
8	      A8	6	31,799.904	3,152.638	35,593.895	177,848.797	-3,740.790
9	      A9	6	38,747.254	3,578.321	39,279.449	189,936.891	-3,106.412
10	      A10	6	28,893.236	3,464.534	35,383.859	169,110.234	-2,921.555
11	      A11	6	38,068.715	3,875.246	39,194.551	183,792.062	-3,681.501
12	      A12	6	74,995.609	7,843.867	39,497.289	182,706.531	-4,197.174
13	      A13	6	80,201.688	6,180.101	2,189.809	3,764.779	6,905.514
14	      A14	6	71,099.500	6,124.646	2,492.902	4,769.543	14,057.167
15	      A15	6	70,795.648	5,518.609	2,096.683	3,645.157	7,160.470
16	      A16	6	74,114.570	5,554.218	2,300.354	3,105.078	5,682.378
17	      A17	6	75,479.422	5,663.271	2,718.430	3,050.352	4,633.529
18	      A18	6	76,163.086	6,003.769	2,310.080	4,001.696	10,227.375
19	      A19	6	78,280.344	6,522.991	2,298.142	4,440.923	12,188.175
20	      A20	6	79,241.469	6,422.404	2,662.375	3,942.482	9,541.559
21	      A21	6	94,190.680	8,094.926	2,821.152	4,576.077	12,112.802
22	      A22	6	88,023.156	6,709.898	2,589.904	4,199.209	8,421.640
23	      A23	6	92,097.961	6,992.963	2,678.279	4,234.176	6,855.112
24	      A24	6	93,197.734	6,615.302	2,434.461	3,179.542	5,789.860
25	      B1	6	39,000.898	6,050.644	31,063.539	214,581.797	-24.025
26	      B2	6	63,388.648	5,576.560	34,739.242	221,462.125	-1,726.173
27	      B3	6	45,568.672	5,642.580	37,812.832	229,521.266	338.272
28	      B4	6	84,721.492	15,745.109	38,731.082	222,462.797	370.818
29	      B5	6	79,074.734	15,746.949	37,821.918	207,855.891	-178.400
30	      B6	6	74,966.156	13,731.089	39,578.961	207,047.453	846.939
31	      B7	6	37,084.789	3,716.275	41,972.770	211,455.500	733.513
32	      B8	6	37,158.336	4,184.298	43,462.988	210,333.766	971.492
33	      B9	6	37,729.910	3,988.508	44,657.051	210,006.203	1,013.339
34	      B10	6	80,495.461	13,208.789	45,407.355	207,276.000	5,401.989
35	      B11	6	42,636.582	5,705.030	45,188.957	206,670.891	2,306.251
36	      B12	6	41,838.895	5,181.208	42,662.938	193,841.156	4,522.194
37	      B13	6	41,500.098	5,352.474	44,158.023	200,460.359	2,720.548
38	      B14	6	37,716.562	5,003.843	44,651.539	203,532.719	2,897.098
39	      B15	6	49,181.523	6,233.601	43,606.375	202,146.453	3,641.654
40	      B16	6	78,831.203	13,804.282	42,714.516	200,611.141	1,507.075
41	      B17	6	84,689.602	14,304.606	42,543.605	205,633.031	2,715.745
42	      B18	6	81,094.062	14,162.450	40,477.879	202,347.719	2,738.393
43	      B19	6	39,633.742	5,040.893	39,637.398	205,728.219	2,512.043
44	      B20	6	80,580.453	9,517.890	39,583.949	214,500.797	3,466.150
45	      B21	6	36,032.547	3,836.361	37,616.324	218,693.594	2,191.844
46	      B22	6	37,832.949	4,280.898	35,149.441	212,942.656	1,232.603
47	      B23	6	34,464.340	4,580.220	32,734.051	209,730.375	1,531.429
48	      B24	6	38,899.738	4,696.818	33,424.992	227,935.531	1,274.954
49	      C1	6	44,101.414	7,112.092	30,591.971	198,349.203	2,071.879
50	      C2	6	43,873.676	6,614.256	29,840.023	182,311.781	989.104
51	      C3	6	45,789.367	6,689.341	32,430.000	186,183.188	1,878.718
52	      C4	6	71,375.922	13,149.323	30,007.971	162,908.234	1,464.566
53	      C5	6	88,311.711	16,126.269	34,706.266	177,588.125	2,127.251
54	      C6	6	92,500.812	16,538.418	36,825.262	182,102.172	1,732.998
55	      C7	6	40,720.422	4,503.629	37,946.652	180,241.812	2,900.615
56	      C8	6	37,762.754	4,123.817	37,473.914	172,226.203	2,494.405
57	      C9	6	35,151.875	3,929.530	38,265.027	171,349.938	2,976.897
58	      C10	6	45,192.844	5,495.936	40,634.898	177,439.625	2,654.286
59	      C11	6	44,202.246	5,537.765	41,637.969	177,441.609	3,804.308
60	      C12	6	87,063.375	10,059.657	40,352.863	170,052.344	3,525.749
61	      C13	6	66,854.766	5,286.628	2,045.482	2,941.155	6,463.642
62	      C14	6	69,948.852	5,670.837	2,548.526	3,260.325	7,192.711
63	      C15	6	66,991.227	5,541.859	2,509.625	3,208.591	5,831.918
64	      C16	6	70,096.773	5,725.552	2,338.364	2,905.029	5,839.956
65	      C17	6	79,619.336	6,338.473	2,944.086	3,095.718	7,268.330
66	      C18	6	71,872.273	5,412.006	2,581.049	3,164.969	6,162.263
67	      C19	6	76,629.555	7,001.233	2,997.020	4,370.787	13,081.212
68	      C20	6	78,178.203	7,160.819	2,421.774	4,632.102	10,539.580
69	      C21	6	78,054.594	6,514.253	2,748.258	3,376.692	8,255.233
70	      C22	6	94,559.812	7,938.345	3,093.502	5,004.832	11,953.106
71	      C23	6	93,074.344	7,831.971	2,944.792	4,923.096	12,552.964
72	      C24	6	91,060.969	7,954.308	2,458.137	4,901.529	13,994.406
73	      D1	6	43,697.418	6,003.013	32,936.789	215,048.797	809.975
74	      D2	6	38,998.926	4,922.037	32,964.109	198,732.812	-504.389
75	      D3	6	42,189.312	5,125.677	34,914.695	197,545.781	961.097
76	      D4	6	81,152.227	15,156.038	35,158.930	187,564.609	773.560
77	      D5	6	87,047.477	15,939.647	36,926.832	185,947.453	1,870.179
78	      D6	6	81,951.906	14,582.785	39,092.969	187,689.766	1,741.851
79	      D7	6	32,360.252	3,191.368	42,062.316	196,070.781	1,867.702
80	      D8	6	35,570.434	3,577.735	43,657.863	193,764.500	2,769.247
81	      D9	6	33,949.988	3,582.534	42,748.273	187,045.766	1,862.618
82	      D10	6	41,740.293	5,332.686	45,911.430	195,048.000	1,863.615
83	      D11	6	45,042.922	4,886.945	44,156.121	184,653.797	1,872.838
84	      D12	6	56,652.895	6,350.220	45,799.914	189,129.766	2,212.391
85	      D13	6	47,099.539	5,308.968	52,830.824	218,108.250	2,120.275
86	      D14	6	40,057.191	4,943.992	49,249.629	207,577.359	476.290
87	      D15	6	48,219.043	6,224.845	47,974.488	204,989.219	992.841
88	      D16	6	77,808.148	11,979.454	47,865.707	208,691.984	1,079.670
89	      D17	6	83,908.281	12,698.828	48,047.258	216,035.344	1,323.024
90	      D18	6	82,689.664	13,480.374	45,444.555	210,912.266	1,902.103
91	      D19	6	57,412.668	5,632.143	44,103.469	211,628.844	1,550.825
92	      D20	6	32,345.980	3,276.013	40,959.480	208,063.062	1,149.860
93	      D21	6	36,171.699	3,775.995	42,134.527	225,446.984	681.399
94	      D22	6	39,401.000	4,879.066	39,158.727	223,478.188	1,097.212
95	      D23	6	80,979.102	8,876.956	37,307.871	225,265.812	782.414
96	      D24	6	43,689.461	6,674.115	37,483.219	242,003.672	250.396
97	      E1	6	43,788.336	5,730.130	33,539.641	207,975.984	1,182.547
98	      E2	6	44,541.711	5,604.222	35,170.023	205,284.922	714.997
99	      E3	6	41,058.871	5,188.186	35,312.215	195,300.719	965.648
100	      E4	6	86,030.273	16,245.756	37,792.480	196,742.953	1,119.010
101	      E5	6	88,053.344	15,578.792	40,682.586	199,389.469	1,199.281
102	      E6	6	93,449.664	15,598.553	43,821.629	205,344.547	1,471.883
103	      E7	6	34,368.113	3,709.366	42,336.359	190,384.047	1,259.425
104	      E8	6	36,757.801	4,093.416	44,824.730	194,930.500	1,983.579
105	      E9	6	37,268.027	3,523.180	47,089.539	198,581.734	719.076
106	      E10	6	39,522.457	5,096.703	46,638.777	193,864.562	864.170
107	      E11	6	50,542.332	5,495.939	47,757.965	193,037.344	1,102.834
108	      E12	6	205,453.172	35,127.207	49,000.176	189,108.531	16,714.709
109	      E13	6	59,318.566	4,066.478	2,252.345	2,023.216	2,183.252
110	      E14	6	66,476.328	5,125.155	2,682.388	2,479.343	4,029.383
111	      E15	6	72,959.352	6,604.597	2,808.614	4,664.932	12,681.588
112	      E16	6	70,682.992	5,185.114	2,928.595	3,414.976	4,275.039
113	      E17	6	80,800.953	5,901.651	3,058.050	3,425.660	4,137.457
114	      E18	6	77,802.977	7,399.815	3,240.648	4,858.569	13,011.274
115	      E19	6	78,999.633	7,186.438	3,134.881	4,400.157	11,996.142
116	      E20	6	82,410.109	6,181.241	2,620.853	3,585.628	5,093.354
117	      E21	6	79,874.125	6,423.516	2,680.979	3,511.149	7,608.870
118	      E22	6	79,655.359	6,353.530	2,200.313	3,331.254	7,393.174
119	      E23	6	90,936.672	7,781.274	2,739.433	4,457.776	12,416.492
120	      E24	6	95,937.898	7,843.869	3,004.699	3,970.283	8,433.626
121	      F1	6	55,642.215	7,669.658	36,141.387	221,649.062	5,954.256
122	      F2	6	54,747.914	7,251.183	41,905.637	239,415.578	7,319.553
123	      F3	6	44,288.559	5,760.097	36,931.785	202,126.391	6,839.631
124	      F4	6	101,621.133	18,797.906	44,598.328	228,891.391	5,802.149
125	      F5	6	94,631.406	16,578.238	43,175.090	208,382.094	5,165.035
126	      F6	6	102,467.484	15,501.185	48,604.219	222,609.250	8,181.780
127	      F7	6	43,736.836	4,489.599	48,157.965	214,116.344	9,812.582
128	      F8	6	41,820.902	3,994.275	47,029.812	201,343.844	9,371.993
129	      F9	6	40,491.059	4,251.850	48,284.125	201,280.953	7,242.737
130	      F10	6	49,164.668	5,892.748	48,538.820	197,875.531	7,634.700
131	      F11	6	53,269.277	6,428.114	53,558.738	211,799.750	10,881.422
132	      F12	6	40,848.410	4,440.049	48,139.594	194,118.234	8,816.662
133	      F13	6	38,467.852	4,697.252	54,138.137	217,584.062	655.534
134	      F14	6	41,277.145	4,924.847	56,672.488	229,180.766	814.346
135	      F15	6	69,525.195	10,372.997	58,708.867	237,097.797	2,596.005
136	      F16	6	78,566.086	11,968.910	51,199.246	214,822.375	502.639
137	      F17	6	68,967.180	9,967.087	52,925.164	227,205.031	1,470.387
138	      F18	6	76,540.094	11,806.319	52,306.117	233,794.906	648.831
139	      F19	6	39,136.977	3,743.216	34,004.098	153,827.484	-923.825
140	      F20	6	37,442.758	2,892.436	47,565.312	239,640.531	656.647
141	      F21	6	37,674.488	3,980.329	49,106.898	252,503.031	944.009
142	      F22	6	44,034.555	5,537.228	45,803.215	249,398.328	930.194
143	      F23	6	46,020.598	4,961.907	46,441.059	270,013.844	1,452.498
144	      F24	6	45,930.625	4,932.207	41,402.152	256,741.672	803.036
145	      G1	6	51,325.297	7,682.840	36,537.047	222,160.234	2,268.968
146	      G2	6	45,170.852	6,011.074	34,402.691	195,704.766	1,121.235
147	      G3	6	50,930.465	7,205.864	43,348.184	230,468.453	1,432.225
148	      G4	6	90,994.750	16,383.429	38,680.910	193,549.594	885.337
149	      G5	6	90,791.938	16,146.480	40,707.703	192,559.891	989.091
150	      G6	6	86,148.148	13,936.902	42,485.160	191,998.438	1,066.062
151	      G7	6	52,072.906	5,275.723	49,993.250	215,368.469	1,881.828
152	      G8	6	45,969.426	4,744.896	48,186.500	200,141.344	1,817.714
153	      G9	6	38,573.742	3,717.332	46,315.102	188,484.500	1,331.367
154	      G10	6	42,470.930	5,154.835	49,429.246	197,925.281	987.914
155	      G11	6	41,421.660	4,870.692	47,233.309	184,038.406	1,567.717
156	      G12	6	54,554.980	7,696.160	46,926.801	179,439.062	6,545.521
157	      G13	6	62,453.703	4,555.406	2,538.742	2,290.778	1,915.374
158	      G14	6	61,322.699	4,560.529	2,743.038	2,597.373	2,984.227
159	      G15	6	66,625.742	5,344.592	2,802.664	3,248.121	5,285.211
160	      G16	6	77,446.531	6,178.244	3,214.008	3,804.642	6,317.370
161	      G17	6	72,290.883	6,146.199	3,132.471	3,504.788	7,493.872
162	      G18	6	79,519.062	6,311.223	2,868.431	3,664.592	6,545.524
163	      G19	6	70,203.766	5,228.260	2,523.416	2,808.027	4,086.927
164	      G20	6	81,018.945	6,516.964	3,145.229	3,776.603	6,441.382
165	      G21	6	76,997.469	6,634.269	2,625.041	3,684.032	8,150.693
166	      G22	6	90,290.914	8,304.431	3,106.742	4,572.429	11,716.575
167	      G23	6	95,917.609	8,682.036	3,076.891	4,983.479	17,501.768
168	      G24	6	96,722.547	7,988.203	3,208.223	4,678.482	13,290.609
169	      H1	6	46,818.207	6,054.952	38,731.984	237,150.188	3,880.069
170	      H2	6	57,037.160	10,640.939	38,119.957	215,900.156	3,020.856
171	      H3	6	47,214.891	6,046.576	47,126.527	251,112.141	4,734.410
172	      H4	6	82,427.422	14,956.036	40,759.496	205,870.188	4,212.816
173	      H5	6	94,701.617	16,970.426	46,628.582	223,929.609	3,445.823
174	      H6	6	115,866.688	18,941.072	52,938.102	240,186.453	5,646.066
175	      H7	6	45,938.734	4,311.353	51,658.133	224,569.844	5,807.311
176	      H8	6	45,209.438	4,795.489	49,957.410	209,496.594	7,512.347
177	      H9	6	40,015.508	3,973.963	50,532.426	206,847.750	3,961.476
178	      H10	6	43,245.637	5,291.509	50,798.684	203,067.828	4,436.975
179	      H11	6	73,854.672	8,111.717	53,670.500	211,357.922	4,673.352
180	      H12	6	41,908.328	4,928.583	50,877.668	196,908.469	6,246.614
181	      H13	6	40,918.219	4,736.582	58,757.605	231,800.781	9,338.234
182	      H14	6	47,101.801	6,349.723	56,180.289	224,028.047	10,784.663
183	      H15	6	42,499.738	5,085.734	59,290.645	239,719.156	13,273.219
184	      H16	6	77,483.961	11,896.381	56,470.594	235,386.391	11,902.886
185	      H17	6	82,988.328	12,199.058	56,572.098	237,573.109	11,157.651
186	      H18	6	85,208.289	13,754.405	51,645.375	225,593.969	9,527.512
187	      H19	6	41,073.430	4,252.798	54,565.996	250,628.219	9,786.702
188	      H20	6	37,007.082	4,157.324	50,149.484	241,507.250	8,807.242
189	      H21	6	36,133.410	3,659.097	50,710.461	256,900.406	8,392.702
190	      H22	6	39,498.707	4,829.142	43,872.801	234,645.094	6,452.902
191	      H23	6	42,644.480	5,464.892	45,233.582	259,387.484	6,265.941
192	      H24	6	57,833.320	7,953.716	52,385.074	317,138.188	8,909.751
193	      I1	6	45,658.953	6,564.279	33,739.574	205,396.469	139.039
194	      I2	6	44,844.562	6,094.411	34,421.961	196,948.578	879.259
195	      I3	6	41,087.328	5,614.129	36,115.566	188,919.828	195.423
196	      I4	6	98,042.867	17,807.275	42,977.004	213,443.188	295.118
197	      I5	6	92,390.125	15,246.583	49,351.488	233,448.844	4,083.879
198	      I6	6	91,217.250	15,155.030	41,956.707	189,038.891	777.347
199	      I7	6	60,133.367	5,854.090	44,196.809	189,146.562	1,273.804
200	      I8	6	43,156.547	4,817.637	44,407.195	184,752.469	1,982.914
201	      I9	6	40,683.969	4,489.763	47,643.852	192,480.266	1,561.986
202	      I10	6	46,954.492	5,347.092	46,969.055	186,499.250	-31.686
203	      I11	6	45,471.828	5,260.478	49,099.734	190,879.219	2,316.803
204	      I12	6	69,134.117	6,634.247	47,751.262	184,200.828	1,428.671
205	      I13	6	69,099.562	5,982.900	2,727.948	3,610.445	7,111.681
206	      I14	6	63,367.246	4,662.610	2,432.107	2,492.300	3,199.440
207	      I15	6	66,897.117	4,869.310	2,578.642	3,316.012	4,102.094
208	      I16	6	82,826.961	6,984.597	2,721.413	5,162.297	11,898.511
209	      I17	6	87,409.547	6,099.535	3,580.516	4,396.421	4,574.966
210	      I18	6	77,936.133	5,405.654	2,941.620	3,801.366	3,220.702
211	      I19	6	81,244.203	6,400.087	3,192.742	3,671.293	6,563.983
212	      I20	6	86,919.820	7,636.619	2,963.010	4,379.699	9,087.990
213	      I21	6	84,941.156	6,647.935	3,081.572	3,740.910	6,088.680
214	      I22	6	90,744.477	7,072.231	3,183.099	3,870.966	7,025.489
215	      I23	6	90,859.703	7,653.458	2,774.015	4,356.774	10,969.715
216	      I24	6	94,607.844	7,446.056	3,680.726	3,763.317	7,633.467
217	      J1	6	46,069.934	6,395.922	34,172.133	209,049.688	1,367.426
218	      J2	6	43,339.496	6,258.411	36,123.398	206,510.406	1,360.222
219	      J3	6	63,440.730	8,612.440	38,752.426	204,884.609	1,478.992
220	      J4	6	108,857.125	20,048.807	48,355.746	242,827.922	1,486.330
221	      J5	6	101,964.172	18,553.936	41,292.434	194,349.016	1,255.512
222	      J6	6	133,569.375	23,665.924	39,571.184	174,095.531	1,851.592
223	      J7	6	38,567.656	3,965.155	47,536.781	206,908.219	1,610.931
224	      J8	6	47,255.664	4,795.920	47,138.391	197,310.047	1,942.317
225	      J9	6	37,114.062	3,744.633	45,745.543	186,651.188	1,550.056
226	      J10	6	43,841.871	5,490.255	48,622.477	193,192.438	1,746.536
227	      J11	6	46,715.258	5,615.516	53,984.230	211,200.250	2,060.328
228	      J12	6	86,307.742	12,883.312	50,009.465	191,983.375	2,521.507
229	      J13	6	41,115.895	4,870.595	60,561.082	243,305.141	306.474
230	      J14	6	38,494.051	4,851.687	58,782.609	236,701.641	388.273
231	      J15	6	45,846.133	5,261.338	60,307.758	245,545.750	194.811
232	      J16	6	94,462.672	13,945.932	57,801.367	240,569.672	53.477
233	      J17	6	80,306.648	12,852.932	54,248.828	231,938.156	-394.469
234	      J18	6	91,630.508	14,117.608	56,985.234	250,813.906	740.212
235	      J19	6	38,079.207	4,396.447	55,801.242	259,654.594	1,138.715
236	      J20	6	37,508.664	3,940.886	50,868.031	247,435.531	759.954
237	      J21	6	65,367.762	11,905.863	50,406.145	257,555.875	853.252
238	      J22	6	41,926.574	4,912.673	47,865.516	258,947.281	698.486
239	      J23	6	44,239.410	5,490.576	45,230.574	263,067.688	294.067
240	      J24	6	51,021.770	5,873.052	50,995.156	313,987.312	1,940.482
241	      K1	6	48,550.680	6,620.625	33,404.656	207,252.266	1,731.443
242	      K2	6	46,357.207	6,683.453	36,052.105	208,676.625	1,501.417
243	      K3	6	43,228.195	6,060.889	39,147.750	213,095.141	1,797.489
244	      K4	6	133,363.766	22,727.109	49,627.496	251,668.516	1,853.626
245	      K5	6	92,982.406	15,996.218	41,045.809	198,913.781	1,980.779
246	      K6	6	123,231.484	18,972.510	55,105.336	248,897.922	3,501.698
247	      K7	6	49,411.297	4,991.234	54,179.148	240,119.031	2,564.328
248	      K8	6	43,190.102	4,330.572	47,009.156	201,726.656	3,389.909
249	      K9	6	31,256.980	3,339.068	47,753.023	201,109.156	2,795.615
250	      K10	6	45,754.930	5,106.243	48,821.453	198,962.672	1,937.426
251	      K11	6	61,422.051	6,928.728	48,382.824	192,252.703	2,511.264
252	      K12	6	47,927.996	5,863.971	51,691.504	205,538.203	6,239.315
253	      K13	6	59,210.852	3,872.223	2,304.392	2,444.415	1,550.979
254	      K14	6	62,110.953	4,539.261	2,375.267	2,817.376	3,828.907
255	      K15	6	73,870.820	4,776.758	2,802.385	3,429.656	2,148.170
256	      K16	6	66,358.906	5,012.859	2,748.690	3,232.844	3,982.441
257	      K17	6	71,471.172	5,318.954	2,797.040	3,028.549	4,881.649
258	      K18	6	66,949.500	4,381.118	2,409.933	2,898.368	1,587.159
259	      K19	6	93,350.258	6,296.149	3,153.757	3,415.590	3,444.909
260	      K20	6	79,107.977	5,850.197	2,477.432	3,623.546	6,124.113
261	      K21	6	76,499.039	5,965.344	2,551.538	3,636.411	5,949.012
262	      K22	6	81,528.961	6,035.064	2,576.741	3,885.544	6,022.099
263	      K23	6	92,816.414	7,284.478	2,844.244	4,153.864	9,485.107
264	      K24	6	99,635.883	6,908.435	3,180.899	3,507.490	4,326.234
265	      L1	6	42,544.242	5,454.101	40,206.844	256,997.594	402.052
266	      L2	6	42,213.227	5,486.378	38,835.562	231,517.938	112.129
267	      L3	6	40,972.559	5,368.613	41,020.004	230,444.156	395.886
268	      L4	6	94,534.352	17,354.781	50,536.379	266,055.562	-42.531
269	      L5	6	96,983.617	17,297.732	53,882.785	270,420.500	540.366
270	      L6	6	82,288.430	13,209.971	52,196.832	249,165.547	596.647
271	      L7	6	37,077.082	3,820.484	50,973.906	234,597.312	1,013.383
272	      L8	6	36,587.230	3,769.843	51,292.125	228,803.531	767.544
273	      L9	6	41,346.918	5,244.287	51,519.824	220,963.094	469.304
274	      L10	6	41,667.703	5,088.013	51,643.848	220,091.422	-28.373
275	      L11	6	48,525.844	5,828.429	55,136.379	231,320.141	1,083.143
276	      L12	6	42,922.988	5,155.187	54,746.988	223,802.062	1,124.380
277	      L13	6	38,945.672	5,000.461	56,039.820	234,155.172	16,028.996
278	      L14	6	41,949.988	4,994.550	58,457.516	245,225.281	17,758.641
279	      L15	6	41,652.148	4,978.667	55,655.082	237,346.438	20,723.404
280	      L16	6	116,883.656	19,605.719	56,312.055	241,988.531	13,424.253
281	      L17	6	76,860.375	11,645.656	57,373.695	255,829.281	10,987.628
282	      L18	6	78,463.602	12,700.332	55,121.238	254,712.984	15,851.729
283	      L19	6	37,564.652	3,822.518	54,147.930	260,547.234	12,442.284
284	      L20	6	41,236.668	4,502.607	55,902.316	284,526.281	17,078.900
285	      L21	6	36,875.156	4,371.346	51,009.359	270,579.750	11,835.917
286	      L22	6	44,724.230	5,612.535	44,184.027	249,183.016	9,258.150
287	      L23	6	43,398.668	5,521.816	44,535.066	268,886.062	8,579.636
288	      L24	6	49,358.051	5,825.918	46,752.395	301,009.188	12,430.325
289	      M1	6	48,716.777	7,016.823	32,442.348	208,992.234	3,403.954
290	      M2	6	42,634.684	5,519.484	32,807.238	200,694.172	2,291.617
291	      M3	6	45,919.641	6,701.919	36,227.406	205,513.703	2,189.053
292	      M4	6	94,051.242	17,267.621	37,825.578	201,803.594	1,870.736
293	      M5	6	80,431.688	13,952.432	44,880.348	228,137.703	3,480.930
294	      M6	6	106,165.516	17,993.705	45,035.930	216,653.359	2,995.022
295	      M7	6	45,064.668	4,694.065	48,189.246	222,457.000	3,583.021
296	      M8	6	48,132.207	5,356.265	47,506.816	211,724.250	3,959.218
297	      M9	6	70,304.797	7,803.368	44,844.473	195,108.641	3,813.489
298	      M10	6	71,715.633	7,585.161	45,554.090	195,118.984	3,215.011
299	      M11	6	43,617.332	5,331.621	48,080.699	202,295.047	4,124.729
300	      M12	6	44,117.582	5,769.671	44,336.746	185,499.453	5,740.568
301	      M13	6	63,424.750	4,577.065	2,668.101	2,384.181	2,303.299
302	      M14	6	68,705.758	5,554.791	2,380.015	3,098.914	6,438.583
303	      M15	6	77,288.852	7,065.426	2,790.444	4,137.104	10,997.237
304	      M16	6	66,723.680	5,453.873	2,313.585	2,980.775	5,436.171
305	      M17	6	84,320.703	6,395.715	2,957.630	3,418.623	4,716.129
306	      M18	6	74,159.453	5,307.322	2,757.735	2,683.572	3,759.284
307	      M19	6	79,167.781	6,711.044	2,794.243	4,661.552	11,400.944
308	      M20	6	84,118.109	7,509.291	2,803.334	3,935.190	12,428.150
309	      M21	6	82,047.242	6,603.817	2,847.932	3,697.942	6,875.857
310	      M22	6	89,602.273	7,165.691	3,035.905	3,823.510	8,498.506
311	      M23	6	89,174.297	7,009.826	2,950.073	3,456.035	7,728.553
312	      M24	6	95,988.555	6,457.475	3,206.560	2,994.638	4,928.626
313	      N1	6	41,071.176	5,613.069	36,535.691	247,336.484	1,253.831
314	      N2	6	38,084.020	4,756.159	35,894.820	227,108.812	-426.479
315	      N3	6	37,401.027	4,645.917	40,531.352	241,420.266	855.101
316	      N4	6	65,029.535	10,761.655	44,798.008	252,463.719	1,808.283
317	      N5	6	67,779.188	11,163.195	44,994.371	239,628.734	955.021
318	      N6	6	76,278.109	13,541.293	46,075.375	232,242.266	1,131.467
319	      N7	6	35,011.758	3,624.736	54,028.988	265,598.062	1,601.605
320	      N8	6	36,445.004	3,743.771	48,560.809	230,072.906	2,606.291
321	      N9	6	33,958.945	3,657.865	48,447.121	222,271.922	1,556.832
322	      N10	6	39,123.086	4,524.691	49,714.301	223,737.891	1,942.891
323	      N11	6	39,511.023	5,103.351	48,583.039	215,109.031	2,716.390
324	      N12	6	36,136.500	4,150.694	49,834.352	219,572.938	1,742.480
325	      N13	6	33,169.703	4,247.110	63,659.590	288,599.406	-398.945
326	      N14	6	32,332.256	3,899.712	61,232.211	280,169.094	-159.658
327	      N15	6	32,983.754	3,908.284	65,720.492	307,355.656	-333.626
328	      N16	6	55,435.520	8,698.305	64,155.719	304,365.938	-582.573
329	      N17	6	63,334.078	10,187.915	57,727.020	280,603.594	-1,043.078
330	      N18	6	54,604.473	8,891.900	60,999.227	308,125.719	-420.150
331	      N19	6	28,450.633	2,817.593	61,664.461	325,075.344	-259.509
332	      N20	6	30,273.750	3,210.688	56,022.188	310,223.906	-944.396
333	      N21	6	32,307.064	3,646.403	55,841.098	326,174.625	-564.172
334	      N22	6	36,591.875	4,210.148	49,840.422	303,885.906	85.475
335	      N23	6	49,378.176	5,092.581	53,398.887	348,029.344	-832.877
336	      N24	6	53,153.969	9,183.900	50,448.070	350,106.844	-1,313.031
337	      O1	6	48,952.062	6,579.324	33,737.949	234,836.156	1,195.920
338	      O2	6	44,123.129	6,149.280	33,082.430	216,251.984	-497.627
339	      O3	6	46,910.918	6,149.160	33,999.316	208,437.938	902.293
340	      O4	6	92,121.875	17,532.240	38,132.199	217,991.125	188.829
341	      O5	6	82,317.336	14,385.438	47,429.969	258,613.234	1,436.779
342	      O6	6	103,514.586	18,129.711	49,690.832	255,714.156	715.768
343	      O7	6	42,061.152	4,730.710	46,986.527	236,346.734	960.555
344	      O8	6	39,030.617	4,050.233	45,722.750	221,771.828	1,158.952
345	      O9	6	36,470.801	4,217.333	43,455.629	205,230.641	574.038
346	      O10	6	358,763.750	26,479.090	54,556.457	219,785.344	4,668.979
347	      O11	6	47,757.219	6,269.787	46,860.152	213,527.766	1,124.903
348	      O12	6	47,962.727	6,898.263	44,308.641	199,213.875	1,767.438
349	      O13	6	80,729.508	7,313.577	3,072.930	4,745.470	13,280.222
350	      O14	6	86,028.961	8,057.374	3,391.126	5,308.061	14,627.450
351	      O15	6	80,668.750	7,256.861	3,275.945	4,994.319	11,965.712
352	      O16	6	76,429.398	6,673.368	2,766.102	3,728.144	9,978.485
353	      O17	6	88,519.883	7,403.004	3,303.716	4,670.188	10,116.701
354	      O18	6	91,699.789	7,759.149	3,346.393	4,491.647	10,480.574
355	      O19	6	85,949.758	7,583.146	2,657.532	4,720.430	11,370.729
356	      O20	6	89,429.641	7,692.934	2,930.695	4,539.211	10,587.233
357	      O21	6	84,218.812	7,346.213	2,533.314	3,569.617	9,668.430
358	      O22	6	94,160.836	7,757.301	3,478.688	3,914.140	8,827.151
359	      O23	6	90,068.953	6,472.572	3,345.129	3,647.676	3,911.062
360	      O24	6	91,263.578	5,783.213	2,742.380	2,696.485	4,336.860
361	      P1	6	49,722.320	5,916.754	37,502.363	271,792.594	-469.624
362	      P2	6	38,829.133	4,302.423	35,143.695	241,304.656	-300.428
363	      P3	6	42,879.062	5,733.115	36,706.070	238,487.062	-265.013
364	      P4	6	107,435.414	15,009.428	39,752.234	238,563.219	668.197
365	      P5	6	155,474.812	34,139.930	41,825.961	239,587.188	-186.895
366	      P6	6	72,532.242	13,179.589	38,213.051	213,072.453	-452.548
367	      P7	6	35,504.016	3,558.630	42,823.910	230,507.703	-381.947
368	      P8	6	39,318.211	4,187.771	51,713.539	265,965.344	-169.654
369	      P9	6	33,798.465	3,462.450	43,737.652	219,094.719	11.115
370	      P10	6	42,868.875	4,997.688	51,796.598	254,749.094	39.477
371	      P11	6	60,638.137	6,303.579	47,663.395	230,271.172	1,372.854
372	      P12	6	42,472.500	4,906.561	45,931.488	220,237.328	558.038
373	      P13	6	82,724.633	6,529.403	3,341.561	3,719.877	7,874.080
374	      P14	6	79,724.039	7,266.267	3,073.030	4,521.454	10,880.691
375	      P15	6	80,211.945	6,536.699	2,859.223	4,256.451	7,837.919
376	      P16	6	67,687.516	4,609.097	2,390.311	2,989.624	2,136.119
377	      P17	6	86,963.492	6,600.210	3,333.887	4,180.842	6,776.463
378	      P18	6	94,028.555	7,078.488	3,254.909	4,105.498	7,379.398
379	      P19	6	86,386.242	6,616.447	2,816.969	3,891.974	6,945.493
380	      P20	6	98,393.164	7,612.910	3,487.775	4,515.545	7,699.835
381	      P21	6	102,586.930	7,731.078	3,859.140	4,258.363	7,674.253
382	      P22	6	98,336.008	7,321.309	3,122.898	4,073.427	6,699.265
383	      P23	6	108,944.031	6,811.474	3,429.770	3,900.240	1,606.938
384	      P24	6	96,009.625	6,032.191	2,866.696	4,050.649	3,600.661
1	      A1	7	49,956.430	10,111.131	27,091.402	189,614.500	-2,784.735
2	      A2	7	37,325.426	4,789.452	27,218.279	180,255.500	-3,702.980
3	      A3	7	44,195.203	5,545.508	30,435.770	188,512.344	-2,543.595
4	      A4	7	96,359.656	18,356.240	32,577.801	189,375.438	-2,602.951
5	      A5	7	87,772.250	17,590.619	32,748.926	184,456.125	-2,521.449
6	      A6	7	85,744.906	16,685.184	33,972.945	183,985.938	-2,577.554
7	      A7	7	35,695.684	3,711.315	34,752.016	176,544.328	-2,429.604
8	      A8	7	32,374.531	2,986.634	35,263.391	177,225.016	-4,181.952
9	      A9	7	38,049.348	3,804.522	39,367.523	189,534.359	-3,158.023
10	      A10	7	28,254.473	3,448.342	35,645.242	169,503.094	-3,228.446
11	      A11	7	38,875.414	4,070.288	38,574.156	181,718.578	-4,035.280
12	      A12	7	75,159.070	8,088.677	39,357.930	182,022.922	-4,315.603
13	      A13	7	80,835.398	5,578.693	2,284.102	3,928.261	7,606.588
14	      A14	7	71,384.867	6,455.037	2,677.242	4,516.365	13,472.070
15	      A15	7	70,680.555	5,288.829	2,435.216	3,711.291	6,691.335
16	      A16	7	73,461.648	5,746.785	2,402.825	2,718.390	5,559.704
17	      A17	7	74,623.156	5,424.950	2,629.480	3,232.981	4,372.773
18	      A18	7	75,127.477	5,745.654	2,412.156	3,768.831	10,253.604
19	      A19	7	76,835.969	6,497.595	2,186.412	4,423.667	12,180.543
20	      A20	7	79,397.117	6,238.257	2,528.086	3,617.301	8,903.406
21	      A21	7	94,332.625	8,131.534	2,868.889	4,596.036	11,346.488
22	      A22	7	88,153.148	6,955.873	2,495.751	4,322.832	8,442.104
23	      A23	7	91,240.086	6,898.677	2,594.839	3,869.035	7,134.879
24	      A24	7	92,036.242	7,243.795	2,275.131	3,403.519	5,784.701
25	      B1	7	40,467.602	5,898.683	30,717.350	213,253.922	-617.638
26	      B2	7	62,962.797	5,856.431	34,672.203	220,270.266	-1,849.928
27	      B3	7	45,218.348	6,218.710	37,717.094	227,163.188	215.445
28	      B4	7	86,181.758	16,381.400	38,690.848	220,357.938	113.130
29	      B5	7	80,569.219	15,781.515	37,486.508	207,473.797	-497.491
30	      B6	7	77,754.602	14,342.573	39,342.449	205,201.391	526.402
31	      B7	7	36,906.453	3,592.267	41,724.969	208,987.641	598.942
32	      B8	7	35,452.531	3,945.184	43,230.777	209,403.219	1,391.227
33	      B9	7	37,180.742	3,961.431	44,242.816	208,168.047	1,017.522
34	      B10	7	79,827.445	12,982.973	45,069.230	206,025.953	4,600.060
35	      B11	7	42,587.645	5,813.539	45,440.480	205,718.219	2,102.242
36	      B12	7	43,058.578	5,153.128	42,569.066	192,093.203	4,755.450
37	      B13	7	41,196.660	5,180.037	44,286.445	200,536.312	2,532.199
38	      B14	7	37,160.613	5,320.856	44,508.863	202,579.531	2,355.978
39	      B15	7	49,004.742	6,120.120	43,691.020	201,749.672	3,507.477
40	      B16	7	79,622.547	14,152.382	42,701.008	200,677.375	2,027.434
41	      B17	7	86,598.273	14,187.165	42,616.727	205,297.766	2,327.240
42	      B18	7	83,130.711	14,699.316	40,270.262	201,216.812	3,066.677
43	      B19	7	39,862.293	5,304.309	39,137.746	202,925.453	2,604.029
44	      B20	7	79,452.672	9,698.394	38,990.398	212,547.609	2,757.984
45	      B21	7	35,495.137	3,936.163	37,360.594	216,284.578	2,587.999
46	      B22	7	37,851.367	4,467.698	34,851.668	211,468.797	1,084.813
47	      B23	7	34,857.316	4,807.993	32,417.264	207,424.172	1,333.292
48	      B24	7	40,164.145	4,760.159	32,964.328	224,386.125	1,232.736
49	      C1	7	43,825.348	7,103.541	30,578.049	197,581.719	1,954.140
50	      C2	7	44,227.004	6,780.199	29,647.752	181,818.391	1,190.123
51	      C3	7	46,053.039	6,587.930	32,182.539	185,557.281	1,353.405
52	      C4	7	71,477.562	13,174.261	30,009.816	162,818.891	1,149.920
53	      C5	7	88,917.297	16,463.602	34,723.348	177,625.859	1,804.880
54	      C6	7	93,764.586	17,035.516	36,860.832	181,258.562	1,875.474
55	      C7	7	40,450.438	4,653.339	37,875.961	179,678.062	3,072.711
56	      C8	7	38,129.516	3,929.969	37,562.379	171,916.547	2,499.377
57	      C9	7	35,476.672	3,801.857	37,877.352	170,367.438	2,651.968
58	      C10	7	44,413.328	5,561.538	40,762.691	177,929.047	2,415.813
59	      C11	7	44,909.852	5,621.415	41,280.188	176,612.219	3,899.460
60	      C12	7	88,172.672	10,251.684	40,231.285	170,208.047	3,623.598
61	      C13	7	66,275.430	5,716.450	2,216.917	2,724.622	6,584.982
62	      C14	7	70,236.516	6,047.938	2,633.214	3,233.625	7,144.926
63	      C15	7	66,879.758	5,439.735	2,361.516	3,065.220	6,058.608
64	      C16	7	69,420.289	5,522.997	2,229.428	2,492.501	6,045.697
65	      C17	7	78,445.047	6,802.004	2,799.942	3,341.825	7,404.738
66	      C18	7	72,523.562	5,541.266	2,516.687	3,286.142	5,976.284
67	      C19	7	76,898.008	7,027.946	2,684.254	4,334.709	12,943.278
68	      C20	7	78,172.977	6,831.928	2,673.406	4,424.773	10,705.782
69	      C21	7	77,191.094	6,636.018	2,505.615	3,107.732	7,821.361
70	      C22	7	94,968.938	8,047.268	3,225.112	4,831.082	12,361.311
71	      C23	7	93,647.086	7,869.717	3,127.720	4,588.130	12,817.299
72	      C24	7	90,000.992	8,203.653	2,464.496	4,666.933	13,526.595
73	      D1	7	44,742.996	6,055.055	33,426.980	213,912.391	850.807
74	      D2	7	38,345.793	4,944.799	32,878.574	198,265.812	-241.993
75	      D3	7	42,587.883	5,541.490	34,969.344	197,498.812	1,229.990
76	      D4	7	80,658.844	15,497.790	35,172.012	186,702.188	776.061
77	      D5	7	88,692.164	16,456.891	36,618.629	184,048.234	1,880.348
78	      D6	7	84,095.602	15,091.032	39,244.781	186,763.188	1,331.306
79	      D7	7	31,507.975	3,253.156	42,037.660	194,666.734	2,119.838
80	      D8	7	35,904.922	3,931.918	43,244.438	192,923.938	2,698.812
81	      D9	7	33,030.805	3,502.759	43,086.277	186,422.547	1,920.772
82	      D10	7	42,182.605	5,310.302	46,092.129	195,333.656	1,928.937
83	      D11	7	45,365.504	5,031.271	44,406.824	184,715.844	2,073.803
84	      D12	7	56,067.312	6,577.201	45,632.066	188,471.328	2,295.720
85	      D13	7	47,654.688	5,468.152	52,760.793	216,903.438	2,205.311
86	      D14	7	39,325.535	5,175.354	49,283.461	207,689.094	761.634
87	      D15	7	47,762.781	5,958.403	48,139.969	204,612.656	864.228
88	      D16	7	79,361.266	12,919.660	47,775.301	207,210.469	730.779
89	      D17	7	86,914.047	13,166.573	47,600.277	213,510.906	1,164.887
90	      D18	7	83,647.281	14,258.560	45,304.461	209,155.469	1,498.981
91	      D19	7	56,475.309	5,861.123	44,003.977	209,799.578	1,542.082
92	      D20	7	31,121.619	3,661.331	40,747.926	205,831.078	927.394
93	      D21	7	34,946.949	3,625.795	41,557.547	223,080.719	579.796
94	      D22	7	39,453.227	4,893.495	38,850.781	219,743.156	989.638
95	      D23	7	79,625.820	8,871.833	37,140.270	221,783.734	646.789
96	      D24	7	43,545.859	6,206.582	37,222.594	238,716.062	406.240
97	      E1	7	42,345.320	5,623.707	33,296.680	206,678.438	1,186.098
98	      E2	7	44,281.793	5,475.491	34,966.438	205,158.750	77.241
99	      E3	7	40,366.621	5,186.073	35,474.762	195,497.922	422.950
100	      E4	7	85,483.477	15,551.601	37,762.504	196,821.781	922.702
101	      E5	7	87,885.961	15,613.881	40,587.473	199,845.078	1,087.324
102	      E6	7	94,094.781	15,567.680	43,756.949	205,092.766	1,262.556
103	      E7	7	33,242.008	3,754.382	42,057.938	190,645.297	1,323.971
104	      E8	7	36,391.340	4,153.420	44,767.426	194,605.781	1,819.239
105	      E9	7	36,513.141	3,663.098	47,124.309	198,196.703	767.185
106	      E10	7	40,133.375	4,881.876	46,501.602	193,663.719	607.777
107	      E11	7	49,685.141	5,059.516	47,516.352	192,187.656	968.856
108	      E12	7	203,616.781	34,562.047	49,017.309	189,391.266	16,648.248
109	      E13	7	59,629.051	3,994.930	2,133.400	2,237.208	2,177.633
110	      E14	7	66,316.633	4,970.518	2,840.774	2,885.008	3,885.177
111	      E15	7	72,333.188	6,497.593	2,610.258	4,976.035	12,990.121
112	      E16	7	69,572.281	5,246.566	2,794.683	3,578.230	4,536.875
113	      E17	7	79,959.680	6,139.907	3,007.524	3,566.302	4,185.605
114	      E18	7	77,030.250	7,027.032	3,100.626	4,950.139	13,396.809
115	      E19	7	78,433.039	6,643.938	2,996.947	4,840.054	12,044.381
116	      E20	7	82,719.133	6,082.695	2,692.360	3,619.545	5,641.185
117	      E21	7	80,353.820	6,384.588	2,744.611	3,652.960	7,770.628
118	      E22	7	79,404.570	6,316.053	2,204.230	3,565.302	7,682.319
119	      E23	7	90,939.680	7,395.300	2,871.978	4,896.333	12,457.518
120	      E24	7	97,108.016	7,882.992	2,867.248	4,057.647	8,852.994
121	      F1	7	53,993.383	7,566.111	36,129.582	220,537.688	6,046.847
122	      F2	7	56,374.996	7,307.561	41,617.281	237,473.328	6,993.224
123	      F3	7	46,376.879	5,449.955	36,356.312	198,999.641	6,757.286
124	      F4	7	102,017.398	18,757.678	44,345.484	228,401.062	5,618.826
125	      F5	7	95,533.391	16,662.828	42,777.207	207,049.391	5,313.380
126	      F6	7	103,034.938	15,878.951	48,441.895	221,909.891	8,529.551
127	      F7	7	41,471.711	4,102.625	48,203.035	213,259.328	9,278.214
128	      F8	7	40,610.578	3,809.185	46,745.812	200,779.453	9,624.123
129	      F9	7	39,726.664	4,344.181	48,025.289	200,956.719	6,733.837
130	      F10	7	48,856.109	5,800.478	48,304.836	197,444.578	7,366.652
131	      F11	7	53,105.875	6,307.957	53,597.469	210,924.547	10,816.688
132	      F12	7	40,480.309	4,795.465	48,253.551	194,245.172	8,915.215
133	      F13	7	37,780.680	4,573.611	54,052.816	217,198.766	847.207
134	      F14	7	41,300.781	4,778.456	56,561.434	229,138.125	1,051.891
135	      F15	7	69,077.133	10,636.392	58,483.293	235,437.062	2,374.237
136	      F16	7	77,520.266	12,087.337	51,258.875	214,135.719	595.164
137	      F17	7	72,335.391	11,150.188	52,084.773	223,458.328	1,035.515
138	      F18	7	81,167.188	12,656.514	51,548.254	229,668.531	965.310
139	      F19	7	52,002.926	5,983.020	38,963.598	178,800.016	-712.346
140	      F20	7	36,366.605	2,917.022	47,300.504	238,441.266	717.967
141	      F21	7	37,398.027	3,978.238	48,599.488	249,051.828	1,399.829
142	      F22	7	43,078.598	5,248.007	45,014.105	244,389.062	1,022.454
143	      F23	7	45,115.266	5,018.479	45,841.273	266,094.969	1,231.381
144	      F24	7	44,937.891	5,254.284	40,708.141	252,383.594	868.756
145	      G1	7	51,654.520	7,382.285	36,422.301	221,739.672	2,307.516
146	      G2	7	44,534.672	6,355.079	34,468.734	195,349.953	1,106.913
147	      G3	7	51,541.223	7,417.665	43,314.520	230,737.266	1,429.110
148	      G4	7	90,946.438	16,134.698	38,516.578	193,354.109	803.950
149	      G5	7	90,492.289	15,995.333	40,726.148	192,906.969	776.487
150	      G6	7	87,377.484	14,098.774	42,269.191	191,362.469	806.880
151	      G7	7	51,377.426	5,224.476	49,963.973	215,218.781	1,742.112
152	      G8	7	45,464.121	4,803.500	47,945.344	199,357.562	1,236.973
153	      G9	7	37,773.277	3,935.271	46,319.980	188,179.406	1,540.182
154	      G10	7	41,563.805	5,499.551	49,598.504	197,839.219	999.577
155	      G11	7	41,763.602	4,844.464	47,194.488	184,110.969	1,373.597
156	      G12	7	55,007.070	7,799.307	46,550.910	179,301.531	6,803.353
157	      G13	7	62,701.441	4,743.542	2,583.091	2,254.542	2,463.029
158	      G14	7	62,336.637	4,552.373	2,676.440	2,762.044	2,455.631
159	      G15	7	66,637.938	5,324.174	2,869.578	3,392.842	5,578.458
160	      G16	7	77,480.703	6,245.637	3,117.536	3,823.389	6,002.645
161	      G17	7	71,987.570	5,979.806	2,944.694	3,581.345	7,603.128
162	      G18	7	80,018.258	6,665.045	2,865.253	3,859.119	6,798.848
163	      G19	7	69,753.562	4,971.229	2,847.220	2,853.298	4,467.342
164	      G20	7	80,925.258	7,043.744	3,095.496	4,038.914	6,436.261
165	      G21	7	77,977.586	6,786.188	2,767.494	3,695.038	8,418.526
166	      G22	7	91,441.266	8,573.302	3,275.666	4,712.209	11,725.191
167	      G23	7	94,631.820	8,713.900	3,130.516	5,405.679	17,291.951
168	      G24	7	99,027.414	8,512.512	3,246.168	5,166.680	13,501.440
169	      H1	7	47,030.340	6,303.298	38,204.289	233,519.344	3,775.861
170	      H2	7	55,440.531	10,656.870	38,240.949	215,465.062	3,153.312
171	      H3	7	46,550.984	6,179.254	46,725.035	249,402.484	4,860.835
172	      H4	7	82,986.609	15,120.358	40,622.949	205,414.875	4,467.105
173	      H5	7	93,860.688	16,852.814	46,934.973	223,792.953	3,368.111
174	      H6	7	118,233.734	19,221.494	52,826.926	238,827.000	5,428.889
175	      H7	7	45,357.324	4,412.117	51,587.035	223,695.531	5,477.180
176	      H8	7	44,704.148	4,463.862	49,912.039	208,969.953	7,495.078
177	      H9	7	40,126.512	3,925.812	50,514.281	206,737.281	3,751.376
178	      H10	7	42,270.207	5,113.594	50,855.957	203,153.953	4,229.979
179	      H11	7	74,460.391	7,941.899	53,564.500	210,455.344	4,737.252
180	      H12	7	42,248.352	5,196.261	50,753.020	196,158.375	6,492.204
181	      H13	7	41,173.723	5,111.935	58,456.805	230,927.141	9,638.947
182	      H14	7	46,562.406	6,256.029	56,207.176	223,193.250	11,225.597
183	      H15	7	43,304.965	4,902.768	58,899.594	238,491.891	13,209.744
184	      H16	7	79,127.258	12,101.017	56,279.453	234,248.281	11,801.619
185	      H17	7	85,424.617	12,622.665	56,204.820	235,412.688	10,810.067
186	      H18	7	85,909.555	14,049.510	51,552.348	224,508.203	9,500.483
187	      H19	7	39,792.746	4,237.054	53,883.219	247,655.969	10,028.022
188	      H20	7	35,639.637	3,862.206	50,305.559	240,901.109	8,939.630
189	      H21	7	35,172.461	3,795.405	50,122.621	253,891.453	8,135.576
190	      H22	7	38,977.848	4,702.242	43,533.777	232,442.203	6,041.459
191	      H23	7	41,402.422	5,445.929	44,641.133	257,597.531	5,730.439
192	      H24	7	54,729.902	7,880.960	51,974.898	313,742.906	8,154.379
193	      I1	7	44,733.977	6,212.307	33,890.836	205,696.344	739.433
194	      I2	7	43,227.449	5,865.280	34,620.133	196,583.344	511.173
195	      I3	7	42,446.551	5,630.001	35,636.641	188,760.859	283.246
196	      I4	7	98,451.250	18,023.004	42,745.906	213,301.625	8.615
197	      I5	7	95,073.609	15,835.316	48,679.094	229,357.797	4,131.669
198	      I6	7	91,321.273	15,106.437	41,886.152	188,562.969	926.558
199	      I7	7	60,176.164	5,892.714	44,186.766	188,183.469	1,646.197
200	      I8	7	43,831.453	4,476.748	44,203.699	184,260.969	1,485.892
201	      I9	7	40,510.145	4,162.923	47,631.133	192,181.641	1,124.791
202	      I10	7	45,442.480	5,377.318	47,021.977	185,896.938	-131.821
203	      I11	7	44,949.484	5,372.825	49,084.555	190,738.484	1,862.834
204	      I12	7	68,091.797	6,514.040	47,646.500	183,946.141	1,346.005
205	      I13	7	70,113.031	5,934.200	2,676.851	3,472.546	7,697.744
206	      I14	7	62,864.711	4,878.144	2,484.829	2,583.684	3,419.882
207	      I15	7	67,164.297	5,084.321	2,642.021	3,748.434	4,332.016
208	      I16	7	82,187.242	7,388.149	2,965.342	5,197.826	11,832.623
209	      I17	7	86,183.336	6,352.811	3,685.109	3,780.395	4,879.723
210	      I18	7	77,402.258	5,788.698	2,981.042	3,538.095	3,345.766
211	      I19	7	79,973.438	6,381.447	3,300.893	3,866.474	6,636.798
212	      I20	7	86,069.406	7,100.801	3,004.250	4,648.012	9,337.462
213	      I21	7	83,752.492	6,850.908	2,923.834	3,661.939	6,051.381
214	      I22	7	90,387.531	6,762.522	3,136.072	4,073.002	7,271.680
215	      I23	7	89,909.039	7,595.889	2,742.278	4,239.405	11,235.921
216	      I24	7	93,950.609	7,619.621	3,710.110	3,828.250	7,632.404
217	      J1	7	45,213.105	6,354.113	34,395.289	208,868.578	1,401.386
218	      J2	7	44,593.438	5,933.673	36,492.805	206,241.734	1,264.164
219	      J3	7	63,796.383	8,536.148	38,631.168	204,303.828	1,321.906
220	      J4	7	109,268.625	20,327.896	48,161.934	241,313.703	1,268.399
221	      J5	7	103,592.680	18,867.100	40,941.688	193,377.719	1,044.593
222	      J6	7	134,385.438	23,838.607	39,446.703	173,315.047	1,456.093
223	      J7	7	38,338.344	4,073.443	47,544.750	206,122.844	1,702.491
224	      J8	7	47,774.254	4,783.771	47,217.293	196,652.094	2,239.490
225	      J9	7	35,697.504	3,810.018	45,635.359	186,458.438	1,649.164
226	      J10	7	42,156.391	5,223.994	48,482.121	192,553.891	2,127.941
227	      J11	7	45,826.797	5,143.784	54,089.105	211,027.328	1,541.828
228	      J12	7	87,282.969	12,878.331	49,727.828	191,222.203	2,572.201
229	      J13	7	40,613.340	4,727.295	59,843.809	241,622.953	432.767
230	      J14	7	37,153.199	4,773.030	58,400.598	236,252.969	22.383
231	      J15	7	45,435.223	5,330.730	60,074.055	244,431.438	264.756
232	      J16	7	93,604.195	14,366.548	57,806.367	240,200.375	102.999
233	      J17	7	80,883.531	13,041.005	53,982.910	230,764.484	-354.484
234	      J18	7	93,426.250	14,312.555	56,663.531	249,800.500	593.888
235	      J19	7	37,210.176	4,289.392	55,020.238	255,696.297	1,100.577
236	      J20	7	37,421.207	3,935.838	50,559.465	246,315.047	743.984
237	      J21	7	65,938.250	11,864.951	50,145.148	256,075.672	1,163.161
238	      J22	7	41,735.629	5,179.974	46,945.547	254,817.547	185.312
239	      J23	7	43,266.117	5,531.875	44,878.367	262,748.875	59.161
240	      J24	7	50,807.129	6,059.409	50,387.820	310,435.906	1,823.839
241	      K1	7	47,772.496	6,377.452	33,308.535	206,996.922	1,699.667
242	      K2	7	45,974.086	6,252.175	36,390.246	208,850.688	1,401.250
243	      K3	7	41,037.438	6,144.687	39,120.371	211,963.781	2,120.646
244	      K4	7	133,118.422	22,772.078	49,872.871	251,435.109	2,168.321
245	      K5	7	91,826.977	16,115.303	41,205.254	198,702.906	1,640.549
246	      K6	7	122,519.797	19,008.400	54,667.824	248,233.828	3,741.784
247	      K7	7	49,395.539	4,828.246	54,005.750	239,718.500	2,696.882
248	      K8	7	42,358.109	4,442.891	47,212.273	200,675.109	3,653.469
249	      K9	7	30,146.146	3,510.455	47,661.535	200,765.797	2,780.535
250	      K10	7	45,182.785	4,830.421	48,862.992	199,204.016	2,012.118
251	      K11	7	60,347.875	6,724.345	48,061.969	191,900.531	2,669.545
252	      K12	7	46,916.859	5,752.069	51,690.695	204,869.922	6,628.400
253	      K13	7	58,472.387	4,056.438	2,274.671	2,646.539	1,758.675
254	      K14	7	61,446.469	4,623.416	2,590.841	2,824.818	3,961.610
255	      K15	7	72,817.375	5,161.826	2,926.874	3,082.684	2,760.666
256	      K16	7	66,014.438	5,128.397	2,697.622	2,754.595	3,880.522
257	      K17	7	71,460.781	5,329.279	2,846.228	3,017.696	5,269.465
258	      K18	7	65,809.945	4,451.685	2,445.303	3,023.337	1,253.654
259	      K19	7	93,601.461	6,166.294	3,223.769	3,368.531	3,197.850
260	      K20	7	78,738.359	5,835.103	2,648.771	3,629.256	6,125.668
261	      K21	7	75,120.633	5,760.816	2,819.232	3,908.754	6,068.196
262	      K22	7	80,626.289	6,348.234	2,332.603	4,150.664	6,081.010
263	      K23	7	91,690.344	7,339.013	3,194.440	4,269.966	9,878.105
264	      K24	7	98,461.047	7,151.391	3,371.557	3,133.951	4,437.314
265	      L1	7	42,709.582	5,474.034	39,715.422	253,452.516	278.522
266	      L2	7	42,075.676	5,622.649	38,885.527	231,060.328	-151.424
267	      L3	7	43,204.340	5,503.506	41,024.914	229,303.844	0.500
268	      L4	7	96,118.539	18,043.377	50,168.672	265,796.500	178.246
269	      L5	7	99,010.484	18,177.643	54,032.211	270,142.844	166.545
270	      L6	7	86,052.125	13,912.034	51,902.695	246,251.922	154.879
271	      L7	7	37,800.324	3,986.240	50,566.062	232,745.766	1,309.482
272	      L8	7	35,499.496	4,021.909	51,312.363	228,036.594	1,270.538
273	      L9	7	42,601.816	5,761.719	51,522.395	220,827.547	726.582
274	      L10	7	41,581.633	5,179.056	51,742.945	219,762.547	-337.445
275	      L11	7	48,059.836	5,603.444	55,242.273	231,657.531	766.868
276	      L12	7	42,416.676	5,336.384	54,436.113	221,757.578	901.593
277	      L13	7	39,482.430	4,997.902	55,952.496	233,551.531	16,266.000
278	      L14	7	41,680.961	5,328.606	58,563.746	244,713.078	17,862.973
279	      L15	7	42,061.703	5,539.856	55,485.824	235,557.781	20,983.014
280	      L16	7	121,736.172	20,539.939	55,590.328	239,195.297	12,904.050
281	      L17	7	78,977.359	12,204.437	56,933.410	252,537.391	10,586.677
282	      L18	7	82,471.391	13,535.384	54,550.594	251,656.156	15,674.480
283	      L19	7	36,913.250	4,200.597	53,430.734	256,052.828	12,168.479
284	      L20	7	42,241.352	4,485.873	55,555.129	281,392.000	17,077.580
285	      L21	7	37,674.707	4,586.058	50,305.586	267,408.125	11,903.891
286	      L22	7	44,966.137	5,587.025	44,291.414	248,260.766	9,619.212
287	      L23	7	43,298.551	5,740.412	44,457.086	267,626.906	9,045.241
288	      L24	7	49,794.262	5,877.841	46,433.992	297,703.031	12,402.686
289	      M1	7	48,890.934	6,992.048	32,381.916	208,226.844	3,115.228
290	      M2	7	43,246.453	5,941.226	33,039.258	199,471.391	1,831.156
291	      M3	7	46,785.219	6,379.170	36,229.875	205,273.594	2,289.876
292	      M4	7	93,699.008	17,861.773	38,162.270	201,812.516	1,972.940
293	      M5	7	85,471.664	14,719.249	44,431.656	224,233.312	3,605.562
294	      M6	7	108,183.492	18,182.449	44,930.270	216,473.016	3,402.795
295	      M7	7	44,894.988	5,156.394	47,869.879	221,591.516	3,592.332
296	      M8	7	48,735.648	5,553.628	47,533.898	211,352.922	4,072.219
297	      M9	7	70,070.047	7,973.891	44,589.469	194,372.953	3,440.617
298	      M10	7	71,502.352	7,262.801	45,783.824	194,004.172	3,259.183
299	      M11	7	43,808.688	5,343.778	47,518.652	199,965.453	4,265.236
300	      M12	7	43,154.883	5,948.639	44,184.875	185,290.859	6,235.093
301	      M13	7	64,571.289	4,731.676	2,572.586	2,467.423	2,737.458
302	      M14	7	68,728.742	5,828.242	2,610.623	3,250.057	6,817.095
303	      M15	7	77,463.758	7,007.935	3,037.795	4,403.524	11,574.399
304	      M16	7	67,523.398	5,567.073	2,484.725	2,635.761	5,774.431
305	      M17	7	84,946.594	6,606.211	2,872.981	3,449.668	4,896.158
306	      M18	7	75,291.312	5,545.040	2,666.179	3,087.906	4,227.856
307	      M19	7	78,589.359	6,722.448	2,897.059	4,422.505	11,134.035
308	      M20	7	83,659.992	7,737.514	3,061.556	4,242.353	12,879.618
309	      M21	7	82,373.617	6,609.283	2,985.200	3,754.353	7,305.604
310	      M22	7	89,327.047	7,447.981	3,316.970	4,184.459	7,927.062
311	      M23	7	89,093.773	7,161.469	3,047.603	3,448.193	8,449.008
312	      M24	7	95,301.484	6,576.621	3,211.623	3,095.452	4,848.563
313	      N1	7	40,309.648	5,512.307	36,933.480	246,688.594	1,172.485
314	      N2	7	37,415.688	4,702.833	35,961.832	226,606.250	-297.688
315	      N3	7	37,379.641	4,856.479	40,275.238	237,545.828	1,249.672
316	      N4	7	68,120.477	12,136.363	44,384.953	249,146.453	2,033.502
317	      N5	7	69,865.375	12,125.545	44,275.746	236,263.109	1,076.915
318	      N6	7	78,278.000	13,934.578	45,905.363	230,962.375	1,336.902
319	      N7	7	35,173.414	3,633.073	53,726.887	262,590.844	1,856.124
320	      N8	7	36,802.129	3,724.301	48,496.746	227,760.797	2,135.522
321	      N9	7	33,610.750	3,752.156	48,554.176	221,398.906	1,517.441
322	      N10	7	38,383.242	4,588.773	49,475.863	222,098.188	1,666.438
323	      N11	7	39,033.918	4,963.677	48,643.074	215,002.734	2,881.534
324	      N12	7	36,408.414	4,508.553	49,731.012	218,671.156	2,031.172
325	      N13	7	33,649.996	4,223.965	63,262.461	285,337.812	45.462
326	      N14	7	32,499.859	3,743.643	60,956.738	277,390.719	206.348
327	      N15	7	32,409.746	3,940.536	65,303.719	304,133.938	-324.832
328	      N16	7	56,739.938	9,016.957	63,678.906	301,169.406	-455.863
329	      N17	7	65,770.898	10,160.059	57,491.922	277,827.188	-600.266
330	      N18	7	56,904.758	9,116.027	60,364.391	304,336.438	-566.072
331	      N19	7	29,060.410	3,163.393	61,190.328	322,329.562	-264.450
332	      N20	7	30,901.768	3,181.628	55,528.176	306,615.938	-656.741
333	      N21	7	32,783.176	3,519.625	55,673.484	322,392.438	-55.041
334	      N22	7	37,108.844	4,572.008	49,640.816	300,713.156	153.907
335	      N23	7	49,985.711	5,119.696	53,117.000	345,165.844	-769.968
336	      N24	7	53,661.109	8,993.281	50,288.934	347,602.438	-1,127.723
337	      O1	7	48,096.035	6,537.852	34,033.852	234,869.391	1,206.878
338	      O2	7	43,805.270	5,912.033	32,974.859	215,237.469	-337.637
339	      O3	7	47,139.500	6,083.067	34,058.023	208,850.969	1,259.589
340	      O4	7	93,156.797	17,785.799	37,670.402	218,073.328	156.371
341	      O5	7	85,939.117	15,414.623	46,657.734	254,798.516	1,705.135
342	      O6	7	105,294.953	18,993.588	49,880.859	254,645.750	442.311
343	      O7	7	41,695.547	4,770.797	46,441.199	234,074.281	1,338.656
344	      O8	7	37,882.410	4,349.127	44,849.352	218,284.312	1,020.385
345	      O9	7	35,502.691	4,077.199	42,837.477	202,995.031	1,019.863
346	      O10	7	359,861.438	26,952.105	54,935.797	219,111.812	4,148.954
347	      O11	7	47,486.492	6,345.103	46,180.562	211,928.406	1,514.264
348	      O12	7	46,676.344	6,741.607	43,988.742	198,591.531	1,836.275
349	      O13	7	79,689.992	7,148.372	3,200.620	4,923.634	13,152.958
350	      O14	7	84,824.484	7,654.781	3,459.952	5,439.318	14,341.821
351	      O15	7	79,905.328	7,070.293	3,231.115	4,997.792	11,850.174
352	      O16	7	75,749.477	6,483.551	2,725.986	3,927.632	10,065.720
353	      O17	7	85,924.836	7,013.586	3,473.831	4,849.548	10,216.401
354	      O18	7	91,020.062	7,260.488	3,235.415	4,557.983	10,395.059
355	      O19	7	85,376.102	7,328.078	2,658.365	4,614.879	11,803.055
356	      O20	7	87,842.234	7,598.420	3,154.642	4,576.776	10,569.206
357	      O21	7	84,613.930	7,056.810	2,693.308	3,915.956	9,673.084
358	      O22	7	94,294.680	7,398.496	3,366.204	3,997.863	8,960.418
359	      O23	7	90,316.258	6,545.506	3,440.994	3,597.626	4,192.887
360	      O24	7	90,604.664	5,972.110	2,853.929	3,212.555	4,133.478
361	      P1	7	48,678.352	6,565.425	37,081.941	270,277.688	-580.999
362	      P2	7	38,524.652	4,887.105	34,558.043	237,773.500	-523.047
363	      P3	7	44,342.441	5,548.270	36,572.234	235,241.797	-299.660
364	      P4	7	110,544.180	15,567.067	39,526.879	237,346.656	585.832
365	      P5	7	160,097.828	36,107.676	41,495.969	236,297.656	259.391
366	      P6	7	73,456.625	13,730.753	38,255.613	212,222.719	-934.512
367	      P7	7	35,761.059	3,982.217	42,816.121	229,513.859	-406.631
368	      P8	7	39,637.734	4,266.449	51,419.707	263,435.062	-332.471
369	      P9	7	34,625.738	3,695.299	43,972.242	219,157.703	-350.980
370	      P10	7	42,314.434	5,238.847	51,556.078	254,117.203	-48.561
371	      P11	7	60,875.871	6,674.798	47,504.766	228,264.672	1,063.996
372	      P12	7	42,007.766	4,981.123	45,576.039	219,560.359	590.872
373	      P13	7	81,371.594	6,627.323	3,340.727	3,814.227	7,867.363
374	      P14	7	80,502.094	7,282.396	3,225.614	4,403.494	10,454.172
375	      P15	7	80,362.023	6,470.004	3,139.717	4,392.213	7,954.017
376	      P16	7	68,765.484	4,662.187	2,276.950	3,077.156	2,059.855
377	      P17	7	86,794.547	6,865.914	3,499.237	4,395.425	6,889.461
378	      P18	7	92,917.117	7,348.330	2,893.154	4,083.419	7,441.140
379	      P19	7	86,052.000	6,794.423	2,818.662	3,579.498	7,104.806
380	      P20	7	96,861.906	7,827.104	3,498.763	4,603.212	8,009.622
381	      P21	7	101,757.680	8,012.087	3,827.448	3,742.012	7,558.740
382	      P22	7	98,730.656	7,311.044	3,210.782	4,076.027	6,692.441
383	      P23	7	108,732.258	6,976.434	3,276.063	3,714.705	1,186.468
384	      P24	7	94,486.836	5,730.171	3,095.234	4,208.288	3,376.974
1	      A1	8	51,230.027	9,997.674	27,133.072	189,100.250	-2,708.854
2	      A2	8	36,462.059	5,084.635	27,153.996	179,287.172	-3,973.996
3	      A3	8	43,004.523	5,477.562	30,114.812	187,362.406	-2,910.847
4	      A4	8	97,510.398	18,317.627	32,418.238	188,327.422	-2,576.247
5	      A5	8	88,045.930	17,398.521	32,760.963	183,584.766	-2,285.456
6	      A6	8	87,081.148	17,246.754	33,920.988	183,670.641	-2,318.480
7	      A7	8	34,607.281	3,511.960	34,475.117	175,613.547	-2,792.227
8	      A8	8	31,545.107	3,347.564	35,240.062	175,840.156	-4,332.211
9	      A9	8	37,797.246	3,672.231	39,269.117	189,229.625	-3,165.211
10	      A10	8	28,561.693	3,355.438	35,386.938	168,883.047	-3,269.717
11	      A11	8	38,077.461	4,436.847	38,495.789	179,546.453	-4,219.131
12	      A12	8	73,949.742	7,896.219	39,330.008	180,234.812	-4,573.772
13	      A13	8	80,887.281	6,271.842	2,200.597	3,504.052	7,730.871
14	      A14	8	71,609.430	6,525.227	2,494.259	4,655.480	13,516.580
15	      A15	8	69,666.781	5,647.912	2,438.130	3,598.130	7,244.864
16	      A16	8	73,333.227	5,659.572	2,485.232	2,715.609	5,742.875
17	      A17	8	75,523.891	5,794.280	2,559.825	3,217.823	4,491.722
18	      A18	8	75,330.195	6,266.413	2,235.692	3,738.118	10,328.330
19	      A19	8	76,839.727	6,785.315	2,551.265	4,205.114	11,856.520
20	      A20	8	77,926.805	6,665.719	2,588.242	3,586.718	8,500.595
21	      A21	8	93,734.430	7,997.104	2,725.656	4,297.583	11,185.556
22	      A22	8	87,311.664	7,161.753	2,358.620	4,095.906	8,394.852
23	      A23	8	92,682.398	7,055.280	2,434.307	4,143.125	7,202.680
24	      A24	8	91,602.219	7,069.843	2,338.176	3,357.156	6,078.268
25	      B1	8	39,971.191	6,396.160	30,454.650	211,460.891	239.661
26	      B2	8	61,935.820	5,844.211	34,795.379	219,040.219	-1,350.761
27	      B3	8	46,679.844	5,971.979	37,349.578	224,839.953	397.662
28	      B4	8	87,789.383	16,843.576	38,488.617	219,430.219	309.982
29	      B5	8	81,510.219	16,134.313	37,815.078	206,901.391	-54.595
30	      B6	8	80,264.133	14,737.421	39,290.246	203,965.984	593.205
31	      B7	8	37,364.211	3,999.556	41,293.625	207,251.125	1,130.734
32	      B8	8	36,850.977	4,067.372	42,800.902	208,640.688	1,006.062
33	      B9	8	37,019.898	4,241.948	44,170.621	207,214.844	1,202.317
34	      B10	8	77,855.328	12,913.380	45,263.074	204,623.359	5,246.618
35	      B11	8	42,682.715	5,610.558	45,315.746	204,912.156	2,680.311
36	      B12	8	43,411.977	5,233.295	42,487.664	190,890.172	4,976.302
37	      B13	8	42,737.160	5,081.472	44,277.816	200,682.484	2,699.058
38	      B14	8	37,818.273	5,027.862	44,779.941	202,517.547	2,809.766
39	      B15	8	50,207.195	6,492.335	43,708.996	200,905.453	3,764.235
40	      B16	8	80,695.812	14,103.188	42,719.383	200,121.344	1,773.395
41	      B17	8	87,305.242	14,515.732	42,771.613	204,802.281	2,382.934
42	      B18	8	84,383.375	15,288.950	40,223.168	200,356.266	2,504.759
43	      B19	8	41,640.109	5,396.109	38,584.387	200,077.984	2,708.839
44	      B20	8	81,256.742	9,600.329	39,075.262	211,311.609	3,128.275
45	      B21	8	34,873.508	4,312.851	37,554.031	215,292.281	2,037.088
46	      B22	8	38,802.441	4,630.911	34,786.469	210,096.078	1,486.056
47	      B23	8	36,925.977	4,348.983	32,266.162	205,411.500	1,251.949
48	      B24	8	40,601.273	5,041.780	32,731.281	221,685.250	1,710.040
49	      C1	8	43,368.148	6,818.727	30,696.014	197,671.859	1,869.818
50	      C2	8	45,201.484	6,722.329	29,579.824	181,279.609	927.729
51	      C3	8	46,314.289	6,381.552	32,230.480	184,891.969	1,708.743
52	      C4	8	71,143.102	13,346.339	29,986.367	162,586.922	1,063.495
53	      C5	8	90,727.602	16,896.322	34,638.590	177,077.859	2,160.529
54	      C6	8	93,805.195	17,259.143	36,878.199	181,222.953	1,852.821
55	      C7	8	41,311.574	4,653.731	38,101.914	179,464.328	2,582.527
56	      C8	8	37,970.027	3,752.732	37,410.008	171,751.406	2,213.276
57	      C9	8	35,075.723	3,805.992	37,968.770	169,723.328	2,423.907
58	      C10	8	45,732.449	5,394.027	40,686.953	177,432.391	2,376.900
59	      C11	8	43,370.508	5,733.665	41,092.785	175,435.906	3,706.250
60	      C12	8	87,521.172	10,035.295	40,240.371	170,395.422	3,249.211
61	      C13	8	67,424.047	5,393.743	2,254.296	2,947.797	6,779.766
62	      C14	8	70,493.359	5,395.713	2,640.454	3,356.246	7,166.009
63	      C15	8	65,986.672	5,571.816	2,546.486	3,381.784	6,343.776
64	      C16	8	68,884.797	5,577.625	2,310.564	2,830.664	5,867.672
65	      C17	8	80,306.070	6,319.671	2,839.215	3,475.291	7,708.498
66	      C18	8	72,306.383	5,475.640	2,421.704	3,156.240	6,099.562
67	      C19	8	78,131.016	6,970.405	2,996.472	4,247.362	12,533.812
68	      C20	8	79,222.164	7,086.078	2,602.775	4,804.310	10,709.534
69	      C21	8	78,186.344	6,344.309	2,476.700	3,168.338	8,366.593
70	      C22	8	95,244.703	7,997.041	3,421.680	4,951.346	12,550.925
71	      C23	8	92,187.492	7,984.724	2,823.310	4,915.318	13,302.232
72	      C24	8	89,310.625	7,804.285	2,485.474	4,927.506	13,895.097
73	      D1	8	43,303.215	6,320.455	32,971.332	212,511.797	906.088
74	      D2	8	39,155.445	5,161.339	33,002.191	198,123.234	-200.854
75	      D3	8	42,365.797	5,798.356	34,856.465	196,791.938	1,268.615
76	      D4	8	81,432.039	15,634.218	35,074.918	186,435.109	542.920
77	      D5	8	90,859.844	16,784.873	36,350.141	182,422.812	1,683.823
78	      D6	8	85,008.266	15,727.764	39,133.062	185,852.234	1,909.161
79	      D7	8	32,104.980	3,468.056	41,711.797	193,576.219	1,987.918
80	      D8	8	34,604.270	3,667.492	43,161.203	192,470.828	2,863.771
81	      D9	8	33,931.250	3,788.568	42,962.465	186,080.062	2,047.961
82	      D10	8	42,627.793	5,515.618	46,094.488	194,892.141	1,967.593
83	      D11	8	45,442.078	5,168.831	44,139.234	184,648.609	1,648.343
84	      D12	8	55,846.312	6,618.877	45,633.148	187,581.953	2,259.858
85	      D13	8	48,310.289	5,766.336	52,405.496	216,430.266	2,318.312
86	      D14	8	38,578.699	5,137.420	49,211.582	207,598.766	927.173
87	      D15	8	48,070.582	5,977.703	47,739.996	204,175.062	1,139.290
88	      D16	8	81,236.164	13,413.724	47,622.590	206,363.344	699.078
89	      D17	8	88,901.594	13,938.209	47,209.582	211,292.219	811.692
90	      D18	8	85,920.891	14,521.693	45,123.219	208,375.250	1,674.819
91	      D19	8	55,930.949	5,735.284	43,536.168	207,802.141	1,476.930
92	      D20	8	31,228.828	3,393.411	40,414.711	204,038.297	941.122
93	      D21	8	34,446.250	3,625.777	41,305.945	220,951.969	314.047
94	      D22	8	38,587.500	5,352.397	37,940.184	215,841.547	912.666
95	      D23	8	79,602.336	8,963.241	36,473.707	218,264.812	510.045
96	      D24	8	44,369.430	6,420.624	36,538.934	234,593.859	488.715
97	      E1	8	43,398.742	5,928.219	33,166.109	205,885.281	967.091
98	      E2	8	43,848.344	6,053.417	34,886.547	204,820.875	413.891
99	      E3	8	41,618.176	5,167.800	35,310.383	195,204.141	566.481
100	      E4	8	86,130.289	16,425.938	37,747.055	196,275.797	1,163.771
101	      E5	8	88,347.508	15,890.953	40,728.910	199,414.844	891.708
102	      E6	8	95,414.711	15,885.722	43,840.086	204,656.156	1,762.294
103	      E7	8	35,481.809	3,726.228	41,988.312	190,033.516	1,370.903
104	      E8	8	37,156.590	4,135.456	44,681.129	194,440.125	2,091.353
105	      E9	8	37,213.867	3,655.530	47,270.547	197,635.000	702.995
106	      E10	8	40,303.395	5,059.558	46,544.336	192,677.891	1,182.836
107	      E11	8	49,685.395	5,229.273	47,475.512	191,764.547	1,151.884
108	      E12	8	204,331.750	34,947.094	48,736.809	189,192.688	16,884.314
109	      E13	8	59,857.871	4,125.917	2,140.611	2,157.015	2,401.128
110	      E14	8	65,898.438	4,861.641	2,684.389	2,635.976	4,337.020
111	      E15	8	73,175.305	7,159.911	2,829.428	4,908.367	13,663.733
112	      E16	8	71,327.836	5,717.352	2,800.057	3,499.806	4,674.143
113	      E17	8	81,250.500	6,158.599	2,969.323	3,722.709	4,896.282
114	      E18	8	77,040.617	7,157.563	2,956.247	5,016.529	12,949.613
115	      E19	8	78,154.430	6,981.215	2,865.349	4,701.508	12,385.038
116	      E20	8	81,623.695	6,066.976	2,630.233	3,365.747	5,886.128
117	      E21	8	80,559.000	6,532.161	2,473.206	3,442.665	7,866.381
118	      E22	8	79,128.594	6,341.855	2,160.978	3,374.993	8,094.720
119	      E23	8	89,765.328	7,925.303	2,717.014	4,545.333	12,344.127
120	      E24	8	96,623.656	7,915.406	2,995.452	4,089.922	9,057.914
121	      F1	8	54,743.242	8,105.632	36,048.832	220,505.000	5,945.005
122	      F2	8	55,148.160	7,611.946	41,388.684	235,863.453	7,233.996
123	      F3	8	46,904.219	5,733.799	35,957.457	198,773.047	7,006.314
124	      F4	8	102,967.594	19,002.613	44,666.391	228,122.656	5,886.383
125	      F5	8	97,654.367	17,017.510	42,771.941	206,702.781	5,611.001
126	      F6	8	104,024.062	16,229.699	48,549.520	220,943.422	7,954.491
127	      F7	8	41,910.133	4,678.049	48,003.270	212,559.531	9,142.648
128	      F8	8	41,516.723	4,330.175	46,827.004	199,671.078	9,484.718
129	      F9	8	40,325.945	4,332.967	48,208.121	200,274.281	7,028.144
130	      F10	8	48,635.023	6,098.667	48,618.570	196,564.906	7,509.810
131	      F11	8	53,915.516	6,457.068	53,265.332	209,881.797	10,576.562
132	      F12	8	41,248.875	4,641.263	48,320.156	193,419.859	9,163.356
133	      F13	8	37,911.746	4,441.366	54,181.730	216,892.594	605.538
134	      F14	8	41,734.602	5,147.790	56,638.234	228,464.109	917.805
135	      F15	8	69,081.781	11,205.906	58,197.387	234,231.719	1,928.102
136	      F16	8	78,351.539	12,424.271	51,249.863	213,583.875	316.697
137	      F17	8	75,594.438	11,474.273	51,445.004	220,008.422	1,207.118
138	      F18	8	83,664.406	13,126.826	50,998.148	227,073.688	624.854
139	      F19	8	65,503.398	7,668.403	41,920.953	192,925.438	53.039
140	      F20	8	36,333.211	3,234.049	47,236.957	236,812.812	447.128
141	      F21	8	36,488.941	3,969.323	47,874.375	245,353.875	1,338.972
142	      F22	8	45,372.480	5,649.579	44,047.078	239,411.719	769.322
143	      F23	8	45,219.738	5,416.880	45,115.207	261,591.219	1,282.809
144	      F24	8	46,027.699	5,292.413	39,825.844	248,352.578	552.967
145	      G1	8	51,077.695	7,062.838	36,717.711	221,304.875	2,039.518
146	      G2	8	44,418.699	6,198.072	34,389.488	194,418.578	799.073
147	      G3	8	50,214.934	7,746.770	43,592.152	229,947.250	1,274.826
148	      G4	8	90,107.898	16,136.913	38,876.000	193,237.688	954.845
149	      G5	8	90,568.523	15,842.062	40,735.660	192,153.609	1,177.559
150	      G6	8	88,250.289	14,425.248	42,360.031	190,626.531	937.586
151	      G7	8	51,873.629	5,543.147	49,940.219	214,771.125	1,672.648
152	      G8	8	45,435.078	4,681.950	47,807.238	198,086.062	1,561.854
153	      G9	8	38,135.008	3,823.199	46,157.582	187,766.234	1,593.633
154	      G10	8	43,234.441	5,309.788	49,566.145	197,454.406	1,080.307
155	      G11	8	41,671.816	4,755.535	47,289.926	183,476.234	1,133.724
156	      G12	8	54,615.047	7,440.072	46,673.863	178,742.750	6,186.325
157	      G13	8	62,700.848	4,540.475	2,537.032	2,108.285	2,105.915
158	      G14	8	63,213.270	4,578.520	2,755.060	2,462.155	2,821.317
159	      G15	8	67,671.367	5,440.500	2,761.471	3,471.874	5,925.929
160	      G16	8	78,694.648	6,082.038	3,260.092	3,750.559	6,439.718
161	      G17	8	72,733.516	6,345.809	3,156.953	3,598.586	7,946.731
162	      G18	8	81,485.164	6,620.817	3,013.132	3,923.602	7,034.322
163	      G19	8	69,042.383	5,000.234	2,687.358	2,779.778	4,053.131
164	      G20	8	80,796.766	6,578.710	3,093.391	3,809.724	6,737.245
165	      G21	8	78,387.008	6,358.211	2,805.757	3,728.363	8,954.621
166	      G22	8	91,500.078	8,373.916	3,244.925	4,673.207	12,203.288
167	      G23	8	95,182.711	8,688.818	3,082.183	5,129.278	17,324.404
168	      G24	8	98,070.633	8,380.194	3,033.990	4,721.387	13,136.146
169	      H1	8	46,843.480	6,512.745	37,903.207	230,961.984	4,090.606
170	      H2	8	55,676.879	10,467.721	38,116.492	214,804.266	3,076.079
171	      H3	8	46,703.684	6,243.463	46,485.715	248,484.406	4,895.597
172	      H4	8	83,147.797	14,830.646	40,400.055	204,949.172	4,199.152
173	      H5	8	95,778.086	16,703.605	46,604.145	223,374.109	3,308.432
174	      H6	8	120,288.117	19,823.109	52,896.883	237,866.234	5,326.731
175	      H7	8	45,793.789	4,262.549	51,495.273	222,440.719	5,699.372
176	      H8	8	45,244.453	4,655.563	49,602.328	207,556.828	7,755.668
177	      H9	8	40,497.848	4,098.136	50,410.973	205,563.094	4,013.428
178	      H10	8	42,123.578	4,951.661	50,920.195	202,497.859	3,951.990
179	      H11	8	75,179.562	7,932.773	53,602.023	210,171.922	4,628.261
180	      H12	8	41,713.945	5,001.115	50,492.766	195,335.078	6,475.436
181	      H13	8	40,579.598	4,878.413	58,370.820	230,008.406	9,687.869
182	      H14	8	46,954.000	6,534.399	56,103.859	222,403.672	10,935.377
183	      H15	8	43,574.953	5,174.523	59,357.781	237,756.625	13,246.975
184	      H16	8	79,802.516	12,245.350	56,113.895	233,339.922	11,628.632
185	      H17	8	86,812.836	12,959.905	55,588.137	233,891.375	11,236.463
186	      H18	8	87,070.000	14,320.453	51,073.988	223,308.297	9,692.677
187	      H19	8	41,675.629	4,087.195	53,744.469	245,771.391	10,153.473
188	      H20	8	36,366.426	3,715.958	49,984.293	239,840.938	8,542.211
189	      H21	8	35,043.535	3,761.809	49,620.098	250,297.219	7,992.844
190	      H22	8	37,918.859	4,580.089	43,291.270	231,326.297	6,016.173
191	      H23	8	43,211.418	5,702.792	44,945.844	256,257.375	5,947.848
192	      H24	8	55,785.816	8,198.751	51,180.121	308,451.469	8,171.895
193	      I1	8	44,660.379	6,361.591	33,659.402	205,298.453	573.685
194	      I2	8	42,980.141	5,811.825	34,488.137	195,871.500	176.539
195	      I3	8	42,083.188	5,593.332	35,740.672	187,801.031	-107.209
196	      I4	8	99,598.891	18,122.254	42,800.066	212,252.578	178.342
197	      I5	8	101,381.180	16,602.170	48,221.910	226,437.672	4,575.935
198	      I6	8	91,666.914	15,268.562	42,070.535	187,944.266	971.941
199	      I7	8	59,453.965	6,053.283	44,057.414	187,098.734	1,560.047
200	      I8	8	43,232.555	4,666.502	44,409.617	183,907.562	1,462.280
201	      I9	8	40,138.617	4,141.705	47,704.121	191,821.922	1,179.093
202	      I10	8	45,875.160	5,101.852	46,864.809	185,195.500	131.322
203	      I11	8	46,038.191	5,313.737	49,097.980	190,195.812	2,200.797
204	      I12	8	67,500.289	6,547.979	47,670.293	183,391.391	1,518.409
205	      I13	8	70,347.664	6,062.732	2,697.360	3,641.076	8,201.039
206	      I14	8	62,814.762	4,633.097	2,378.967	2,704.509	3,666.529
207	      I15	8	67,040.320	5,023.604	2,377.552	3,623.869	4,605.705
208	      I16	8	82,005.828	7,429.040	2,942.735	5,129.325	12,440.727
209	      I17	8	87,057.352	6,603.548	3,588.512	4,138.613	4,586.417
210	      I18	8	78,593.656	5,735.120	3,058.959	3,732.518	3,563.634
211	      I19	8	80,240.664	6,313.122	2,996.905	3,491.809	6,826.945
212	      I20	8	86,334.953	7,283.744	2,967.408	4,675.787	9,583.978
213	      I21	8	84,577.602	6,407.072	3,205.739	3,447.297	6,151.851
214	      I22	8	90,112.789	6,967.141	3,020.055	3,805.972	7,273.513
215	      I23	8	88,680.688	7,543.979	2,580.011	4,337.996	11,507.267
216	      I24	8	92,562.234	7,925.693	3,654.750	3,827.168	7,931.741
217	      J1	8	45,259.961	6,135.417	34,157.406	208,322.953	1,201.391
218	      J2	8	44,188.594	5,887.792	36,474.559	206,142.484	1,198.960
219	      J3	8	64,879.254	8,640.300	38,575.395	203,918.906	1,310.873
220	      J4	8	111,704.156	20,616.936	48,207.566	241,257.000	1,867.880
221	      J5	8	104,865.008	19,094.338	41,087.227	192,614.219	712.798
222	      J6	8	133,807.938	23,854.691	39,121.520	172,344.297	1,459.423
223	      J7	8	38,674.715	4,306.705	47,498.312	205,724.547	1,892.763
224	      J8	8	47,789.957	4,854.555	47,215.023	196,480.031	2,077.213
225	      J9	8	36,518.238	3,624.420	45,508.949	186,093.547	1,553.695
226	      J10	8	42,650.160	5,376.901	48,444.207	192,761.438	1,894.034
227	      J11	8	45,958.121	5,178.764	53,731.012	210,401.188	1,745.945
228	      J12	8	87,400.062	12,673.214	49,821.574	190,848.172	2,730.062
229	      J13	8	41,377.840	4,851.071	59,966.484	239,922.641	177.764
230	      J14	8	36,784.930	4,641.996	58,743.766	235,612.281	-90.412
231	      J15	8	46,313.648	5,574.830	59,861.281	243,434.391	331.468
232	      J16	8	95,219.750	14,218.609	57,771.277	239,878.078	94.352
233	      J17	8	82,977.102	13,218.815	53,687.383	230,577.938	-376.032
234	      J18	8	95,807.844	14,184.560	56,708.098	248,962.953	288.585
235	      J19	8	38,845.531	4,258.613	54,318.957	251,258.656	1,098.380
236	      J20	8	37,130.504	3,882.333	50,301.785	245,932.031	221.672
237	      J21	8	67,559.938	12,791.363	49,944.914	255,103.719	1,210.110
238	      J22	8	43,228.102	5,381.458	46,361.500	250,405.641	525.886
239	      J23	8	44,537.945	5,815.134	45,273.488	261,821.859	423.751
240	      J24	8	52,367.215	6,395.718	49,787.637	306,269.531	1,601.700
241	      K1	8	47,182.438	6,416.101	33,694.188	206,923.484	1,475.259
242	      K2	8	45,835.441	6,167.825	36,175.246	208,257.188	1,725.498
243	      K3	8	43,050.934	6,384.245	39,257.332	211,336.125	2,191.603
244	      K4	8	134,827.906	22,992.645	49,696.953	250,985.078	1,548.401
245	      K5	8	92,280.391	16,138.643	41,276.805	198,126.938	1,813.206
246	      K6	8	125,160.883	19,337.730	54,675.891	247,241.578	3,614.001
247	      K7	8	48,910.977	5,065.700	54,198.188	238,991.203	2,395.047
248	      K8	8	42,970.883	4,794.429	47,257.957	200,315.688	3,825.331
249	      K9	8	31,426.529	3,526.865	47,835.590	200,716.828	2,727.301
250	      K10	8	44,962.676	4,935.417	48,906.828	199,148.094	2,117.020
251	      K11	8	60,815.250	6,690.120	48,413.438	191,697.922	2,684.117
252	      K12	8	47,291.238	5,739.044	51,809.203	204,298.766	6,333.425
253	      K13	8	58,487.242	4,018.642	2,325.806	2,357.608	2,374.749
254	      K14	8	62,758.863	4,811.642	2,566.493	2,879.729	5,019.314
255	      K15	8	73,386.445	5,201.728	2,980.628	3,349.157	2,506.958
256	      K16	8	67,067.617	4,666.126	2,985.379	2,916.669	4,307.643
257	      K17	8	70,954.617	5,755.070	2,872.424	3,305.415	5,063.518
258	      K18	8	67,119.156	4,523.707	2,752.319	3,027.440	1,247.942
259	      K19	8	93,129.836	6,082.317	3,466.581	3,431.495	3,437.093
260	      K20	8	78,818.023	6,001.542	2,920.022	3,689.586	6,461.904
261	      K21	8	76,032.945	5,697.833	2,822.105	3,677.636	6,348.947
262	      K22	8	81,607.703	6,346.917	2,659.669	4,186.176	6,795.815
263	      K23	8	91,334.039	7,321.653	3,226.186	4,394.138	10,424.859
264	      K24	8	99,791.984	7,085.255	3,304.351	3,624.716	4,614.146
265	      L1	8	41,779.629	5,447.478	39,118.777	248,815.438	370.682
266	      L2	8	40,169.395	5,288.198	38,766.145	230,079.875	87.514
267	      L3	8	42,407.852	5,386.528	40,642.324	228,375.859	-199.748
268	      L4	8	96,578.258	18,113.301	50,757.531	265,149.625	686.557
269	      L5	8	100,330.508	18,103.430	53,978.086	269,359.094	-61.527
270	      L6	8	87,104.656	14,463.807	51,462.059	243,460.672	215.774
271	      L7	8	36,550.676	3,905.880	50,632.129	231,648.750	940.616
272	      L8	8	36,820.102	3,947.529	51,170.891	227,867.609	985.089
273	      L9	8	43,546.703	5,918.332	51,471.930	220,645.625	627.591
274	      L10	8	41,420.594	4,830.948	51,911.008	219,239.422	-950.868
275	      L11	8	48,450.012	6,062.799	55,208.289	231,923.188	1,009.707
276	      L12	8	41,998.945	5,304.478	53,931.664	220,422.969	786.528
277	      L13	8	40,060.508	5,078.782	55,904.020	232,535.047	16,514.719
278	      L14	8	41,189.906	5,316.125	58,809.422	244,329.359	17,756.984
279	      L15	8	41,684.961	5,159.034	55,242.914	234,709.422	21,183.924
280	      L16	8	124,076.812	21,302.137	55,392.570	237,383.812	13,445.884
281	      L17	8	83,339.820	12,608.522	56,278.148	248,793.359	10,740.274
282	      L18	8	83,895.672	13,889.938	54,274.828	249,854.594	16,125.921
283	      L19	8	37,885.434	3,700.797	52,384.918	251,033.281	12,083.985
284	      L20	8	43,437.035	4,460.429	55,098.703	278,284.281	17,627.943
285	      L21	8	37,386.504	4,274.441	50,299.566	265,077.969	11,913.324
286	      L22	8	44,158.770	5,920.052	44,105.801	247,851.047	9,328.947
287	      L23	8	43,206.598	5,407.146	44,425.441	266,768.906	9,063.709
288	      L24	8	49,324.539	5,867.057	45,848.539	294,272.719	12,589.385
289	      M1	8	47,455.250	6,824.669	32,440.939	207,756.547	3,478.194
290	      M2	8	42,251.438	5,830.781	32,873.008	197,931.391	2,362.135
291	      M3	8	46,284.570	6,205.666	36,104.891	204,821.031	2,347.931
292	      M4	8	94,054.219	18,030.730	37,914.480	201,431.672	2,065.712
293	      M5	8	87,498.664	15,629.669	43,647.242	221,171.766	3,541.314
294	      M6	8	108,222.156	18,270.785	45,048.758	215,725.531	3,258.437
295	      M7	8	44,681.922	4,733.139	47,811.008	220,361.453	4,026.581
296	      M8	8	47,875.355	5,192.970	47,358.656	210,877.219	4,132.999
297	      M9	8	69,929.383	7,805.802	44,694.004	193,513.234	3,963.471
298	      M10	8	70,462.586	7,207.557	45,534.465	193,284.797	3,413.080
299	      M11	8	44,053.496	5,397.486	47,134.547	198,162.859	4,117.527
300	      M12	8	43,112.246	6,096.137	44,519.441	184,654.297	6,467.759
301	      M13	8	64,608.047	5,000.068	2,676.959	2,289.734	2,924.190
302	      M14	8	69,250.047	5,746.449	2,573.421	3,194.938	7,229.655
303	      M15	8	76,885.812	7,159.771	2,849.348	4,171.291	11,753.735
304	      M16	8	67,772.852	5,558.228	2,585.487	2,929.046	6,132.999
305	      M17	8	84,573.891	6,235.582	3,146.758	3,551.219	5,378.706
306	      M18	8	74,203.875	5,580.939	2,711.664	2,883.234	4,872.902
307	      M19	8	79,428.453	6,927.330	2,924.156	4,371.744	11,465.188
308	      M20	8	83,981.297	7,367.676	3,106.846	4,052.271	13,332.345
309	      M21	8	81,844.945	6,747.730	3,179.035	3,845.016	7,759.392
310	      M22	8	88,780.008	7,083.640	3,244.638	4,005.019	8,696.733
311	      M23	8	89,045.758	7,261.164	2,950.197	3,213.953	8,422.981
312	      M24	8	95,750.711	6,626.597	3,013.577	2,667.335	5,030.896
313	      N1	8	40,274.449	5,872.938	36,945.449	245,883.312	709.333
314	      N2	8	38,268.965	5,105.196	35,881.199	225,921.688	160.865
315	      N3	8	38,344.938	5,150.833	39,550.723	233,031.375	1,321.116
316	      N4	8	72,036.320	13,096.469	43,594.945	244,800.688	1,666.604
317	      N5	8	73,010.320	13,047.688	43,792.934	232,393.812	787.711
318	      N6	8	80,421.703	14,310.706	45,906.973	230,257.594	1,073.040
319	      N7	8	34,018.367	3,539.578	53,241.039	258,620.906	1,748.465
320	      N8	8	35,820.594	3,683.018	48,414.926	226,445.078	1,940.434
321	      N9	8	33,834.723	3,779.557	48,533.652	220,869.391	1,629.780
322	      N10	8	38,082.000	4,715.414	49,215.398	220,599.844	1,902.651
323	      N11	8	39,268.098	4,641.833	48,724.906	214,918.484	2,731.801
324	      N12	8	36,617.270	4,245.475	49,510.379	217,937.344	1,605.208
325	      N13	8	33,575.781	4,269.765	62,540.965	282,311.188	-69.510
326	      N14	8	32,231.951	4,230.008	60,479.926	275,679.281	-109.439
327	      N15	8	33,241.574	4,088.704	64,472.121	299,954.906	-354.008
328	      N16	8	58,109.023	9,507.580	62,826.750	297,074.781	-885.534
329	      N17	8	68,294.414	11,006.324	57,266.820	276,323.562	-1,005.149
330	      N18	8	58,452.383	9,727.751	59,620.590	299,868.219	-762.084
331	      N19	8	28,560.701	3,208.460	60,373.730	318,176.531	-141.778
332	      N20	8	30,641.283	3,308.173	55,207.875	303,565.031	-739.928
333	      N21	8	32,809.270	3,747.355	55,082.297	318,582.688	-487.195
334	      N22	8	36,868.312	4,200.578	49,243.324	298,806.781	108.661
335	      N23	8	48,949.480	5,013.306	53,017.977	341,346.594	-1,177.161
336	      N24	8	55,002.441	9,377.370	50,061.770	343,923.031	-1,110.186
337	      O1	8	48,584.539	6,817.413	33,606.875	234,489.969	1,538.197
338	      O2	8	43,400.875	6,159.114	33,127.785	215,176.609	-480.087
339	      O3	8	46,081.898	6,036.737	33,958.367	208,319.438	1,214.849
340	      O4	8	93,453.977	18,177.713	37,989.148	217,503.250	30.760
341	      O5	8	91,170.016	16,421.447	45,995.383	250,334.781	1,941.475
342	      O6	8	105,883.656	19,872.354	49,728.016	254,462.062	1,253.828
343	      O7	8	40,697.289	4,442.370	46,811.059	233,170.406	1,237.235
344	      O8	8	37,539.586	4,248.791	44,573.711	215,047.469	730.688
345	      O9	8	35,742.906	4,108.044	42,893.992	201,588.984	902.953
346	      O10	8	360,368.062	27,136.475	54,707.078	218,913.875	4,504.918
347	      O11	8	47,203.691	6,585.027	46,106.828	211,098.438	1,129.061
348	      O12	8	46,832.988	6,949.451	43,889.000	198,579.078	2,317.926
349	      O13	8	79,667.172	7,413.099	3,058.186	4,938.836	12,915.053
350	      O14	8	83,541.969	7,982.365	3,656.644	5,475.924	14,114.547
351	      O15	8	78,662.070	7,297.064	3,381.182	4,912.568	11,916.355
352	      O16	8	74,814.477	6,570.512	2,596.637	4,005.381	10,073.939
353	      O17	8	86,595.164	7,233.723	3,327.695	5,005.278	10,253.718
354	      O18	8	90,996.055	7,544.067	3,358.797	4,582.293	11,169.305
355	      O19	8	85,544.664	7,577.370	2,845.508	5,067.135	11,909.928
356	      O20	8	88,911.086	7,698.638	3,016.948	4,705.041	11,011.989
357	      O21	8	83,655.281	7,344.724	2,725.506	3,653.301	9,860.135
358	      O22	8	93,234.578	7,813.661	3,361.774	3,868.140	9,095.830
359	      O23	8	89,691.461	6,694.338	3,366.178	3,741.234	4,437.764
360	      O24	8	89,091.492	6,074.308	2,749.459	2,933.217	4,293.607
361	      P1	8	49,230.688	6,280.275	37,029.316	266,922.969	-414.183
362	      P2	8	38,691.996	4,892.308	33,999.012	232,896.438	-290.514
363	      P3	8	43,072.176	5,894.529	36,264.387	233,848.094	-379.331
364	      P4	8	112,030.672	15,771.476	39,343.066	235,417.562	665.158
365	      P5	8	165,034.219	37,624.004	41,137.672	231,535.375	-430.315
366	      P6	8	73,886.242	14,190.563	38,209.496	211,187.453	-431.982
367	      P7	8	35,277.051	3,484.031	42,945.082	228,696.172	-409.236
368	      P8	8	40,394.910	4,306.456	51,062.266	262,724.500	-159.349
369	      P9	8	34,909.387	3,466.284	43,968.270	218,507.453	-29.311
370	      P10	8	42,248.461	5,460.855	51,553.234	252,907.734	-557.240
371	      P11	8	60,745.367	6,433.220	47,228.941	226,398.922	961.800
372	      P12	8	41,284.320	4,744.841	45,545.984	218,616.922	438.060
373	      P13	8	81,518.844	6,857.725	3,382.059	3,683.238	7,660.100
374	      P14	8	79,743.961	7,101.507	3,289.087	4,542.463	10,991.125
375	      P15	8	79,751.352	6,645.928	2,957.720	4,181.559	8,358.503
376	      P16	8	68,258.352	4,752.696	2,430.533	2,892.271	2,600.943
377	      P17	8	85,954.117	6,794.058	3,239.549	4,322.684	6,818.052
378	      P18	8	92,069.977	7,869.898	3,194.509	4,044.507	7,776.388
379	      P19	8	86,729.062	6,671.081	2,969.472	3,884.021	7,610.421
380	      P20	8	97,024.141	7,936.956	3,482.444	4,443.199	7,821.795
381	      P21	8	100,337.977	8,050.671	3,815.865	3,944.871	7,481.708
382	      P22	8	98,158.273	7,172.794	3,160.105	3,740.384	6,909.575
383	      P23	8	107,596.859	6,588.528	3,242.622	3,680.747	1,077.873
384	      P24	8	94,600.883	6,310.461	3,178.199	4,121.887	2,985.063
1	      A1	9	50,461.762	10,351.376	26,917.699	189,424.312	-2,952.807
2	      A2	9	36,680.023	5,211.799	27,216.238	179,485.281	-3,669.244
3	      A3	9	42,538.949	5,551.780	29,791.639	186,565.766	-2,887.155
4	      A4	9	97,189.898	18,570.959	32,102.480	188,551.281	-2,531.439
5	      A5	9	89,108.672	17,881.002	32,777.969	183,755.594	-2,037.067
6	      A6	9	86,142.000	16,695.301	33,764.469	183,419.641	-2,238.912
7	      A7	9	34,149.500	3,704.621	34,339.422	175,373.375	-2,836.018
8	      A8	9	31,742.133	3,034.360	35,130.535	176,070.078	-4,201.407
9	      A9	9	37,420.887	3,727.079	39,145.535	188,849.641	-3,563.346
10	      A10	9	28,930.150	3,350.517	35,341.562	168,758.844	-3,048.210
11	      A11	9	38,022.645	4,292.041	38,327.930	179,756.594	-4,249.771
12	      A12	9	74,180.367	7,627.630	38,958.031	179,910.453	-4,373.451
13	      A13	9	80,613.078	6,257.598	2,161.250	3,967.046	8,324.532
14	      A14	9	70,059.070	6,403.569	2,444.764	4,556.974	13,807.247
15	      A15	9	69,555.219	5,483.508	2,319.202	3,499.449	6,888.862
16	      A16	9	72,831.594	5,569.948	2,474.834	3,129.837	5,773.026
17	      A17	9	74,777.211	5,588.372	2,513.587	3,332.838	4,721.110
18	      A18	9	74,620.180	6,305.100	2,356.733	3,823.892	9,978.710
19	      A19	9	75,839.695	6,374.830	2,438.431	4,125.588	11,289.769
20	      A20	9	77,531.547	6,538.545	2,443.027	3,560.420	8,558.626
21	      A21	9	93,246.352	7,678.362	2,761.032	4,535.184	11,226.980
22	      A22	9	86,814.680	7,131.867	2,625.979	4,405.921	9,006.139
23	      A23	9	92,355.820	7,004.836	2,478.368	4,173.987	7,551.116
24	      A24	9	91,426.086	7,096.696	2,299.765	3,335.678	5,932.847
25	      B1	9	39,058.789	6,270.332	30,275.838	210,933.641	-194.174
26	      B2	9	62,166.707	5,888.504	34,193.855	218,487.984	-1,792.647
27	      B3	9	44,459.020	5,973.801	36,988.145	223,533.531	339.028
28	      B4	9	87,376.273	17,054.662	38,144.188	218,548.500	255.761
29	      B5	9	81,057.469	15,858.743	37,662.742	206,745.234	-154.660
30	      B6	9	82,004.078	14,914.566	39,032.219	203,491.500	181.437
31	      B7	9	37,261.480	3,736.138	41,016.961	205,817.297	1,008.785
32	      B8	9	37,451.543	3,906.710	42,874.785	208,172.578	1,399.007
33	      B9	9	38,328.645	4,084.370	43,939.898	206,328.016	1,010.368
34	      B10	9	76,316.219	12,560.523	44,938.523	204,212.766	5,137.103
35	      B11	9	42,395.598	5,440.569	45,189.305	204,655.781	2,213.613
36	      B12	9	42,655.098	5,161.280	42,195.195	190,724.703	4,746.785
37	      B13	9	41,815.066	4,904.111	43,967.113	199,665.625	2,516.026
38	      B14	9	35,779.480	4,905.727	44,520.934	202,210.656	2,636.519
39	      B15	9	48,756.215	6,092.854	43,466.625	201,170.875	3,723.539
40	      B16	9	79,490.500	13,813.122	42,633.934	199,866.453	2,040.305
41	      B17	9	86,920.367	14,849.171	42,088.840	204,552.328	2,585.578
42	      B18	9	84,278.266	14,983.676	40,091.766	200,258.172	2,381.639
43	      B19	9	40,328.867	5,175.678	38,271.023	198,103.016	2,476.440
44	      B20	9	81,110.445	9,321.089	38,744.004	210,691.516	2,986.278
45	      B21	9	35,354.289	3,723.976	37,193.215	214,334.188	1,790.923
46	      B22	9	37,993.336	4,306.867	34,429.715	209,136.469	1,061.297
47	      B23	9	35,583.227	4,456.981	31,779.762	204,554.469	1,039.292
48	      B24	9	38,678.871	4,491.872	32,238.381	219,902.047	1,212.850
49	      C1	9	43,357.508	6,898.467	30,565.971	197,260.734	2,376.447
50	      C2	9	44,206.164	6,563.110	29,597.646	180,428.312	1,676.911
51	      C3	9	45,333.027	6,767.948	31,975.367	184,430.094	1,847.236
52	      C4	9	70,184.477	13,022.393	29,789.312	162,539.281	1,077.023
53	      C5	9	91,008.297	16,870.416	34,515.555	177,034.031	2,305.292
54	      C6	9	95,049.312	17,076.039	36,378.227	180,582.109	1,749.673
55	      C7	9	39,855.305	4,531.364	38,026.117	179,215.766	3,190.305
56	      C8	9	38,065.926	4,078.300	37,522.250	171,258.641	2,614.007
57	      C9	9	35,312.148	3,853.144	37,522.094	169,143.547	2,685.247
58	      C10	9	44,961.570	5,450.257	40,816.297	177,597.078	2,903.705
59	      C11	9	43,073.484	5,462.953	41,042.512	174,892.781	3,764.359
60	      C12	9	88,314.648	9,934.379	40,051.805	169,756.766	3,658.008
61	      C13	9	66,767.391	5,164.139	2,314.591	2,865.763	7,153.013
62	      C14	9	69,747.305	5,959.321	2,591.895	3,387.537	7,485.418
63	      C15	9	67,482.148	5,684.689	2,703.101	3,121.076	6,947.322
64	      C16	9	69,236.203	5,663.500	2,259.780	2,893.904	6,899.784
65	      C17	9	80,176.406	6,271.443	2,914.712	3,402.211	7,976.094
66	      C18	9	72,271.703	5,777.529	2,590.685	3,131.005	6,673.698
67	      C19	9	76,787.641	7,173.833	2,792.262	4,103.003	12,808.803
68	      C20	9	78,174.148	7,119.881	2,624.764	4,528.979	11,464.126
69	      C21	9	77,338.688	6,383.702	2,628.518	2,919.234	8,599.883
70	      C22	9	94,626.008	8,174.382	3,263.960	5,036.813	13,280.505
71	      C23	9	92,746.852	7,816.537	2,856.161	4,912.524	13,184.367
72	      C24	9	88,801.984	7,487.343	2,402.752	4,666.544	14,101.626
73	      D1	9	43,969.211	6,260.912	32,796.129	212,429.094	1,094.071
74	      D2	9	39,164.004	5,405.823	32,668.279	197,659.047	-455.022
75	      D3	9	41,336.086	5,741.106	34,640.102	196,117.297	965.318
76	      D4	9	82,912.469	15,787.766	34,870.660	185,852.141	674.739
77	      D5	9	91,642.797	17,393.279	35,859.297	181,710.219	1,881.074
78	      D6	9	87,307.836	15,672.181	38,427.754	185,303.641	1,763.062
79	      D7	9	32,491.014	3,301.937	41,476.773	192,923.953	2,128.053
80	      D8	9	35,721.613	3,670.196	42,757.262	191,726.734	2,455.931
81	      D9	9	33,560.059	3,499.974	42,679.273	185,684.047	1,956.968
82	      D10	9	41,790.438	5,049.438	45,455.195	194,001.578	1,616.576
83	      D11	9	44,305.520	4,863.055	43,996.473	184,185.500	1,455.838
84	      D12	9	54,692.430	6,300.151	45,422.258	187,584.703	2,439.295
85	      D13	9	47,756.406	5,655.962	51,959.660	215,369.250	2,147.927
86	      D14	9	38,543.824	5,223.211	49,038.875	207,012.984	483.020
87	      D15	9	47,494.707	6,046.174	47,738.324	203,448.453	999.400
88	      D16	9	82,673.977	13,366.841	47,295.605	206,062.547	766.784
89	      D17	9	90,745.633	14,373.722	46,813.195	209,743.969	546.478
90	      D18	9	86,214.148	14,917.127	44,606.004	207,424.422	1,619.863
91	      D19	9	56,608.820	5,813.071	43,212.074	207,150.047	1,346.377
92	      D20	9	32,284.793	3,169.910	39,978.438	202,345.844	784.075
93	      D21	9	35,378.488	4,017.466	40,721.879	219,891.406	335.669
94	      D22	9	40,161.230	5,005.226	37,288.246	213,529.359	701.803
95	      D23	9	79,901.898	9,308.750	36,029.238	216,397.516	835.822
96	      D24	9	45,214.359	6,792.462	35,795.453	231,308.938	565.328
97	      E1	9	44,570.832	5,695.819	33,076.832	205,202.797	1,327.372
98	      E2	9	42,751.984	5,531.740	34,902.980	204,565.203	537.001
99	      E3	9	39,618.082	5,124.511	35,250.066	194,865.219	696.042
100	      E4	9	85,839.258	15,927.838	37,535.258	196,499.094	950.460
101	      E5	9	89,694.938	15,646.242	40,402.117	199,158.828	990.611
102	      E6	9	95,320.562	15,770.362	43,421.855	204,077.188	1,216.919
103	      E7	9	33,806.867	3,520.898	41,883.105	189,398.953	1,399.086
104	      E8	9	37,103.820	4,049.756	44,518.340	193,648.609	2,085.188
105	      E9	9	37,014.941	3,514.616	46,927.496	197,609.125	1,182.761
106	      E10	9	40,126.148	4,671.899	46,221.918	192,208.047	675.629
107	      E11	9	49,644.035	5,199.075	47,458.965	191,251.172	803.147
108	      E12	9	202,841.062	33,790.863	48,859.867	189,226.531	16,719.600
109	      E13	9	60,393.051	3,864.115	2,218.536	2,276.776	2,683.177
110	      E14	9	67,833.016	5,027.189	2,785.233	2,780.936	4,143.147
111	      E15	9	73,838.984	6,586.260	2,876.501	4,971.718	13,955.854
112	      E16	9	71,568.734	5,244.066	2,958.608	3,814.495	4,955.322
113	      E17	9	81,955.344	6,250.686	2,929.633	3,727.906	4,530.797
114	      E18	9	76,869.656	6,784.333	3,087.082	4,790.058	12,811.542
115	      E19	9	79,425.898	6,735.575	2,932.324	5,002.286	12,863.018
116	      E20	9	82,017.797	6,157.595	2,749.425	3,418.491	6,307.804
117	      E21	9	81,660.312	6,220.051	2,626.604	3,766.856	8,324.989
118	      E22	9	79,778.055	6,119.402	2,305.654	3,797.998	8,444.407
119	      E23	9	90,798.578	7,525.483	2,905.927	4,445.458	11,713.504
120	      E24	9	96,135.562	7,561.248	2,894.758	4,243.763	9,224.688
121	      F1	9	55,265.402	7,899.997	35,530.887	219,834.641	5,993.859
122	      F2	9	54,279.109	7,433.999	40,862.359	234,871.938	7,158.782
123	      F3	9	46,510.145	5,516.203	35,792.738	198,399.812	6,558.336
124	      F4	9	102,879.695	18,552.016	44,197.590	227,689.547	5,702.920
125	      F5	9	97,250.414	17,303.732	42,525.426	206,395.062	5,328.481
126	      F6	9	104,141.664	16,402.637	47,971.953	220,676.859	8,134.928
127	      F7	9	42,466.789	4,635.555	47,682.910	212,037.172	9,292.569
128	      F8	9	41,174.531	4,236.752	46,369.637	199,910.125	9,162.786
129	      F9	9	39,679.008	4,317.560	47,953.215	200,027.625	7,003.889
130	      F10	9	48,889.965	5,766.512	48,215.543	196,746.844	7,484.887
131	      F11	9	52,906.359	6,469.671	52,887.219	209,197.391	10,766.122
132	      F12	9	41,439.938	4,741.448	47,760.258	193,635.484	8,947.534
133	      F13	9	37,317.137	4,611.499	53,976.449	216,695.812	754.279
134	      F14	9	41,404.406	4,903.810	56,079.203	228,180.469	1,026.016
135	      F15	9	70,421.000	10,708.666	57,797.242	233,036.219	2,099.545
136	      F16	9	78,948.992	12,389.441	51,015.379	213,386.812	360.872
137	      F17	9	77,887.391	12,092.620	50,809.574	218,110.969	771.271
138	      F18	9	85,451.875	13,466.704	50,621.438	225,323.594	719.624
139	      F19	9	110,615.055	12,734.910	53,392.023	243,048.828	1,056.702
140	      F20	9	37,414.051	3,119.043	46,798.176	236,349.203	370.140
141	      F21	9	36,923.766	3,824.891	47,010.137	241,886.922	1,054.406
142	      F22	9	45,237.980	5,780.923	43,368.062	236,784.938	751.950
143	      F23	9	45,074.980	5,300.116	44,219.516	257,464.797	1,092.805
144	      F24	9	47,281.691	5,777.825	39,477.570	244,659.578	503.598
145	      G1	9	51,055.926	7,035.913	36,459.125	220,591.875	2,217.191
146	      G2	9	44,345.793	5,781.776	34,302.547	194,481.906	510.437
147	      G3	9	52,545.680	7,139.097	43,359.004	229,650.406	1,765.330
148	      G4	9	91,026.039	16,066.550	38,565.906	193,163.328	1,133.237
149	      G5	9	91,703.094	15,890.882	40,770.684	192,336.500	755.239
150	      G6	9	88,956.617	14,656.459	42,140.984	189,891.609	984.421
151	      G7	9	52,630.824	5,078.328	49,936.969	214,592.266	1,643.479
152	      G8	9	45,540.488	4,763.360	47,650.430	197,908.234	1,686.574
153	      G9	9	38,866.598	3,660.402	46,042.562	187,673.906	1,319.877
154	      G10	9	42,600.422	5,070.835	49,462.191	197,415.609	1,206.070
155	      G11	9	41,757.461	4,798.899	47,013.391	183,713.109	1,395.169
156	      G12	9	54,630.254	7,255.140	46,337.406	178,259.938	6,562.778
157	      G13	9	62,997.148	4,410.420	2,674.513	2,317.875	2,255.176
158	      G14	9	61,894.000	4,267.156	2,727.003	2,728.897	3,055.102
159	      G15	9	67,208.117	5,033.061	2,804.969	3,487.561	6,157.096
160	      G16	9	78,720.672	6,055.727	3,226.522	3,977.927	6,524.651
161	      G17	9	73,638.281	6,315.328	3,167.763	3,783.088	8,716.223
162	      G18	9	80,727.773	6,496.560	3,086.255	4,055.690	7,174.586
163	      G19	9	69,246.641	4,890.827	2,504.866	2,843.310	4,504.297
164	      G20	9	81,675.312	6,600.581	3,101.850	4,186.411	7,132.054
165	      G21	9	77,275.641	6,569.708	2,509.799	3,762.595	8,850.933
166	      G22	9	91,806.359	8,017.490	3,067.775	4,732.112	12,243.354
167	      G23	9	94,400.688	8,598.512	3,276.649	5,251.295	17,373.699
168	      G24	9	99,102.477	8,393.889	2,979.389	4,967.024	13,261.105
169	      H1	9	45,882.941	6,430.098	37,561.348	229,333.125	4,019.741
170	      H2	9	55,782.406	9,988.237	37,856.871	214,204.969	3,349.678
171	      H3	9	48,002.094	6,138.569	46,640.422	248,071.453	4,779.612
172	      H4	9	82,978.859	15,247.946	40,602.184	204,984.219	4,131.476
173	      H5	9	94,291.227	16,493.932	46,318.699	223,130.969	3,613.477
174	      H6	9	121,497.773	19,822.064	52,386.832	237,143.297	5,573.762
175	      H7	9	45,783.797	4,394.669	51,166.395	221,900.734	5,676.164
176	      H8	9	44,720.504	4,543.708	49,484.848	207,216.641	8,031.062
177	      H9	9	39,068.875	3,785.904	50,129.602	205,701.219	4,133.444
178	      H10	9	41,679.766	4,935.779	50,413.305	202,113.031	4,252.993
179	      H11	9	74,668.867	8,045.622	53,219.152	209,753.062	4,477.949
180	      H12	9	42,440.082	5,165.887	50,179.195	194,831.953	6,539.040
181	      H13	9	40,071.316	4,869.129	58,298.547	229,822.703	9,638.237
182	      H14	9	46,111.652	6,195.382	55,618.812	222,674.312	11,252.548
183	      H15	9	42,350.750	5,403.772	58,540.949	236,998.172	13,502.772
184	      H16	9	80,570.078	12,358.957	55,800.773	232,476.750	11,850.438
185	      H17	9	87,593.492	13,261.610	55,292.875	232,675.422	11,511.128
186	      H18	9	87,667.711	14,043.183	50,927.395	223,337.125	9,620.838
187	      H19	9	40,742.578	4,185.395	53,270.621	244,599.531	10,024.009
188	      H20	9	35,598.484	3,995.809	49,897.082	239,273.406	9,071.401
189	      H21	9	35,478.301	4,085.362	48,846.930	248,202.750	8,573.088
190	      H22	9	37,840.504	5,005.874	43,048.672	231,559.516	6,189.835
191	      H23	9	41,665.555	5,526.827	44,633.082	256,668.094	5,945.305
192	      H24	9	56,589.785	7,916.203	50,373.215	304,580.031	8,012.618
193	      I1	9	43,682.582	6,209.738	33,633.352	204,783.734	461.952
194	      I2	9	43,191.777	5,985.800	34,366.074	195,808.750	123.932
195	      I3	9	42,617.633	5,755.787	35,456.742	187,274.844	374.944
196	      I4	9	99,278.000	18,037.953	42,737.500	211,627.406	559.415
197	      I5	9	102,665.070	17,060.170	47,933.648	224,802.719	4,353.383
198	      I6	9	92,581.961	15,380.777	41,757.133	187,408.297	841.054
199	      I7	9	59,016.734	5,871.442	43,871.887	186,318.672	1,447.904
200	      I8	9	42,359.258	4,518.155	43,973.707	183,830.094	1,549.415
201	      I9	9	39,879.531	4,477.686	47,420.199	191,113.812	1,314.799
202	      I10	9	45,513.387	5,408.097	46,435.547	185,021.188	-2.196
203	      I11	9	46,202.551	5,261.778	48,885.574	190,071.109	1,673.708
204	      I12	9	67,242.742	6,515.779	47,576.828	182,857.641	1,275.262
205	      I13	9	71,174.578	6,240.111	2,778.026	3,636.120	8,695.688
206	      I14	9	62,933.988	4,550.471	2,480.473	2,682.253	3,597.400
207	      I15	9	67,972.477	5,069.529	2,708.520	3,568.919	4,082.784
208	      I16	9	81,955.914	7,362.716	3,063.408	5,416.836	12,190.220
209	      I17	9	86,784.328	6,552.270	3,768.510	3,975.530	4,901.066
210	      I18	9	78,433.039	5,900.641	2,924.425	3,302.045	3,502.217
211	      I19	9	79,999.500	6,557.133	2,924.657	3,647.483	6,823.515
212	      I20	9	86,484.133	7,279.499	2,878.003	4,426.160	9,998.599
213	      I21	9	83,473.617	6,590.378	2,760.888	3,578.905	6,301.379
214	      I22	9	90,871.898	6,776.085	2,700.915	3,906.208	7,450.677
215	      I23	9	89,024.602	7,808.964	2,554.778	4,407.849	11,268.346
216	      I24	9	94,552.859	7,900.896	3,823.799	3,781.709	7,867.432
217	      J1	9	45,123.156	6,310.621	33,945.504	207,753.516	1,325.704
218	      J2	9	43,309.277	6,050.517	36,066.500	205,606.281	1,568.803
219	      J3	9	65,041.430	8,921.817	38,246.777	204,043.156	1,409.700
220	      J4	9	111,269.625	20,532.363	47,919.613	239,822.953	1,166.990
221	      J5	9	105,117.508	19,204.637	40,765.531	192,343.969	859.435
222	      J6	9	134,719.531	23,779.359	38,825.316	171,709.859	1,863.042
223	      J7	9	39,367.836	3,801.308	47,392.723	205,341.969	1,944.030
224	      J8	9	46,993.664	4,791.338	46,651.906	195,532.156	2,131.325
225	      J9	9	37,061.664	3,739.789	45,485.289	185,633.703	1,665.624
226	      J10	9	42,669.938	5,187.659	48,363.152	192,207.344	2,034.364
227	      J11	9	46,956.625	5,153.323	53,516.562	209,942.781	1,479.439
228	      J12	9	88,402.383	12,842.158	49,547.926	190,385.047	2,389.283
229	      J13	9	41,423.367	5,082.671	59,494.535	238,897.078	5.694
230	      J14	9	37,676.125	4,677.080	58,476.801	235,099.906	-110.618
231	      J15	9	46,270.973	5,595.909	59,499.719	242,163.875	-72.943
232	      J16	9	95,014.969	14,170.746	57,522.117	239,238.656	100.747
233	      J17	9	82,607.531	13,233.409	53,923.430	230,033.562	-889.571
234	      J18	9	94,978.609	15,049.657	56,394.305	248,737.969	520.700
235	      J19	9	38,118.809	4,679.734	53,543.512	248,403.281	1,059.373
236	      J20	9	37,709.496	4,132.273	50,094.387	245,259.375	746.447
237	      J21	9	69,272.914	13,478.317	49,907.754	254,220.609	1,405.285
238	      J22	9	43,247.812	5,208.409	45,367.301	247,409.734	552.577
239	      J23	9	45,301.551	5,844.667	44,980.324	261,699.703	591.248
240	      J24	9	51,207.785	6,258.762	49,074.418	302,033.594	1,703.563
241	      K1	9	48,558.938	6,805.047	33,346.750	206,880.828	1,915.912
242	      K2	9	46,633.293	6,250.393	36,601.734	207,868.078	1,699.576
243	      K3	9	42,076.137	6,102.316	38,810.223	211,293.188	2,006.328
244	      K4	9	135,447.203	22,564.791	49,814.477	250,649.312	1,804.164
245	      K5	9	93,603.883	16,104.305	40,991.754	198,079.703	1,711.748
246	      K6	9	125,149.719	19,831.105	54,571.000	246,015.578	3,869.770
247	      K7	9	49,840.797	5,054.481	53,689.906	238,620.219	2,981.074
248	      K8	9	43,137.582	4,537.048	46,776.797	199,786.469	3,546.417
249	      K9	9	31,907.469	3,433.713	47,569.371	200,498.547	2,759.226
250	      K10	9	44,489.598	4,683.459	48,872.082	198,870.844	2,266.985
251	      K11	9	60,267.172	6,440.762	48,183.367	191,403.906	2,316.199
252	      K12	9	47,863.770	5,422.443	51,607.422	203,800.906	6,513.322
253	      K13	9	58,768.531	4,108.152	2,386.494	2,305.040	2,416.968
254	      K14	9	64,048.676	4,827.814	2,602.612	2,824.450	4,474.242
255	      K15	9	74,352.727	5,015.401	3,114.384	3,229.460	2,658.682
256	      K16	9	66,995.641	4,728.393	2,987.025	3,114.510	4,138.555
257	      K17	9	72,277.891	5,444.670	2,894.043	3,403.233	5,823.282
258	      K18	9	67,080.234	4,532.604	2,881.365	2,950.029	1,550.957
259	      K19	9	93,746.055	6,132.673	3,440.007	3,405.949	3,469.312
260	      K20	9	79,395.320	5,926.863	2,839.727	3,675.375	6,665.629
261	      K21	9	76,770.945	6,090.230	2,801.999	3,650.166	6,487.505
262	      K22	9	82,612.258	6,598.495	2,635.120	3,870.475	6,843.400
263	      K23	9	92,618.406	7,375.911	3,120.201	4,020.880	10,209.112
264	      K24	9	101,409.477	7,242.718	3,157.226	3,299.185	4,913.834
265	      L1	9	41,923.051	5,788.945	38,672.098	244,754.031	230.556
266	      L2	9	41,109.352	5,722.793	38,777.973	229,742.984	-627.551
267	      L3	9	42,348.738	5,624.372	40,519.539	227,920.594	-261.152
268	      L4	9	96,710.977	18,236.684	50,573.160	265,223.438	-3.145
269	      L5	9	100,939.891	17,961.041	53,756.301	268,853.281	86.048
270	      L6	9	90,266.133	14,724.835	51,241.871	242,154.578	97.335
271	      L7	9	36,740.086	4,077.957	50,339.949	230,483.109	711.614
272	      L8	9	36,608.641	3,974.600	50,964.738	226,976.672	831.620
273	      L9	9	43,904.246	6,285.915	51,314.250	219,760.469	326.160
274	      L10	9	41,068.055	4,992.813	51,462.207	218,648.797	-544.668
275	      L11	9	48,359.688	6,074.688	55,138.336	232,525.812	852.141
276	      L12	9	42,507.453	5,286.725	53,855.312	219,637.078	819.283
277	      L13	9	38,855.848	5,090.591	55,555.137	232,120.438	16,386.943
278	      L14	9	41,493.652	5,331.230	58,407.867	244,441.469	18,050.656
279	      L15	9	42,432.301	5,279.732	54,904.512	234,239.891	20,661.904
280	      L16	9	126,316.508	21,718.541	55,278.293	236,398.609	13,800.151
281	      L17	9	86,417.281	13,822.460	55,470.102	246,557.172	10,836.044
282	      L18	9	85,632.461	14,450.110	53,966.527	249,123.047	15,562.349
283	      L19	9	38,334.992	3,674.161	51,623.438	247,450.250	12,113.842
284	      L20	9	42,329.434	4,475.754	54,319.277	275,175.406	17,498.320
285	      L21	9	37,227.461	4,699.198	49,566.289	263,234.469	11,785.886
286	      L22	9	43,548.523	5,941.074	44,043.570	247,231.219	9,428.165
287	      L23	9	42,855.820	5,791.114	44,276.285	266,662.969	8,658.226
288	      L24	9	50,578.824	5,851.299	45,541.320	290,174.062	13,215.740
289	      M1	9	48,582.930	6,837.443	32,006.203	207,505.422	3,714.786
290	      M2	9	42,583.832	5,896.268	32,743.648	197,065.531	2,485.041
291	      M3	9	46,571.160	6,185.328	35,906.984	204,940.141	2,507.312
292	      M4	9	95,368.172	17,855.453	38,002.086	200,931.484	1,960.040
293	      M5	9	91,981.414	16,373.246	43,274.770	218,990.078	3,929.638
294	      M6	9	110,169.891	18,557.986	44,864.789	215,618.984	3,446.228
295	      M7	9	44,819.574	4,641.607	47,645.773	220,040.312	3,528.754
296	      M8	9	49,434.766	5,271.108	47,282.672	210,336.750	3,996.589
297	      M9	9	71,154.719	7,760.505	44,412.535	193,405.375	3,439.312
298	      M10	9	71,168.586	7,049.558	45,101.781	193,108.859	3,148.271
299	      M11	9	44,534.707	5,291.938	46,870.969	197,659.469	3,891.729
300	      M12	9	42,916.289	5,816.440	44,099.383	183,934.047	5,898.356
301	      M13	9	64,848.047	4,681.763	2,624.968	2,469.798	2,775.982
302	      M14	9	69,698.391	5,768.071	2,418.786	3,265.830	7,327.243
303	      M15	9	76,744.328	7,355.905	2,793.397	4,385.685	11,923.307
304	      M16	9	67,815.445	5,418.292	2,469.534	2,942.858	6,012.229
305	      M17	9	85,279.117	6,708.169	2,979.660	3,539.636	4,668.087
306	      M18	9	75,184.680	5,261.931	2,696.606	2,936.719	4,413.051
307	      M19	9	79,908.828	6,853.597	2,758.478	4,472.083	11,939.498
308	      M20	9	85,002.625	7,577.812	2,912.979	4,080.719	13,016.976
309	      M21	9	81,977.797	6,790.925	3,085.842	4,004.704	7,590.765
310	      M22	9	88,362.570	7,262.061	3,291.328	4,272.013	8,421.412
311	      M23	9	89,763.766	6,948.702	3,104.954	3,493.449	8,557.709
312	      M24	9	94,846.516	6,733.031	3,197.140	2,793.887	5,477.236
313	      N1	9	40,510.309	5,907.767	36,515.918	245,186.750	711.966
314	      N2	9	38,547.418	4,752.573	35,670.398	225,261.281	-405.218
315	      N3	9	38,412.559	5,223.267	38,634.961	229,005.859	702.575
316	      N4	9	77,559.227	13,968.556	43,262.371	240,624.719	1,293.836
317	      N5	9	76,891.938	13,922.306	42,902.738	229,355.094	483.786
318	      N6	9	81,561.477	14,915.860	45,237.395	229,446.797	1,123.485
319	      N7	9	36,250.184	3,667.441	52,179.023	254,748.250	1,072.316
320	      N8	9	36,569.059	3,884.991	47,898.387	225,483.781	2,089.460
321	      N9	9	34,499.844	3,798.710	48,069.559	220,385.453	1,633.304
322	      N10	9	39,492.520	4,809.444	48,762.852	219,290.156	1,486.464
323	      N11	9	39,123.262	5,049.052	48,464.504	214,540.141	2,472.703
324	      N12	9	36,995.012	4,566.189	49,436.375	217,134.578	1,525.987
325	      N13	9	34,276.996	4,303.062	61,781.242	280,481.188	-785.357
326	      N14	9	33,167.184	3,914.529	59,910.992	273,587.906	-28.452
327	      N15	9	32,509.324	4,180.900	63,568.371	295,905.688	-234.440
328	      N16	9	61,869.242	10,320.046	61,738.781	292,621.688	-1,186.621
329	      N17	9	69,456.211	11,237.210	56,597.891	275,074.250	-972.651
330	      N18	9	62,738.102	10,473.166	58,371.742	295,040.781	-1,308.490
331	      N19	9	29,662.777	3,049.360	59,248.363	313,577.562	-494.087
332	      N20	9	30,881.135	3,380.176	54,519.305	302,194.938	-1,365.209
333	      N21	9	32,995.922	3,612.079	54,422.422	317,140.562	-758.312
334	      N22	9	37,056.754	4,423.406	48,992.352	297,826.906	416.251
335	      N23	9	50,142.742	5,187.526	52,089.270	338,616.125	-1,176.017
336	      N24	9	55,005.078	9,412.071	49,361.949	340,154.750	-1,756.661
337	      O1	9	48,015.949	6,908.770	33,408.738	234,123.422	1,117.434
338	      O2	9	44,443.453	5,723.515	32,857.395	214,882.484	-49.927
339	      O3	9	47,024.855	5,956.646	33,947.164	207,746.641	987.600
340	      O4	9	94,210.547	18,023.395	37,934.484	216,939.484	118.875
341	      O5	9	96,558.047	17,768.930	45,465.281	246,998.797	1,481.330
342	      O6	9	107,627.633	19,444.057	49,698.859	253,797.656	626.034
343	      O7	9	41,350.359	4,631.245	45,931.051	232,269.328	1,019.156
344	      O8	9	37,564.156	4,357.771	43,430.387	211,509.938	917.889
345	      O9	9	36,459.418	4,043.404	42,420.434	200,391.188	818.888
346	      O10	9	360,654.812	26,931.883	54,612.547	218,013.672	4,529.975
347	      O11	9	48,575.121	6,169.861	45,844.383	210,793.750	1,657.179
348	      O12	9	47,561.742	6,726.234	44,081.352	197,936.797	2,020.782
349	      O13	9	78,832.164	7,307.010	3,282.338	4,814.055	12,524.608
350	      O14	9	84,758.977	7,359.688	3,628.483	5,459.154	14,002.523
351	      O15	9	79,304.273	6,730.118	3,190.237	4,990.347	11,738.526
352	      O16	9	75,440.820	6,563.623	2,821.132	4,076.087	10,037.499
353	      O17	9	85,913.039	7,209.363	3,468.219	4,866.703	10,190.311
354	      O18	9	90,939.547	7,313.813	3,216.687	4,635.839	10,060.578
355	      O19	9	84,858.531	7,543.927	2,722.532	4,826.539	11,765.315
356	      O20	9	88,893.953	7,335.240	3,126.652	4,821.675	10,991.087
357	      O21	9	83,824.938	7,189.613	2,698.500	3,773.311	9,976.311
358	      O22	9	95,147.477	7,556.327	3,429.823	4,153.877	9,133.803
359	      O23	9	89,945.391	6,539.837	3,449.689	3,799.566	3,846.355
360	      O24	9	90,765.188	5,839.178	2,757.412	2,987.112	4,403.775
361	      P1	9	48,817.770	6,812.902	36,369.098	264,528.531	-625.129
362	      P2	9	39,355.586	4,943.703	33,172.492	229,255.578	-344.529
363	      P3	9	42,631.637	5,541.822	36,316.805	232,729.031	-507.415
364	      P4	9	114,033.258	16,081.066	39,224.773	234,728.359	409.246
365	      P5	9	169,724.094	38,747.914	39,968.617	227,227.922	-159.438
366	      P6	9	75,499.234	14,435.851	37,736.523	210,906.625	-58.674
367	      P7	9	35,844.539	3,407.961	42,527.512	228,109.047	-199.005
368	      P8	9	39,890.699	4,267.683	50,611.863	262,139.375	-168.809
369	      P9	9	34,854.109	3,835.084	43,803.660	218,267.062	38.308
370	      P10	9	41,169.250	5,371.894	51,292.637	252,952.109	-292.197
371	      P11	9	60,983.094	6,327.365	46,609.984	225,342.047	768.141
372	      P12	9	42,099.945	4,923.012	45,369.855	217,895.562	273.442
373	      P13	9	81,055.312	6,647.078	3,306.286	3,817.577	7,742.728
374	      P14	9	79,685.844	7,037.729	3,284.098	4,798.520	10,860.623
375	      P15	9	80,595.023	6,417.343	2,868.131	4,298.482	8,461.390
376	      P16	9	68,936.797	4,854.732	2,185.750	3,358.319	2,574.298
377	      P17	9	85,967.469	6,703.371	3,398.635	4,464.624	6,992.642
378	      P18	9	91,967.422	7,261.903	3,137.822	4,103.011	7,725.669
379	      P19	9	86,185.703	6,930.118	3,009.540	3,818.653	6,971.462
380	      P20	9	96,239.164	7,515.950	3,516.327	4,399.880	7,799.581
381	      P21	9	100,760.008	7,856.420	3,685.160	4,147.023	7,416.962
382	      P22	9	97,754.219	7,338.164	3,223.377	3,771.871	6,800.492
383	      P23	9	108,658.719	6,566.412	3,251.947	3,697.950	1,136.557
384	      P24	9	93,509.367	6,376.544	3,135.066	4,175.730	3,146.414
1	      A1	10	50,975.699	10,399.426	26,728.426	188,576.047	-2,999.062
2	      A2	10	37,135.211	4,962.141	27,160.920	179,047.891	-4,140.659
3	      A3	10	41,820.086	5,718.527	30,208.791	185,682.203	-2,297.254
4	      A4	10	97,174.242	18,301.248	32,068.145	187,394.062	-2,579.336
5	      A5	10	87,691.266	17,342.479	32,771.906	183,080.922	-2,343.603
6	      A6	10	86,778.250	16,562.215	33,630.863	182,534.062	-2,076.596
7	      A7	10	34,667.332	3,810.019	34,162.156	174,214.016	-2,902.161
8	      A8	10	31,852.498	3,052.359	34,891.477	175,000.297	-4,641.628
9	      A9	10	37,404.723	3,485.927	38,984.051	188,693.297	-3,086.217
10	      A10	10	27,785.842	3,138.235	35,386.383	168,465.938	-3,295.597
11	      A11	10	38,200.590	4,061.905	38,073.523	178,734.578	-4,237.387
12	      A12	10	73,475.820	7,850.998	38,784.848	179,196.906	-4,300.468
13	      A13	10	81,201.273	6,485.875	2,316.991	3,644.843	8,588.227
14	      A14	10	70,393.148	6,484.137	2,452.380	4,513.793	13,015.309
15	      A15	10	69,486.547	5,686.064	2,389.662	3,503.786	7,144.356
16	      A16	10	72,680.469	5,683.426	2,440.967	2,974.027	6,298.960
17	      A17	10	75,759.250	5,688.708	2,466.924	3,078.264	4,836.093
18	      A18	10	74,291.812	6,360.385	2,313.294	3,767.348	9,636.556
19	      A19	10	76,794.422	6,487.051	2,605.900	3,936.203	11,107.721
20	      A20	10	77,999.930	6,451.934	2,510.163	3,734.714	8,172.365
21	      A21	10	93,042.773	7,667.185	2,716.201	4,287.328	10,736.967
22	      A22	10	87,814.562	7,075.015	2,335.073	3,927.522	8,739.003
23	      A23	10	92,674.695	7,059.563	2,558.510	3,874.781	7,679.002
24	      A24	10	92,091.336	6,945.019	2,368.724	3,372.242	6,285.515
25	      B1	10	40,064.578	6,300.008	30,489.848	209,794.875	-466.304
26	      B2	10	63,036.348	6,138.063	34,215.199	217,369.734	-1,709.528
27	      B3	10	44,976.527	5,905.259	36,690.434	221,096.812	381.185
28	      B4	10	90,135.305	17,310.951	38,149.582	217,641.453	-230.807
29	      B5	10	81,186.625	15,738.124	37,479.391	205,971.719	-190.803
30	      B6	10	82,375.914	15,347.020	38,880.461	202,242.266	255.230
31	      B7	10	37,192.922	3,832.155	40,926.957	205,023.469	691.199
32	      B8	10	38,072.969	4,008.565	42,710.699	207,163.094	555.638
33	      B9	10	37,594.043	4,005.749	43,558.273	205,342.781	755.046
34	      B10	10	76,955.641	12,701.283	45,029.848	203,300.688	4,790.350
35	      B11	10	42,070.324	5,766.318	44,909.734	204,249.359	2,002.441
36	      B12	10	42,344.082	5,098.774	41,977.727	190,166.109	4,599.116
37	      B13	10	40,663.328	4,863.569	43,693.191	199,398.750	2,372.229
38	      B14	10	35,543.969	5,001.200	44,282.145	201,484.828	2,689.922
39	      B15	10	49,246.945	6,029.203	43,303.633	200,185.562	3,266.938
40	      B16	10	79,795.125	14,019.895	42,442.664	199,537.812	1,668.433
41	      B17	10	86,866.430	15,081.650	42,263.039	204,021.688	2,665.536
42	      B18	10	85,267.438	15,332.090	39,863.320	199,646.672	2,690.058
43	      B19	10	41,770.691	5,404.187	37,821.363	197,417.625	2,196.732
44	      B20	10	80,711.523	9,634.042	38,774.305	209,715.047	2,773.655
45	      B21	10	36,407.457	4,011.922	37,018.500	212,657.953	1,720.672
46	      B22	10	37,104.879	4,459.144	34,291.051	207,795.719	840.419
47	      B23	10	34,925.418	4,162.157	31,684.021	203,261.297	800.227
48	      B24	10	39,889.484	4,943.462	32,191.355	218,430.047	1,423.130
49	      C1	10	43,495.883	6,885.725	30,459.135	196,211.328	1,790.636
50	      C2	10	44,678.578	6,314.301	29,435.156	179,975.109	1,332.425
51	      C3	10	45,934.590	6,512.428	32,027.947	183,986.453	1,420.390
52	      C4	10	69,516.477	12,720.402	29,685.395	162,114.234	901.350
53	      C5	10	90,843.992	16,663.512	34,288.652	175,893.516	1,716.516
54	      C6	10	93,647.727	17,110.771	36,527.836	179,795.078	1,730.481
55	      C7	10	39,959.617	4,579.300	37,525.672	178,501.438	2,907.940
56	      C8	10	36,778.852	3,860.546	37,166.988	170,914.062	2,476.988
57	      C9	10	34,659.316	3,911.532	37,730.879	168,574.828	2,895.682
58	      C10	10	44,033.297	5,294.062	40,612.988	177,046.047	2,395.830
59	      C11	10	43,857.801	5,340.083	40,538.004	174,313.469	3,590.760
60	      C12	10	87,987.688	9,715.705	39,952.895	169,621.594	3,926.373
61	      C13	10	67,149.898	5,397.159	2,037.012	3,187.586	7,230.358
62	      C14	10	69,182.469	5,706.011	2,416.831	3,394.080	7,610.127
63	      C15	10	67,233.445	5,551.602	2,415.281	3,363.933	6,961.038
64	      C16	10	68,750.695	5,796.772	2,215.560	2,730.444	6,570.881
65	      C17	10	78,658.695	6,585.703	2,739.826	3,659.772	8,237.531
66	      C18	10	71,104.914	5,444.803	2,446.944	3,110.311	6,517.867
67	      C19	10	76,808.359	7,098.761	2,732.255	4,275.606	12,782.984
68	      C20	10	78,124.305	6,805.387	2,692.198	4,689.011	11,452.218
69	      C21	10	77,202.922	6,043.771	2,550.037	3,117.530	8,464.525
70	      C22	10	94,372.922	7,893.137	3,044.856	5,103.244	12,739.199
71	      C23	10	91,613.445	7,496.566	2,902.214	4,968.907	13,316.768
72	      C24	10	89,221.297	7,649.053	2,503.164	4,821.246	13,732.808
73	      D1	10	43,419.812	6,264.835	32,808.207	211,705.406	883.278
74	      D2	10	38,904.008	4,816.192	32,756.184	197,246.469	-646.385
75	      D3	10	42,192.945	5,893.030	34,358.805	195,589.953	785.720
76	      D4	10	81,395.938	15,737.713	34,582.555	185,096.750	540.445
77	      D5	10	92,466.898	16,992.902	35,723.586	180,908.250	1,642.802
78	      D6	10	87,287.609	15,818.801	38,817.633	184,677.156	1,880.778
79	      D7	10	32,230.596	3,346.710	41,409.289	192,399.578	2,034.509
80	      D8	10	35,165.242	3,627.144	42,902.852	191,108.703	2,830.533
81	      D9	10	33,801.148	3,301.620	42,691.430	185,234.000	1,855.535
82	      D10	10	41,294.801	5,227.901	45,635.590	193,959.375	1,635.507
83	      D11	10	44,694.148	4,764.506	43,511.941	183,408.453	1,476.247
84	      D12	10	55,655.980	6,370.155	44,967.996	186,764.391	1,981.440
85	      D13	10	47,042.363	5,466.991	51,690.434	214,801.719	2,121.315
86	      D14	10	39,711.273	4,898.898	48,811.598	206,404.422	91.045
87	      D15	10	48,025.445	6,041.460	47,521.469	202,769.500	994.592
88	      D16	10	83,807.156	13,635.996	46,984.566	205,285.094	757.484
89	      D17	10	93,305.969	14,616.517	46,461.781	208,667.500	997.799
90	      D18	10	88,369.492	14,865.173	44,593.254	206,721.219	1,546.213
91	      D19	10	57,520.855	5,965.278	43,025.195	206,408.750	1,350.099
92	      D20	10	31,770.244	3,238.459	39,764.086	201,855.141	535.888
93	      D21	10	35,470.102	3,868.987	40,685.281	218,367.062	-72.149
94	      D22	10	40,882.699	5,126.552	37,281.113	211,728.141	682.308
95	      D23	10	79,410.891	8,661.962	35,545.160	214,233.359	481.187
96	      D24	10	44,887.250	6,544.159	35,462.340	228,521.000	17.226
97	      E1	10	43,170.180	5,902.750	32,792.508	204,305.578	1,442.567
98	      E2	10	44,045.355	5,989.992	34,905.375	203,979.391	297.294
99	      E3	10	39,814.176	5,086.075	35,178.070	194,613.266	669.836
100	      E4	10	85,178.984	15,934.643	37,311.680	195,532.516	991.128
101	      E5	10	88,532.164	15,800.208	40,357.039	198,310.453	1,345.079
102	      E6	10	95,148.406	15,887.385	43,304.738	203,469.062	1,402.974
103	      E7	10	34,756.727	3,713.752	41,737.652	189,046.469	1,323.905
104	      E8	10	37,147.926	4,008.075	44,553.449	193,425.906	1,577.034
105	      E9	10	36,958.215	3,769.565	46,639.801	196,506.266	345.604
106	      E10	10	39,942.918	4,816.079	45,991.582	191,651.156	516.115
107	      E11	10	50,109.875	5,170.521	47,158.090	190,504.953	864.141
108	      E12	10	199,925.047	33,730.398	48,605.367	188,341.344	15,951.769
109	      E13	10	58,784.020	4,163.719	2,385.218	2,399.077	2,444.772
110	      E14	10	67,966.438	5,045.372	2,870.905	2,933.282	4,340.738
111	      E15	10	74,284.805	7,101.560	2,850.427	5,030.821	13,974.187
112	      E16	10	71,236.312	5,574.378	2,864.726	3,586.015	4,989.526
113	      E17	10	81,003.672	6,017.015	3,186.723	3,998.483	4,910.134
114	      E18	10	76,366.352	6,814.529	3,096.388	4,944.431	12,689.703
115	      E19	10	79,336.984	6,777.278	2,915.492	4,993.979	12,246.072
116	      E20	10	81,407.445	6,211.470	2,840.677	3,790.400	6,109.577
117	      E21	10	80,332.008	6,219.486	2,609.134	3,820.755	8,450.301
118	      E22	10	78,328.961	6,214.385	2,045.857	3,785.917	8,435.621
119	      E23	10	88,811.688	7,547.586	2,672.570	4,417.473	11,573.671
120	      E24	10	95,885.523	7,414.239	2,865.077	4,316.558	8,944.796
121	      F1	10	54,668.203	7,826.222	35,852.871	219,315.234	5,619.517
122	      F2	10	55,007.023	7,133.104	41,011.207	233,844.062	7,190.446
123	      F3	10	45,583.059	5,557.531	35,817.352	197,422.266	7,112.681
124	      F4	10	101,620.609	19,180.674	44,243.484	227,310.016	5,867.756
125	      F5	10	97,171.398	17,158.654	42,417.676	204,912.062	4,926.560
126	      F6	10	104,968.172	16,201.993	47,777.918	219,984.328	8,247.352
127	      F7	10	41,526.090	4,648.665	47,981.395	211,420.125	9,532.247
128	      F8	10	41,286.305	4,340.237	46,372.723	199,043.156	9,803.921
129	      F9	10	40,153.992	4,157.368	47,896.000	199,109.156	7,175.682
130	      F10	10	48,547.551	5,597.025	48,241.199	195,642.938	7,441.089
131	      F11	10	53,033.551	6,318.158	52,754.855	208,071.375	10,896.326
132	      F12	10	40,094.551	4,704.062	47,882.887	192,887.938	9,252.557
133	      F13	10	36,146.051	4,564.759	54,004.211	216,324.594	627.127
134	      F14	10	41,696.441	5,193.550	56,314.668	227,595.047	925.585
135	      F15	10	68,735.344	10,674.419	57,570.613	232,007.125	2,042.388
136	      F16	10	78,619.477	11,981.128	50,743.930	212,567.078	177.416
137	      F17	10	79,159.219	12,237.602	50,508.402	216,901.453	1,233.622
138	      F18	10	84,908.828	13,584.495	50,508.840	224,548.422	719.597
139	      F19	10	111,639.992	13,275.866	52,867.418	240,362.203	931.104
140	      F20	10	36,999.672	3,319.516	46,753.848	235,391.609	1,030.406
141	      F21	10	36,802.066	3,999.443	46,528.875	239,309.609	1,495.345
142	      F22	10	45,165.930	5,704.396	43,485.824	234,627.188	1,143.282
143	      F23	10	46,410.090	5,737.369	43,700.535	252,163.656	952.932
144	      F24	10	46,000.445	5,586.348	39,224.160	241,933.766	686.684
145	      G1	10	50,355.965	6,972.253	36,554.602	219,765.359	2,018.354
146	      G2	10	43,875.820	6,354.940	34,245.598	193,487.312	1,111.465
147	      G3	10	50,589.883	7,210.767	43,295.219	229,637.719	1,446.220
148	      G4	10	90,749.117	16,280.704	38,603.695	192,490.516	886.178
149	      G5	10	90,623.672	15,825.845	40,663.453	191,930.875	609.320
150	      G6	10	88,896.398	14,450.158	42,129.258	189,195.812	1,001.210
151	      G7	10	51,906.918	5,153.641	49,778.668	213,753.141	1,691.983
152	      G8	10	44,729.098	4,559.875	47,551.406	196,823.875	1,787.381
153	      G9	10	38,168.453	4,029.962	46,188.133	186,907.203	1,531.760
154	      G10	10	41,396.852	4,990.638	49,336.457	196,537.625	1,073.135
155	      G11	10	41,063.543	4,620.857	47,072.285	183,041.969	1,406.966
156	      G12	10	54,208.930	7,125.301	46,381.723	177,991.484	6,673.687
157	      G13	10	62,668.980	4,555.802	2,701.841	2,488.314	2,799.179
158	      G14	10	62,318.133	4,411.083	2,748.254	2,707.686	2,422.731
159	      G15	10	67,173.648	5,422.521	2,982.125	3,741.430	6,310.391
160	      G16	10	79,066.047	6,111.412	3,525.742	3,926.210	7,040.271
161	      G17	10	72,758.438	6,412.802	3,097.637	3,886.550	8,611.132
162	      G18	10	81,046.469	6,509.111	3,234.014	3,832.744	7,317.886
163	      G19	10	70,269.953	5,246.851	2,901.318	2,919.017	4,040.988
164	      G20	10	80,793.672	6,600.040	3,137.440	4,076.865	7,362.104
165	      G21	10	78,431.078	6,306.803	2,829.729	3,881.035	9,498.750
166	      G22	10	91,607.055	8,045.624	3,169.759	4,759.111	12,939.640
167	      G23	10	94,116.430	8,697.976	3,236.691	4,930.825	17,287.660
168	      G24	10	97,925.945	8,303.091	3,280.530	4,779.018	13,601.475
169	      H1	10	45,437.363	5,931.472	37,385.992	227,316.094	3,761.160
170	      H2	10	54,403.637	9,874.642	37,974.340	213,417.734	3,234.002
171	      H3	10	45,924.828	6,138.745	46,475.211	247,685.281	5,033.500
172	      H4	10	81,963.281	15,173.481	40,292.086	204,153.734	4,102.237
173	      H5	10	94,836.070	16,624.574	46,489.754	222,703.078	3,561.835
174	      H6	10	120,999.031	20,138.977	52,431.492	236,249.719	6,052.160
175	      H7	10	45,673.902	4,231.114	50,955.227	221,056.922	6,184.201
176	      H8	10	45,006.191	4,614.646	49,564.504	206,583.016	7,905.047
177	      H9	10	39,230.988	4,035.501	50,050.340	204,994.719	4,042.856
178	      H10	10	42,689.328	4,971.006	50,316.352	201,370.625	4,330.700
179	      H11	10	73,727.695	7,967.480	53,689.879	209,201.141	4,921.160
180	      H12	10	41,682.652	5,095.419	50,279.000	194,361.891	7,115.018
181	      H13	10	41,166.371	4,914.845	58,286.043	228,990.281	9,608.015
182	      H14	10	45,856.340	6,481.423	55,623.773	221,115.438	11,120.837
183	      H15	10	41,325.504	5,128.410	58,350.297	236,383.797	13,777.590
184	      H16	10	80,876.688	12,690.627	55,969.574	231,546.047	12,159.025
185	      H17	10	88,966.445	13,169.612	55,284.477	232,059.750	11,829.643
186	      H18	10	87,502.570	14,166.848	51,192.512	222,675.375	9,958.222
187	      H19	10	41,830.918	4,264.116	52,898.762	243,459.375	10,217.591
188	      H20	10	36,154.297	3,622.372	49,892.539	238,827.500	9,124.260
189	      H21	10	34,905.484	3,711.635	48,581.922	246,252.438	8,294.265
190	      H22	10	38,878.398	5,113.868	42,847.844	230,468.031	6,354.187
191	      H23	10	41,103.965	5,298.872	44,648.059	256,077.531	6,046.983
192	      H24	10	55,716.336	8,075.061	49,809.797	299,707.188	8,575.410
193	      I1	10	43,502.758	6,290.383	33,739.574	203,879.359	479.523
194	      I2	10	43,132.875	5,948.558	34,298.340	195,309.922	304.394
195	      I3	10	41,202.871	6,020.923	35,538.973	186,965.844	198.467
196	      I4	10	100,033.875	18,650.477	42,534.441	211,199.969	69.837
197	      I5	10	104,245.242	17,744.189	47,691.215	224,317.922	4,087.877
198	      I6	10	92,630.914	15,564.962	41,675.156	187,394.250	560.366
199	      I7	10	58,915.930	6,052.602	43,593.082	186,015.281	1,721.776
200	      I8	10	42,475.914	4,268.002	43,805.336	183,012.953	1,545.449
201	      I9	10	40,739.500	4,244.628	47,348.211	190,616.469	1,133.872
202	      I10	10	45,569.633	5,284.800	46,230.418	184,663.516	306.750
203	      I11	10	45,116.855	5,608.765	48,776.852	189,948.766	2,264.850
204	      I12	10	67,165.383	6,658.593	47,267.582	182,651.391	1,435.691
205	      I13	10	70,571.859	6,304.839	2,702.516	3,934.058	9,423.817
206	      I14	10	62,926.625	4,755.230	2,470.653	2,728.761	3,814.040
207	      I15	10	66,828.680	4,765.804	2,585.257	3,641.020	4,420.202
208	      I16	10	81,015.336	7,432.559	3,146.663	5,400.389	12,775.084
209	      I17	10	86,544.922	6,506.639	3,913.545	4,216.147	5,358.264
210	      I18	10	78,238.625	5,724.676	3,083.051	3,733.530	3,716.065
211	      I19	10	79,639.750	6,275.943	3,186.542	3,845.872	7,093.901
212	      I20	10	85,960.039	7,289.781	2,939.191	4,728.823	10,115.756
213	      I21	10	84,003.492	6,642.896	3,027.174	3,541.979	6,651.920
214	      I22	10	89,135.305	7,008.009	3,064.808	4,138.419	7,636.842
215	      I23	10	89,142.680	7,822.559	2,888.050	4,304.072	11,403.202
216	      I24	10	93,623.125	7,678.910	4,082.701	4,235.304	8,639.948
217	      J1	10	44,777.391	6,159.133	34,096.727	207,181.625	1,118.960
218	      J2	10	43,478.480	5,614.903	36,153.727	205,068.109	1,670.123
219	      J3	10	63,788.578	8,137.811	38,425.867	203,518.203	1,244.827
220	      J4	10	111,689.258	20,281.248	47,653.082	239,041.734	1,692.859
221	      J5	10	106,474.359	19,138.654	40,545.855	191,786.562	807.463
222	      J6	10	133,921.047	23,731.270	38,929.172	171,138.781	2,051.709
223	      J7	10	39,602.777	3,853.262	46,980.723	204,454.453	2,166.892
224	      J8	10	47,987.898	4,457.803	46,743.875	195,028.250	1,655.568
225	      J9	10	36,939.773	3,467.938	45,353.539	185,117.750	1,818.123
226	      J10	10	43,210.199	5,146.585	48,145.762	191,896.672	1,886.071
227	      J11	10	45,736.262	5,225.065	53,338.754	209,838.953	1,986.492
228	      J12	10	87,813.961	12,993.554	49,453.469	189,887.750	2,822.446
229	      J13	10	41,318.691	4,930.844	59,423.438	238,674.172	-75.001
230	      J14	10	36,869.078	4,279.807	58,383.246	234,501.797	479.287
231	      J15	10	46,201.055	5,200.519	59,563.402	241,797.453	359.052
232	      J16	10	95,401.625	13,886.562	57,239.996	238,697.297	317.245
233	      J17	10	83,732.148	12,931.445	53,473.145	229,402.391	-426.494
234	      J18	10	95,891.797	14,578.787	56,309.281	247,830.297	884.514
235	      J19	10	39,071.371	4,420.955	53,024.727	246,423.031	1,211.738
236	      J20	10	37,298.043	3,809.263	49,996.875	244,374.000	130.315
237	      J21	10	71,547.531	13,444.196	49,716.809	253,664.031	1,378.653
238	      J22	10	44,246.438	5,490.381	45,073.301	245,434.219	478.554
239	      J23	10	43,225.062	5,278.753	44,774.164	260,829.125	746.503
240	      J24	10	51,773.512	6,600.130	48,559.020	297,827.938	1,859.239
241	      K1	10	46,412.781	6,453.018	33,495.062	205,910.156	1,791.042
242	      K2	10	46,859.598	6,252.555	36,129.613	207,693.609	1,586.031
243	      K3	10	41,609.484	6,077.270	38,845.742	210,980.375	1,987.877
244	      K4	10	134,759.625	22,586.064	49,502.633	249,959.828	1,994.386
245	      K5	10	92,604.711	16,030.313	40,926.195	197,131.328	2,013.564
246	      K6	10	126,053.289	19,554.293	54,199.949	245,670.047	3,839.316
247	      K7	10	48,715.676	4,805.971	53,778.949	237,883.781	3,031.686
248	      K8	10	42,527.336	4,635.646	46,869.977	199,451.594	3,463.285
249	      K9	10	30,880.672	3,559.180	47,630.379	199,828.516	2,766.463
250	      K10	10	45,502.746	4,891.498	48,544.707	198,477.625	2,265.011
251	      K11	10	60,867.121	6,467.047	48,100.973	191,458.438	2,688.298
252	      K12	10	47,622.027	5,706.786	51,185.383	202,967.969	6,445.797
253	      K13	10	59,403.566	4,065.442	2,111.946	2,477.574	2,184.112
254	      K14	10	62,839.285	4,708.997	2,771.287	2,876.106	5,126.991
255	      K15	10	73,549.664	5,196.411	3,037.480	3,500.829	2,319.348
256	      K16	10	65,863.805	4,931.193	2,976.720	3,120.957	4,329.385
257	      K17	10	72,296.828	5,805.367	2,825.894	3,104.084	5,866.304
258	      K18	10	67,333.617	4,674.506	2,639.735	3,071.674	1,300.426
259	      K19	10	91,585.117	6,016.061	3,273.618	3,559.839	3,319.964
260	      K20	10	79,434.250	5,770.323	2,513.186	3,758.093	6,442.942
261	      K21	10	76,227.688	5,723.732	2,678.350	3,773.338	6,418.191
262	      K22	10	80,326.516	6,369.254	2,752.347	3,993.432	6,726.701
263	      K23	10	91,855.906	7,581.004	3,037.914	4,011.071	10,469.912
264	      K24	10	99,602.242	7,068.544	3,169.029	3,390.893	4,527.520
265	      L1	10	43,240.172	5,738.008	37,726.383	240,662.172	31.253
266	      L2	10	40,990.344	5,484.267	38,547.797	229,360.047	-346.078
267	      L3	10	42,019.328	5,489.691	40,687.172	227,254.828	124.832
268	      L4	10	96,968.375	18,429.385	50,314.211	264,277.031	-290.161
269	      L5	10	99,895.422	17,951.396	53,489.836	267,780.375	-81.101
270	      L6	10	90,709.320	15,189.992	50,655.750	240,701.000	234.860
271	      L7	10	36,164.223	3,929.574	50,062.078	230,548.703	1,327.899
272	      L8	10	36,454.203	3,794.807	51,068.148	226,941.766	1,126.612
273	      L9	10	44,248.438	5,991.709	51,314.582	219,353.078	336.395
274	      L10	10	40,282.203	4,999.820	51,357.137	218,087.062	-615.469
275	      L11	10	47,692.078	5,696.569	55,336.289	231,798.969	727.296
276	      L12	10	42,684.875	5,101.354	53,376.109	218,799.734	692.953
277	      L13	10	39,085.250	5,045.456	55,363.289	231,388.797	16,551.428
278	      L14	10	41,346.320	5,279.780	58,423.141	243,200.812	18,048.766
279	      L15	10	41,252.289	5,064.133	54,718.391	233,288.562	20,825.484
280	      L16	10	127,800.266	21,949.781	54,945.031	235,662.219	13,322.324
281	      L17	10	88,458.656	13,661.283	55,254.750	245,040.141	11,009.837
282	      L18	10	86,587.125	14,260.569	53,899.664	248,149.516	15,626.351
283	      L19	10	38,543.840	3,907.903	51,024.746	244,863.156	11,843.592
284	      L20	10	42,302.469	4,556.302	53,729.488	272,430.156	17,754.330
285	      L21	10	38,237.301	4,357.839	49,117.191	261,988.922	11,750.160
286	      L22	10	43,383.977	5,646.485	43,842.859	246,226.484	9,469.414
287	      L23	10	41,932.055	5,129.204	43,858.156	265,407.094	9,093.310
288	      L24	10	49,164.531	5,834.573	44,793.160	285,667.219	13,231.406
289	      M1	10	48,000.941	7,108.004	31,962.520	206,782.031	3,646.631
290	      M2	10	42,636.137	6,297.314	32,744.559	196,712.312	2,063.366
291	      M3	10	47,247.484	6,519.588	35,918.105	203,920.641	2,408.286
292	      M4	10	94,906.375	18,050.428	37,677.980	200,712.422	1,902.370
293	      M5	10	94,408.594	16,836.295	42,950.105	217,636.484	3,832.843
294	      M6	10	109,107.961	18,343.994	44,905.320	214,785.969	3,248.434
295	      M7	10	44,981.105	4,916.953	47,689.285	219,512.734	3,676.561
296	      M8	10	48,719.523	5,024.757	47,383.695	209,830.062	4,094.280
297	      M9	10	70,923.633	7,669.396	44,500.094	192,819.500	3,313.561
298	      M10	10	70,587.258	7,416.707	45,241.645	192,640.734	3,290.697
299	      M11	10	44,617.430	5,390.384	46,506.836	197,099.531	4,193.633
300	      M12	10	42,763.328	5,918.763	44,048.238	183,459.750	6,106.116
301	      M13	10	64,462.723	4,956.866	2,511.165	2,585.128	2,816.185
302	      M14	10	69,148.227	5,838.030	2,727.270	3,478.370	7,922.371
303	      M15	10	77,069.883	7,229.132	2,836.303	4,363.472	12,178.086
304	      M16	10	67,859.148	5,575.648	2,618.928	3,043.590	6,148.689
305	      M17	10	84,513.117	6,485.941	3,125.800	3,426.890	5,286.447
306	      M18	10	74,724.914	5,417.225	2,635.381	2,949.233	4,790.948
307	      M19	10	78,391.398	7,099.359	2,826.554	4,467.654	11,914.635
308	      M20	10	84,654.273	7,395.178	2,999.848	4,426.862	13,326.039
309	      M21	10	81,022.281	6,525.760	2,994.199	3,886.586	7,286.351
310	      M22	10	88,116.023	7,468.994	3,140.695	4,041.091	9,001.758
311	      M23	10	88,854.367	7,089.099	2,977.338	3,610.838	8,536.209
312	      M24	10	94,730.328	6,818.715	3,130.092	2,894.452	5,322.413
313	      N1	10	41,148.301	5,818.665	36,299.387	244,858.344	1,230.237
314	      N2	10	38,404.625	4,865.222	35,430.590	224,890.188	-54.686
315	      N3	10	39,876.223	5,325.976	38,634.562	226,344.672	1,070.951
316	      N4	10	79,593.727	14,909.387	42,642.109	238,291.641	1,856.179
317	      N5	10	79,326.656	14,302.809	42,591.340	228,100.469	1,011.969
318	      N6	10	81,449.414	14,688.170	45,407.176	229,024.969	1,147.145
319	      N7	10	34,502.668	3,490.267	51,446.914	250,380.219	1,801.388
320	      N8	10	36,476.957	3,781.702	47,553.848	224,742.203	2,146.669
321	      N9	10	34,368.500	3,681.168	48,014.801	219,639.844	2,037.561
322	      N10	10	39,888.250	4,871.016	48,577.281	218,207.500	1,886.796
323	      N11	10	39,339.008	4,530.103	48,434.719	213,679.500	2,479.573
324	      N12	10	36,584.523	4,494.852	49,254.129	216,860.656	1,444.169
325	      N13	10	33,688.301	4,302.376	61,657.219	278,990.219	-336.188
326	      N14	10	32,208.432	4,014.559	59,652.754	272,213.688	67.873
327	      N15	10	33,338.355	4,382.566	62,822.215	291,354.312	-311.188
328	      N16	10	64,626.566	10,852.812	61,112.355	288,742.312	-755.636
329	      N17	10	69,389.250	11,351.905	56,500.477	274,242.812	-724.209
330	      N18	10	65,619.430	11,132.150	58,028.219	290,723.406	-560.675
331	      N19	10	30,109.453	3,192.772	58,630.840	308,396.406	-43.085
332	      N20	10	30,859.918	3,260.865	54,447.066	301,563.719	-779.651
333	      N21	10	32,852.734	3,766.453	54,411.137	315,661.969	-640.448
334	      N22	10	37,146.258	4,345.683	48,817.379	296,069.656	128.722
335	      N23	10	50,482.516	5,531.258	51,646.617	334,729.438	-1,050.199
336	      N24	10	54,380.770	9,394.896	48,908.648	335,777.562	-1,046.652
337	      O1	10	47,767.039	6,852.589	33,635.059	232,912.234	1,192.733
338	      O2	10	43,199.953	6,061.398	32,774.051	213,881.781	-582.618
339	      O3	10	45,300.777	6,178.014	33,632.066	207,415.484	1,319.859
340	      O4	10	93,079.773	18,249.654	37,841.691	216,354.781	-153.110
341	      O5	10	98,429.289	18,579.064	44,958.422	244,664.812	1,715.500
342	      O6	10	109,001.805	19,806.023	49,844.992	252,911.516	914.551
343	      O7	10	41,975.754	4,641.396	45,868.145	231,322.578	1,249.570
344	      O8	10	37,725.066	4,334.225	42,656.453	208,145.172	802.976
345	      O9	10	35,241.383	3,972.348	41,945.523	199,554.906	1,329.349
346	      O10	10	359,544.406	27,138.115	54,254.547	217,711.594	4,392.357
347	      O11	10	47,356.117	6,402.021	45,909.672	209,490.078	1,226.754
348	      O12	10	47,387.570	6,735.758	44,082.199	197,383.125	2,614.600
349	      O13	10	79,355.422	7,072.952	3,117.772	4,826.803	12,669.684
350	      O14	10	84,418.055	7,649.466	3,481.118	5,479.144	13,973.954
351	      O15	10	79,956.977	6,967.189	3,398.254	5,017.761	11,144.046
352	      O16	10	74,667.164	6,495.434	2,818.293	4,099.727	9,741.098
353	      O17	10	85,780.156	7,290.367	3,437.989	4,701.596	9,963.363
354	      O18	10	89,554.391	7,330.905	3,207.732	4,316.208	10,178.585
355	      O19	10	84,961.422	7,601.516	2,847.641	4,796.447	12,076.873
356	      O20	10	87,897.078	7,862.543	3,134.872	4,387.744	11,197.494
357	      O21	10	82,985.977	7,372.266	2,982.072	3,985.796	9,741.505
358	      O22	10	92,969.617	7,265.431	3,365.015	4,032.177	9,446.304
359	      O23	10	87,945.789	6,332.905	3,174.710	3,628.812	4,141.989
360	      O24	10	89,470.211	5,987.487	2,711.243	2,989.003	3,906.712
361	      P1	10	50,052.039	6,543.044	36,242.180	262,182.188	-263.221
362	      P2	10	40,547.398	5,338.495	32,873.559	226,119.594	-443.736
363	      P3	10	43,589.789	5,657.188	36,080.914	231,677.828	-585.474
364	      P4	10	114,599.406	16,305.018	39,019.047	233,708.078	993.381
365	      P5	10	174,760.938	39,723.352	39,557.047	223,777.344	-7.534
366	      P6	10	75,439.016	14,242.969	37,874.594	210,115.219	-418.998
367	      P7	10	35,013.293	3,581.020	42,365.410	227,172.312	-393.827
368	      P8	10	40,364.016	4,556.243	50,632.773	261,251.969	-131.123
369	      P9	10	34,737.742	3,718.329	43,480.395	217,893.250	-15.896
370	      P10	10	43,162.188	5,343.398	51,290.562	252,761.578	-301.276
371	      P11	10	60,955.387	6,522.276	46,380.953	224,488.656	1,207.385
372	      P12	10	41,997.762	5,048.775	45,246.172	217,288.781	867.590
373	      P13	10	81,216.047	6,620.111	3,487.292	3,802.343	8,515.928
374	      P14	10	79,922.859	7,218.713	3,026.123	4,543.509	11,132.008
375	      P15	10	79,486.086	6,433.097	2,817.711	4,405.387	8,709.113
376	      P16	10	68,038.742	5,109.742	2,319.970	3,271.237	3,073.977
377	      P17	10	86,294.656	7,222.414	3,315.379	4,353.929	7,211.891
378	      P18	10	92,756.664	7,491.129	3,130.050	4,287.586	7,798.156
379	      P19	10	85,310.484	6,725.456	2,893.337	3,942.497	7,364.392
380	      P20	10	96,498.156	7,621.139	3,274.598	4,691.410	7,779.157
381	      P21	10	100,634.266	8,034.177	3,558.946	4,019.529	7,384.889
382	      P22	10	96,817.570	7,256.629	3,136.671	4,040.872	6,886.142
383	      P23	10	107,566.586	6,792.147	3,228.662	4,072.951	1,649.193
384	      P24	10	93,284.594	6,159.184	3,083.575	4,138.226	3,352.238
1	      A1	11	50,898.715	10,512.949	26,880.389	188,906.812	-2,633.523
2	      A2	11	36,910.070	4,746.961	26,980.137	179,051.328	-3,656.520
3	      A3	11	42,790.820	4,941.692	29,608.865	185,326.469	-2,333.698
4	      A4	11	97,443.211	18,284.617	32,078.301	187,338.375	-2,469.533
5	      A5	11	88,030.273	16,948.420	32,577.418	182,939.688	-1,977.547
6	      A6	11	85,711.375	16,435.461	33,838.508	182,590.188	-2,081.481
7	      A7	11	34,204.121	3,628.343	34,129.746	174,235.000	-2,189.165
8	      A8	11	31,042.178	3,113.958	35,091.043	175,173.625	-4,338.980
9	      A9	11	38,496.781	3,394.815	38,899.051	188,269.812	-2,595.845
10	      A10	11	28,670.580	2,995.981	35,151.168	168,278.688	-2,804.249
11	      A11	11	38,405.648	4,054.298	38,184.238	178,170.516	-3,736.899
12	      A12	11	73,104.531	7,538.784	38,576.793	178,553.031	-4,446.346
13	      A13	11	80,302.492	5,925.270	2,160.232	3,777.848	8,791.201
14	      A14	11	70,678.070	6,182.566	2,512.119	4,244.538	13,263.322
15	      A15	11	69,427.406	5,416.674	2,451.137	3,438.480	7,030.852
16	      A16	11	73,568.734	5,301.166	2,417.858	2,962.695	6,450.675
17	      A17	11	74,372.297	5,260.025	2,704.323	3,140.103	5,086.738
18	      A18	11	74,185.461	5,667.636	2,262.889	3,624.988	9,932.655
19	      A19	11	76,962.617	6,383.715	2,404.100	3,745.715	10,935.214
20	      A20	11	77,739.914	5,733.556	2,587.232	3,319.272	8,213.241
21	      A21	11	92,507.812	7,476.408	2,971.034	3,991.655	10,501.384
22	      A22	11	85,905.898	7,294.450	2,656.651	3,953.070	8,885.965
23	      A23	11	92,335.469	6,914.359	2,744.451	4,095.314	7,705.729
24	      A24	11	91,851.172	6,813.791	2,623.395	3,088.229	6,614.434
25	      B1	11	40,380.836	6,140.964	30,365.295	210,653.469	-233.516
26	      B2	11	61,611.242	6,318.567	34,240.168	217,704.141	-1,701.079
27	      B3	11	45,710.129	6,332.868	36,298.215	220,457.531	339.066
28	      B4	11	90,503.188	17,798.402	38,168.715	217,184.719	34.257
29	      B5	11	81,645.375	15,773.751	37,475.125	206,015.391	-351.007
30	      B6	11	81,670.062	15,544.406	38,426.832	202,043.688	-39.597
31	      B7	11	36,896.668	3,993.925	40,736.887	205,278.078	788.708
32	      B8	11	37,536.117	4,317.523	42,412.688	207,161.156	534.332
33	      B9	11	37,193.258	4,203.967	43,783.680	205,140.594	1,109.787
34	      B10	11	76,726.141	12,086.968	44,908.359	203,776.328	4,821.834
35	      B11	11	42,452.309	5,526.827	44,880.844	204,033.312	2,167.502
36	      B12	11	42,479.352	5,649.093	42,139.188	189,917.859	4,428.610
37	      B13	11	40,807.855	5,137.697	43,862.094	198,876.891	2,505.917
38	      B14	11	35,967.820	5,058.836	44,386.590	201,984.578	2,550.213
39	      B15	11	49,190.637	6,064.828	43,148.117	200,604.766	3,317.549
40	      B16	11	80,392.500	13,933.603	42,389.113	199,930.062	1,677.789
41	      B17	11	87,360.648	14,765.261	42,230.906	204,079.703	2,443.997
42	      B18	11	86,358.531	15,282.261	40,020.582	199,302.641	2,393.828
43	      B19	11	42,197.172	5,825.834	38,160.555	196,668.906	1,957.946
44	      B20	11	80,975.914	9,732.396	38,596.895	209,896.719	2,628.451
45	      B21	11	35,901.367	4,184.008	37,035.789	212,485.750	1,705.151
46	      B22	11	37,886.820	4,598.336	34,488.723	208,188.250	1,247.312
47	      B23	11	36,116.012	4,455.204	31,665.910	203,463.812	1,225.463
48	      B24	11	39,440.645	5,236.746	31,674.326	217,854.453	1,274.753
49	      C1	11	42,656.707	7,081.812	30,327.969	196,123.734	2,027.511
50	      C2	11	45,383.766	6,781.447	29,591.865	180,071.000	1,229.740
51	      C3	11	44,844.008	6,828.545	31,916.896	183,643.703	1,931.431
52	      C4	11	69,852.633	12,625.370	29,550.326	161,930.406	1,254.878
53	      C5	11	91,319.867	16,865.045	34,481.887	176,196.797	2,031.870
54	      C6	11	94,900.750	17,159.416	36,470.859	180,149.531	1,529.932
55	      C7	11	39,816.883	4,524.501	37,808.910	177,931.641	3,038.927
56	      C8	11	37,289.141	4,102.529	37,290.355	170,725.984	2,541.082
57	      C9	11	35,336.820	4,077.595	37,571.695	168,431.906	2,860.907
58	      C10	11	44,057.871	5,090.294	40,748.211	176,686.469	2,510.698
59	      C11	11	44,121.668	5,634.457	40,960.938	174,027.719	3,737.847
60	      C12	11	87,316.461	9,773.353	39,839.223	169,696.250	3,428.040
61	      C13	11	66,947.648	5,722.248	2,366.171	2,906.767	7,744.105
62	      C14	11	70,135.391	5,615.758	2,636.735	3,356.807	7,592.065
63	      C15	11	67,582.266	5,572.329	2,799.870	3,300.276	7,078.354
64	      C16	11	69,489.375	5,880.911	2,437.897	2,876.464	6,994.177
65	      C17	11	79,727.094	6,384.402	2,819.462	3,535.885	8,500.427
66	      C18	11	71,491.180	5,419.281	2,600.409	3,400.858	6,722.994
67	      C19	11	76,334.297	6,890.213	2,797.438	4,403.000	12,596.537
68	      C20	11	78,319.852	7,121.219	2,751.831	4,735.436	11,308.027
69	      C21	11	77,871.039	6,530.675	2,629.324	3,198.260	8,894.789
70	      C22	11	95,311.672	8,042.081	3,328.155	4,989.403	13,513.838
71	      C23	11	92,444.859	7,960.190	2,992.719	4,740.178	13,741.341
72	      C24	11	89,237.133	7,732.979	2,654.242	5,044.282	14,275.438
73	      D1	11	43,422.559	5,965.941	32,608.029	212,298.656	702.087
74	      D2	11	37,801.555	4,970.068	32,546.965	197,576.688	-378.854
75	      D3	11	41,827.727	5,767.436	34,407.934	195,601.281	939.596
76	      D4	11	83,549.203	15,756.397	34,695.305	185,065.531	467.875
77	      D5	11	92,229.430	17,341.297	35,706.805	180,675.734	1,708.570
78	      D6	11	88,321.078	15,981.270	38,488.609	184,978.938	1,707.251
79	      D7	11	32,142.824	3,204.229	41,280.836	192,184.438	2,145.413
80	      D8	11	35,194.738	3,488.022	42,636.961	191,297.547	2,497.780
81	      D9	11	33,662.617	3,298.636	42,646.660	185,241.484	1,772.546
82	      D10	11	42,034.293	5,233.246	45,603.410	194,346.656	2,138.115
83	      D11	11	45,306.375	4,888.442	43,751.043	183,799.969	2,122.865
84	      D12	11	55,802.238	6,247.793	44,919.180	186,852.547	2,394.385
85	      D13	11	47,706.340	5,408.962	51,486.238	214,954.062	2,039.959
86	      D14	11	38,202.984	5,131.207	48,980.336	206,751.234	605.248
87	      D15	11	48,188.117	6,058.486	47,577.164	203,093.672	1,179.767
88	      D16	11	83,337.430	13,655.925	46,880.883	205,430.500	729.344
89	      D17	11	93,168.484	14,874.323	46,420.867	208,795.281	630.622
90	      D18	11	87,602.406	15,047.997	44,429.312	206,622.734	1,676.067
91	      D19	11	57,384.879	6,060.809	43,072.297	206,412.562	1,744.444
92	      D20	11	32,596.035	3,404.423	39,714.793	201,734.562	681.983
93	      D21	11	35,264.555	3,733.131	40,670.168	218,466.891	632.811
94	      D22	11	40,829.562	5,137.511	37,107.180	211,243.562	617.356
95	      D23	11	80,169.961	8,891.713	35,648.059	213,464.703	575.793
96	      D24	11	44,620.652	6,816.842	35,621.590	226,955.922	410.554
97	      E1	11	43,528.992	5,490.310	32,640.580	204,313.438	1,141.339
98	      E2	11	43,714.066	5,718.486	34,744.957	203,671.625	407.250
99	      E3	11	39,994.398	5,235.783	35,196.703	194,198.703	963.179
100	      E4	11	85,429.367	15,607.973	37,330.523	195,758.781	1,550.898
101	      E5	11	89,389.766	15,682.820	40,470.734	198,769.828	894.690
102	      E6	11	95,050.836	15,626.035	43,538.363	203,578.266	1,829.732
103	      E7	11	35,191.707	3,557.374	42,000.992	189,233.328	1,582.229
104	      E8	11	35,759.859	3,881.221	44,217.215	193,524.000	2,008.117
105	      E9	11	36,789.496	3,705.147	46,684.422	196,913.984	776.953
106	      E10	11	40,164.363	4,644.637	46,103.035	191,793.578	1,047.742
107	      E11	11	49,077.227	5,339.334	46,836.773	190,731.203	1,278.390
108	      E12	11	199,979.453	33,452.367	48,384.945	188,948.312	16,470.305
109	      E13	11	60,825.109	4,123.539	2,218.687	2,309.925	2,706.526
110	      E14	11	68,109.539	4,774.792	2,932.504	2,724.906	4,702.722
111	      E15	11	73,069.164	6,793.190	2,931.269	5,161.614	14,425.031
112	      E16	11	71,737.719	5,763.996	2,967.297	3,713.359	5,533.746
113	      E17	11	81,270.438	6,075.196	3,071.720	4,010.093	5,743.308
114	      E18	11	76,817.711	6,649.175	2,931.473	4,847.340	12,855.760
115	      E19	11	78,539.883	6,796.172	3,093.286	5,044.338	13,054.747
116	      E20	11	82,230.539	6,357.082	2,800.024	3,648.691	6,538.847
117	      E21	11	79,498.797	6,387.505	2,729.127	4,140.126	8,346.523
118	      E22	11	78,657.078	6,421.652	2,208.275	3,759.806	9,208.551
119	      E23	11	89,100.859	7,358.781	2,832.116	4,346.532	11,573.939
120	      E24	11	96,990.141	7,808.277	3,096.907	4,310.666	9,650.722
121	      F1	11	52,529.539	7,646.010	35,326.906	218,906.453	5,859.211
122	      F2	11	54,556.695	7,403.034	40,854.637	233,906.641	7,049.026
123	      F3	11	45,788.668	5,792.721	35,837.426	197,579.359	6,643.191
124	      F4	11	102,855.102	18,603.119	44,263.695	227,250.078	5,666.718
125	      F5	11	97,289.578	17,204.803	42,495.805	205,358.000	5,493.650
126	      F6	11	105,060.195	16,427.904	47,955.984	219,624.547	8,195.028
127	      F7	11	42,567.539	4,318.381	47,648.367	211,110.734	9,919.071
128	      F8	11	41,960.730	4,412.542	46,361.473	198,519.625	9,234.374
129	      F9	11	39,947.020	4,338.064	47,562.508	199,130.562	7,559.331
130	      F10	11	48,466.148	5,772.803	48,031.402	195,739.250	7,427.604
131	      F11	11	52,297.281	6,588.303	52,641.480	207,710.391	10,939.312
132	      F12	11	40,390.129	4,955.721	48,129.578	192,840.891	9,776.315
133	      F13	11	37,712.992	4,603.462	53,693.152	215,722.766	697.360
134	      F14	11	40,921.879	4,826.062	56,175.504	227,687.906	547.103
135	      F15	11	71,159.945	10,757.414	57,345.574	231,908.516	2,159.955
136	      F16	11	78,011.320	12,404.677	50,557.609	212,575.766	387.948
137	      F17	11	80,820.141	12,676.976	50,117.691	215,934.703	1,094.503
138	      F18	11	86,752.875	13,676.319	50,022.465	223,733.172	719.126
139	      F19	11	112,588.391	13,231.381	52,060.844	237,849.859	678.676
140	      F20	11	36,586.820	3,476.152	46,380.336	235,696.375	501.546
141	      F21	11	38,568.320	3,996.019	46,185.539	238,472.281	681.046
142	      F22	11	46,206.852	5,931.257	43,427.664	234,512.016	909.179
143	      F23	11	47,694.012	5,540.046	42,875.301	249,063.750	1,030.365
144	      F24	11	46,121.566	5,607.185	38,923.215	241,549.078	458.575
145	      G1	11	51,313.977	7,025.701	35,990.465	220,203.469	1,947.868
146	      G2	11	43,658.066	6,001.970	34,329.047	194,022.031	776.076
147	      G3	11	51,238.391	6,966.783	43,103.160	229,000.656	1,452.161
148	      G4	11	90,685.961	15,887.573	38,387.012	192,345.031	823.353
149	      G5	11	92,765.125	15,677.244	40,326.816	191,328.328	692.388
150	      G6	11	90,913.688	14,509.886	41,937.582	188,990.344	802.980
151	      G7	11	52,434.633	5,187.464	49,872.762	213,619.750	1,678.830
152	      G8	11	45,633.934	4,634.402	47,113.289	196,791.609	1,684.683
153	      G9	11	39,016.551	3,608.535	45,833.367	186,919.531	1,241.257
154	      G10	11	41,441.820	5,184.601	49,337.121	196,841.219	933.755
155	      G11	11	41,499.809	4,861.759	46,663.566	183,041.672	1,305.728
156	      G12	11	54,790.031	7,360.325	46,195.594	177,837.719	6,388.604
157	      G13	11	63,770.008	4,710.225	2,756.283	2,371.250	2,151.253
158	      G14	11	63,479.527	4,512.074	2,881.493	2,620.926	2,422.007
159	      G15	11	68,891.477	5,366.435	3,059.571	3,802.245	6,352.069
160	      G16	11	80,093.703	6,404.149	3,360.253	3,954.525	7,000.282
161	      G17	11	74,091.977	6,082.665	3,231.197	3,970.670	8,867.109
162	      G18	11	80,899.281	6,847.819	3,101.678	4,055.397	7,549.996
163	      G19	11	70,034.125	5,030.668	2,689.119	2,692.881	4,113.101
164	      G20	11	82,242.438	6,743.083	2,987.388	4,146.354	7,434.162
165	      G21	11	78,027.359	6,681.949	2,936.279	3,977.365	9,499.138
166	      G22	11	92,718.734	8,139.358	3,228.097	4,808.248	12,614.173
167	      G23	11	95,184.727	8,637.023	2,856.855	4,882.097	16,713.363
168	      G24	11	97,386.883	8,200.587	3,280.229	4,916.943	12,883.830
169	      H1	11	45,425.223	6,517.264	37,281.762	227,370.859	3,629.474
170	      H2	11	55,413.754	9,931.562	37,930.727	213,864.750	2,951.342
171	      H3	11	48,949.980	6,221.133	46,050.902	247,215.922	4,480.923
172	      H4	11	82,681.492	14,804.729	40,255.438	204,117.266	4,343.310
173	      H5	11	94,857.359	16,941.615	46,060.859	222,336.938	3,558.885
174	      H6	11	121,878.844	19,685.758	52,163.410	236,987.531	5,740.180
175	      H7	11	46,075.480	4,215.508	50,983.496	221,272.891	5,663.686
176	      H8	11	45,462.070	4,473.845	49,416.750	206,659.078	7,932.031
177	      H9	11	39,751.523	3,853.242	49,973.477	204,991.125	3,958.653
178	      H10	11	42,650.008	5,046.071	50,282.957	201,353.188	4,454.985
179	      H11	11	76,763.445	8,212.451	53,094.500	209,299.078	4,612.269
180	      H12	11	41,802.871	5,254.164	49,830.320	194,439.125	6,752.532
181	      H13	11	41,432.387	4,696.509	58,233.180	228,852.859	9,863.624
182	      H14	11	46,424.316	6,421.344	55,349.328	220,976.500	10,671.485
183	      H15	11	43,163.969	5,120.977	58,093.938	235,931.906	13,551.003
184	      H16	11	81,162.211	12,685.192	55,556.359	231,747.969	12,017.654
185	      H17	11	89,995.195	13,243.993	54,973.840	231,968.344	10,960.220
186	      H18	11	88,744.555	14,325.739	51,007.426	222,767.859	9,799.934
187	      H19	11	41,680.949	4,421.341	52,920.398	243,628.891	10,127.765
188	      H20	11	37,143.059	3,713.641	49,438.016	239,151.016	8,750.336
189	      H21	11	36,638.234	3,996.467	48,279.285	245,700.547	8,098.571
190	      H22	11	39,341.355	4,744.388	42,753.824	230,176.531	5,832.864
191	      H23	11	41,712.473	5,433.696	44,271.680	255,665.500	5,912.565
192	      H24	11	56,839.883	8,011.441	49,463.195	298,230.625	8,340.851
193	      I1	11	44,068.582	6,334.686	33,722.102	204,656.297	195.289
194	      I2	11	43,820.340	6,034.607	34,254.664	195,291.281	244.857
195	      I3	11	41,787.258	5,616.741	35,724.430	186,876.812	311.222
196	      I4	11	101,325.008	18,160.318	42,423.266	211,524.953	-200.898
197	      I5	11	105,914.930	17,648.055	47,763.059	224,124.125	3,932.072
198	      I6	11	92,920.602	15,249.055	41,616.324	187,166.672	1,235.392
199	      I7	11	59,860.680	5,714.790	43,733.598	186,207.047	1,524.171
200	      I8	11	44,134.199	4,394.489	43,548.953	183,166.000	1,465.042
201	      I9	11	41,636.855	4,294.272	47,111.227	191,143.344	1,396.509
202	      I10	11	46,273.688	5,309.064	46,465.957	184,399.078	108.399
203	      I11	11	46,261.965	5,373.203	48,825.777	189,817.406	1,990.452
204	      I12	11	67,714.867	6,430.353	47,144.039	182,591.406	1,084.599
205	      I13	11	71,835.156	6,293.866	2,846.686	4,115.857	9,913.473
206	      I14	11	63,360.012	4,463.063	2,730.264	2,810.607	3,788.860
207	      I15	11	68,397.492	4,939.034	2,866.810	3,856.182	4,701.491
208	      I16	11	82,678.195	7,146.347	3,055.743	5,310.889	12,649.792
209	      I17	11	87,465.344	6,266.959	3,735.728	4,229.537	5,150.673
210	      I18	11	78,965.680	5,431.980	3,128.927	3,834.780	3,992.832
211	      I19	11	79,091.781	6,041.994	3,083.266	3,649.357	6,907.691
212	      I20	11	87,276.344	7,001.036	2,990.593	4,564.203	10,491.756
213	      I21	11	84,724.742	6,469.728	3,083.316	3,748.930	6,674.479
214	      I22	11	90,309.398	7,464.853	3,295.659	3,882.864	7,755.776
215	      I23	11	90,098.086	7,667.098	2,861.903	4,231.498	11,084.391
216	      I24	11	94,018.141	7,849.326	3,954.756	4,524.554	8,099.674
217	      J1	11	45,311.773	6,451.030	33,920.875	207,266.484	1,437.931
218	      J2	11	43,120.270	5,809.355	35,745.691	205,241.156	1,714.049
219	      J3	11	64,768.723	8,479.912	38,116.852	203,118.328	1,423.256
220	      J4	11	114,128.039	20,459.010	47,188.617	239,127.953	1,575.355
221	      J5	11	105,784.531	18,994.025	40,478.957	191,325.906	1,550.213
222	      J6	11	135,572.516	23,587.521	38,727.113	170,841.578	1,886.682
223	      J7	11	39,462.219	3,698.448	47,077.383	204,657.438	2,267.795
224	      J8	11	47,822.922	4,786.499	46,495.926	194,971.297	1,881.405
225	      J9	11	36,374.969	3,699.957	45,151.930	185,230.812	1,759.425
226	      J10	11	42,500.805	5,131.804	47,997.023	191,565.688	2,215.789
227	      J11	11	47,040.637	5,390.909	53,129.656	209,715.547	1,830.794
228	      J12	11	88,646.023	12,940.969	48,999.980	189,798.484	2,232.694
229	      J13	11	40,237.551	4,680.990	59,341.605	238,587.516	389.418
230	      J14	11	37,319.633	4,530.604	58,170.039	234,083.281	406.844
231	      J15	11	46,048.371	5,631.524	59,387.270	241,380.766	284.539
232	      J16	11	96,208.000	14,023.136	57,038.266	238,500.562	-66.587
233	      J17	11	84,000.016	13,168.821	53,452.457	229,401.016	-423.340
234	      J18	11	95,518.328	14,388.233	56,157.062	247,783.734	580.122
235	      J19	11	38,769.680	4,277.136	52,880.023	246,100.188	1,124.965
236	      J20	11	37,833.336	3,819.913	49,875.992	244,449.125	333.911
237	      J21	11	72,291.359	14,016.444	49,316.973	253,897.719	1,104.319
238	      J22	11	43,671.312	5,530.617	44,879.090	244,949.594	193.497
239	      J23	11	43,923.438	5,475.545	44,589.973	260,607.484	228.859
240	      J24	11	52,714.250	6,602.874	47,703.789	294,643.000	1,820.070
241	      K1	11	47,220.609	6,279.843	32,860.801	206,266.594	1,657.144
242	      K2	11	46,434.246	6,036.644	35,885.812	207,532.062	1,412.630
243	      K3	11	41,639.480	5,782.442	38,709.918	210,541.172	1,485.762
244	      K4	11	134,669.734	22,797.934	49,223.664	250,018.344	1,683.034
245	      K5	11	93,789.008	15,790.250	40,876.777	197,628.938	2,036.555
246	      K6	11	127,203.922	19,646.070	54,206.215	245,372.359	3,679.764
247	      K7	11	49,928.141	5,230.749	53,832.621	237,574.172	2,954.180
248	      K8	11	43,753.988	4,249.307	46,833.172	199,655.219	3,310.086
249	      K9	11	32,856.609	3,610.053	47,418.785	199,972.516	2,669.743
250	      K10	11	44,799.043	4,854.456	48,401.027	198,424.016	2,126.205
251	      K11	11	60,906.918	6,594.908	47,942.102	191,520.719	2,546.232
252	      K12	11	47,586.441	5,670.535	51,010.105	203,211.047	6,307.261
253	      K13	11	59,484.250	4,147.988	2,373.302	2,348.763	2,332.432
254	      K14	11	62,779.957	4,794.818	2,487.950	3,040.611	5,228.501
255	      K15	11	75,110.398	4,846.182	3,113.273	3,406.699	2,559.169
256	      K16	11	66,655.680	4,813.738	2,789.029	3,232.386	4,005.666
257	      K17	11	73,017.391	5,888.911	2,982.341	3,386.007	5,910.577
258	      K18	11	68,028.203	4,560.780	2,797.792	2,854.543	1,817.123
259	      K19	11	93,105.805	6,197.584	3,229.178	3,449.141	3,828.190
260	      K20	11	80,153.797	6,112.989	2,617.263	3,943.927	6,794.169
261	      K21	11	75,524.766	6,154.622	2,965.238	3,926.160	6,504.225
262	      K22	11	81,688.586	6,567.492	2,636.963	3,977.073	6,770.358
263	      K23	11	92,516.602	7,131.509	3,060.204	4,166.546	10,583.090
264	      K24	11	98,807.523	7,061.012	3,344.229	3,705.000	4,713.586
265	      L1	11	42,535.336	5,792.516	37,544.176	238,582.969	28.795
266	      L2	11	41,719.293	5,656.699	38,028.559	229,464.344	-362.682
267	      L3	11	42,214.309	5,240.403	40,333.898	227,390.969	-76.680
268	      L4	11	96,428.234	18,086.020	50,034.012	264,414.500	145.859
269	      L5	11	100,138.578	17,963.736	53,516.559	268,801.219	146.116
270	      L6	11	91,719.562	15,514.977	50,560.664	240,490.500	379.430
271	      L7	11	37,192.539	4,163.271	50,227.207	229,943.781	1,080.470
272	      L8	11	36,887.285	3,863.950	50,751.129	226,845.141	1,102.453
273	      L9	11	44,265.324	6,462.101	51,397.188	219,251.031	715.833
274	      L10	11	41,275.668	5,142.405	51,487.551	218,318.359	-475.581
275	      L11	11	47,497.695	5,863.450	55,209.086	232,925.703	567.691
276	      L12	11	42,731.531	5,348.735	53,329.125	219,409.297	578.146
277	      L13	11	38,790.582	5,047.403	55,167.867	231,319.734	16,673.000
278	      L14	11	40,903.355	5,497.638	58,085.770	243,732.812	18,135.322
279	      L15	11	41,404.773	5,150.680	54,858.316	233,036.781	20,811.021
280	      L16	11	130,574.602	21,909.631	54,479.703	234,969.250	13,298.643
281	      L17	11	89,389.305	14,340.786	55,145.445	244,468.266	10,887.227
282	      L18	11	87,545.172	14,201.687	53,866.855	248,175.797	15,914.493
283	      L19	11	37,826.180	4,265.918	50,987.055	244,970.672	11,938.839
284	      L20	11	43,958.773	4,758.425	53,383.473	271,320.156	17,556.604
285	      L21	11	38,336.414	4,378.626	49,079.000	261,652.844	11,580.570
286	      L22	11	43,729.199	5,532.949	43,584.875	246,485.391	9,199.951
287	      L23	11	42,269.484	5,387.464	43,899.023	265,284.938	8,788.008
288	      L24	11	50,165.629	6,395.314	44,088.539	281,871.406	13,057.779
289	      M1	11	47,673.477	7,043.337	32,172.516	207,122.375	3,438.219
290	      M2	11	42,502.410	5,715.374	32,587.014	196,746.656	2,165.127
291	      M3	11	46,340.199	6,557.453	35,810.242	204,295.641	2,643.391
292	      M4	11	95,700.523	17,829.102	37,491.996	200,468.219	2,493.410
293	      M5	11	95,836.422	17,474.760	42,657.195	217,120.500	3,788.686
294	      M6	11	110,370.945	18,274.990	44,476.309	214,812.125	3,371.025
295	      M7	11	45,119.734	4,755.951	47,473.059	219,430.344	3,775.635
296	      M8	11	48,540.711	5,311.170	47,134.629	209,534.172	3,927.758
297	      M9	11	71,200.359	7,808.068	44,019.844	192,524.438	3,666.593
298	      M10	11	70,935.180	7,287.088	45,058.035	192,751.047	3,459.928
299	      M11	11	44,270.266	5,393.713	46,590.863	196,451.609	4,336.944
300	      M12	11	43,333.453	5,949.871	43,766.438	183,507.750	6,204.873
301	      M13	11	64,813.512	5,124.760	2,567.131	2,614.344	2,951.565
302	      M14	11	70,625.602	5,787.986	2,576.267	3,670.808	8,086.376
303	      M15	11	77,369.711	7,318.102	2,855.146	4,568.923	12,118.877
304	      M16	11	68,002.727	5,655.166	2,476.039	3,035.729	6,655.777
305	      M17	11	85,137.578	6,577.968	3,115.948	3,723.902	5,305.902
306	      M18	11	74,702.344	5,278.467	2,787.869	2,873.991	5,096.756
307	      M19	11	79,814.125	7,007.518	2,698.953	4,536.700	12,267.556
308	      M20	11	84,183.344	7,483.270	3,044.121	4,277.860	12,871.110
309	      M21	11	80,994.070	6,485.364	3,112.647	3,899.177	8,049.091
310	      M22	11	88,394.312	7,175.426	3,056.066	4,051.402	8,868.833
311	      M23	11	88,592.922	7,149.878	3,200.146	3,343.255	8,601.683
312	      M24	11	95,031.242	6,743.407	3,056.586	2,886.427	5,328.005
313	      N1	11	40,092.465	5,783.663	35,950.734	245,208.484	1,203.432
314	      N2	11	38,651.527	4,864.373	35,591.918	224,785.875	-322.292
315	      N3	11	38,662.016	5,675.846	38,159.793	225,998.688	1,201.210
316	      N4	11	80,793.031	15,328.006	42,342.809	237,459.734	1,553.839
317	      N5	11	81,698.359	14,606.626	42,673.992	227,353.547	815.722
318	      N6	11	81,213.492	14,835.383	45,182.012	229,382.188	1,036.923
319	      N7	11	35,053.395	3,837.861	50,766.000	247,406.891	1,795.489
320	      N8	11	35,944.418	3,712.480	47,421.949	224,594.875	2,010.154
321	      N9	11	34,088.578	3,907.662	47,883.191	219,759.297	1,651.909
322	      N10	11	40,716.680	4,961.916	48,526.793	218,401.797	1,911.143
323	      N11	11	38,190.242	4,790.863	48,232.508	213,837.281	2,911.561
324	      N12	11	35,763.562	4,378.159	49,045.852	217,147.594	2,100.501
325	      N13	11	33,058.887	4,253.526	61,237.312	278,315.969	-175.947
326	      N14	11	32,347.549	4,098.355	59,627.137	272,706.438	-73.738
327	      N15	11	32,249.020	4,495.875	61,931.379	288,372.219	-361.069
328	      N16	11	66,711.641	11,150.750	60,436.953	286,693.938	-719.732
329	      N17	11	68,479.625	11,448.962	56,267.574	274,025.406	-1,110.206
330	      N18	11	67,327.344	11,399.341	57,624.336	289,452.688	-805.155
331	      N19	11	29,316.758	3,241.526	57,670.770	304,842.938	-121.581
332	      N20	11	30,144.055	3,590.173	54,573.094	301,778.594	-938.295
333	      N21	11	32,007.574	3,718.741	54,203.867	315,402.812	-598.882
334	      N22	11	36,832.059	4,490.333	48,336.566	295,872.656	631.425
335	      N23	11	48,631.449	5,492.923	51,236.488	332,954.656	-772.256
336	      N24	11	54,478.000	9,742.772	48,248.633	332,553.094	-1,333.215
337	      O1	11	47,163.461	6,636.776	33,561.500	233,470.125	1,140.656
338	      O2	11	44,075.668	5,722.854	32,400.707	213,647.609	-452.017
339	      O3	11	45,979.766	6,111.274	33,611.723	207,283.766	1,215.895
340	      O4	11	93,987.414	18,079.480	37,497.770	216,202.031	23.592
341	      O5	11	101,301.336	18,496.463	44,719.688	244,340.469	1,741.070
342	      O6	11	108,454.281	19,418.754	49,496.035	252,980.391	701.058
343	      O7	11	42,025.512	4,292.461	45,413.203	231,061.547	1,317.738
344	      O8	11	38,501.750	4,209.746	42,177.168	206,702.906	939.510
345	      O9	11	35,746.270	4,297.942	41,896.695	199,305.109	901.268
346	      O10	11	359,531.938	26,277.906	54,040.219	218,159.047	3,809.836
347	      O11	11	48,026.902	6,290.711	45,563.188	209,380.312	1,513.772
348	      O12	11	47,942.340	6,705.344	43,702.246	197,468.938	1,990.443
349	      O13	11	79,484.812	7,065.918	3,008.313	4,635.236	11,774.976
350	      O14	11	82,807.328	7,822.740	3,432.185	5,068.127	13,549.985
351	      O15	11	77,812.125	6,920.500	3,192.734	4,993.745	10,719.662
352	      O16	11	74,469.430	6,216.983	2,812.701	4,092.332	9,856.908
353	      O17	11	85,969.406	7,028.707	3,345.460	4,624.216	9,663.267
354	      O18	11	89,079.781	7,339.369	3,112.811	4,435.393	9,605.524
355	      O19	11	85,078.320	7,393.211	2,684.440	4,833.683	11,826.775
356	      O20	11	89,054.883	7,599.314	3,104.088	4,543.559	10,920.435
357	      O21	11	82,445.664	7,576.183	2,573.677	3,859.682	9,902.540
358	      O22	11	93,157.258	7,796.879	3,245.132	3,860.637	9,010.368
359	      O23	11	88,268.359	6,714.253	3,100.734	3,535.723	3,863.864
360	      O24	11	89,686.125	6,223.052	2,762.370	3,032.710	4,080.333
361	      P1	11	49,045.707	6,687.052	35,756.980	260,978.547	-594.625
362	      P2	11	39,079.215	5,270.999	32,483.588	224,994.422	-436.899
363	      P3	11	43,820.852	5,602.917	35,685.707	231,649.094	-377.069
364	      P4	11	116,182.758	16,670.162	38,634.438	233,706.312	686.137
365	      P5	11	178,456.922	40,427.977	39,372.984	222,688.734	-271.045
366	      P6	11	75,729.180	14,562.098	37,771.879	210,685.203	-678.786
367	      P7	11	36,280.125	3,528.109	42,112.027	227,493.312	-562.171
368	      P8	11	40,394.406	4,317.717	50,457.043	261,072.094	-180.924
369	      P9	11	34,560.609	3,705.256	43,195.977	218,151.891	231.896
370	      P10	11	41,619.902	5,309.334	50,979.367	252,188.203	288.555
371	      P11	11	61,577.336	6,622.741	46,394.418	224,508.141	1,236.669
372	      P12	11	41,131.918	4,624.283	44,958.082	217,081.891	753.563
373	      P13	11	82,133.719	6,804.265	3,159.339	3,920.417	7,720.060
374	      P14	11	79,719.438	6,887.174	3,205.316	5,052.872	11,075.560
375	      P15	11	80,088.070	6,462.684	2,871.396	4,447.690	8,263.958
376	      P16	11	69,676.188	5,134.773	2,317.878	3,216.097	3,316.508
377	      P17	11	86,072.312	7,028.697	3,242.653	4,516.877	6,879.579
378	      P18	11	91,951.336	7,501.378	3,077.594	3,958.975	8,331.561
379	      P19	11	84,852.922	6,802.478	2,718.985	3,829.503	7,576.867
380	      P20	11	97,507.023	7,988.073	3,246.042	4,597.512	7,916.541
381	      P21	11	101,885.250	8,051.790	3,676.760	4,230.528	7,504.063
382	      P22	11	96,263.016	7,107.488	3,128.148	3,926.349	7,061.046
383	      P23	11	108,413.180	6,851.986	3,379.672	3,894.917	1,284.818
384	      P24	11	93,715.773	6,297.849	2,930.956	4,010.398	3,824.542
1	      A1	12	51,115.168	10,496.410	27,054.047	188,845.141	-2,562.292
2	      A2	12	36,325.801	4,940.421	27,270.496	178,843.859	-3,849.417
3	      A3	12	43,648.039	5,486.541	29,873.943	186,138.719	-2,642.748
4	      A4	12	98,252.914	18,487.947	31,908.666	187,625.047	-2,952.496
5	      A5	12	89,150.406	17,172.975	32,651.080	182,889.016	-2,199.638
6	      A6	12	87,018.453	16,431.535	33,699.316	182,660.812	-2,044.903
7	      A7	12	35,120.949	3,441.426	34,117.953	173,862.016	-2,541.051
8	      A8	12	31,122.904	3,189.203	34,978.465	175,336.547	-4,306.922
9	      A9	12	38,726.926	3,642.775	38,848.355	188,212.781	-3,095.326
10	      A10	12	26,979.748	3,146.304	35,332.879	168,348.812	-3,600.157
11	      A11	12	37,950.629	4,299.118	38,272.289	177,908.688	-4,117.989
12	      A12	12	74,512.312	7,872.386	38,481.777	178,715.047	-4,418.347
13	      A13	12	81,064.352	6,054.945	2,233.538	3,840.879	8,742.902
14	      A14	12	70,945.164	6,216.647	2,676.901	4,251.124	13,366.815
15	      A15	12	71,679.398	5,324.827	2,423.493	3,634.331	7,589.492
16	      A16	12	74,053.211	5,674.554	2,287.417	2,967.537	6,438.842
17	      A17	12	74,728.289	5,607.485	2,548.820	3,150.690	5,190.076
18	      A18	12	73,737.273	5,992.517	2,067.812	3,851.524	9,417.198
19	      A19	12	76,813.336	6,542.104	2,460.373	3,958.844	10,688.666
20	      A20	12	78,435.320	5,859.771	2,223.155	3,405.576	7,754.867
21	      A21	12	93,982.406	7,734.125	3,099.586	4,190.249	10,729.640
22	      A22	12	88,833.898	6,706.436	2,552.073	4,256.665	9,432.143
23	      A23	12	93,186.961	6,634.467	2,521.467	3,996.311	7,954.189
24	      A24	12	92,968.625	7,158.912	2,454.991	3,657.882	6,256.215
25	      B1	12	39,979.500	6,374.898	30,185.746	210,465.672	-336.368
26	      B2	12	61,856.805	5,798.329	34,373.023	217,575.984	-1,585.447
27	      B3	12	45,579.926	5,913.231	36,423.488	220,216.062	420.081
28	      B4	12	92,907.891	17,587.941	38,063.559	217,017.484	92.457
29	      B5	12	82,805.609	15,949.198	37,482.340	206,423.453	-256.201
30	      B6	12	84,619.656	15,351.362	38,723.199	202,366.500	387.444
31	      B7	12	38,753.980	3,700.849	40,838.352	204,631.078	805.145
32	      B8	12	38,212.133	3,805.814	42,518.066	207,680.797	1,034.997
33	      B9	12	38,245.570	4,279.305	43,570.219	205,800.797	838.866
34	      B10	12	77,475.664	12,395.409	44,521.688	203,264.891	4,911.422
35	      B11	12	42,268.727	5,489.980	44,888.719	203,880.328	2,537.285
36	      B12	12	42,515.059	5,327.186	41,965.844	190,200.062	4,979.754
37	      B13	12	41,025.422	5,067.704	43,828.465	199,738.031	2,506.037
38	      B14	12	36,284.305	4,915.321	44,430.910	201,795.219	2,967.868
39	      B15	12	49,372.035	5,879.209	43,097.051	200,311.594	3,939.820
40	      B16	12	81,500.516	13,932.628	42,395.781	199,746.531	2,075.901
41	      B17	12	89,593.430	14,518.879	42,089.785	204,006.797	2,536.927
42	      B18	12	86,951.648	15,353.442	39,948.254	199,451.047	2,654.922
43	      B19	12	42,613.438	5,279.937	37,789.660	196,708.938	2,757.463
44	      B20	12	82,530.781	9,298.063	38,843.441	210,013.984	2,908.543
45	      B21	12	37,688.992	3,786.670	36,854.707	212,919.266	2,008.839
46	      B22	12	38,362.816	4,489.869	34,190.074	207,913.734	1,002.481
47	      B23	12	36,075.594	4,597.936	31,674.291	203,393.406	1,180.273
48	      B24	12	41,022.027	5,046.448	31,926.650	217,375.297	1,169.406
49	      C1	12	43,888.867	6,868.341	30,578.711	196,493.000	1,572.753
50	      C2	12	44,053.148	6,386.552	29,590.211	179,821.844	1,278.182
51	      C3	12	47,504.801	6,600.795	31,712.398	184,139.062	1,666.748
52	      C4	12	70,837.703	12,169.141	29,761.742	161,882.453	1,030.059
53	      C5	12	92,752.078	16,844.012	34,230.230	176,129.500	1,559.728
54	      C6	12	94,917.055	16,796.680	36,628.734	179,993.375	1,517.498
55	      C7	12	40,168.195	4,428.022	37,740.250	178,506.016	2,889.507
56	      C8	12	37,884.996	3,860.571	37,282.090	170,543.828	2,683.350
57	      C9	12	35,665.566	3,626.609	37,567.812	168,548.594	2,637.066
58	      C10	12	45,287.441	5,263.015	40,604.215	176,667.094	2,362.042
59	      C11	12	43,471.574	5,387.670	40,899.098	174,084.375	4,005.508
60	      C12	12	89,479.391	9,874.750	40,100.477	169,397.578	3,898.621
61	      C13	12	69,184.344	5,604.977	2,414.368	3,159.272	7,846.642
62	      C14	12	71,328.953	5,713.646	2,477.447	3,322.902	7,848.208
63	      C15	12	68,825.805	5,362.308	2,395.325	3,212.212	7,106.510
64	      C16	12	70,380.461	5,733.628	2,264.209	2,672.691	6,826.927
65	      C17	12	79,457.781	6,187.350	2,796.160	3,530.008	8,443.907
66	      C18	12	72,143.594	5,313.648	2,716.348	3,131.207	6,537.249
67	      C19	12	77,624.602	6,577.098	2,818.558	4,283.107	12,104.298
68	      C20	12	79,610.977	7,063.406	2,779.206	4,705.967	11,494.609
69	      C21	12	77,854.438	6,291.039	2,653.697	3,269.719	9,017.148
70	      C22	12	94,271.797	8,017.852	3,189.092	4,923.410	13,248.417
71	      C23	12	91,936.859	7,486.813	2,979.069	4,871.517	13,328.086
72	      C24	12	90,237.672	7,406.885	2,408.653	4,720.312	14,165.114
73	      D1	12	44,428.398	6,338.741	32,839.141	211,803.000	536.748
74	      D2	12	38,918.512	4,959.833	32,626.244	197,412.938	-640.145
75	      D3	12	41,684.293	5,745.142	34,427.625	195,729.188	856.484
76	      D4	12	82,854.820	15,996.792	34,601.219	185,075.047	775.938
77	      D5	12	93,433.844	17,226.551	35,666.840	180,475.438	1,788.573
78	      D6	12	88,198.406	16,079.336	38,540.258	184,676.203	1,513.667
79	      D7	12	32,221.906	3,334.045	41,219.559	192,279.344	2,421.613
80	      D8	12	36,019.473	3,783.765	42,996.285	190,962.219	2,419.283
81	      D9	12	34,111.680	3,572.364	42,362.816	185,106.906	1,672.725
82	      D10	12	41,995.457	5,171.208	45,796.938	193,562.125	2,008.835
83	      D11	12	44,930.129	4,587.796	43,538.797	183,683.000	1,679.148
84	      D12	12	54,442.668	6,333.152	45,150.027	186,448.719	2,532.819
85	      D13	12	48,299.508	5,485.681	51,966.695	214,499.188	2,010.106
86	      D14	12	39,725.551	5,133.105	48,923.996	206,399.266	647.883
87	      D15	12	48,182.430	6,089.276	47,380.906	202,736.828	972.796
88	      D16	12	85,699.695	13,582.011	46,978.164	205,498.000	638.655
89	      D17	12	94,931.391	15,239.306	46,341.066	208,308.000	835.025
90	      D18	12	89,795.680	15,066.704	44,489.609	206,727.203	1,354.821
91	      D19	12	58,669.730	6,049.171	42,953.551	206,592.641	1,308.835
92	      D20	12	32,579.459	3,818.696	39,849.320	201,611.422	780.008
93	      D21	12	36,736.691	3,862.220	40,731.441	218,182.141	306.962
94	      D22	12	40,826.562	5,445.203	37,039.453	211,113.156	606.859
95	      D23	12	79,768.781	8,966.790	35,393.691	213,149.281	269.418
96	      D24	12	45,342.082	6,844.971	35,223.363	225,647.266	4.540
97	      E1	12	43,535.461	5,700.592	32,986.363	203,734.453	1,034.464
98	      E2	12	43,555.098	5,816.972	34,920.352	203,967.969	518.070
99	      E3	12	40,007.723	5,250.140	35,035.891	194,188.641	528.239
100	      E4	12	86,463.508	15,729.029	37,382.012	195,402.375	964.680
101	      E5	12	90,038.688	15,807.729	40,427.109	198,604.016	719.239
102	      E6	12	96,247.109	16,002.828	43,505.910	203,275.141	1,123.493
103	      E7	12	36,807.340	3,739.240	41,794.141	188,873.359	1,304.434
104	      E8	12	37,985.566	4,245.821	44,289.406	193,344.297	1,359.657
105	      E9	12	37,724.637	3,415.542	46,793.941	196,627.359	673.467
106	      E10	12	39,664.047	4,742.562	46,096.391	191,329.828	752.287
107	      E11	12	50,240.750	5,483.859	46,934.137	190,517.203	938.543
108	      E12	12	201,224.984	33,583.820	48,660.547	188,196.047	16,405.770
109	      E13	12	61,378.504	4,286.675	2,177.234	2,452.421	3,166.170
110	      E14	12	69,366.328	5,322.400	2,871.924	2,900.375	4,685.371
111	      E15	12	73,731.766	7,009.463	2,844.227	5,123.848	13,947.938
112	      E16	12	73,204.891	5,766.445	2,872.332	3,696.790	5,830.587
113	      E17	12	81,774.180	6,429.350	2,935.592	3,904.323	5,685.706
114	      E18	12	77,190.117	6,881.777	3,087.172	4,804.500	12,529.984
115	      E19	12	79,428.617	6,650.969	2,974.444	4,730.407	12,750.592
116	      E20	12	83,536.375	6,336.625	2,738.871	3,522.765	6,789.692
117	      E21	12	80,941.648	6,740.324	2,857.102	3,799.698	9,062.659
118	      E22	12	79,807.594	6,368.529	2,303.687	3,608.213	8,951.710
119	      E23	12	90,316.469	7,634.028	2,728.987	4,433.489	10,955.582
120	      E24	12	96,174.789	7,734.033	3,045.022	4,319.368	9,446.396
121	      F1	12	55,025.125	7,569.414	35,598.723	218,414.844	5,855.482
122	      F2	12	55,602.297	7,432.672	41,139.133	233,755.656	7,152.187
123	      F3	12	45,903.094	5,199.625	35,914.516	197,951.203	6,880.649
124	      F4	12	103,778.961	18,538.984	44,157.684	227,176.000	6,064.128
125	      F5	12	98,579.719	17,029.422	42,509.918	205,432.531	5,284.384
126	      F6	12	107,515.961	16,528.287	48,133.727	219,579.672	8,305.036
127	      F7	12	43,027.324	4,458.548	47,790.797	211,252.672	9,260.097
128	      F8	12	41,976.203	4,195.629	46,440.766	198,645.609	9,673.088
129	      F9	12	40,788.234	4,053.256	47,680.320	199,161.078	7,113.306
130	      F10	12	49,097.934	5,589.086	48,137.254	195,717.047	7,933.293
131	      F11	12	53,376.984	6,284.102	52,677.656	207,854.266	11,063.609
132	      F12	12	41,838.879	4,757.759	47,982.867	193,243.750	9,523.659
133	      F13	12	37,821.996	4,695.133	53,671.293	216,183.875	811.193
134	      F14	12	41,938.305	4,968.718	56,194.742	227,284.062	834.001
135	      F15	12	70,457.391	10,417.304	57,587.086	231,666.328	2,132.160
136	      F16	12	79,639.648	12,247.491	50,869.105	212,248.359	634.080
137	      F17	12	83,414.180	12,723.477	50,410.105	216,006.016	919.347
138	      F18	12	87,593.648	13,891.474	50,256.703	223,763.875	684.685
139	      F19	12	114,450.992	13,213.898	51,611.742	235,295.766	1,169.141
140	      F20	12	37,472.199	3,193.590	46,816.242	235,540.297	650.720
141	      F21	12	39,319.641	4,237.333	46,174.820	238,108.734	1,164.145
142	      F22	12	46,272.859	5,818.565	43,236.465	234,378.719	810.559
143	      F23	12	48,118.598	5,602.200	42,649.898	246,748.047	835.808
144	      F24	12	48,608.418	5,475.054	39,074.953	241,676.156	763.671
145	      G1	12	50,986.469	7,085.938	36,491.207	220,556.625	2,605.532
146	      G2	12	44,262.480	6,218.011	34,270.145	193,979.172	1,346.491
147	      G3	12	52,310.129	7,201.307	43,320.449	229,135.250	1,472.750
148	      G4	12	92,626.812	16,229.907	38,418.719	192,292.609	525.650
149	      G5	12	92,453.977	15,479.294	40,523.801	191,818.562	739.734
150	      G6	12	92,809.812	14,529.497	41,740.441	188,883.062	891.898
151	      G7	12	54,014.691	5,210.538	49,724.027	213,943.359	1,774.594
152	      G8	12	47,204.832	4,914.773	47,497.254	196,402.703	1,508.749
153	      G9	12	39,714.992	3,787.384	45,889.707	186,704.641	1,476.025
154	      G10	12	42,770.414	4,835.072	49,251.250	196,784.328	888.107
155	      G11	12	41,870.648	4,637.882	46,771.973	183,030.109	1,451.049
156	      G12	12	54,632.410	7,209.469	46,164.305	178,452.188	6,366.747
157	      G13	12	64,911.309	4,510.460	2,713.765	2,425.042	2,338.747
158	      G14	12	63,424.207	4,298.820	2,692.416	2,690.110	2,693.852
159	      G15	12	68,941.805	5,793.593	2,875.264	3,908.929	6,750.897
160	      G16	12	80,584.406	6,225.589	3,289.342	4,241.895	7,564.626
161	      G17	12	75,323.031	6,458.213	3,187.824	4,050.845	9,238.626
162	      G18	12	82,294.211	6,655.845	3,131.810	4,033.509	7,590.568
163	      G19	12	70,256.586	5,076.107	2,699.689	2,787.068	3,790.576
164	      G20	12	82,426.031	6,433.203	3,158.071	4,061.706	8,120.865
165	      G21	12	80,182.805	6,934.585	2,872.756	3,864.065	9,765.236
166	      G22	12	93,024.812	8,230.015	2,907.592	5,060.797	13,302.191
167	      G23	12	94,079.039	8,432.630	3,210.238	4,800.732	16,647.250
168	      G24	12	98,346.789	8,072.458	3,289.916	5,024.424	13,553.766
169	      H1	12	47,014.879	6,534.303	37,094.703	227,109.953	3,456.902
170	      H2	12	54,704.715	9,767.371	37,627.828	213,456.047	3,036.097
171	      H3	12	47,591.414	6,602.389	46,318.980	247,768.656	4,723.812
172	      H4	12	83,885.602	15,140.964	40,350.965	204,104.875	3,848.802
173	      H5	12	96,718.922	16,761.717	46,152.180	222,431.531	3,603.130
174	      H6	12	123,227.992	19,733.836	52,200.184	236,621.547	5,469.478
175	      H7	12	46,814.457	4,496.847	50,988.172	220,737.234	5,779.636
176	      H8	12	46,456.762	4,468.887	49,495.980	206,678.828	7,535.062
177	      H9	12	40,787.441	3,911.236	49,901.906	204,864.906	3,759.357
178	      H10	12	42,421.664	4,705.419	50,304.273	201,328.859	4,162.178
179	      H11	12	76,687.578	7,954.125	53,148.500	208,965.094	4,675.137
180	      H12	12	42,572.141	5,345.617	50,004.113	194,209.859	6,626.474
181	      H13	12	40,460.758	4,798.415	58,126.801	228,885.000	9,947.147
182	      H14	12	46,578.750	6,331.338	55,553.719	221,337.109	11,062.816
183	      H15	12	42,908.949	4,931.634	58,328.660	236,235.062	13,220.180
184	      H16	12	82,528.906	12,735.100	55,693.602	231,708.406	11,790.216
185	      H17	12	90,616.930	13,331.838	55,191.527	231,877.125	11,138.107
186	      H18	12	89,990.805	13,995.259	50,895.262	222,409.578	9,775.659
187	      H19	12	42,729.547	4,330.236	52,875.254	242,735.297	9,706.779
188	      H20	12	37,276.027	4,108.956	49,655.969	238,912.219	8,458.215
189	      H21	12	38,023.422	3,866.103	48,158.309	244,806.016	8,132.350
190	      H22	12	38,229.016	5,015.317	42,890.281	230,575.438	6,137.969
191	      H23	12	41,390.230	5,549.782	44,240.031	255,788.156	5,685.760
192	      H24	12	57,227.051	8,096.099	49,093.402	296,627.562	8,403.618
193	      I1	12	44,515.910	6,476.883	33,644.621	204,086.812	471.518
194	      I2	12	43,329.547	5,885.070	34,332.895	195,575.312	612.383
195	      I3	12	42,294.219	5,989.544	35,458.113	186,747.828	449.981
196	      I4	12	103,294.547	18,568.795	42,417.180	211,066.781	187.600
197	      I5	12	107,632.852	17,985.689	47,641.219	223,799.422	3,924.996
198	      I6	12	95,121.180	15,446.905	41,634.375	187,244.391	744.361
199	      I7	12	61,693.238	6,052.613	43,689.699	186,388.641	1,575.147
200	      I8	12	45,290.895	4,544.065	43,916.730	183,133.734	1,714.560
201	      I9	12	41,836.930	4,237.970	47,428.395	191,161.531	1,046.984
202	      I10	12	46,170.996	5,439.490	46,534.168	184,038.406	-12.230
203	      I11	12	45,970.492	5,241.298	48,851.930	189,631.797	2,042.555
204	      I12	12	68,158.648	6,621.437	47,056.828	182,490.953	1,621.460
205	      I13	12	72,318.625	6,314.991	2,999.124	4,055.419	10,384.306
206	      I14	12	64,299.734	4,908.939	2,722.689	2,843.354	3,752.822
207	      I15	12	69,138.000	5,118.943	2,647.900	3,748.779	4,787.135
208	      I16	12	81,894.031	7,088.887	3,098.240	5,376.416	13,035.315
209	      I17	12	88,488.648	6,426.172	3,856.572	4,382.734	5,356.692
210	      I18	12	80,087.047	5,853.938	2,938.276	3,867.839	3,792.275
211	      I19	12	80,211.648	6,432.644	3,139.944	3,806.289	7,123.710
212	      I20	12	86,243.102	7,100.745	3,096.408	4,723.398	10,292.597
213	      I21	12	84,576.961	6,715.044	3,101.487	3,792.061	6,979.962
214	      I22	12	90,686.531	6,990.611	3,124.740	4,215.796	7,767.939
215	      I23	12	90,764.211	7,609.039	2,840.389	4,432.241	11,417.857
216	      I24	12	95,298.289	7,802.437	3,950.993	4,217.651	8,547.884
217	      J1	12	45,993.977	6,116.693	33,815.461	207,245.422	1,502.101
218	      J2	12	44,505.203	5,824.127	35,959.984	205,106.844	1,645.762
219	      J3	12	66,614.047	8,449.302	38,249.559	203,150.625	1,367.096
220	      J4	12	115,341.992	20,817.277	47,617.078	239,401.047	1,571.377
221	      J5	12	107,599.352	19,069.770	40,324.051	191,822.625	993.233
222	      J6	12	136,307.391	23,600.920	38,685.129	170,699.750	1,767.821
223	      J7	12	41,934.754	3,589.595	46,947.441	204,984.766	1,741.339
224	      J8	12	50,437.129	4,650.939	46,593.473	195,209.406	1,936.040
225	      J9	12	38,414.355	3,687.004	45,120.996	185,355.875	1,396.234
226	      J10	12	43,210.414	5,290.866	47,981.512	191,625.656	2,214.720
227	      J11	12	46,367.457	4,919.254	53,340.617	209,365.547	2,053.974
228	      J12	12	89,452.359	13,224.722	49,143.141	189,641.203	2,907.783
229	      J13	12	42,568.672	4,862.325	59,337.598	238,315.297	265.530
230	      J14	12	39,110.031	4,635.090	58,007.883	234,357.062	-22.901
231	      J15	12	46,185.539	5,409.994	59,489.117	241,766.984	121.284
232	      J16	12	97,524.195	14,246.007	57,297.000	238,503.625	-187.646
233	      J17	12	84,864.242	13,014.901	53,482.500	229,567.812	-448.496
234	      J18	12	97,056.430	14,655.570	55,904.141	248,247.234	766.026
235	      J19	12	40,774.395	4,594.131	52,981.535	245,494.219	1,405.453
236	      J20	12	38,023.383	3,747.566	49,883.895	244,475.656	541.508
237	      J21	12	74,845.930	14,370.590	49,830.707	253,799.719	993.362
238	      J22	12	44,081.488	5,602.111	44,909.238	244,888.312	319.477
239	      J23	12	43,968.871	5,386.144	44,844.434	261,213.297	340.028
240	      J24	12	52,611.922	6,332.988	47,187.840	291,775.719	1,952.282
241	      K1	12	47,784.715	6,395.709	33,224.535	205,764.000	1,213.456
242	      K2	12	45,825.109	5,999.333	35,799.988	207,565.297	1,357.488
243	      K3	12	42,053.223	5,891.096	38,735.340	210,285.094	1,859.860
244	      K4	12	137,213.797	22,498.059	49,583.211	249,266.172	1,992.567
245	      K5	12	95,211.289	16,501.088	40,953.043	197,449.125	1,727.061
246	      K6	12	129,679.102	20,043.254	54,198.617	245,178.703	3,334.356
247	      K7	12	52,283.062	5,162.760	53,859.676	237,442.609	2,502.052
248	      K8	12	46,307.391	4,868.520	46,759.844	199,188.656	3,255.287
249	      K9	12	34,625.305	3,583.947	47,454.191	199,758.625	2,369.207
250	      K10	12	45,296.535	4,815.130	48,726.375	198,236.719	1,578.392
251	      K11	12	61,860.148	6,587.648	48,328.367	191,140.797	2,253.162
252	      K12	12	47,607.805	5,937.340	51,367.285	202,760.578	6,107.577
253	      K13	12	61,108.363	3,871.858	2,384.874	2,306.692	1,960.745
254	      K14	12	64,945.293	4,886.378	2,613.931	3,039.062	5,242.394
255	      K15	12	74,361.266	5,214.210	3,117.940	3,247.739	2,049.713
256	      K16	12	67,215.094	4,780.970	2,943.945	3,002.602	4,175.846
257	      K17	12	74,281.578	5,981.811	3,192.484	3,396.866	6,057.487
258	      K18	12	70,022.961	4,748.393	2,713.364	2,965.415	1,464.162
259	      K19	12	93,510.156	6,245.081	3,088.356	3,293.479	2,629.476
260	      K20	12	80,731.180	6,147.000	2,834.408	3,822.971	6,781.988
261	      K21	12	75,876.508	6,108.400	2,681.541	3,625.453	6,834.898
262	      K22	12	82,368.523	6,569.642	2,673.290	3,873.738	6,551.809
263	      K23	12	92,966.672	7,613.310	2,955.285	4,397.925	10,219.817
264	      K24	12	100,595.336	7,150.847	3,310.636	3,521.307	4,707.490
265	      L1	12	45,149.785	5,841.984	37,191.062	237,034.203	77.063
266	      L2	12	41,316.785	5,770.766	38,306.777	229,219.938	-398.720
267	      L3	12	42,546.465	5,505.627	40,397.398	227,053.062	-118.847
268	      L4	12	99,188.461	18,232.441	50,129.984	264,808.375	-119.386
269	      L5	12	100,667.109	18,114.057	53,533.410	268,496.125	-35.806
270	      L6	12	93,575.828	15,694.602	50,321.949	240,055.016	316.518
271	      L7	12	37,968.609	3,985.418	50,050.793	230,418.156	650.493
272	      L8	12	37,570.547	4,006.851	50,845.535	226,469.703	944.521
273	      L9	12	45,299.586	6,688.608	51,239.309	219,055.312	559.023
274	      L10	12	41,051.785	5,067.224	51,571.914	218,193.375	-688.344
275	      L11	12	48,706.469	5,939.713	55,360.656	233,235.672	927.557
276	      L12	12	42,482.062	5,203.705	53,229.547	218,575.844	357.335
277	      L13	12	39,349.691	5,059.768	55,094.070	230,941.016	17,045.805
278	      L14	12	40,908.758	5,562.009	58,238.516	243,195.906	18,043.326
279	      L15	12	42,463.914	5,138.091	54,799.793	232,683.516	21,070.092
280	      L16	12	133,364.125	22,777.777	54,742.578	234,935.344	13,066.166
281	      L17	12	92,627.016	14,517.560	55,040.055	244,345.953	10,448.813
282	      L18	12	88,927.062	14,740.198	53,363.062	247,992.953	15,667.159
283	      L19	12	41,837.305	4,081.293	50,954.488	244,836.734	11,807.216
284	      L20	12	45,842.941	4,785.880	53,297.680	270,626.688	17,911.105
285	      L21	12	40,524.609	4,810.462	49,064.676	261,779.125	11,188.113
286	      L22	12	43,591.711	5,578.701	43,630.840	246,277.391	9,286.974
287	      L23	12	43,132.203	5,649.401	43,752.824	265,629.625	8,994.404
288	      L24	12	50,214.328	6,193.759	43,532.031	278,629.781	13,482.270
289	      M1	12	47,913.312	6,966.967	32,249.639	207,161.344	3,538.737
290	      M2	12	43,858.230	5,873.980	32,202.648	196,544.078	2,438.803
291	      M3	12	46,884.262	6,164.540	35,749.418	204,520.734	2,378.019
292	      M4	12	96,098.836	18,034.168	37,427.707	200,591.797	2,432.504
293	      M5	12	99,077.266	17,723.314	42,528.723	216,460.094	3,618.232
294	      M6	12	112,394.148	18,110.775	44,993.691	215,214.766	2,836.329
295	      M7	12	45,495.770	4,772.757	47,282.352	219,715.281	3,770.072
296	      M8	12	49,588.867	5,186.032	47,120.898	209,797.266	4,226.119
297	      M9	12	71,977.977	7,792.432	44,142.035	192,868.719	3,507.372
298	      M10	12	70,791.609	7,088.685	45,053.156	192,583.188	3,593.506
299	      M11	12	44,241.004	5,488.521	46,356.695	196,115.547	4,183.484
300	      M12	12	43,770.969	5,829.195	43,969.973	183,829.562	6,029.457
301	      M13	12	65,592.023	4,767.562	2,717.302	2,551.062	2,367.499
302	      M14	12	70,734.586	5,999.640	2,811.827	3,725.650	7,984.171
303	      M15	12	78,164.891	7,216.784	2,782.950	4,669.896	12,637.434
304	      M16	12	68,112.430	5,404.205	2,250.616	2,926.775	6,742.783
305	      M17	12	86,412.453	6,490.910	3,197.485	3,503.428	5,609.613
306	      M18	12	76,032.156	5,722.453	2,796.405	3,054.669	4,893.975
307	      M19	12	80,320.695	7,126.060	2,820.250	4,732.431	12,223.257
308	      M20	12	85,934.133	7,481.295	2,858.156	4,294.441	13,211.847
309	      M21	12	81,961.172	6,577.215	2,891.423	3,866.172	7,575.013
310	      M22	12	89,542.148	7,452.517	3,038.036	4,174.225	8,787.996
311	      M23	12	90,060.344	7,286.167	3,007.659	3,666.151	8,863.726
312	      M24	12	97,345.516	6,936.134	3,073.363	3,019.568	5,164.296
313	      N1	12	41,310.469	5,713.752	36,078.922	244,723.703	1,190.842
314	      N2	12	38,299.246	5,022.062	35,496.262	224,608.078	334.118
315	      N3	12	39,096.848	5,771.441	37,962.027	225,448.016	1,051.510
316	      N4	12	83,635.430	15,475.715	42,225.016	237,094.812	1,860.425
317	      N5	12	83,516.719	15,199.022	42,585.840	227,497.719	690.376
318	      N6	12	84,354.984	14,923.231	45,423.668	229,174.953	1,389.608
319	      N7	12	36,604.660	3,528.297	50,439.297	246,913.797	2,012.215
320	      N8	12	38,224.773	3,803.104	47,452.945	224,885.422	1,793.589
321	      N9	12	35,282.457	3,780.415	47,864.660	219,836.609	1,575.557
322	      N10	12	41,807.977	4,953.240	48,560.656	218,043.500	1,776.165
323	      N11	12	38,896.527	4,632.273	48,380.762	214,112.125	2,929.949
324	      N12	12	36,352.641	4,320.665	48,979.703	216,766.266	2,079.119
325	      N13	12	34,479.707	4,319.108	61,121.398	278,011.000	-450.488
326	      N14	12	32,983.660	4,160.149	59,463.328	272,688.938	8.069
327	      N15	12	34,142.363	4,638.271	61,573.738	286,813.562	-525.513
328	      N16	12	69,425.500	11,327.712	60,445.156	286,543.156	-461.555
329	      N17	12	70,153.156	11,359.966	56,274.906	273,610.094	-891.747
330	      N18	12	69,715.109	11,939.634	57,309.168	289,241.500	-469.398
331	      N19	12	29,641.068	2,804.897	57,199.395	302,099.844	78.727
332	      N20	12	31,334.111	3,249.850	54,478.723	301,712.156	-801.705
333	      N21	12	32,952.480	3,749.833	54,564.637	315,323.062	-131.072
334	      N22	12	37,408.020	4,351.232	48,655.086	296,523.312	892.632
335	      N23	12	49,361.449	5,141.279	51,051.273	331,490.906	-1,062.018
336	      N24	12	55,035.770	9,918.029	47,708.070	328,937.188	-1,176.221
337	      O1	12	48,338.277	6,823.418	33,607.992	233,457.828	962.555
338	      O2	12	43,595.395	5,801.119	32,690.338	213,399.453	-449.772
339	      O3	12	44,997.777	5,888.613	33,626.141	207,401.609	1,408.298
340	      O4	12	94,954.859	18,440.895	37,565.598	216,527.875	101.791
341	      O5	12	103,903.992	19,054.688	44,755.855	243,880.906	1,471.241
342	      O6	12	108,654.875	19,285.555	49,419.949	253,452.203	712.977
343	      O7	12	43,307.297	4,744.922	45,638.809	231,051.219	1,326.577
344	      O8	12	38,793.965	4,584.899	42,038.469	206,030.641	845.634
345	      O9	12	35,929.316	4,265.117	41,890.707	199,144.281	899.104
346	      O10	12	361,901.438	26,528.203	54,359.871	217,568.344	4,694.078
347	      O11	12	48,440.648	6,219.694	45,708.738	209,579.266	1,682.765
348	      O12	12	47,734.121	6,871.887	43,620.309	197,337.453	2,232.407
349	      O13	12	78,940.891	6,820.370	2,977.903	4,472.646	12,300.683
350	      O14	12	84,627.547	7,545.424	3,475.403	5,311.865	13,060.265
351	      O15	12	79,153.430	7,220.420	3,041.014	5,130.654	10,820.822
352	      O16	12	74,291.273	6,250.219	2,701.320	4,046.563	9,710.310
353	      O17	12	85,875.875	7,210.494	3,288.407	4,865.591	9,718.179
354	      O18	12	90,065.398	7,323.949	3,289.729	4,393.344	9,983.566
355	      O19	12	85,024.477	7,499.319	2,784.248	4,578.622	11,891.733
356	      O20	12	88,674.273	7,577.782	2,968.291	4,633.830	10,990.782
357	      O21	12	83,298.570	7,178.615	2,831.797	3,771.833	9,640.402
358	      O22	12	93,662.234	7,604.690	3,166.413	3,955.827	9,237.528
359	      O23	12	88,579.289	6,500.187	3,145.393	3,952.888	4,036.107
360	      O24	12	89,799.336	6,419.694	2,605.392	2,902.285	4,491.780
361	      P1	12	49,926.473	6,725.403	35,976.828	259,545.141	-786.123
362	      P2	12	40,014.293	5,451.220	32,537.068	224,377.766	-227.030
363	      P3	12	43,478.156	5,964.700	35,841.922	231,194.188	-767.721
364	      P4	12	116,393.422	16,913.590	38,889.301	233,241.922	422.033
365	      P5	12	181,704.719	40,993.348	39,392.816	222,549.500	-462.496
366	      P6	12	77,818.273	14,481.454	37,423.203	210,171.578	-189.784
367	      P7	12	35,447.293	3,561.495	42,300.531	227,660.516	-193.152
368	      P8	12	40,469.438	4,142.707	50,410.852	261,245.250	116.425
369	      P9	12	34,461.656	3,463.923	43,665.934	218,071.766	-62.388
370	      P10	12	42,645.094	5,748.921	51,336.133	252,206.797	-351.207
371	      P11	12	61,544.207	6,713.026	46,363.551	224,063.422	900.922
372	      P12	12	41,855.941	4,894.731	44,927.441	216,887.266	551.987
373	      P13	12	81,714.859	6,873.884	3,102.932	3,693.859	7,838.279
374	      P14	12	80,227.805	7,233.971	2,995.046	4,659.948	11,143.938
375	      P15	12	79,256.180	6,577.764	2,826.004	4,106.454	8,518.143
376	      P16	12	69,266.984	5,167.373	2,450.019	3,098.392	3,219.036
377	      P17	12	85,983.336	6,865.143	3,413.599	4,261.204	6,978.620
378	      P18	12	92,308.680	7,647.744	3,104.274	4,072.428	8,066.931
379	      P19	12	86,816.812	6,800.065	2,839.638	3,464.905	7,542.998
380	      P20	12	96,668.703	7,910.243	3,639.892	4,676.960	7,653.982
381	      P21	12	102,398.742	8,272.274	3,627.113	4,085.835	7,454.608
382	      P22	12	96,944.086	7,703.364	3,351.152	3,710.936	6,675.237
383	      P23	12	107,220.703	6,415.039	3,266.358	3,691.276	1,336.009
384	      P24	12	93,867.109	6,318.432	3,211.388	3,937.536	3,258.995
1	      A1	13	50,217.844	10,882.029	27,243.820	188,377.266	-3,156.589
2	      A2	13	36,129.645	5,133.683	27,440.795	178,581.844	-3,562.197
3	      A3	13	43,000.348	5,398.290	29,895.869	184,790.016	-2,352.445
4	      A4	13	96,622.531	18,462.381	32,038.758	186,742.062	-2,428.934
5	      A5	13	87,849.422	17,310.197	32,895.320	182,422.312	-2,426.552
6	      A6	13	85,977.641	16,627.367	34,049.652	182,208.172	-2,071.997
7	      A7	13	34,515.762	3,516.038	34,252.590	173,262.781	-2,705.284
8	      A8	13	30,743.117	3,194.307	35,021.895	174,907.938	-4,219.269
9	      A9	13	36,998.664	3,768.462	38,891.473	187,484.516	-3,030.639
10	      A10	13	27,930.371	2,879.363	35,185.617	167,687.406	-2,860.874
11	      A11	13	38,203.883	4,182.751	38,546.672	177,299.219	-3,972.248
12	      A12	13	73,561.375	7,580.794	38,770.215	178,318.531	-4,498.099
13	      A13	13	81,234.773	6,269.651	2,464.925	4,072.678	9,195.217
14	      A14	13	69,476.758	6,028.635	2,652.857	4,573.447	12,963.012
15	      A15	13	69,801.984	5,785.590	2,621.888	3,811.172	7,387.680
16	      A16	13	73,778.250	5,968.500	2,548.095	3,064.850	6,525.113
17	      A17	13	75,016.180	5,647.284	2,415.255	3,427.642	5,403.070
18	      A18	13	74,035.117	6,024.988	2,497.756	3,482.082	9,104.481
19	      A19	13	76,411.836	6,605.791	2,594.643	4,180.849	10,275.720
20	      A20	13	78,327.344	6,297.083	2,708.856	3,537.926	7,591.312
21	      A21	13	92,500.711	7,914.212	3,174.609	4,260.531	9,871.288
22	      A22	13	87,046.797	6,861.719	2,846.728	4,177.506	9,400.518
23	      A23	13	91,099.172	6,728.852	2,843.595	4,330.067	8,184.746
24	      A24	13	90,944.555	7,452.102	2,362.956	3,471.964	6,706.920
25	      B1	13	40,023.895	6,509.376	30,430.271	209,720.625	-83.253
26	      B2	13	61,613.891	6,081.771	34,217.910	216,968.844	-1,660.150
27	      B3	13	45,217.016	6,245.141	36,659.598	219,435.797	442.841
28	      B4	13	93,654.539	17,696.078	38,181.852	216,883.328	107.640
29	      B5	13	83,042.664	16,057.256	37,544.395	205,678.203	-352.056
30	      B6	13	84,240.812	15,317.521	38,773.508	201,636.469	456.175
31	      B7	13	39,500.492	4,110.696	41,015.277	204,360.938	636.920
32	      B8	13	39,320.871	4,570.006	42,773.117	206,646.344	924.146
33	      B9	13	40,095.766	4,108.809	43,785.562	204,556.891	798.782
34	      B10	13	76,103.188	12,331.169	44,902.848	203,097.422	4,830.364
35	      B11	13	40,865.766	5,417.920	45,059.637	203,304.234	2,494.390
36	      B12	13	42,001.746	5,679.184	42,391.188	189,530.047	4,883.061
37	      B13	13	42,028.809	5,225.949	44,153.777	198,741.828	2,560.676
38	      B14	13	38,094.906	4,906.381	44,495.242	200,994.953	2,632.254
39	      B15	13	48,482.809	6,119.084	43,383.277	199,781.266	3,311.346
40	      B16	13	82,568.742	14,153.576	42,582.844	198,973.453	1,858.636
41	      B17	13	89,650.312	14,765.175	42,299.078	203,710.453	2,494.452
42	      B18	13	88,484.062	15,455.097	40,320.680	198,890.531	2,530.467
43	      B19	13	45,410.176	5,902.690	38,079.117	195,912.812	2,469.367
44	      B20	13	84,311.375	9,518.492	38,821.133	208,866.891	3,400.694
45	      B21	13	38,631.969	4,451.083	37,077.906	212,393.734	1,874.324
46	      B22	13	38,197.609	4,736.272	34,541.480	207,599.312	782.422
47	      B23	13	36,306.855	4,900.666	31,887.199	202,174.734	1,122.542
48	      B24	13	41,047.301	5,001.950	31,852.957	215,897.625	696.653
49	      C1	13	42,690.828	7,069.399	30,354.811	196,088.188	1,856.284
50	      C2	13	44,119.184	6,527.200	29,643.008	179,352.625	1,505.293
51	      C3	13	47,780.020	6,748.926	31,896.092	182,881.734	1,854.963
52	      C4	13	68,611.609	12,217.966	29,852.418	161,220.359	1,555.867
53	      C5	13	91,127.859	17,238.654	34,559.164	175,700.391	2,114.596
54	      C6	13	95,752.062	16,969.891	36,503.500	179,321.578	1,798.995
55	      C7	13	40,780.258	4,616.572	37,957.312	177,961.250	2,791.905
56	      C8	13	37,478.395	3,951.436	37,448.055	170,563.531	2,008.649
57	      C9	13	34,859.070	3,661.807	37,588.613	168,468.375	2,750.368
58	      C10	13	43,680.699	5,563.377	40,585.680	176,320.828	2,649.405
59	      C11	13	43,972.875	5,792.041	40,936.688	173,238.953	4,081.774
60	      C12	13	88,141.992	10,016.911	40,124.188	169,233.516	3,797.939
61	      C13	13	68,782.711	5,734.756	2,263.417	3,129.648	8,230.888
62	      C14	13	71,014.055	5,766.543	2,642.017	3,610.141	8,111.840
63	      C15	13	67,227.078	5,885.189	2,644.947	3,495.668	7,242.958
64	      C16	13	68,691.156	6,079.675	2,317.837	2,952.929	7,230.412
65	      C17	13	79,779.859	7,015.870	2,986.323	3,535.922	9,060.471
66	      C18	13	73,103.836	5,689.219	2,610.618	3,213.138	6,974.815
67	      C19	13	77,606.703	6,621.138	2,832.818	4,477.819	12,387.907
68	      C20	13	78,110.500	6,959.524	2,615.276	4,724.251	11,933.790
69	      C21	13	78,071.391	6,666.817	2,701.531	3,614.756	9,622.752
70	      C22	13	94,121.039	8,219.455	3,266.360	5,194.138	13,705.769
71	      C23	13	92,013.148	8,064.720	3,019.846	4,905.464	13,529.007
72	      C24	13	90,066.273	7,758.635	2,487.643	5,022.265	14,194.061
73	      D1	13	43,380.727	6,123.332	32,755.629	211,098.453	624.059
74	      D2	13	37,601.691	5,010.477	32,704.273	196,351.547	-229.137
75	      D3	13	41,456.195	5,371.340	34,812.188	195,022.344	1,087.293
76	      D4	13	83,321.836	15,404.544	34,693.164	184,458.172	566.100
77	      D5	13	93,314.391	17,344.801	35,825.645	180,248.984	1,744.263
78	      D6	13	87,492.055	16,047.330	38,723.754	184,186.172	1,693.517
79	      D7	13	31,700.129	2,978.117	41,454.684	191,381.594	1,999.680
80	      D8	13	35,702.750	3,730.418	42,942.328	190,631.375	2,488.250
81	      D9	13	33,794.480	3,623.438	42,714.781	184,600.047	1,789.055
82	      D10	13	41,356.512	5,239.929	45,734.828	193,749.016	2,031.871
83	      D11	13	44,445.391	4,942.938	44,076.320	183,308.500	1,516.053
84	      D12	13	54,341.227	6,012.471	45,227.879	186,000.391	2,521.641
85	      D13	13	47,881.930	5,636.789	52,049.047	214,182.344	2,193.049
86	      D14	13	39,030.137	5,023.810	49,020.203	205,776.375	317.953
87	      D15	13	47,218.117	5,972.974	47,783.758	202,449.594	601.772
88	      D16	13	85,603.500	13,627.528	47,486.727	204,938.250	916.556
89	      D17	13	96,241.734	15,047.197	46,791.488	207,590.484	972.784
90	      D18	13	90,998.242	15,414.896	44,789.309	205,805.344	1,339.843
91	      D19	13	59,228.996	5,894.709	42,954.234	205,772.891	1,454.295
92	      D20	13	33,584.887	3,497.115	39,681.234	201,066.531	567.883
93	      D21	13	38,164.781	4,002.582	40,792.250	217,522.422	448.894
94	      D22	13	40,724.227	5,067.054	37,357.297	210,585.406	695.208
95	      D23	13	79,485.539	8,852.592	35,733.660	212,338.484	595.395
96	      D24	13	45,423.738	6,411.038	35,211.891	225,062.516	260.400
97	      E1	13	43,886.332	5,887.724	32,905.996	203,508.156	1,369.229
98	      E2	13	43,097.652	5,996.541	34,805.535	203,288.109	642.704
99	      E3	13	40,177.121	5,397.322	35,211.078	193,876.156	967.742
100	      E4	13	86,380.180	16,118.151	37,655.621	194,514.609	1,253.964
101	      E5	13	90,912.664	15,934.192	40,389.109	197,922.312	1,116.259
102	      E6	13	96,795.781	15,899.344	43,542.734	202,648.922	1,198.238
103	      E7	13	35,337.758	3,829.491	41,950.922	188,296.344	1,388.487
104	      E8	13	37,309.098	4,219.261	44,402.980	192,346.547	1,769.873
105	      E9	13	39,108.586	3,745.177	46,644.141	196,299.828	779.151
106	      E10	13	39,437.395	4,745.784	46,076.734	191,081.953	882.856
107	      E11	13	50,234.875	5,256.450	47,057.473	189,654.656	1,297.394
108	      E12	13	197,433.500	33,108.055	48,665.215	188,123.078	16,446.293
109	      E13	13	61,200.801	4,386.299	2,183.728	2,439.513	2,856.575
110	      E14	13	68,939.695	5,147.453	2,941.340	2,912.505	4,445.832
111	      E15	13	73,978.695	6,961.990	2,776.806	4,820.132	13,859.779
112	      E16	13	72,485.336	5,856.848	3,007.923	3,917.145	5,811.826
113	      E17	13	80,494.445	6,232.425	3,095.589	3,905.154	5,541.835
114	      E18	13	77,075.961	6,925.321	3,211.662	4,913.147	12,258.889
115	      E19	13	78,324.703	6,880.380	3,095.760	5,067.167	12,852.082
116	      E20	13	81,553.109	6,639.520	2,833.539	3,776.957	7,154.750
117	      E21	13	80,569.852	6,372.674	2,686.274	3,823.833	8,899.184
118	      E22	13	78,355.734	6,606.627	2,396.461	3,619.446	8,992.042
119	      E23	13	88,542.430	7,625.822	2,824.380	4,270.949	10,850.732
120	      E24	13	95,481.359	8,170.823	2,941.642	4,146.201	9,616.020
121	      F1	13	54,158.086	7,902.140	35,748.020	217,473.594	6,352.169
122	      F2	13	53,438.691	7,200.450	41,138.930	233,104.125	7,476.125
123	      F3	13	45,781.734	5,484.219	36,046.699	196,931.266	6,999.894
124	      F4	13	104,932.078	18,613.758	44,465.027	226,042.625	6,267.439
125	      F5	13	100,230.438	17,089.508	42,696.953	204,656.828	5,602.831
126	      F6	13	108,516.594	16,749.818	47,836.820	218,907.000	8,480.225
127	      F7	13	44,174.164	4,726.702	47,719.953	210,663.922	9,489.763
128	      F8	13	43,218.062	4,398.033	46,554.375	197,742.328	9,584.429
129	      F9	13	42,934.969	4,434.077	47,795.742	198,413.438	7,280.191
130	      F10	13	48,241.250	5,638.471	48,444.074	195,232.312	7,647.804
131	      F11	13	53,018.469	6,184.343	52,647.324	206,574.688	11,145.798
132	      F12	13	41,339.168	4,727.845	48,192.359	192,656.359	9,462.526
133	      F13	13	37,131.773	4,728.039	53,974.266	215,114.188	651.855
134	      F14	13	41,183.820	4,907.980	56,493.906	227,109.469	1,023.474
135	      F15	13	69,849.914	10,995.994	57,501.012	230,379.875	2,227.504
136	      F16	13	79,844.344	12,508.947	50,871.969	211,816.656	348.730
137	      F17	13	84,315.359	13,173.833	50,612.160	215,369.203	1,279.907
138	      F18	13	88,766.914	13,666.886	50,363.047	222,746.344	687.045
139	      F19	13	114,661.922	13,568.937	51,451.254	232,346.359	975.533
140	      F20	13	38,139.887	3,256.849	46,536.168	234,375.703	734.067
141	      F21	13	39,388.105	4,013.258	46,207.234	236,711.312	1,173.225
142	      F22	13	45,805.418	5,905.411	43,098.785	233,444.125	1,110.396
143	      F23	13	48,789.430	5,727.768	42,583.777	244,616.562	1,467.011
144	      F24	13	46,985.688	5,530.450	38,848.469	239,901.359	800.492
145	      G1	13	51,694.895	7,124.220	36,004.195	219,285.531	1,820.478
146	      G2	13	44,251.262	6,274.544	34,205.113	193,399.438	1,057.551
147	      G3	13	52,053.922	7,194.232	43,423.109	228,459.031	1,444.597
148	      G4	13	94,063.172	16,334.462	38,603.457	192,075.469	1,002.810
149	      G5	13	94,280.180	15,746.076	40,584.641	190,739.688	734.829
150	      G6	13	93,617.391	14,769.636	42,051.723	188,416.562	904.527
151	      G7	13	56,621.121	5,364.238	49,733.996	213,216.844	1,592.615
152	      G8	13	48,762.555	4,650.056	47,547.988	195,933.219	1,582.492
153	      G9	13	41,279.023	3,853.532	45,954.828	186,205.609	1,117.305
154	      G10	13	42,941.086	5,055.307	49,442.445	196,073.547	1,378.256
155	      G11	13	41,270.488	4,507.804	46,951.199	182,317.234	1,268.969
156	      G12	13	53,563.137	7,262.949	46,126.984	177,527.531	6,216.758
157	      G13	13	65,021.523	4,669.619	2,675.621	2,355.038	2,378.344
158	      G14	13	63,633.605	4,174.083	2,867.191	2,748.325	2,806.676
159	      G15	13	69,957.859	5,607.685	2,990.018	3,726.156	6,981.828
160	      G16	13	79,512.398	6,361.818	3,310.085	4,022.726	7,915.116
161	      G17	13	74,890.008	6,224.756	2,996.639	4,094.183	9,696.370
162	      G18	13	80,990.773	6,788.532	3,338.739	4,173.313	7,819.062
163	      G19	13	69,864.469	5,224.883	2,767.562	2,904.840	3,937.177
164	      G20	13	82,111.398	6,885.002	3,042.629	4,315.592	8,212.028
165	      G21	13	78,362.148	6,722.921	2,726.910	4,118.449	10,418.011
166	      G22	13	92,236.195	8,539.923	3,155.671	5,168.509	13,267.314
167	      G23	13	94,940.000	8,488.765	3,079.319	5,139.140	16,571.000
168	      G24	13	98,635.008	8,101.992	3,140.264	5,003.263	13,635.319
169	      H1	13	45,763.059	6,607.443	37,251.336	226,286.750	3,790.708
170	      H2	13	54,772.789	9,816.176	38,059.789	212,798.016	3,295.970
171	      H3	13	48,297.648	6,605.206	46,516.820	246,895.344	4,502.715
172	      H4	13	84,035.148	15,213.015	40,529.051	203,327.609	4,001.596
173	      H5	13	96,258.773	16,462.953	46,579.832	222,041.203	3,773.031
174	      H6	13	123,137.328	20,344.723	52,374.781	235,686.672	6,072.388
175	      H7	13	47,281.586	4,613.650	50,945.730	220,760.172	5,888.745
176	      H8	13	46,916.234	4,586.573	49,638.871	206,031.922	8,123.981
177	      H9	13	41,573.312	3,772.083	50,171.785	204,234.031	4,272.472
178	      H10	13	42,095.855	4,805.854	50,220.148	200,580.359	4,683.401
179	      H11	13	75,449.703	7,988.768	53,458.562	208,421.453	4,907.911
180	      H12	13	42,254.477	5,237.422	50,181.816	193,692.500	6,641.872
181	      H13	13	40,531.129	4,849.665	58,326.211	228,562.188	9,864.906
182	      H14	13	45,424.082	6,296.501	55,554.133	220,345.812	11,695.750
183	      H15	13	41,386.891	5,160.761	58,280.457	235,608.734	13,987.625
184	      H16	13	83,149.289	12,778.202	55,782.270	230,785.438	12,655.916
185	      H17	13	93,099.008	13,308.639	55,255.504	231,178.344	11,542.634
186	      H18	13	90,550.727	14,507.708	51,251.426	221,921.109	10,073.999
187	      H19	13	43,044.570	4,249.809	53,105.406	242,720.750	10,367.206
188	      H20	13	38,589.535	4,187.992	49,766.152	238,040.359	9,462.252
189	      H21	13	38,386.727	3,900.100	48,440.090	243,710.031	8,808.966
190	      H22	13	38,416.637	4,620.328	43,098.477	229,779.297	5,741.263
191	      H23	13	42,559.508	5,294.996	45,013.668	255,156.047	5,768.386
192	      H24	13	57,316.910	8,357.083	49,156.902	294,748.625	8,626.596
193	      I1	13	43,742.637	6,495.885	33,565.805	203,180.281	478.072
194	      I2	13	43,069.371	6,174.829	34,718.652	195,028.172	391.215
195	      I3	13	41,750.543	6,090.153	35,437.324	186,169.359	245.478
196	      I4	13	106,046.445	18,555.496	42,708.137	210,667.047	222.720
197	      I5	13	111,635.031	17,951.375	47,925.547	223,596.234	4,104.322
198	      I6	13	96,580.125	15,957.232	41,848.191	186,922.547	883.104
199	      I7	13	64,556.668	6,451.936	43,742.938	185,603.469	1,465.405
200	      I8	13	47,763.922	4,746.210	44,011.586	182,376.531	1,688.576
201	      I9	13	44,862.266	4,417.947	47,597.539	189,810.828	1,047.617
202	      I10	13	45,713.926	5,510.510	46,533.473	183,652.297	-31.779
203	      I11	13	45,734.656	5,059.837	48,935.328	189,041.516	1,744.470
204	      I12	13	67,733.297	6,607.034	47,206.469	181,779.500	989.428
205	      I13	13	72,940.547	6,688.597	2,740.375	4,198.383	10,695.947
206	      I14	13	64,405.184	4,800.707	2,506.156	2,672.966	3,829.293
207	      I15	13	68,274.922	5,407.392	2,793.845	3,880.137	4,897.773
208	      I16	13	82,387.117	7,462.765	3,182.798	5,316.055	12,828.908
209	      I17	13	87,246.086	6,573.123	3,898.918	4,177.556	4,907.598
210	      I18	13	79,758.805	6,011.610	3,084.323	3,874.113	4,148.537
211	      I19	13	80,448.234	6,631.880	3,057.862	3,823.413	7,059.187
212	      I20	13	87,023.836	7,268.307	3,301.150	5,048.494	10,741.681
213	      I21	13	83,921.602	6,725.439	3,032.602	3,844.236	6,868.796
214	      I22	13	90,802.617	7,463.301	3,043.608	4,090.557	7,515.053
215	      I23	13	90,173.617	8,115.000	2,841.278	4,147.029	11,238.494
216	      I24	13	94,636.930	7,859.776	3,995.906	4,110.344	8,690.077
217	      J1	13	45,170.148	6,216.894	33,989.102	206,236.016	1,179.506
218	      J2	13	44,087.348	5,995.045	35,996.168	204,234.219	1,567.479
219	      J3	13	65,504.398	8,643.682	38,476.906	202,558.625	1,396.284
220	      J4	13	117,023.500	20,395.775	47,546.723	237,922.828	1,057.885
221	      J5	13	108,748.141	19,400.986	40,675.957	191,383.062	845.365
222	      J6	13	137,908.234	24,013.521	38,581.258	170,211.203	1,771.638
223	      J7	13	42,478.324	3,914.425	47,241.918	204,110.047	1,762.382
224	      J8	13	51,067.320	5,021.949	46,706.492	194,143.406	1,642.662
225	      J9	13	40,825.367	4,090.494	45,484.965	184,684.094	1,199.378
226	      J10	13	42,653.234	5,088.777	48,149.797	190,743.969	2,143.000
227	      J11	13	46,250.387	5,324.323	53,426.375	208,358.016	1,680.839
228	      J12	13	90,239.406	13,142.867	49,339.160	188,873.734	2,119.875
229	      J13	13	41,790.715	4,767.969	59,203.098	237,491.141	216.188
230	      J14	13	38,402.227	4,553.625	58,403.379	233,539.734	-122.309
231	      J15	13	45,776.105	5,393.082	59,643.281	240,911.266	81.013
232	      J16	13	96,115.656	14,144.037	57,592.461	237,584.547	-178.847
233	      J17	13	85,915.023	13,196.483	53,749.492	228,640.312	-288.598
234	      J18	13	96,970.828	14,665.895	56,298.613	247,285.047	281.479
235	      J19	13	40,063.906	4,246.053	52,881.852	245,241.688	871.437
236	      J20	13	39,670.883	3,855.637	49,989.805	244,019.516	456.094
237	      J21	13	76,608.125	14,660.201	49,790.172	253,187.578	1,231.810
238	      J22	13	43,394.309	5,473.218	44,967.148	244,133.125	346.880
239	      J23	13	44,290.559	5,483.431	45,042.086	259,771.156	-20.828
240	      J24	13	53,197.965	6,138.966	47,200.234	288,685.969	1,675.886
241	      K1	13	46,587.629	6,400.991	33,419.746	205,453.672	1,454.740
242	      K2	13	46,148.461	6,085.093	36,173.363	206,938.328	1,296.753
243	      K3	13	42,687.590	6,024.292	39,005.754	210,114.844	2,281.345
244	      K4	13	140,859.094	22,943.980	49,479.926	249,207.188	2,044.492
245	      K5	13	98,749.430	16,283.999	41,033.359	196,615.781	1,688.160
246	      K6	13	132,137.297	19,988.641	54,177.848	244,407.156	3,024.357
247	      K7	13	52,861.246	5,447.364	53,580.996	236,982.531	2,170.046
248	      K8	13	47,806.750	4,653.994	47,003.297	199,070.688	3,243.242
249	      K9	13	35,605.980	3,875.774	47,534.590	199,456.781	2,668.400
250	      K10	13	45,025.504	5,217.447	48,703.742	197,322.969	1,925.342
251	      K11	13	60,604.418	6,416.293	48,153.555	190,818.172	2,042.728
252	      K12	13	47,264.445	5,754.018	51,145.688	202,014.266	6,505.216
253	      K13	13	59,573.969	3,886.464	2,363.910	2,393.812	2,011.804
254	      K14	13	64,431.391	5,286.693	2,787.565	2,993.367	5,177.933
255	      K15	13	74,158.008	4,901.043	3,018.800	3,362.489	2,129.380
256	      K16	13	66,573.812	4,783.530	2,851.530	3,237.373	4,080.500
257	      K17	13	73,630.078	5,948.373	2,808.137	3,588.984	6,596.415
258	      K18	13	69,351.148	4,541.783	2,773.262	2,814.090	1,694.876
259	      K19	13	93,341.633	6,375.139	3,263.463	3,588.196	3,056.607
260	      K20	13	80,688.945	6,126.875	2,759.221	3,747.937	6,852.909
261	      K21	13	76,163.000	5,892.192	2,613.128	3,866.593	6,773.175
262	      K22	13	81,451.047	6,242.421	2,646.421	4,187.261	6,552.856
263	      K23	13	92,694.062	7,447.076	3,045.803	4,145.360	10,475.189
264	      K24	13	97,914.547	7,056.786	3,319.397	3,573.386	4,577.396
265	      L1	13	44,906.488	6,261.917	37,059.242	235,908.391	622.984
266	      L2	13	41,065.184	5,517.626	38,481.746	228,628.203	-424.833
267	      L3	13	43,135.707	5,888.501	40,643.582	226,907.188	-32.271
268	      L4	13	98,635.242	18,018.141	50,276.215	264,097.031	163.066
269	      L5	13	101,884.391	18,184.785	53,717.043	267,327.781	-138.756
270	      L6	13	95,524.219	15,968.021	50,712.828	239,492.766	446.874
271	      L7	13	39,002.996	4,177.339	50,352.375	229,255.062	825.161
272	      L8	13	37,238.879	4,041.329	51,028.613	225,833.578	1,181.334
273	      L9	13	45,795.570	6,635.093	51,073.039	218,128.781	217.833
274	      L10	13	40,768.512	5,131.530	51,735.496	217,593.438	-628.504
275	      L11	13	48,435.781	5,937.208	55,727.020	233,034.641	612.788
276	      L12	13	42,178.844	5,485.719	53,579.461	217,905.844	944.755
277	      L13	13	38,435.629	5,027.027	55,483.277	230,494.438	16,878.674
278	      L14	13	41,175.445	5,430.282	58,464.703	242,663.578	18,021.346
279	      L15	13	41,693.418	5,207.878	54,655.141	232,601.844	20,906.188
280	      L16	13	136,736.328	22,958.396	54,886.465	234,107.641	13,074.928
281	      L17	13	95,571.008	14,933.234	55,127.801	244,158.141	10,242.556
282	      L18	13	91,960.969	14,935.333	53,809.941	247,281.062	15,576.490
283	      L19	13	43,073.859	4,741.137	51,202.223	244,088.500	12,195.033
284	      L20	13	49,050.855	5,291.513	53,243.223	269,273.281	17,299.666
285	      L21	13	42,980.258	5,048.167	49,287.785	260,267.359	11,499.813
286	      L22	13	43,754.602	5,875.941	43,868.184	245,549.969	8,929.174
287	      L23	13	42,617.438	5,354.814	43,951.141	264,862.750	8,876.120
288	      L24	13	50,313.238	6,559.287	43,430.531	275,598.562	13,528.769
289	      M1	13	48,552.051	6,691.127	32,321.135	206,317.609	3,394.619
290	      M2	13	43,076.879	5,857.516	32,379.863	195,644.469	2,380.487
291	      M3	13	47,273.133	6,427.265	36,039.270	203,840.406	2,417.405
292	      M4	13	97,445.672	18,040.990	37,785.961	200,253.844	1,682.349
293	      M5	13	100,450.797	17,989.699	42,768.672	216,037.109	3,595.068
294	      M6	13	112,591.625	18,229.174	44,774.000	214,395.047	2,875.161
295	      M7	13	47,724.379	4,733.771	47,438.090	218,654.234	3,536.134
296	      M8	13	50,375.121	5,369.200	47,416.262	209,189.625	3,829.008
297	      M9	13	72,468.352	8,040.202	44,324.270	191,964.438	3,445.300
298	      M10	13	71,446.695	6,978.618	45,064.598	191,769.453	3,037.652
299	      M11	13	44,640.988	5,402.590	46,772.918	195,795.531	4,189.549
300	      M12	13	42,771.988	5,764.899	44,099.809	182,594.594	6,242.842
301	      M13	13	65,716.883	5,088.944	2,731.488	2,846.666	2,822.922
302	      M14	13	71,052.984	5,807.619	2,546.632	3,642.910	7,970.331
303	      M15	13	76,925.617	6,952.665	2,903.113	4,613.253	12,197.103
304	      M16	13	68,175.609	5,684.759	2,594.291	3,140.274	6,608.396
305	      M17	13	84,918.766	6,584.771	3,057.823	3,373.637	5,466.530
306	      M18	13	75,745.680	5,690.963	2,693.978	2,970.760	5,218.561
307	      M19	13	79,143.461	6,891.202	2,677.246	4,521.619	12,337.065
308	      M20	13	84,616.203	7,456.753	2,853.654	4,149.137	12,990.900
309	      M21	13	81,899.000	6,830.292	2,997.083	4,125.906	7,616.653
310	      M22	13	89,289.688	7,572.527	3,042.319	4,083.839	9,077.014
311	      M23	13	89,785.477	7,034.587	3,043.148	3,583.422	8,746.119
312	      M24	13	95,789.055	6,633.596	3,087.528	3,030.461	5,194.467
313	      N1	13	40,859.559	5,867.147	36,484.754	244,517.578	1,183.583
314	      N2	13	38,732.656	4,941.331	35,690.156	224,065.156	-400.241
315	      N3	13	40,199.895	5,503.638	38,126.652	224,781.312	869.787
316	      N4	13	84,547.742	15,365.942	42,486.410	236,014.844	1,075.578
317	      N5	13	85,285.719	15,015.216	42,733.934	226,537.797	919.464
318	      N6	13	85,374.727	14,904.911	45,253.746	227,842.562	941.034
319	      N7	13	37,775.652	3,985.596	50,364.621	244,745.094	1,768.880
320	      N8	13	39,115.555	4,131.299	47,575.219	223,349.938	1,696.785
321	      N9	13	37,522.648	3,763.992	48,112.320	219,078.203	1,895.708
322	      N10	13	40,645.273	4,822.253	48,434.922	217,420.688	1,430.485
323	      N11	13	38,631.496	4,821.721	48,382.977	213,262.844	2,430.208
324	      N12	13	35,796.727	4,511.148	49,174.535	215,916.328	1,822.450
325	      N13	13	34,693.680	4,399.992	61,163.500	276,812.844	-233.430
326	      N14	13	32,144.865	3,948.082	59,571.340	271,468.062	-69.323
327	      N15	13	34,600.516	4,741.828	61,318.668	284,644.625	-569.390
328	      N16	13	69,613.562	12,058.012	60,630.047	284,844.594	-713.360
329	      N17	13	69,642.914	11,427.216	56,618.195	272,751.000	-1,005.830
330	      N18	13	69,484.156	12,146.645	57,381.133	288,030.219	-936.703
331	      N19	13	30,432.727	3,079.061	57,055.090	299,632.688	-360.616
332	      N20	13	31,302.629	3,092.111	54,809.754	300,225.656	-717.766
333	      N21	13	31,878.619	3,847.838	54,380.203	314,113.156	-559.952
334	      N22	13	37,646.629	4,367.714	48,770.754	295,598.688	453.495
335	      N23	13	49,286.422	5,201.209	50,730.414	328,642.594	-731.842
336	      N24	13	54,558.605	9,747.165	47,524.258	323,693.188	-1,401.623
337	      O1	13	47,943.738	6,923.947	33,496.434	232,265.188	939.901
338	      O2	13	43,218.863	5,868.611	32,661.900	213,185.672	-661.118
339	      O3	13	44,734.445	5,764.473	33,802.191	206,674.047	1,307.963
340	      O4	13	95,134.250	18,003.537	37,472.082	216,052.328	-24.099
341	      O5	13	102,478.766	19,474.109	44,935.293	242,965.859	945.601
342	      O6	13	108,729.734	19,481.920	49,471.574	252,407.297	611.153
343	      O7	13	42,347.395	4,541.106	45,822.445	230,521.250	1,503.816
344	      O8	13	39,842.332	4,250.820	42,564.633	204,976.094	846.557
345	      O9	13	36,788.426	3,995.844	41,951.277	198,439.484	1,220.922
346	      O10	13	359,949.031	26,408.467	54,530.797	216,768.234	4,447.004
347	      O11	13	47,452.438	6,049.319	45,679.582	208,708.922	1,465.617
348	      O12	13	48,014.785	6,785.542	43,945.133	196,358.406	2,105.314
349	      O13	13	78,961.844	6,949.761	3,173.987	4,577.554	11,752.458
350	      O14	13	83,418.789	7,259.322	3,664.044	5,005.880	13,067.192
351	      O15	13	78,612.836	6,872.036	3,318.158	5,080.712	10,725.043
352	      O16	13	73,402.133	6,368.833	2,822.151	4,155.136	9,679.984
353	      O17	13	85,173.438	6,921.735	3,333.294	4,718.686	9,544.137
354	      O18	13	89,919.562	7,180.350	3,294.132	4,645.044	9,486.229
355	      O19	13	84,427.266	7,521.638	2,842.321	5,026.959	11,871.921
356	      O20	13	87,848.719	7,571.718	3,174.992	4,948.564	11,054.521
357	      O21	13	83,643.852	7,285.767	2,900.494	3,743.853	9,655.357
358	      O22	13	93,040.109	7,190.903	3,202.459	4,242.615	9,067.037
359	      O23	13	88,449.938	6,228.085	3,077.302	4,044.473	4,102.657
360	      O24	13	89,025.500	5,575.439	2,680.089	3,335.723	3,849.120
361	      P1	13	49,365.695	6,393.232	35,732.242	259,123.391	-586.876
362	      P2	13	39,468.906	5,456.740	32,565.041	223,124.594	-632.211
363	      P3	13	42,258.250	5,777.549	35,866.363	230,786.359	-513.206
364	      P4	13	117,448.672	16,367.993	39,105.664	232,245.266	217.827
365	      P5	13	181,421.078	41,016.270	39,331.703	221,750.750	-622.978
366	      P6	13	76,749.586	14,380.659	37,750.012	209,250.594	-615.812
367	      P7	13	35,244.965	4,112.749	42,495.441	226,898.906	-664.011
368	      P8	13	41,362.961	4,146.653	50,764.938	260,408.484	-134.477
369	      P9	13	35,164.352	3,607.113	43,855.613	216,918.781	-82.133
370	      P10	13	41,405.340	5,347.912	51,455.023	251,052.359	-240.250
371	      P11	13	61,033.656	6,241.680	46,498.828	223,633.875	1,091.265
372	      P12	13	40,964.629	4,672.618	45,234.617	216,385.484	253.530
373	      P13	13	80,785.836	7,033.431	3,332.607	3,957.764	7,854.569
374	      P14	13	79,431.484	7,419.590	3,106.441	4,707.831	10,988.767
375	      P15	13	80,159.328	6,453.603	2,792.345	4,424.440	8,325.340
376	      P16	13	68,801.312	4,956.175	2,540.115	3,335.098	3,758.153
377	      P17	13	85,744.898	7,098.221	3,282.355	4,416.257	6,949.253
378	      P18	13	92,189.906	7,578.706	3,253.584	4,021.655	8,055.258
379	      P19	13	84,607.945	6,924.312	3,001.231	3,597.516	7,510.566
380	      P20	13	97,213.531	7,733.525	3,530.155	4,596.825	7,921.665
381	      P21	13	99,443.969	7,604.299	3,558.191	4,088.736	7,372.836
382	      P22	13	97,136.758	6,875.860	3,138.709	3,886.601	6,711.675
383	      P23	13	105,812.492	6,601.435	3,208.096	4,096.996	1,282.994
384	      P24	13	94,148.453	5,863.502	3,048.019	4,247.407	2,889.960
1	      A1	14	51,200.316	10,818.528	26,876.734	189,155.109	-2,770.346
2	      A2	14	36,262.816	4,902.622	27,161.180	178,783.219	-3,796.969
3	      A3	14	42,029.770	5,840.264	29,832.309	185,689.859	-2,530.876
4	      A4	14	98,149.641	18,624.930	32,094.908	187,698.984	-2,443.380
5	      A5	14	88,443.602	17,466.768	32,535.785	182,674.812	-2,337.642
6	      A6	14	86,348.648	16,255.375	33,974.848	182,941.719	-1,891.490
7	      A7	14	34,394.926	3,292.343	34,398.242	174,115.094	-2,654.460
8	      A8	14	30,974.961	2,612.977	34,955.949	174,846.703	-4,392.248
9	      A9	14	37,515.988	3,494.569	38,938.676	188,573.672	-2,816.882
10	      A10	14	27,644.816	2,959.281	35,280.605	168,614.344	-2,823.742
11	      A11	14	37,712.238	4,149.807	38,106.930	177,571.422	-4,355.423
12	      A12	14	73,737.711	8,040.190	38,838.707	178,630.719	-4,546.068
13	      A13	14	81,993.656	6,596.486	2,532.425	4,118.965	9,240.089
14	      A14	14	70,293.664	6,009.788	2,461.149	4,390.512	12,883.354
15	      A15	14	71,833.281	5,614.101	2,407.275	3,684.749	7,690.307
16	      A16	14	73,752.375	5,369.582	2,380.763	3,320.254	6,703.939
17	      A17	14	75,500.609	6,035.540	2,758.391	3,243.328	5,422.222
18	      A18	14	73,531.398	6,246.349	2,240.003	3,840.505	9,070.157
19	      A19	14	76,037.492	6,474.285	2,516.287	3,829.673	10,472.270
20	      A20	14	77,922.086	5,910.157	2,686.531	3,227.866	7,318.612
21	      A21	14	93,418.367	8,039.310	3,003.007	4,441.013	9,731.194
22	      A22	14	89,158.461	7,140.142	2,656.144	4,497.309	9,413.539
23	      A23	14	91,996.383	6,614.385	2,560.885	4,058.228	8,186.618
24	      A24	14	92,690.117	7,212.325	2,380.677	3,513.705	6,421.136
25	      B1	14	39,627.062	6,105.176	30,286.826	210,273.031	-365.514
26	      B2	14	62,326.055	6,149.791	34,046.082	217,606.781	-1,717.020
27	      B3	14	45,446.727	6,271.115	36,305.852	220,185.859	568.404
28	      B4	14	96,373.969	18,084.168	38,304.223	217,173.250	164.564
29	      B5	14	84,374.383	16,247.439	37,476.867	206,291.219	-485.105
30	      B6	14	86,526.648	15,706.799	38,787.887	201,844.469	364.707
31	      B7	14	40,969.035	4,613.054	40,870.781	204,682.641	686.769
32	      B8	14	40,475.395	4,572.646	43,053.387	207,348.656	785.407
33	      B9	14	41,064.879	4,184.713	43,640.336	205,283.875	475.787
34	      B10	14	76,481.680	11,984.396	44,748.188	203,364.781	4,542.180
35	      B11	14	41,593.242	5,533.985	45,089.809	203,395.766	2,418.614
36	      B12	14	43,115.652	5,350.801	42,178.133	190,114.344	5,289.070
37	      B13	14	40,832.719	4,962.635	44,060.992	199,436.312	2,433.620
38	      B14	14	36,248.828	4,704.817	44,380.219	201,610.812	2,656.955
39	      B15	14	48,843.781	5,871.042	43,400.102	200,471.516	3,317.658
40	      B16	14	84,150.070	14,300.283	42,565.027	200,048.266	2,110.153
41	      B17	14	92,612.984	14,954.213	42,345.262	204,316.109	2,447.863
42	      B18	14	89,849.461	15,633.345	39,922.141	198,914.906	2,262.112
43	      B19	14	47,588.445	6,489.679	38,088.484	196,499.234	2,317.935
44	      B20	14	87,724.398	10,042.725	38,617.410	209,734.703	2,901.051
45	      B21	14	41,648.938	4,634.261	36,874.148	212,786.969	1,882.230
46	      B22	14	37,963.168	4,590.031	34,421.887	208,048.984	1,173.244
47	      B23	14	35,737.684	4,814.837	31,642.773	203,007.984	1,414.532
48	      B24	14	39,636.082	5,349.947	32,017.406	217,522.500	603.459
49	      C1	14	43,482.570	7,238.627	30,390.074	196,768.375	1,969.250
50	      C2	14	43,893.980	6,422.634	29,580.422	179,513.234	1,314.996
51	      C3	14	47,313.320	6,964.198	31,929.133	183,822.969	1,695.237
52	      C4	14	68,836.969	12,254.424	29,938.016	161,910.516	972.620
53	      C5	14	92,209.664	17,079.904	34,502.113	176,275.312	1,856.185
54	      C6	14	94,491.688	17,112.010	36,321.172	179,814.594	1,442.822
55	      C7	14	39,559.098	4,563.125	37,781.617	178,388.922	2,826.700
56	      C8	14	36,954.605	3,982.097	37,236.703	170,899.594	2,406.331
57	      C9	14	35,037.387	4,087.386	37,411.422	168,996.141	2,995.018
58	      C10	14	44,562.207	5,640.304	40,762.078	177,157.844	3,013.416
59	      C11	14	43,499.473	5,706.965	40,732.328	173,920.062	3,591.850
60	      C12	14	87,750.219	10,087.910	40,239.230	169,829.906	3,761.546
61	      C13	14	68,806.289	5,871.947	2,151.082	3,576.762	8,350.807
62	      C14	14	70,510.367	5,685.288	2,468.211	3,682.134	8,445.270
63	      C15	14	68,068.664	5,536.413	2,587.612	3,618.387	7,907.507
64	      C16	14	69,940.812	5,925.789	2,329.701	2,865.306	7,415.541
65	      C17	14	79,279.359	6,946.093	2,740.792	3,740.497	9,337.169
66	      C18	14	72,431.766	5,822.719	2,586.561	3,378.765	6,828.056
67	      C19	14	76,725.836	6,869.943	2,887.585	4,526.369	12,178.969
68	      C20	14	79,075.758	7,275.182	2,715.918	5,000.053	11,667.309
69	      C21	14	76,608.016	6,737.987	2,605.667	3,515.916	9,493.344
70	      C22	14	95,061.211	8,336.273	3,190.746	5,198.633	13,738.326
71	      C23	14	92,001.914	7,685.286	3,079.706	4,823.616	14,012.081
72	      C24	14	89,899.461	7,934.550	2,578.281	4,829.896	14,558.421
73	      D1	14	43,281.062	6,204.355	32,832.320	211,936.578	728.745
74	      D2	14	37,891.020	5,315.250	32,805.410	197,271.125	-568.482
75	      D3	14	41,506.906	5,615.708	34,623.684	195,482.375	856.484
76	      D4	14	83,315.172	15,421.210	34,771.812	184,798.219	473.097
77	      D5	14	94,024.234	17,406.016	35,880.270	180,345.906	1,664.740
78	      D6	14	88,033.211	16,012.452	38,701.875	184,804.406	1,947.466
79	      D7	14	33,674.727	3,317.622	41,375.070	192,207.031	1,948.519
80	      D8	14	36,351.281	3,816.074	42,837.711	191,285.391	2,732.911
81	      D9	14	34,305.820	3,835.697	42,565.742	185,095.672	1,932.998
82	      D10	14	41,539.977	5,327.196	45,685.348	193,859.969	1,793.889
83	      D11	14	43,963.676	4,948.344	43,950.328	183,514.172	1,849.130
84	      D12	14	55,190.574	6,387.228	45,293.371	186,548.734	2,354.358
85	      D13	14	47,393.055	5,570.929	51,894.375	214,651.625	2,143.368
86	      D14	14	39,308.684	4,933.029	48,809.891	206,607.141	698.646
87	      D15	14	47,886.504	6,135.144	47,637.398	202,890.000	602.446
88	      D16	14	87,858.969	13,971.322	47,064.961	205,195.953	758.977
89	      D17	14	98,026.164	15,041.728	46,435.023	208,366.750	625.023
90	      D18	14	94,243.766	15,672.062	44,457.195	206,353.891	1,625.190
91	      D19	14	62,091.270	6,243.990	43,032.258	206,681.781	1,214.896
92	      D20	14	35,035.660	3,753.089	39,817.887	201,502.281	857.446
93	      D21	14	39,303.297	4,337.164	40,752.762	217,600.500	297.312
94	      D22	14	40,256.465	5,325.445	37,212.980	211,227.953	592.755
95	      D23	14	79,629.586	8,804.443	35,540.082	213,161.016	222.232
96	      D24	14	44,728.324	6,972.556	35,039.062	225,055.609	224.806
97	      E1	14	43,499.555	5,672.169	32,841.852	204,252.516	863.028
98	      E2	14	44,451.977	5,529.597	34,987.648	203,815.703	215.830
99	      E3	14	39,984.359	5,326.201	35,202.668	194,721.906	533.165
100	      E4	14	89,601.945	16,193.954	37,599.887	195,565.359	1,001.190
101	      E5	14	93,305.836	15,896.264	40,338.312	198,622.297	1,084.853
102	      E6	14	98,885.273	15,930.001	43,267.477	203,027.750	1,216.065
103	      E7	14	38,914.430	3,936.592	41,877.398	188,950.391	1,130.696
104	      E8	14	40,386.480	4,203.488	44,211.281	193,169.406	1,428.982
105	      E9	14	40,820.070	3,938.236	46,621.484	196,556.562	823.242
106	      E10	14	40,483.230	4,791.954	46,125.266	191,433.781	651.922
107	      E11	14	49,528.031	5,595.587	47,239.215	190,287.984	581.667
108	      E12	14	197,684.594	32,748.783	48,737.445	188,804.234	16,521.459
109	      E13	14	61,657.527	4,491.110	2,325.828	2,570.984	2,707.697
110	      E14	14	68,687.844	5,354.596	2,814.043	2,883.710	4,977.848
111	      E15	14	73,464.523	6,781.599	2,715.431	4,791.046	13,777.800
112	      E16	14	73,107.773	6,223.074	2,896.675	3,928.931	6,597.810
113	      E17	14	82,477.406	6,504.665	3,107.717	4,018.187	5,946.327
114	      E18	14	76,451.586	6,774.463	2,996.372	4,834.177	11,873.120
115	      E19	14	78,699.375	6,869.530	3,078.457	4,857.877	12,803.519
116	      E20	14	84,101.945	6,481.145	2,848.764	3,705.337	7,010.646
117	      E21	14	80,291.547	6,452.211	2,832.956	4,233.406	9,391.091
118	      E22	14	80,037.070	6,547.161	2,184.355	3,796.516	9,276.789
119	      E23	14	89,208.766	7,503.494	2,875.969	4,409.047	10,304.336
120	      E24	14	95,999.016	7,817.523	2,948.820	4,391.930	10,037.526
121	      F1	14	53,990.348	7,730.876	35,521.039	218,779.172	6,153.188
122	      F2	14	55,089.270	7,275.148	41,001.230	234,009.297	6,990.567
123	      F3	14	46,288.262	5,507.043	35,928.094	197,256.766	7,165.396
124	      F4	14	107,441.500	18,931.721	44,236.230	227,293.625	6,097.480
125	      F5	14	102,579.438	17,139.004	42,474.977	205,229.406	5,604.751
126	      F6	14	111,082.328	16,418.398	47,922.004	219,931.031	8,638.469
127	      F7	14	48,281.543	4,840.814	47,338.434	211,120.141	9,729.229
128	      F8	14	46,175.254	4,418.218	46,335.852	198,543.688	9,546.764
129	      F9	14	44,342.293	4,404.169	47,696.617	198,877.672	7,051.899
130	      F10	14	48,340.344	5,784.111	48,350.570	195,721.562	7,902.578
131	      F11	14	52,932.172	6,591.113	52,420.648	207,325.750	10,955.902
132	      F12	14	41,331.184	4,593.769	48,128.000	193,365.844	9,968.780
133	      F13	14	37,148.215	4,715.139	53,548.309	216,084.609	746.122
134	      F14	14	41,021.180	5,080.540	56,211.258	227,693.562	949.849
135	      F15	14	70,330.477	10,674.494	57,373.441	231,141.219	2,445.475
136	      F16	14	83,692.844	12,151.812	50,718.941	212,469.938	536.890
137	      F17	14	87,648.664	13,315.627	50,283.445	216,163.203	1,142.920
138	      F18	14	91,629.820	14,188.566	50,212.738	223,384.266	1,051.533
139	      F19	14	118,868.164	13,821.170	51,104.180	231,276.422	1,320.173
140	      F20	14	41,976.445	3,495.071	46,702.879	235,724.297	829.079
141	      F21	14	41,343.074	4,349.793	46,255.098	237,763.953	895.025
142	      F22	14	46,182.184	5,867.657	43,356.781	234,057.328	974.376
143	      F23	14	48,190.625	5,672.380	42,279.383	245,464.391	1,094.838
144	      F24	14	46,897.367	5,270.123	38,758.375	241,065.891	582.702
145	      G1	14	50,373.578	7,337.086	36,282.945	219,567.781	2,438.463
146	      G2	14	44,742.785	6,091.608	34,291.180	193,826.859	1,344.275
147	      G3	14	51,765.031	7,258.997	43,327.605	229,217.297	1,843.930
148	      G4	14	97,238.797	16,835.113	38,376.871	192,235.656	922.112
149	      G5	14	96,260.477	16,417.143	40,684.164	191,581.906	1,129.814
150	      G6	14	96,178.789	15,267.876	41,858.527	188,846.703	1,412.644
151	      G7	14	58,995.371	5,551.292	49,659.266	213,321.375	1,843.051
152	      G8	14	52,158.391	5,142.949	47,246.430	196,523.547	1,519.230
153	      G9	14	45,232.703	4,318.479	45,998.207	186,600.562	1,630.793
154	      G10	14	43,002.930	4,862.041	49,365.223	196,449.375	1,448.049
155	      G11	14	41,438.715	4,935.477	47,013.500	182,521.031	1,455.030
156	      G12	14	54,415.918	7,502.786	46,328.547	177,910.578	6,624.051
157	      G13	14	65,234.480	4,874.024	2,781.504	2,487.495	2,884.779
158	      G14	14	64,339.934	4,582.118	2,834.470	2,510.938	2,782.005
159	      G15	14	69,314.258	6,067.713	2,943.559	3,718.850	7,114.162
160	      G16	14	80,644.203	6,574.893	3,399.564	4,161.212	8,383.350
161	      G17	14	75,488.383	6,582.721	3,195.777	4,065.616	10,073.479
162	      G18	14	82,031.281	6,733.748	3,307.785	4,284.040	8,279.894
163	      G19	14	69,723.734	5,013.580	2,740.039	2,691.277	4,036.791
164	      G20	14	83,146.617	6,897.978	3,193.896	4,172.892	8,924.361
165	      G21	14	79,060.070	6,838.718	2,993.094	4,110.731	10,461.421
166	      G22	14	93,100.539	8,472.362	2,843.232	4,858.273	13,688.667
167	      G23	14	94,510.234	8,400.415	2,944.168	4,986.188	16,184.720
168	      G24	14	98,403.055	8,008.110	3,074.256	4,655.721	13,593.503
169	      H1	14	45,673.355	6,135.993	37,467.887	226,574.125	3,730.347
170	      H2	14	54,223.719	9,837.243	37,885.188	213,263.156	2,757.056
171	      H3	14	47,874.246	6,224.302	46,198.797	247,183.453	4,606.189
172	      H4	14	86,439.547	15,027.551	40,587.242	204,460.188	4,195.747
173	      H5	14	98,096.672	16,545.332	46,344.391	222,389.922	3,746.876
174	      H6	14	125,900.359	20,084.307	52,183.527	236,249.156	6,160.667
175	      H7	14	49,625.465	4,631.090	51,128.469	221,482.156	5,629.633
176	      H8	14	48,232.109	4,853.269	49,433.441	206,460.328	7,912.768
177	      H9	14	43,868.480	4,048.938	50,012.527	204,848.250	3,929.781
178	      H10	14	41,939.934	4,716.353	50,380.164	201,062.375	4,671.502
179	      H11	14	77,066.750	7,941.557	53,086.668	208,971.703	4,898.117
180	      H12	14	42,086.336	5,015.526	50,166.543	193,997.188	6,672.014
181	      H13	14	40,158.207	4,675.269	58,082.691	228,886.641	9,694.188
182	      H14	14	45,824.836	6,367.080	55,395.102	220,931.547	11,259.994
183	      H15	14	42,681.711	5,064.483	58,474.875	236,022.703	13,943.620
184	      H16	14	85,497.172	12,701.199	55,458.246	231,495.969	12,062.610
185	      H17	14	95,288.633	13,904.852	55,131.434	231,428.578	11,664.557
186	      H18	14	93,196.828	14,344.932	51,168.410	222,452.484	9,677.967
187	      H19	14	46,953.590	4,663.703	53,061.312	243,434.562	10,004.642
188	      H20	14	40,902.395	4,105.720	49,718.656	239,258.281	9,163.866
189	      H21	14	41,204.242	4,180.272	48,601.773	244,541.922	8,536.083
190	      H22	14	38,047.520	4,999.119	42,882.930	230,132.922	6,192.684
191	      H23	14	41,178.328	5,333.277	44,527.602	255,328.703	5,932.725
192	      H24	14	57,442.016	8,475.705	48,862.215	295,554.781	8,064.911
193	      I1	14	43,288.051	5,923.289	33,472.254	204,412.938	571.185
194	      I2	14	43,220.551	5,754.697	34,269.062	195,069.422	718.741
195	      I3	14	42,205.906	5,731.897	35,483.402	186,748.578	326.235
196	      I4	14	110,387.539	18,698.986	42,456.270	211,072.422	-16.009
197	      I5	14	116,014.023	18,375.877	47,442.508	223,680.859	4,094.914
198	      I6	14	101,371.375	15,706.174	41,458.512	186,875.078	1,009.114
199	      I7	14	68,395.164	6,650.917	43,574.453	186,048.859	1,600.818
200	      I8	14	53,058.543	5,229.518	43,649.848	182,911.266	1,497.818
201	      I9	14	50,239.547	4,930.498	47,091.477	190,794.156	1,071.308
202	      I10	14	46,278.668	5,243.439	46,469.082	184,051.000	-95.496
203	      I11	14	46,419.027	5,153.921	48,786.777	189,713.938	2,069.311
204	      I12	14	67,327.016	6,499.600	47,085.410	182,000.312	1,378.820
205	      I13	14	72,929.086	6,772.698	2,740.017	4,186.996	10,882.410
206	      I14	14	64,011.711	4,650.623	2,611.101	2,621.524	3,976.184
207	      I15	14	68,739.070	5,195.867	2,665.927	3,902.334	4,848.896
208	      I16	14	82,725.875	7,328.936	2,825.646	5,233.738	13,047.988
209	      I17	14	87,975.203	6,402.952	3,686.589	4,336.378	5,078.753
210	      I18	14	80,170.531	5,991.589	2,983.490	3,689.142	3,547.293
211	      I19	14	81,027.523	6,656.859	2,923.889	3,674.318	7,223.719
212	      I20	14	86,681.453	7,469.749	2,791.069	4,847.324	10,599.716
213	      I21	14	84,616.852	6,805.434	2,900.529	3,828.033	7,007.891
214	      I22	14	91,711.945	7,238.640	3,049.787	4,102.703	8,155.600
215	      I23	14	89,430.695	7,646.542	2,831.764	4,393.802	10,939.476
216	      I24	14	94,570.688	7,705.742	3,872.432	4,144.382	8,573.171
217	      J1	14	44,082.172	5,978.627	33,662.867	206,698.938	1,374.004
218	      J2	14	43,521.875	5,841.551	36,331.141	205,058.953	1,722.956
219	      J3	14	64,728.789	8,013.695	38,412.441	203,094.969	1,390.499
220	      J4	14	119,417.203	20,947.096	47,566.418	238,644.781	1,355.799
221	      J5	14	111,149.719	19,128.354	40,764.707	191,233.016	669.541
222	      J6	14	140,328.047	24,118.461	38,668.320	170,995.562	2,100.584
223	      J7	14	46,440.980	4,342.802	47,113.230	204,769.844	1,543.512
224	      J8	14	55,056.602	5,317.803	46,561.816	194,510.328	1,795.700
225	      J9	14	43,835.391	4,038.173	45,184.773	185,272.688	1,441.065
226	      J10	14	42,464.797	5,038.308	48,082.535	191,526.859	1,911.220
227	      J11	14	45,393.367	5,312.072	53,342.312	208,942.812	1,891.721
228	      J12	14	88,983.969	13,235.847	49,198.270	189,396.812	2,194.819
229	      J13	14	40,297.406	4,863.646	59,141.180	237,758.531	-30.600
230	      J14	14	37,695.910	4,569.447	58,083.387	234,104.516	265.036
231	      J15	14	45,233.797	5,198.049	59,408.305	241,466.688	149.810
232	      J16	14	97,562.922	14,150.400	57,500.414	238,355.406	-227.564
233	      J17	14	86,689.188	13,448.176	53,483.305	229,308.531	-261.725
234	      J18	14	98,237.211	14,912.820	56,238.652	247,664.906	853.146
235	      J19	14	41,338.949	4,546.006	53,022.012	245,785.141	1,039.027
236	      J20	14	40,001.766	4,296.079	50,010.070	244,185.719	498.823
237	      J21	14	78,675.352	15,310.599	49,968.984	253,763.859	1,142.542
238	      J22	14	43,920.520	5,434.194	44,858.652	244,637.188	260.046
239	      J23	14	43,696.250	5,927.048	44,783.242	260,672.422	343.937
240	      J24	14	51,222.598	6,778.845	46,909.680	288,189.000	2,178.356
241	      K1	14	48,134.227	6,640.340	33,127.113	206,182.172	1,605.077
242	      K2	14	46,274.824	6,133.435	35,985.797	207,787.734	1,279.787
243	      K3	14	42,561.793	5,885.977	38,598.586	210,473.984	1,817.799
244	      K4	14	146,696.047	22,928.725	49,701.895	249,201.141	1,455.251
245	      K5	14	101,884.648	16,605.264	40,796.238	197,089.953	1,450.447
246	      K6	14	137,480.203	20,536.178	54,183.777	245,282.844	3,540.144
247	      K7	14	59,919.328	5,808.219	53,651.527	237,608.016	2,222.873
248	      K8	14	51,968.941	4,971.959	46,891.234	199,609.266	3,130.506
249	      K9	14	40,257.172	4,266.446	47,366.316	200,182.953	2,270.337
250	      K10	14	44,280.352	4,699.282	48,585.488	198,307.719	1,843.873
251	      K11	14	61,996.094	6,384.582	48,102.059	191,521.953	2,317.142
252	      K12	14	46,961.004	5,773.247	51,071.438	202,366.641	6,206.981
253	      K13	14	60,405.285	3,891.220	2,440.296	2,495.306	2,251.040
254	      K14	14	65,036.406	5,126.833	2,632.259	2,800.073	5,485.020
255	      K15	14	75,490.680	4,950.340	3,060.084	3,124.643	2,488.050
256	      K16	14	66,461.930	5,040.616	2,849.640	3,156.063	3,674.637
257	      K17	14	74,254.211	5,921.487	2,925.874	3,798.386	6,467.516
258	      K18	14	70,146.086	4,825.561	2,908.562	3,024.509	1,226.080
259	      K19	14	92,673.242	6,172.438	3,513.237	3,587.479	2,978.960
260	      K20	14	80,059.305	6,196.687	2,742.721	4,007.630	7,155.527
261	      K21	14	77,147.312	6,179.263	2,663.878	3,821.095	6,541.540
262	      K22	14	82,009.266	6,467.365	2,556.831	4,385.541	7,072.746
263	      K23	14	92,512.234	7,636.264	3,164.375	4,363.515	10,455.234
264	      K24	14	99,150.945	7,160.329	3,091.906	3,590.101	5,199.821
265	      L1	14	44,670.371	6,573.886	37,191.098	236,507.266	255.335
266	      L2	14	40,964.578	5,534.989	38,425.789	229,437.672	-330.681
267	      L3	14	41,176.055	5,372.133	40,407.914	227,413.141	300.415
268	      L4	14	100,085.688	18,240.461	50,265.629	264,562.125	-246.243
269	      L5	14	102,360.703	18,083.766	53,350.648	268,288.688	-186.681
270	      L6	14	97,042.344	15,835.534	50,521.746	239,992.469	270.936
271	      L7	14	38,207.762	3,934.348	50,168.652	229,788.219	943.777
272	      L8	14	37,614.367	4,062.865	50,972.582	226,805.922	1,072.119
273	      L9	14	46,636.723	6,692.252	51,144.586	218,786.000	435.569
274	      L10	14	40,542.570	4,993.461	51,497.812	218,402.844	-504.014
275	      L11	14	48,328.469	5,831.758	55,404.500	233,994.188	948.096
276	      L12	14	42,799.676	4,974.518	53,089.859	218,800.922	190.738
277	      L13	14	38,594.930	5,041.240	55,057.914	230,904.828	17,186.285
278	      L14	14	40,960.402	5,157.193	58,404.266	244,091.578	18,347.582
279	      L15	14	42,165.074	5,010.411	54,731.957	232,919.938	21,074.350
280	      L16	14	141,490.062	23,068.732	54,641.000	234,662.359	13,622.676
281	      L17	14	100,448.523	15,028.135	54,876.746	244,984.719	10,808.888
282	      L18	14	96,761.102	15,152.880	53,767.777	248,031.844	15,549.388
283	      L19	14	47,925.996	4,767.140	50,802.352	245,041.656	12,004.172
284	      L20	14	53,336.207	5,750.721	53,070.078	270,178.688	17,675.814
285	      L21	14	47,753.562	5,405.886	49,085.414	261,264.062	11,523.191
286	      L22	14	43,227.711	5,568.558	43,733.633	246,269.094	8,983.075
287	      L23	14	41,706.328	5,718.976	43,728.262	265,682.375	8,790.239
288	      L24	14	50,046.402	6,332.052	43,138.715	275,239.062	13,761.568
289	      M1	14	48,088.273	6,672.329	32,143.410	207,331.078	3,393.764
290	      M2	14	43,117.652	5,876.247	32,441.646	196,826.984	2,286.651
291	      M3	14	46,182.625	6,363.327	36,003.891	204,491.797	2,498.969
292	      M4	14	99,455.836	18,171.854	37,950.910	200,185.109	2,021.491
293	      M5	14	102,905.953	18,164.080	42,787.273	216,616.672	3,601.567
294	      M6	14	114,332.617	18,513.799	44,680.688	214,846.891	3,114.902
295	      M7	14	49,086.152	4,778.728	47,368.508	219,651.641	3,304.762
296	      M8	14	51,795.977	5,624.280	47,301.293	209,714.516	3,877.540
297	      M9	14	74,494.477	8,039.119	44,147.891	192,578.547	3,308.824
298	      M10	14	71,579.586	6,894.320	44,958.277	192,429.672	3,202.505
299	      M11	14	44,283.973	5,267.880	46,489.379	196,532.234	4,258.862
300	      M12	14	42,098.625	5,678.958	43,647.707	182,883.594	6,455.259
301	      M13	14	65,766.445	4,916.772	2,692.590	2,649.118	2,773.049
302	      M14	14	70,985.867	5,941.274	2,454.448	3,879.904	8,525.614
303	      M15	14	77,593.117	7,105.632	2,905.847	4,535.749	12,158.134
304	      M16	14	68,059.875	5,851.838	2,448.777	2,997.178	6,759.292
305	      M17	14	85,131.664	6,776.545	3,104.023	3,610.980	5,731.438
306	      M18	14	75,885.359	5,539.057	2,459.803	3,034.350	4,941.500
307	      M19	14	79,981.039	7,109.064	2,912.292	4,748.557	12,571.544
308	      M20	14	84,318.969	7,043.414	2,930.636	4,253.550	12,827.526
309	      M21	14	81,822.758	6,614.250	3,083.269	3,864.803	8,079.189
310	      M22	14	88,493.695	7,056.779	3,091.261	4,360.734	9,478.040
311	      M23	14	89,441.773	7,241.251	3,028.144	3,713.382	8,783.374
312	      M24	14	95,339.250	7,099.556	3,019.019	3,238.479	5,013.461
313	      N1	14	39,981.246	5,540.994	36,409.965	245,193.062	960.393
314	      N2	14	38,588.094	4,901.393	35,363.852	224,776.766	-232.723
315	      N3	14	39,989.277	5,501.712	37,994.633	225,806.141	687.119
316	      N4	14	86,808.617	15,798.917	42,282.629	237,158.531	1,253.289
317	      N5	14	86,730.023	15,560.580	42,412.078	227,510.797	313.957
318	      N6	14	88,268.141	15,231.514	45,208.430	229,073.750	723.849
319	      N7	14	40,990.871	3,995.838	49,998.484	245,605.750	1,265.471
320	      N8	14	41,761.414	3,926.485	47,605.172	224,424.609	1,638.408
321	      N9	14	39,672.730	3,853.904	47,931.090	219,773.078	966.831
322	      N10	14	41,650.539	4,967.700	48,458.152	217,886.172	1,461.516
323	      N11	14	38,688.078	4,707.752	48,149.750	213,746.484	2,746.532
324	      N12	14	36,042.289	4,303.021	48,768.438	217,051.266	1,316.467
325	      N13	14	34,108.098	4,444.734	61,082.453	278,093.312	-555.752
326	      N14	14	32,561.570	3,986.054	59,827.145	272,197.688	-677.059
327	      N15	14	33,901.301	4,341.350	61,035.793	285,243.500	-587.828
328	      N16	14	70,047.508	11,819.264	60,128.797	285,376.719	-1,050.137
329	      N17	14	69,517.016	11,297.399	56,309.020	274,249.562	-940.137
330	      N18	14	69,900.633	12,191.190	57,254.512	288,686.688	-816.791
331	      N19	14	29,472.928	3,358.121	56,976.859	300,300.062	-363.496
332	      N20	14	31,042.264	3,205.370	54,360.820	301,715.156	-733.518
333	      N21	14	32,337.209	3,901.812	54,426.309	315,147.500	-910.920
334	      N22	14	37,398.848	4,418.316	48,554.246	296,814.344	217.313
335	      N23	14	50,113.496	5,419.381	50,666.855	329,726.156	-1,514.200
336	      N24	14	54,522.754	9,671.931	46,784.023	321,817.750	-1,796.756
337	      O1	14	48,059.246	6,557.845	33,121.875	233,627.719	1,232.415
338	      O2	14	43,440.172	5,970.143	32,500.754	213,855.656	-426.867
339	      O3	14	45,201.781	5,878.362	33,924.109	207,769.422	1,634.929
340	      O4	14	96,032.172	18,296.145	37,695.996	216,525.219	-108.731
341	      O5	14	103,513.172	19,411.254	44,704.281	243,507.344	1,927.466
342	      O6	14	110,037.102	19,702.371	49,741.066	252,992.469	667.504
343	      O7	14	44,227.594	4,903.902	45,772.695	230,867.688	863.275
344	      O8	14	40,389.785	4,475.775	42,133.246	205,369.828	671.871
345	      O9	14	37,350.781	4,039.034	41,881.895	199,380.688	1,024.596
346	      O10	14	359,834.750	26,545.953	54,223.539	217,479.422	3,999.456
347	      O11	14	47,651.988	6,090.956	45,728.117	209,645.172	1,609.334
348	      O12	14	46,961.727	6,887.093	43,715.086	197,150.484	2,393.866
349	      O13	14	78,317.688	6,822.464	3,146.773	4,494.098	11,127.348
350	      O14	14	82,635.492	7,554.517	3,435.960	5,433.930	12,716.377
351	      O15	14	77,696.039	6,851.049	3,147.969	4,797.908	10,401.330
352	      O16	14	73,818.758	6,422.343	2,624.443	3,903.856	9,268.820
353	      O17	14	85,317.438	6,731.427	3,201.603	4,889.307	9,277.960
354	      O18	14	88,497.859	7,044.052	3,098.133	4,641.979	9,055.574
355	      O19	14	83,873.312	7,290.540	2,682.243	5,045.914	11,745.229
356	      O20	14	88,050.156	7,859.937	2,960.419	4,562.149	11,223.331
357	      O21	14	83,067.094	7,173.249	2,614.600	3,647.902	9,991.266
358	      O22	14	93,167.133	7,379.770	3,082.853	4,000.739	9,158.748
359	      O23	14	88,533.266	5,959.568	2,957.561	4,016.360	4,256.702
360	      O24	14	89,254.430	5,693.581	2,721.010	3,284.884	3,993.374
361	      P1	14	50,078.633	6,601.016	36,178.195	259,533.234	-709.837
362	      P2	14	39,919.535	5,493.408	32,682.049	223,893.656	-264.293
363	      P3	14	42,808.941	5,367.843	35,925.906	231,789.344	-583.885
364	      P4	14	119,077.242	17,059.709	39,175.801	233,397.750	534.004
365	      P5	14	184,787.922	41,683.910	39,620.086	222,130.797	-522.052
366	      P6	14	77,964.789	14,806.771	37,812.328	210,249.578	-482.031
367	      P7	14	38,801.066	3,784.801	42,469.371	227,528.203	-210.789
368	      P8	14	43,797.016	4,767.569	51,053.953	260,791.625	360.155
369	      P9	14	37,282.137	3,831.456	43,793.352	217,984.594	-112.045
370	      P10	14	41,742.730	5,404.383	51,223.629	252,422.906	-148.702
371	      P11	14	61,693.680	6,530.768	46,233.016	224,028.734	1,299.256
372	      P12	14	41,450.512	4,438.268	45,197.957	216,975.672	868.685
373	      P13	14	81,871.328	6,811.669	3,394.020	3,943.122	7,662.102
374	      P14	14	79,573.586	7,310.862	3,330.065	4,598.730	10,984.621
375	      P15	14	80,091.641	6,459.769	2,912.737	4,220.461	8,534.624
376	      P16	14	69,720.453	5,163.097	2,482.408	3,230.997	3,385.128
377	      P17	14	86,136.258	7,210.599	3,095.197	4,371.234	7,418.076
378	      P18	14	92,919.289	7,405.944	3,042.337	4,194.123	8,471.319
379	      P19	14	85,982.531	6,741.357	2,991.470	3,889.846	7,316.736
380	      P20	14	96,983.789	7,702.306	3,600.347	4,763.014	8,401.871
381	      P21	14	100,992.836	7,817.456	3,688.433	4,159.498	7,378.290
382	      P22	14	96,441.539	7,368.446	3,130.581	4,048.569	6,864.939
383	      P23	14	107,726.617	6,999.344	3,453.434	3,712.065	1,219.965
384	      P24	14	92,685.250	6,431.678	2,943.255	3,931.035	3,342.267
1	      A1	15	51,392.695	11,243.081	26,939.043	188,930.375	-2,996.135
2	      A2	15	36,549.090	5,262.916	27,199.016	178,278.703	-3,779.169
3	      A3	15	43,061.367	5,541.194	29,455.027	184,909.438	-3,176.991
4	      A4	15	96,882.992	18,650.756	32,182.459	187,265.344	-2,508.927
5	      A5	15	88,633.461	17,446.166	32,659.021	182,237.969	-2,580.166
6	      A6	15	86,140.812	16,471.625	33,662.000	181,812.703	-2,213.609
7	      A7	15	36,018.520	3,545.865	34,035.617	173,559.281	-3,180.861
8	      A8	15	31,100.707	3,153.621	34,746.520	174,134.188	-4,470.765
9	      A9	15	38,417.535	3,845.629	39,027.566	187,419.172	-3,663.324
10	      A10	15	27,807.844	3,077.056	35,079.875	167,958.484	-3,109.444
11	      A11	15	37,747.719	4,333.014	38,162.570	176,867.266	-4,504.059
12	      A12	15	73,361.805	7,727.559	38,519.352	177,811.641	-4,594.417
13	      A13	15	81,267.484	5,931.127	2,380.982	3,874.866	9,204.422
14	      A14	15	69,359.094	6,407.887	2,367.870	3,953.227	12,209.760
15	      A15	15	70,202.836	5,700.329	2,506.103	3,852.699	7,410.033
16	      A16	15	73,111.719	5,872.292	2,488.161	3,256.071	6,609.012
17	      A17	15	74,886.406	6,020.443	2,588.287	3,289.527	5,447.203
18	      A18	15	73,975.031	5,633.197	2,128.603	3,330.121	8,861.598
19	      A19	15	76,319.820	6,719.317	2,402.497	3,879.634	10,480.285
20	      A20	15	76,726.617	5,559.319	2,369.587	3,217.202	6,908.790
21	      A21	15	90,749.805	7,722.497	2,785.791	4,341.092	8,993.991
22	      A22	15	88,472.164	7,003.758	2,374.678	4,171.704	9,798.988
23	      A23	15	90,955.188	6,994.130	2,452.565	4,092.681	8,171.460
24	      A24	15	91,289.797	7,105.010	2,356.743	3,331.517	5,917.457
25	      B1	15	39,820.789	5,810.756	30,463.953	209,237.219	-586.147
26	      B2	15	61,679.773	5,399.907	33,997.832	216,569.297	-1,936.480
27	      B3	15	46,162.340	6,017.929	36,462.266	219,594.062	868.871
28	      B4	15	98,116.711	18,422.791	38,066.664	216,244.516	280.475
29	      B5	15	88,352.523	16,260.094	37,513.715	205,570.516	-641.143
30	      B6	15	89,692.211	15,687.765	38,510.492	201,528.141	256.244
31	      B7	15	45,165.016	4,834.794	40,736.000	203,904.078	762.873
32	      B8	15	44,904.715	4,390.228	42,558.121	206,986.625	673.205
33	      B9	15	44,599.043	4,568.043	43,579.887	204,697.781	864.455
34	      B10	15	76,332.336	11,871.177	44,573.145	202,667.266	5,196.401
35	      B11	15	40,416.227	5,383.587	44,817.512	203,320.000	2,255.875
36	      B12	15	41,796.727	5,203.208	42,214.402	189,438.203	4,699.057
37	      B13	15	40,478.617	4,770.645	43,985.531	198,595.656	2,208.842
38	      B14	15	35,348.371	4,870.883	44,340.281	201,087.719	2,431.457
39	      B15	15	48,505.297	5,817.624	43,300.711	199,564.609	3,349.713
40	      B16	15	90,254.844	14,378.017	42,452.523	199,150.188	1,631.403
41	      B17	15	97,637.250	15,411.639	41,982.387	203,081.484	2,429.153
42	      B18	15	96,626.531	16,216.085	40,177.863	198,359.406	2,379.971
43	      B19	15	51,966.668	6,747.132	37,828.391	195,974.547	2,434.078
44	      B20	15	93,339.422	10,931.631	38,534.324	209,258.812	2,928.308
45	      B21	15	46,532.883	5,040.476	36,914.758	211,955.734	1,714.033
46	      B22	15	37,216.215	4,517.170	34,246.266	207,070.922	896.987
47	      B23	15	34,758.555	4,589.697	31,633.150	202,266.703	882.328
48	      B24	15	38,883.047	5,177.511	31,850.494	216,940.297	1,232.871
49	      C1	15	43,380.320	7,387.447	30,723.832	196,317.812	1,945.495
50	      C2	15	44,138.660	6,676.507	29,642.170	179,199.625	1,609.617
51	      C3	15	47,162.543	6,591.841	31,970.576	182,951.203	1,490.987
52	      C4	15	67,458.453	12,137.211	30,012.014	161,371.047	1,276.427
53	      C5	15	92,294.102	16,871.809	34,470.391	175,495.406	1,785.515
54	      C6	15	94,837.938	16,846.949	36,680.469	179,099.281	1,611.741
55	      C7	15	40,604.836	4,782.488	37,799.012	177,961.094	2,975.514
56	      C8	15	36,915.074	3,871.927	37,331.484	170,261.406	2,380.838
57	      C9	15	35,935.824	3,889.135	37,541.555	167,907.188	2,685.890
58	      C10	15	44,650.285	5,503.299	40,789.039	176,066.438	2,753.090
59	      C11	15	44,189.500	5,144.689	40,642.926	173,351.297	4,183.827
60	      C12	15	89,049.656	9,789.566	39,908.105	168,680.688	4,346.853
61	      C13	15	67,217.008	5,936.289	2,372.579	3,321.366	8,269.913
62	      C14	15	70,861.938	5,999.948	2,675.277	3,703.425	8,150.730
63	      C15	15	67,750.898	5,510.148	2,576.537	3,388.338	7,729.909
64	      C16	15	69,495.562	5,844.817	2,304.779	3,108.435	7,623.341
65	      C17	15	78,816.773	6,744.870	2,812.719	3,745.128	9,470.569
66	      C18	15	71,516.617	5,647.025	2,585.012	3,252.051	6,968.690
67	      C19	15	76,122.867	6,617.130	2,807.777	4,172.329	11,974.904
68	      C20	15	77,452.492	6,894.624	2,645.918	4,842.692	11,834.646
69	      C21	15	76,422.898	6,577.715	2,665.568	3,721.865	9,508.442
70	      C22	15	93,740.148	7,920.095	3,197.453	5,026.987	13,575.772
71	      C23	15	90,860.422	8,260.542	2,912.030	5,121.269	13,605.892
72	      C24	15	88,608.344	7,732.847	2,580.100	4,864.890	13,811.907
73	      D1	15	42,931.477	6,145.524	32,837.484	210,794.797	1,287.695
[truncated: 6,292,243 more chars]
