# Supplementary material for: PTGS is dispensable for the initiation of epigenetic silencing of an active transposon in Arabidopsis
Source: EMBO Rep. 2024 Nov 7;25(12):28. doi: 10.1038/s44319-024-00304-5 (PMC11624286; doi:10.1038/s44319-024-00304-5)
Supplement: Supplementary file 3 — Source data Fig. 2 [file 44319_2024_304_MOESM3_ESM.zip › Figure 2/2C/Raw qPCR data 2C/rdr6_F6_individuals_CN_20012022.xlsx]

## Sheet: Sample Setup
Block Type	384-Well Block
Calibration Background is expired	No
Calibration Background performed on	06-16-2021
Calibration Pure Dye ABY is expired	No
Calibration Pure Dye ABY performed on	06-16-2021
Calibration Pure Dye CY5 is expired	No
Calibration Pure Dye CY5 performed on	06-16-2021
Calibration Pure Dye FAM is expired	No
Calibration Pure Dye FAM performed on	06-16-2021
Calibration Pure Dye JUN is expired	No
Calibration Pure Dye JUN performed on	06-16-2021
Calibration Pure Dye MUSTANG PURPLE is expired	No
Calibration Pure Dye MUSTANG PURPLE performed on	06-16-2021
Calibration Pure Dye NED is expired	No
Calibration Pure Dye NED performed on	06-16-2021
Calibration Pure Dye ROX is expired	No
Calibration Pure Dye ROX performed on	06-16-2021
Calibration Pure Dye SYBR is expired	No
Calibration Pure Dye SYBR performed on	06-16-2021
Calibration Pure Dye TAMRA is expired	No
Calibration Pure Dye TAMRA performed on	06-16-2021
Calibration Pure Dye VIC is expired	No
Calibration Pure Dye VIC performed on	06-16-2021
Calibration ROI is expired	No
Calibration ROI performed on	06-16-2021
Calibration Uniformity is expired	No
Calibration Uniformity performed on	06-16-2021
Chemistry	SYBR_GREEN
Date Created	2022-01-20 17:51:37 PM CET
Experiment Barcode
Experiment File Name	C:\Users\lab.user\Desktop\qPCR\Marieke\Charact_individuals\rdr6_F6_individuals_CN_20012022.eds
Experiment Name	rdr6_F6_individuals_CN_20012022
Experiment Run End Time	2022-01-20 17:49:46 PM CET
Experiment Type	Comparative Cт (ΔΔCт)
Instrument Name	272531281
Instrument Serial Number	272531281
Instrument Type	QuantStudio™ 5 System
Passive Reference	ROX
Post-read Stage/Step
Pre-read Stage/Step
Quantification Cycle Method	Ct
Signal Smoothing On	true
Stage where Melt Analysis is performed	Stage3
Stage/ Cycle where Ct Analysis is performed	Stage2, Step2
Well	Well Position	Sample Name	Sample Color	Biogroup Name	Biogroup Color	Target Name	Target Color	Task	Reporter	Quencher	Quantity	Comments
1	A1	Col-0	RGB(128,0,255)			ACT2	RGB(255,255,0)	UNKNOWN	SYBR	None
2	A2	Col-0	RGB(128,0,255)			ACT2	RGB(255,255,0)	UNKNOWN	SYBR	None
3	A3	Col-0	RGB(128,0,255)			ACT2	RGB(255,255,0)	UNKNOWN	SYBR	None
4	A4	Col-0	RGB(128,0,255)			EVD-GAG	RGB(128,255,0)	UNKNOWN	SYBR	None
5	A5	Col-0	RGB(128,0,255)			EVD-GAG	RGB(128,255,0)	UNKNOWN	SYBR	None
6	A6	Col-0	RGB(128,0,255)			EVD-GAG	RGB(128,255,0)	UNKNOWN	SYBR	None
7	A7	Col-0	RGB(128,0,255)			EVD-IN	RGB(0,128,192)	UNKNOWN	SYBR	None
8	A8	Col-0	RGB(128,0,255)			EVD-IN	RGB(0,128,192)	UNKNOWN	SYBR	None
9	A9	Col-0	RGB(128,0,255)			EVD-IN	RGB(0,128,192)	UNKNOWN	SYBR	None
10	A10	Col-0	RGB(128,0,255)			GAPC	RGB(176,23,31)	UNKNOWN	SYBR	None
11	A11	Col-0	RGB(128,0,255)			GAPC	RGB(176,23,31)	UNKNOWN	SYBR	None
12	A12	Col-0	RGB(128,0,255)			GAPC	RGB(176,23,31)	UNKNOWN	SYBR	None
13	A13
14	A14
15	A15
16	A16
17	A17
18	A18
19	A19
20	A20
21	A21
22	A22
23	A23
24	A24
25	B1	F6.7+	RGB(0,139,69)			ACT2	RGB(255,255,0)	UNKNOWN	SYBR	None
26	B2	F6.7+	RGB(0,139,69)			ACT2	RGB(255,255,0)	UNKNOWN	SYBR	None
27	B3	F6.7+	RGB(0,139,69)			ACT2	RGB(255,255,0)	UNKNOWN	SYBR	None
28	B4	F6.7+	RGB(0,139,69)			EVD-GAG	RGB(128,255,0)	UNKNOWN	SYBR	None
29	B5	F6.7+	RGB(0,139,69)			EVD-GAG	RGB(128,255,0)	UNKNOWN	SYBR	None
30	B6	F6.7+	RGB(0,139,69)			EVD-GAG	RGB(128,255,0)	UNKNOWN	SYBR	None
31	B7	F6.7+	RGB(0,139,69)			EVD-IN	RGB(0,128,192)	UNKNOWN	SYBR	None
32	B8	F6.7+	RGB(0,139,69)			EVD-IN	RGB(0,128,192)	UNKNOWN	SYBR	None
33	B9	F6.7+	RGB(0,139,69)			EVD-IN	RGB(0,128,192)	UNKNOWN	SYBR	None
34	B10	F6.7+	RGB(0,139,69)			GAPC	RGB(176,23,31)	UNKNOWN	SYBR	None
35	B11	F6.7+	RGB(0,139,69)			GAPC	RGB(176,23,31)	UNKNOWN	SYBR	None
36	B12	F6.7+	RGB(0,139,69)			GAPC	RGB(176,23,31)	UNKNOWN	SYBR	None
37	B13	F6.5-	RGB(238,238,0)			ACT2	RGB(255,255,0)	UNKNOWN	SYBR	None
38	B14	F6.5-	RGB(238,238,0)			ACT2	RGB(255,255,0)	UNKNOWN	SYBR	None
39	B15	F6.5-	RGB(238,238,0)			ACT2	RGB(255,255,0)	UNKNOWN	SYBR	None
40	B16	F6.5-	RGB(238,238,0)			EVD-GAG	RGB(128,255,0)	UNKNOWN	SYBR	None
41	B17	F6.5-	RGB(238,238,0)			EVD-GAG	RGB(128,255,0)	UNKNOWN	SYBR	None
42	B18	F6.5-	RGB(238,238,0)			EVD-GAG	RGB(128,255,0)	UNKNOWN	SYBR	None
43	B19	F6.5-	RGB(238,238,0)			EVD-IN	RGB(0,128,192)	UNKNOWN	SYBR	None
44	B20	F6.5-	RGB(238,238,0)			EVD-IN	RGB(0,128,192)	UNKNOWN	SYBR	None
45	B21	F6.5-	RGB(238,238,0)			EVD-IN	RGB(0,128,192)	UNKNOWN	SYBR	None
46	B22	F6.5-	RGB(238,238,0)			GAPC	RGB(176,23,31)	UNKNOWN	SYBR	None
47	B23	F6.5-	RGB(238,238,0)			GAPC	RGB(176,23,31)	UNKNOWN	SYBR	None
48	B24	F6.5-	RGB(238,238,0)			GAPC	RGB(176,23,31)	UNKNOWN	SYBR	None
49	C1	rdr6-15	RGB(176,23,31)			ACT2	RGB(255,255,0)	UNKNOWN	SYBR	None
50	C2	rdr6-15	RGB(176,23,31)			ACT2	RGB(255,255,0)	UNKNOWN	SYBR	None
51	C3	rdr6-15	RGB(176,23,31)			ACT2	RGB(255,255,0)	UNKNOWN	SYBR	None
52	C4	rdr6-15	RGB(176,23,31)			EVD-GAG	RGB(128,255,0)	UNKNOWN	SYBR	None
53	C5	rdr6-15	RGB(176,23,31)			EVD-GAG	RGB(128,255,0)	UNKNOWN	SYBR	None
54	C6	rdr6-15	RGB(176,23,31)			EVD-GAG	RGB(128,255,0)	UNKNOWN	SYBR	None
55	C7	rdr6-15	RGB(176,23,31)			EVD-IN	RGB(0,128,192)	UNKNOWN	SYBR	None
56	C8	rdr6-15	RGB(176,23,31)			EVD-IN	RGB(0,128,192)	UNKNOWN	SYBR	None
57	C9	rdr6-15	RGB(176,23,31)			EVD-IN	RGB(0,128,192)	UNKNOWN	SYBR	None
58	C10	rdr6-15	RGB(176,23,31)			GAPC	RGB(176,23,31)	UNKNOWN	SYBR	None
59	C11	rdr6-15	RGB(176,23,31)			GAPC	RGB(176,23,31)	UNKNOWN	SYBR	None
60	C12	rdr6-15	RGB(176,23,31)			GAPC	RGB(176,23,31)	UNKNOWN	SYBR	None
61	C13
62	C14
63	C15
64	C16
65	C17
66	C18
67	C19
68	C20
69	C21
70	C22
71	C23
72	C24
73	D1	F6.8+	RGB(0,0,255)			ACT2	RGB(255,255,0)	UNKNOWN	SYBR	None
74	D2	F6.8+	RGB(0,0,255)			ACT2	RGB(255,255,0)	UNKNOWN	SYBR	None
75	D3	F6.8+	RGB(0,0,255)			ACT2	RGB(255,255,0)	UNKNOWN	SYBR	None
76	D4	F6.8+	RGB(0,0,255)			EVD-GAG	RGB(128,255,0)	UNKNOWN	SYBR	None
77	D5	F6.8+	RGB(0,0,255)			EVD-GAG	RGB(128,255,0)	UNKNOWN	SYBR	None
78	D6	F6.8+	RGB(0,0,255)			EVD-GAG	RGB(128,255,0)	UNKNOWN	SYBR	None
79	D7	F6.8+	RGB(0,0,255)			EVD-IN	RGB(0,128,192)	UNKNOWN	SYBR	None
80	D8	F6.8+	RGB(0,0,255)			EVD-IN	RGB(0,128,192)	UNKNOWN	SYBR	None
81	D9	F6.8+	RGB(0,0,255)			EVD-IN	RGB(0,128,192)	UNKNOWN	SYBR	None
82	D10	F6.8+	RGB(0,0,255)			GAPC	RGB(176,23,31)	UNKNOWN	SYBR	None
83	D11	F6.8+	RGB(0,0,255)			GAPC	RGB(176,23,31)	UNKNOWN	SYBR	None
84	D12	F6.8+	RGB(0,0,255)			GAPC	RGB(176,23,31)	UNKNOWN	SYBR	None
85	D13	F6.6-	RGB(142,142,56)			ACT2	RGB(255,255,0)	UNKNOWN	SYBR	None
86	D14	F6.6-	RGB(142,142,56)			ACT2	RGB(255,255,0)	UNKNOWN	SYBR	None
87	D15	F6.6-	RGB(142,142,56)			ACT2	RGB(255,255,0)	UNKNOWN	SYBR	None
88	D16	F6.6-	RGB(142,142,56)			EVD-GAG	RGB(128,255,0)	UNKNOWN	SYBR	None
89	D17	F6.6-	RGB(142,142,56)			EVD-GAG	RGB(128,255,0)	UNKNOWN	SYBR	None
90	D18	F6.6-	RGB(142,142,56)			EVD-GAG	RGB(128,255,0)	UNKNOWN	SYBR	None
91	D19	F6.6-	RGB(142,142,56)			EVD-IN	RGB(0,128,192)	UNKNOWN	SYBR	None
92	D20	F6.6-	RGB(142,142,56)			EVD-IN	RGB(0,128,192)	UNKNOWN	SYBR	None
93	D21	F6.6-	RGB(142,142,56)			EVD-IN	RGB(0,128,192)	UNKNOWN	SYBR	None
94	D22	F6.6-	RGB(142,142,56)			GAPC	RGB(176,23,31)	UNKNOWN	SYBR	None
95	D23	F6.6-	RGB(142,142,56)			GAPC	RGB(176,23,31)	UNKNOWN	SYBR	None
96	D24	F6.6-	RGB(142,142,56)			GAPC	RGB(176,23,31)	UNKNOWN	SYBR	None
97	E1	F6.1+	RGB(176,23,31)			ACT2	RGB(255,255,0)	UNKNOWN	SYBR	None
98	E2	F6.1+	RGB(176,23,31)			ACT2	RGB(255,255,0)	UNKNOWN	SYBR	None
99	E3	F6.1+	RGB(176,23,31)			ACT2	RGB(255,255,0)	UNKNOWN	SYBR	None
100	E4	F6.1+	RGB(176,23,31)			EVD-GAG	RGB(128,255,0)	UNKNOWN	SYBR	None
101	E5	F6.1+	RGB(176,23,31)			EVD-GAG	RGB(128,255,0)	UNKNOWN	SYBR	None
102	E6	F6.1+	RGB(176,23,31)			EVD-GAG	RGB(128,255,0)	UNKNOWN	SYBR	None
103	E7	F6.1+	RGB(176,23,31)			EVD-IN	RGB(0,128,192)	UNKNOWN	SYBR	None
104	E8	F6.1+	RGB(176,23,31)			EVD-IN	RGB(0,128,192)	UNKNOWN	SYBR	None
105	E9	F6.1+	RGB(176,23,31)			EVD-IN	RGB(0,128,192)	UNKNOWN	SYBR	None
106	E10	F6.1+	RGB(176,23,31)			GAPC	RGB(176,23,31)	UNKNOWN	SYBR	None
107	E11	F6.1+	RGB(176,23,31)			GAPC	RGB(176,23,31)	UNKNOWN	SYBR	None
108	E12	F6.1+	RGB(176,23,31)			GAPC	RGB(176,23,31)	UNKNOWN	SYBR	None
109	E13
110	E14
111	E15
112	E16
113	E17
114	E18
115	E19
116	E20
117	E21
118	E22
119	E23
120	E24
121	F1	F6.9+	RGB(255,127,0)			ACT2	RGB(255,255,0)	UNKNOWN	SYBR	None
122	F2	F6.9+	RGB(255,127,0)			ACT2	RGB(255,255,0)	UNKNOWN	SYBR	None
123	F3	F6.9+	RGB(255,127,0)			ACT2	RGB(255,255,0)	UNKNOWN	SYBR	None
124	F4	F6.9+	RGB(255,127,0)			EVD-GAG	RGB(128,255,0)	UNKNOWN	SYBR	None
125	F5	F6.9+	RGB(255,127,0)			EVD-GAG	RGB(128,255,0)	UNKNOWN	SYBR	None
126	F6	F6.9+	RGB(255,127,0)			EVD-GAG	RGB(128,255,0)	UNKNOWN	SYBR	None
127	F7	F6.9+	RGB(255,127,0)			EVD-IN	RGB(0,128,192)	UNKNOWN	SYBR	None
128	F8	F6.9+	RGB(255,127,0)			EVD-IN	RGB(0,128,192)	UNKNOWN	SYBR	None
129	F9	F6.9+	RGB(255,127,0)			EVD-IN	RGB(0,128,192)	UNKNOWN	SYBR	None
130	F10	F6.9+	RGB(255,127,0)			GAPC	RGB(176,23,31)	UNKNOWN	SYBR	None
131	F11	F6.9+	RGB(255,127,0)			GAPC	RGB(176,23,31)	UNKNOWN	SYBR	None
132	F12	F6.9+	RGB(255,127,0)			GAPC	RGB(176,23,31)	UNKNOWN	SYBR	None
133	F13	F6.7-	RGB(238,44,44)			ACT2	RGB(255,255,0)	UNKNOWN	SYBR	None
134	F14	F6.7-	RGB(238,44,44)			ACT2	RGB(255,255,0)	UNKNOWN	SYBR	None
135	F15	F6.7-	RGB(238,44,44)			ACT2	RGB(255,255,0)	UNKNOWN	SYBR	None
136	F16	F6.7-	RGB(238,44,44)			EVD-GAG	RGB(128,255,0)	UNKNOWN	SYBR	None
137	F17	F6.7-	RGB(238,44,44)			EVD-GAG	RGB(128,255,0)	UNKNOWN	SYBR	None
138	F18	F6.7-	RGB(238,44,44)			EVD-GAG	RGB(128,255,0)	UNKNOWN	SYBR	None
139	F19	F6.7-	RGB(238,44,44)			EVD-IN	RGB(0,128,192)	UNKNOWN	SYBR	None
140	F20	F6.7-	RGB(238,44,44)			EVD-IN	RGB(0,128,192)	UNKNOWN	SYBR	None
141	F21	F6.7-	RGB(238,44,44)			EVD-IN	RGB(0,128,192)	UNKNOWN	SYBR	None
142	F22	F6.7-	RGB(238,44,44)			GAPC	RGB(176,23,31)	UNKNOWN	SYBR	None
143	F23	F6.7-	RGB(238,44,44)			GAPC	RGB(176,23,31)	UNKNOWN	SYBR	None
144	F24	F6.7-	RGB(238,44,44)			GAPC	RGB(176,23,31)	UNKNOWN	SYBR	None
145	G1	F6.2+	RGB(0,0,255)			ACT2	RGB(255,255,0)	UNKNOWN	SYBR	None
146	G2	F6.2+	RGB(0,0,255)			ACT2	RGB(255,255,0)	UNKNOWN	SYBR	None
147	G3	F6.2+	RGB(0,0,255)			ACT2	RGB(255,255,0)	UNKNOWN	SYBR	None
148	G4	F6.2+	RGB(0,0,255)			EVD-GAG	RGB(128,255,0)	UNKNOWN	SYBR	None
149	G5	F6.2+	RGB(0,0,255)			EVD-GAG	RGB(128,255,0)	UNKNOWN	SYBR	None
150	G6	F6.2+	RGB(0,0,255)			EVD-GAG	RGB(128,255,0)	UNKNOWN	SYBR	None
151	G7	F6.2+	RGB(0,0,255)			EVD-IN	RGB(0,128,192)	UNKNOWN	SYBR	None
152	G8	F6.2+	RGB(0,0,255)			EVD-IN	RGB(0,128,192)	UNKNOWN	SYBR	None
153	G9	F6.2+	RGB(0,0,255)			EVD-IN	RGB(0,128,192)	UNKNOWN	SYBR	None
154	G10	F6.2+	RGB(0,0,255)			GAPC	RGB(176,23,31)	UNKNOWN	SYBR	None
155	G11	F6.2+	RGB(0,0,255)			GAPC	RGB(176,23,31)	UNKNOWN	SYBR	None
156	G12	F6.2+	RGB(0,0,255)			GAPC	RGB(176,23,31)	UNKNOWN	SYBR	None
157	G13
158	G14
159	G15
160	G16
161	G17
162	G18
163	G19
164	G20
165	G21
166	G22
167	G23
168	G24
169	H1	F6.10+	RGB(238,121,66)			ACT2	RGB(255,255,0)	UNKNOWN	SYBR	None
170	H2	F6.10+	RGB(238,121,66)			ACT2	RGB(255,255,0)	UNKNOWN	SYBR	None
171	H3	F6.10+	RGB(238,121,66)			ACT2	RGB(255,255,0)	UNKNOWN	SYBR	None
172	H4	F6.10+	RGB(238,121,66)			EVD-GAG	RGB(128,255,0)	UNKNOWN	SYBR	None
173	H5	F6.10+	RGB(238,121,66)			EVD-GAG	RGB(128,255,0)	UNKNOWN	SYBR	None
174	H6	F6.10+	RGB(238,121,66)			EVD-GAG	RGB(128,255,0)	UNKNOWN	SYBR	None
175	H7	F6.10+	RGB(238,121,66)			EVD-IN	RGB(0,128,192)	UNKNOWN	SYBR	None
176	H8	F6.10+	RGB(238,121,66)			EVD-IN	RGB(0,128,192)	UNKNOWN	SYBR	None
177	H9	F6.10+	RGB(238,121,66)			EVD-IN	RGB(0,128,192)	UNKNOWN	SYBR	None
178	H10	F6.10+	RGB(238,121,66)			GAPC	RGB(176,23,31)	UNKNOWN	SYBR	None
179	H11	F6.10+	RGB(238,121,66)			GAPC	RGB(176,23,31)	UNKNOWN	SYBR	None
180	H12	F6.10+	RGB(238,121,66)			GAPC	RGB(176,23,31)	UNKNOWN	SYBR	None
181	H13	F6.8-	RGB(51,161,201)			ACT2	RGB(255,255,0)	UNKNOWN	SYBR	None
182	H14	F6.8-	RGB(51,161,201)			ACT2	RGB(255,255,0)	UNKNOWN	SYBR	None
183	H15	F6.8-	RGB(51,161,201)			ACT2	RGB(255,255,0)	UNKNOWN	SYBR	None
184	H16	F6.8-	RGB(51,161,201)			EVD-GAG	RGB(128,255,0)	UNKNOWN	SYBR	None
185	H17	F6.8-	RGB(51,161,201)			EVD-GAG	RGB(128,255,0)	UNKNOWN	SYBR	None
186	H18	F6.8-	RGB(51,161,201)			EVD-GAG	RGB(128,255,0)	UNKNOWN	SYBR	None
187	H19	F6.8-	RGB(51,161,201)			EVD-IN	RGB(0,128,192)	UNKNOWN	SYBR	None
188	H20	F6.8-	RGB(51,161,201)			EVD-IN	RGB(0,128,192)	UNKNOWN	SYBR	None
189	H21	F6.8-	RGB(51,161,201)			EVD-IN	RGB(0,128,192)	UNKNOWN	SYBR	None
190	H22	F6.8-	RGB(51,161,201)			GAPC	RGB(176,23,31)	UNKNOWN	SYBR	None
191	H23	F6.8-	RGB(51,161,201)			GAPC	RGB(176,23,31)	UNKNOWN	SYBR	None
192	H24	F6.8-	RGB(51,161,201)			GAPC	RGB(176,23,31)	UNKNOWN	SYBR	None
193	I1	F6.3+	RGB(0,139,69)			ACT2	RGB(255,255,0)	UNKNOWN	SYBR	None
194	I2	F6.3+	RGB(0,139,69)			ACT2	RGB(255,255,0)	UNKNOWN	SYBR	None
195	I3	F6.3+	RGB(0,139,69)			ACT2	RGB(255,255,0)	UNKNOWN	SYBR	None
196	I4	F6.3+	RGB(0,139,69)			EVD-GAG	RGB(128,255,0)	UNKNOWN	SYBR	None
197	I5	F6.3+	RGB(0,139,69)			EVD-GAG	RGB(128,255,0)	UNKNOWN	SYBR	None
198	I6	F6.3+	RGB(0,139,69)			EVD-GAG	RGB(128,255,0)	UNKNOWN	SYBR	None
199	I7	F6.3+	RGB(0,139,69)			EVD-IN	RGB(0,128,192)	UNKNOWN	SYBR	None
200	I8	F6.3+	RGB(0,139,69)			EVD-IN	RGB(0,128,192)	UNKNOWN	SYBR	None
201	I9	F6.3+	RGB(0,139,69)			EVD-IN	RGB(0,128,192)	UNKNOWN	SYBR	None
202	I10	F6.3+	RGB(0,139,69)			GAPC	RGB(176,23,31)	UNKNOWN	SYBR	None
203	I11	F6.3+	RGB(0,139,69)			GAPC	RGB(176,23,31)	UNKNOWN	SYBR	None
204	I12	F6.3+	RGB(0,139,69)			GAPC	RGB(176,23,31)	UNKNOWN	SYBR	None
205	I13
206	I14
207	I15
208	I16
209	I17
210	I18
211	I19
212	I20
213	I21
214	I22
215	I23
216	I24
217	J1	F6.1-	RGB(142,56,142)			ACT2	RGB(255,255,0)	UNKNOWN	SYBR	None
218	J2	F6.1-	RGB(142,56,142)			ACT2	RGB(255,255,0)	UNKNOWN	SYBR	None
219	J3	F6.1-	RGB(142,56,142)			ACT2	RGB(255,255,0)	UNKNOWN	SYBR	None
220	J4	F6.1-	RGB(142,56,142)			EVD-GAG	RGB(128,255,0)	UNKNOWN	SYBR	None
221	J5	F6.1-	RGB(142,56,142)			EVD-GAG	RGB(128,255,0)	UNKNOWN	SYBR	None
222	J6	F6.1-	RGB(142,56,142)			EVD-GAG	RGB(128,255,0)	UNKNOWN	SYBR	None
223	J7	F6.1-	RGB(142,56,142)			EVD-IN	RGB(0,128,192)	UNKNOWN	SYBR	None
224	J8	F6.1-	RGB(142,56,142)			EVD-IN	RGB(0,128,192)	UNKNOWN	SYBR	None
225	J9	F6.1-	RGB(142,56,142)			EVD-IN	RGB(0,128,192)	UNKNOWN	SYBR	None
226	J10	F6.1-	RGB(142,56,142)			GAPC	RGB(176,23,31)	UNKNOWN	SYBR	None
227	J11	F6.1-	RGB(142,56,142)			GAPC	RGB(176,23,31)	UNKNOWN	SYBR	None
228	J12	F6.1-	RGB(142,56,142)			GAPC	RGB(176,23,31)	UNKNOWN	SYBR	None
229	J13	F6.9-	RGB(238,18,137)			ACT2	RGB(255,255,0)	UNKNOWN	SYBR	None
230	J14	F6.9-	RGB(238,18,137)			ACT2	RGB(255,255,0)	UNKNOWN	SYBR	None
231	J15	F6.9-	RGB(238,18,137)			ACT2	RGB(255,255,0)	UNKNOWN	SYBR	None
232	J16	F6.9-	RGB(238,18,137)			EVD-GAG	RGB(128,255,0)	UNKNOWN	SYBR	None
233	J17	F6.9-	RGB(238,18,137)			EVD-GAG	RGB(128,255,0)	UNKNOWN	SYBR	None
234	J18	F6.9-	RGB(238,18,137)			EVD-GAG	RGB(128,255,0)	UNKNOWN	SYBR	None
235	J19	F6.9-	RGB(238,18,137)			EVD-IN	RGB(0,128,192)	UNKNOWN	SYBR	None
236	J20	F6.9-	RGB(238,18,137)			EVD-IN	RGB(0,128,192)	UNKNOWN	SYBR	None
237	J21	F6.9-	RGB(238,18,137)			EVD-IN	RGB(0,128,192)	UNKNOWN	SYBR	None
238	J22	F6.9-	RGB(238,18,137)			GAPC	RGB(176,23,31)	UNKNOWN	SYBR	None
239	J23	F6.9-	RGB(238,18,137)			GAPC	RGB(176,23,31)	UNKNOWN	SYBR	None
240	J24	F6.9-	RGB(238,18,137)			GAPC	RGB(176,23,31)	UNKNOWN	SYBR	None
241	K1	F6.4+	RGB(255,127,0)			ACT2	RGB(255,255,0)	UNKNOWN	SYBR	None
242	K2	F6.4+	RGB(255,127,0)			ACT2	RGB(255,255,0)	UNKNOWN	SYBR	None
243	K3	F6.4+	RGB(255,127,0)			ACT2	RGB(255,255,0)	UNKNOWN	SYBR	None
244	K4	F6.4+	RGB(255,127,0)			EVD-GAG	RGB(128,255,0)	UNKNOWN	SYBR	None
245	K5	F6.4+	RGB(255,127,0)			EVD-GAG	RGB(128,255,0)	UNKNOWN	SYBR	None
246	K6	F6.4+	RGB(255,127,0)			EVD-GAG	RGB(128,255,0)	UNKNOWN	SYBR	None
247	K7	F6.4+	RGB(255,127,0)			EVD-IN	RGB(0,128,192)	UNKNOWN	SYBR	None
248	K8	F6.4+	RGB(255,127,0)			EVD-IN	RGB(0,128,192)	UNKNOWN	SYBR	None
249	K9	F6.4+	RGB(255,127,0)			EVD-IN	RGB(0,128,192)	UNKNOWN	SYBR	None
250	K10	F6.4+	RGB(255,127,0)			GAPC	RGB(176,23,31)	UNKNOWN	SYBR	None
251	K11	F6.4+	RGB(255,127,0)			GAPC	RGB(176,23,31)	UNKNOWN	SYBR	None
252	K12	F6.4+	RGB(255,127,0)			GAPC	RGB(176,23,31)	UNKNOWN	SYBR	None
253	K13
254	K14
255	K15
256	K16
257	K17
258	K18
259	K19
260	K20
261	K21
262	K22
263	K23
264	K24
265	L1	F6.2-	RGB(198,113,113)			ACT2	RGB(255,255,0)	UNKNOWN	SYBR	None
266	L2	F6.2-	RGB(198,113,113)			ACT2	RGB(255,255,0)	UNKNOWN	SYBR	None
267	L3	F6.2-	RGB(198,113,113)			ACT2	RGB(255,255,0)	UNKNOWN	SYBR	None
268	L4	F6.2-	RGB(198,113,113)			EVD-GAG	RGB(128,255,0)	UNKNOWN	SYBR	None
269	L5	F6.2-	RGB(198,113,113)			EVD-GAG	RGB(128,255,0)	UNKNOWN	SYBR	None
270	L6	F6.2-	RGB(198,113,113)			EVD-GAG	RGB(128,255,0)	UNKNOWN	SYBR	None
271	L7	F6.2-	RGB(198,113,113)			EVD-IN	RGB(0,128,192)	UNKNOWN	SYBR	None
272	L8	F6.2-	RGB(198,113,113)			EVD-IN	RGB(0,128,192)	UNKNOWN	SYBR	None
273	L9	F6.2-	RGB(198,113,113)			EVD-IN	RGB(0,128,192)	UNKNOWN	SYBR	None
274	L10	F6.2-	RGB(198,113,113)			GAPC	RGB(176,23,31)	UNKNOWN	SYBR	None
275	L11	F6.2-	RGB(198,113,113)			GAPC	RGB(176,23,31)	UNKNOWN	SYBR	None
276	L12	F6.2-	RGB(198,113,113)			GAPC	RGB(176,23,31)	UNKNOWN	SYBR	None
277	L13	F6.10-	RGB(176,23,31)			ACT2	RGB(255,255,0)	UNKNOWN	SYBR	None
278	L14	F6.10-	RGB(176,23,31)			ACT2	RGB(255,255,0)	UNKNOWN	SYBR	None
279	L15	F6.10-	RGB(176,23,31)			ACT2	RGB(255,255,0)	UNKNOWN	SYBR	None
280	L16	F6.10-	RGB(176,23,31)			EVD-GAG	RGB(128,255,0)	UNKNOWN	SYBR	None
281	L17	F6.10-	RGB(176,23,31)			EVD-GAG	RGB(128,255,0)	UNKNOWN	SYBR	None
282	L18	F6.10-	RGB(176,23,31)			EVD-GAG	RGB(128,255,0)	UNKNOWN	SYBR	None
283	L19	F6.10-	RGB(176,23,31)			EVD-IN	RGB(0,128,192)	UNKNOWN	SYBR	None
284	L20	F6.10-	RGB(176,23,31)			EVD-IN	RGB(0,128,192)	UNKNOWN	SYBR	None
285	L21	F6.10-	RGB(176,23,31)			EVD-IN	RGB(0,128,192)	UNKNOWN	SYBR	None
286	L22	F6.10-	RGB(176,23,31)			GAPC	RGB(176,23,31)	UNKNOWN	SYBR	None
287	L23	F6.10-	RGB(176,23,31)			GAPC	RGB(176,23,31)	UNKNOWN	SYBR	None
288	L24	F6.10-	RGB(176,23,31)			GAPC	RGB(176,23,31)	UNKNOWN	SYBR	None
289	M1	F6.5+	RGB(139,137,112)			ACT2	RGB(255,255,0)	UNKNOWN	SYBR	None
290	M2	F6.5+	RGB(139,137,112)			ACT2	RGB(255,255,0)	UNKNOWN	SYBR	None
291	M3	F6.5+	RGB(139,137,112)			ACT2	RGB(255,255,0)	UNKNOWN	SYBR	None
292	M4	F6.5+	RGB(139,137,112)			EVD-GAG	RGB(128,255,0)	UNKNOWN	SYBR	None
293	M5	F6.5+	RGB(139,137,112)			EVD-GAG	RGB(128,255,0)	UNKNOWN	SYBR	None
294	M6	F6.5+	RGB(139,137,112)			EVD-GAG	RGB(128,255,0)	UNKNOWN	SYBR	None
295	M7	F6.5+	RGB(139,137,112)			EVD-IN	RGB(0,128,192)	UNKNOWN	SYBR	None
296	M8	F6.5+	RGB(139,137,112)			EVD-IN	RGB(0,128,192)	UNKNOWN	SYBR	None
297	M9	F6.5+	RGB(139,137,112)			EVD-IN	RGB(0,128,192)	UNKNOWN	SYBR	None
298	M10	F6.5+	RGB(139,137,112)			GAPC	RGB(176,23,31)	UNKNOWN	SYBR	None
299	M11	F6.5+	RGB(139,137,112)			GAPC	RGB(176,23,31)	UNKNOWN	SYBR	None
300	M12	F6.5+	RGB(139,137,112)			GAPC	RGB(176,23,31)	UNKNOWN	SYBR	None
301	M13
302	M14
303	M15
304	M16
305	M17
306	M18
307	M19
308	M20
309	M21
310	M22
311	M23
312	M24
313	N1	F6.3-	RGB(0,245,255)			ACT2	RGB(255,255,0)	UNKNOWN	SYBR	None
314	N2	F6.3-	RGB(0,245,255)			ACT2	RGB(255,255,0)	UNKNOWN	SYBR	None
315	N3	F6.3-	RGB(0,245,255)			ACT2	RGB(255,255,0)	UNKNOWN	SYBR	None
316	N4	F6.3-	RGB(0,245,255)			EVD-GAG	RGB(128,255,0)	UNKNOWN	SYBR	None
317	N5	F6.3-	RGB(0,245,255)			EVD-GAG	RGB(128,255,0)	UNKNOWN	SYBR	None
318	N6	F6.3-	RGB(0,245,255)			EVD-GAG	RGB(128,255,0)	UNKNOWN	SYBR	None
319	N7	F6.3-	RGB(0,245,255)			EVD-IN	RGB(0,128,192)	UNKNOWN	SYBR	None
320	N8	F6.3-	RGB(0,245,255)			EVD-IN	RGB(0,128,192)	UNKNOWN	SYBR	None
321	N9	F6.3-	RGB(0,245,255)			EVD-IN	RGB(0,128,192)	UNKNOWN	SYBR	None
322	N10	F6.3-	RGB(0,245,255)			GAPC	RGB(176,23,31)	UNKNOWN	SYBR	None
323	N11	F6.3-	RGB(0,245,255)			GAPC	RGB(176,23,31)	UNKNOWN	SYBR	None
324	N12	F6.3-	RGB(0,245,255)			GAPC	RGB(176,23,31)	UNKNOWN	SYBR	None
325	N13					ACT2	RGB(255,255,0)	NTC	SYBR	None
326	N14					ACT2	RGB(255,255,0)	NTC	SYBR	None
327	N15					ACT2	RGB(255,255,0)	NTC	SYBR	None
328	N16					EVD-GAG	RGB(128,255,0)	NTC	SYBR	None
329	N17					EVD-GAG	RGB(128,255,0)	NTC	SYBR	None
330	N18					EVD-GAG	RGB(128,255,0)	NTC	SYBR	None
331	N19					EVD-IN	RGB(0,128,192)	NTC	SYBR	None
332	N20					EVD-IN	RGB(0,128,192)	NTC	SYBR	None
333	N21					EVD-IN	RGB(0,128,192)	NTC	SYBR	None
334	N22					GAPC	RGB(176,23,31)	NTC	SYBR	None
335	N23					GAPC	RGB(176,23,31)	NTC	SYBR	None
336	N24					GAPC	RGB(176,23,31)	NTC	SYBR	None
337	O1	F6.6+	RGB(139,137,112)			ACT2	RGB(255,255,0)	UNKNOWN	SYBR	None
338	O2	F6.6+	RGB(139,137,112)			ACT2	RGB(255,255,0)	UNKNOWN	SYBR	None
339	O3	F6.6+	RGB(139,137,112)			ACT2	RGB(255,255,0)	UNKNOWN	SYBR	None
340	O4	F6.6+	RGB(139,137,112)			EVD-GAG	RGB(128,255,0)	UNKNOWN	SYBR	None
341	O5	F6.6+	RGB(139,137,112)			EVD-GAG	RGB(128,255,0)	UNKNOWN	SYBR	None
342	O6	F6.6+	RGB(139,137,112)			EVD-GAG	RGB(128,255,0)	UNKNOWN	SYBR	None
343	O7	F6.6+	RGB(139,137,112)			EVD-IN	RGB(0,128,192)	UNKNOWN	SYBR	None
344	O8	F6.6+	RGB(139,137,112)			EVD-IN	RGB(0,128,192)	UNKNOWN	SYBR	None
345	O9	F6.6+	RGB(139,137,112)			EVD-IN	RGB(0,128,192)	UNKNOWN	SYBR	None
346	O10	F6.6+	RGB(139,137,112)			GAPC	RGB(176,23,31)	UNKNOWN	SYBR	None
347	O11	F6.6+	RGB(139,137,112)			GAPC	RGB(176,23,31)	UNKNOWN	SYBR	None
348	O12	F6.6+	RGB(139,137,112)			GAPC	RGB(176,23,31)	UNKNOWN	SYBR	None
349	O13
350	O14
351	O15
352	O16
353	O17
354	O18
355	O19
356	O20
357	O21
358	O22
359	O23
360	O24
361	P1	F6.4-	RGB(238,220,130)			ACT2	RGB(255,255,0)	UNKNOWN	SYBR	None
362	P2	F6.4-	RGB(238,220,130)			ACT2	RGB(255,255,0)	UNKNOWN	SYBR	None
363	P3	F6.4-	RGB(238,220,130)			ACT2	RGB(255,255,0)	UNKNOWN	SYBR	None
364	P4	F6.4-	RGB(238,220,130)			EVD-GAG	RGB(128,255,0)	UNKNOWN	SYBR	None
365	P5	F6.4-	RGB(238,220,130)			EVD-GAG	RGB(128,255,0)	UNKNOWN	SYBR	None
366	P6	F6.4-	RGB(238,220,130)			EVD-GAG	RGB(128,255,0)	UNKNOWN	SYBR	None
367	P7	F6.4-	RGB(238,220,130)			EVD-IN	RGB(0,128,192)	UNKNOWN	SYBR	None
368	P8	F6.4-	RGB(238,220,130)			EVD-IN	RGB(0,128,192)	UNKNOWN	SYBR	None
369	P9	F6.4-	RGB(238,220,130)			EVD-IN	RGB(0,128,192)	UNKNOWN	SYBR	None
370	P10	F6.4-	RGB(238,220,130)			GAPC	RGB(176,23,31)	UNKNOWN	SYBR	None
371	P11	F6.4-	RGB(238,220,130)			GAPC	RGB(176,23,31)	UNKNOWN	SYBR	None
372	P12	F6.4-	RGB(238,220,130)			GAPC	RGB(176,23,31)	UNKNOWN	SYBR	None
373	P13
374	P14
375	P15
376	P16
377	P17
378	P18
379	P19
380	P20
381	P21
382	P22
383	P23
384	P24

## Sheet: Amplification Data
Block Type	384-Well Block
Calibration Background is expired	No
Calibration Background performed on	06-16-2021
Calibration Pure Dye ABY is expired	No
Calibration Pure Dye ABY performed on	06-16-2021
Calibration Pure Dye CY5 is expired	No
Calibration Pure Dye CY5 performed on	06-16-2021
Calibration Pure Dye FAM is expired	No
Calibration Pure Dye FAM performed on	06-16-2021
Calibration Pure Dye JUN is expired	No
Calibration Pure Dye JUN performed on	06-16-2021
Calibration Pure Dye MUSTANG PURPLE is expired	No
Calibration Pure Dye MUSTANG PURPLE performed on	06-16-2021
Calibration Pure Dye NED is expired	No
Calibration Pure Dye NED performed on	06-16-2021
Calibration Pure Dye ROX is expired	No
Calibration Pure Dye ROX performed on	06-16-2021
Calibration Pure Dye SYBR is expired	No
Calibration Pure Dye SYBR performed on	06-16-2021
Calibration Pure Dye TAMRA is expired	No
Calibration Pure Dye TAMRA performed on	06-16-2021
Calibration Pure Dye VIC is expired	No
Calibration Pure Dye VIC performed on	06-16-2021
Calibration ROI is expired	No
Calibration ROI performed on	06-16-2021
Calibration Uniformity is expired	No
Calibration Uniformity performed on	06-16-2021
Chemistry	SYBR_GREEN
Date Created	2022-01-20 17:51:38 PM CET
Experiment Barcode
Experiment File Name	C:\Users\lab.user\Desktop\qPCR\Marieke\Charact_individuals\rdr6_F6_individuals_CN_20012022.eds
Experiment Name	rdr6_F6_individuals_CN_20012022
Experiment Run End Time	2022-01-20 17:49:46 PM CET
Experiment Type	Comparative Cт (ΔΔCт)
Instrument Name	272531281
Instrument Serial Number	272531281
Instrument Type	QuantStudio™ 5 System
Passive Reference	ROX
Post-read Stage/Step
Pre-read Stage/Step
Quantification Cycle Method	Ct
Signal Smoothing On	true
Stage where Melt Analysis is performed	Stage3
Stage/ Cycle where Ct Analysis is performed	Stage2, Step2
Well	Well Position	Cycle	Target Name	Rn	Delta Rn
1	A1	1	ACT2	0.177299	-0.0133644
1	A1	2	ACT2	0.179267	-0.0125311
1	A1	3	ACT2	0.187119	-0.00581358
1	A1	4	ACT2	0.191235	-0.00283248
1	A1	5	ACT2	0.197101	0.00189911
1	A1	6	ACT2	0.198518	0.00218127
1	A1	7	ACT2	0.198845	0.00137341
1	A1	8	ACT2	0.20149	0.0028842
1	A1	9	ACT2	0.202149	0.00240784
1	A1	10	ACT2	0.203989	0.00311373
1	A1	11	ACT2	0.203737	0.00172737
1	A1	12	ACT2	0.202465	-0.000679373
1	A1	13	ACT2	0.202148	-0.00213129
1	A1	14	ACT2	0.204542	-0.000871764
1	A1	15	ACT2	0.204659	-0.00189003
1	A1	16	ACT2	0.206315	-0.00136841
1	A1	17	ACT2	0.216217	0.0073991
1	A1	18	ACT2	0.223328	0.0133759
1	A1	19	ACT2	0.229689	0.0186016
1	A1	20	ACT2	0.24781	0.0355883
1	A1	21	ACT2	0.283828	0.0704715
1	A1	22	ACT2	0.355115	0.140624
1	A1	23	ACT2	0.49613	0.280504
1	A1	24	ACT2	0.761762	0.545002
1	A1	25	ACT2	1.23758	1.01968
1	A1	26	ACT2	2.04881	1.82978
1	A1	27	ACT2	3.24749	3.02732
1	A1	28	ACT2	4.62129	4.4
1	A1	29	ACT2	5.66099	5.43856
1	A1	30	ACT2	6.31277	6.0892
1	A1	31	ACT2	6.86591	6.6412
1	A1	32	ACT2	7.33404	7.1082
1	A1	33	ACT2	7.66446	7.43749
1	A1	34	ACT2	7.90552	7.67741
1	A1	35	ACT2	8.08021	7.85097
1	A1	36	ACT2	8.21614	7.98576
1	A1	37	ACT2	8.3233	8.09179
1	A1	38	ACT2	8.39761	8.16497
1	A1	39	ACT2	8.46704	8.23326
1	A1	40	ACT2	8.52393	8.28902
2	A2	1	ACT2	0.124291	-0.00374721
2	A2	2	ACT2	0.126628	-0.00221116
2	A2	3	ACT2	0.124934	-0.00470578
2	A2	4	ACT2	0.12566	-0.00478056
2	A2	5	ACT2	0.130894	-0.000347164
2	A2	6	ACT2	0.136336	0.00429491
2	A2	7	ACT2	0.137002	0.00415975
2	A2	8	ACT2	0.136593	0.00295051
2	A2	9	ACT2	0.13766	0.00321701
2	A2	10	ACT2	0.138913	0.00366945
2	A2	11	ACT2	0.137091	0.00104688
2	A2	12	ACT2	0.135944	-0.000900289
2	A2	13	ACT2	0.135456	-0.00218887
2	A2	14	ACT2	0.135451	-0.00299432
2	A2	15	ACT2	0.134329	-0.00491777
2	A2	16	ACT2	0.1355	-0.00454695
2	A2	17	ACT2	0.142607	0.00175996
2	A2	18	ACT2	0.145931	0.00428321
2	A2	19	ACT2	0.154061	0.0116128
2	A2	20	ACT2	0.176095	0.0328457
2	A2	21	ACT2	0.216453	0.0724037
2	A2	22	ACT2	0.292272	0.147421
2	A2	23	ACT2	0.437079	0.291428
2	A2	24	ACT2	0.714501	0.56805
2	A2	25	ACT2	1.22408	1.07682
2	A2	26	ACT2	2.10338	1.95533
2	A2	27	ACT2	3.4087	3.25985
2	A2	28	ACT2	4.96206	4.8124
2	A2	29	ACT2	6.19642	6.04597
2	A2	30	ACT2	6.93642	6.78516
2	A2	31	ACT2	7.51827	7.36621
2	A2	32	ACT2	8.02348	7.87062
2	A2	33	ACT2	8.37225	8.2186
2	A2	34	ACT2	8.62751	8.47305
2	A2	35	ACT2	8.81553	8.66027
2	A2	36	ACT2	8.96274	8.80669
2	A2	37	ACT2	9.05504	8.89818
2	A2	38	ACT2	9.10906	8.9514
2	A2	39	ACT2	9.16766	9.0092
2	A2	40	ACT2	9.20775	9.04849
3	A3	1	ACT2	0.147252	-0.00506243
3	A3	2	ACT2	0.149629	-0.00378318
3	A3	3	ACT2	0.151815	-0.00269587
3	A3	4	ACT2	0.154478	-0.00113161
3	A3	5	ACT2	0.159136	0.0024271
3	A3	6	ACT2	0.162744	0.0049371
3	A3	7	ACT2	0.162812	0.00390665
3	A3	8	ACT2	0.161207	0.0012031
3	A3	9	ACT2	0.158979	-0.00212367
3	A3	10	ACT2	0.15939	-0.00281199
3	A3	11	ACT2	0.16317	-0.000129793
3	A3	12	ACT2	0.164856	0.000457416
3	A3	13	ACT2	0.161599	-0.00389858
3	A3	14	ACT2	0.161155	-0.00544163
3	A3	15	ACT2	0.16455	-0.00314436
3	A3	16	ACT2	0.166999	-0.00179476
3	A3	17	ACT2	0.174426	0.00453383
3	A3	18	ACT2	0.176698	0.00570706
3	A3	19	ACT2	0.184296	0.0122063
3	A3	20	ACT2	0.205133	0.0319454
3	A3	21	ACT2	0.241289	0.0670025
3	A3	22	ACT2	0.313672	0.138287
3	A3	23	ACT2	0.454654	0.27817
3	A3	24	ACT2	0.723324	0.545741
3	A3	25	ACT2	1.2223	1.04362
3	A3	26	ACT2	2.08763	1.90785
3	A3	27	ACT2	3.39812	3.21725
3	A3	28	ACT2	4.96495	4.78298
3	A3	29	ACT2	6.24292	6.05984
3	A3	30	ACT2	7.02768	6.84351
3	A3	31	ACT2	7.6287	7.44342
3	A3	32	ACT2	8.11873	7.93235
3	A3	33	ACT2	8.50751	8.32004
3	A3	34	ACT2	8.79061	8.60204
3	A3	35	ACT2	8.99629	8.80662
3	A3	36	ACT2	9.15564	8.96488
3	A3	37	ACT2	9.26124	9.06938
3	A3	38	ACT2	9.33072	9.13775
3	A3	39	ACT2	9.4074	9.21334
3	A3	40	ACT2	9.445	9.24984
4	A4	1	EVD-GAG	0.364791	-0.0537997
4	A4	2	EVD-GAG	0.376327	-0.0453471
4	A4	3	EVD-GAG	0.403269	-0.021489
4	A4	4	EVD-GAG	0.419506	-0.00833576
4	A4	5	EVD-GAG	0.43118	0.000255
4	A4	6	EVD-GAG	0.439432	0.00542285
4	A4	7	EVD-GAG	0.446366	0.00927364
4	A4	8	EVD-GAG	0.452193	0.0120162
4	A4	9	EVD-GAG	0.453528	0.0102672
4	A4	10	EVD-GAG	0.454326	0.00798194
4	A4	11	EVD-GAG	0.4554	0.00597223
4	A4	12	EVD-GAG	0.45495	0.00243881
4	A4	13	EVD-GAG	0.453855	-0.00174001
4	A4	14	EVD-GAG	0.454856	-0.00382306
4	A4	15	EVD-GAG	0.455041	-0.00672175
4	A4	16	EVD-GAG	0.456298	-0.0085488
4	A4	17	EVD-GAG	0.464961	-0.00296953
4	A4	18	EVD-GAG	0.473907	0.0028933
4	A4	19	EVD-GAG	0.489546	0.0154487
4	A4	20	EVD-GAG	0.524321	0.0471395
4	A4	21	EVD-GAG	0.594331	0.114066
4	A4	22	EVD-GAG	0.716866	0.233517
4	A4	23	EVD-GAG	0.967716	0.481284
4	A4	24	EVD-GAG	1.43122	0.941699
4	A4	25	EVD-GAG	2.22369	1.73109
4	A4	26	EVD-GAG	3.42439	2.92871
4	A4	27	EVD-GAG	4.82512	4.32635
4	A4	28	EVD-GAG	5.99181	5.48995
4	A4	29	EVD-GAG	6.85002	6.34509
4	A4	30	EVD-GAG	7.56035	7.05233
4	A4	31	EVD-GAG	8.11278	7.60168
4	A4	32	EVD-GAG	8.51993	8.00574
4	A4	33	EVD-GAG	8.82359	8.30632
4	A4	34	EVD-GAG	9.04704	8.52668
4	A4	35	EVD-GAG	9.21889	8.69546
4	A4	36	EVD-GAG	9.35835	8.83183
4	A4	37	EVD-GAG	9.47091	8.9413
4	A4	38	EVD-GAG	9.57504	9.04236
4	A4	39	EVD-GAG	9.64719	9.11142
4	A4	40	EVD-GAG	9.69895	9.16009
5	A5	1	EVD-GAG	0.303296	-0.0733037
5	A5	2	EVD-GAG	0.321315	-0.0590687
5	A5	3	EVD-GAG	0.352925	-0.0312418
5	A5	4	EVD-GAG	0.378924	-0.00902593
5	A5	5	EVD-GAG	0.397606	0.00587244
5	A5	6	EVD-GAG	0.408289	0.0127717
5	A5	7	EVD-GAG	0.413219	0.0139185
5	A5	8	EVD-GAG	0.415795	0.0127111
5	A5	9	EVD-GAG	0.417038	0.0101708
5	A5	10	EVD-GAG	0.415983	0.00533267
5	A5	11	EVD-GAG	0.417409	0.00297543
5	A5	12	EVD-GAG	0.419404	0.00118643
5	A5	13	EVD-GAG	0.41869	-0.00331031
5	A5	14	EVD-GAG	0.420607	-0.00517706
5	A5	15	EVD-GAG	0.422223	-0.0073441
5	A5	16	EVD-GAG	0.424511	-0.00883987
5	A5	17	EVD-GAG	0.435344	-0.00179009
5	A5	18	EVD-GAG	0.445813	0.00489574
5	A5	19	EVD-GAG	0.45877	0.0140684
5	A5	20	EVD-GAG	0.491426	0.0429416
5	A5	21	EVD-GAG	0.557891	0.105623
5	A5	22	EVD-GAG	0.684381	0.22833
5	A5	23	EVD-GAG	0.935491	0.475656
5	A5	24	EVD-GAG	1.40335	0.939733
5	A5	25	EVD-GAG	2.20348	1.73607
5	A5	26	EVD-GAG	3.42931	2.95812
5	A5	27	EVD-GAG	4.92553	4.45056
5	A5	28	EVD-GAG	6.22353	5.74477
5	A5	29	EVD-GAG	7.14611	6.66357
5	A5	30	EVD-GAG	7.83097	7.34465
5	A5	31	EVD-GAG	8.35386	7.86376
5	A5	32	EVD-GAG	8.75807	8.26419
5	A5	33	EVD-GAG	9.05594	8.55827
5	A5	34	EVD-GAG	9.3061	8.80465
5	A5	35	EVD-GAG	9.47162	8.96639
5	A5	36	EVD-GAG	9.60784	9.09882
5	A5	37	EVD-GAG	9.71725	9.20445
5	A5	38	EVD-GAG	9.78924	9.27265
5	A5	39	EVD-GAG	9.86426	9.34389
5	A5	40	EVD-GAG	9.91177	9.38762
6	A6	1	EVD-GAG	0.320933	-0.0567645
6	A6	2	EVD-GAG	0.334736	-0.0456075
6	A6	3	EVD-GAG	0.360635	-0.0223535
6	A6	4	EVD-GAG	0.377482	-0.00815154
6	A6	5	EVD-GAG	0.392232	0.00395397
6	A6	6	EVD-GAG	0.397427	0.00650435
6	A6	7	EVD-GAG	0.402372	0.00880349
6	A6	8	EVD-GAG	0.407	0.0107866
6	A6	9	EVD-GAG	0.40759	0.00873173
6	A6	10	EVD-GAG	0.407765	0.00626153
6	A6	11	EVD-GAG	0.406781	0.00263278
6	A6	12	EVD-GAG	0.409044	0.00225067
6	A6	13	EVD-GAG	0.408677	-0.000761788
6	A6	14	EVD-GAG	0.40968	-0.0024029
6	A6	15	EVD-GAG	0.410191	-0.00453729
6	A6	16	EVD-GAG	0.410779	-0.00659486
6	A6	17	EVD-GAG	0.414895	-0.00512326
6	A6	18	EVD-GAG	0.417564	-0.00509988
6	A6	19	EVD-GAG	0.434726	0.00941744
6	A6	20	EVD-GAG	0.467235	0.0392815
6	A6	21	EVD-GAG	0.528201	0.097602
6	A6	22	EVD-GAG	0.646272	0.213029
6	A6	23	EVD-GAG	0.876422	0.440533
6	A6	24	EVD-GAG	1.30789	0.869353
6	A6	25	EVD-GAG	2.0694	1.62822
6	A6	26	EVD-GAG	3.24869	2.80487
6	A6	27	EVD-GAG	4.71447	4.268
6	A6	28	EVD-GAG	6.03589	5.58678
6	A6	29	EVD-GAG	6.96783	6.51607
6	A6	30	EVD-GAG	7.67429	7.21989
6	A6	31	EVD-GAG	8.22241	7.76536
6	A6	32	EVD-GAG	8.64474	8.18504
6	A6	33	EVD-GAG	8.95134	8.489
6	A6	34	EVD-GAG	9.17258	8.70759
6	A6	35	EVD-GAG	9.35667	8.88904
6	A6	36	EVD-GAG	9.50779	9.03751
6	A6	37	EVD-GAG	9.59396	9.12104
6	A6	38	EVD-GAG	9.66635	9.19078
6	A6	39	EVD-GAG	9.7354	9.25719
6	A6	40	EVD-GAG	9.77538	9.29453
7	A7	1	EVD-IN	0.105852	-0.0144768
7	A7	2	EVD-IN	0.109308	-0.0121065
7	A7	3	EVD-IN	0.11388	-0.0086202
7	A7	4	EVD-IN	0.119676	-0.00391041
7	A7	5	EVD-IN	0.126689	0.00201669
7	A7	6	EVD-IN	0.131461	0.00570234
7	A7	7	EVD-IN	0.131928	0.00508292
7	A7	8	EVD-IN	0.130377	0.00244592
7	A7	9	EVD-IN	0.130083	0.00106645
7	A7	10	EVD-IN	0.131274	0.00117087
7	A7	11	EVD-IN	0.131445	0.000255417
7	A7	12	EVD-IN	0.133629	0.00135393
7	A7	13	EVD-IN	0.133232	-0.000129439
7	A7	14	EVD-IN	0.132367	-0.00207988
7	A7	15	EVD-IN	0.133365	-0.0021682
7	A7	16	EVD-IN	0.134433	-0.0021864
7	A7	17	EVD-IN	0.141639	0.00393313
7	A7	18	EVD-IN	0.151916	0.0131244
7	A7	19	EVD-IN	0.173147	0.0332696
7	A7	20	EVD-IN	0.216169	0.0752052
7	A7	21	EVD-IN	0.292954	0.150904
7	A7	22	EVD-IN	0.442924	0.299788
7	A7	23	EVD-IN	0.738776	0.594554
7	A7	24	EVD-IN	1.29088	1.14557
7	A7	25	EVD-IN	2.23426	2.08787
7	A7	26	EVD-IN	3.68257	3.53509
7	A7	27	EVD-IN	5.47757	5.32901
7	A7	28	EVD-IN	7.0345	6.88484
7	A7	29	EVD-IN	7.982	7.83126
7	A7	30	EVD-IN	8.61075	8.45893
7	A7	31	EVD-IN	9.1059	8.95299
7	A7	32	EVD-IN	9.44125	9.28726
7	A7	33	EVD-IN	9.68963	9.53455
7	A7	34	EVD-IN	9.87258	9.71642
7	A7	35	EVD-IN	9.97891	9.82166
7	A7	36	EVD-IN	10.0758	9.91744
7	A7	37	EVD-IN	10.1427	9.98325
7	A7	38	EVD-IN	10.2088	10.0482
7	A7	39	EVD-IN	10.2308	10.0692
7	A7	40	EVD-IN	10.2242	10.0615
8	A8	1	EVD-IN	0.0945955	-0.015564
8	A8	2	EVD-IN	0.0972843	-0.0131124
8	A8	3	EVD-IN	0.106436	-0.00419848
8	A8	4	EVD-IN	0.109404	-0.00146753
8	A8	5	EVD-IN	0.111141	3.28369e-05
8	A8	6	EVD-IN	0.113346	0.00200012
8	A8	7	EVD-IN	0.114579	0.00299588
8	A8	8	EVD-IN	0.11439	0.00257019
8	A8	9	EVD-IN	0.114667	0.00260957
8	A8	10	EVD-IN	0.113119	0.000824
8	A8	11	EVD-IN	0.11186	-0.000671771
8	A8	12	EVD-IN	0.111154	-0.00161512
8	A8	13	EVD-IN	0.11075	-0.00225658
8	A8	14	EVD-IN	0.111749	-0.00149501
8	A8	15	EVD-IN	0.114153	0.000671897
8	A8	16	EVD-IN	0.121323	0.0076043
8	A8	17	EVD-IN	0.130832	0.0168761
8	A8	18	EVD-IN	0.136814	0.022621
8	A8	19	EVD-IN	0.156871	0.0424407
8	A8	20	EVD-IN	0.201344	0.0866769
8	A8	21	EVD-IN	0.286625	0.17172
8	A8	22	EVD-IN	0.446019	0.330877
8	A8	23	EVD-IN	0.751567	0.636188
8	A8	24	EVD-IN	1.32361	1.208
8	A8	25	EVD-IN	2.30289	2.18704
8	A8	26	EVD-IN	3.77443	3.65834
8	A8	27	EVD-IN	5.55403	5.43771
8	A8	28	EVD-IN	7.06711	6.95055
8	A8	29	EVD-IN	7.99805	7.88125
8	A8	30	EVD-IN	8.59921	8.48217
8	A8	31	EVD-IN	9.0862	8.96892
8	A8	32	EVD-IN	9.42399	9.30648
8	A8	33	EVD-IN	9.65492	9.53717
8	A8	34	EVD-IN	9.82385	9.70587
8	A8	35	EVD-IN	9.95061	9.83239
8	A8	36	EVD-IN	10.0348	9.91637
8	A8	37	EVD-IN	10.0955	9.97679
8	A8	38	EVD-IN	10.1479	10.029
8	A8	39	EVD-IN	10.1706	10.0515
8	A8	40	EVD-IN	10.1714	10.052
9	A9	1	EVD-IN	0.120039	-0.0114739
9	A9	2	EVD-IN	0.122828	-0.00897915
9	A9	3	EVD-IN	0.1278	-0.00430019
9	A9	4	EVD-IN	0.130852	-0.00154199
9	A9	5	EVD-IN	0.136441	0.00375347
9	A9	6	EVD-IN	0.136244	0.00326327
9	A9	7	EVD-IN	0.134899	0.00162424
9	A9	8	EVD-IN	0.133528	-3.99193e-05
9	A9	9	EVD-IN	0.132803	-0.00105866
9	A9	10	EVD-IN	0.133714	-0.000441138
9	A9	11	EVD-IN	0.136722	0.00227295
9	A9	12	EVD-IN	0.133483	-0.00125947
9	A9	13	EVD-IN	0.132364	-0.00267148
9	A9	14	EVD-IN	0.134067	-0.0012619
9	A9	15	EVD-IN	0.136078	0.00045552
9	A9	16	EVD-IN	0.137122	0.00120531
9	A9	17	EVD-IN	0.143348	0.00713846
9	A9	18	EVD-IN	0.154814	0.0183103
9	A9	19	EVD-IN	0.175122	0.0383247
9	A9	20	EVD-IN	0.219791	0.0827003
9	A9	21	EVD-IN	0.301968	0.164584
9	A9	22	EVD-IN	0.453873	0.316195
9	A9	23	EVD-IN	0.753376	0.615404
9	A9	24	EVD-IN	1.3185	1.18024
9	A9	25	EVD-IN	2.29648	2.15792
9	A9	26	EVD-IN	3.7692	3.63034
9	A9	27	EVD-IN	5.56671	5.42756
9	A9	28	EVD-IN	7.11226	6.97282
9	A9	29	EVD-IN	8.05035	7.91062
9	A9	30	EVD-IN	8.67785	8.53783
9	A9	31	EVD-IN	9.16665	9.02633
9	A9	32	EVD-IN	9.50491	9.36429
9	A9	33	EVD-IN	9.74842	9.60751
9	A9	34	EVD-IN	9.93143	9.79023
9	A9	35	EVD-IN	10.0479	9.90644
9	A9	36	EVD-IN	10.124	9.98219
9	A9	37	EVD-IN	10.1957	10.0536
9	A9	38	EVD-IN	10.243	10.1007
9	A9	39	EVD-IN	10.2749	10.1322
9	A9	40	EVD-IN	10.2801	10.1371
10	A10	1	GAPC	0.0979264	-0.00452954
10	A10	2	GAPC	0.0980738	-0.00420696
10	A10	3	GAPC	0.0993809	-0.00272463
10	A10	4	GAPC	0.101751	-0.000179473
10	A10	5	GAPC	0.105483	0.00372777
10	A10	6	GAPC	0.103646	0.00206646
10	A10	7	GAPC	0.102763	0.00135808
10	A10	8	GAPC	0.103432	0.00220242
10	A10	9	GAPC	0.101212	0.000157502
10	A10	10	GAPC	0.0995088	-0.00137024
10	A10	11	GAPC	0.0964378	-0.00426611
10	A10	12	GAPC	0.0965386	-0.00399004
10	A10	13	GAPC	0.0993766	-0.000976898
10	A10	14	GAPC	0.0996942	-0.00048409
10	A10	15	GAPC	0.100185	0.000181832
10	A10	16	GAPC	0.100357	0.000529011
10	A10	17	GAPC	0.101378	0.00172519
10	A10	18	GAPC	0.101521	0.00204322
10	A10	19	GAPC	0.104885	0.00558234
10	A10	20	GAPC	0.116395	0.0172684
10	A10	21	GAPC	0.13764	0.0386886
10	A10	22	GAPC	0.173984	0.0752069
10	A10	23	GAPC	0.244652	0.14605
10	A10	24	GAPC	0.376847	0.27842
10	A10	25	GAPC	0.596861	0.49861
10	A10	26	GAPC	0.93923	0.841154
10	A10	27	GAPC	1.37792	1.28002
10	A10	28	GAPC	1.8648	1.76708
10	A10	29	GAPC	2.36387	2.26632
10	A10	30	GAPC	2.8768	2.77942
10	A10	31	GAPC	3.37055	3.27335
10	A10	32	GAPC	3.80842	3.7114
10	A10	33	GAPC	4.17089	4.07404
10	A10	34	GAPC	4.47637	4.37969
10	A10	35	GAPC	4.72199	4.6255
10	A10	36	GAPC	4.90303	4.80671
10	A10	37	GAPC	5.05394	4.9578
10	A10	38	GAPC	5.18385	5.08788
10	A10	39	GAPC	5.29623	5.20043
10	A10	40	GAPC	5.37381	5.27819
11	A11	1	GAPC	0.122778	-0.0127372
11	A11	2	GAPC	0.12588	-0.0108622
11	A11	3	GAPC	0.132872	-0.00509896
11	A11	4	GAPC	0.136589	-0.00260919
11	A11	5	GAPC	0.1409	0.000474337
11	A11	6	GAPC	0.143726	0.00207189
11	A11	7	GAPC	0.147043	0.00416112
11	A11	8	GAPC	0.147211	0.00310198
11	A11	9	GAPC	0.147322	0.00198481
11	A11	10	GAPC	0.148523	0.00195812
11	A11	11	GAPC	0.149009	0.00121653
11	A11	12	GAPC	0.148601	-0.000419088
11	A11	13	GAPC	0.148395	-0.00185337
11	A11	14	GAPC	0.147904	-0.00357179
11	A11	15	GAPC	0.148835	-0.00386857
11	A11	16	GAPC	0.152302	-0.00162997
11	A11	17	GAPC	0.159242	0.00408216
11	A11	18	GAPC	0.164023	0.00763583
11	A11	19	GAPC	0.175453	0.0178382
11	A11	20	GAPC	0.196374	0.0375312
11	A11	21	GAPC	0.235383	0.0753126
11	A11	22	GAPC	0.313226	0.151927
11	A11	23	GAPC	0.469279	0.306753
11	A11	24	GAPC	0.753688	0.589934
11	A11	25	GAPC	1.28212	1.11714
11	A11	26	GAPC	2.19169	2.02548
11	A11	27	GAPC	3.57253	3.40509
11	A11	28	GAPC	5.24725	5.07858
11	A11	29	GAPC	6.69871	6.52882
11	A11	30	GAPC	7.61546	7.44434
11	A11	31	GAPC	8.21225	8.0399
11	A11	32	GAPC	8.6631	8.48952
11	A11	33	GAPC	9.02325	8.84844
11	A11	34	GAPC	9.29278	9.11675
11	A11	35	GAPC	9.48612	9.30886
11	A11	36	GAPC	9.63873	9.46024
11	A11	37	GAPC	9.73822	9.55851
11	A11	38	GAPC	9.82772	9.64678
11	A11	39	GAPC	9.89666	9.71449
11	A11	40	GAPC	9.92672	9.74333
12	A12	1	GAPC	0.309479	-0.0213892
12	A12	2	GAPC	0.314045	-0.0183249
12	A12	3	GAPC	0.326525	-0.00734557
12	A12	4	GAPC	0.336446	0.00107388
12	A12	5	GAPC	0.34084	0.00396583
12	A12	6	GAPC	0.343481	0.00510588
12	A12	7	GAPC	0.343869	0.00399204
12	A12	8	GAPC	0.343499	0.00212072
12	A12	9	GAPC	0.343552	0.00067232
12	A12	10	GAPC	0.343015	-0.00136563
12	A12	11	GAPC	0.343092	-0.00278992
12	A12	12	GAPC	0.345372	-0.00201158
12	A12	13	GAPC	0.345655	-0.00322999
12	A12	14	GAPC	0.346197	-0.00418913
12	A12	15	GAPC	0.347368	-0.00451994
12	A12	16	GAPC	0.351791	-0.00159839
12	A12	17	GAPC	0.35823	0.00333934
12	A12	18	GAPC	0.363172	0.00678013
12	A12	19	GAPC	0.372756	0.0148628
12	A12	20	GAPC	0.387688	0.0282931
12	A12	21	GAPC	0.425218	0.0643223
12	A12	22	GAPC	0.495563	0.133166
12	A12	23	GAPC	0.63489	0.270992
12	A12	24	GAPC	0.901903	0.536503
12	A12	25	GAPC	1.38627	1.01936
12	A12	26	GAPC	2.22553	1.85712
12	A12	27	GAPC	3.52708	3.15718
12	A12	28	GAPC	5.144	4.77259
12	A12	29	GAPC	6.58453	6.21162
12	A12	30	GAPC	7.522	7.14759
12	A12	31	GAPC	8.14459	7.76868
12	A12	32	GAPC	8.619	8.24159
12	A12	33	GAPC	9.0232	8.64429
12	A12	34	GAPC	9.31114	8.93073
12	A12	35	GAPC	9.51673	9.13481
12	A12	36	GAPC	9.66469	9.28127
12	A12	37	GAPC	9.77774	9.39282
12	A12	38	GAPC	9.86809	9.48167
12	A12	39	GAPC	9.92332	9.5354
12	A12	40	GAPC	9.95265	9.56322
13	A13	1
13	A13	2
13	A13	3
13	A13	4
13	A13	5
13	A13	6
13	A13	7
13	A13	8
13	A13	9
13	A13	10
13	A13	11
13	A13	12
13	A13	13
13	A13	14
13	A13	15
13	A13	16
13	A13	17
13	A13	18
13	A13	19
13	A13	20
13	A13	21
13	A13	22
13	A13	23
13	A13	24
13	A13	25
13	A13	26
13	A13	27
13	A13	28
13	A13	29
13	A13	30
13	A13	31
13	A13	32
13	A13	33
13	A13	34
13	A13	35
13	A13	36
13	A13	37
13	A13	38
13	A13	39
13	A13	40
14	A14	1
14	A14	2
14	A14	3
14	A14	4
14	A14	5
14	A14	6
14	A14	7
14	A14	8
14	A14	9
14	A14	10
14	A14	11
14	A14	12
14	A14	13
14	A14	14
14	A14	15
14	A14	16
14	A14	17
14	A14	18
14	A14	19
14	A14	20
14	A14	21
14	A14	22
14	A14	23
14	A14	24
14	A14	25
14	A14	26
14	A14	27
14	A14	28
14	A14	29
14	A14	30
14	A14	31
14	A14	32
14	A14	33
14	A14	34
14	A14	35
14	A14	36
14	A14	37
14	A14	38
14	A14	39
14	A14	40
15	A15	1
15	A15	2
15	A15	3
15	A15	4
15	A15	5
15	A15	6
15	A15	7
15	A15	8
15	A15	9
15	A15	10
15	A15	11
15	A15	12
15	A15	13
15	A15	14
15	A15	15
15	A15	16
15	A15	17
15	A15	18
15	A15	19
15	A15	20
15	A15	21
15	A15	22
15	A15	23
15	A15	24
15	A15	25
15	A15	26
15	A15	27
15	A15	28
15	A15	29
15	A15	30
15	A15	31
15	A15	32
15	A15	33
15	A15	34
15	A15	35
15	A15	36
15	A15	37
15	A15	38
15	A15	39
15	A15	40
16	A16	1
16	A16	2
16	A16	3
16	A16	4
16	A16	5
16	A16	6
16	A16	7
16	A16	8
16	A16	9
16	A16	10
16	A16	11
16	A16	12
16	A16	13
16	A16	14
16	A16	15
16	A16	16
16	A16	17
16	A16	18
16	A16	19
16	A16	20
16	A16	21
16	A16	22
16	A16	23
16	A16	24
16	A16	25
16	A16	26
16	A16	27
16	A16	28
16	A16	29
16	A16	30
16	A16	31
16	A16	32
16	A16	33
16	A16	34
16	A16	35
16	A16	36
16	A16	37
16	A16	38
16	A16	39
16	A16	40
17	A17	1
17	A17	2
17	A17	3
17	A17	4
17	A17	5
17	A17	6
17	A17	7
17	A17	8
17	A17	9
17	A17	10
17	A17	11
17	A17	12
17	A17	13
17	A17	14
17	A17	15
17	A17	16
17	A17	17
17	A17	18
17	A17	19
17	A17	20
17	A17	21
17	A17	22
17	A17	23
17	A17	24
17	A17	25
17	A17	26
17	A17	27
17	A17	28
17	A17	29
17	A17	30
17	A17	31
17	A17	32
17	A17	33
17	A17	34
17	A17	35
17	A17	36
17	A17	37
17	A17	38
17	A17	39
17	A17	40
18	A18	1
18	A18	2
18	A18	3
18	A18	4
18	A18	5
18	A18	6
18	A18	7
18	A18	8
18	A18	9
18	A18	10
18	A18	11
18	A18	12
18	A18	13
18	A18	14
18	A18	15
18	A18	16
18	A18	17
18	A18	18
18	A18	19
18	A18	20
18	A18	21
18	A18	22
18	A18	23
18	A18	24
18	A18	25
18	A18	26
18	A18	27
18	A18	28
18	A18	29
18	A18	30
18	A18	31
18	A18	32
18	A18	33
18	A18	34
18	A18	35
18	A18	36
18	A18	37
18	A18	38
18	A18	39
18	A18	40
19	A19	1
19	A19	2
19	A19	3
19	A19	4
19	A19	5
19	A19	6
19	A19	7
19	A19	8
19	A19	9
19	A19	10
19	A19	11
19	A19	12
19	A19	13
19	A19	14
19	A19	15
19	A19	16
19	A19	17
19	A19	18
19	A19	19
19	A19	20
19	A19	21
19	A19	22
19	A19	23
19	A19	24
19	A19	25
19	A19	26
19	A19	27
19	A19	28
19	A19	29
19	A19	30
19	A19	31
19	A19	32
19	A19	33
19	A19	34
19	A19	35
19	A19	36
19	A19	37
19	A19	38
19	A19	39
19	A19	40
20	A20	1
20	A20	2
20	A20	3
20	A20	4
20	A20	5
20	A20	6
20	A20	7
20	A20	8
20	A20	9
20	A20	10
20	A20	11
20	A20	12
20	A20	13
20	A20	14
20	A20	15
20	A20	16
20	A20	17
20	A20	18
20	A20	19
20	A20	20
20	A20	21
20	A20	22
20	A20	23
20	A20	24
20	A20	25
20	A20	26
20	A20	27
20	A20	28
20	A20	29
20	A20	30
20	A20	31
20	A20	32
20	A20	33
20	A20	34
20	A20	35
20	A20	36
20	A20	37
20	A20	38
20	A20	39
20	A20	40
21	A21	1
21	A21	2
21	A21	3
21	A21	4
21	A21	5
21	A21	6
21	A21	7
21	A21	8
21	A21	9
21	A21	10
21	A21	11
21	A21	12
21	A21	13
21	A21	14
21	A21	15
21	A21	16
21	A21	17
21	A21	18
21	A21	19
21	A21	20
21	A21	21
21	A21	22
21	A21	23
21	A21	24
21	A21	25
21	A21	26
21	A21	27
21	A21	28
21	A21	29
21	A21	30
21	A21	31
21	A21	32
21	A21	33
21	A21	34
21	A21	35
21	A21	36
21	A21	37
21	A21	38
21	A21	39
21	A21	40
22	A22	1
22	A22	2
22	A22	3
22	A22	4
22	A22	5
22	A22	6
22	A22	7
22	A22	8
22	A22	9
22	A22	10
22	A22	11
22	A22	12
22	A22	13
22	A22	14
22	A22	15
22	A22	16
22	A22	17
22	A22	18
22	A22	19
22	A22	20
22	A22	21
22	A22	22
22	A22	23
22	A22	24
22	A22	25
22	A22	26
22	A22	27
22	A22	28
22	A22	29
22	A22	30
22	A22	31
22	A22	32
22	A22	33
22	A22	34
22	A22	35
22	A22	36
22	A22	37
22	A22	38
22	A22	39
22	A22	40
23	A23	1
23	A23	2
23	A23	3
23	A23	4
23	A23	5
23	A23	6
23	A23	7
23	A23	8
23	A23	9
23	A23	10
23	A23	11
23	A23	12
23	A23	13
23	A23	14
23	A23	15
23	A23	16
23	A23	17
23	A23	18
23	A23	19
23	A23	20
23	A23	21
23	A23	22
23	A23	23
23	A23	24
23	A23	25
23	A23	26
23	A23	27
23	A23	28
23	A23	29
23	A23	30
23	A23	31
23	A23	32
23	A23	33
23	A23	34
23	A23	35
23	A23	36
23	A23	37
23	A23	38
23	A23	39
23	A23	40
24	A24	1
24	A24	2
24	A24	3
24	A24	4
24	A24	5
24	A24	6
24	A24	7
24	A24	8
24	A24	9
24	A24	10
24	A24	11
24	A24	12
24	A24	13
24	A24	14
24	A24	15
24	A24	16
24	A24	17
24	A24	18
24	A24	19
24	A24	20
24	A24	21
24	A24	22
24	A24	23
24	A24	24
24	A24	25
24	A24	26
24	A24	27
24	A24	28
24	A24	29
24	A24	30
24	A24	31
24	A24	32
24	A24	33
24	A24	34
24	A24	35
24	A24	36
24	A24	37
24	A24	38
24	A24	39
24	A24	40
25	B1	1	ACT2	0.102372	-0.00731168
25	B1	2	ACT2	0.103531	-0.00710646
25	B1	3	ACT2	0.107684	-0.00390734
25	B1	4	ACT2	0.110067	-0.00247809
25	B1	5	ACT2	0.112413	-0.00108646
25	B1	6	ACT2	0.114754	0.000300833
25	B1	7	ACT2	0.119311	0.00390477
25	B1	8	ACT2	0.117881	0.00152041
25	B1	9	ACT2	0.11804	0.000725755
25	B1	10	ACT2	0.121498	0.00323018
25	B1	11	ACT2	0.122178	0.0029559
25	B1	12	ACT2	0.121679	0.00150343
25	B1	13	ACT2	0.120964	-0.000165433
25	B1	14	ACT2	0.120598	-0.00148541
25	B1	15	ACT2	0.121556	-0.00148127
25	B1	16	ACT2	0.122316	-0.00167454
25	B1	17	ACT2	0.123082	-0.00186274
25	B1	18	ACT2	0.12927	0.00337217
25	B1	19	ACT2	0.139517	0.0126647
25	B1	20	ACT2	0.154885	0.0270791
25	B1	21	ACT2	0.192474	0.0637143
25	B1	22	ACT2	0.263104	0.133391
25	B1	23	ACT2	0.401999	0.271332
25	B1	24	ACT2	0.657035	0.525414
25	B1	25	ACT2	1.12611	0.993537
25	B1	26	ACT2	1.92265	1.78912
25	B1	27	ACT2	3.10665	2.97217
25	B1	28	ACT2	4.46488	4.32944
25	B1	29	ACT2	5.49575	5.35936
25	B1	30	ACT2	6.22773	6.09039
25	B1	31	ACT2	6.8957	6.7574
25	B1	32	ACT2	7.42747	7.28822
25	B1	33	ACT2	7.8364	7.6962
25	B1	34	ACT2	8.13139	7.99024
25	B1	35	ACT2	8.35299	8.21088
25	B1	36	ACT2	8.51574	8.37267
25	B1	37	ACT2	8.62384	8.47982
25	B1	38	ACT2	8.71327	8.5683
25	B1	39	ACT2	8.78841	8.64249
25	B1	40	ACT2	8.82708	8.6802
26	B2	1	ACT2	0.190173	-0.0112565
26	B2	2	ACT2	0.190423	-0.0121326
26	B2	3	ACT2	0.193769	-0.00991237
26	B2	4	ACT2	0.200603	-0.00420351
26	B2	5	ACT2	0.205539	-0.000393118
26	B2	6	ACT2	0.213658	0.00659979
26	B2	7	ACT2	0.213551	0.00536709
26	B2	8	ACT2	0.213173	0.00386384
26	B2	9	ACT2	0.214551	0.00411654
26	B2	10	ACT2	0.214179	0.00261909
26	B2	11	ACT2	0.213418	0.000732765
26	B2	12	ACT2	0.214012	0.000200495
26	B2	13	ACT2	0.214088	-0.000848398
26	B2	14	ACT2	0.214768	-0.00129493
26	B2	15	ACT2	0.215064	-0.00212446
26	B2	16	ACT2	0.215513	-0.00280044
26	B2	17	ACT2	0.215667	-0.00377242
26	B2	18	ACT2	0.219021	-0.00154417
26	B2	19	ACT2	0.225085	0.0033942
26	B2	20	ACT2	0.228516	0.0057003
26	B2	21	ACT2	0.242862	0.0189208
26	B2	22	ACT2	0.268535	0.0434681
26	B2	23	ACT2	0.318973	0.0927801
26	B2	24	ACT2	0.406721	0.179403
26	B2	25	ACT2	0.563941	0.335497
26	B2	26	ACT2	0.824741	0.595172
26	B2	27	ACT2	1.2092	0.978503
26	B2	28	ACT2	1.70475	1.47293
26	B2	29	ACT2	2.26192	2.02898
26	B2	30	ACT2	2.86973	2.63566
26	B2	31	ACT2	3.52149	3.28629
26	B2	32	ACT2	4.19687	3.96054
26	B2	33	ACT2	4.85684	4.61939
26	B2	34	ACT2	5.47678	5.23821
26	B2	35	ACT2	6.02388	5.78418
26	B2	36	ACT2	6.47844	6.23761
26	B2	37	ACT2	6.86026	6.61831
26	B2	38	ACT2	7.15791	6.91483
26	B2	39	ACT2	7.42063	7.17643
26	B2	40	ACT2	7.60612	7.36079
27	B3	1	ACT2	0.113397	-0.00655241
27	B3	2	ACT2	0.11454	-0.00698519
27	B3	3	ACT2	0.118902	-0.0041999
27	B3	4	ACT2	0.122373	-0.00230566
27	B3	5	ACT2	0.126444	0.000189153
27	B3	6	ACT2	0.130641	0.00280966
27	B3	7	ACT2	0.131921	0.00251355
27	B3	8	ACT2	0.131646	0.000662354
27	B3	9	ACT2	0.132535	-2.50167e-05
27	B3	10	ACT2	0.135572	0.00143541
27	B3	11	ACT2	0.13865	0.00293682
27	B3	12	ACT2	0.138812	0.00152199
27	B3	13	ACT2	0.13828	-0.000586115
27	B3	14	ACT2	0.139073	-0.00136949
27	B3	15	ACT2	0.141336	-0.000683022
27	B3	16	ACT2	0.141681	-0.00191431
27	B3	17	ACT2	0.143341	-0.0018313
27	B3	18	ACT2	0.147594	0.000845882
27	B3	19	ACT2	0.157906	0.00958077
27	B3	20	ACT2	0.177581	0.0276802
27	B3	21	ACT2	0.21631	0.0648318
27	B3	22	ACT2	0.284717	0.131663
27	B3	23	ACT2	0.421363	0.266732
27	B3	24	ACT2	0.68817	0.531963
27	B3	25	ACT2	1.17684	1.01906
27	B3	26	ACT2	2.0202	1.86084
27	B3	27	ACT2	3.29442	3.13348
27	B3	28	ACT2	4.79319	4.63067
27	B3	29	ACT2	5.94298	5.77889
27	B3	30	ACT2	6.68748	6.52181
27	B3	31	ACT2	7.43086	7.26362
27	B3	32	ACT2	8.08435	7.91554
27	B3	33	ACT2	8.5525	8.3821
27	B3	34	ACT2	8.88219	8.71022
27	B3	35	ACT2	9.08629	8.91275
27	B3	36	ACT2	9.26926	9.09413
27	B3	37	ACT2	9.39372	9.21702
27	B3	38	ACT2	9.47201	9.29374
27	B3	39	ACT2	9.54062	9.36076
27	B3	40	ACT2	9.57711	9.39568
28	B4	1	EVD-GAG	0.243541	-0.0161947
28	B4	2	EVD-GAG	0.251135	-0.0180094
28	B4	3	EVD-GAG	0.265998	-0.0125564
28	B4	4	EVD-GAG	0.282807	-0.00515695
28	B4	5	EVD-GAG	0.29759	0.000216323
28	B4	6	EVD-GAG	0.315055	0.00827204
28	B4	7	EVD-GAG	0.325954	0.00976157
28	B4	8	EVD-GAG	0.333492	0.00789019
28	B4	9	EVD-GAG	0.337198	0.00218654
28	B4	10	EVD-GAG	0.346676	0.00225473
28	B4	11	EVD-GAG	0.352457	-0.00137376
28	B4	12	EVD-GAG	0.360914	-0.00232621
28	B4	13	EVD-GAG	0.367366	-0.00528344
28	B4	14	EVD-GAG	0.378174	-0.00388463
28	B4	15	EVD-GAG	0.392469	0.000999972
28	B4	16	EVD-GAG	0.431197	0.0303186
28	B4	17	EVD-GAG	0.510544	0.100257
28	B4	18	EVD-GAG	0.660756	0.241058
28	B4	19	EVD-GAG	0.940279	0.511172
28	B4	20	EVD-GAG	1.45058	1.01206
28	B4	21	EVD-GAG	2.32168	1.87375
28	B4	22	EVD-GAG	3.60218	3.14484
28	B4	23	EVD-GAG	5.06238	4.59563
28	B4	24	EVD-GAG	6.26653	5.79038
28	B4	25	EVD-GAG	7.10935	6.62379
28	B4	26	EVD-GAG	7.8223	7.32732
28	B4	27	EVD-GAG	8.40446	7.90007
28	B4	28	EVD-GAG	8.82895	8.31515
28	B4	29	EVD-GAG	9.10968	8.58648
28	B4	30	EVD-GAG	9.32808	8.79547
28	B4	31	EVD-GAG	9.49194	8.94992
28	B4	32	EVD-GAG	9.61185	9.06042
28	B4	33	EVD-GAG	9.70458	9.14374
28	B4	34	EVD-GAG	9.81894	9.24869
28	B4	35	EVD-GAG	9.87511	9.29545
28	B4	36	EVD-GAG	9.91469	9.32562
28	B4	37	EVD-GAG	9.9505	9.35202
28	B4	38	EVD-GAG	9.97721	9.36932
28	B4	39	EVD-GAG	10.0134	9.3961
28	B4	40	EVD-GAG	10.0213	9.3946
29	B5	1	EVD-GAG	0.241864	-0.0322522
29	B5	2	EVD-GAG	0.248904	-0.0313022
29	B5	3	EVD-GAG	0.268279	-0.0180184
29	B5	4	EVD-GAG	0.285886	-0.00650107
29	B5	5	EVD-GAG	0.302969	0.00449159
29	B5	6	EVD-GAG	0.314673	0.0101042
29	B5	7	EVD-GAG	0.322741	0.0120819
29	B5	8	EVD-GAG	0.327449	0.0106993
29	B5	9	EVD-GAG	0.327722	0.00488246
29	B5	10	EVD-GAG	0.328741	-0.000189441
29	B5	11	EVD-GAG	0.331291	-0.00372965
29	B5	12	EVD-GAG	0.335653	-0.00545854
29	B5	13	EVD-GAG	0.338839	-0.00836236
29	B5	14	EVD-GAG	0.346546	-0.00674614
29	B5	15	EVD-GAG	0.366508	0.00712527
29	B5	16	EVD-GAG	0.404056	0.0385823
29	B5	17	EVD-GAG	0.485374	0.11381
29	B5	18	EVD-GAG	0.634527	0.256872
29	B5	19	EVD-GAG	0.920888	0.537143
29	B5	20	EVD-GAG	1.44553	1.05569
29	B5	21	EVD-GAG	2.32885	1.93293
29	B5	22	EVD-GAG	3.60363	3.20162
29	B5	23	EVD-GAG	5.03247	4.62436
29	B5	24	EVD-GAG	6.20111	5.78691
29	B5	25	EVD-GAG	7.01382	6.59353
29	B5	26	EVD-GAG	7.73006	7.30368
29	B5	27	EVD-GAG	8.32278	7.89032
29	B5	28	EVD-GAG	8.74911	8.31055
29	B5	29	EVD-GAG	9.03821	8.59356
29	B5	30	EVD-GAG	9.26828	8.81754
29	B5	31	EVD-GAG	9.44126	8.98443
29	B5	32	EVD-GAG	9.56236	9.09944
29	B5	33	EVD-GAG	9.66482	9.19581
29	B5	34	EVD-GAG	9.75288	9.27778
29	B5	35	EVD-GAG	9.81874	9.33755
29	B5	36	EVD-GAG	9.87567	9.38839
29	B5	37	EVD-GAG	9.91475	9.42138
29	B5	38	EVD-GAG	9.95939	9.45992
29	B5	39	EVD-GAG	9.98797	9.48242
29	B5	40	EVD-GAG	10.0091	9.49742
30	B6	1	EVD-GAG	0.217621	-0.0176784
30	B6	2	EVD-GAG	0.225499	-0.0205946
30	B6	3	EVD-GAG	0.240205	-0.0166821
30	B6	4	EVD-GAG	0.256236	-0.0114446
30	B6	5	EVD-GAG	0.273777	-0.00469705
30	B6	6	EVD-GAG	0.296555	0.00728648
30	B6	7	EVD-GAG	0.313924	0.0138618
30	B6	8	EVD-GAG	0.327368	0.0165121
30	B6	9	EVD-GAG	0.337217	0.0155669
30	B6	10	EVD-GAG	0.340361	0.00791774
30	B6	11	EVD-GAG	0.341454	-0.00178317
30	B6	12	EVD-GAG	0.35037	-0.00366121
30	B6	13	EVD-GAG	0.353817	-0.0110078
30	B6	14	EVD-GAG	0.36375	-0.011869
30	B6	15	EVD-GAG	0.382411	-0.00400102
30	B6	16	EVD-GAG	0.419681	0.0224753
30	B6	17	EVD-GAG	0.496014	0.0880141
30	B6	18	EVD-GAG	0.640255	0.221461
30	B6	19	EVD-GAG	0.911964	0.482377
30	B6	20	EVD-GAG	1.41469	0.974308
30	B6	21	EVD-GAG	2.27946	1.82829
30	B6	22	EVD-GAG	3.55865	3.09668
30	B6	23	EVD-GAG	5.04089	4.56813
30	B6	24	EVD-GAG	6.279	5.79545
30	B6	25	EVD-GAG	7.14299	6.64864
30	B6	26	EVD-GAG	7.88524	7.38009
30	B6	27	EVD-GAG	8.48385	7.96791
30	B6	28	EVD-GAG	8.90472	8.37799
30	B6	29	EVD-GAG	9.23571	8.69818
30	B6	30	EVD-GAG	9.47307	8.92475
30	B6	31	EVD-GAG	9.63639	9.07728
30	B6	32	EVD-GAG	9.76241	9.1925
30	B6	33	EVD-GAG	9.85371	9.27301
30	B6	34	EVD-GAG	9.94247	9.35097
30	B6	35	EVD-GAG	9.99237	9.39008
30	B6	36	EVD-GAG	10.0312	9.41813
30	B6	37	EVD-GAG	10.0783	9.45444
30	B6	38	EVD-GAG	10.1169	9.48223
30	B6	39	EVD-GAG	10.1651	9.51966
30	B6	40	EVD-GAG	10.1882	9.53199
31	B7	1	EVD-IN	0.0934312	-0.00186672
31	B7	2	EVD-IN	0.0943621	-0.00329234
31	B7	3	EVD-IN	0.0979992	-0.00201164
31	B7	4	EVD-IN	0.102362	-4.927e-06
31	B7	5	EVD-IN	0.105748	0.00102467
31	B7	6	EVD-IN	0.108924	0.00184331
31	B7	7	EVD-IN	0.110713	0.00127591
31	B7	8	EVD-IN	0.113377	0.00158374
31	B7	9	EVD-IN	0.11413	-2.00493e-05
31	B7	10	EVD-IN	0.113798	-0.0027083
31	B7	11	EVD-IN	0.114667	-0.0041954
31	B7	12	EVD-IN	0.121301	8.19193e-05
31	B7	13	EVD-IN	0.126706	0.00313076
31	B7	14	EVD-IN	0.135759	0.00982733
31	B7	15	EVD-IN	0.157442	0.0291534
31	B7	16	EVD-IN	0.198975	0.0683299
31	B7	17	EVD-IN	0.28117	0.148168
31	B7	18	EVD-IN	0.442739	0.307381
31	B7	19	EVD-IN	0.751311	0.613597
31	B7	20	EVD-IN	1.31614	1.17607
31	B7	21	EVD-IN	2.27892	2.1365
31	B7	22	EVD-IN	3.69947	3.55468
31	B7	23	EVD-IN	5.36239	5.21525
31	B7	24	EVD-IN	6.70226	6.55277
31	B7	25	EVD-IN	7.6163	7.46445
31	B7	26	EVD-IN	8.32352	8.16931
31	B7	27	EVD-IN	8.85849	8.70193
31	B7	28	EVD-IN	9.23972	9.0808
31	B7	29	EVD-IN	9.49717	9.33589
31	B7	30	EVD-IN	9.65972	9.49609
31	B7	31	EVD-IN	9.77592	9.60993
31	B7	32	EVD-IN	9.85991	9.69157
31	B7	33	EVD-IN	9.90889	9.73819
31	B7	34	EVD-IN	9.95075	9.77769
31	B7	35	EVD-IN	9.96178	9.78636
31	B7	36	EVD-IN	9.96151	9.78373
31	B7	37	EVD-IN	9.95909	9.77896
31	B7	38	EVD-IN	9.96411	9.78162
31	B7	39	EVD-IN	9.95986	9.77501
31	B7	40	EVD-IN	9.95273	9.76554
32	B8	1	EVD-IN	0.0946985	-0.000894169
32	B8	2	EVD-IN	0.0966667	-0.00103216
32	B8	3	EVD-IN	0.100249	0.000443772
32	B8	4	EVD-IN	0.102865	0.000953967
32	B8	5	EVD-IN	0.107365	0.00334717
32	B8	6	EVD-IN	0.104226	-0.00189782
32	B8	7	EVD-IN	0.104185	-0.00404461
32	B8	8	EVD-IN	0.109482	-0.000854351
32	B8	9	EVD-IN	0.113331	0.000888318
32	B8	10	EVD-IN	0.115169	0.00062024
32	B8	11	EVD-IN	0.115302	-0.00135302
32	B8	12	EVD-IN	0.118077	-0.0006846
32	B8	13	EVD-IN	0.123448	0.00258093
32	B8	14	EVD-IN	0.131326	0.00835197
32	B8	15	EVD-IN	0.15373	0.0286498
32	B8	16	EVD-IN	0.19962	0.0724336
32	B8	17	EVD-IN	0.289542	0.16025
32	B8	18	EVD-IN	0.457837	0.326438
32	B8	19	EVD-IN	0.773628	0.640123
32	B8	20	EVD-IN	1.35725	1.22163
32	B8	21	EVD-IN	2.34897	2.21125
32	B8	22	EVD-IN	3.81636	3.67654
32	B8	23	EVD-IN	5.52056	5.37863
32	B8	24	EVD-IN	6.89808	6.75404
32	B8	25	EVD-IN	7.82024	7.6741
32	B8	26	EVD-IN	8.53056	8.38231
32	B8	27	EVD-IN	9.05676	8.90641
32	B8	28	EVD-IN	9.42378	9.27132
32	B8	29	EVD-IN	9.68213	9.52756
32	B8	30	EVD-IN	9.86703	9.71036
32	B8	31	EVD-IN	9.99105	9.83227
32	B8	32	EVD-IN	10.0859	9.92503
32	B8	33	EVD-IN	10.1472	9.98421
32	B8	34	EVD-IN	10.1595	9.99435
32	B8	35	EVD-IN	10.1564	9.98924
32	B8	36	EVD-IN	10.1756	10.0063
32	B8	37	EVD-IN	10.1916	10.0202
32	B8	38	EVD-IN	10.2149	10.0414
32	B8	39	EVD-IN	10.2094	10.0338
32	B8	40	EVD-IN	10.1739	9.99616
33	B9	1	EVD-IN	0.0984375	-0.00318898
33	B9	2	EVD-IN	0.101211	-0.00223534
33	B9	3	EVD-IN	0.10447	-0.000795599
33	B9	4	EVD-IN	0.106472	-0.000612968
33	B9	5	EVD-IN	0.111303	0.00239811
33	B9	6	EVD-IN	0.112713	0.00198791
33	B9	7	EVD-IN	0.112524	-2.03337e-05
33	B9	8	EVD-IN	0.113357	-0.00100725
33	B9	9	EVD-IN	0.116367	0.000182953
33	B9	10	EVD-IN	0.115919	-0.00208394
33	B9	11	EVD-IN	0.115861	-0.00396179
33	B9	12	EVD-IN	0.120617	-0.00102573
33	B9	13	EVD-IN	0.128401	0.00493863
33	B9	14	EVD-IN	0.135651	0.0103692
33	B9	15	EVD-IN	0.154902	0.0278004
33	B9	16	EVD-IN	0.196985	0.0680641
33	B9	17	EVD-IN	0.274126	0.143385
33	B9	18	EVD-IN	0.426135	0.293574
33	B9	19	EVD-IN	0.713603	0.579223
33	B9	20	EVD-IN	1.23965	1.10345
33	B9	21	EVD-IN	2.13221	1.99419
33	B9	22	EVD-IN	3.402	3.26216
33	B9	23	EVD-IN	4.77223	4.63057
33	B9	24	EVD-IN	5.85493	5.71145
33	B9	25	EVD-IN	6.70862	6.56332
33	B9	26	EVD-IN	7.4115	7.26438
33	B9	27	EVD-IN	7.93304	7.7841
33	B9	28	EVD-IN	8.32667	8.17591
33	B9	29	EVD-IN	8.59912	8.44654
33	B9	30	EVD-IN	8.80921	8.65481
33	B9	31	EVD-IN	8.95947	8.80325
33	B9	32	EVD-IN	9.06788	8.90984
33	B9	33	EVD-IN	9.14952	8.98966
33	B9	34	EVD-IN	9.21197	9.05029
33	B9	35	EVD-IN	9.25557	9.09207
33	B9	36	EVD-IN	9.29652	9.1312
33	B9	37	EVD-IN	9.30757	9.14044
33	B9	38	EVD-IN	9.30445	9.1355
33	B9	39	EVD-IN	9.30238	9.1316
33	B9	40	EVD-IN	9.29906	9.12646
34	B10	1	GAPC	0.337567	0.015071
34	B10	2	GAPC	0.333201	0.0116637
34	B10	3	GAPC	0.325996	0.00541717
34	B10	4	GAPC	0.323567	0.00394667
34	B10	5	GAPC	0.322551	0.00388909
34	B10	6	GAPC	0.320567	0.00286342
34	B10	7	GAPC	0.314369	-0.0023755
34	B10	8	GAPC	0.308489	-0.00729747
34	B10	9	GAPC	0.308502	-0.00632583
34	B10	10	GAPC	0.310452	-0.00341798
34	B10	11	GAPC	0.310027	-0.00288446
34	B10	12	GAPC	0.308455	-0.00349812
34	B10	13	GAPC	0.308464	-0.00253014
34	B10	14	GAPC	0.309575	-0.000460543
34	B10	15	GAPC	0.310016	0.000938946
34	B10	16	GAPC	0.311191	0.00307262
34	B10	17	GAPC	0.315823	0.00866213
34	B10	18	GAPC	0.321769	0.0155669
34	B10	19	GAPC	0.329456	0.0242128
34	B10	20	GAPC	0.351467	0.0471818
34	B10	21	GAPC	0.397974	0.0946475
34	B10	22	GAPC	0.481314	0.178946
34	B10	23	GAPC	0.644065	0.342655
34	B10	24	GAPC	0.9499	0.649449
34	B10	25	GAPC	1.50031	1.20081
34	B10	26	GAPC	2.41948	2.12095
34	B10	27	GAPC	3.76335	3.46577
34	B10	28	GAPC	5.28403	4.98741
34	B10	29	GAPC	6.48279	6.18713
34	B10	30	GAPC	7.236	6.9413
34	B10	31	GAPC	7.83805	7.54431
34	B10	32	GAPC	8.33242	8.03964
34	B10	33	GAPC	8.70768	8.41586
34	B10	34	GAPC	8.99449	8.70362
34	B10	35	GAPC	9.17157	8.88166
34	B10	36	GAPC	9.26452	8.97557
34	B10	37	GAPC	9.36604	9.07805
34	B10	38	GAPC	9.46068	9.17364
34	B10	39	GAPC	9.50453	9.21846
34	B10	40	GAPC	9.5028	9.21768
35	B11	1	GAPC	0.129848	-0.0100877
35	B11	2	GAPC	0.132595	-0.00717575
35	B11	3	GAPC	0.1359	-0.00370511
35	B11	4	GAPC	0.137664	-0.00177665
35	B11	5	GAPC	0.139819	0.000544373
35	B11	6	GAPC	0.14073	0.00162022
35	B11	7	GAPC	0.14131	0.0023654
35	B11	8	GAPC	0.141459	0.00267883
35	B11	9	GAPC	0.140689	0.0020739
35	B11	10	GAPC	0.140455	0.00200479
35	B11	11	GAPC	0.140536	0.00225082
35	B11	12	GAPC	0.1363	-0.00182006
35	B11	13	GAPC	0.13467	-0.00328451
35	B11	14	GAPC	0.133289	-0.00450081
35	B11	15	GAPC	0.134399	-0.00322553
35	B11	16	GAPC	0.138371	0.000911743
35	B11	17	GAPC	0.141157	0.00386259
35	B11	18	GAPC	0.147508	0.0103786
35	B11	19	GAPC	0.157048	0.0200836
35	B11	20	GAPC	0.176536	0.0397366
35	B11	21	GAPC	0.217186	0.0805517
35	B11	22	GAPC	0.29605	0.159581
35	B11	23	GAPC	0.446711	0.310407
35	B11	24	GAPC	0.732904	0.596765
35	B11	25	GAPC	1.25759	1.12162
35	B11	26	GAPC	2.1529	2.01709
35	B11	27	GAPC	3.50286	3.36721
35	B11	28	GAPC	5.1254	4.98992
35	B11	29	GAPC	6.49219	6.35687
35	B11	30	GAPC	7.37383	7.23868
35	B11	31	GAPC	8.09418	7.9592
35	B11	32	GAPC	8.68291	8.5481
35	B11	33	GAPC	9.13762	9.00297
35	B11	34	GAPC	9.4342	9.29971
35	B11	35	GAPC	9.63472	9.5004
35	B11	36	GAPC	9.79621	9.66205
35	B11	37	GAPC	9.9211	9.78711
35	B11	38	GAPC	10.0081	9.87423
35	B11	39	GAPC	10.0721	9.93845
35	B11	40	GAPC	10.0968	9.96329
36	B12	1	GAPC	0.122125	-0.0153982
36	B12	2	GAPC	0.123351	-0.0158707
36	B12	3	GAPC	0.128129	-0.0127917
36	B12	4	GAPC	0.134583	-0.00803571
36	B12	5	GAPC	0.143565	-0.000752939
36	B12	6	GAPC	0.150963	0.00494649
36	B12	7	GAPC	0.157275	0.00956015
36	B12	8	GAPC	0.158441	0.00902752
36	B12	9	GAPC	0.157534	0.00642228
36	B12	10	GAPC	0.156786	0.0039754
36	B12	11	GAPC	0.157258	0.00274864
36	B12	12	GAPC	0.156663	0.000455134
36	B12	13	GAPC	0.155748	-0.00215889
36	B12	14	GAPC	0.155377	-0.00422863
36	B12	15	GAPC	0.155888	-0.00541566
36	B12	16	GAPC	0.160133	-0.00286908
36	B12	17	GAPC	0.162189	-0.00251201
36	B12	18	GAPC	0.168029	0.001629
36	B12	19	GAPC	0.17662	0.00852117
36	B12	20	GAPC	0.198136	0.0283387
36	B12	21	GAPC	0.241023	0.0695268
36	B12	22	GAPC	0.315264	0.142069
36	B12	23	GAPC	0.463734	0.288841
36	B12	24	GAPC	0.749324	0.572733
36	B12	25	GAPC	1.27215	1.09386
36	B12	26	GAPC	2.16758	1.98759
36	B12	27	GAPC	3.51088	3.3292
36	B12	28	GAPC	5.12441	4.94102
36	B12	29	GAPC	6.46321	6.27813
36	B12	30	GAPC	7.30372	7.11694
36	B12	31	GAPC	7.98233	7.79384
36	B12	32	GAPC	8.548	8.35782
36	B12	33	GAPC	8.97118	8.7793
36	B12	34	GAPC	9.27986	9.08628
36	B12	35	GAPC	9.4916	9.29633
36	B12	36	GAPC	9.64755	9.45057
36	B12	37	GAPC	9.75725	9.55857
36	B12	38	GAPC	9.85809	9.65772
36	B12	39	GAPC	9.9213	9.71922
36	B12	40	GAPC	9.94876	9.74499
37	B13	1	ACT2	0.134236	-0.00516804
37	B13	2	ACT2	0.136992	-0.00250279
37	B13	3	ACT2	0.139366	-0.000218467
37	B13	4	ACT2	0.140709	0.0010345
37	B13	5	ACT2	0.141461	0.00169601
37	B13	6	ACT2	0.140323	0.000468563
37	B13	7	ACT2	0.140284	0.00033918
37	B13	8	ACT2	0.142169	0.00213373
37	B13	9	ACT2	0.139061	-0.00106385
37	B13	10	ACT2	0.138228	-0.00198739
37	B13	11	ACT2	0.139118	-0.00118719
37	B13	12	ACT2	0.139713	-0.000682677
37	B13	13	ACT2	0.139411	-0.00107492
37	B13	14	ACT2	0.138204	-0.0023714
37	B13	15	ACT2	0.138014	-0.00265208
37	B13	16	ACT2	0.138634	-0.00212179
37	B13	17	ACT2	0.141841	0.000994841
37	B13	18	ACT2	0.147629	0.00669292
37	B13	19	ACT2	0.153241	0.0122149
37	B13	20	ACT2	0.168562	0.027446
37	B13	21	ACT2	0.199595	0.0583885
37	B13	22	ACT2	0.259712	0.118415
37	B13	23	ACT2	0.374401	0.233014
37	B13	24	ACT2	0.594066	0.452589
37	B13	25	ACT2	1.00619	0.864621
37	B13	26	ACT2	1.73517	1.59351
37	B13	27	ACT2	2.90337	2.76162
37	B13	28	ACT2	4.43193	4.29009
37	B13	29	ACT2	5.82542	5.68349
37	B13	30	ACT2	6.72097	6.57895
37	B13	31	ACT2	7.51676	7.37466
37	B13	32	ACT2	8.24179	8.0996
37	B13	33	ACT2	8.80841	8.66612
37	B13	34	ACT2	9.21041	9.06803
37	B13	35	ACT2	9.47818	9.33571
37	B13	36	ACT2	9.65863	9.51607
37	B13	37	ACT2	9.80669	9.66404
37	B13	38	ACT2	9.90157	9.75883
37	B13	39	ACT2	9.98821	9.84538
37	B13	40	ACT2	10.0381	9.89523
38	B14	1	ACT2	0.0995843	-0.0109827
38	B14	2	ACT2	0.100904	-0.0099858
38	B14	3	ACT2	0.105658	-0.00555472
38	B14	4	ACT2	0.109282	-0.00225467
38	B14	5	ACT2	0.11655	0.0046907
38	B14	6	ACT2	0.118471	0.00628888
38	B14	7	ACT2	0.117034	0.00452824
38	B14	8	ACT2	0.112732	-9.66681e-05
38	B14	9	ACT2	0.111311	-0.0018412
38	B14	10	ACT2	0.111241	-0.00223421
38	B14	11	ACT2	0.112596	-0.00120231
38	B14	12	ACT2	0.114265	0.000143648
38	B14	13	ACT2	0.114295	-0.000148792
38	B14	14	ACT2	0.111333	-0.00343409
38	B14	15	ACT2	0.111308	-0.0037819
38	B14	16	ACT2	0.113999	-0.00141482
38	B14	17	ACT2	0.115987	0.000250899
38	B14	18	ACT2	0.122121	0.00606101
38	B14	19	ACT2	0.125393	0.00901081
38	B14	20	ACT2	0.140982	0.0242765
38	B14	21	ACT2	0.173561	0.0565325
38	B14	22	ACT2	0.228511	0.111159
38	B14	23	ACT2	0.331806	0.214131
38	B14	24	ACT2	0.540834	0.422836
38	B14	25	ACT2	0.934398	0.816077
38	B14	26	ACT2	1.62531	1.50666
38	B14	27	ACT2	2.7531	2.63413
38	B14	28	ACT2	4.26722	4.14793
38	B14	29	ACT2	5.73318	5.61357
38	B14	30	ACT2	6.71693	6.59699
38	B14	31	ACT2	7.44385	7.32359
38	B14	32	ACT2	8.15275	8.03217
38	B14	33	ACT2	8.71251	8.5916
38	B14	34	ACT2	9.11113	8.9899
38	B14	35	ACT2	9.38958	9.26803
38	B14	36	ACT2	9.60332	9.48145
38	B14	37	ACT2	9.73986	9.61766
38	B14	38	ACT2	9.838	9.71548
38	B14	39	ACT2	9.93335	9.8105
38	B14	40	ACT2	9.99318	9.87001
39	B15	1	ACT2	0.154911	-0.019824
39	B15	2	ACT2	0.160657	-0.0143005
39	B15	3	ACT2	0.168695	-0.00648409
39	B15	4	ACT2	0.175286	-0.000115929
39	B15	5	ACT2	0.177849	0.00222458
39	B15	6	ACT2	0.17731	0.00146316
39	B15	7	ACT2	0.177147	0.00107743
39	B15	8	ACT2	0.177361	0.00106897
39	B15	9	ACT2	0.177328	0.000814148
39	B15	10	ACT2	0.179036	0.00229999
39	B15	11	ACT2	0.178786	0.00182679
39	B15	12	ACT2	0.177503	0.000321846
39	B15	13	ACT2	0.176789	-0.000615003
39	B15	14	ACT2	0.177393	-0.000233264
39	B15	15	ACT2	0.177187	-0.000661463
39	B15	16	ACT2	0.17647	-0.00160088
39	B15	17	ACT2	0.176907	-0.0013863
39	B15	18	ACT2	0.18311	0.00459408
39	B15	19	ACT2	0.19208	0.013342
39	B15	20	ACT2	0.205651	0.0266901
39	B15	21	ACT2	0.233311	0.0541277
39	B15	22	ACT2	0.291309	0.111904
39	B15	23	ACT2	0.398984	0.219356
39	B15	24	ACT2	0.607378	0.427528
39	B15	25	ACT2	1.00383	0.823762
39	B15	26	ACT2	1.70013	1.51983
39	B15	27	ACT2	2.82231	2.64179
39	B15	28	ACT2	4.31601	4.13527
39	B15	29	ACT2	5.73376	5.55279
39	B15	30	ACT2	6.69389	6.5127
39	B15	31	ACT2	7.41233	7.23092
39	B15	32	ACT2	8.13672	7.95509
39	B15	33	ACT2	8.70489	8.52304
39	B15	34	ACT2	9.09289	8.91082
39	B15	35	ACT2	9.34995	9.16765
39	B15	36	ACT2	9.54669	9.36417
39	B15	37	ACT2	9.7043	9.52156
39	B15	38	ACT2	9.81158	9.62862
39	B15	39	ACT2	9.90161	9.71843
39	B15	40	ACT2	9.97303	9.78962
40	B16	1	EVD-GAG	0.252067	-0.0338598
40	B16	2	EVD-GAG	0.260596	-0.0309451
40	B16	3	EVD-GAG	0.279975	-0.0171808
40	B16	4	EVD-GAG	0.296636	-0.00613344
40	B16	5	EVD-GAG	0.31418	0.00579604
40	B16	6	EVD-GAG	0.326033	0.0120349
40	B16	7	EVD-GAG	0.331261	0.0116486
40	B16	8	EVD-GAG	0.333299	0.0080718
40	B16	9	EVD-GAG	0.332732	0.00189018
40	B16	10	EVD-GAG	0.334228	-0.00222764
40	B16	11	EVD-GAG	0.33711	-0.00496021
40	B16	12	EVD-GAG	0.342874	-0.0048107
40	B16	13	EVD-GAG	0.34917	-0.00412861
40	B16	14	EVD-GAG	0.359967	0.00105393
40	B16	15	EVD-GAG	0.391794	0.0272665
40	B16	16	EVD-GAG	0.453995	0.0838532
40	B16	17	EVD-GAG	0.576546	0.20079
40	B16	18	EVD-GAG	0.806309	0.424938
40	B16	19	EVD-GAG	1.23115	0.844164
40	B16	20	EVD-GAG	1.98559	1.59299
40	B16	21	EVD-GAG	3.16845	2.77024
40	B16	22	EVD-GAG	4.6469	4.24307
40	B16	23	EVD-GAG	6.01264	5.6032
40	B16	24	EVD-GAG	7.02799	6.61293
40	B16	25	EVD-GAG	7.78567	7.365
40	B16	26	EVD-GAG	8.44404	8.01776
40	B16	27	EVD-GAG	8.93247	8.50057
40	B16	28	EVD-GAG	9.27774	8.84023
40	B16	29	EVD-GAG	9.51644	9.07331
40	B16	30	EVD-GAG	9.7041	9.25536
40	B16	31	EVD-GAG	9.83922	9.38486
40	B16	32	EVD-GAG	9.9512	9.49123
40	B16	33	EVD-GAG	10.0436	9.57798
40	B16	34	EVD-GAG	10.1247	9.65349
40	B16	35	EVD-GAG	10.1749	9.69806
40	B16	36	EVD-GAG	10.2135	9.73109
40	B16	37	EVD-GAG	10.2302	9.74217
40	B16	38	EVD-GAG	10.2588	9.7651
40	B16	39	EVD-GAG	10.2815	9.78221
40	B16	40	EVD-GAG	10.3026	9.79771
41	B17	1	EVD-GAG	0.282199	-0.0292515
41	B17	2	EVD-GAG	0.292537	-0.0245997
41	B17	3	EVD-GAG	0.311001	-0.0118214
41	B17	4	EVD-GAG	0.325477	-0.00303162
41	B17	5	EVD-GAG	0.33603	0.0018349
41	B17	6	EVD-GAG	0.345941	0.00605981
41	B17	7	EVD-GAG	0.354952	0.00938474
41	B17	8	EVD-GAG	0.359347	0.00809351
41	B17	9	EVD-GAG	0.359647	0.00270749
41	B17	10	EVD-GAG	0.360269	-0.00235636
41	B17	11	EVD-GAG	0.363579	-0.00473261
41	B17	12	EVD-GAG	0.371327	-0.00267064
41	B17	13	EVD-GAG	0.376217	-0.00346778
41	B17	14	EVD-GAG	0.390585	0.0052145
41	B17	15	EVD-GAG	0.419912	0.0288551
41	B17	16	EVD-GAG	0.480943	0.0842007
41	B17	17	EVD-GAG	0.600184	0.197755
41	B17	18	EVD-GAG	0.830939	0.422824
41	B17	19	EVD-GAG	1.25281	0.839009
41	B17	20	EVD-GAG	1.99184	1.57235
41	B17	21	EVD-GAG	3.14601	2.72084
41	B17	22	EVD-GAG	4.58694	4.15608
41	B17	23	EVD-GAG	5.89708	5.46054
41	B17	24	EVD-GAG	6.82043	6.3782
41	B17	25	EVD-GAG	7.59366	7.14574
41	B17	26	EVD-GAG	8.25033	7.79673
41	B17	27	EVD-GAG	8.72222	8.26293
41	B17	28	EVD-GAG	9.06773	8.60276
41	B17	29	EVD-GAG	9.31164	8.84098
41	B17	30	EVD-GAG	9.49474	9.01839
41	B17	31	EVD-GAG	9.63543	9.15339
41	B17	32	EVD-GAG	9.73752	9.24979
41	B17	33	EVD-GAG	9.83531	9.34191
41	B17	34	EVD-GAG	9.91596	9.41687
41	B17	35	EVD-GAG	9.96416	9.45938
41	B17	36	EVD-GAG	10.0132	9.50274
41	B17	37	EVD-GAG	10.049	9.53284
41	B17	38	EVD-GAG	10.0794	9.55757
41	B17	39	EVD-GAG	10.1068	9.57927
41	B17	40	EVD-GAG	10.1175	9.58429
42	B18	1	EVD-GAG	0.250005	-0.0282045
42	B18	2	EVD-GAG	0.255381	-0.0320148
42	B18	3	EVD-GAG	0.275709	-0.0208728
42	B18	4	EVD-GAG	0.300478	-0.00528958
42	B18	5	EVD-GAG	0.317918	0.00296437
42	B18	6	EVD-GAG	0.335175	0.0110354
42	B18	7	EVD-GAG	0.347648	0.0143233
42	B18	8	EVD-GAG	0.354543	0.0120326
42	B18	9	EVD-GAG	0.356767	0.00507074
42	B18	10	EVD-GAG	0.36168	0.000797614
42	B18	11	EVD-GAG	0.367192	-0.0028767
42	B18	12	EVD-GAG	0.371601	-0.00765307
42	B18	13	EVD-GAG	0.378908	-0.00953179
42	B18	14	EVD-GAG	0.391083	-0.00654275
42	B18	15	EVD-GAG	0.425188	0.0183767
42	B18	16	EVD-GAG	0.486488	0.0704904
42	B18	17	EVD-GAG	0.607948	0.182764
42	B18	18	EVD-GAG	0.834669	0.4003
42	B18	19	EVD-GAG	1.26155	0.817994
42	B18	20	EVD-GAG	2.01818	1.56544
42	B18	21	EVD-GAG	3.19128	2.72935
42	B18	22	EVD-GAG	4.66951	4.1984
42	B18	23	EVD-GAG	6.0303	5.55
42	B18	24	EVD-GAG	7.02539	6.5359
42	B18	25	EVD-GAG	7.77106	7.27239
42	B18	26	EVD-GAG	8.402	7.89414
42	B18	27	EVD-GAG	8.86375	8.34671
42	B18	28	EVD-GAG	9.20801	8.68178
42	B18	29	EVD-GAG	9.46809	8.93267
42	B18	30	EVD-GAG	9.65932	9.11472
42	B18	31	EVD-GAG	9.79026	9.23647
42	B18	32	EVD-GAG	9.89014	9.32717
42	B18	33	EVD-GAG	9.9658	9.39364
42	B18	34	EVD-GAG	10.037	9.45568
42	B18	35	EVD-GAG	10.1052	9.5147
42	B18	36	EVD-GAG	10.1563	9.55658
42	B18	37	EVD-GAG	10.1915	9.58265
42	B18	38	EVD-GAG	10.2262	9.60812
42	B18	39	EVD-GAG	10.2674	9.64011
42	B18	40	EVD-GAG	10.2742	9.63779
43	B19	1	EVD-IN	0.0910184	-0.0113179
43	B19	2	EVD-IN	0.0933557	-0.013684
43	B19	3	EVD-IN	0.107033	-0.00470969
43	B19	4	EVD-IN	0.116445	-1.34571e-06
43	B19	5	EVD-IN	0.1236	0.00245072
43	B19	6	EVD-IN	0.127889	0.00203598
43	B19	7	EVD-IN	0.132279	0.00172302
43	B19	8	EVD-IN	0.137363	0.00210317
43	B19	9	EVD-IN	0.13902	-0.000942857
43	B19	10	EVD-IN	0.144654	-1.18499e-05
43	B19	11	EVD-IN	0.148221	-0.00114844
43	B19	12	EVD-IN	0.152574	-0.00149871
43	B19	13	EVD-IN	0.16461	0.00583354
43	B19	14	EVD-IN	0.178106	0.0146258
43	B19	15	EVD-IN	0.203899	0.0357157
43	B19	16	EVD-IN	0.259146	0.0862602
43	B19	17	EVD-IN	0.370911	0.193322
43	B19	18	EVD-IN	0.576972	0.394679
43	B19	19	EVD-IN	0.966588	0.779591
43	B19	20	EVD-IN	1.65499	1.4633
43	B19	21	EVD-IN	2.74114	2.54473
43	B19	22	EVD-IN	4.15907	3.95797
43	B19	23	EVD-IN	5.54086	5.33505
43	B19	24	EVD-IN	6.49801	6.28749
43	B19	25	EVD-IN	7.15846	6.94324
43	B19	26	EVD-IN	7.67566	7.45574
43	B19	27	EVD-IN	8.06693	7.8423
43	B19	28	EVD-IN	8.34117	8.11184
43	B19	29	EVD-IN	8.5345	8.30047
43	B19	30	EVD-IN	8.67347	8.43474
43	B19	31	EVD-IN	8.77111	8.52767
43	B19	32	EVD-IN	8.82317	8.57503
43	B19	33	EVD-IN	8.88044	8.62759
43	B19	34	EVD-IN	8.91855	8.66101
43	B19	35	EVD-IN	8.92409	8.66184
43	B19	36	EVD-IN	8.92276	8.6558
43	B19	37	EVD-IN	8.92583	8.65418
43	B19	38	EVD-IN	8.92173	8.64537
43	B19	39	EVD-IN	8.91212	8.63105
43	B19	40	EVD-IN	8.9218	8.63603
44	B20	1	EVD-IN	0.27219	-0.0111295
44	B20	2	EVD-IN	0.278186	-0.00913105
44	B20	3	EVD-IN	0.285617	-0.00569696
44	B20	4	EVD-IN	0.293207	-0.00210346
44	B20	5	EVD-IN	0.302883	0.0035752
44	B20	6	EVD-IN	0.306505	0.00320041
44	B20	7	EVD-IN	0.308878	0.00157678
44	B20	8	EVD-IN	0.315595	0.00429645
44	B20	9	EVD-IN	0.31761	0.0023151
44	B20	10	EVD-IN	0.317295	-0.00199744
44	B20	11	EVD-IN	0.31914	-0.00414866
44	B20	12	EVD-IN	0.326269	-0.00101742
44	B20	13	EVD-IN	0.336309	0.00502629
44	B20	14	EVD-IN	0.35264	0.0173603
44	B20	15	EVD-IN	0.383052	0.0437749
44	B20	16	EVD-IN	0.439596	0.0963228
44	B20	17	EVD-IN	0.553069	0.205798
44	B20	18	EVD-IN	0.774446	0.423179
44	B20	19	EVD-IN	1.18536	0.830094
44	B20	20	EVD-IN	1.91129	1.55203
44	B20	21	EVD-IN	3.06374	2.70049
44	B20	22	EVD-IN	4.57998	4.21272
44	B20	23	EVD-IN	6.05334	5.68209
44	B20	24	EVD-IN	7.04025	6.665
44	B20	25	EVD-IN	7.78209	7.40284
44	B20	26	EVD-IN	8.38465	8.0014
44	B20	27	EVD-IN	8.80105	8.41381
44	B20	28	EVD-IN	9.09943	8.70819
44	B20	29	EVD-IN	9.31916	8.92393
44	B20	30	EVD-IN	9.47261	9.07338
44	B20	31	EVD-IN	9.56968	9.16645
44	B20	32	EVD-IN	9.61359	9.20636
44	B20	33	EVD-IN	9.64101	9.22979
44	B20	34	EVD-IN	9.6607	9.24548
44	B20	35	EVD-IN	9.67062	9.25141
44	B20	36	EVD-IN	9.68093	9.25772
44	B20	37	EVD-IN	9.68732	9.26011
44	B20	38	EVD-IN	9.6943	9.2631
44	B20	39	EVD-IN	9.68796	9.25276
44	B20	40	EVD-IN	9.67179	9.23259
45	B21	1	EVD-IN	0.0778569	-0.00517118
45	B21	2	EVD-IN	0.0794149	-0.0057972
45	B21	3	EVD-IN	0.0851712	-0.00222494
45	B21	4	EVD-IN	0.0898867	0.000306469
45	B21	5	EVD-IN	0.0938893	0.00212499
45	B21	6	EVD-IN	0.0969982	0.00304988
45	B21	7	EVD-IN	0.0962801	0.000147701
45	B21	8	EVD-IN	0.0961028	-0.00221363
45	B21	9	EVD-IN	0.0987788	-0.00172175
45	B21	10	EVD-IN	0.102192	-0.000492232
45	B21	11	EVD-IN	0.103533	-0.00133574
45	B21	12	EVD-IN	0.109412	0.00235925
45	B21	13	EVD-IN	0.116368	0.00713174
45	B21	14	EVD-IN	0.130473	0.0190527
45	B21	15	EVD-IN	0.156602	0.0429969
45	B21	16	EVD-IN	0.210155	0.0943662
45	B21	17	EVD-IN	0.320785	0.202812
45	B21	18	EVD-IN	0.531291	0.411134
45	B21	19	EVD-IN	0.922827	0.800486
45	B21	20	EVD-IN	1.61645	1.49192
45	B21	21	EVD-IN	2.73666	2.60995
45	B21	22	EVD-IN	4.22533	4.09643
45	B21	23	EVD-IN	5.69826	5.56719
45	B21	24	EVD-IN	6.72795	6.59469
45	B21	25	EVD-IN	7.42499	7.28955
45	B21	26	EVD-IN	7.98404	7.84641
45	B21	27	EVD-IN	8.39232	8.25251
45	B21	28	EVD-IN	8.674	8.53201
45	B21	29	EVD-IN	8.87412	8.72994
45	B21	30	EVD-IN	9.0222	8.87583
45	B21	31	EVD-IN	9.12388	8.97533
45	B21	32	EVD-IN	9.18585	9.03512
45	B21	33	EVD-IN	9.20224	9.04933
45	B21	34	EVD-IN	9.23363	9.07852
45	B21	35	EVD-IN	9.2466	9.08932
45	B21	36	EVD-IN	9.25017	9.0907
45	B21	37	EVD-IN	9.2574	9.09575
45	B21	38	EVD-IN	9.25758	9.09374
45	B21	39	EVD-IN	9.25892	9.0929
45	B21	40	EVD-IN	9.26018	9.09198
46	B22	1	GAPC	0.101309	-0.00686806
46	B22	2	GAPC	0.103309	-0.00519983
46	B22	3	GAPC	0.104681	-0.00415834
46	B22	4	GAPC	0.105936	-0.00323454
46	B22	5	GAPC	0.107818	-0.001683
46	B22	6	GAPC	0.110504	0.000671898
46	B22	7	GAPC	0.112397	0.00223344
46	B22	8	GAPC	0.113844	0.00334911
46	B22	9	GAPC	0.112108	0.00128284
46	B22	10	GAPC	0.111913	0.000756965
46	B22	11	GAPC	0.114545	0.00305801
46	B22	12	GAPC	0.116586	0.00476715
46	B22	13	GAPC	0.115805	0.00365509
46	B22	14	GAPC	0.112658	0.000177619
46	B22	15	GAPC	0.108997	-0.00381464
46	B22	16	GAPC	0.108468	-0.0046747
46	B22	17	GAPC	0.111087	-0.00238691
46	B22	18	GAPC	0.119445	0.00564013
46	B22	19	GAPC	0.124431	0.0102958
46	B22	20	GAPC	0.135428	0.0209611
46	B22	21	GAPC	0.158221	0.043424
46	B22	22	GAPC	0.202725	0.0875961
46	B22	23	GAPC	0.293464	0.178004
46	B22	24	GAPC	0.463881	0.34809
46	B22	25	GAPC	0.785823	0.669702
46	B22	26	GAPC	1.36854	1.25209
46	B22	27	GAPC	2.33177	2.21499
46	B22	28	GAPC	3.71133	3.59421
46	B22	29	GAPC	5.23366	5.11622
46	B22	30	GAPC	6.39768	6.27991
46	B22	31	GAPC	7.15495	7.03684
46	B22	32	GAPC	7.80362	7.68518
46	B22	33	GAPC	8.31718	8.19841
46	B22	34	GAPC	8.71661	8.5975
46	B22	35	GAPC	8.98035	8.86091
46	B22	36	GAPC	9.16532	9.04556
46	B22	37	GAPC	9.28363	9.16354
46	B22	38	GAPC	9.37872	9.25829
46	B22	39	GAPC	9.46738	9.34662
46	B22	40	GAPC	9.5132	9.39212
47	B23	1	GAPC	0.0874872	-0.00432618
47	B23	2	GAPC	0.0888216	-0.00421407
47	B23	3	GAPC	0.0901671	-0.00409094
47	B23	4	GAPC	0.0910611	-0.00441936
47	B23	5	GAPC	0.0928109	-0.00389188
47	B23	6	GAPC	0.0974386	-0.000486551
47	B23	7	GAPC	0.10182	0.00267261
47	B23	8	GAPC	0.105833	0.00546291
47	B23	9	GAPC	0.105086	0.00349338
47	B23	10	GAPC	0.105173	0.00235883
47	B23	11	GAPC	0.108966	0.00492946
47	B23	12	GAPC	0.110175	0.00491531
47	B23	13	GAPC	0.109309	0.00282734
47	B23	14	GAPC	0.105846	-0.00185834
47	B23	15	GAPC	0.104846	-0.00408094
47	B23	16	GAPC	0.10549	-0.0046584
47	B23	17	GAPC	0.107559	-0.00381254
47	B23	18	GAPC	0.113233	0.000639105
47	B23	19	GAPC	0.118632	0.00481585
47	B23	20	GAPC	0.131397	0.0163591
47	B23	21	GAPC	0.156986	0.0407255
47	B23	22	GAPC	0.207966	0.090483
47	B23	23	GAPC	0.297915	0.179209
47	B23	24	GAPC	0.483367	0.36344
47	B23	25	GAPC	0.824617	0.703467
47	B23	26	GAPC	1.44143	1.31906
47	B23	27	GAPC	2.45146	2.32787
47	B23	28	GAPC	3.86891	3.74409
47	B23	29	GAPC	5.38609	5.26005
47	B23	30	GAPC	6.53138	6.40412
47	B23	31	GAPC	7.31615	7.18767
47	B23	32	GAPC	7.94199	7.81228
47	B23	33	GAPC	8.39735	8.26642
47	B23	34	GAPC	8.76654	8.63439
47	B23	35	GAPC	9.01619	8.88282
47	B23	36	GAPC	9.1918	9.0572
47	B23	37	GAPC	9.31877	9.18295
47	B23	38	GAPC	9.41583	9.27879
47	B23	39	GAPC	9.49565	9.35739
47	B23	40	GAPC	9.55658	9.4171
48	B24	1	GAPC	0.0942442	-0.00442776
48	B24	2	GAPC	0.094951	-0.00500306
48	B24	3	GAPC	0.0972654	-0.00397064
48	B24	4	GAPC	0.100604	-0.00191437
48	B24	5	GAPC	0.102553	-0.00124758
48	B24	6	GAPC	0.104941	-0.000141132
48	B24	7	GAPC	0.109833	0.00346878
48	B24	8	GAPC	0.108573	0.00092681
48	B24	9	GAPC	0.108972	4.368e-05
48	B24	10	GAPC	0.11264	0.00242946
48	B24	11	GAPC	0.114518	0.0030254
48	B24	12	GAPC	0.118923	0.00614868
48	B24	13	GAPC	0.1161	0.00204337
48	B24	14	GAPC	0.112455	-0.00288375
48	B24	15	GAPC	0.112448	-0.00417241
48	B24	16	GAPC	0.115178	-0.00272476
48	B24	17	GAPC	0.117419	-0.00176559
48	B24	18	GAPC	0.121201	0.000734058
48	B24	19	GAPC	0.125436	0.00368711
48	B24	20	GAPC	0.137508	0.014477
48	B24	21	GAPC	0.160026	0.035713
48	B24	22	GAPC	0.205789	0.0801938
48	B24	23	GAPC	0.290291	0.163414
48	B24	24	GAPC	0.453513	0.325354
48	B24	25	GAPC	0.766972	0.637531
48	B24	26	GAPC	1.32586	1.19514
48	B24	27	GAPC	2.24984	2.11783
48	B24	28	GAPC	3.59123	3.45794
48	B24	29	GAPC	5.08057	4.946
48	B24	30	GAPC	6.24756	6.11171
48	B24	31	GAPC	7.05374	6.91661
48	B24	32	GAPC	7.666	7.52759
48	B24	33	GAPC	8.13072	7.99102
48	B24	34	GAPC	8.48548	8.3445
48	B24	35	GAPC	8.73407	8.59181
48	B24	36	GAPC	8.90872	8.76518
48	B24	37	GAPC	9.04381	8.89898
48	B24	38	GAPC	9.14657	9.00046
48	B24	39	GAPC	9.21675	9.06936
48	B24	40	GAPC	9.27004	9.12137
49	C1	1	ACT2	0.133913	-0.0103142
49	C1	2	ACT2	0.13622	-0.00855805
49	C1	3	ACT2	0.139721	-0.00560789
49	C1	4	ACT2	0.145079	-0.00080034
49	C1	5	ACT2	0.147122	0.000691825
49	C1	6	ACT2	0.151374	0.0043935
49	C1	7	ACT2	0.150819	0.00328734
49	C1	8	ACT2	0.149947	0.00186436
49	C1	9	ACT2	0.150117	0.00148363
49	C1	10	ACT2	0.148864	-0.000319913
49	C1	11	ACT2	0.148159	-0.00157528
49	C1	12	ACT2	0.148513	-0.00177236
49	C1	13	ACT2	0.148764	-0.00207267
49	C1	14	ACT2	0.151009	-0.000377834
49	C1	15	ACT2	0.151872	-6.57371e-05
49	C1	16	ACT2	0.15336	0.000871374
49	C1	17	ACT2	0.160739	0.00769948
49	C1	18	ACT2	0.172361	0.0187708
49	C1	19	ACT2	0.190151	0.0360103
49	C1	20	ACT2	0.232138	0.0774463
49	C1	21	ACT2	0.302872	0.14763
49	C1	22	ACT2	0.448179	0.292386
49	C1	23	ACT2	0.724698	0.568354
49	C1	24	ACT2	1.21671	1.05982
49	C1	25	ACT2	2.0243	1.86685
49	C1	26	ACT2	3.1579	2.9999
49	C1	27	ACT2	4.35065	4.19211
49	C1	28	ACT2	5.19362	5.03453
49	C1	29	ACT2	5.73511	5.57546
49	C1	30	ACT2	6.22506	6.06486
49	C1	31	ACT2	6.62814	6.46739
49	C1	32	ACT2	6.9317	6.7704
49	C1	33	ACT2	7.14991	6.98806
49	C1	34	ACT2	7.30716	7.14476
49	C1	35	ACT2	7.44298	7.28003
[truncated: 13,405 more rows]

## Sheet: Results
Block Type	384-Well Block
Calibration Background is expired	No
Calibration Background performed on	06-16-2021
Calibration Pure Dye ABY is expired	No
Calibration Pure Dye ABY performed on	06-16-2021
Calibration Pure Dye CY5 is expired	No
Calibration Pure Dye CY5 performed on	06-16-2021
Calibration Pure Dye FAM is expired	No
Calibration Pure Dye FAM performed on	06-16-2021
Calibration Pure Dye JUN is expired	No
Calibration Pure Dye JUN performed on	06-16-2021
Calibration Pure Dye MUSTANG PURPLE is expired	No
Calibration Pure Dye MUSTANG PURPLE performed on	06-16-2021
Calibration Pure Dye NED is expired	No
Calibration Pure Dye NED performed on	06-16-2021
Calibration Pure Dye ROX is expired	No
Calibration Pure Dye ROX performed on	06-16-2021
Calibration Pure Dye SYBR is expired	No
Calibration Pure Dye SYBR performed on	06-16-2021
Calibration Pure Dye TAMRA is expired	No
Calibration Pure Dye TAMRA performed on	06-16-2021
Calibration Pure Dye VIC is expired	No
Calibration Pure Dye VIC performed on	06-16-2021
Calibration ROI is expired	No
Calibration ROI performed on	06-16-2021
Calibration Uniformity is expired	No
Calibration Uniformity performed on	06-16-2021
Chemistry	SYBR_GREEN
Date Created	2022-01-20 17:51:38 PM CET
Experiment Barcode
Experiment File Name	C:\Users\lab.user\Desktop\qPCR\Marieke\Charact_individuals\rdr6_F6_individuals_CN_20012022.eds
Experiment Name	rdr6_F6_individuals_CN_20012022
Experiment Run End Time	2022-01-20 17:49:46 PM CET
Experiment Type	Comparative Cт (ΔΔCт)
Instrument Name	272531281
Instrument Serial Number	272531281
Instrument Type	QuantStudio™ 5 System
Passive Reference	ROX
Post-read Stage/Step
Pre-read Stage/Step
Quantification Cycle Method	Ct
Signal Smoothing On	true
Stage where Melt Analysis is performed	Stage3
Stage/ Cycle where Ct Analysis is performed	Stage2, Step2
Well	Well Position	Omit	Sample Name	Target Name	Task	Reporter	Quencher	Quantity	Quantity Mean	Quantity SD	RQ	RQ Min	RQ Max	CT	Ct Mean	Ct SD	Delta Ct	Delta Ct Mean	Delta Ct SD	Delta Ct SE	Delta Delta Ct	Automatic Ct Threshold	Ct Threshold	Automatic Baseline	Baseline Start	Baseline End	Amp Status	Comments	Cq Conf	CQCONF	MTP	EXPFAIL	AMPNC	Tm1	HIGHSD	Tm2	OUTLIERRG	Tm3	Tm4
1	A1	false	Col-0	ACT2	UNKNOWN	SYBR	None				1	0.933936	1.07074	24.1822	24.1585	0.0373879		0.712703	0.0615131	0.0355146	0	true	0.609193	true	3	16	Amp		0.984068	N	N	N	N	81.5008	N		N
2	A2	false	Col-0	ACT2	UNKNOWN	SYBR	None				1	0.933936	1.07074	24.1154	24.1585	0.0373879		0.712703	0.0615131	0.0355146	0	true	0.609193	true	3	18	Amp		0.990112	N	N	N	N	81.6139	N		N
3	A3	false	Col-0	ACT2	UNKNOWN	SYBR	None				1	0.933936	1.07074	24.178	24.1585	0.0373879		0.712703	0.0615131	0.0355146	0	true	0.609193	true	3	18	Amp		0.988595	N	N	N	N	81.6139	N		N
4	A4	false	Col-0	EVD-GAG	UNKNOWN	SYBR	None				1	0.907996	1.10133	23.1467	23.1965	0.0718286		-0.249303	0.086864	0.050151	0	true	0.528919	true	3	17	Amp		0.965181	N	N	N	N	80.5953	N		N
5	A5	false	Col-0	EVD-GAG	UNKNOWN	SYBR	None				1	0.907996	1.10133	23.164	23.1965	0.0718286		-0.249303	0.086864	0.050151	0	true	0.528919	true	3	16	Amp		0.956952	N	N	N	N	80.5893	N		N
6	A6	false	Col-0	EVD-GAG	UNKNOWN	SYBR	None				1	0.907996	1.10133	23.2788	23.1965	0.0718286		-0.249303	0.086864	0.050151	0	true	0.528919	true	3	17	Amp		0.967019	N	N	N	N	80.5893	N		N
7	A7	false	Col-0	EVD-IN	UNKNOWN	SYBR	None							23.4963	23.4458	0.0488468						true	0.824965	true	3	16	Amp		0.985918	N	N	N	N	78.6658	N		N
8	A8	false	Col-0	EVD-IN	UNKNOWN	SYBR	None							23.3988	23.4458	0.0488468						true	0.824965	true	3	15	Amp		0.988057	N	N	N	N	78.6658	N		N
9	A9	false	Col-0	EVD-IN	UNKNOWN	SYBR	None							23.4424	23.4458	0.0488468						true	0.824965	true	3	16	Amp		0.989168	N	N	N	N	78.6745	N		N
10	A10	false	Col-0	GAPC	UNKNOWN	SYBR	None				1	0.489645	2.0423	24.8132	24.0779	0.640813		0.632117	0.642672	0.371047	0	true	0.455537	true	3	18	Amp		0.992186	N	N	N	N	82.5232	Y		N
11	A11	false	Col-0	GAPC	UNKNOWN	SYBR	None				1	0.489645	2.0423	23.6387	24.0779	0.640813		0.632117	0.642672	0.371047	0	true	0.455537	true	3	17	Amp		0.988004	N	N	N	N	82.8628	Y		N
12	A12	false	Col-0	GAPC	UNKNOWN	SYBR	None				1	0.489645	2.0423	23.7819	24.0779	0.640813		0.632117	0.642672	0.371047	0	true	0.455537	true	3	18	Amp		0.984483	N	N	N	N	82.8628	Y		N
25	B1	false	F6.7+	ACT2	UNKNOWN	SYBR	None				0.039695	0.0126252	0.124806	24.2301	24.8167	1.02851		5.3676	1.03099	0.595242	4.6549	true	0.609193	true	3	17	Amp		0.988185	N	N	N	N	81.3876	Y		N
26	B2	false	F6.7+	ACT2	UNKNOWN	SYBR	None				0.039695	0.0126252	0.124806	26.0043	24.8167	1.02851		5.3676	1.03099	0.595242	4.6549	true	0.609193	true	3	19	Amp		0.981337	N	N	N	N	81.3876	Y		Y
27	B3	false	F6.7+	ACT2	UNKNOWN	SYBR	None				0.039695	0.0126252	0.124806	24.2158	24.8167	1.02851		5.3676	1.03099	0.595242	4.6549	true	0.609193	true	3	18	Amp		0.986461	N	N	N	N	81.3876	Y		N
28	B4	false	F6.7+	EVD-GAG	UNKNOWN	SYBR	None				1.10547	0.985869	1.23957	19.0544	19.0552	0.0742968		-0.393957	0.103049	0.0594954	-0.144654	true	0.528919	true	3	14	Amp		0.954445	N	N	N	N	80.4822	N		N
29	B5	false	F6.7+	EVD-GAG	UNKNOWN	SYBR	None				1.10547	0.985869	1.23957	18.9812	19.0552	0.0742968		-0.393957	0.103049	0.0594954	-0.144654	true	0.528919	true	3	13	Amp		0.96035	N	N	N	N	80.4762	N		N
30	B6	false	F6.7+	EVD-GAG	UNKNOWN	SYBR	None				1.10547	0.985869	1.23957	19.1298	19.0552	0.0742968		-0.393957	0.103049	0.0594954	-0.144654	true	0.528919	true	3	14	Amp		0.950055	N	N	N	N	80.4762	N		N
31	B7	false	F6.7+	EVD-IN	UNKNOWN	SYBR	None							19.4423	19.4491	0.0714079						true	0.824965	true	3	13	Amp		0.988978	N	N	N	N	78.4395	N		N
32	B8	false	F6.7+	EVD-IN	UNKNOWN	SYBR	None							19.3814	19.4491	0.0714079						true	0.824965	true	3	13	Amp		0.986119	N	N	N	N	78.4395	N		N
33	B9	false	F6.7+	EVD-IN	UNKNOWN	SYBR	None							19.5237	19.4491	0.0714079						true	0.824965	true	3	13	Amp		0.985388	N	N	N	N	78.4481	N		N
34	B10	false	F6.7+	GAPC	UNKNOWN	SYBR	None				0.0876084	0.0759102	0.101109	23.4772	23.594	0.107427		4.1449	0.128995	0.0744751	3.51279	true	0.455537	true	3	17	Amp		0.994822	N	N	N	N	82.6364	N		N
35	B11	false	F6.7+	GAPC	UNKNOWN	SYBR	None				0.0876084	0.0759102	0.101109	23.6164	23.594	0.107427		4.1449	0.128995	0.0744751	3.51279	true	0.455537	true	3	17	Amp		0.994443	N	N	N	N	82.6364	N		N
36	B12	false	F6.7+	GAPC	UNKNOWN	SYBR	None				0.0876084	0.0759102	0.101109	23.6885	23.594	0.107427		4.1449	0.128995	0.0744751	3.51279	true	0.455537	true	3	18	Amp		0.98651	N	N	N	N	82.6364	N		N
37	B13	false	F6.5-	ACT2	UNKNOWN	SYBR	None				0.0359258	0.0335833	0.0384316	24.4739	24.5319	0.051168		5.51154	0.0606836	0.0350357	4.79884	true	0.609193	true	3	18	Amp		0.993566	N	N	N	N	81.3732	N		N
38	B14	false	F6.5-	ACT2	UNKNOWN	SYBR	None				0.0359258	0.0335833	0.0384316	24.5708	24.5319	0.051168		5.51154	0.0606836	0.0350357	4.79884	true	0.609193	true	3	18	Amp		0.990965	N	N	N	N	81.3732	N		N
39	B15	false	F6.5-	ACT2	UNKNOWN	SYBR	None				0.0359258	0.0335833	0.0384316	24.5509	24.5319	0.051168		5.51154	0.0606836	0.0350357	4.79884	true	0.609193	true	3	17	Amp		0.988939	N	N	N	N	81.3732	N		N
40	B16	false	F6.5-	EVD-GAG	UNKNOWN	SYBR	None				1.33544	1.2691	1.40525	18.3323	18.3537	0.0322286		-0.666615	0.0458587	0.0264765	-0.417312	true	0.528919	true	3	13	Amp		0.962144	N	N	N	N	80.4684	N		N
41	B17	false	F6.5-	EVD-GAG	UNKNOWN	SYBR	None				1.33544	1.2691	1.40525	18.3381	18.3537	0.0322286		-0.666615	0.0458587	0.0264765	-0.417312	true	0.528919	true	3	13	Amp		0.962237	N	N	N	N	80.4147	N		N
42	B18	false	F6.5-	EVD-GAG	UNKNOWN	SYBR	None				1.33544	1.2691	1.40525	18.3908	18.3537	0.0322286		-0.666615	0.0458587	0.0264765	-0.417312	true	0.528919	true	3	13	Amp		0.95242	N	N	N	N	80.4147	N		N
43	B19	false	F6.5-	EVD-IN	UNKNOWN	SYBR	None							19.0523	19.0203	0.0326241						true	0.824965	true	3	12	Amp		0.984982	N	N	N	N	78.2714	N		N
44	B20	false	F6.5-	EVD-IN	UNKNOWN	SYBR	None							18.9871	19.0203	0.0326241						true	0.824965	true	3	12	Amp		0.976516	N	N	N	N	78.3842	N		N
45	B21	false	F6.5-	EVD-IN	UNKNOWN	SYBR	None							19.0216	19.0203	0.0326241						true	0.824965	true	3	12	Amp		0.983051	N	N	N	N	78.4295	N		N
46	B22	false	F6.5-	GAPC	UNKNOWN	SYBR	None				0.0360784	0.0330084	0.0394339	24.4407	24.4452	0.0730892		5.42484	0.0800398	0.046211	4.79272	true	0.455537	true	3	17	Amp		0.992325	N	N	N	N	82.6136	N		N
47	B23	false	F6.5-	GAPC	UNKNOWN	SYBR	None				0.0360784	0.0330084	0.0394339	24.3744	24.4452	0.0730892		5.42484	0.0800398	0.046211	4.79272	true	0.455537	true	3	18	Amp		0.991061	N	N	N	N	82.6136	N		N
48	B24	false	F6.5-	GAPC	UNKNOWN	SYBR	None				0.0360784	0.0330084	0.0394339	24.5204	24.4452	0.0730892		5.42484	0.0800398	0.046211	4.79272	true	0.455537	true	3	18	Amp		0.990731	N	N	N	N	82.6136	N		N
49	C1	false	rdr6-15	ACT2	UNKNOWN	SYBR	None				1.22696	1.05069	1.4328	23.0994	22.9685	0.11548		0.417613	0.139583	0.0805882	-0.29509	true	0.609193	true	3	16	Amp		0.985418	N	N	N	N	81.5008	N		N
50	C2	false	rdr6-15	ACT2	UNKNOWN	SYBR	None				1.22696	1.05069	1.4328	22.881	22.9685	0.11548		0.417613	0.139583	0.0805882	-0.29509	true	0.609193	true	3	16	Amp		0.988907	N	N	N	N	81.6139	N		N
51	C3	false	rdr6-15	ACT2	UNKNOWN	SYBR	None				1.22696	1.05069	1.4328	22.9251	22.9685	0.11548		0.417613	0.139583	0.0805882	-0.29509	true	0.609193	true	3	17	Amp		0.98731	N	N	N	N	81.6139	N		N
52	C4	false	rdr6-15	EVD-GAG	UNKNOWN	SYBR	None				1.04864	0.887068	1.23964	22.3783	22.233	0.128574		-0.317823	0.150596	0.0869465	-0.0685196	true	0.528919	true	3	15	Amp		0.96311	N	N	N	N	80.2558	N		N
53	C5	false	rdr6-15	EVD-GAG	UNKNOWN	SYBR	None				1.04864	0.887068	1.23964	22.1871	22.233	0.128574		-0.317823	0.150596	0.0869465	-0.0685196	true	0.528919	true	3	16	Amp		0.956956	N	N	N	N	80.5893	N		N
54	C6	false	rdr6-15	EVD-GAG	UNKNOWN	SYBR	None				1.04864	0.887068	1.23964	22.1338	22.233	0.128574		-0.317823	0.150596	0.0869465	-0.0685196	true	0.528919	true	3	16	Amp		0.958514	N	N	N	N	80.5893	N		N
55	C7	false	rdr6-15	EVD-IN	UNKNOWN	SYBR	None							22.5378	22.5509	0.0784082						true	0.824965	true	3	14	Amp		0.988784	N	N	N	N	78.5527	N		N
56	C8	false	rdr6-15	EVD-IN	UNKNOWN	SYBR	None							22.4798	22.5509	0.0784082						true	0.824965	true	3	15	Amp		0.990792	N	N	N	N	78.5527	N		N
57	C9	false	rdr6-15	EVD-IN	UNKNOWN	SYBR	None							22.635	22.5509	0.0784082						true	0.824965	true	3	16	Amp		0.988421	N	N	N	N	78.5613	N		N
58	C10	false	rdr6-15	GAPC	UNKNOWN	SYBR	None				1.45969	1.33328	1.59808	22.6231	22.6373	0.0223171		0.0864588	0.0815224	0.047067	-0.545658	true	0.455537	true	3	16	Amp		0.993777	N	N	N	N	82.8628	N		N
59	C11	false	rdr6-15	GAPC	UNKNOWN	SYBR	None				1.45969	1.33328	1.59808	22.6259	22.6373	0.0223171		0.0864588	0.0815224	0.047067	-0.545658	true	0.455537	true	3	17	Amp		0.988433	N	N	N	N	82.8628	N		N
60	C12	false	rdr6-15	GAPC	UNKNOWN	SYBR	None				1.45969	1.33328	1.59808	22.663	22.6373	0.0223171		0.0864588	0.0815224	0.047067	-0.545658	true	0.455537	true	3	17	Amp		0.979605	N	N	N	N	82.7496	N		N
73	D1	false	F6.8+	ACT2	UNKNOWN	SYBR	None				0.0817977	0.0744969	0.0898139	25.4084	25.3989	0.0448945		4.3245	0.0841423	0.0485796	3.6118	true	0.609193	true	3	19	Amp		0.989553	N	N	N	N	81.5008	N		N
74	D2	false	F6.8+	ACT2	UNKNOWN	SYBR	None				0.0817977	0.0744969	0.0898139	25.35	25.3989	0.0448945		4.3245	0.0841423	0.0485796	3.6118	true	0.609193	true	3	19	Amp		0.99221	N	N	N	N	81.5008	N		N
75	D3	false	F6.8+	ACT2	UNKNOWN	SYBR	None				0.0817977	0.0744969	0.0898139	25.4382	25.3989	0.0448945		4.3245	0.0841423	0.0485796	3.6118	true	0.609193	true	3	18	Amp		0.990007	N	N	N	N	81.5008	N		N
76	D4	false	F6.8+	EVD-GAG	UNKNOWN	SYBR	None				1.05508	0.967376	1.15073	20.7142	20.7477	0.0321882		-0.326653	0.0781056	0.0450943	-0.07735	true	0.528919	true	3	14	Amp		0.957179	N	N	N	N	80.5953	N		N
77	D5	false	F6.8+	EVD-GAG	UNKNOWN	SYBR	None				1.05508	0.967376	1.15073	20.7506	20.7477	0.0321882		-0.326653	0.0781056	0.0450943	-0.07735	true	0.528919	true	3	15	Amp		0.944475	N	N	N	N	80.5893	N		N
78	D6	false	F6.8+	EVD-GAG	UNKNOWN	SYBR	None				1.05508	0.967376	1.15073	20.7784	20.7477	0.0321882		-0.326653	0.0781056	0.0450943	-0.07735	true	0.528919	true	3	15	Amp		0.950926	N	N	N	N	80.5893	N		N
79	D7	false	F6.8+	EVD-IN	UNKNOWN	SYBR	None							21.15	21.0744	0.0711646						true	0.824965	true	3	14	Amp		0.984971	N	N	N	N	78.4395	N		N
80	D8	false	F6.8+	EVD-IN	UNKNOWN	SYBR	None							21.0644	21.0744	0.0711646						true	0.824965	true	3	14	Amp		0.985386	N	N	N	N	78.5527	N		N
81	D9	false	F6.8+	EVD-IN	UNKNOWN	SYBR	None							21.0087	21.0744	0.0711646						true	0.824965	true	3	14	Amp		0.986228	N	N	N	N	78.5613	N		N
82	D10	false	F6.8+	GAPC	UNKNOWN	SYBR	None				0.100985	0.0923375	0.110443	24.9835	25.0143	0.0377866		3.9399	0.0805744	0.0465197	3.30778	true	0.455537	true	3	19	Amp		0.994928	N	N	N	N	82.7496	N		N
83	D11	false	F6.8+	GAPC	UNKNOWN	SYBR	None				0.100985	0.0923375	0.110443	25.0564	25.0143	0.0377866		3.9399	0.0805744	0.0465197	3.30778	true	0.455537	true	3	18	Amp		0.994356	N	N	N	N	82.7496	N		N
84	D12	false	F6.8+	GAPC	UNKNOWN	SYBR	None				0.100985	0.0923375	0.110443	25.0029	25.0143	0.0377866		3.9399	0.0805744	0.0465197	3.30778	true	0.455537	true	3	19	Amp		0.985268	N	N	N	N	82.7496	N		N
85	D13	false	F6.6-	ACT2	UNKNOWN	SYBR	None				0.0494465	0.0458328	0.0533451	24.3593	24.4269	0.0668391		5.05069	0.0683028	0.0394346	4.33799	true	0.609193	true	3	18	Amp		0.990305	N	N	N	N	81.3732	N		N
86	D14	false	F6.6-	ACT2	UNKNOWN	SYBR	None				0.0494465	0.0458328	0.0533451	24.493	24.4269	0.0668391		5.05069	0.0683028	0.0394346	4.33799	true	0.609193	true	3	18	Amp		0.993076	N	N	N	N	81.3732	N		N
87	D15	false	F6.6-	ACT2	UNKNOWN	SYBR	None				0.0494465	0.0458328	0.0533451	24.4284	24.4269	0.0668391		5.05069	0.0683028	0.0394346	4.33799	true	0.609193	true	3	17	Amp		0.988805	N	N	N	N	81.3732	N		N
88	D16	false	F6.6-	EVD-GAG	UNKNOWN	SYBR	None				1.2334	1.12171	1.3562	18.8164	18.8243	0.0842602		-0.551941	0.0854259	0.0493207	-0.302638	true	0.528919	true	3	13	Amp		0.959731	N	N	N	N	80.4684	N		N
89	D17	false	F6.6-	EVD-GAG	UNKNOWN	SYBR	None				1.2334	1.12171	1.3562	18.9122	18.8243	0.0842602		-0.551941	0.0854259	0.0493207	-0.302638	true	0.528919	true	3	14	Amp		0.95608	N	N	N	N	80.4147	N		N
90	D18	false	F6.6-	EVD-GAG	UNKNOWN	SYBR	None				1.2334	1.12171	1.3562	18.7442	18.8243	0.0842602		-0.551941	0.0854259	0.0493207	-0.302638	true	0.528919	true	3	14	Amp		0.958032	N	N	N	N	80.4147	N		N
91	D19	false	F6.6-	EVD-IN	UNKNOWN	SYBR	None							19.384	19.3762	0.0140642						true	0.824965	true	3	13	Amp		0.989206	N	N	N	N	78.3842	N		N
92	D20	false	F6.6-	EVD-IN	UNKNOWN	SYBR	None							19.36	19.3762	0.0140642						true	0.824965	true	3	13	Amp		0.985235	N	N	N	N	78.3842	N		N
93	D21	false	F6.6-	EVD-IN	UNKNOWN	SYBR	None							19.3847	19.3762	0.0140642						true	0.824965	true	3	12	Amp		0.989258	N	N	N	N	78.4295	N		N
94	D22	false	F6.6-	GAPC	UNKNOWN	SYBR	None				0.0407753	0.0393891	0.0422103	24.6363	24.6245	0.0277712		5.24828	0.0311295	0.0179726	4.61616	true	0.455537	true	3	19	Amp		0.987605	N	N	N	N	82.6136	N		N
95	D23	false	F6.6-	GAPC	UNKNOWN	SYBR	None				0.0407753	0.0393891	0.0422103	24.5928	24.6245	0.0277712		5.24828	0.0311295	0.0179726	4.61616	true	0.455537	true	3	19	Amp		0.98702	N	N	N	N	82.6136	N		N
96	D24	false	F6.6-	GAPC	UNKNOWN	SYBR	None				0.0407753	0.0393891	0.0422103	24.6444	24.6245	0.0277712		5.24828	0.0311295	0.0179726	4.61616	true	0.455537	true	3	18	Amp		0.991795	N	N	N	N	82.6136	N		N
97	E1	false	F6.1+	ACT2	UNKNOWN	SYBR	None				0.0669799	0.0628365	0.0713966	24.0308	24.0435	0.0555048		4.61283	0.0574717	0.0331813	3.90013	true	0.609193	true	3	17	Amp		0.987987	N	N	N	N	81.3876	N		N
98	E2	false	F6.1+	ACT2	UNKNOWN	SYBR	None				0.0669799	0.0628365	0.0713966	23.9955	24.0435	0.0555048		4.61283	0.0574717	0.0331813	3.90013	true	0.609193	true	3	17	Amp		0.993004	N	N	N	N	81.5008	N		N
99	E3	false	F6.1+	ACT2	UNKNOWN	SYBR	None				0.0669799	0.0628365	0.0713966	24.1043	24.0435	0.0555048		4.61283	0.0574717	0.0331813	3.90013	true	0.609193	true	3	17	Amp		0.988508	N	N	N	N	81.5008	N		N
100	E4	false	F6.1+	EVD-GAG	UNKNOWN	SYBR	None				1.16557	1.08649	1.25042	18.8906	18.9604	0.061455		-0.470343	0.063237	0.0365099	-0.221039	true	0.528919	true	3	13	Amp		0.982945	N	N	N	N	80.5953	N		N
101	E5	false	F6.1+	EVD-GAG	UNKNOWN	SYBR	None				1.16557	1.08649	1.25042	18.9841	18.9604	0.061455		-0.470343	0.063237	0.0365099	-0.221039	true	0.528919	true	3	13	Amp		0.963954	N	N	N	N	80.5893	N		N
102	E6	false	F6.1+	EVD-GAG	UNKNOWN	SYBR	None				1.16557	1.08649	1.25042	19.0064	18.9604	0.061455		-0.470343	0.063237	0.0365099	-0.221039	true	0.528919	true	3	13	Amp		0.958819	N	N	N	N	80.4762	N		N
103	E7	false	F6.1+	EVD-IN	UNKNOWN	SYBR	None							19.4256	19.4307	0.0149067						true	0.824965	true	3	12	Amp		0.986913	N	N	N	N	78.4395	N		N
104	E8	false	F6.1+	EVD-IN	UNKNOWN	SYBR	None							19.419	19.4307	0.0149067						true	0.824965	true	3	12	Amp		0.98586	N	N	N	N	78.4395	N		N
105	E9	false	F6.1+	EVD-IN	UNKNOWN	SYBR	None							19.4475	19.4307	0.0149067						true	0.824965	true	3	12	Amp		0.985464	N	N	N	N	78.4481	N		N
106	E10	false	F6.1+	GAPC	UNKNOWN	SYBR	None				0.0735477	0.0664903	0.0813542	23.9245	23.828	0.0895587		4.39729	0.0907908	0.0524181	3.76518	true	0.455537	true	3	17	Amp		0.991861	N	N	N	N	82.7496	N		N
107	E11	false	F6.1+	GAPC	UNKNOWN	SYBR	None				0.0735477	0.0664903	0.0813542	23.7476	23.828	0.0895587		4.39729	0.0907908	0.0524181	3.76518	true	0.455537	true	3	17	Amp		0.991838	N	N	N	N	82.7496	N		N
108	E12	false	F6.1+	GAPC	UNKNOWN	SYBR	None				0.0735477	0.0664903	0.0813542	23.8119	23.828	0.0895587		4.39729	0.0907908	0.0524181	3.76518	true	0.455537	true	3	15	Amp		0.992736	N	N	N	N	82.5232	N		N
121	F1	false	F6.9+	ACT2	UNKNOWN	SYBR	None				0.0666396	0.0567228	0.0782902	23.5398	23.6465	0.140765		4.62018	0.145012	0.0837226	3.90748	true	0.609193	true	3	17	Amp		0.990333	N	N	N	N	81.3876	N		N
122	F2	false	F6.9+	ACT2	UNKNOWN	SYBR	None				0.0666396	0.0567228	0.0782902	23.5936	23.6465	0.140765		4.62018	0.145012	0.0837226	3.90748	true	0.609193	true	3	17	Amp		0.989284	N	N	N	N	81.3876	N		N
123	F3	false	F6.9+	ACT2	UNKNOWN	SYBR	None				0.0666396	0.0567228	0.0782902	23.8061	23.6465	0.140765		4.62018	0.145012	0.0837226	3.90748	true	0.609193	true	3	18	Amp		0.978987	N	N	N	N	81.2744	N		N
124	F4	false	F6.9+	EVD-GAG	UNKNOWN	SYBR	None				1.16737	1.07748	1.26477	18.4828	18.5538	0.0631518		-0.472571	0.0721236	0.0416406	-0.223268	true	0.528919	true	3	13	Amp		0.976911	N	N	N	N	80.4822	N		N
125	F5	false	F6.9+	EVD-GAG	UNKNOWN	SYBR	None				1.16737	1.07748	1.26477	18.5749	18.5538	0.0631518		-0.472571	0.0721236	0.0416406	-0.223268	true	0.528919	true	3	13	Amp		0.954704	N	N	N	N	80.4762	N		N
126	F6	false	F6.9+	EVD-GAG	UNKNOWN	SYBR	None				1.16737	1.07748	1.26477	18.6037	18.5538	0.0631518		-0.472571	0.0721236	0.0416406	-0.223268	true	0.528919	true	3	13	Amp		0.959117	N	N	N	N	80.4762	N		N
127	F7	false	F6.9+	EVD-IN	UNKNOWN	SYBR	None							19.0633	19.0263	0.0348377						true	0.824965	true	3	12	Amp		0.985701	N	N	N	N	78.4395	N		N
128	F8	false	F6.9+	EVD-IN	UNKNOWN	SYBR	None							19.0217	19.0263	0.0348377						true	0.824965	true	3	12	Amp		0.983761	N	N	N	N	78.4395	N		N
129	F9	false	F6.9+	EVD-IN	UNKNOWN	SYBR	None							18.9941	19.0263	0.0348377						true	0.824965	true	3	12	Amp		0.99034	N	N	N	N	78.4481	N		N
130	F10	false	F6.9+	GAPC	UNKNOWN	SYBR	None				0.0835708	0.0801013	0.0871906	23.2415	23.2393	0.0155787		4.21297	0.0381623	0.022033	3.58086	true	0.455537	true	3	17	Amp		0.99027	N	N	N	N	82.6364	N		N
131	F11	false	F6.9+	GAPC	UNKNOWN	SYBR	None				0.0835708	0.0801013	0.0871906	23.2227	23.2393	0.0155787		4.21297	0.0381623	0.022033	3.58086	true	0.455537	true	3	17	Amp		0.989099	N	N	N	N	82.6364	N		N
132	F12	false	F6.9+	GAPC	UNKNOWN	SYBR	None				0.0835708	0.0801013	0.0871906	23.2536	23.2393	0.0155787		4.21297	0.0381623	0.022033	3.58086	true	0.455537	true	3	17	Amp		0.985757	N	N	N	N	82.6364	N		N
133	F13	false	F6.7-	ACT2	UNKNOWN	SYBR	None				0.032026	0.0252129	0.0406802	25.2159	25.2673	0.0803401		5.67731	0.215275	0.124289	4.96461	true	0.609193	true	3	18	Amp		0.993837	N	N	N	N	81.2601	N		N
134	F14	false	F6.7-	ACT2	UNKNOWN	SYBR	None				0.032026	0.0252129	0.0406802	25.226	25.2673	0.0803401		5.67731	0.215275	0.124289	4.96461	true	0.609193	true	3	18	Amp		0.991717	N	N	N	N	81.147	N		N
135	F15	false	F6.7-	ACT2	UNKNOWN	SYBR	None				0.032026	0.0252129	0.0406802	25.3599	25.2673	0.0803401		5.67731	0.215275	0.124289	4.96461	true	0.609193	true	3	19	Amp		0.986667	N	N	N	N	81.2601	N		N
136	F16	false	F6.7-	EVD-GAG	UNKNOWN	SYBR	None				1.3597	1.03477	1.78668	18.732	18.8974	0.14325		-0.692596	0.245783	0.141903	-0.443293	true	0.528919	true	3	13	Amp		0.967393	N	N	N	N	80.3552	N		N
137	F17	false	F6.7-	EVD-GAG	UNKNOWN	SYBR	None				1.3597	1.03477	1.78668	18.9808	18.8974	0.14325		-0.692596	0.245783	0.141903	-0.443293	true	0.528919	true	3	14	Amp		0.964968	N	N	N	N	80.3019	N		N
138	F18	false	F6.7-	EVD-GAG	UNKNOWN	SYBR	None				1.3597	1.03477	1.78668	18.9793	18.8974	0.14325		-0.692596	0.245783	0.141903	-0.443293	true	0.528919	true	3	13	Amp		0.968016	N	N	N	N	80.3019	N		N
139	F19	false	F6.7-	EVD-IN	UNKNOWN	SYBR	None							19.7599	19.59	0.199721						true	0.824965	true	3	13	Amp		0.979326	N	N	N	N	78.2714	N		N
140	F20	false	F6.7-	EVD-IN	UNKNOWN	SYBR	None							19.37	19.59	0.199721						true	0.824965	true	3	12	Amp		0.990127	N	N	N	N	78.2714	N		N
141	F21	false	F6.7-	EVD-IN	UNKNOWN	SYBR	None							19.64	19.59	0.199721						true	0.824965	true	3	13	Amp		0.990244	N	N	N	N	78.3164	N		N
142	F22	false	F6.7-	GAPC	UNKNOWN	SYBR	None				0.0270145	0.020586	0.0354506	25.2833	25.4322	0.141195		5.84224	0.244591	0.141215	5.21012	true	0.455537	true	3	19	Amp		0.987365	N	N	N	N	82.5005	N		N
143	F23	false	F6.7-	GAPC	UNKNOWN	SYBR	None				0.0270145	0.020586	0.0354506	25.5641	25.4322	0.141195		5.84224	0.244591	0.141215	5.21012	true	0.455537	true	3	20	Amp		0.989321	N	N	N	N	82.5005	N		N
144	F24	false	F6.7-	GAPC	UNKNOWN	SYBR	None				0.0270145	0.020586	0.0354506	25.4492	25.4322	0.141195		5.84224	0.244591	0.141215	5.21012	true	0.455537	true	3	19	Amp		0.990648	N	N	N	N	82.5005	N		N
145	G1	false	F6.2+	ACT2	UNKNOWN	SYBR	None				0.0841551	0.078495	0.0902234	22.8919	22.8843	0.0570324		4.28351	0.0626649	0.0361796	3.57081	true	0.609193	true	3	16	Amp		0.991834	N	N	N	N	81.3876	N		N
146	G2	false	F6.2+	ACT2	UNKNOWN	SYBR	None				0.0841551	0.078495	0.0902234	22.8238	22.8843	0.0570324		4.28351	0.0626649	0.0361796	3.57081	true	0.609193	true	3	16	Amp		0.989484	N	N	N	N	81.5008	N		N
147	G3	false	F6.2+	ACT2	UNKNOWN	SYBR	None				0.0841551	0.078495	0.0902234	22.9371	22.8843	0.0570324		4.28351	0.0626649	0.0361796	3.57081	true	0.609193	true	3	17	Amp		0.990457	N	N	N	N	81.5008	N		N
148	G4	false	F6.2+	EVD-GAG	UNKNOWN	SYBR	None				1.14502	1.0657	1.23025	18.1247	18.1561	0.0591677		-0.444676	0.0646143	0.0373051	-0.195373	true	0.528919	true	3	12	Amp		0.976045	N	N	N	N	80.5953	N		N
149	G5	false	F6.2+	EVD-GAG	UNKNOWN	SYBR	None				1.14502	1.0657	1.23025	18.1192	18.1561	0.0591677		-0.444676	0.0646143	0.0373051	-0.195373	true	0.528919	true	3	12	Amp		0.974296	N	N	N	N	80.5893	N		N
150	G6	false	F6.2+	EVD-GAG	UNKNOWN	SYBR	None				1.14502	1.0657	1.23025	18.2243	18.1561	0.0591677		-0.444676	0.0646143	0.0373051	-0.195373	true	0.528919	true	3	13	Amp		0.9609	N	N	N	N	80.5893	N		N
151	G7	false	F6.2+	EVD-IN	UNKNOWN	SYBR	None							18.5725	18.6008	0.0259652						true	0.824965	true	3	11	Amp		0.987122	N	N	N	N	78.4395	N		N
152	G8	false	F6.2+	EVD-IN	UNKNOWN	SYBR	None							18.6235	18.6008	0.0259652						true	0.824965	true	3	12	Amp		0.988745	N	N	N	N	78.4395	N		N
153	G9	false	F6.2+	EVD-IN	UNKNOWN	SYBR	None							18.6062	18.6008	0.0259652						true	0.824965	true	3	12	Amp		0.987208	N	N	N	N	78.5613	N		N
154	G10	false	F6.2+	GAPC	UNKNOWN	SYBR	None				0.102223	0.0963379	0.108468	22.5643	22.5231	0.046627		3.92232	0.0533692	0.0308127	3.2902	true	0.455537	true	3	16	Amp		0.995694	N	N	N	N	82.7496	N		N
155	G11	false	F6.2+	GAPC	UNKNOWN	SYBR	None				0.102223	0.0963379	0.108468	22.4724	22.5231	0.046627		3.92232	0.0533692	0.0308127	3.2902	true	0.455537	true	3	16	Amp		0.994162	N	N	N	N	82.7496	N		N
156	G12	false	F6.2+	GAPC	UNKNOWN	SYBR	None				0.102223	0.0963379	0.108468	22.5325	22.5231	0.046627		3.92232	0.0533692	0.0308127	3.2902	true	0.455537	true	3	16	Amp		0.991647	N	N	N	N	82.6364	N		N
169	H1	false	F6.10+	ACT2	UNKNOWN	SYBR	None				0.0699273	0.0656266	0.0745099	24.0138	24.0304	0.0154441		4.5507	0.0571283	0.032983	3.838	true	0.609193	true	3	17	Amp		0.987421	N	N	N	N	81.3876	N		N
170	H2	false	F6.10+	ACT2	UNKNOWN	SYBR	None				0.0699273	0.0656266	0.0745099	24.0443	24.0304	0.0154441		4.5507	0.0571283	0.032983	3.838	true	0.609193	true	3	17	Amp		0.991949	N	N	N	N	81.2744	N		N
171	H3	false	F6.10+	ACT2	UNKNOWN	SYBR	None				0.0699273	0.0656266	0.0745099	24.0331	24.0304	0.0154441		4.5507	0.0571283	0.032983	3.838	true	0.609193	true	3	18	Amp		0.987101	N	N	N	N	81.3876	N		N
172	H4	false	F6.10+	EVD-GAG	UNKNOWN	SYBR	None				1.1336	0.950361	1.35217	18.9981	19.0495	0.148846		-0.430216	0.158683	0.0916155	-0.180913	true	0.528919	true	3	13	Amp		0.967537	N	N	N	N	80.4822	N		N
173	H5	false	F6.10+	EVD-GAG	UNKNOWN	SYBR	None				1.1336	0.950361	1.35217	18.9332	19.0495	0.148846		-0.430216	0.158683	0.0916155	-0.180913	true	0.528919	true	3	13	Amp		0.982453	N	N	N	N	80.4762	N		N
174	H6	false	F6.10+	EVD-GAG	UNKNOWN	SYBR	None				1.1336	0.950361	1.35217	19.2172	19.0495	0.148846		-0.430216	0.158683	0.0916155	-0.180913	true	0.528919	true	3	14	Amp		0.948845	N	N	N	N	80.4762	N		N
175	H7	false	F6.10+	EVD-IN	UNKNOWN	SYBR	None							19.5432	19.4797	0.0550011						true	0.824965	true	3	12	Amp		0.987197	N	N	N	N	78.3264	N		N
176	H8	false	F6.10+	EVD-IN	UNKNOWN	SYBR	None							19.4485	19.4797	0.0550011						true	0.824965	true	3	13	Amp		0.988356	N	N	N	N	78.3264	N		N
177	H9	false	F6.10+	EVD-IN	UNKNOWN	SYBR	None							19.4474	19.4797	0.0550011						true	0.824965	true	3	13	Amp		0.988115	N	N	N	N	78.4481	N		N
178	H10	false	F6.10+	GAPC	UNKNOWN	SYBR	None				0.0869622	0.0814474	0.0928504	23.6353	23.6353	0.0212536		4.15558	0.0589647	0.0340433	3.52347	true	0.455537	true	3	18	Amp		0.991889	N	N	N	N	82.6364	N		N
179	H11	false	F6.10+	GAPC	UNKNOWN	SYBR	None				0.0869622	0.0814474	0.0928504	23.614	23.6353	0.0212536		4.15558	0.0589647	0.0340433	3.52347	true	0.455537	true	3	18	Amp		0.981846	N	N	N	N	82.6364	N		N
180	H12	false	F6.10+	GAPC	UNKNOWN	SYBR	None				0.0869622	0.0814474	0.0928504	23.6565	23.6353	0.0212536		4.15558	0.0589647	0.0340433	3.52347	true	0.455537	true	3	17	Amp		0.990129	N	N	N	N	82.6364	N		N
181	H13	false	F6.8-	ACT2	UNKNOWN	SYBR	None				0.0455264	0.0392919	0.0527503	24.3768	24.5072	0.114461		5.16985	0.13255	0.0765276	4.45715	true	0.609193	true	3	18	Amp		0.991028	N	N	N	N	81.147	N		N
182	H14	false	F6.8-	ACT2	UNKNOWN	SYBR	None				0.0455264	0.0392919	0.0527503	24.5913	24.5072	0.114461		5.16985	0.13255	0.0765276	4.45715	true	0.609193	true	3	18	Amp		0.992168	N	N	N	N	81.0339	N		N
183	H15	false	F6.8-	ACT2	UNKNOWN	SYBR	None				0.0455264	0.0392919	0.0527503	24.5533	24.5072	0.114461		5.16985	0.13255	0.0765276	4.45715	true	0.609193	true	3	18	Amp		0.992283	N	N	N	N	81.147	N		N
184	H16	false	F6.8-	EVD-GAG	UNKNOWN	SYBR	None				1.24947	1.14822	1.35965	18.7786	18.7667	0.036283		-0.570618	0.0760569	0.0439115	-0.321315	true	0.528919	true	3	13	Amp		0.965967	N	N	N	N	80.3552	N		N
185	H17	false	F6.8-	EVD-GAG	UNKNOWN	SYBR	None				1.24947	1.14822	1.35965	18.7955	18.7667	0.036283		-0.570618	0.0760569	0.0439115	-0.321315	true	0.528919	true	3	13	Amp		0.962683	N	N	N	N	80.1891	N		N
186	H18	false	F6.8-	EVD-GAG	UNKNOWN	SYBR	None				1.24947	1.14822	1.35965	18.7259	18.7667	0.036283		-0.570618	0.0760569	0.0439115	-0.321315	true	0.528919	true	3	13	Amp		0.960253	N	N	N	N	80.3019	N		N
187	H19	false	F6.8-	EVD-IN	UNKNOWN	SYBR	None							19.3048	19.3373	0.0668446						true	0.824965	true	3	12	Amp		0.985826	N	N	N	N	78.1586	N		N
188	H20	false	F6.8-	EVD-IN	UNKNOWN	SYBR	None							19.2929	19.3373	0.0668446						true	0.824965	true	3	12	Amp		0.98807	N	N	N	N	78.1586	N		N
189	H21	false	F6.8-	EVD-IN	UNKNOWN	SYBR	None							19.4142	19.3373	0.0668446						true	0.824965	true	3	13	Amp		0.988947	N	N	N	N	78.2033	N		N
190	H22	false	F6.8-	GAPC	UNKNOWN	SYBR	None				0.0444101	0.0354254	0.0556734	24.3076	24.4624	0.19214		5.12509	0.203435	0.117453	4.49297	true	0.455537	true	3	18	Amp		0.993022	N	N	N	N	82.3874	N		N
191	H23	false	F6.8-	GAPC	UNKNOWN	SYBR	None				0.0444101	0.0354254	0.0556734	24.4021	24.4624	0.19214		5.12509	0.203435	0.117453	4.49297	true	0.455537	true	3	18	Amp		0.993221	N	N	N	N	82.3874	N		N
192	H24	false	F6.8-	GAPC	UNKNOWN	SYBR	None				0.0444101	0.0354254	0.0556734	24.6774	24.4624	0.19214		5.12509	0.203435	0.117453	4.49297	true	0.455537	true	3	18	Amp		0.989126	N	N	N	N	82.3874	N		N
193	I1	false	F6.3+	ACT2	UNKNOWN	SYBR	None				0.0546035	0.0504178	0.0591368	22.8323	22.8706	0.0621967		4.90757	0.0717801	0.0414422	4.19486	true	0.609193	true	3	16	Amp		0.992565	N	N	N	N	81.3876	N		N
194	I2	false	F6.3+	ACT2	UNKNOWN	SYBR	None				0.0546035	0.0504178	0.0591368	22.8371	22.8706	0.0621967		4.90757	0.0717801	0.0414422	4.19486	true	0.609193	true	3	16	Amp		0.993531	N	N	N	N	81.3876	N		N
195	I3	false	F6.3+	ACT2	UNKNOWN	SYBR	None				0.0546035	0.0504178	0.0591368	22.9424	22.8706	0.0621967		4.90757	0.0717801	0.0414422	4.19486	true	0.609193	true	3	16	Amp		0.990926	N	N	N	N	81.3876	N		N
196	I4	false	F6.3+	EVD-GAG	UNKNOWN	SYBR	None				0.954524	0.69864	1.30413	17.6419	17.7809	0.278576		-0.182156	0.280871	0.162161	0.0671469	true	0.528919	true	3	12	Amp		0.952368	N	N	N	N	80.4822	N		N
197	I5	false	F6.3+	EVD-GAG	UNKNOWN	SYBR	None				0.954524	0.69864	1.30413	18.1016	17.7809	0.278576		-0.182156	0.280871	0.162161	0.0671469	true	0.528919	true	3	13	Amp		0.934167	N	N	N	N	80.4762	N		N
198	I6	false	F6.3+	EVD-GAG	UNKNOWN	SYBR	None				0.954524	0.69864	1.30413	17.5991	17.7809	0.278576		-0.182156	0.280871	0.162161	0.0671469	true	0.528919	true	3	12	Amp		0.957168	N	N	N	N	80.4762	N		N
199	I7	false	F6.3+	EVD-IN	UNKNOWN	SYBR	None							18.0017	17.963	0.0358322						true	0.824965	true	3	11	Amp		0.984127	N	N	N	N	78.4395	N		N
200	I8	false	F6.3+	EVD-IN	UNKNOWN	SYBR	None							17.9309	17.963	0.0358322						true	0.824965	true	3	11	Amp		0.988284	N	N	N	N	78.4395	N		N
201	I9	false	F6.3+	EVD-IN	UNKNOWN	SYBR	None							17.9565	17.963	0.0358322						true	0.824965	true	3	11	Amp		0.987575	N	N	N	N	78.4481	N		N
202	I10	false	F6.3+	GAPC	UNKNOWN	SYBR	None				0.0631441	0.0606788	0.0657096	22.5814	22.5804	0.000897535		4.61732	0.0358434	0.0206942	3.98521	true	0.455537	true	3	17	Amp		0.991316	N	N	N	N	82.7496	N		N
203	I11	false	F6.3+	GAPC	UNKNOWN	SYBR	None				0.0631441	0.0606788	0.0657096	22.5797	22.5804	0.000897535		4.61732	0.0358434	0.0206942	3.98521	true	0.455537	true	3	16	Amp		0.99204	N	N	N	N	82.7496	N		N
204	I12	false	F6.3+	GAPC	UNKNOWN	SYBR	None				0.0631441	0.0606788	0.0657096	22.58	22.5804	0.000897535		4.61732	0.0358434	0.0206942	3.98521	true	0.455537	true	3	17	Amp		0.992059	N	N	N	N	82.7496	N		N
217	J1	false	F6.1-	ACT2	UNKNOWN	SYBR	None				0.0243435	0.0228629	0.02592	24.5652	24.5452	0.0198333		6.07302	0.0564748	0.0326058	5.36032	true	0.609193	true	3	18	Amp		0.98909	N	N	N	N	81.5008	N		N
218	J2	false	F6.1-	ACT2	UNKNOWN	SYBR	None				0.0243435	0.0228629	0.02592	24.5448	24.5452	0.0198333		6.07302	0.0564748	0.0326058	5.36032	true	0.609193	true	3	18	Amp		0.992541	N	N	N	N	81.5008	N		N
219	J3	false	F6.1-	ACT2	UNKNOWN	SYBR	None				0.0243435	0.0228629	0.02592	24.5256	24.5452	0.0198333		6.07302	0.0564748	0.0326058	5.36032	true	0.609193	true	3	18	Amp		0.986526	N	N	N	N	81.5008	N		N
220	J4	false	F6.1-	EVD-GAG	UNKNOWN	SYBR	None				1.05615	0.922944	1.20859	18.2388	18.144	0.10921		-0.328121	0.121338	0.0700545	-0.078818	true	0.528919	true	3	13	Amp		0.943761	N	N	N	N	80.5953	N		N
221	J5	false	F6.1-	EVD-GAG	UNKNOWN	SYBR	None				1.05615	0.922944	1.20859	18.1688	18.144	0.10921		-0.328121	0.121338	0.0700545	-0.078818	true	0.528919	true	3	13	Amp		0.935167	N	N	N	N	80.5893	N		N
222	J6	false	F6.1-	EVD-GAG	UNKNOWN	SYBR	None				1.05615	0.922944	1.20859	18.0246	18.144	0.10921		-0.328121	0.121338	0.0700545	-0.078818	true	0.528919	true	3	13	Amp		0.922337	N	N	N	N	80.7025	N		N
223	J7	false	F6.1-	EVD-IN	UNKNOWN	SYBR	None							18.4518	18.4722	0.0528777						true	0.824965	true	3	11	Amp		0.990121	N	N	N	N	78.4395	N		N
224	J8	false	F6.1-	EVD-IN	UNKNOWN	SYBR	None							18.5322	18.4722	0.0528777						true	0.824965	true	3	12	Amp		0.987609	N	N	N	N	78.4395	N		N
225	J9	false	F6.1-	EVD-IN	UNKNOWN	SYBR	None							18.4325	18.4722	0.0528777						true	0.824965	true	3	11	Amp		0.989179	N	N	N	N	78.4481	N		N
226	J10	false	F6.1-	GAPC	UNKNOWN	SYBR	None				0.0279615	0.0259202	0.0301634	24.2375	24.2647	0.0431092		5.79253	0.0682235	0.0393889	5.16042	true	0.455537	true	3	19	Amp		0.995334	N	N	N	N	82.7496	N		N
227	J11	false	F6.1-	GAPC	UNKNOWN	SYBR	None				0.0279615	0.0259202	0.0301634	24.3144	24.2647	0.0431092		5.79253	0.0682235	0.0393889	5.16042	true	0.455537	true	3	18	Amp		0.994382	N	N	N	N	82.7496	N		N
228	J12	false	F6.1-	GAPC	UNKNOWN	SYBR	None				0.0279615	0.0259202	0.0301634	24.2422	24.2647	0.0431092		5.79253	0.0682235	0.0393889	5.16042	true	0.455537	true	3	18	Amp		0.977387	N	N	N	N	82.7496	N		N
229	J13	false	F6.9-	ACT2	UNKNOWN	SYBR	None				0.0701733	0.0585802	0.0840607	25.0828	25.09	0.139923		4.54564	0.162516	0.0938284	3.83293	true	0.609193	true	3	18	Amp		0.990332	N	N	N	N	81.147	N		N
230	J14	false	F6.9-	ACT2	UNKNOWN	SYBR	None				0.0701733	0.0585802	0.0840607	25.2333	25.09	0.139923		4.54564	0.162516	0.0938284	3.83293	true	0.609193	true	3	19	Amp		0.989844	N	N	N	N	81.0339	N		N
231	J15	false	F6.9-	ACT2	UNKNOWN	SYBR	None				0.0701733	0.0585802	0.0840607	24.9537	25.09	0.139923		4.54564	0.162516	0.0938284	3.83293	true	0.609193	true	3	19	Amp		0.994051	N	N	N	N	81.147	N		N
232	J16	false	F6.9-	EVD-GAG	UNKNOWN	SYBR	None				1.46068	1.27409	1.67458	19.7011	19.7484	0.0910806		-0.795939	0.122998	0.071013	-0.546636	true	0.528919	true	3	13	Amp		0.969425	N	N	N	N	80.2421	N		N
233	J17	false	F6.9-	EVD-GAG	UNKNOWN	SYBR	None				1.46068	1.27409	1.67458	19.6907	19.7484	0.0910806		-0.795939	0.122998	0.071013	-0.546636	true	0.528919	true	3	14	Amp		0.968056	N	N	N	N	80.1891	N		N
234	J18	false	F6.9-	EVD-GAG	UNKNOWN	SYBR	None				1.46068	1.27409	1.67458	19.8534	19.7484	0.0910806		-0.795939	0.122998	0.071013	-0.546636	true	0.528919	true	3	14	Amp		0.966476	N	N	N	N	80.1891	N		N
235	J19	false	F6.9-	EVD-IN	UNKNOWN	SYBR	None							20.556	20.5443	0.0826611						true	0.824965	true	3	14	Amp		0.989378	N	N	N	N	78.1586	N		N
236	J20	false	F6.9-	EVD-IN	UNKNOWN	SYBR	None							20.4565	20.5443	0.0826611						true	0.824965	true	3	14	Amp		0.988504	N	N	N	N	78.1586	N		N
237	J21	false	F6.9-	EVD-IN	UNKNOWN	SYBR	None							20.6205	20.5443	0.0826611						true	0.824965	true	3	14	Amp		0.984119	N	N	N	N	78.2033	N		N
238	J22	false	F6.9-	GAPC	UNKNOWN	SYBR	None				0.0692525	0.0521917	0.0918901	24.9256	25.0284	0.240758		4.48411	0.254553	0.146966	3.85199	true	0.455537	true	3	19	Amp		0.991628	N	N	N	N	82.3874	N		N
239	J23	false	F6.9-	GAPC	UNKNOWN	SYBR	None				0.0692525	0.0521917	0.0918901	24.8562	25.0284	0.240758		4.48411	0.254553	0.146966	3.85199	true	0.455537	true	3	19	Amp		0.993224	N	N	N	N	82.3874	N		N
240	J24	false	F6.9-	GAPC	UNKNOWN	SYBR	None				0.0692525	0.0521917	0.0918901	25.3035	25.0284	0.240758		4.48411	0.254553	0.146966	3.85199	true	0.455537	true	3	19	Amp		0.994222	N	N	N	N	82.2743	N		N
241	K1	false	F6.4+	ACT2	UNKNOWN	SYBR	None				0.0558489	0.0518852	0.0601155	23.1469	23.0722	0.0655024		4.87503	0.0662558	0.0382528	4.16233	true	0.609193	true	3	16	Amp		0.99257	N	N	N	N	81.3876	N		N
242	K2	false	F6.4+	ACT2	UNKNOWN	SYBR	None				0.0558489	0.0518852	0.0601155	23.0243	23.0722	0.0655024		4.87503	0.0662558	0.0382528	4.16233	true	0.609193	true	3	16	Amp		0.989634	N	N	N	N	81.3876	N		N
243	K3	false	F6.4+	ACT2	UNKNOWN	SYBR	None				0.0558489	0.0518852	0.0601155	23.0455	23.0722	0.0655024		4.87503	0.0662558	0.0382528	4.16233	true	0.609193	true	3	17	Amp		0.987756	N	N	N	N	81.5008	N		N
244	K4	false	F6.4+	EVD-GAG	UNKNOWN	SYBR	None				1.1615	1.08243	1.24633	17.7035	17.7319	0.0626612		-0.465286	0.0634484	0.0366319	-0.215983	true	0.528919	true	3	11	Amp		0.967156	N	N	N	N	80.4822	N		N
245	K5	false	F6.4+	EVD-GAG	UNKNOWN	SYBR	None				1.1615	1.08243	1.24633	17.6884	17.7319	0.0626612		-0.465286	0.0634484	0.0366319	-0.215983	true	0.528919	true	3	12	Amp		0.961417	N	N	N	N	80.4762	N		N
246	K6	false	F6.4+	EVD-GAG	UNKNOWN	SYBR	None				1.1615	1.08243	1.24633	17.8037	17.7319	0.0626612		-0.465286	0.0634484	0.0366319	-0.215983	true	0.528919	true	3	12	Amp		0.959551	N	N	N	N	80.4762	N		N
247	K7	false	F6.4+	EVD-IN	UNKNOWN	SYBR	None							18.1902	18.1972	0.00996332						true	0.824965	true	3	11	Amp		0.984668	N	N	N	N	78.4395	N		N
248	K8	false	F6.4+	EVD-IN	UNKNOWN	SYBR	None							18.2086	18.1972	0.00996332						true	0.824965	true	3	10	Amp		0.984751	N	N	N	N	78.4395	N		N
249	K9	false	F6.4+	EVD-IN	UNKNOWN	SYBR	None							18.1927	18.1972	0.00996332						true	0.824965	true	3	10	Amp		0.988591	N	N	N	N	78.4481	N		N
250	K10	false	F6.4+	GAPC	UNKNOWN	SYBR	None				0.0630919	0.0583097	0.0682663	22.8967	22.8157	0.0702385		4.61852	0.0709417	0.0409582	3.9864	true	0.455537	true	3	17	Amp		0.996929	N	N	N	N	82.6364	N		N
251	K11	false	F6.4+	GAPC	UNKNOWN	SYBR	None				0.0630919	0.0583097	0.0682663	22.7784	22.8157	0.0702385		4.61852	0.0709417	0.0409582	3.9864	true	0.455537	true	3	16	Amp		0.986164	N	N	N	N	82.7496	N		N
252	K12	false	F6.4+	GAPC	UNKNOWN	SYBR	None				0.0630919	0.0583097	0.0682663	22.772	22.8157	0.0702385		4.61852	0.0709417	0.0409582	3.9864	true	0.455537	true	3	16	Amp		0.99058	N	N	N	N	82.7496	N		N
265	L1	false	F6.2-	ACT2	UNKNOWN	SYBR	None				0.0731762	0.0516293	0.103715	25.2971	24.9746	0.297556		4.48519	0.313905	0.181233	3.77248	true	0.609193	true	3	19	Amp		0.987487	N	N	N	N	81.2744	N		N
266	L2	false	F6.2-	ACT2	UNKNOWN	SYBR	None				0.0731762	0.0516293	0.103715	24.7107	24.9746	0.297556		4.48519	0.313905	0.181233	3.77248	true	0.609193	true	3	17	Amp		0.992175	N	N	N	N	81.2744	N		N
267	L3	false	F6.2-	ACT2	UNKNOWN	SYBR	None				0.0731762	0.0516293	0.103715	24.9159	24.9746	0.297556		4.48519	0.313905	0.181233	3.77248	true	0.609193	true	3	18	Amp		0.991674	N	N	N	N	81.2744	N		N
268	L4	false	F6.2-	EVD-GAG	UNKNOWN	SYBR	None				1.13421	1.00375	1.28162	20.0233	20.0584	0.045784		-0.430988	0.109969	0.0634908	-0.181684	true	0.528919	true	3	14	Amp		0.966945	N	N	N	N	80.369	N		N
269	L5	false	F6.2-	EVD-GAG	UNKNOWN	SYBR	None				1.13421	1.00375	1.28162	20.0418	20.0584	0.045784		-0.430988	0.109969	0.0634908	-0.181684	true	0.528919	true	3	14	Amp		0.961476	N	N	N	N	80.363	N		N
270	L6	false	F6.2-	EVD-GAG	UNKNOWN	SYBR	None				1.13421	1.00375	1.28162	20.1102	20.0584	0.045784		-0.430988	0.109969	0.0634908	-0.181684	true	0.528919	true	3	15	Amp		0.962964	N	N	N	N	80.363	N		N
271	L7	false	F6.2-	EVD-IN	UNKNOWN	SYBR	None							20.4445	20.4894	0.0999853						true	0.824965	true	3	14	Amp		0.987709	N	N	N	N	78.3264	N		N
272	L8	false	F6.2-	EVD-IN	UNKNOWN	SYBR	None							20.4197	20.4894	0.0999853						true	0.824965	true	3	13	Amp		0.988126	N	N	N	N	78.3264	N		N
273	L9	false	F6.2-	EVD-IN	UNKNOWN	SYBR	None							20.604	20.4894	0.0999853						true	0.824965	true	3	14	Amp		0.976421	N	N	N	N	78.3349	N		N
274	L10	false	F6.2-	GAPC	UNKNOWN	SYBR	None				0.0939904	0.0827055	0.106815	24.4777	24.5328	0.0570498		4.04346	0.115116	0.0664624	3.41134	true	0.455537	true	3	18	Amp		0.994199	N	N	N	N	82.6364	N		N
275	L11	false	F6.2-	GAPC	UNKNOWN	SYBR	None				0.0939904	0.0827055	0.106815	24.5916	24.5328	0.0570498		4.04346	0.115116	0.0664624	3.41134	true	0.455537	true	3	18	Amp		0.994408	N	N	N	N	82.2968	N		N
276	L12	false	F6.2-	GAPC	UNKNOWN	SYBR	None				0.0939904	0.0827055	0.106815	24.5292	24.5328	0.0570498		4.04346	0.115116	0.0664624	3.41134	true	0.455537	true	3	18	Amp		0.989754	N	N	N	N	82.6364	N		N
277	L13	false	F6.10-	ACT2	UNKNOWN	SYBR	None				0.0319115	0.0280145	0.0363505	24.059	24.1381	0.100567		5.68248	0.117219	0.0676761	4.96978	true	0.609193	true	3	17	Amp		0.990624	N	N	N	N	81.0339	N		N
278	L14	false	F6.10-	ACT2	UNKNOWN	SYBR	None				0.0319115	0.0280145	0.0363505	24.104	24.1381	0.100567		5.68248	0.117219	0.0676761	4.96978	true	0.609193	true	3	17	Amp		0.991035	N	N	N	N	81.0339	N		N
279	L15	false	F6.10-	ACT2	UNKNOWN	SYBR	None				0.0319115	0.0280145	0.0363505	24.2513	24.1381	0.100567		5.68248	0.117219	0.0676761	4.96978	true	0.609193	true	3	18	Amp		0.990586	N	N	N	N	81.0339	N		N
280	L16	false	F6.10-	EVD-GAG	UNKNOWN	SYBR	None				1.29748	1.18965	1.41508	17.8874	17.8306	0.049709		-0.625011	0.0780867	0.0450834	-0.375708	true	0.528919	true	3	13	Amp		0.960084	N	N	N	N	80.2421	N		N
281	L17	false	F6.10-	EVD-GAG	UNKNOWN	SYBR	None				1.29748	1.18965	1.41508	17.8089	17.8306	0.049709		-0.625011	0.0780867	0.0450834	-0.375708	true	0.528919	true	3	13	Amp		0.971324	N	N	N	N	80.1891	N		N
282	L18	false	F6.10-	EVD-GAG	UNKNOWN	SYBR	None				1.29748	1.18965	1.41508	17.7954	17.8306	0.049709		-0.625011	0.0780867	0.0450834	-0.375708	true	0.528919	true	3	13	Amp		0.969982	N	N	N	N	80.1891	N		N
283	L19	false	F6.10-	EVD-IN	UNKNOWN	SYBR	None							18.3916	18.4556	0.0602209						true	0.824965	true	3	11	Amp		0.98925	N	N	N	N	78.1586	N		N
284	L20	false	F6.10-	EVD-IN	UNKNOWN	SYBR	None							18.5111	18.4556	0.0602209						true	0.824965	true	3	11	Amp		0.988184	N	N	N	N	78.0458	N		N
285	L21	false	F6.10-	EVD-IN	UNKNOWN	SYBR	None							18.4641	18.4556	0.0602209						true	0.824965	true	3	11	Amp		0.989722	N	N	N	N	78.0903	N		N
286	L22	false	F6.10-	GAPC	UNKNOWN	SYBR	None				0.0320043	0.0218387	0.0469018	23.7513	24.0533	0.338659		5.59771	0.343971	0.198592	4.96559	true	0.455537	true	3	17	Amp		0.993134	N	N	N	N	82.3874	N		N
287	L23	false	F6.10-	GAPC	UNKNOWN	SYBR	None				0.0320043	0.0218387	0.0469018	23.9891	24.0533	0.338659		5.59771	0.343971	0.198592	4.96559	true	0.455537	true	3	18	Amp		0.994296	N	N	N	N	82.2743	N		N
288	L24	false	F6.10-	GAPC	UNKNOWN	SYBR	None				0.0320043	0.0218387	0.0469018	24.4195	24.0533	0.338659		5.59771	0.343971	0.198592	4.96559	true	0.455537	true	3	18	Amp		0.990898	N	N	N	N	82.2743	N		N
289	M1	false	F6.5+	ACT2	UNKNOWN	SYBR	None				0.0722674	0.0611994	0.085337	23.9102	23.928	0.134657		4.50321	0.149613	0.086379	3.79051	true	0.609193	true	3	17	Amp		0.991708	N	N	N	N	81.3876	N		N
290	M2	false	F6.5+	ACT2	UNKNOWN	SYBR	None				0.0722674	0.0611994	0.085337	24.0706	23.928	0.134657		4.50321	0.149613	0.086379	3.79051	true	0.609193	true	3	17	Amp		0.986702	N	N	N	N	81.5008	N		N
291	M3	false	F6.5+	ACT2	UNKNOWN	SYBR	None				0.0722674	0.0611994	0.085337	23.8031	23.928	0.134657		4.50321	0.149613	0.086379	3.79051	true	0.609193	true	3	17	Amp		0.992703	N	N	N	N	81.5008	N		N
292	M4	false	F6.5+	EVD-GAG	UNKNOWN	SYBR	None				0.974515	0.677607	1.40152	18.9672	19.2127	0.320471		-0.212059	0.327037	0.188815	0.0372442	true	0.528919	true	3	13	Amp		0.962543	N	N	N	N	80.5953	N		N
293	M5	false	F6.5+	EVD-GAG	UNKNOWN	SYBR	None				0.974515	0.677607	1.40152	19.5752	19.2127	0.320471		-0.212059	0.327037	0.188815	0.0372442	true	0.528919	true	3	15	Amp		0.955925	N	N	N	N	80.5893	N		N
294	M6	false	F6.5+	EVD-GAG	UNKNOWN	SYBR	None				0.974515	0.677607	1.40152	19.0956	19.2127	0.320471		-0.212059	0.327037	0.188815	0.0372442	true	0.528919	true	3	14	Amp		0.945474	N	N	N	N	80.5893	N		N
295	M7	false	F6.5+	EVD-IN	UNKNOWN	SYBR	None							19.4035	19.4247	0.0652036						true	0.824965	true	3	12	Amp		0.98574	N	N	N	N	78.4395	N		N
296	M8	false	F6.5+	EVD-IN	UNKNOWN	SYBR	None							19.3728	19.4247	0.0652036						true	0.824965	true	3	13	Amp		0.988956	N	N	N	N	78.4395	N		N
297	M9	false	F6.5+	EVD-IN	UNKNOWN	SYBR	None							19.4979	19.4247	0.0652036						true	0.824965	true	3	13	Amp		0.987854	N	N	N	N	78.4481	N		N
298	M10	false	F6.5+	GAPC	UNKNOWN	SYBR	None				0.0877536	0.0792513	0.097168	23.5664	23.5673	0.0645037		4.14252	0.0917182	0.0529536	3.5104	true	0.455537	true	3	17	Amp		0.992178	N	N	N	N	82.7496	N		N
299	M11	false	F6.5+	GAPC	UNKNOWN	SYBR	None				0.0877536	0.0792513	0.097168	23.6322	23.5673	0.0645037		4.14252	0.0917182	0.0529536	3.5104	true	0.455537	true	3	17	Amp		0.989914	N	N	N	N	82.7496	N		N
300	M12	false	F6.5+	GAPC	UNKNOWN	SYBR	None				0.0877536	0.0792513	0.097168	23.5032	23.5673	0.0645037		4.14252	0.0917182	0.0529536	3.5104	true	0.455537	true	3	17	Amp		0.992433	N	N	N	N	82.7496	N		N
313	N1	false	F6.3-	ACT2	UNKNOWN	SYBR	None				0.0245446	0.0172001	0.0350253	25.0701	25.1974	0.237832		6.06115	0.320023	0.184765	5.34845	true	0.609193	true	3	18	Amp		0.991944	N	N	N	N	81.2744	N		N
314	N2	false	F6.3-	ACT2	UNKNOWN	SYBR	None				0.0245446	0.0172001	0.0350253	25.0503	25.1974	0.237832		6.06115	0.320023	0.184765	5.34845	true	0.609193	true	3	18	Amp		0.988922	N	N	N	N	81.2744	N		N
315	N3	false	F6.3-	ACT2	UNKNOWN	SYBR	None				0.0245446	0.0172001	0.0350253	25.4718	25.1974	0.237832		6.06115	0.320023	0.184765	5.34845	true	0.609193	true	3	19	Amp		0.988794	N	N	N	N	81.2744	N		N
316	N4	false	F6.3-	EVD-GAG	UNKNOWN	SYBR	None				0.97482	0.650637	1.46053	19.2155	18.9237	0.2942		-0.212511	0.363874	0.210083	0.0367921	true	0.528919	true	3	14	Amp		0.967236	N	N	N	N	80.369	N		N
317	N5	false	F6.3-	EVD-GAG	UNKNOWN	SYBR	None				0.97482	0.650637	1.46053	18.9286	18.9237	0.2942		-0.212511	0.363874	0.210083	0.0367921	true	0.528919	true	3	14	Amp		0.963712	N	N	N	N	80.363	N		N
318	N6	false	F6.3-	EVD-GAG	UNKNOWN	SYBR	None				0.97482	0.650637	1.46053	18.6271	18.9237	0.2942		-0.212511	0.363874	0.210083	0.0367921	true	0.528919	true	3	13	Amp		0.962428	N	N	N	N	80.363	N		N
319	N7	false	F6.3-	EVD-IN	UNKNOWN	SYBR	None							19.374	19.1362	0.214127						true	0.824965	true	3	12	Amp		0.99021	N	N	N	N	78.3264	N		N
320	N8	false	F6.3-	EVD-IN	UNKNOWN	SYBR	None							19.0762	19.1362	0.214127						true	0.824965	true	3	12	Amp		0.986524	N	N	N	N	78.3264	N		N
321	N9	false	F6.3-	EVD-IN	UNKNOWN	SYBR	None							18.9586	19.1362	0.214127						true	0.824965	true	3	11	Amp		0.990165	N	N	N	N	78.4481	N		N
322	N10	false	F6.3-	GAPC	UNKNOWN	SYBR	None				0.0340317	0.026334	0.0439797	24.7359	24.6453	0.0861073		5.50909	0.230792	0.133248	4.87698	true	0.455537	true	3	18	Amp		0.989425	N	N	N	N	82.5232	N		N
323	N11	false	F6.3-	GAPC	UNKNOWN	SYBR	None				0.0340317	0.026334	0.0439797	24.5645	24.6453	0.0861073		5.50909	0.230792	0.133248	4.87698	true	0.455537	true	3	18	Amp		0.992873	N	N	N	N	82.5232	N		N
324	N12	false	F6.3-	GAPC	UNKNOWN	SYBR	None				0.0340317	0.026334	0.0439797	24.6356	24.6453	0.0861073		5.50909	0.230792	0.133248	4.87698	true	0.455537	true	3	18	Amp		0.992041	N	N	N	N	82.5232	N		N
325	N13	false		ACT2	NTC	SYBR	None							Undetermined	36.523	1.48288						true	0.609193	true	3	39	No Amp		0	N	N	N	N	59.9969	N		N
326	N14	false		ACT2	NTC	SYBR	None							37.5716	36.523	1.48288						true	0.609193	true	3	31	Amp		0.977147	N	N	N	N	75.8312	Y		N
327	N15	false		ACT2	NTC	SYBR	None							35.4745	36.523	1.48288						true	0.609193	true	3	29	Amp		0.987121	N	N	N	N	75.0395	Y		N
328	N16	false		EVD-GAG	NTC	SYBR	None							Undetermined								true	0.528919	true	3	5	No Amp		0	N	N	N	N	59.9969	N		N
329	N17	false		EVD-GAG	NTC	SYBR	None							Undetermined								true	0.528919	true	3	39	No Amp		0	N	N	N	N	59.9967	N		N
330	N18	false		EVD-GAG	NTC	SYBR	None							Undetermined								true	0.528919	true	3	5	No Amp		0	N	N	N	N	59.9967	N		N
331	N19	false		EVD-IN	NTC	SYBR	None							36.829	36.3651	1.40035						true	0.824965	true	3	29	Amp		0.98553	N	N	N	N	73.8719	Y		N
332	N20	false		EVD-IN	NTC	SYBR	None							34.7916	36.3651	1.40035						true	0.824965	true	3	27	Amp		0.989775	N	Y	N	Y	77.933	Y	73.5335	N
333	N21	false		EVD-IN	NTC	SYBR	None							37.4746	36.3651	1.40035						true	0.824965	true	3	30	Amp		0.975093	N	N	N	N	73.68	Y		N
334	N22	false		GAPC	NTC	SYBR	None							36.3978	36.7756	0.385199						true	0.455537	true	3	29	Amp		0.982783	N	N	N	N	74.8109	N		N
335	N23	false		GAPC	NTC	SYBR	None							37.1678	36.7756	0.385199						true	0.455537	true	3	30	Amp		0.973627	N	N	N	N	74.8109	N		N
336	N24	false		GAPC	NTC	SYBR	None							36.7612	36.7756	0.385199						true	0.455537	true	3	30	Amp		0.976274	N	N	N	N	74.6978	N		N
337	O1	false	F6.6+	ACT2	UNKNOWN	SYBR	None				0.0867813	0.0655816	0.114834	24.4812	24.4781	0.0449607		4.23918	0.252088	0.145543	3.52647	true	0.609193	true	3	18	Amp		0.992192	N	N	N	N	81.3876	N		N
338	O2	false	F6.6+	ACT2	UNKNOWN	SYBR	None				0.0867813	0.0655816	0.114834	24.5214	24.4781	0.0449607		4.23918	0.252088	0.145543	3.52647	true	0.609193	true	3	18	Amp		0.990425	N	N	N	N	81.3876	N		N
339	O3	false	F6.6+	ACT2	UNKNOWN	SYBR	None				0.0867813	0.0655816	0.114834	24.4317	24.4781	0.0449607		4.23918	0.252088	0.145543	3.52647	true	0.609193	true	3	18	Amp		0.991903	N	N	N	N	81.3876	N		N
340	O4	false	F6.6+	EVD-GAG	UNKNOWN	SYBR	None				1.04923	0.669255	1.64494	19.6423	19.9203	0.319757		-0.318637	0.404686	0.233646	-0.0693334	true	0.528919	true	3	14	Amp		0.96897	N	N	N	N	80.5953	N		N
341	O5	false	F6.6+	EVD-GAG	UNKNOWN	SYBR	None				1.04923	0.669255	1.64494	20.2697	19.9203	0.319757		-0.318637	0.404686	0.233646	-0.0693334	true	0.528919	true	3	15	Amp		0.955993	N	N	N	N	80.4762	N		N
342	O6	false	F6.6+	EVD-GAG	UNKNOWN	SYBR	None				1.04923	0.669255	1.64494	19.8488	19.9203	0.319757		-0.318637	0.404686	0.233646	-0.0693334	true	0.528919	true	3	14	Amp		0.953171	N	N	N	N	80.4762	N		N
343	O7	false	F6.6+	EVD-IN	UNKNOWN	SYBR	None							20.0934	20.2389	0.248046						true	0.824965	true	3	13	Amp		0.985988	N	N	N	N	78.4395	N		N
344	O8	false	F6.6+	EVD-IN	UNKNOWN	SYBR	None							20.5253	20.2389	0.248046						true	0.824965	true	3	14	Amp		0.988125	N	N	N	N	78.4395	N		Y
345	O9	false	F6.6+	EVD-IN	UNKNOWN	SYBR	None							20.098	20.2389	0.248046						true	0.824965	true	3	13	Amp		0.986784	N	N	N	N	78.4481	N		N
346	O10	false	F6.6+	GAPC	UNKNOWN	SYBR	None							Undetermined	24.0611	0.148694						true	0.455537	true	3	39	No Amp		0	Y	N	Y	N	59.9967	N		N
347	O11	false	F6.6+	GAPC	UNKNOWN	SYBR	None				0.109569	0.0740432	0.16214	24.1663	24.0611	0.148694		3.8222	0.2892	0.177662	3.19009	true	0.455537	true	3	18	Amp		0.988076	N	N	N	N	82.6364	N		N
348	O12	false	F6.6+	GAPC	UNKNOWN	SYBR	None				0.109569	0.0740432	0.16214	23.956	24.0611	0.148694		3.8222	0.2892	0.177662	3.19009	true	0.455537	true	3	17	Amp		0.994171	N	N	N	N	82.6364	N		N
361	P1	false	F6.4-	ACT2	UNKNOWN	SYBR	None				0.0270252	0.0185642	0.0393424	25.7095	25.6747	0.322373		5.92226	0.337984	0.195135	5.20955	true	0.609193	true	3	19	Amp		0.991459	N	N	N	N	81.2744	N		N
362	P2	false	F6.4-	ACT2	UNKNOWN	SYBR	None				0.0270252	0.0185642	0.0393424	25.9783	25.6747	0.322373		5.92226	0.337984	0.195135	5.20955	true	0.609193	true	3	19	Amp		0.990264	N	N	N	N	81.2744	N		N
363	P3	false	F6.4-	ACT2	UNKNOWN	SYBR	None				0.0270252	0.0185642	0.0393424	25.3364	25.6747	0.322373		5.92226	0.337984	0.195135	5.20955	true	0.609193	true	3	19	Amp		0.989977	N	N	N	N	81.2744	N		N
364	P4	false	F6.4-	EVD-GAG	UNKNOWN	SYBR	None				0.918001	0.501959	1.67887	19.5414	19.6266	0.533745		-0.12587	0.543316	0.313684	0.123433	true	0.528919	true	3	14	Amp		0.948131	N	N	N	N	80.2558	Y		N
365	P5	false	F6.4-	EVD-GAG	UNKNOWN	SYBR	None				0.918001	0.501959	1.67887	20.1979	19.6266	0.533745		-0.12587	0.543316	0.313684	0.123433	true	0.528919	true	3	15	Amp		0.929587	N	N	N	N	80.363	Y		N
366	P6	false	F6.4-	EVD-GAG	UNKNOWN	SYBR	None				0.918001	0.501959	1.67887	19.1406	19.6266	0.533745		-0.12587	0.543316	0.313684	0.123433	true	0.528919	true	3	14	Amp		0.959275	N	N	N	N	80.363	Y		N
367	P7	false	F6.4-	EVD-IN	UNKNOWN	SYBR	None							19.7605	19.7525	0.101534						true	0.824965	true	3	12	Amp		0.990135	N	N	N	N	78.3264	N		N
368	P8	false	F6.4-	EVD-IN	UNKNOWN	SYBR	None							19.8498	19.7525	0.101534						true	0.824965	true	3	13	Amp		0.989457	N	N	N	N	78.3264	N		N
369	P9	false	F6.4-	EVD-IN	UNKNOWN	SYBR	None							19.6472	19.7525	0.101534						true	0.824965	true	3	12	Amp		0.990918	N	N	N	N	78.3349	N		N
370	P10	false	F6.4-	GAPC	UNKNOWN	SYBR	None				0.0419022	0.0322802	0.0543924	24.9475	24.9614	0.21171		5.20895	0.234798	0.135561	4.57683	true	0.455537	true	3	19	Amp		0.993729	N	N	N	N	82.5232	N		N
371	P11	false	F6.4-	GAPC	UNKNOWN	SYBR	None				0.0419022	0.0322802	0.0543924	25.1798	24.9614	0.21171		5.20895	0.234798	0.135561	4.57683	true	0.455537	true	3	19	Amp		0.983605	N	N	N	N	82.41	N		N
372	P12	false	F6.4-	GAPC	UNKNOWN	SYBR	None				0.0419022	0.0322802	0.0543924	24.757	24.9614	0.21171		5.20895	0.234798	0.135561	4.57683	true	0.455537	true	3	19	Amp		0.9944	N	N	N	N	82.5232	N		N
Analysis Type	Singleplex
Endogenous Control	EVD-IN
RQ Min/Max Confidence Level	95.0
Reference Sample	Col-0

## Sheet: data_orga
Well	Sample	Target	Content	Reporter	CT
1	Col-0	ACT2	gDNA	SYBR	24.1822
2	Col-0	ACT2	gDNA	SYBR	24.1154
3	Col-0	ACT2	gDNA	SYBR	24.178
4	Col-0	EVD-GAG	gDNA	SYBR	23.1467
5	Col-0	EVD-GAG	gDNA	SYBR	23.164
6	Col-0	EVD-GAG	gDNA	SYBR	23.2788
7	Col-0	EVD-IN	gDNA	SYBR	23.4963
8	Col-0	EVD-IN	gDNA	SYBR	23.3988
9	Col-0	EVD-IN	gDNA	SYBR	23.4424
10	Col-0	GAPC	gDNA	SYBR	24.8132
11	Col-0	GAPC	gDNA	SYBR	23.6387
12	Col-0	GAPC	gDNA	SYBR	23.7819
25	F6.7+	ACT2	gDNA	SYBR	24.2301
26	F6.7+	ACT2	gDNA	SYBR	26.0043
27	F6.7+	ACT2	gDNA	SYBR	24.2158
28	F6.7+	EVD-GAG	gDNA	SYBR	19.0544
29	F6.7+	EVD-GAG	gDNA	SYBR	18.9812
30	F6.7+	EVD-GAG	gDNA	SYBR	19.1298
31	F6.7+	EVD-IN	gDNA	SYBR	19.4423
32	F6.7+	EVD-IN	gDNA	SYBR	19.3814
33	F6.7+	EVD-IN	gDNA	SYBR	19.5237
34	F6.7+	GAPC	gDNA	SYBR	23.4772
35	F6.7+	GAPC	gDNA	SYBR	23.6164
36	F6.7+	GAPC	gDNA	SYBR	23.6885
37	F6.5-	ACT2	gDNA	SYBR	24.4739
38	F6.5-	ACT2	gDNA	SYBR	24.5708
39	F6.5-	ACT2	gDNA	SYBR	24.5509
40	F6.5-	EVD-GAG	gDNA	SYBR	18.3323
41	F6.5-	EVD-GAG	gDNA	SYBR	18.3381
42	F6.5-	EVD-GAG	gDNA	SYBR	18.3908
43	F6.5-	EVD-IN	gDNA	SYBR	19.0523
44	F6.5-	EVD-IN	gDNA	SYBR	18.9871
45	F6.5-	EVD-IN	gDNA	SYBR	19.0216
46	F6.5-	GAPC	gDNA	SYBR	24.4407
47	F6.5-	GAPC	gDNA	SYBR	24.3744
48	F6.5-	GAPC	gDNA	SYBR	24.5204
49	rdr6-15	ACT2	gDNA	SYBR	23.0994
50	rdr6-15	ACT2	gDNA	SYBR	22.881
51	rdr6-15	ACT2	gDNA	SYBR	22.9251
52	rdr6-15	EVD-GAG	gDNA	SYBR	22.3783
53	rdr6-15	EVD-GAG	gDNA	SYBR	22.1871
54	rdr6-15	EVD-GAG	gDNA	SYBR	22.1338
55	rdr6-15	EVD-IN	gDNA	SYBR	22.5378
56	rdr6-15	EVD-IN	gDNA	SYBR	22.4798
57	rdr6-15	EVD-IN	gDNA	SYBR	22.635
58	rdr6-15	GAPC	gDNA	SYBR	22.6231
59	rdr6-15	GAPC	gDNA	SYBR	22.6259
60	rdr6-15	GAPC	gDNA	SYBR	22.663
73	F6.8+	ACT2	gDNA	SYBR	25.4084
74	F6.8+	ACT2	gDNA	SYBR	25.35
75	F6.8+	ACT2	gDNA	SYBR	25.4382
76	F6.8+	EVD-GAG	gDNA	SYBR	20.7142
77	F6.8+	EVD-GAG	gDNA	SYBR	20.7506
78	F6.8+	EVD-GAG	gDNA	SYBR	20.7784
79	F6.8+	EVD-IN	gDNA	SYBR	21.15
80	F6.8+	EVD-IN	gDNA	SYBR	21.0644
81	F6.8+	EVD-IN	gDNA	SYBR	21.0087
82	F6.8+	GAPC	gDNA	SYBR	24.9835
83	F6.8+	GAPC	gDNA	SYBR	25.0564
84	F6.8+	GAPC	gDNA	SYBR	25.0029
85	F6.6-	ACT2	gDNA	SYBR	24.3593
86	F6.6-	ACT2	gDNA	SYBR	24.493
87	F6.6-	ACT2	gDNA	SYBR	24.4284
88	F6.6-	EVD-GAG	gDNA	SYBR	18.8164
89	F6.6-	EVD-GAG	gDNA	SYBR	18.9122
90	F6.6-	EVD-GAG	gDNA	SYBR	18.7442
91	F6.6-	EVD-IN	gDNA	SYBR	19.384
92	F6.6-	EVD-IN	gDNA	SYBR	19.36
93	F6.6-	EVD-IN	gDNA	SYBR	19.3847
94	F6.6-	GAPC	gDNA	SYBR	24.6363
95	F6.6-	GAPC	gDNA	SYBR	24.5928
96	F6.6-	GAPC	gDNA	SYBR	24.6444
97	F6.1+	ACT2	gDNA	SYBR	24.0308
98	F6.1+	ACT2	gDNA	SYBR	23.9955
99	F6.1+	ACT2	gDNA	SYBR	24.1043
100	F6.1+	EVD-GAG	gDNA	SYBR	18.8906
101	F6.1+	EVD-GAG	gDNA	SYBR	18.9841
102	F6.1+	EVD-GAG	gDNA	SYBR	19.0064
103	F6.1+	EVD-IN	gDNA	SYBR	19.4256
104	F6.1+	EVD-IN	gDNA	SYBR	19.419
105	F6.1+	EVD-IN	gDNA	SYBR	19.4475
106	F6.1+	GAPC	gDNA	SYBR	23.9245
107	F6.1+	GAPC	gDNA	SYBR	23.7476
108	F6.1+	GAPC	gDNA	SYBR	23.8119
121	F6.9+	ACT2	gDNA	SYBR	23.5398
122	F6.9+	ACT2	gDNA	SYBR	23.5936
123	F6.9+	ACT2	gDNA	SYBR	23.8061
124	F6.9+	EVD-GAG	gDNA	SYBR	18.4828
125	F6.9+	EVD-GAG	gDNA	SYBR	18.5749
126	F6.9+	EVD-GAG	gDNA	SYBR	18.6037
127	F6.9+	EVD-IN	gDNA	SYBR	19.0633
128	F6.9+	EVD-IN	gDNA	SYBR	19.0217
129	F6.9+	EVD-IN	gDNA	SYBR	18.9941
130	F6.9+	GAPC	gDNA	SYBR	23.2415
131	F6.9+	GAPC	gDNA	SYBR	23.2227
132	F6.9+	GAPC	gDNA	SYBR	23.2536
133	F6.7-	ACT2	gDNA	SYBR	25.2159
134	F6.7-	ACT2	gDNA	SYBR	25.226
135	F6.7-	ACT2	gDNA	SYBR	25.3599
136	F6.7-	EVD-GAG	gDNA	SYBR	18.732
137	F6.7-	EVD-GAG	gDNA	SYBR	18.9808
138	F6.7-	EVD-GAG	gDNA	SYBR	18.9793
139	F6.7-	EVD-IN	gDNA	SYBR	19.7599
140	F6.7-	EVD-IN	gDNA	SYBR	19.37
141	F6.7-	EVD-IN	gDNA	SYBR	19.64
142	F6.7-	GAPC	gDNA	SYBR	25.2833
143	F6.7-	GAPC	gDNA	SYBR	25.5641
144	F6.7-	GAPC	gDNA	SYBR	25.4492
145	F6.2+	ACT2	gDNA	SYBR	22.8919
146	F6.2+	ACT2	gDNA	SYBR	22.8238
147	F6.2+	ACT2	gDNA	SYBR	22.9371
148	F6.2+	EVD-GAG	gDNA	SYBR	18.1247
149	F6.2+	EVD-GAG	gDNA	SYBR	18.1192
150	F6.2+	EVD-GAG	gDNA	SYBR	18.2243
151	F6.2+	EVD-IN	gDNA	SYBR	18.5725
152	F6.2+	EVD-IN	gDNA	SYBR	18.6235
153	F6.2+	EVD-IN	gDNA	SYBR	18.6062
154	F6.2+	GAPC	gDNA	SYBR	22.5643
155	F6.2+	GAPC	gDNA	SYBR	22.4724
156	F6.2+	GAPC	gDNA	SYBR	22.5325
169	F6.10+	ACT2	gDNA	SYBR	24.0138
170	F6.10+	ACT2	gDNA	SYBR	24.0443
171	F6.10+	ACT2	gDNA	SYBR	24.0331
172	F6.10+	EVD-GAG	gDNA	SYBR	18.9981
173	F6.10+	EVD-GAG	gDNA	SYBR	18.9332
174	F6.10+	EVD-GAG	gDNA	SYBR	19.2172
175	F6.10+	EVD-IN	gDNA	SYBR	19.5432
176	F6.10+	EVD-IN	gDNA	SYBR	19.4485
177	F6.10+	EVD-IN	gDNA	SYBR	19.4474
178	F6.10+	GAPC	gDNA	SYBR	23.6353
179	F6.10+	GAPC	gDNA	SYBR	23.614
180	F6.10+	GAPC	gDNA	SYBR	23.6565
181	F6.8-	ACT2	gDNA	SYBR	24.3768
182	F6.8-	ACT2	gDNA	SYBR	24.5913
183	F6.8-	ACT2	gDNA	SYBR	24.5533
184	F6.8-	EVD-GAG	gDNA	SYBR	18.7786
185	F6.8-	EVD-GAG	gDNA	SYBR	18.7955
186	F6.8-	EVD-GAG	gDNA	SYBR	18.7259
187	F6.8-	EVD-IN	gDNA	SYBR	19.3048
188	F6.8-	EVD-IN	gDNA	SYBR	19.2929
189	F6.8-	EVD-IN	gDNA	SYBR	19.4142
190	F6.8-	GAPC	gDNA	SYBR	24.3076
191	F6.8-	GAPC	gDNA	SYBR	24.4021
192	F6.8-	GAPC	gDNA	SYBR	24.6774
193	F6.3+	ACT2	gDNA	SYBR	22.8323
194	F6.3+	ACT2	gDNA	SYBR	22.8371
195	F6.3+	ACT2	gDNA	SYBR	22.9424
196	F6.3+	EVD-GAG	gDNA	SYBR	17.6419
197	F6.3+	EVD-GAG	gDNA	SYBR	18.1016
198	F6.3+	EVD-GAG	gDNA	SYBR	17.5991
199	F6.3+	EVD-IN	gDNA	SYBR	18.0017
200	F6.3+	EVD-IN	gDNA	SYBR	17.9309
201	F6.3+	EVD-IN	gDNA	SYBR	17.9565
202	F6.3+	GAPC	gDNA	SYBR	22.5814
203	F6.3+	GAPC	gDNA	SYBR	22.5797
204	F6.3+	GAPC	gDNA	SYBR	22.58
217	F6.1-	ACT2	gDNA	SYBR	24.5652
218	F6.1-	ACT2	gDNA	SYBR	24.5448
219	F6.1-	ACT2	gDNA	SYBR	24.5256
220	F6.1-	EVD-GAG	gDNA	SYBR	18.2388
221	F6.1-	EVD-GAG	gDNA	SYBR	18.1688
222	F6.1-	EVD-GAG	gDNA	SYBR	18.0246
223	F6.1-	EVD-IN	gDNA	SYBR	18.4518
224	F6.1-	EVD-IN	gDNA	SYBR	18.5322
225	F6.1-	EVD-IN	gDNA	SYBR	18.4325
226	F6.1-	GAPC	gDNA	SYBR	24.2375
227	F6.1-	GAPC	gDNA	SYBR	24.3144
228	F6.1-	GAPC	gDNA	SYBR	24.2422
229	F6.9-	ACT2	gDNA	SYBR	25.0828
230	F6.9-	ACT2	gDNA	SYBR	25.2333
231	F6.9-	ACT2	gDNA	SYBR	24.9537
232	F6.9-	EVD-GAG	gDNA	SYBR	19.7011
233	F6.9-	EVD-GAG	gDNA	SYBR	19.6907
234	F6.9-	EVD-GAG	gDNA	SYBR	19.8534
235	F6.9-	EVD-IN	gDNA	SYBR	20.556
236	F6.9-	EVD-IN	gDNA	SYBR	20.4565
237	F6.9-	EVD-IN	gDNA	SYBR	20.6205
238	F6.9-	GAPC	gDNA	SYBR	24.9256
239	F6.9-	GAPC	gDNA	SYBR	24.8562
240	F6.9-	GAPC	gDNA	SYBR	25.3035
241	F6.4+	ACT2	gDNA	SYBR	23.1469
242	F6.4+	ACT2	gDNA	SYBR	23.0243
243	F6.4+	ACT2	gDNA	SYBR	23.0455
244	F6.4+	EVD-GAG	gDNA	SYBR	17.7035
245	F6.4+	EVD-GAG	gDNA	SYBR	17.6884
246	F6.4+	EVD-GAG	gDNA	SYBR	17.8037
247	F6.4+	EVD-IN	gDNA	SYBR	18.1902
248	F6.4+	EVD-IN	gDNA	SYBR	18.2086
249	F6.4+	EVD-IN	gDNA	SYBR	18.1927
250	F6.4+	GAPC	gDNA	SYBR	22.8967
251	F6.4+	GAPC	gDNA	SYBR	22.7784
252	F6.4+	GAPC	gDNA	SYBR	22.772
265	F6.2-	ACT2	gDNA	SYBR	25.2971
266	F6.2-	ACT2	gDNA	SYBR	24.7107
267	F6.2-	ACT2	gDNA	SYBR	24.9159
268	F6.2-	EVD-GAG	gDNA	SYBR	20.0233
269	F6.2-	EVD-GAG	gDNA	SYBR	20.0418
270	F6.2-	EVD-GAG	gDNA	SYBR	20.1102
271	F6.2-	EVD-IN	gDNA	SYBR	20.4445
272	F6.2-	EVD-IN	gDNA	SYBR	20.4197
273	F6.2-	EVD-IN	gDNA	SYBR	20.604
274	F6.2-	GAPC	gDNA	SYBR	24.4777
275	F6.2-	GAPC	gDNA	SYBR	24.5916
276	F6.2-	GAPC	gDNA	SYBR	24.5292
277	F6.10-	ACT2	gDNA	SYBR	24.059
278	F6.10-	ACT2	gDNA	SYBR	24.104
279	F6.10-	ACT2	gDNA	SYBR	24.2513
280	F6.10-	EVD-GAG	gDNA	SYBR	17.8874
281	F6.10-	EVD-GAG	gDNA	SYBR	17.8089
282	F6.10-	EVD-GAG	gDNA	SYBR	17.7954
283	F6.10-	EVD-IN	gDNA	SYBR	18.3916
284	F6.10-	EVD-IN	gDNA	SYBR	18.5111
285	F6.10-	EVD-IN	gDNA	SYBR	18.4641
286	F6.10-	GAPC	gDNA	SYBR	23.7513
287	F6.10-	GAPC	gDNA	SYBR	23.9891
288	F6.10-	GAPC	gDNA	SYBR	24.4195
289	F6.5+	ACT2	gDNA	SYBR	23.9102
290	F6.5+	ACT2	gDNA	SYBR	24.0706
291	F6.5+	ACT2	gDNA	SYBR	23.8031
292	F6.5+	EVD-GAG	gDNA	SYBR	18.9672
293	F6.5+	EVD-GAG	gDNA	SYBR	19.5752
294	F6.5+	EVD-GAG	gDNA	SYBR	19.0956
295	F6.5+	EVD-IN	gDNA	SYBR	19.4035
296	F6.5+	EVD-IN	gDNA	SYBR	19.3728
297	F6.5+	EVD-IN	gDNA	SYBR	19.4979
298	F6.5+	GAPC	gDNA	SYBR	23.5664
299	F6.5+	GAPC	gDNA	SYBR	23.6322
300	F6.5+	GAPC	gDNA	SYBR	23.5032
313	F6.3-	ACT2	gDNA	SYBR	25.0701
314	F6.3-	ACT2	gDNA	SYBR	25.0503
315	F6.3-	ACT2	gDNA	SYBR	25.4718
316	F6.3-	EVD-GAG	gDNA	SYBR	19.2155
317	F6.3-	EVD-GAG	gDNA	SYBR	18.9286
318	F6.3-	EVD-GAG	gDNA	SYBR	18.6271
319	F6.3-	EVD-IN	gDNA	SYBR	19.374
320	F6.3-	EVD-IN	gDNA	SYBR	19.0762
321	F6.3-	EVD-IN	gDNA	SYBR	18.9586
322	F6.3-	GAPC	gDNA	SYBR	24.7359
323	F6.3-	GAPC	gDNA	SYBR	24.5645
324	F6.3-	GAPC	gDNA	SYBR	24.6356
325		ACT2	water	SYBR	Undetermined
326		ACT2	water	SYBR	37.5716
327		ACT2	water	SYBR	35.4745
328		EVD-GAG	water	SYBR	Undetermined
329		EVD-GAG	water	SYBR	Undetermined
330		EVD-GAG	water	SYBR	Undetermined
331		EVD-IN	water	SYBR	36.829
332		EVD-IN	water	SYBR	34.7916
333		EVD-IN	water	SYBR	37.4746
334		GAPC	water	SYBR	36.3978
335		GAPC	water	SYBR	37.1678
336		GAPC	water	SYBR	36.7612
337	F6.6+	ACT2	gDNA	SYBR	24.4812
338	F6.6+	ACT2	gDNA	SYBR	24.5214
339	F6.6+	ACT2	gDNA	SYBR	24.4317
340	F6.6+	EVD-GAG	gDNA	SYBR	19.6423
341	F6.6+	EVD-GAG	gDNA	SYBR	20.2697
342	F6.6+	EVD-GAG	gDNA	SYBR	19.8488
343	F6.6+	EVD-IN	gDNA	SYBR	20.0934
344	F6.6+	EVD-IN	gDNA	SYBR	20.5253
345	F6.6+	EVD-IN	gDNA	SYBR	20.098
346	F6.6+	GAPC	gDNA	SYBR	Undetermined
347	F6.6+	GAPC	gDNA	SYBR	24.1663
348	F6.6+	GAPC	gDNA	SYBR	23.956
361	F6.4-	ACT2	gDNA	SYBR	25.7095
362	F6.4-	ACT2	gDNA	SYBR	25.9783
363	F6.4-	ACT2	gDNA	SYBR	25.3364
364	F6.4-	EVD-GAG	gDNA	SYBR	19.5414
365	F6.4-	EVD-GAG	gDNA	SYBR	20.1979
366	F6.4-	EVD-GAG	gDNA	SYBR	19.1406
367	F6.4-	EVD-IN	gDNA	SYBR	19.7605
368	F6.4-	EVD-IN	gDNA	SYBR	19.8498
369	F6.4-	EVD-IN	gDNA	SYBR	19.6472
370	F6.4-	GAPC	gDNA	SYBR	24.9475
371	F6.4-	GAPC	gDNA	SYBR	25.1798
372	F6.4-	GAPC	gDNA	SYBR	24.757

## Sheet: Output_R
	Target	Content	Sample	Mean Control	Mean	dCT	Fold Change	CN
0	EVD-GAG	gDNA	Col-0	24.1583	23.1967	-0.961667	1.94756	2
3	EVD-GAG	gDNA	F6.7+	24.8167	19.055	-5.76167	54.2543
6	EVD-GAG	gDNA	F6.5-	24.532	18.3537	-6.17833	72.4209
9	EVD-GAG	gDNA	rdr6-15	22.9683	22.233	-0.735333	1.66478
12	EVD-GAG	gDNA	F6.8+	25.3987	20.7477	-4.651	25.1241
15	EVD-GAG	gDNA	F6.6-	24.4267	18.824	-5.60267	48.5927
18	EVD-GAG	gDNA	F6.1+	24.0437	18.9603	-5.08333	33.9028
21	EVD-GAG	gDNA	F6.9+	23.6467	18.554	-5.09267	34.1229
24	EVD-GAG	gDNA	F6.7-	25.2673	18.8973	-6.37	82.7106
27	EVD-GAG	gDNA	F6.2+	22.8843	18.156	-4.72833	26.5076
30	EVD-GAG	gDNA	F6.10+	24.0303	19.0493	-4.981	31.5813
33	EVD-GAG	gDNA	F6.8-	24.507	18.767	-5.74	53.4456
36	EVD-GAG	gDNA	F6.3+	22.8703	17.781	-5.08933	34.0441
39	EVD-GAG	gDNA	F6.1-	24.5453	18.1443	-6.401	84.5071
42	EVD-GAG	gDNA	F6.9-	25.09	19.7483	-5.34167	40.551
45	EVD-GAG	gDNA	F6.4+	23.072	17.732	-5.34	40.5042
48	EVD-GAG	gDNA	F6.2-	24.9747	20.0583	-4.91633	30.197
51	EVD-GAG	gDNA	F6.10-	24.138	17.8303	-6.30767	79.2131
54	EVD-GAG	gDNA	F6.5+	23.928	19.2127	-4.71533	26.2698
57	EVD-GAG	gDNA	F6.3-	25.1973	18.9237	-6.27367	77.3681
60	EVD-GAG	gDNA	F6.6+	24.478	19.9203	-4.55767	23.5502
63	EVD-GAG	gDNA	F6.4-	25.6747	19.6267	-6.048	66.1652
1	EVD-IN	gDNA	Col-0	24.1583	23.4457	-0.712667	1.63883
4	EVD-IN	gDNA	F6.7+	24.8167	19.449	-5.36767	41.2885
7	EVD-IN	gDNA	F6.5-	24.532	19.0203	-5.51167	45.6223
10	EVD-IN	gDNA	rdr6-15	22.9683	22.551	-0.417333	1.33546
13	EVD-IN	gDNA	F6.8+	25.3987	21.0743	-4.32433	20.0334
16	EVD-IN	gDNA	F6.6-	24.4267	19.3763	-5.05033	33.1361
19	EVD-IN	gDNA	F6.1+	24.0437	19.431	-4.61267	24.4653
22	EVD-IN	gDNA	F6.9+	23.6467	19.0263	-4.62033	24.5957
25	EVD-IN	gDNA	F6.7-	25.2673	19.59	-5.67733	51.1738
28	EVD-IN	gDNA	F6.2+	22.8843	18.6007	-4.28367	19.4766
31	EVD-IN	gDNA	F6.10+	24.0303	19.4797	-4.55067	23.4362
34	EVD-IN	gDNA	F6.8-	24.507	19.3373	-5.16967	35.9936
37	EVD-IN	gDNA	F6.3+	22.8703	17.9633	-4.907	30.0023
40	EVD-IN	gDNA	F6.1-	24.5453	18.472	-6.07333	67.3373
43	EVD-IN	gDNA	F6.9-	25.09	20.5443	-4.54567	23.3551
46	EVD-IN	gDNA	F6.4+	23.072	18.1973	-4.87467	29.3374
49	EVD-IN	gDNA	F6.2-	24.9747	20.4893	-4.48533	22.3985
52	EVD-IN	gDNA	F6.10-	24.138	18.4557	-5.68233	51.3515
55	EVD-IN	gDNA	F6.5+	23.928	19.4247	-4.50333	22.6798
58	EVD-IN	gDNA	F6.3-	25.1973	19.1363	-6.061	66.7641
61	EVD-IN	gDNA	F6.6+	24.478	20.2387	-4.23933	18.8872
64	EVD-IN	gDNA	F6.4-	25.6747	19.7523	-5.92233	60.6457
2	GAPC	gDNA	Col-0	24.1583	24.078	-0.0803333	1.05726
5	GAPC	gDNA	F6.7+	24.8167	23.594	-1.22267	2.33378
8	GAPC	gDNA	F6.5-	24.532	24.445	-0.087	1.06216
11	GAPC	gDNA	rdr6-15	22.9683	22.6373	-0.331	1.25788
14	GAPC	gDNA	F6.8+	25.3987	25.014	-0.384667	1.30556
17	GAPC	gDNA	F6.6-	24.4267	24.6243	0.197667	0.87196
20	GAPC	gDNA	F6.1+	24.0437	23.8283	-0.215333	1.16097
23	GAPC	gDNA	F6.9+	23.6467	23.2397	-0.407	1.32593
26	GAPC	gDNA	F6.7-	25.2673	25.432	0.164667	0.892135
29	GAPC	gDNA	F6.2+	22.8843	22.523	-0.361333	1.28461
32	GAPC	gDNA	F6.10+	24.0303	23.6353	-0.395	1.31494
35	GAPC	gDNA	F6.8-	24.507	24.4623	-0.0446667	1.03144
38	GAPC	gDNA	F6.3+	22.8703	22.5803	-0.29	1.22264
41	GAPC	gDNA	F6.1-	24.5453	24.2647	-0.280667	1.21476
44	GAPC	gDNA	F6.9-	25.09	25.0287	-0.0613333	1.04343
47	GAPC	gDNA	F6.4+	23.072	22.8157	-0.256333	1.19444
50	GAPC	gDNA	F6.2-	24.9747	24.533	-0.441667	1.35817
53	GAPC	gDNA	F6.10-	24.138	24.053	-0.085	1.06069
56	GAPC	gDNA	F6.5+	23.928	23.567	-0.361	1.28432
59	GAPC	gDNA	F6.3-	25.1973	24.6457	-0.551667	1.46578
62	GAPC	gDNA	F6.6+	24.478	24.061	-0.417	1.33515
65	GAPC	gDNA	F6.4-	25.6747	24.9617	-0.713	1.63921

## Sheet: Melt Curve Raw Data
Block Type	384-Well Block
Calibration Background is expired	No
Calibration Background performed on	06-16-2021
Calibration Pure Dye ABY is expired	No
Calibration Pure Dye ABY performed on	06-16-2021
Calibration Pure Dye CY5 is expired	No
Calibration Pure Dye CY5 performed on	06-16-2021
Calibration Pure Dye FAM is expired	No
Calibration Pure Dye FAM performed on	06-16-2021
Calibration Pure Dye JUN is expired	No
Calibration Pure Dye JUN performed on	06-16-2021
Calibration Pure Dye MUSTANG PURPLE is expired	No
Calibration Pure Dye MUSTANG PURPLE performed on	06-16-2021
Calibration Pure Dye NED is expired	No
Calibration Pure Dye NED performed on	06-16-2021
Calibration Pure Dye ROX is expired	No
Calibration Pure Dye ROX performed on	06-16-2021
Calibration Pure Dye SYBR is expired	No
Calibration Pure Dye SYBR performed on	06-16-2021
Calibration Pure Dye TAMRA is expired	No
Calibration Pure Dye TAMRA performed on	06-16-2021
Calibration Pure Dye VIC is expired	No
Calibration Pure Dye VIC performed on	06-16-2021
Calibration ROI is expired	No
Calibration ROI performed on	06-16-2021
Calibration Uniformity is expired	No
Calibration Uniformity performed on	06-16-2021
Chemistry	SYBR_GREEN
Date Created	2022-01-20 17:51:39 PM CET
Experiment Barcode
Experiment File Name	C:\Users\lab.user\Desktop\qPCR\Marieke\Charact_individuals\rdr6_F6_individuals_CN_20012022.eds
Experiment Name	rdr6_F6_individuals_CN_20012022
Experiment Run End Time	2022-01-20 17:49:46 PM CET
Experiment Type	Comparative Cт (ΔΔCт)
Instrument Name	272531281
Instrument Serial Number	272531281
Instrument Type	QuantStudio™ 5 System
Passive Reference	ROX
Post-read Stage/Step
Pre-read Stage/Step
Quantification Cycle Method	Ct
Signal Smoothing On	true
Stage where Melt Analysis is performed	Stage3
Stage/ Cycle where Ct Analysis is performed	Stage2, Step2
Well	Well Position	Reading	Temperature	Fluorescence	Derivative	Target Name
1	A1	1	59.997	1.63398e+06	34661.6	ACT2
1	A1	2	60.2234	1.63169e+06	35332	ACT2
1	A1	3	60.4497	1.62299e+06	36042.3	ACT2
1	A1	4	60.6761	1.61714e+06	36729.8	ACT2
1	A1	5	60.9024	1.60903e+06	37355.6	ACT2
1	A1	6	61.1288	1.60146e+06	37919.3	ACT2
1	A1	7	61.3551	1.59185e+06	38447.8	ACT2
1	A1	8	61.5815	1.58302e+06	38960.4	ACT2
1	A1	9	61.8078	1.57509e+06	39463.4	ACT2
1	A1	10	62.0342	1565256	39927.7	ACT2
1	A1	11	62.2606	1.55751e+06	40313.3	ACT2
1	A1	12	62.4869	1.54593e+06	40598.3	ACT2
1	A1	13	62.7133	1.53512e+06	40794.6	ACT2
1	A1	14	62.9396	1.52687e+06	40936.6	ACT2
1	A1	15	63.166	1.51631e+06	41056.1	ACT2
1	A1	16	63.3923	1.50838e+06	41162.3	ACT2
1	A1	17	63.6187	1.49714e+06	41246.3	ACT2
1	A1	18	63.845	1.48775e+06	41299.2	ACT2
1	A1	19	64.0714	1.47707e+06	41330.6	ACT2
1	A1	20	64.2978	1.46725e+06	41370.4	ACT2
1	A1	21	64.5241	1459279	41452.1	ACT2
1	A1	22	64.7505	1.44721e+06	41591	ACT2
1	A1	23	64.9768	1.43824e+06	41773	ACT2
1	A1	24	65.2032	1.43107e+06	41958.9	ACT2
1	A1	25	65.4295	1.41738e+06	42105.7	ACT2
1	A1	26	65.6559	1.40766e+06	42184.8	ACT2
1	A1	27	65.8822	1.39826e+06	42188.3	ACT2
1	A1	28	66.1086	1.38875e+06	42122.9	ACT2
1	A1	29	66.335	1378420	41999.7	ACT2
1	A1	30	66.5613	1.36698e+06	41831	ACT2
1	A1	31	66.7877	1.35752e+06	41631.3	ACT2
1	A1	32	67.014	1.34942e+06	41423.1	ACT2
1	A1	33	67.2404	1336411	41237.5	ACT2
1	A1	34	67.4667	1.32925e+06	41109.8	ACT2
1	A1	35	67.6931	1.31809e+06	41069	ACT2
1	A1	36	67.9194	1309805	41125.4	ACT2
1	A1	37	68.1458	1.29986e+06	41260.6	ACT2
1	A1	38	68.3722	1.29007e+06	41425.9	ACT2
1	A1	39	68.5985	1.28087e+06	41552.9	ACT2
1	A1	40	68.8249	1.26893e+06	41569.7	ACT2
1	A1	41	69.0512	1.26069e+06	41423.1	ACT2
1	A1	42	69.2776	1.25156e+06	41097.4	ACT2
1	A1	43	69.5039	1.23909e+06	40627.2	ACT2
1	A1	44	69.7303	1.23025e+06	40097.1	ACT2
1	A1	45	69.9566	1.22224e+06	39619.2	ACT2
1	A1	46	70.183	1.21311e+06	39292.9	ACT2
1	A1	47	70.4093	1.20421e+06	39165	ACT2
1	A1	48	70.6357	1.19655e+06	39210.6	ACT2
1	A1	49	70.8621	1.18581e+06	39342.5	ACT2
1	A1	50	71.0884	1.1779e+06	39450.9	ACT2
1	A1	51	71.3148	1.16611e+06	39449.8	ACT2
1	A1	52	71.5411	1.15775e+06	39313	ACT2
1	A1	53	71.7675	1.14859e+06	39080.2	ACT2
1	A1	54	71.9938	1.13792e+06	38832	ACT2
1	A1	55	72.2202	1.1303e+06	38647.2	ACT2
1	A1	56	72.4465	1.12421e+06	38563.6	ACT2
1	A1	57	72.6729	1.11256e+06	38566.5	ACT2
1	A1	58	72.8993	1.10352e+06	38608	ACT2
1	A1	59	73.1256	1.09379e+06	38640.8	ACT2
1	A1	60	73.352	1.08661e+06	38641.2	ACT2
1	A1	61	73.5783	1076761	38609.1	ACT2
1	A1	62	73.8047	1.06791e+06	38552.5	ACT2
1	A1	63	74.031	1059265	38471.7	ACT2
1	A1	64	74.2574	1.05076e+06	38359.4	ACT2
1	A1	65	74.4837	1.04001e+06	38208.2	ACT2
1	A1	66	74.7101	1.0323e+06	38018.2	ACT2
1	A1	67	74.9365	1.02491e+06	37798.6	ACT2
1	A1	68	75.1628	1.01385e+06	37562	ACT2
1	A1	69	75.3892	1.00623e+06	37320.8	ACT2
1	A1	70	75.6155	998508	37086.3	ACT2
1	A1	71	75.8419	988657	36871.2	ACT2
1	A1	72	76.0682	979752	36691.5	ACT2
1	A1	73	76.2946	972521	36560.8	ACT2
1	A1	74	76.5209	964407	36485.8	ACT2
1	A1	75	76.7473	955582	36468.9	ACT2
1	A1	76	76.9737	945863	36521.1	ACT2
1	A1	77	77.2	938336	36682.8	ACT2
1	A1	78	77.4264	928907	37036.1	ACT2
1	A1	79	77.6527	921440	37705.8	ACT2
1	A1	80	77.8791	913523	38852.6	ACT2
1	A1	81	78.1054	903292	40672.7	ACT2
1	A1	82	78.3318	893949	43460.3	ACT2
1	A1	83	78.5581	884434	47585.6	ACT2
1	A1	84	78.7845	875177	53505.4	ACT2
1	A1	85	79.0108	864018	61732.6	ACT2
1	A1	86	79.2372	849994	72786.7	ACT2
1	A1	87	79.4636	834025	87146.7	ACT2
1	A1	88	79.6899	815372	105218	ACT2
1	A1	89	79.9163	787658	127292	ACT2
1	A1	90	80.1426	755413	153450	ACT2
1	A1	91	80.369	718269	183341	ACT2
1	A1	92	80.5953	671394	215853	ACT2
1	A1	93	80.8217	615889	248760	ACT2
1	A1	94	81.048	549093	278597	ACT2
1	A1	95	81.2744	460467	300989	ACT2
1	A1	96	81.5008	356072	311533	ACT2
1	A1	97	81.7271	255915	307048	ACT2
1	A1	98	81.9535	162834	286709	ACT2
1	A1	99	82.1798	92912.3	252580	ACT2
1	A1	100	82.4062	51336.7	209225	ACT2
1	A1	101	82.6325	32377.8	162526	ACT2
1	A1	102	82.8589	26338.7	118152	ACT2
1	A1	103	83.0853	24837.7	80282.8	ACT2
1	A1	104	83.3116	25086	50983.2	ACT2
1	A1	105	83.538	23398.3	30191.4	ACT2
1	A1	106	83.7643	23509.3	16659.3	ACT2
1	A1	107	83.9907	24250.2	8665.91	ACT2
1	A1	108	84.217	23122.1	4325.2	ACT2
1	A1	109	84.4434	22176.6	2145.43	ACT2
1	A1	110	84.6697	22208.5	1122.23	ACT2
1	A1	111	84.8961	22208.4	665.27	ACT2
1	A1	112	85.1224	23249	463.562	ACT2
1	A1	113	85.3488	21586.2	363.102	ACT2
1	A1	114	85.5752	21329.3	289.574	ACT2
1	A1	115	85.8015	20723	213.023	ACT2
1	A1	116	86.0279	21026.1	132.531	ACT2
1	A1	117	86.2542	21538.4	60.9961	ACT2
1	A1	118	86.4806	21405.7	6.91406	ACT2
1	A1	119	86.7069	20956.2	-36.9805	ACT2
1	A1	120	86.9333	19654.2	-89.1914	ACT2
1	A1	121	87.1596	20653.3	-163.051	ACT2
1	A1	122	87.386	20286	-252.367	ACT2
1	A1	123	87.6124	19802.9	-331.082	ACT2
1	A1	124	87.8387	20806.5	-367.43	ACT2
1	A1	125	88.0651	20548.2	-342.738	ACT2
1	A1	126	88.2914	20257.1	-262.773	ACT2
1	A1	127	88.5178	19616.8	-155.488	ACT2
1	A1	128	88.7441	20058.8	-57.9219	ACT2
1	A1	129	88.9705	19347.3	-0.15625	ACT2
1	A1	130	89.1968	19113.2	5.71484	ACT2
1	A1	131	89.4232	19246.9	-32.0547	ACT2
1	A1	132	89.6496	18927.7	-90.2344	ACT2
1	A1	133	89.8759	19265.1	-140.125	ACT2
1	A1	134	90.1023	19189.7	-157.145	ACT2
1	A1	135	90.3286	18277	-128.086	ACT2
1	A1	136	90.555	18952	-56.0977	ACT2
1	A1	137	90.7813	19064.4	36.7461	ACT2
1	A1	138	91.0077	18390.7	112.141	ACT2
1	A1	139	91.234	17263.6	128.07	ACT2
1	A1	140	91.4604	16808.3	60.0352	ACT2
1	A1	141	91.6868	17558.9	-80.0391	ACT2
1	A1	142	91.9131	17995.7	-243.086	ACT2
1	A1	143	92.1395	18003	-366.133	ACT2
1	A1	144	92.3658	18059.7	-407.352	ACT2
1	A1	145	92.5922	17667.6	-369.887	ACT2
1	A1	146	92.8185	17414.9	-298.055	ACT2
1	A1	147	93.0449	16595.7	-248.477	ACT2
1	A1	148	93.2712	16508.7	-255.332	ACT2
1	A1	149	93.4976	17202	-312.414	ACT2
1	A1	150	93.724	17223.9	-382.629	ACT2
1	A1	151	93.9503	18172.6	-426.66	ACT2
1	A1	152	94.1767	16191.9	-429.641	ACT2
1	A1	153	94.403	16709	-407.539	ACT2
1	A1	154	94.6294	16875.3	-391.578	ACT2
1	A1	155	94.8557	16277.1	-405.277	ACT2
2	A2	1	59.997	1.66586e+06	38615.4	ACT2
2	A2	2	60.2234	1.66202e+06	39367.3	ACT2
2	A2	3	60.4497	1.65498e+06	39965.1	ACT2
2	A2	4	60.6761	1.64628e+06	40320.5	ACT2
2	A2	5	60.9024	1.63427e+06	40428.8	ACT2
2	A2	6	61.1288	1.62528e+06	40373.2	ACT2
2	A2	7	61.3551	1.61857e+06	40290.7	ACT2
2	A2	8	61.5815	1.60984e+06	40306.3	ACT2
2	A2	9	61.8078	1.60091e+06	40493.2	ACT2
2	A2	10	62.0342	1.58925e+06	40865.4	ACT2
2	A2	11	62.2606	1.58278e+06	41391.5	ACT2
2	A2	12	62.4869	1570529	42008.3	ACT2
2	A2	13	62.7133	1.56332e+06	42633.5	ACT2
2	A2	14	62.9396	1.55215e+06	43184.8	ACT2
2	A2	15	63.166	1.54203e+06	43605.5	ACT2
2	A2	16	63.3923	1.52866e+06	43882.2	ACT2
2	A2	17	63.6187	1.5204e+06	44041.6	ACT2
2	A2	18	63.845	1.51012e+06	44128.2	ACT2
2	A2	19	64.0714	1.49717e+06	44174	ACT2
2	A2	20	64.2978	1.49027e+06	44179.7	ACT2
2	A2	21	64.5241	1.47841e+06	44122	ACT2
2	A2	22	64.7505	1.46624e+06	43976.1	ACT2
2	A2	23	64.9768	1.45737e+06	43741.5	ACT2
2	A2	24	65.2032	1.44542e+06	43457.1	ACT2
2	A2	25	65.4295	1435219	43188.5	ACT2
2	A2	26	65.6559	1.42561e+06	43004	ACT2
2	A2	27	65.8822	1.41579e+06	42943.4	ACT2
2	A2	28	66.1086	1405913	43002.3	ACT2
2	A2	29	66.335	1.39562e+06	43135.4	ACT2
2	A2	30	66.5613	1.38583e+06	43281.1	ACT2
2	A2	31	66.7877	1.37365e+06	43385.2	ACT2
2	A2	32	67.014	1.36311e+06	43416.7	ACT2
2	A2	33	67.2404	1.35464e+06	43367.1	ACT2
2	A2	34	67.4667	1342822	43239.3	ACT2
2	A2	35	67.6931	1.33306e+06	43042.4	ACT2
2	A2	36	67.9194	1.3226e+06	42788.8	ACT2
2	A2	37	68.1458	1.31167e+06	42496.1	ACT2
2	A2	38	68.3722	1.30339e+06	42184	ACT2
2	A2	39	68.5985	1.29266e+06	41871.5	ACT2
2	A2	40	68.8249	1282972	41574.7	ACT2
2	A2	41	69.0512	1.27273e+06	41309.2	ACT2
2	A2	42	69.2776	1.26441e+06	41094.7	ACT2
2	A2	43	69.5039	1.25434e+06	40952.3	ACT2
2	A2	44	69.7303	1243311	40894.2	ACT2
2	A2	45	69.9566	1.237e+06	40912.5	ACT2
2	A2	46	70.183	1.22716e+06	40977.7	ACT2
2	A2	47	70.4093	1.21502e+06	41045.2	ACT2
2	A2	48	70.6357	1.20629e+06	41073.6	ACT2
2	A2	49	70.8621	1.19723e+06	41035	ACT2
2	A2	50	71.0884	1.18791e+06	40919.7	ACT2
2	A2	51	71.3148	1.17795e+06	40729.5	ACT2
2	A2	52	71.5411	1.1669e+06	40478.7	ACT2
2	A2	53	71.7675	1.15892e+06	40193.5	ACT2
2	A2	54	71.9938	1.15011e+06	39912.6	ACT2
2	A2	55	72.2202	1.1386e+06	39680.2	ACT2
2	A2	56	72.4465	1.13158e+06	39527.8	ACT2
2	A2	57	72.6729	1.12171e+06	39462	ACT2
2	A2	58	72.8993	1.11479e+06	39461	ACT2
2	A2	59	73.1256	1.10396e+06	39463.7	ACT2
2	A2	60	73.352	1.09394e+06	39408.6	ACT2
2	A2	61	73.5783	1.08485e+06	39262.5	ACT2
2	A2	62	73.8047	1.07626e+06	39032.9	ACT2
2	A2	63	74.031	1.06755e+06	38756.1	ACT2
2	A2	64	74.2574	1.05927e+06	38474.6	ACT2
2	A2	65	74.4837	1.04983e+06	38219.2	ACT2
2	A2	66	74.7101	1.04018e+06	38006.1	ACT2
2	A2	67	74.9365	1.03303e+06	37840.2	ACT2
2	A2	68	75.1628	1.02377e+06	37720.3	ACT2
2	A2	69	75.3892	1.01598e+06	37638.6	ACT2
2	A2	70	75.6155	1006145	37582.4	ACT2
2	A2	71	75.8419	996365	37536	ACT2
2	A2	72	76.0682	990903	37483.8	ACT2
2	A2	73	76.2946	979755	37414.7	ACT2
2	A2	74	76.5209	971730	37329.7	ACT2
2	A2	75	76.7473	962662	37250.9	ACT2
2	A2	76	76.9737	953664	37228.4	ACT2
2	A2	77	77.2	946106	37336.2	ACT2
2	A2	78	77.4264	937452	37662.1	ACT2
2	A2	79	77.6527	928734	38303.1	ACT2
2	A2	80	77.8791	920274	39382	ACT2
2	A2	81	78.1054	909747	40960.9	ACT2
2	A2	82	78.3318	901132	43358.2	ACT2
2	A2	83	78.5581	891252	46956.1	ACT2
2	A2	84	78.7845	882686	52209.1	ACT2
2	A2	85	79.0108	870691	59609.7	ACT2
2	A2	86	79.2372	859018	69624.8	ACT2
2	A2	87	79.4636	841462	82645.7	ACT2
2	A2	88	79.6899	823520	98966	ACT2
2	A2	89	79.9163	798200	118774	ACT2
2	A2	90	80.1426	764673	142120	ACT2
2	A2	91	80.369	727557	168785	ACT2
2	A2	92	80.5953	683072	198032	ACT2
2	A2	93	80.8217	631156	228265	ACT2
2	A2	94	81.048	569195	256812	ACT2
2	A2	95	81.2744	487225	280028	ACT2
2	A2	96	81.5008	389250	293897	ACT2
2	A2	97	81.7271	288417	295047	ACT2
2	A2	98	81.9535	193623	281828	ACT2
2	A2	99	82.1798	115734	255026	ACT2
2	A2	100	82.4062	60323.3	217858	ACT2
2	A2	101	82.6325	29324.9	175209	ACT2
2	A2	102	82.8589	17059.1	132398	ACT2
2	A2	103	83.0853	15125.7	93917.3	ACT2
2	A2	104	83.3116	14709.2	62592.4	ACT2
2	A2	105	83.538	13824.2	39342.6	ACT2
2	A2	106	83.7643	13083.1	22224.7	ACT2
2	A2	107	83.9907	13919	11600.1	ACT2
2	A2	108	84.217	13768.8	5556.47	ACT2
2	A2	109	84.4434	11946.2	2404.24	ACT2
2	A2	110	84.6697	13781.5	895.578	ACT2
2	A2	111	84.8961	12830.1	230.711	ACT2
2	A2	112	85.1224	12708.4	-43.1211	ACT2
2	A2	113	85.3488	11512.7	-153.652	ACT2
2	A2	114	85.5752	12983.4	-202.535	ACT2
2	A2	115	85.8015	12214.5	-231.438	ACT2
2	A2	116	86.0279	11554.3	-260.34	ACT2
2	A2	117	86.2542	12265.4	-304.387	ACT2
2	A2	118	86.4806	11790.4	-374.879	ACT2
2	A2	119	86.7069	10725.6	-471.719	ACT2
2	A2	120	86.9333	11105.7	-577.461	ACT2
2	A2	121	87.1596	11912.3	-661.219	ACT2
2	A2	122	87.386	11608.2	-693.34	ACT2
2	A2	123	87.6124	11705.7	-662.953	ACT2
2	A2	124	87.8387	11535.7	-586.766	ACT2
2	A2	125	88.0651	11404.5	-502.727	ACT2
2	A2	126	88.2914	9982.42	-451.539	ACT2
2	A2	127	88.5178	11248.5	-456.473	ACT2
2	A2	128	88.7441	10656.3	-512.16	ACT2
2	A2	129	88.9705	10766.1	-587.766	ACT2
2	A2	130	89.1968	9945.55	-642.926	ACT2
2	A2	131	89.4232	11552.9	-649.32	ACT2
2	A2	132	89.6496	12078.6	-606.816	ACT2
2	A2	133	89.8759	9188.38	-543.191	ACT2
2	A2	134	90.1023	10233.6	-494.719	ACT2
2	A2	135	90.3286	9582.74	-479.441	ACT2
2	A2	136	90.555	10593.7	-483.934	ACT2
2	A2	137	90.7813	10422.3	-476.41	ACT2
2	A2	138	91.0077	10691	-437.07	ACT2
2	A2	139	91.234	9594.96	-380.605	ACT2
2	A2	140	91.4604	9433.67	-350.633	ACT2
2	A2	141	91.6868	8069.99	-388.902	ACT2
2	A2	142	91.9131	9490.63	-502.715	ACT2
2	A2	143	92.1395	9926.57	-655.059	ACT2
2	A2	144	92.3658	9447.83	-784.047	ACT2
2	A2	145	92.5922	9383.64	-837.316	ACT2
2	A2	146	92.8185	9925.35	-799.246	ACT2
2	A2	147	93.0449	10183	-696.492	ACT2
2	A2	148	93.2712	8247.14	-581.602	ACT2
2	A2	149	93.4976	8422.52	-505.648	ACT2
2	A2	150	93.724	9133.03	-495.039	ACT2
2	A2	151	93.9503	9061.24	-544.137	ACT2
2	A2	152	94.1767	8601.74	-625.754	ACT2
2	A2	153	94.403	8964.12	-710.199	ACT2
2	A2	154	94.6294	8840.82	-779.84	ACT2
2	A2	155	94.8557	8534.45	-831.973	ACT2
3	A3	1	59.997	1.75862e+06	41646.9	ACT2
3	A3	2	60.2234	1.75347e+06	42075	ACT2
3	A3	3	60.4497	1.74142e+06	42579.4	ACT2
3	A3	4	60.6761	1.73598e+06	43110.8	ACT2
3	A3	5	60.9024	1.72994e+06	43612.6	ACT2
3	A3	6	61.1288	1.71943e+06	44023.6	ACT2
3	A3	7	61.3551	1.70702e+06	44302.2	ACT2
3	A3	8	61.5815	1.69886e+06	44441	ACT2
3	A3	9	61.8078	1.68824e+06	44481.3	ACT2
3	A3	10	62.0342	1.67695e+06	44503.7	ACT2
3	A3	11	62.2606	1.66655e+06	44595.5	ACT2
3	A3	12	62.4869	1.65433e+06	44803.6	ACT2
3	A3	13	62.7133	1.64864e+06	45107.3	ACT2
3	A3	14	62.9396	1.63879e+06	45427	ACT2
3	A3	15	63.166	1.62277e+06	45678.1	ACT2
3	A3	16	63.3923	1614688	45824.6	ACT2
3	A3	17	63.6187	1.60237e+06	45898.3	ACT2
3	A3	18	63.845	1.59176e+06	45969.2	ACT2
3	A3	19	64.0714	1581102	46088.1	ACT2
3	A3	20	64.2978	1573505	46244.1	ACT2
3	A3	21	64.5241	1.55783e+06	46362.8	ACT2
3	A3	22	64.7505	1.55305e+06	46361	ACT2
3	A3	23	64.9768	1536269	46211	ACT2
3	A3	24	65.2032	1.52585e+06	45979.7	ACT2
3	A3	25	65.4295	1513193	45806.6	ACT2
3	A3	26	65.6559	1.5066e+06	45826.7	ACT2
3	A3	27	65.8822	1.49723e+06	46087.2	ACT2
3	A3	28	66.1086	1.48316e+06	46513.4	ACT2
3	A3	29	66.335	1.47619e+06	46940	ACT2
3	A3	30	66.5613	1462468	47194.2	ACT2
3	A3	31	66.7877	1.44795e+06	47178.1	ACT2
3	A3	32	67.014	1.43884e+06	46905.5	ACT2
3	A3	33	67.2404	1.42705e+06	46479.5	ACT2
3	A3	34	67.4667	1.4162e+06	46028.7	ACT2
3	A3	35	67.6931	1.40738e+06	45646.1	ACT2
3	A3	36	67.9194	1.39646e+06	45359.1	ACT2
3	A3	37	68.1458	1.38533e+06	45146.8	ACT2
3	A3	38	68.3722	1.37521e+06	44976.7	ACT2
3	A3	39	68.5985	1362453	44834.7	ACT2
3	A3	40	68.8249	1.35456e+06	44723.5	ACT2
3	A3	41	69.0512	1.34364e+06	44644.5	ACT2
3	A3	42	69.2776	1.33547e+06	44578.2	ACT2
3	A3	43	69.5039	1.32228e+06	44491.4	ACT2
3	A3	44	69.7303	1.31181e+06	44360.3	ACT2
3	A3	45	69.9566	1302094	44190.2	ACT2
3	A3	46	70.183	1.29169e+06	44011	ACT2
3	A3	47	70.4093	1.28382e+06	43856.1	ACT2
3	A3	48	70.6357	1271298	43738.9	ACT2
3	A3	49	70.8621	1.26117e+06	43643	ACT2
3	A3	50	71.0884	1.25341e+06	43531.7	ACT2
3	A3	51	71.3148	1.24166e+06	43368.5	ACT2
3	A3	52	71.5411	1.23111e+06	43136	ACT2
3	A3	53	71.7675	1.22007e+06	42848	ACT2
3	A3	54	71.9938	1.21259e+06	42543.2	ACT2
3	A3	55	72.2202	1.20098e+06	42270.2	ACT2
3	A3	56	72.4465	1.19286e+06	42060.1	ACT2
3	A3	57	72.6729	1.18304e+06	41934.1	ACT2
3	A3	58	72.8993	1.17273e+06	41885.7	ACT2
3	A3	59	73.1256	1.16304e+06	41894.5	ACT2
3	A3	60	73.352	1.15498e+06	41932.5	ACT2
3	A3	61	73.5783	1.14414e+06	41963.5	ACT2
3	A3	62	73.8047	1.13502e+06	41944.3	ACT2
3	A3	63	74.031	1124424	41833.8	ACT2
3	A3	64	74.2574	1.11588e+06	41608.3	ACT2
3	A3	65	74.4837	1.10563e+06	41276	ACT2
3	A3	66	74.7101	1.09449e+06	40879	ACT2
3	A3	67	74.9365	1.08752e+06	40478	ACT2
3	A3	68	75.1628	1.07913e+06	40125.8	ACT2
3	A3	69	75.3892	1.06884e+06	39846.9	ACT2
3	A3	70	75.6155	1.05961e+06	39633.8	ACT2
3	A3	71	75.8419	1.05132e+06	39464	ACT2
3	A3	72	76.0682	1.04124e+06	39322.8	ACT2
3	A3	73	76.2946	1.03196e+06	39215.2	ACT2
3	A3	74	76.5209	1.02474e+06	39165.8	ACT2
3	A3	75	76.7473	1.01451e+06	39206.3	ACT2
3	A3	76	76.9737	1.00636e+06	39368.1	ACT2
3	A3	77	77.2	996118	39682.2	ACT2
3	A3	78	77.4264	987647	40187.8	ACT2
3	A3	79	77.6527	978680	40950.5	ACT2
3	A3	80	77.8791	969210	42087	ACT2
3	A3	81	78.1054	958321	43759	ACT2
3	A3	82	78.3318	948056	46291.5	ACT2
3	A3	83	78.5581	939705	50106.9	ACT2
3	A3	84	78.7845	928922	55706.1	ACT2
3	A3	85	79.0108	917862	63618.6	ACT2
3	A3	86	79.2372	903619	74341.8	ACT2
3	A3	87	79.4636	887682	88301.9	ACT2
3	A3	88	79.6899	867417	105845	ACT2
3	A3	89	79.9163	841343	127238	ACT2
3	A3	90	80.1426	807709	152623	ACT2
3	A3	91	80.369	770682	181854	ACT2
3	A3	92	80.5953	724675	214190	ACT2
3	A3	93	80.8217	671372	247911	ACT2
3	A3	94	81.048	607447	280063	ACT2
3	A3	95	81.2744	521277	306591	ACT2
3	A3	96	81.5008	419895	323003	ACT2
3	A3	97	81.7271	314900	325481	ACT2
3	A3	98	81.9535	214259	312075	ACT2
3	A3	99	82.1798	131651	283493	ACT2
3	A3	100	82.4062	73307.6	243125	ACT2
3	A3	101	82.6325	35895.1	196251	ACT2
3	A3	102	82.8589	23242.9	148717	ACT2
3	A3	103	83.0853	19038.1	105568	ACT2
3	A3	104	83.3116	18545.6	70088.4	ACT2
3	A3	105	83.538	18553.6	43508.8	ACT2
3	A3	106	83.7643	18138.7	24865.5	ACT2
3	A3	107	83.9907	18119.1	13176.3	ACT2
3	A3	108	84.217	18163.1	6486.36	ACT2
3	A3	109	84.4434	17818	2984.53	ACT2
3	A3	110	84.6697	16868.1	1302.68	ACT2
3	A3	111	84.8961	17686.1	551.645	ACT2
3	A3	112	85.1224	16763.9	226.828	ACT2
3	A3	113	85.3488	17260.9	76.4805	ACT2
3	A3	114	85.5752	16622.8	-10.8125	ACT2
3	A3	115	85.8015	16674.8	-79.457	ACT2
3	A3	116	86.0279	16358.3	-144.109	ACT2
3	A3	117	86.2542	16783.6	-204.164	ACT2
3	A3	118	86.4806	15927.9	-249.59	ACT2
3	A3	119	86.7069	15633.4	-267.887	ACT2
3	A3	120	86.9333	17117.5	-254.293	ACT2
3	A3	121	87.1596	16997.8	-219.574	ACT2
3	A3	122	87.386	15431.8	-187.656	ACT2
3	A3	123	87.6124	15048.5	-182.273	ACT2
3	A3	124	87.8387	15393.8	-212.18	ACT2
3	A3	125	88.0651	16002.2	-267.223	ACT2
3	A3	126	88.2914	15729.1	-328.027	ACT2
3	A3	127	88.5178	15222.2	-379.348	ACT2
3	A3	128	88.7441	15187.5	-414.797	ACT2
3	A3	129	88.9705	15341.1	-431.109	ACT2
3	A3	130	89.1968	14956.5	-421.617	ACT2
3	A3	131	89.4232	15879	-378.449	ACT2
3	A3	132	89.6496	15592.8	-302.207	ACT2
3	A3	133	89.8759	14840.8	-208.328	ACT2
3	A3	134	90.1023	14378	-121.867	ACT2
3	A3	135	90.3286	14277.9	-64.125	ACT2
3	A3	136	90.555	15104.1	-42.5781	ACT2
3	A3	137	90.7813	14345.2	-51.9688	ACT2
3	A3	138	91.0077	13924.1	-83	ACT2
3	A3	139	91.234	13575.6	-129.172	ACT2
3	A3	140	91.4604	14499.5	-186.496	ACT2
3	A3	141	91.6868	13613.4	-249.016	ACT2
3	A3	142	91.9131	13659.2	-306.16	ACT2
3	A3	143	92.1395	13933.5	-344.77	ACT2
3	A3	144	92.3658	13610.2	-354.652	ACT2
3	A3	145	92.5922	13632.4	-334.883	ACT2
3	A3	146	92.8185	14318.1	-297.621	ACT2
3	A3	147	93.0449	12585.6	-265.363	ACT2
3	A3	148	93.2712	13357.2	-259.891	ACT2
3	A3	149	93.4976	12358.8	-287.691	ACT2
3	A3	150	93.724	13190.6	-332.375	ACT2
3	A3	151	93.9503	13826.2	-362.738	ACT2
3	A3	152	94.1767	13216.1	-353.105	ACT2
3	A3	153	94.403	12933.9	-301.543	ACT2
3	A3	154	94.6294	12579.9	-231.508	ACT2
3	A3	155	94.8557	11937.1	-175.871	ACT2
4	A4	1	59.997	1.82383e+06	41318.8	EVD-GAG
4	A4	2	60.2234	1.82113e+06	42211.8	EVD-GAG
4	A4	3	60.4497	1.81197e+06	43051.4	EVD-GAG
4	A4	4	60.6761	1.80579e+06	43702.2	EVD-GAG
4	A4	5	60.9024	1.78994e+06	44104.1	EVD-GAG
4	A4	6	61.1288	1783430	44291.2	EVD-GAG
4	A4	7	61.3551	1.7733e+06	44366.2	EVD-GAG
4	A4	8	61.5815	1764862	44458.3	EVD-GAG
4	A4	9	61.8078	1.75174e+06	44686.7	EVD-GAG
4	A4	10	62.0342	1.74425e+06	45138.1	EVD-GAG
4	A4	11	62.2606	1.73088e+06	45839.5	EVD-GAG
4	A4	12	62.4869	1.72168e+06	46726.2	EVD-GAG
4	A4	13	62.7133	1.71316e+06	47634	EVD-GAG
4	A4	14	62.9396	1.70266e+06	48344	EVD-GAG
4	A4	15	63.166	1.68789e+06	48679.6	EVD-GAG
4	A4	16	63.3923	1676935	48597.1	EVD-GAG
4	A4	17	63.6187	1.65858e+06	48207.1	EVD-GAG
4	A4	18	63.845	1651785	47711.4	EVD-GAG
4	A4	19	64.0714	1641221	47289.2	EVD-GAG
4	A4	20	64.2978	1.63213e+06	47019.9	EVD-GAG
4	A4	21	64.5241	1.62024e+06	46882.6	EVD-GAG
4	A4	22	64.7505	1.60713e+06	46823.5	EVD-GAG
4	A4	23	64.9768	1.59699e+06	46821.6	EVD-GAG
4	A4	24	65.2032	1.58398e+06	46910.5	EVD-GAG
4	A4	25	65.4295	1.57477e+06	47138.5	EVD-GAG
4	A4	26	65.6559	1.56523e+06	47511.5	EVD-GAG
4	A4	27	65.8822	1.55341e+06	47962.7	EVD-GAG
4	A4	28	66.1086	1.54211e+06	48376.3	EVD-GAG
4	A4	29	66.335	1.52966e+06	48646.7	EVD-GAG
4	A4	30	66.5613	1.51613e+06	48729.1	EVD-GAG
4	A4	31	66.7877	1.50451e+06	48652.8	EVD-GAG
4	A4	32	67.014	1.4938e+06	48491	EVD-GAG
4	A4	33	67.2404	1.48409e+06	48318.6	EVD-GAG
4	A4	34	67.4667	1.47058e+06	48182.1	EVD-GAG
4	A4	35	67.6931	1.45909e+06	48090.7	EVD-GAG
4	A4	36	67.9194	1.44856e+06	48024.8	EVD-GAG
4	A4	37	68.1458	1.43751e+06	47951	EVD-GAG
4	A4	38	68.3722	1.42722e+06	47836.9	EVD-GAG
4	A4	39	68.5985	1.41352e+06	47668.9	EVD-GAG
4	A4	40	68.8249	1.40183e+06	47465.9	EVD-GAG
4	A4	41	69.0512	1.39261e+06	47273.8	EVD-GAG
4	A4	42	69.2776	1381146	47140.9	EVD-GAG
4	A4	43	69.5039	1.37174e+06	47089.6	EVD-GAG
4	A4	44	69.7303	1.35958e+06	47101.6	EVD-GAG
4	A4	45	69.9566	1347892	47127.6	EVD-GAG
4	A4	46	70.183	1.33766e+06	47111	EVD-GAG
4	A4	47	70.4093	1.32717e+06	47010.4	EVD-GAG
4	A4	48	70.6357	1.3137e+06	46811.4	EVD-GAG
4	A4	49	70.8621	1.30432e+06	46528.5	EVD-GAG
4	A4	50	71.0884	1295015	46198.3	EVD-GAG
4	A4	51	71.3148	1.28122e+06	45871.9	EVD-GAG
4	A4	52	71.5411	1.27127e+06	45596.6	EVD-GAG
4	A4	53	71.7675	1.2627e+06	45397.8	EVD-GAG
4	A4	54	71.9938	1.25155e+06	45265.6	EVD-GAG
4	A4	55	72.2202	1.24039e+06	45156.4	EVD-GAG
4	A4	56	72.4465	1229743	45014.8	EVD-GAG
4	A4	57	72.6729	1.21914e+06	44803.1	EVD-GAG
4	A4	58	72.8993	1.20777e+06	44519.6	EVD-GAG
4	A4	59	73.1256	1.19944e+06	44194.3	EVD-GAG
4	A4	60	73.352	1.18903e+06	43877.9	EVD-GAG
4	A4	61	73.5783	1.17763e+06	43626.2	EVD-GAG
4	A4	62	73.8047	1.16926e+06	43468.2	EVD-GAG
4	A4	63	74.031	1.15949e+06	43409.8	EVD-GAG
4	A4	64	74.2574	1.14828e+06	43436.2	EVD-GAG
4	A4	65	74.4837	1.13989e+06	43521.5	EVD-GAG
4	A4	66	74.7101	1.12791e+06	43635.1	EVD-GAG
4	A4	67	74.9365	1.11909e+06	43747.3	EVD-GAG
4	A4	68	75.1628	1.10886e+06	43830.2	EVD-GAG
4	A4	69	75.3892	1.09874e+06	43859.5	EVD-GAG
4	A4	70	75.6155	1.08786e+06	43822.6	EVD-GAG
4	A4	71	75.8419	1.07738e+06	43732.2	EVD-GAG
4	A4	72	76.0682	1.0676e+06	43641.3	EVD-GAG
4	A4	73	76.2946	1.05807e+06	43656.9	EVD-GAG
4	A4	74	76.5209	1.04744e+06	43947.1	EVD-GAG
4	A4	75	76.7473	1.03797e+06	44730.3	EVD-GAG
4	A4	76	76.9737	1.02718e+06	46272.9	EVD-GAG
4	A4	77	77.2	1.01969e+06	48916.1	EVD-GAG
4	A4	78	77.4264	1.00801e+06	53020.9	EVD-GAG
4	A4	79	77.6527	995343	58967.3	EVD-GAG
4	A4	80	77.8791	984108	67143.5	EVD-GAG
4	A4	81	78.1054	966431	77926.4	EVD-GAG
4	A4	82	78.3318	949477	91649.9	EVD-GAG
4	A4	83	78.5581	927137	108568	EVD-GAG
4	A4	84	78.7845	903798	128836	EVD-GAG
4	A4	85	79.0108	867745	152497	EVD-GAG
4	A4	86	79.2372	823981	179428	EVD-GAG
4	A4	87	79.4636	778750	209171	EVD-GAG
4	A4	88	79.6899	731404	240607	EVD-GAG
4	A4	89	79.9163	671129	271616	EVD-GAG
4	A4	90	80.1426	591408	298961	EVD-GAG
4	A4	91	80.369	496015	318625	EVD-GAG
4	A4	92	80.5953	389946	326663	EVD-GAG
4	A4	93	80.8217	286803	320307	EVD-GAG
4	A4	94	81.048	194357	298945	EVD-GAG
4	A4	95	81.2744	119226	264533	EVD-GAG
4	A4	96	81.5008	67803.5	221265	EVD-GAG
4	A4	97	81.7271	43659.8	174580	EVD-GAG
4	A4	98	81.9535	35922.1	129842	EVD-GAG
4	A4	99	82.1798	31870.5	91166.2	EVD-GAG
4	A4	100	82.4062	32102.4	60745.7	EVD-GAG
4	A4	101	82.6325	29398.8	38655.6	EVD-GAG
4	A4	102	82.8589	26437.7	23623.6	EVD-GAG
4	A4	103	83.0853	25552.8	14325.1	EVD-GAG
4	A4	104	83.3116	24116.8	8856.27	EVD-GAG
4	A4	105	83.538	23612.4	5699.33	EVD-GAG
4	A4	106	83.7643	22902.4	3836.29	EVD-GAG
4	A4	107	83.9907	22771.3	2674.02	EVD-GAG
4	A4	108	84.217	21974.7	1901.38	EVD-GAG
4	A4	109	84.4434	22010	1361.76	EVD-GAG
4	A4	110	84.6697	21863.7	971.887	EVD-GAG
4	A4	111	84.8961	21117.4	682.402	EVD-GAG
4	A4	112	85.1224	21816	463.27	EVD-GAG
4	A4	113	85.3488	20281.1	298.742	EVD-GAG
4	A4	114	85.5752	21560	182.613	EVD-GAG
4	A4	115	85.8015	21132.9	111.211	EVD-GAG
4	A4	116	86.0279	20846.6	76.4336	EVD-GAG
4	A4	117	86.2542	20560.8	62.8047	EVD-GAG
4	A4	118	86.4806	21275.6	50.7383	EVD-GAG
4	A4	119	86.7069	19747.6	24	EVD-GAG
4	A4	120	86.9333	20017.3	-23.2383	EVD-GAG
4	A4	121	87.1596	20793.8	-83.9453	EVD-GAG
4	A4	122	87.386	20090.1	-141.195	EVD-GAG
4	A4	123	87.6124	19834.1	-174.73	EVD-GAG
4	A4	124	87.8387	20216.5	-168.641	EVD-GAG
4	A4	125	88.0651	20398.7	-118	EVD-GAG
4	A4	126	88.2914	19945.5	-32.6719	EVD-GAG
4	A4	127	88.5178	19887.7	64.2266	EVD-GAG
4	A4	128	88.7441	19061.7	144.395	EVD-GAG
4	A4	129	88.9705	19877.9	186.477	EVD-GAG
4	A4	130	89.1968	18411.2	185.777	EVD-GAG
4	A4	131	89.4232	18806.2	155.426	EVD-GAG
4	A4	132	89.6496	19924.8	117.754	EVD-GAG
4	A4	133	89.8759	18724.5	91.5273	EVD-GAG
4	A4	134	90.1023	18129.7	83.043	EVD-GAG
4	A4	135	90.3286	19055.4	85.5977	EVD-GAG
4	A4	136	90.555	18259.1	85.3594	EVD-GAG
4	A4	137	90.7813	18400	68.5312	EVD-GAG
4	A4	138	91.0077	17960.7	27.1211	EVD-GAG
4	A4	139	91.234	17610.2	-36.9805	EVD-GAG
4	A4	140	91.4604	18260.4	-110.367	EVD-GAG
4	A4	141	91.6868	17767.2	-171.762	EVD-GAG
4	A4	142	91.9131	18356.3	-201.391	EVD-GAG
4	A4	143	92.1395	18386.6	-191.586	EVD-GAG
4	A4	144	92.3658	17088.3	-151.004	EVD-GAG
4	A4	145	92.5922	17867.2	-99.2305	EVD-GAG
4	A4	146	92.8185	17309.5	-56.2148	EVD-GAG
4	A4	147	93.0449	17562.6	-34.7344	EVD-GAG
4	A4	148	93.2712	17893.3	-39.1875	EVD-GAG
4	A4	149	93.4976	16464.8	-67.6289	EVD-GAG
4	A4	150	93.724	16598.5	-112.492	EVD-GAG
4	A4	151	93.9503	17627.4	-160.594	EVD-GAG
4	A4	152	94.1767	17749.9	-196.41	EVD-GAG
4	A4	153	94.403	16235.7	-209.324	EVD-GAG
4	A4	154	94.6294	17511.2	-199.484	EVD-GAG
4	A4	155	94.8557	16689.4	-176.711	EVD-GAG
5	A5	1	59.9966	1.81631e+06	42124.5	EVD-GAG
5	A5	2	60.2229	1807199	42624.7	EVD-GAG
5	A5	3	60.4492	1.80191e+06	43163.1	EVD-GAG
5	A5	4	60.6755	1793024	43660.3	EVD-GAG
5	A5	5	60.9018	1.78512e+06	44059.3	EVD-GAG
5	A5	6	61.1281	1.77511e+06	44351.8	EVD-GAG
5	A5	7	61.3544	1.76387e+06	44575.5	EVD-GAG
5	A5	8	61.5807	1.75133e+06	44787.6	EVD-GAG
5	A5	9	61.8069	1.74516e+06	45029.7	EVD-GAG
5	A5	10	62.0332	1.73401e+06	45309.6	EVD-GAG
5	A5	11	62.2595	1.7239e+06	45603.2	EVD-GAG
5	A5	12	62.4858	1.70948e+06	45870.3	EVD-GAG
5	A5	13	62.7121	1.69911e+06	46066	EVD-GAG
5	A5	14	62.9384	1693639	46158.9	EVD-GAG
5	A5	15	63.1647	1.67927e+06	46152.2	EVD-GAG
5	A5	16	63.391	1.66458e+06	46099.8	EVD-GAG
5	A5	17	63.6173	1.65444e+06	46095.2	EVD-GAG
5	A5	18	63.8436	1.64856e+06	46227.9	EVD-GAG
5	A5	19	64.0699	1.63381e+06	46529	EVD-GAG
5	A5	20	64.2962	1.62482e+06	46943.8	EVD-GAG
5	A5	21	64.5225	1.61396e+06	47355.5	EVD-GAG
5	A5	22	64.7488	1602725	47646.6	EVD-GAG
5	A5	23	64.9751	1.59046e+06	47763	EVD-GAG
5	A5	24	65.2014	1.57543e+06	47737.8	EVD-GAG
5	A5	25	65.4277	1.56569e+06	47660.6	EVD-GAG
5	A5	26	65.6539	1.55832e+06	47612.8	EVD-GAG
5	A5	27	65.8802	1.54377e+06	47621.8	EVD-GAG
5	A5	28	66.1065	1.53534e+06	47661.2	EVD-GAG
5	A5	29	66.3328	1.52171e+06	47696.1	EVD-GAG
5	A5	30	66.5591	1.50743e+06	47726.3	EVD-GAG
5	A5	31	66.7854	1.49991e+06	47791.2	EVD-GAG
5	A5	32	67.0117	1.48687e+06	47932.3	EVD-GAG
5	A5	33	67.238	1.47899e+06	48149.1	EVD-GAG
5	A5	34	67.4643	1.4637e+06	48385	EVD-GAG
5	A5	35	67.6906	1.45459e+06	48548.8	EVD-GAG
5	A5	36	67.9169	1.44119e+06	48561.9	EVD-GAG
5	A5	37	68.1432	1.43009e+06	48397.3	EVD-GAG
5	A5	38	68.3695	1.41872e+06	48092.8	EVD-GAG
5	A5	39	68.5958	1.40624e+06	47737.4	EVD-GAG
5	A5	40	68.8221	1.3962e+06	47433.7	EVD-GAG
5	A5	41	69.0484	1.38586e+06	47253.6	EVD-GAG
5	A5	42	69.2747	1.37587e+06	47210.7	EVD-GAG
5	A5	43	69.5009	1.36311e+06	47255.7	EVD-GAG
5	A5	44	69.7272	1353444	47300.3	EVD-GAG
5	A5	45	69.9535	1.34181e+06	47262.8	EVD-GAG
5	A5	46	70.1798	1.32907e+06	47104.3	EVD-GAG
5	A5	47	70.4061	1.31813e+06	46844	EVD-GAG
5	A5	48	70.6324	1.30837e+06	46539.9	EVD-GAG
5	A5	49	70.8587	1298259	46254.8	EVD-GAG
5	A5	50	71.085	1.28729e+06	46024.6	EVD-GAG
5	A5	51	71.3113	1.27577e+06	45848.2	EVD-GAG
5	A5	52	71.5376	1266142	45698.2	EVD-GAG
5	A5	53	71.7639	1.25375e+06	45542.8	EVD-GAG
5	A5	54	71.9902	1.24455e+06	45357	EVD-GAG
5	A5	55	72.2165	1.23276e+06	45127.5	EVD-GAG
5	A5	56	72.4428	1.22403e+06	44851.6	EVD-GAG
5	A5	57	72.6691	1.21201e+06	44538.2	EVD-GAG
5	A5	58	72.8953	1.20188e+06	44209.3	EVD-GAG
5	A5	59	73.1216	1.19158e+06	43897.5	EVD-GAG
5	A5	60	73.3479	1.18307e+06	43627.5	EVD-GAG
5	A5	61	73.5742	1.17296e+06	43410.5	EVD-GAG
5	A5	62	73.8005	1.16142e+06	43239.4	EVD-GAG
5	A5	63	74.0268	1.15307e+06	43097.2	EVD-GAG
5	A5	64	74.2531	1.1416e+06	42975.2	EVD-GAG
5	A5	65	74.4794	1.1327e+06	42878.7	EVD-GAG
5	A5	66	74.7057	1.12314e+06	42822.4	EVD-GAG
5	A5	67	74.932	1.11277e+06	42817.6	EVD-GAG
5	A5	68	75.1583	1.10253e+06	42859.7	EVD-GAG
5	A5	69	75.3846	1.09514e+06	42928.2	EVD-GAG
5	A5	70	75.6109	1.08185e+06	42998.1	EVD-GAG
5	A5	71	75.8372	1.07312e+06	43064.3	EVD-GAG
5	A5	72	76.0635	1.06287e+06	43159.9	EVD-GAG
5	A5	73	76.2898	1.05227e+06	43369.6	EVD-GAG
5	A5	74	76.5161	1.04486e+06	43831.2	EVD-GAG
5	A5	75	76.7423	1.03146e+06	44741.6	EVD-GAG
5	A5	76	76.9686	1.02436e+06	46359	EVD-GAG
5	A5	77	77.1949	1.01381e+06	49010	EVD-GAG
5	A5	78	77.4212	1001258	53101.9	EVD-GAG
5	A5	79	77.6475	990152	59099.8	EVD-GAG
5	A5	80	77.8738	980183	67482.2	EVD-GAG
5	A5	81	78.1001	964225	78672.8	EVD-GAG
5	A5	82	78.3264	944224	92983.5	EVD-GAG
5	A5	83	78.5527	924891	110592	EVD-GAG
5	A5	84	78.779	897661	131569	EVD-GAG
5	A5	85	79.0053	864243	155910	EVD-GAG
5	A5	86	79.2316	819346	183506	EVD-GAG
5	A5	87	79.4579	775097	213948	EVD-GAG
5	A5	88	79.6842	728910	246172	EVD-GAG
5	A5	89	79.9105	670052	278077	EVD-GAG
5	A5	90	80.1367	588983	306396	EVD-GAG
5	A5	91	80.363	495286	327034	EVD-GAG
5	A5	92	80.5893	392621	335922	EVD-GAG
5	A5	93	80.8156	288115	330147	EVD-GAG
5	A5	94	81.0419	194427	308952	EVD-GAG
5	A5	95	81.2682	116959	274189	EVD-GAG
5	A5	96	81.4945	63773.6	230029	EVD-GAG
5	A5	97	81.7208	37830.3	181982	EVD-GAG
5	A5	98	81.9471	27300.7	135569	EVD-GAG
5	A5	99	82.1734	24751.2	95095.6	EVD-GAG
5	A5	100	82.3997	22694.8	62943.2	EVD-GAG
5	A5	101	82.626	19724.1	39559.8	EVD-GAG
5	A5	102	82.8523	18373.5	23941.8	EVD-GAG
5	A5	103	83.0786	17755.3	14209.9	EVD-GAG
5	A5	104	83.3049	16958.8	8528.43	EVD-GAG
5	A5	105	83.5312	16631.6	5376.82	EVD-GAG
5	A5	106	83.7575	16311	3674.77	EVD-GAG
5	A5	107	83.9837	14874	2737.74	EVD-GAG
5	A5	108	84.21	14916	2169.96	EVD-GAG
5	A5	109	84.4363	14104.7	1762.76	EVD-GAG
5	A5	110	84.6626	13817	1421.12	EVD-GAG
5	A5	111	84.8889	13677.6	1115.22	EVD-GAG
5	A5	112	85.1152	13605.3	848.516	EVD-GAG
5	A5	113	85.3415	12886.6	636.129	EVD-GAG
5	A5	114	85.5678	13923.7	490.875	EVD-GAG
5	A5	115	85.7941	13311.5	415.422	EVD-GAG
5	A5	116	86.0204	12437.5	399.438	EVD-GAG
5	A5	117	86.2467	13890.2	421.074	EVD-GAG
5	A5	118	86.473	12766.6	452.062	EVD-GAG
5	A5	119	86.6993	12090.1	465.176	EVD-GAG
5	A5	120	86.9256	12183.2	441.672	EVD-GAG
5	A5	121	87.1519	12538.2	375.812	EVD-GAG
5	A5	122	87.3782	11839.9	274.965	EVD-GAG
5	A5	123	87.6044	11730.8	155.93	EVD-GAG
5	A5	124	87.8307	11771.4	39.5977	EVD-GAG
5	A5	125	88.057	12349.7	-54.0508	EVD-GAG
5	A5	126	88.2833	11363.4	-109.668	EVD-GAG
5	A5	127	88.5096	12578.9	-118.332	EVD-GAG
5	A5	128	88.7359	11801.9	-77.8203	EVD-GAG
5	A5	129	88.9622	11662.7	7.41016	EVD-GAG
5	A5	130	89.1885	12079.5	125.387	EVD-GAG
5	A5	131	89.4148	11882.5	255.5	EVD-GAG
5	A5	132	89.6411	11617	369.832	EVD-GAG
5	A5	133	89.8674	10394	439.648	EVD-GAG
5	A5	134	90.0937	11254.5	445.652	EVD-GAG
5	A5	135	90.32	10655.2	386.609	EVD-GAG
5	A5	136	90.5463	10170.1	280.219	EVD-GAG
5	A5	137	90.7726	11187.4	155.012	EVD-GAG
5	A5	138	90.9989	10697	38.1016	EVD-GAG
5	A5	139	91.2252	10290.6	-53.8828	EVD-GAG
5	A5	140	91.4514	11005.2	-115.895	EVD-GAG
5	A5	141	91.6777	10476.8	-148.777	EVD-GAG
5	A5	142	91.904	10210.3	-152.5	EVD-GAG
5	A5	143	92.1303	11231.1	-124.855	EVD-GAG
5	A5	144	92.3566	10313.5	-67.2695	EVD-GAG
5	A5	145	92.5829	11009.6	7.05078	EVD-GAG
5	A5	146	92.8092	10594.6	71.4844	EVD-GAG
5	A5	147	93.0355	8861.27	96.0742	EVD-GAG
5	A5	148	93.2618	10570	64.8555	EVD-GAG
5	A5	149	93.4881	9676.56	-11.6602	EVD-GAG
5	A5	150	93.7144	9944.19	-99.8789	EVD-GAG
5	A5	151	93.9407	11351.4	-161.57	EVD-GAG
5	A5	152	94.167	9713.37	-175.031	EVD-GAG
5	A5	153	94.3933	9933.19	-144.273	EVD-GAG
5	A5	154	94.6196	10089.3	-91.668	EVD-GAG
5	A5	155	94.8459	10017.7	-41.7305	EVD-GAG
6	A6	1	59.9966	1.79081e+06	40972.8	EVD-GAG
6	A6	2	60.2229	1.78856e+06	41690.4	EVD-GAG
6	A6	3	60.4492	1.77982e+06	42528.2	EVD-GAG
6	A6	4	60.6755	1.77354e+06	43373.3	EVD-GAG
6	A6	5	60.9018	1.763e+06	44098.4	EVD-GAG
6	A6	6	61.1281	1.75396e+06	44601.6	EVD-GAG
6	A6	7	61.3544	1.7435e+06	44851	EVD-GAG
6	A6	8	61.5807	1.73308e+06	44894.5	EVD-GAG
6	A6	9	61.8069	1.72068e+06	44840.4	EVD-GAG
6	A6	10	62.0332	1.71249e+06	44829.2	EVD-GAG
6	A6	11	62.2595	1.70037e+06	44978.9	EVD-GAG
6	A6	12	62.4858	1.68847e+06	45334.3	EVD-GAG
6	A6	13	62.7121	1685334	45846.7	EVD-GAG
6	A6	14	62.9384	1.67067e+06	46403.7	EVD-GAG
6	A6	15	63.1647	1.65846e+06	46884.8	EVD-GAG
6	A6	16	63.391	1.64807e+06	47211.3	EVD-GAG
6	A6	17	63.6173	1.634e+06	47357.8	EVD-GAG
6	A6	18	63.8436	1.62791e+06	47338.8	EVD-GAG
6	A6	19	64.0699	1.61376e+06	47193.5	EVD-GAG
6	A6	20	64.2962	1.60269e+06	46982.3	EVD-GAG
6	A6	21	64.5225	1.5913e+06	46783.7	EVD-GAG
6	A6	22	64.7488	1.57839e+06	46673.5	EVD-GAG
6	A6	23	64.9751	1.57156e+06	46693.5	EVD-GAG
6	A6	24	65.2014	1.56017e+06	46832.8	EVD-GAG
6	A6	25	65.4277	1.54936e+06	47043.5	EVD-GAG
6	A6	26	65.6539	1.53583e+06	47276.8	EVD-GAG
6	A6	27	65.8802	1.52474e+06	47508.9	EVD-GAG
6	A6	28	66.1065	1.51444e+06	47731.4	EVD-GAG
6	A6	29	66.3328	1.50503e+06	47922.1	EVD-GAG
6	A6	30	66.5591	1.49094e+06	48030.7	EVD-GAG
6	A6	31	66.7854	1.48369e+06	48001.2	EVD-GAG
6	A6	32	67.0117	1.46386e+06	47813.8	EVD-GAG
6	A6	33	67.238	1459411	47517.7	EVD-GAG
6	A6	34	67.4643	1.44381e+06	47216.1	EVD-GAG
6	A6	35	67.6906	1.43611e+06	47015.8	EVD-GAG
6	A6	36	67.9169	1.42517e+06	46968.8	EVD-GAG
6	A6	37	68.1432	1.41533e+06	47049.5	EVD-GAG
6	A6	38	68.3695	1.40326e+06	47172.8	EVD-GAG
6	A6	39	68.5958	1390885	47243.9	EVD-GAG
6	A6	40	68.8221	1.38075e+06	47207.4	EVD-GAG
6	A6	41	69.0484	1.36884e+06	47066.5	EVD-GAG
6	A6	42	69.2747	1.35925e+06	46872.4	EVD-GAG
6	A6	43	69.5009	1.34697e+06	46690.4	EVD-GAG
6	A6	44	69.7272	1.33752e+06	46567.5	EVD-GAG
6	A6	45	69.9535	1.32736e+06	46510.9	EVD-GAG
6	A6	46	70.1798	1.31574e+06	46490.1	EVD-GAG
6	A6	47	70.4061	1.30527e+06	46456.9	EVD-GAG
6	A6	48	70.6324	1.29428e+06	46370.9	EVD-GAG
6	A6	49	70.8587	1.28218e+06	46215.6	EVD-GAG
6	A6	50	71.085	1.27302e+06	46000.4	EVD-GAG
6	A6	51	71.3113	1263088	45746.4	EVD-GAG
6	A6	52	71.5376	1.25118e+06	45475.9	EVD-GAG
6	A6	53	71.7639	1.24019e+06	45207.4	EVD-GAG
6	A6	54	71.9902	1.23051e+06	44956.9	EVD-GAG
6	A6	55	72.2165	1.22116e+06	44741.3	EVD-GAG
6	A6	56	72.4428	1.20899e+06	44574.7	EVD-GAG
6	A6	57	72.6691	1.20066e+06	44462.7	EVD-GAG
6	A6	58	72.8953	1189931	44398.6	EVD-GAG
6	A6	59	73.1216	1.17924e+06	44363.3	EVD-GAG
6	A6	60	73.3479	1.17031e+06	44327.4	EVD-GAG
6	A6	61	73.5742	1.15906e+06	44255.3	EVD-GAG
6	A6	62	73.8005	1.14923e+06	44114.3	EVD-GAG
6	A6	63	74.0268	1.13932e+06	43888.4	EVD-GAG
6	A6	64	74.2531	1.12826e+06	43586.7	EVD-GAG
6	A6	65	74.4794	1119297	43246.4	EVD-GAG
6	A6	66	74.7057	1.10831e+06	42920.3	EVD-GAG
6	A6	67	74.932	1.1008e+06	42657.4	EVD-GAG
6	A6	68	75.1583	1.09001e+06	42485.3	EVD-GAG
6	A6	69	75.3846	1081116	42405.1	EVD-GAG
6	A6	70	75.6109	1.07028e+06	42404.1	EVD-GAG
6	A6	71	75.8372	1.06031e+06	42476.7	EVD-GAG
6	A6	72	76.0635	1.05277e+06	42647.4	EVD-GAG
6	A6	73	76.2898	1.04047e+06	42984	EVD-GAG
6	A6	74	76.5161	1.03189e+06	43608.8	EVD-GAG
6	A6	75	76.7423	1.02187e+06	44693.6	EVD-GAG
6	A6	76	76.9686	1.01273e+06	46449.2	EVD-GAG
6	A6	77	77.1949	1.0024e+06	49190.3	EVD-GAG
6	A6	78	77.4212	990748	53276	EVD-GAG
6	A6	79	77.6475	979763	59124	EVD-GAG
6	A6	80	77.8738	966810	67185	EVD-GAG
6	A6	81	78.1001	952206	77896.4	EVD-GAG
6	A6	82	78.3264	935064	91627.6	EVD-GAG
6	A6	83	78.5527	911835	108639	EVD-GAG
6	A6	84	78.779	888937	129075	EVD-GAG
6	A6	85	79.0053	855150	152975	EVD-GAG
6	A6	86	79.2316	811471	180220	EVD-GAG
6	A6	87	79.4579	766142	210360	EVD-GAG
6	A6	88	79.6842	720938	242273	EVD-GAG
6	A6	89	79.9105	661940	273815	EVD-GAG
6	A6	90	80.1367	582449	301711	EVD-GAG
6	A6	91	80.363	487330	321900	EVD-GAG
6	A6	92	80.5893	385107	330390	EVD-GAG
6	A6	93	80.8156	280662	324369	EVD-GAG
6	A6	94	81.0419	189362	303174	EVD-GAG
6	A6	95	81.2682	112519	268712	EVD-GAG
6	A6	96	81.4945	60525.6	225143	EVD-GAG
6	A6	97	81.7208	34355.7	177905	EVD-GAG
6	A6	98	81.9471	25508.6	132408	EVD-GAG
6	A6	99	82.1734	22425.6	92855.7	EVD-GAG
6	A6	100	82.3997	20577.3	61560.9	EVD-GAG
6	A6	101	82.626	18101.1	38770.2	EVD-GAG
6	A6	102	82.8523	18411.8	23316.6	EVD-GAG
6	A6	103	83.0786	16932.2	13778	EVD-GAG
6	A6	104	83.3049	15040.4	8240.45	EVD-GAG
6	A6	105	83.5312	13744.2	5138.75	EVD-GAG
6	A6	106	83.7575	13943.5	3402.88	EVD-GAG
6	A6	107	83.9837	14029.2	2404.06	EVD-GAG
6	A6	108	84.21	13482.1	1812.27	EVD-GAG
6	A6	109	84.4363	13313.4	1456.14	EVD-GAG
6	A6	110	84.6626	12711.6	1231.98	EVD-GAG
6	A6	111	84.8889	12034.7	1065.94	EVD-GAG
6	A6	112	85.1152	11280.9	908.879	EVD-GAG
6	A6	113	85.3415	12303.4	739.973	EVD-GAG
6	A6	114	85.5678	11017.2	564.711	EVD-GAG
6	A6	115	85.7941	10719.5	404.379	EVD-GAG
6	A6	116	86.0204	11336.5	280.25	EVD-GAG
6	A6	117	86.2467	11012	198.293	EVD-GAG
6	A6	118	86.473	11639.6	141.75	EVD-GAG
6	A6	119	86.6993	10734	77.7969	EVD-GAG
6	A6	120	86.9256	9692.14	-22.7266	EVD-GAG
6	A6	121	87.1519	9656.11	-164.121	EVD-GAG
6	A6	122	87.3782	10360.2	-318.875	EVD-GAG
6	A6	123	87.6044	10790.4	-441.766	EVD-GAG
6	A6	124	87.8307	10793.1	-496.059	EVD-GAG
6	A6	125	88.057	10865.4	-473.188	EVD-GAG
6	A6	126	88.2833	10091	-393.578	EVD-GAG
6	A6	127	88.5096	10012.8	-291.629	EVD-GAG
6	A6	128	88.7359	10853.5	-198.418	EVD-GAG
6	A6	129	88.9622	10191.2	-133.078	EVD-GAG
6	A6	130	89.1885	9570	-103.223	EVD-GAG
6	A6	131	89.4148	10077.1	-108.059	EVD-GAG
6	A6	132	89.6411	9594.16	-139.516	EVD-GAG
6	A6	133	89.8674	9537.05	-182.863	EVD-GAG
6	A6	134	90.0937	10171.8	-219.738	EVD-GAG
6	A6	135	90.32	9770.81	-233.961	EVD-GAG
6	A6	136	90.5463	9096.16	-217.336	EVD-GAG
6	A6	137	90.7726	9643.37	-173.332	EVD-GAG
6	A6	138	90.9989	10176.2	-117.535	EVD-GAG
6	A6	139	91.2252	9315.45	-73.5156	EVD-GAG
6	A6	140	91.4514	8116.02	-63.2109	EVD-GAG
6	A6	141	91.6777	8696.6	-95.0625	EVD-GAG
6	A6	142	91.904	9639.27	-157.984	EVD-GAG
6	A6	143	92.1303	8733.52	-227.492	EVD-GAG
6	A6	144	92.3566	8604.2	-281.141	EVD-GAG
6	A6	145	92.5829	9641.61	-312.016	EVD-GAG
6	A6	146	92.8092	8235.24	-330.516	EVD-GAG
6	A6	147	93.0355	8683.28	-353.824	EVD-GAG
6	A6	148	93.2618	8308.77	-391.582	EVD-GAG
6	A6	149	93.4881	9133.22	-438.16	EVD-GAG
6	A6	150	93.7144	8304.96	-476.496	EVD-GAG
6	A6	151	93.9407	9354.98	-490.465	EVD-GAG
6	A6	152	94.167	8902.54	-476.828	EVD-GAG
6	A6	153	94.3933	8179.87	-448.336	EVD-GAG
6	A6	154	94.6196	8920.86	-425.953	EVD-GAG
6	A6	155	94.8459	8133.15	-426.215	EVD-GAG
7	A7	1	59.9966	1.76976e+06	43791.6	EVD-IN
7	A7	2	60.2229	1.76834e+06	44362.1	EVD-IN
7	A7	3	60.4492	1.7556e+06	44877.3	EVD-IN
7	A7	4	60.6755	1.74944e+06	45244.3	EVD-IN
7	A7	5	60.9018	1.73732e+06	45452.6	EVD-IN
7	A7	6	61.1281	1.72792e+06	45570.7	EVD-IN
7	A7	7	61.3544	1.71724e+06	45696	EVD-IN
7	A7	8	61.5807	1.70971e+06	45893.2	EVD-IN
7	A7	9	61.8069	1.69745e+06	46165.1	EVD-IN
7	A7	10	62.0332	1.68853e+06	46468.4	EVD-IN
7	A7	11	62.2595	1.67368e+06	46747.8	EVD-IN
7	A7	12	62.4858	1.6656e+06	46966.7	EVD-IN
7	A7	13	62.7121	1.65579e+06	47113.9	EVD-IN
7	A7	14	62.9384	1.64013e+06	47196	EVD-IN
7	A7	15	63.1647	1.63255e+06	47230.2	EVD-IN
7	A7	16	63.391	1620564	47241.2	EVD-IN
7	A7	17	63.6173	1.60989e+06	47262.7	EVD-IN
7	A7	18	63.8436	1.59692e+06	47336.5	EVD-IN
7	A7	19	64.0699	1.58744e+06	47496.4	EVD-IN
7	A7	20	64.2962	1.57642e+06	47747.8	EVD-IN
7	A7	21	64.5225	1.56488e+06	48053.8	EVD-IN
7	A7	22	64.7488	1.55513e+06	48342	EVD-IN
7	A7	23	64.9751	1.54334e+06	48532.4	EVD-IN
7	A7	24	65.2014	1.52834e+06	48569.7	EVD-IN
7	A7	25	65.4277	1.51963e+06	48435.2	EVD-IN
7	A7	26	65.6539	1.50903e+06	48151.3	EVD-IN
7	A7	27	65.8802	1.49513e+06	47769	EVD-IN
7	A7	28	66.1065	1486359	47363.3	EVD-IN
7	A7	29	66.3328	1.47153e+06	47016.4	EVD-IN
7	A7	30	66.5591	1.46369e+06	46793.2	EVD-IN
7	A7	31	66.7854	1.45264e+06	46708.8	EVD-IN
7	A7	32	67.0117	1.44216e+06	46719.2	EVD-IN
7	A7	33	67.238	1429711	46739.8	EVD-IN
7	A7	34	67.4643	1.41943e+06	46695.9	EVD-IN
7	A7	35	67.6906	1.40804e+06	46559.3	EVD-IN
7	A7	36	67.9169	1.39538e+06	46365.5	EVD-IN
7	A7	37	68.1432	1.38705e+06	46182.8	EVD-IN
7	A7	38	68.3695	1.37635e+06	46066	EVD-IN
7	A7	39	68.5958	1.36486e+06	46020.7	EVD-IN
7	A7	40	68.8221	1.35581e+06	45999.8	EVD-IN
7	A7	41	69.0484	1.34289e+06	45934.4	EVD-IN
7	A7	42	69.2747	1.33287e+06	45777.4	EVD-IN
7	A7	43	69.5009	1.32219e+06	45532.7	EVD-IN
7	A7	44	69.7272	1.30997e+06	45250	EVD-IN
7	A7	45	69.9535	1.30187e+06	44991.2	EVD-IN
7	A7	46	70.1798	1291710	44793	EVD-IN
7	A7	47	70.4061	1.28057e+06	44649.2	EVD-IN
7	A7	48	70.6324	1.27039e+06	44520.3	EVD-IN
7	A7	49	70.8587	1.25887e+06	44365.1	EVD-IN
7	A7	50	71.085	1.24933e+06	44163.5	EVD-IN
7	A7	51	71.3113	1.23967e+06	43922.6	EVD-IN
7	A7	52	71.5376	1.22809e+06	43666.7	EVD-IN
7	A7	53	71.7639	1.2189e+06	43453.5	EVD-IN
7	A7	54	71.9902	1.2083e+06	43278.7	EVD-IN
7	A7	55	72.2165	1198282	43149.7	EVD-IN
7	A7	56	72.4428	1187996	43067.9	EVD-IN
7	A7	57	72.6691	1.17918e+06	43016.6	EVD-IN
7	A7	58	72.8953	1.16965e+06	42961.2	EVD-IN
7	A7	59	73.1216	1.15742e+06	42860.8	EVD-IN
7	A7	60	73.3479	1.14893e+06	42687.5	EVD-IN
7	A7	61	73.5742	1.13806e+06	42444.6	EVD-IN
7	A7	62	73.8005	1.12855e+06	42170.1	EVD-IN
7	A7	63	74.0268	1.11947e+06	41929.7	EVD-IN
7	A7	64	74.2531	1.10999e+06	41808.4	EVD-IN
7	A7	65	74.4794	1100286	41907.8	EVD-IN
7	A7	66	74.7057	1.09089e+06	42354.4	EVD-IN
7	A7	67	74.932	1080624	43305.9	EVD-IN
7	A7	68	75.1583	1.07256e+06	45182.9	EVD-IN
7	A7	69	75.3846	1.0627e+06	48210	EVD-IN
7	A7	70	75.6109	1.05307e+06	52690.6	EVD-IN
7	A7	71	75.8372	1039043	59117.3	EVD-IN
7	A7	72	76.0635	1.0272e+06	68183	EVD-IN
7	A7	73	76.2898	1.01558e+06	80809.2	EVD-IN
7	A7	74	76.5161	998993	98083.5	EVD-IN
7	A7	75	76.7423	978776	121056	EVD-IN
7	A7	76	76.9686	958226	150384	EVD-IN
7	A7	77	77.1949	928680	185877	EVD-IN
7	A7	78	77.4212	891745	226111	EVD-IN
7	A7	79	77.6475	839011	268323	EVD-IN
7	A7	80	77.8738	765757	308741	EVD-IN
7	A7	81	78.1001	675573	343304	EVD-IN
7	A7	82	78.3264	580031	368507	EVD-IN
7	A7	83	78.5527	494668	381995	EVD-IN
7	A7	84	78.779	409870	382733	EVD-IN
7	A7	85	79.0053	328093	370797	EVD-IN
7	A7	86	79.2316	247982	347074	EVD-IN
7	A7	87	79.4579	174457	313129	EVD-IN
7	A7	88	79.6842	115087	271244	EVD-IN
7	A7	89	79.9105	65825	224464	EVD-IN
7	A7	90	80.1367	37025.9	176413	EVD-IN
7	A7	91	80.363	24002.6	130791	EVD-IN
7	A7	92	80.5893	19857.3	90718.2	EVD-IN
7	A7	93	80.8156	16400.7	58164.6	EVD-IN
7	A7	94	81.0419	16205	35168.9	EVD-IN
7	A7	95	81.2682	16319.6	20703.6	EVD-IN
7	A7	96	81.4945	17006.3	11469.1	EVD-IN
7	A7	97	81.7208	16116	6045.27	EVD-IN
7	A7	98	81.9471	15881.3	3119.16	EVD-IN
7	A7	99	82.1734	14291.2	1671.89	EVD-IN
7	A7	100	82.3997	15727	1018.27	EVD-IN
7	A7	101	82.626	15071.4	750.109	EVD-IN
7	A7	102	82.8523	14547.9	644.168	EVD-IN
7	A7	103	83.0786	15064.7	582.406	EVD-IN
7	A7	104	83.3049	13296.3	505.184	EVD-IN
7	A7	105	83.5312	13422.4	392.508	EVD-IN
7	A7	106	83.7575	13282.5	254.992	EVD-IN
7	A7	107	83.9837	13547.4	120.133	EVD-IN
7	A7	108	84.21	13901.6	13.3984	EVD-IN
7	A7	109	84.4363	13099.8	-56.2266	EVD-IN
7	A7	110	84.6626	13584	-97.5781	EVD-IN
7	A7	111	84.8889	12398.6	-127.164	EVD-IN
7	A7	112	85.1152	12730.4	-157.414	EVD-IN
7	A7	113	85.3415	13191.6	-192.332	EVD-IN
7	A7	114	85.5678	13322.5	-230.938	EVD-IN
7	A7	115	85.7941	12048.3	-272.02	EVD-IN
7	A7	116	86.0204	12748.8	-314.402	EVD-IN
7	A7	117	86.2467	12409.1	-353.652	EVD-IN
7	A7	118	86.473	12768.3	-380.387	EVD-IN
7	A7	119	86.6993	12383.1	-383.832	EVD-IN
7	A7	120	86.9256	12644.2	-358.879	EVD-IN
7	A7	121	87.1519	12723.8	-311.016	EVD-IN
7	A7	122	87.3782	12569.4	-254.586	EVD-IN
7	A7	123	87.6044	11938.4	-204.242	EVD-IN
7	A7	124	87.8307	11989.7	-165.062	EVD-IN
7	A7	125	88.057	11998.3	-129.715	EVD-IN
7	A7	126	88.2833	11458.6	-87.1758	EVD-IN
7	A7	127	88.5096	12918.9	-38.1875	EVD-IN
7	A7	128	88.7359	12381.4	-3.88281	EVD-IN
7	A7	129	88.9622	9559.68	-15.9297	EVD-IN
7	A7	130	89.1885	10709.3	-91.9844	EVD-IN
7	A7	131	89.4148	11516.1	-215.832	EVD-IN
7	A7	132	89.6411	11383.7	-341.441	EVD-IN
7	A7	133	89.8674	11763.7	-420.871	EVD-IN
7	A7	134	90.0937	11503	-435.191	EVD-IN
7	A7	135	90.32	11026.9	-404.852	EVD-IN
7	A7	136	90.5463	10690.4	-373.648	EVD-IN
7	A7	137	90.7726	11062	-379.984	EVD-IN
7	A7	138	90.9989	10533.7	-435.676	EVD-IN
7	A7	139	91.2252	11117.3	-522.527	EVD-IN
7	A7	140	91.4514	11150.9	-603.742	EVD-IN
7	A7	141	91.6777	10898.8	-640.422	EVD-IN
7	A7	142	91.904	11321.8	-605.879	EVD-IN
7	A7	143	92.1303	11460.8	-495.062	EVD-IN
7	A7	144	92.3566	11462	-328.445	EVD-IN
7	A7	145	92.5829	10682.4	-148.199	EVD-IN
7	A7	146	92.8092	10343.4	-4.87109	EVD-IN
7	A7	147	93.0355	10076.6	62.5781	EVD-IN
7	A7	148	93.2618	9805.36	44.3398	EVD-IN
7	A7	149	93.4881	10099.9	-35.3086	EVD-IN
7	A7	150	93.7144	10319	-129.445	EVD-IN
7	A7	151	93.9407	10171.7	-190.352	EVD-IN
7	A7	152	94.167	10216.7	-189.633	EVD-IN
7	A7	153	94.3933	9920.21	-126.523	EVD-IN
7	A7	154	94.6196	9610.97	-22.1367	EVD-IN
7	A7	155	94.8459	9644.71	94.5312	EVD-IN
8	A8	1	59.9966	1.77153e+06	45042.2	EVD-IN
8	A8	2	60.2229	1.76486e+06	45630.7	EVD-IN
8	A8	3	60.4492	1.75724e+06	46147.7	EVD-IN
8	A8	4	60.6755	1746780	46442.7	EVD-IN
8	A8	5	60.9018	1.73752e+06	46445.3	EVD-IN
8	A8	6	61.1281	1.72603e+06	46203.5	EVD-IN
8	A8	7	61.3544	1.71614e+06	45866.2	EVD-IN
8	A8	8	61.5807	1.7052e+06	45623.4	EVD-IN
8	A8	9	61.8069	1.69351e+06	45627.6	EVD-IN
8	A8	10	62.0332	1.68619e+06	45931.7	EVD-IN
8	A8	11	62.2595	1.67428e+06	46466.2	EVD-IN
8	A8	12	62.4858	1.66381e+06	47063.5	EVD-IN
8	A8	13	62.7121	1.65519e+06	47521.1	EVD-IN
8	A8	14	62.9384	1.63947e+06	47679.4	EVD-IN
8	A8	15	63.1647	1.62799e+06	47474.6	EVD-IN
8	A8	16	63.391	1.61814e+06	46964.2	EVD-IN
8	A8	17	63.6173	1606556	46303.2	EVD-IN
8	A8	18	63.8436	1592140	45688.5	EVD-IN
8	A8	19	64.0699	1.58419e+06	45291.3	EVD-IN
8	A8	20	64.2962	1575385	45201.6	EVD-IN
8	A8	21	64.5225	1.56516e+06	45410.4	EVD-IN
8	A8	22	64.7488	1.55169e+06	45833.6	EVD-IN
8	A8	23	64.9751	1.54421e+06	46354.9	EVD-IN
8	A8	24	65.2014	1.52817e+06	46866.7	EVD-IN
8	A8	25	65.4277	1.52164e+06	47294.1	EVD-IN
8	A8	26	65.6539	1.51141e+06	47606.8	EVD-IN
8	A8	27	65.8802	1.49297e+06	47816.7	EVD-IN
8	A8	28	66.1065	1.48484e+06	47953.1	EVD-IN
8	A8	29	66.3328	1.47717e+06	48033.7	EVD-IN
8	A8	30	66.5591	1.46185e+06	48033.9	EVD-IN
8	A8	31	66.7854	1.4526e+06	47900.5	EVD-IN
8	A8	32	67.0117	1.43852e+06	47589.8	EVD-IN
8	A8	33	67.238	1.42762e+06	47115.3	EVD-IN
8	A8	34	67.4643	1.41738e+06	46562.9	EVD-IN
8	A8	35	67.6906	1.40428e+06	46062.3	EVD-IN
8	A8	36	67.9169	1.39701e+06	45729.8	EVD-IN
8	A8	37	68.1432	1.38503e+06	45615.8	EVD-IN
8	A8	38	68.3695	1.37646e+06	45685.8	EVD-IN
8	A8	39	68.5958	1.36399e+06	45844.9	EVD-IN
8	A8	40	68.8221	1.35195e+06	45986.9	EVD-IN
8	A8	41	69.0484	1.3431e+06	46037.8	EVD-IN
8	A8	42	69.2747	1.33021e+06	45975.6	EVD-IN
8	A8	43	69.5009	1321182	45816	EVD-IN
8	A8	44	69.7272	1.30887e+06	45590.4	EVD-IN
8	A8	45	69.9535	1.29996e+06	45326.7	EVD-IN
8	A8	46	70.1798	1.28845e+06	45044.3	EVD-IN
8	A8	47	70.4061	1.27832e+06	44760.5	EVD-IN
8	A8	48	70.6324	1266059	44494.7	EVD-IN
8	A8	49	70.8587	1.25728e+06	44258	EVD-IN
8	A8	50	71.085	1.24935e+06	44043.5	EVD-IN
8	A8	51	71.3113	1235723	43827.7	EVD-IN
8	A8	52	71.5376	1.2268e+06	43589.8	EVD-IN
8	A8	53	71.7639	1.21361e+06	43363.9	EVD-IN
8	A8	54	71.9902	1.20718e+06	43162.1	EVD-IN
8	A8	55	72.2165	1.19431e+06	43018	EVD-IN
8	A8	56	72.4428	1.18763e+06	42941.4	EVD-IN
8	A8	57	72.6691	1.17635e+06	42898.9	EVD-IN
8	A8	58	72.8953	1.16599e+06	42834.7	EVD-IN
8	A8	59	73.1216	1.15484e+06	42708.3	EVD-IN
8	A8	60	73.3479	1.1443e+06	42525.1	EVD-IN
8	A8	61	73.5742	1.13603e+06	42332.3	EVD-IN
8	A8	62	73.8005	1.12766e+06	42190.5	EVD-IN
8	A8	63	74.0268	1.11647e+06	42147.4	EVD-IN
8	A8	64	74.2531	1107126	42237.2	EVD-IN
8	A8	65	74.4794	1.09632e+06	42506.5	EVD-IN
8	A8	66	74.7057	1.08677e+06	43044.2	EVD-IN
8	A8	67	74.932	1.07816e+06	44066.4	EVD-IN
8	A8	68	75.1583	1068571	45894	EVD-IN
8	A8	69	75.3846	1058200	48793.5	EVD-IN
8	A8	70	75.6109	1.04563e+06	53215.1	EVD-IN
8	A8	71	75.8372	1.03617e+06	59743.3	EVD-IN
8	A8	72	76.0635	1.02443e+06	69108.9	EVD-IN
8	A8	73	76.2898	1.01105e+06	82177	EVD-IN
8	A8	74	76.5161	994395	99889.1	EVD-IN
8	A8	75	76.7423	972829	123113	EVD-IN
8	A8	76	76.9686	948136	152358	EVD-IN
8	A8	77	77.1949	919972	187368	EVD-IN
8	A8	78	77.4212	881339	226737	EVD-IN
8	A8	79	77.6475	827839	267773	EVD-IN
8	A8	80	77.8738	750799	306794	EVD-IN
8	A8	81	78.1001	660166	339815	EVD-IN
8	A8	82	78.3264	565040	363385	EVD-IN
8	A8	83	78.5527	475691	375185	EVD-IN
8	A8	84	78.779	391835	374205	EVD-IN
8	A8	85	79.0053	310022	360566	EVD-IN
8	A8	86	79.2316	229921	335260	EVD-IN
8	A8	87	79.4579	157116	300023	EVD-IN
8	A8	88	79.6842	98204.7	257370	EVD-IN
8	A8	89	79.9105	53852.9	210576	EVD-IN
8	A8	90	80.1367	30032	163392	EVD-IN
8	A8	91	80.363	19913.6	119476	EVD-IN
8	A8	92	80.5893	14814.1	81712.8	EVD-IN
8	A8	93	80.8156	14259.6	51717.1	EVD-IN
8	A8	94	81.0419	14287.8	31457.4	EVD-IN
8	A8	95	81.2682	12869	18422.9	EVD-IN
8	A8	96	81.4945	11674.2	10249.2	EVD-IN
8	A8	97	81.7208	13679.6	5493.19	EVD-IN
8	A8	98	81.9471	11613	2911.16	EVD-IN
8	A8	99	82.1734	11484.4	1592.57	EVD-IN
8	A8	100	82.3997	11249.6	954.176	EVD-IN
8	A8	101	82.626	11660.6	659.574	EVD-IN
8	A8	102	82.8523	11818.6	524.789	EVD-IN
8	A8	103	83.0786	10711.5	447.195	EVD-IN
8	A8	104	83.3049	10253	369.246	EVD-IN
8	A8	105	83.5312	10384.6	267.523	EVD-IN
8	A8	106	83.7575	9723.5	148.352	EVD-IN
8	A8	107	83.9837	10010.1	35.6875	EVD-IN
8	A8	108	84.21	10449	-48.875	EVD-IN
8	A8	109	84.4363	10891.4	-102.766	EVD-IN
8	A8	110	84.6626	9575.97	-143.832	EVD-IN
8	A8	111	84.8889	8833.31	-195.625	EVD-IN
8	A8	112	85.1152	10133.7	-268.09	EVD-IN
8	A8	113	85.3415	9261.08	-348.379	EVD-IN
8	A8	114	85.5678	9593.38	-408.488	EVD-IN
8	A8	115	85.7941	10032.2	-424	EVD-IN
8	A8	116	86.0204	9889.66	-391.137	EVD-IN
8	A8	117	86.2467	9856.35	-331.379	EVD-IN
8	A8	118	86.473	9566.37	-280.879	EVD-IN
8	A8	119	86.6993	9167.42	-270.586	EVD-IN
8	A8	120	86.9256	8368.3	-308.094	EVD-IN
8	A8	121	87.1519	9847.89	-371.188	EVD-IN
8	A8	122	87.3782	8900.53	-417.012	EVD-IN
8	A8	123	87.6044	9195.9	-402.66	EVD-IN
8	A8	124	87.8307	10027.9	-307.066	EVD-IN
8	A8	125	88.057	9465.26	-143.301	EVD-IN
8	A8	126	88.2833	8895.74	45.0664	EVD-IN
8	A8	127	88.5096	8251.71	201.961	EVD-IN
8	A8	128	88.7359	8360.54	281.879	EVD-IN
8	A8	129	88.9622	7860.32	266.434	EVD-IN
8	A8	130	89.1885	7843.09	167.438	EVD-IN
8	A8	131	89.4148	8047.53	18.1484	EVD-IN
8	A8	132	89.6411	7684.61	-140.238	EVD-IN
8	A8	133	89.8674	7479.2	-270.254	EVD-IN
8	A8	134	90.0937	8513.87	-346.207	EVD-IN
8	A8	135	90.32	7803.87	-359.422	EVD-IN
8	A8	136	90.5463	7724.63	-321.137	EVD-IN
8	A8	137	90.7726	8087.29	-260.914	EVD-IN
8	A8	138	90.9989	7435.77	-218.059	EVD-IN
8	A8	139	91.2252	7143.89	-226.434	EVD-IN
8	A8	140	91.4514	7069.88	-297.816	EVD-IN
8	A8	141	91.6777	6711.17	-412.953	EVD-IN
8	A8	142	91.904	7679.38	-528.09	EVD-IN
8	A8	143	92.1303	8337.93	-596.496	EVD-IN
8	A8	144	92.3566	7407.48	-593.719	EVD-IN
8	A8	145	92.5829	8005.92	-530.602	EVD-IN
8	A8	146	92.8092	6569.08	-445.355	EVD-IN
8	A8	147	93.0355	7566.49	-380.59	EVD-IN
8	A8	148	93.2618	6849.8	-361.121	EVD-IN
8	A8	149	93.4881	7559.38	-386.078	EVD-IN
8	A8	150	93.7144	6889.04	-436.754	EVD-IN
8	A8	151	93.9407	7695.59	-491.305	EVD-IN
8	A8	152	94.167	6801.19	-535.625	EVD-IN
8	A8	153	94.3933	7402.04	-565.703	EVD-IN
8	A8	154	94.6196	7220.95	-583.953	EVD-IN
8	A8	155	94.8459	7320.25	-594.582	EVD-IN
9	A9	1	59.9967	1.91831e+06	50059.7	EVD-IN
9	A9	2	60.2231	1.91755e+06	50460.6	EVD-IN
9	A9	3	60.4495	1.90701e+06	50925.2	EVD-IN
9	A9	4	60.6759	1.89466e+06	51321.5	EVD-IN
9	A9	5	60.9023	1.88549e+06	51549.7	EVD-IN
9	A9	6	61.1287	1.87341e+06	51575.1	EVD-IN
9	A9	7	61.3551	1.865e+06	51432.5	EVD-IN
9	A9	8	61.5815	1.8488e+06	51207.6	EVD-IN
9	A9	9	61.8079	1.83831e+06	51003.9	EVD-IN
9	A9	10	62.0343	1.82677e+06	50898.8	EVD-IN
9	A9	11	62.2607	1.81394e+06	50912.4	EVD-IN
9	A9	12	62.4871	1.80614e+06	51000.7	EVD-IN
9	A9	13	62.7135	1.79083e+06	51083.8	EVD-IN
9	A9	14	62.9399	1.77794e+06	51097.2	EVD-IN
9	A9	15	63.1663	1.76866e+06	51033.7	EVD-IN
9	A9	16	63.3927	1.75307e+06	50955.8	EVD-IN
9	A9	17	63.6191	1.74245e+06	50967.1	EVD-IN
9	A9	18	63.8455	1.73134e+06	51153.3	EVD-IN
9	A9	19	64.0719	1.71759e+06	51526.9	EVD-IN
9	A9	20	64.2982	1.70996e+06	52002.3	EVD-IN
9	A9	21	64.5247	1.69534e+06	52425.1	EVD-IN
9	A9	22	64.751	1.68307e+06	52642.5	EVD-IN
9	A9	23	64.9774	1.66826e+06	52575.4	EVD-IN
9	A9	24	65.2038	1.65679e+06	52259.1	EVD-IN
9	A9	25	65.4302	1.64298e+06	51825.4	EVD-IN
9	A9	26	65.6566	1.63455e+06	51441	EVD-IN
9	A9	27	65.883	1.61723e+06	51229.5	EVD-IN
9	A9	28	66.1094	1.60943e+06	51217.8	EVD-IN
9	A9	29	66.3358	1.60056e+06	51328.1	EVD-IN
9	A9	30	66.5622	1.58353e+06	51424.2	EVD-IN
9	A9	31	66.7886	1570172	51387	EVD-IN
9	A9	32	67.015	1.56028e+06	51171.2	EVD-IN
9	A9	33	67.2414	1.54649e+06	50818.1	EVD-IN
9	A9	34	67.4678	1.53606e+06	50425.2	EVD-IN
9	A9	35	67.6942	1.52293e+06	50092.5	EVD-IN
9	A9	36	67.9206	1.51262e+06	49879.8	EVD-IN
9	A9	37	68.147	1.50101e+06	49782.1	EVD-IN
9	A9	38	68.3734	1489614	49739.7	EVD-IN
9	A9	39	68.5998	1.47765e+06	49669.3	EVD-IN
9	A9	40	68.8262	1.46482e+06	49512.6	EVD-IN
9	A9	41	69.0526	1453094	49261.7	EVD-IN
9	A9	42	69.279	1.44218e+06	48966.7	EVD-IN
9	A9	43	69.5054	1.43076e+06	48700	EVD-IN
9	A9	44	69.7318	1.42079e+06	48518.2	EVD-IN
9	A9	45	69.9582	1.40864e+06	48436.5	EVD-IN
9	A9	46	70.1846	1.39774e+06	48428.8	EVD-IN
9	A9	47	70.411	1.3861e+06	48452.4	EVD-IN
9	A9	48	70.6374	1.37311e+06	48463.9	EVD-IN
9	A9	49	70.8638	1.36434e+06	48428.5	EVD-IN
9	A9	50	71.0902	1353128	48318.5	EVD-IN
9	A9	51	71.3166	1.34012e+06	48114.9	EVD-IN
9	A9	52	71.543	1327208	47816.6	EVD-IN
9	A9	53	71.7694	1.31894e+06	47455.3	EVD-IN
9	A9	54	71.9958	1.30693e+06	47121.9	EVD-IN
9	A9	55	72.2222	1.29531e+06	46813	EVD-IN
9	A9	56	72.4486	1285509	46558.9	EVD-IN
9	A9	57	72.675	1274422	46365.4	EVD-IN
9	A9	58	72.9014	1.26395e+06	46215.1	EVD-IN
9	A9	59	73.1277	1.25391e+06	46078.7	EVD-IN
9	A9	60	73.3541	1.24117e+06	45933	EVD-IN
9	A9	61	73.5805	1.2322e+06	45776.3	EVD-IN
9	A9	62	73.8069	1.21975e+06	45634.4	EVD-IN
9	A9	63	74.0333	1.21109e+06	45554.2	EVD-IN
9	A9	64	74.2597	1.20179e+06	45597.9	EVD-IN
9	A9	65	74.4861	1.18921e+06	45843.9	EVD-IN
9	A9	66	74.7125	1.17767e+06	46399	EVD-IN
9	A9	67	74.9389	1.16987e+06	47416.3	EVD-IN
9	A9	68	75.1653	1.15892e+06	49385.4	EVD-IN
9	A9	69	75.3917	1.14828e+06	52500.7	EVD-IN
9	A9	70	75.6181	1.13441e+06	57211.9	EVD-IN
9	A9	71	75.8445	1.12398e+06	64135.7	EVD-IN
9	A9	72	76.0709	1.11061e+06	74071.5	EVD-IN
9	A9	73	76.2973	1.09722e+06	87997	EVD-IN
9	A9	74	76.5237	1.07832e+06	107004	EVD-IN
9	A9	75	76.7501	1.0557e+06	132126	EVD-IN
9	A9	76	76.9765	1.0305e+06	164012	EVD-IN
9	A9	77	77.2029	998972	202485	EVD-IN
9	A9	78	77.4293	955530	246104	EVD-IN
9	A9	79	77.6557	897002	291990	EVD-IN
9	A9	80	77.8821	814832	336112	EVD-IN
9	A9	81	78.1085	713725	374004	EVD-IN
9	A9	82	78.3349	609827	401689	EVD-IN
9	A9	83	78.5613	516517	416388	EVD-IN
9	A9	84	78.7877	421840	416790	EVD-IN
9	A9	85	79.0141	333854	402911	EVD-IN
9	A9	86	79.2405	246478	375809	EVD-IN
9	A9	87	79.4669	170222	337415	EVD-IN
9	A9	88	79.6933	107446	290516	EVD-IN
9	A9	89	79.9197	59153.3	238714	EVD-IN
9	A9	90	80.1461	33943.1	186140	EVD-IN
9	A9	91	80.3725	24268.1	136853	EVD-IN
9	A9	92	80.5989	19583.7	94118.1	EVD-IN
9	A9	93	80.8253	17142.5	59838.2	EVD-IN
9	A9	94	81.0517	16853.3	36300.9	EVD-IN
9	A9	95	81.2781	16612.7	21360.9	EVD-IN
9	A9	96	81.5045	15838.3	11844	EVD-IN
9	A9	97	81.7309	15925	6211.93	EVD-IN
9	A9	98	81.9572	16266	3106.33	EVD-IN
9	A9	99	82.1836	14666.6	1505.89	EVD-IN
9	A9	100	82.41	15639.7	734.922	EVD-IN
9	A9	101	82.6364	15421	390.109	EVD-IN
9	A9	102	82.8628	15486.3	247.309	EVD-IN
9	A9	103	83.0892	14337.9	186.465	EVD-IN
9	A9	104	83.3156	15166.5	146.887	EVD-IN
9	A9	105	83.542	13868	105.996	EVD-IN
9	A9	106	83.7684	14191.7	66.9258	EVD-IN
9	A9	107	83.9948	14292.5	43.8086	EVD-IN
9	A9	108	84.2212	14879.1	44.7305	EVD-IN
9	A9	109	84.4476	14238.8	60.9922	EVD-IN
9	A9	110	84.674	13608.8	70.5547	EVD-IN
9	A9	111	84.9004	12726.7	53.0977	EVD-IN
9	A9	112	85.1268	13308.5	4.54297	EVD-IN
9	A9	113	85.3532	14057.5	-60.1992	EVD-IN
9	A9	114	85.5796	13292.1	-116.758	EVD-IN
9	A9	115	85.806	13042.9	-143.891	EVD-IN
9	A9	116	86.0324	12965.4	-130.801	EVD-IN
9	A9	117	86.2588	12903	-78.8594	EVD-IN
9	A9	118	86.4852	13760	-2.43359	EVD-IN
9	A9	119	86.7116	12729.3	70.4414	EVD-IN
9	A9	120	86.938	12204	102.441	EVD-IN
9	A9	121	87.1644	12380.1	60.9961	EVD-IN
9	A9	122	87.3908	11469.2	-62.4492	EVD-IN
9	A9	123	87.6172	11430.2	-240.34	EVD-IN
9	A9	124	87.8436	11398	-415.746	EVD-IN
9	A9	125	88.07	13755.6	-527.523	EVD-IN
9	A9	126	88.2964	12018.2	-539.578	EVD-IN
9	A9	127	88.5228	12182.2	-455.676	EVD-IN
9	A9	128	88.7492	11670.8	-312.039	EVD-IN
9	A9	129	88.9756	12129.5	-156.273	EVD-IN
9	A9	130	89.202	12024.8	-28.9023	EVD-IN
9	A9	131	89.4284	11445.3	43.9258	EVD-IN
9	A9	132	89.6548	11049.6	50.2891	EVD-IN
9	A9	133	89.8812	10575.6	-7.16406	EVD-IN
9	A9	134	90.1076	11129.2	-109.68	EVD-IN
9	A9	135	90.334	11564.8	-225.793	EVD-IN
9	A9	136	90.5603	10847.1	-323.336	EVD-IN
9	A9	137	90.7867	11468.1	-384.504	EVD-IN
9	A9	138	91.0131	11132.2	-412.887	EVD-IN
9	A9	139	91.2395	10423.2	-426.32	EVD-IN
9	A9	140	91.4659	10850	-440.523	EVD-IN
9	A9	141	91.6923	10847.9	-455.977	EVD-IN
9	A9	142	91.9187	11238	-458.227	EVD-IN
9	A9	143	92.1451	11143.6	-431.523	EVD-IN
9	A9	144	92.3715	11088.9	-375.152	EVD-IN
9	A9	145	92.5979	10535	-309.516	EVD-IN
9	A9	146	92.8243	9952.92	-266.625	EVD-IN
9	A9	147	93.0507	10618.1	-271.324	EVD-IN
9	A9	148	93.2771	10338.2	-325.52	EVD-IN
9	A9	149	93.5035	10572.3	-404.926	EVD-IN
9	A9	150	93.7299	9838.51	-469.34	EVD-IN
9	A9	151	93.9563	11318.4	-480.988	EVD-IN
9	A9	152	94.1827	10965.2	-422.402	EVD-IN
9	A9	153	94.4091	10401	-305.613	EVD-IN
9	A9	154	94.6355	10038.2	-166.961	EVD-IN
9	A9	155	94.8619	9034.77	-48.957	EVD-IN
10	A10	1	59.9967	943593	7122.62	GAPC
10	A10	2	60.2231	944832	8015.95	GAPC
10	A10	3	60.4495	941743	8975.02	GAPC
10	A10	4	60.6759	940268	10017.1	GAPC
10	A10	5	60.9023	940270	11137.6	GAPC
10	A10	6	61.1287	935220	12309.3	GAPC
10	A10	7	61.3551	935221	13489.6	GAPC
10	A10	8	61.5815	930463	14634.1	GAPC
10	A10	9	61.8079	926104	15706.1	GAPC
10	A10	10	62.0343	924211	16683	GAPC
10	A10	11	62.2607	919344	17555.7	GAPC
10	A10	12	62.4871	914038	18325.6	GAPC
10	A10	13	62.7135	910623	18998.2	GAPC
10	A10	14	62.9399	905386	19576.9	GAPC
10	A10	15	63.1663	901210	20062.7	GAPC
10	A10	16	63.3927	895563	20454.3	GAPC
10	A10	17	63.6191	890455	20754.4	GAPC
10	A10	18	63.8455	885772	20973.7	GAPC
10	A10	19	64.0719	880327	21135.7	GAPC
10	A10	20	64.2982	875525	21275.7	GAPC
10	A10	21	64.5247	869061	21435.3	GAPC
10	A10	22	64.751	865083	21650.9	GAPC
10	A10	23	64.9774	860034	21940.6	GAPC
10	A10	24	65.2038	854385	22298.3	GAPC
10	A10	25	65.4302	849540	22696.1	GAPC
10	A10	26	65.6566	843114	23095.8	GAPC
10	A10	27	65.883	838459	23389.2	GAPC
10	A10	28	66.1094	831894	23590.7	GAPC
10	A10	29	66.3358	825581	23746.3	GAPC
10	A10	30	66.5622	820621	23856.5	GAPC
10	A10	31	66.7886	814634	23927.9	GAPC
10	A10	32	67.015	807336	23972.8	GAPC
10	A10	33	67.2414	802265	24006	GAPC
10	A10	34	67.4678	796760	24042.1	GAPC
10	A10	35	67.6942	790586	24093.1	GAPC
10	A10	36	67.9206	785130	24165.8	GAPC
10	A10	37	68.147	777824	24262.3	GAPC
10	A10	38	68.3734	773250	24379.8	GAPC
10	A10	39	68.5998	767596	24510.8	GAPC
10	A10	40	68.8262	760340	24643.9	GAPC
10	A10	41	69.0526	754344	24764.9	GAPC
10	A10	42	69.279	748529	24860.2	GAPC
10	A10	43	69.5054	743212	24919.1	GAPC
10	A10	44	69.7318	735406	24937.5	GAPC
10	A10	45	69.9582	730097	24921	GAPC
10	A10	46	70.1846	722633	24883.7	GAPC
10	A10	47	70.411	718406	24841.8	GAPC
10	A10	48	70.6374	711621	24805.7	GAPC
10	A10	49	70.8638	705704	24773.4	GAPC
10	A10	50	71.0902	699639	24732.4	GAPC
10	A10	51	71.3166	692667	24667.1	GAPC
10	A10	52	71.543	687204	24566.7	GAPC
10	A10	53	71.7694	681258	24431.2	GAPC
10	A10	54	71.9958	675239	24273.6	GAPC
10	A10	55	72.2222	668496	24117.7	GAPC
10	A10	56	72.4486	663075	23992.5	GAPC
10	A10	57	72.675	658740	23922.8	GAPC
10	A10	58	72.9014	653393	23920.7	GAPC
10	A10	59	73.1277	646071	23981.5	GAPC
10	A10	60	73.3541	640226	24085.3	GAPC
10	A10	61	73.5805	636607	24203.3	GAPC
10	A10	62	73.8069	629222	24303.2	GAPC
10	A10	63	74.0333	622879	24357.6	GAPC
10	A10	64	74.2597	617360	24350.4	GAPC
10	A10	65	74.4861	611052	24283.2	GAPC
10	A10	66	74.7125	605052	24173.9	GAPC
10	A10	67	74.9389	599943	24049.1	GAPC
10	A10	68	75.1653	594527	23932.5	GAPC
10	A10	69	75.3917	588347	23837	GAPC
10	A10	70	75.6181	582593	23764.5	GAPC
10	A10	71	75.8445	577658	23710.6	GAPC
10	A10	72	76.0709	570919	23670	GAPC
10	A10	73	76.2973	565424	23637.4	GAPC
10	A10	74	76.5237	560983	23604.4	GAPC
10	A10	75	76.7501	555083	23558	GAPC
10	A10	76	76.9765	548818	23485.8	GAPC
10	A10	77	77.2029	541863	23386.7	GAPC
10	A10	78	77.4293	538142	23277.7	GAPC
10	A10	79	77.6557	531145	23157.3	GAPC
10	A10	80	77.8821	527597	23096.2	GAPC
10	A10	81	78.1085	521680	23122.1	GAPC
10	A10	82	78.3349	516215	23214.9	GAPC
10	A10	83	78.5613	509244	23309.2	GAPC
10	A10	84	78.7877	503166	23400.2	GAPC
10	A10	85	79.0141	500107	23513.6	GAPC
10	A10	86	79.2405	493807	23692	GAPC
10	A10	87	79.4669	488000	24007.7	GAPC
10	A10	88	79.6933	481720	24567.7	GAPC
10	A10	89	79.9197	476965	25530.9	GAPC
10	A10	90	80.1461	471719	27133.4	GAPC
10	A10	91	80.3725	464350	29720.8	GAPC
10	A10	92	80.5989	458342	33773.7	GAPC
10	A10	93	80.8253	449437	39901.9	GAPC
10	A10	94	81.0517	439805	48763.3	GAPC
10	A10	95	81.2781	428039	60858.5	GAPC
10	A10	96	81.5045	412897	76198.1	GAPC
10	A10	97	81.7309	389328	93927.2	GAPC
10	A10	98	81.9572	354827	112097	GAPC
10	A10	99	82.1836	299884	127809	GAPC
10	A10	100	82.41	223247	137842	GAPC
10	A10	101	82.6364	132971	139641	GAPC
10	A10	102	82.8628	63357.3	132266	GAPC
10	A10	103	83.0892	26685.5	116835	GAPC
10	A10	104	83.3156	14415	96207.3	GAPC
10	A10	105	83.542	12941.8	74020.2	GAPC
10	A10	106	83.7684	11804	53558.1	GAPC
10	A10	107	83.9948	12130.9	36938	GAPC
10	A10	108	84.2212	11366.5	24883	GAPC
10	A10	109	84.4476	10736.2	13749.3	GAPC
10	A10	110	84.674	11095.5	6676.23	GAPC
10	A10	111	84.9004	12453.3	2907.26	GAPC
10	A10	112	85.1268	11078.1	1111.43	GAPC
10	A10	113	85.3532	10658.5	370.037	GAPC
10	A10	114	85.5796	12162.1	127.529	GAPC
10	A10	115	85.806	10370.3	82.0215	GAPC
10	A10	116	86.0324	9977.29	85.7988	GAPC
10	A10	117	86.2588	11113.8	76.5664	GAPC
10	A10	118	86.4852	10567.4	35.9141	GAPC
10	A10	119	86.7116	9460.06	-33.5645	GAPC
10	A10	120	86.938	10445.9	-119.363	GAPC
10	A10	121	87.1644	9721.45	-204.064	GAPC
10	A10	122	87.3908	10026.7	-269.26	GAPC
10	A10	123	87.6172	10664	-300.551	GAPC
10	A10	124	87.8436	9707.23	-292.49	GAPC
10	A10	125	88.07	9739.73	-250.998	GAPC
10	A10	126	88.2964	10483.7	-192.611	GAPC
10	A10	127	88.5228	8670.96	-141.395	GAPC
10	A10	128	88.7492	10547.5	-123.596	GAPC
10	A10	129	88.9756	8534.03	-159.227	GAPC
10	A10	130	89.202	8591.28	-251.678	GAPC
10	A10	131	89.4284	9370.64	-380.67	GAPC
10	A10	132	89.6548	9985.5	-504.863	GAPC
10	A10	133	89.8812	9475.63	-575.961	GAPC
10	A10	134	90.1076	8739.22	-558.793	GAPC
10	A10	135	90.334	10788.6	-448.25	GAPC
10	A10	136	90.5603	9945.69	-274.766	GAPC
10	A10	137	90.7867	8191.59	-94.2812	GAPC
10	A10	138	91.0131	8357.49	34.8906	GAPC
10	A10	139	91.2395	8219.87	77.793	GAPC
10	A10	140	91.4659	9220.67	36.3887	GAPC
10	A10	141	91.6923	8199.82	-57.3574	GAPC
10	A10	142	91.9187	8566.79	-163.049	GAPC
10	A10	143	92.1451	8428.38	-252.523	GAPC
10	A10	144	92.3715	7861.2	-317.707	GAPC
10	A10	145	92.5979	9045.67	-366.047	GAPC
10	A10	146	92.8243	7625.86	-411.674	GAPC
10	A10	147	93.0507	8858.79	-468.455	GAPC
10	A10	148	93.2771	7518.5	-545.031	GAPC
10	A10	149	93.5035	8566.06	-640.186	GAPC
10	A10	150	93.7299	7744.14	-740.398	GAPC
10	A10	151	93.9563	9193.47	-824.021	GAPC
10	A10	152	94.1827	8988.23	-872.904	GAPC
10	A10	153	94.4091	8724.86	-884.852	GAPC
10	A10	154	94.6355	8515.9	-877.072	GAPC
10	A10	155	94.8619	8027.4	-876.695	GAPC
11	A11	1	59.9967	1765977	40263.7	GAPC
11	A11	2	60.2231	1.76512e+06	40848.2	GAPC
11	A11	3	60.4495	1.75109e+06	41383.6	GAPC
11	A11	4	60.6759	1.74495e+06	41771.5	GAPC
11	A11	5	60.9023	1.73756e+06	41968.2	GAPC
11	A11	6	61.1287	1.72812e+06	42022.9	GAPC
11	A11	7	61.3551	1.71541e+06	42046.2	GAPC
11	A11	8	61.5815	1.71026e+06	42135.4	GAPC
11	A11	9	61.8079	1.69665e+06	42350.4	GAPC
11	A11	10	62.0343	1.6889e+06	42685.5	GAPC
11	A11	11	62.2607	1.68085e+06	43076.7	GAPC
11	A11	12	62.4871	1.671e+06	43438.3	GAPC
11	A11	13	62.7135	1.65656e+06	43708.5	GAPC
11	A11	14	62.9399	1646177	43873.7	GAPC
11	A11	15	63.1663	1638428	43963	GAPC
11	A11	16	63.3927	1.62635e+06	44029.8	GAPC
11	A11	17	63.6191	1.61519e+06	44133.9	GAPC
11	A11	18	63.8455	1.6078e+06	44333.2	GAPC
11	A11	19	64.0719	1.59232e+06	44669.8	GAPC
11	A11	20	64.2982	1.58562e+06	45148.1	GAPC
11	A11	21	64.5247	1.57328e+06	45714.3	GAPC
11	A11	22	64.751	1.56634e+06	46260.7	GAPC
11	A11	23	64.9774	1.55232e+06	46665.3	GAPC
11	A11	24	65.2038	1.53807e+06	46848.4	GAPC
11	A11	25	65.4302	1.528e+06	46807.3	GAPC
11	A11	26	65.6566	1.51639e+06	46606.2	GAPC
11	A11	27	65.883	1504161	46331.1	GAPC
11	A11	28	66.1094	1.497e+06	46043.2	GAPC
11	A11	29	66.3358	1.48274e+06	45763.5	GAPC
11	A11	30	66.5622	1471682	45488.5	GAPC
11	A11	31	66.7886	1.46254e+06	45221.6	GAPC
11	A11	32	67.015	1.44802e+06	44987.2	GAPC
11	A11	33	67.2414	1.43952e+06	44822.4	GAPC
11	A11	34	67.4678	1.43078e+06	44748	GAPC
11	A11	35	67.6942	1.41928e+06	44752.4	GAPC
11	A11	36	67.9206	1.40698e+06	44794	GAPC
11	A11	37	68.147	1.39844e+06	44825.4	GAPC
11	A11	38	68.3734	1.38572e+06	44816	GAPC
11	A11	39	68.5998	1.37496e+06	44761.7	GAPC
11	A11	40	68.8262	1.36608e+06	44676.3	GAPC
11	A11	41	69.0526	1354375	44576.8	GAPC
11	A11	42	69.279	1.34445e+06	44472.2	GAPC
11	A11	43	69.5054	1333980	44364.9	GAPC
11	A11	44	69.7318	1.32207e+06	44256.3	GAPC
11	A11	45	69.9582	1.31438e+06	44151.5	GAPC
11	A11	46	70.1846	1.30155e+06	44057.1	GAPC
11	A11	47	70.411	1.29216e+06	43974.3	GAPC
11	A11	48	70.6374	1283106	43892	GAPC
11	A11	49	70.8638	1.27071e+06	43787.6	GAPC
11	A11	50	71.0902	1.26205e+06	43635.4	GAPC
11	A11	51	71.3166	1.25068e+06	43421.9	GAPC
11	A11	52	71.543	1.24038e+06	43160.7	GAPC
11	A11	53	71.7694	1230016	42895.2	GAPC
11	A11	54	71.9958	1220317	42682.4	GAPC
11	A11	55	72.2222	1.21077e+06	42562.9	GAPC
11	A11	56	72.4486	1.20261e+06	42532.6	GAPC
11	A11	57	72.675	1.19294e+06	42538.6	GAPC
11	A11	58	72.9014	1.1804e+06	42506.4	GAPC
11	A11	59	73.1277	1170155	42384.8	GAPC
11	A11	60	73.3541	1.16101e+06	42173.4	GAPC
11	A11	61	73.5805	1.15127e+06	41916.9	GAPC
11	A11	62	73.8069	1.14353e+06	41633.1	GAPC
11	A11	63	74.0333	1.13356e+06	41404.4	GAPC
11	A11	64	74.2597	1.12301e+06	41235.6	GAPC
11	A11	65	74.4861	1.11357e+06	41112.9	GAPC
11	A11	66	74.7125	1.10366e+06	41027.2	GAPC
11	A11	67	74.9389	1.09577e+06	40978.8	GAPC
11	A11	68	75.1653	1.08616e+06	40961.3	GAPC
11	A11	69	75.3917	1.07666e+06	40946.8	GAPC
11	A11	70	75.6181	1.06664e+06	40892.9	GAPC
11	A11	71	75.8445	1056927	40765.4	GAPC
11	A11	72	76.0709	1.04598e+06	40563.1	GAPC
11	A11	73	76.2973	1.03804e+06	40317.5	GAPC
11	A11	74	76.5237	1.03063e+06	40071	GAPC
11	A11	75	76.7501	1.01931e+06	39849	GAPC
11	A11	76	76.9765	1.01129e+06	39650.4	GAPC
11	A11	77	77.2029	1.00024e+06	39459.6	GAPC
11	A11	78	77.4293	991755	39269.4	GAPC
11	A11	79	77.6557	982972	39089.2	GAPC
11	A11	80	77.8821	974337	38941	GAPC
11	A11	81	78.1085	964064	38845.8	GAPC
11	A11	82	78.3349	955108	38815.9	GAPC
11	A11	83	78.5613	947075	38855.6	GAPC
11	A11	84	78.7877	938276	38972.9	GAPC
11	A11	85	79.0141	927974	39195.9	GAPC
11	A11	86	79.2405	919471	39591.9	GAPC
11	A11	87	79.4669	911325	40287	GAPC
11	A11	88	79.6933	901540	41488.2	GAPC
11	A11	89	79.9197	893397	43279.4	GAPC
11	A11	90	80.1461	882861	46103.2	GAPC
11	A11	91	80.3725	872982	50591.9	GAPC
11	A11	92	80.5989	863084	57535.6	GAPC
11	A11	93	80.8253	849042	67958.6	GAPC
11	A11	94	81.0517	834825	83039.8	GAPC
11	A11	95	81.2781	818058	103880	GAPC
11	A11	96	81.5045	793598	131092	GAPC
11	A11	97	81.7309	762715	164259	GAPC
11	A11	98	81.9572	715204	201447	GAPC
11	A11	99	82.1836	648575	239016	GAPC
11	A11	100	82.41	556095	271974	GAPC
11	A11	101	82.6364	438150	294923	GAPC
11	A11	102	82.8628	317752	303407	GAPC
11	A11	103	83.0892	213510	295190	GAPC
11	A11	104	83.3156	124100	270995	GAPC
11	A11	105	83.542	62877.6	234383	GAPC
11	A11	106	83.7684	31823.8	190810	GAPC
11	A11	107	83.9948	20476.4	146206	GAPC
11	A11	108	84.2212	17778.6	105598	GAPC
11	A11	109	84.4476	15167.4	72198.1	GAPC
11	A11	110	84.674	15263.3	47177.1	GAPC
11	A11	111	84.9004	13734.3	28016.1	GAPC
11	A11	112	85.1268	15190.6	15425.7	GAPC
11	A11	113	85.3532	13999.7	8182.01	GAPC
11	A11	114	85.5796	14665.8	4365.2	GAPC
11	A11	115	85.806	13375.1	2511.45	GAPC
11	A11	116	86.0324	12657.2	1648.6	GAPC
11	A11	117	86.2588	11663.5	1212.47	GAPC
11	A11	118	86.4852	12484.9	926.32	GAPC
11	A11	119	86.7116	12464	687.207	GAPC
11	A11	120	86.938	12074.3	477.836	GAPC
11	A11	121	87.1644	11496.9	309.949	GAPC
11	A11	122	87.3908	11714.3	196.078	GAPC
11	A11	123	87.6172	11847.8	139.062	GAPC
11	A11	124	87.8436	12094.2	128.898	GAPC
11	A11	125	88.07	11643.4	143.047	GAPC
11	A11	126	88.2964	10318.7	152.574	GAPC
11	A11	127	88.5228	11395.4	134.539	GAPC
11	A11	128	88.7492	11055.4	84.4766	GAPC
11	A11	129	88.9756	10306.8	20.1211	GAPC
11	A11	130	89.202	12031.8	-27.2383	GAPC
11	A11	131	89.4284	10478.4	-28.8008	GAPC
11	A11	132	89.6548	11037.8	27.3594	GAPC
11	A11	133	89.8812	10861	130.289	GAPC
11	A11	134	90.1076	10686.4	249.766	GAPC
11	A11	135	90.334	9973.77	346.77	GAPC
11	A11	136	90.5603	9536.63	386.672	GAPC
11	A11	137	90.7867	10063.6	350.906	GAPC
11	A11	138	91.0131	9288.67	243.109	GAPC
11	A11	139	91.2395	9148.64	87.6211	GAPC
11	A11	140	91.4659	10363.1	-78.8711	GAPC
11	A11	141	91.6923	9474.68	-218.812	GAPC
11	A11	142	91.9187	9206.34	-303.785	GAPC
11	A11	143	92.1451	10908.3	-320.348	GAPC
11	A11	144	92.3715	8685.08	-271.809	GAPC
11	A11	145	92.5979	10397.1	-177.379	GAPC
11	A11	146	92.8243	9623.21	-68.9414	GAPC
11	A11	147	93.0507	8838.86	16.1758	GAPC
11	A11	148	93.2771	8936.86	46.7422	GAPC
11	A11	149	93.5035	8606.13	9.80469	GAPC
11	A11	150	93.7299	9359.13	-83.5234	GAPC
11	A11	151	93.9563	8889.34	-203.488	GAPC
11	A11	152	94.1827	9643.92	-315.648	GAPC
11	A11	153	94.4091	8366.29	-394.887	GAPC
11	A11	154	94.6355	9454.48	-431.965	GAPC
11	A11	155	94.8619	9839.1	-431.641	GAPC
12	A12	1	59.9967	1.78127e+06	37984.8	GAPC
12	A12	2	60.2231	1.77744e+06	38714.8	GAPC
12	A12	3	60.4495	1.76863e+06	39431.3	GAPC
12	A12	4	60.6759	1.76318e+06	40004.8	GAPC
12	A12	5	60.9023	1.75494e+06	40357	GAPC
12	A12	6	61.1287	1.74354e+06	40501.3	GAPC
12	A12	7	61.3551	1.73475e+06	40535.6	GAPC
12	A12	8	61.5815	1726412	40597.9	GAPC
12	A12	9	61.8079	1716639	40806.1	GAPC
12	A12	10	62.0343	1.70927e+06	41214	GAPC
12	A12	11	62.2607	1.69837e+06	41799.1	GAPC
12	A12	12	62.4871	1.68871e+06	42458.3	GAPC
12	A12	13	62.7135	1682874	43021.7	GAPC
12	A12	14	62.9399	1.66661e+06	43519.6	GAPC
12	A12	15	63.1663	1.66065e+06	43933.6	GAPC
12	A12	16	63.3927	1.64671e+06	44284.5	GAPC
12	A12	17	63.6191	1637675	44603.9	GAPC
12	A12	18	63.8455	1.6291e+06	44904.7	GAPC
12	A12	19	64.0719	1.61545e+06	45166.6	GAPC
12	A12	20	64.2982	1.60955e+06	45351.9	GAPC
12	A12	21	64.5247	1594063	45434.5	GAPC
12	A12	22	64.751	1.58217e+06	45422.3	GAPC
12	A12	23	64.9774	1.57549e+06	45356.6	GAPC
12	A12	24	65.2038	1.56129e+06	45294.8	GAPC
12	A12	25	65.4302	1553343	45287.2	GAPC
12	A12	26	65.6566	1.54168e+06	45360.2	GAPC
12	A12	27	65.883	1.52938e+06	45509	GAPC
12	A12	28	66.1094	1521446	45694.7	GAPC
12	A12	29	66.3358	1.51092e+06	45856.5	GAPC
12	A12	30	66.5622	1.49754e+06	45932.7	GAPC
12	A12	31	66.7886	1.48683e+06	45889.7	GAPC
12	A12	32	67.015	1.47492e+06	45738.1	GAPC
12	A12	33	67.2414	1465114	45526.8	GAPC
12	A12	34	67.4678	1.45506e+06	45314.6	GAPC
12	A12	35	67.6942	1.44334e+06	45141.8	GAPC
12	A12	36	67.9206	1.43363e+06	45012.4	GAPC
12	A12	37	68.147	1.42442e+06	44901.4	GAPC
12	A12	38	68.3734	1.41205e+06	44778.6	GAPC
12	A12	39	68.5998	1.40067e+06	44634.8	GAPC
12	A12	40	68.8262	1.39152e+06	44489.6	GAPC
12	A12	41	69.0526	1.38102e+06	44380.9	GAPC
12	A12	42	69.279	1.37121e+06	44338.1	GAPC
12	A12	43	69.5054	1.36235e+06	44361.6	GAPC
12	A12	44	69.7318	1.35033e+06	44423.2	GAPC
12	A12	45	69.9582	1.34067e+06	44485.5	GAPC
12	A12	46	70.1846	1.32907e+06	44524.9	GAPC
12	A12	47	70.411	1.31981e+06	44539.8	GAPC
12	A12	48	70.6374	1.30886e+06	44539.2	GAPC
12	A12	49	70.8638	1.29984e+06	44522.9	GAPC
12	A12	50	71.0902	1289368	44472.4	GAPC
12	A12	51	71.3166	1.27844e+06	44361.1	GAPC
12	A12	52	71.543	1.26648e+06	44174.9	GAPC
12	A12	53	71.7694	1.25688e+06	43928.8	GAPC
12	A12	54	71.9958	1.24821e+06	43663.8	GAPC
12	A12	55	72.2222	1.23785e+06	43426.9	GAPC
12	A12	56	72.4486	1.22741e+06	43251.1	GAPC
12	A12	57	72.675	1.21765e+06	43145.2	GAPC
12	A12	58	72.9014	1.20969e+06	43094.6	GAPC
12	A12	59	73.1277	1.19704e+06	43073.4	GAPC
12	A12	60	73.3541	1.18935e+06	43052.3	GAPC
12	A12	61	73.5805	1178432	43009.6	GAPC
12	A12	62	73.8069	1.16912e+06	42936.3	GAPC
12	A12	63	74.0333	1.15845e+06	42837.3	GAPC
12	A12	64	74.2597	1.14907e+06	42726.8	GAPC
12	A12	65	74.4861	1.14056e+06	42616.2	GAPC
12	A12	66	74.7125	1.12974e+06	42502.5	GAPC
12	A12	67	74.9389	1.12122e+06	42364.3	GAPC
12	A12	68	75.1653	1.11025e+06	42138.5	GAPC
12	A12	69	75.3917	1.10166e+06	41837.1	GAPC
12	A12	70	75.6181	1.0906e+06	41493.7	GAPC
12	A12	71	75.8445	1.08075e+06	41184.8	GAPC
12	A12	72	76.0709	1.07387e+06	40998.1	GAPC
12	A12	73	76.2973	1.06495e+06	40983.2	GAPC
12	A12	74	76.5237	1.05684e+06	41115.4	GAPC
12	A12	75	76.7501	1.04372e+06	41300.4	GAPC
12	A12	76	76.9765	1.03642e+06	41415.8	GAPC
12	A12	77	77.2029	1024631	41366.1	GAPC
12	A12	78	77.4293	1.0162e+06	41118.4	GAPC
12	A12	79	77.6557	1.00575e+06	40709.5	GAPC
12	A12	80	77.8821	997884	40226.3	GAPC
12	A12	81	78.1085	986168	39779.8	GAPC
12	A12	82	78.3349	980354	39476.8	GAPC
12	A12	83	78.5613	969659	39396.2	GAPC
12	A12	84	78.7877	963160	39573.4	GAPC
12	A12	85	79.0141	953543	40006.8	GAPC
12	A12	86	79.2405	942841	40691.1	GAPC
12	A12	87	79.4669	934993	41677.5	GAPC
12	A12	88	79.6933	924370	43005.2	GAPC
12	A12	89	79.9197	915080	44894.8	GAPC
12	A12	90	80.1461	906412	47909.2	GAPC
12	A12	91	80.3725	896164	52685.8	GAPC
12	A12	92	80.5989	885911	60067.2	GAPC
12	A12	93	80.8253	870750	71099.9	GAPC
12	A12	94	81.0517	855205	86956.5	GAPC
12	A12	95	81.2781	838040	108707	GAPC
12	A12	96	81.5045	814510	136899	GAPC
12	A12	97	81.7309	778343	171010	GAPC
12	A12	98	81.9572	730743	208947	GAPC
12	A12	99	82.1836	661283	246877	GAPC
12	A12	100	82.41	565409	279616	GAPC
12	A12	101	82.6364	444064	301654	GAPC
12	A12	102	82.8628	322553	308552	GAPC
12	A12	103	83.0892	215813	298262	GAPC
12	A12	104	83.3156	128127	271840	GAPC
12	A12	105	83.542	71763.2	233235	GAPC
12	A12	106	83.7684	43627.1	188227	GAPC
12	A12	107	83.9948	34095	142913	GAPC
12	A12	108	84.2212	31711.1	102287	GAPC
12	A12	109	84.4476	30697.2	69374.7	GAPC
12	A12	110	84.674	29709.1	45091.4	GAPC
12	A12	111	84.9004	29433.5	25973.8	GAPC
12	A12	112	85.1268	29684.7	13799.1	GAPC
12	A12	113	85.3532	28806.9	6880.24	GAPC
12	A12	114	85.5796	28376.4	3282.04	GAPC
12	A12	115	85.806	29385.6	1587.79	GAPC
12	A12	116	86.0324	28776.2	880.668	GAPC
12	A12	117	86.2588	27889.7	618.492	GAPC
12	A12	118	86.4852	27282.4	503.414	GAPC
12	A12	119	86.7116	26621	390.336	GAPC
12	A12	120	86.938	27160.3	232.672	GAPC
12	A12	121	87.1644	26236.1	46.4688	GAPC
12	A12	122	87.3908	27026.6	-121.766	GAPC
12	A12	123	87.6172	26470.8	-226.617	GAPC
12	A12	124	87.8436	26981.7	-249.43	GAPC
12	A12	125	88.07	26619.1	-209.816	GAPC
12	A12	126	88.2964	26522.3	-157.109	GAPC
12	A12	127	88.5228	24197.1	-143.48	GAPC
12	A12	128	88.7492	25056.1	-191.996	GAPC
12	A12	129	88.9756	26321.7	-279.965	GAPC
12	A12	130	89.202	26018.3	-351.25	GAPC
12	A12	131	89.4284	25114.1	-352.328	GAPC
12	A12	132	89.6548	26304.1	-269.203	GAPC
12	A12	133	89.8812	24920.9	-140.602	GAPC
12	A12	134	90.1076	24860.7	-37.8281	GAPC
12	A12	135	90.334	23223.6	-22.7344	GAPC
12	A12	136	90.5603	23347.8	-109.535	GAPC
12	A12	137	90.7867	25023.5	-255.438	GAPC
12	A12	138	91.0131	25049.7	-387.672	GAPC
12	A12	139	91.2395	24719.9	-449.273	GAPC
12	A12	140	91.4659	23666.7	-431.75	GAPC
12	A12	141	91.6923	23387.9	-372.176	GAPC
12	A12	142	91.9187	23302.4	-319.969	GAPC
12	A12	143	92.1451	24250.7	-301.008	GAPC
12	A12	144	92.3715	22506.8	-305.25	GAPC
12	A12	145	92.5979	24212.1	-303.035	GAPC
12	A12	146	92.8243	23690.8	-274.188	GAPC
12	A12	147	93.0507	22251.2	-227.504	GAPC
12	A12	148	93.2771	23512.2	-197.137	GAPC
12	A12	149	93.5035	21470.3	-218.863	GAPC
12	A12	150	93.7299	21679.8	-302.367	GAPC
12	A12	151	93.9563	22807	-419.949	GAPC
12	A12	152	94.1827	23854.2	-521.152	GAPC
12	A12	153	94.4091	21955.7	-563.973	GAPC
12	A12	154	94.6355	22106.2	-539.844	GAPC
12	A12	155	94.8619	22056.6	-474.707	GAPC
25	B1	1	59.997	1.86569e+06	42945.3	ACT2
25	B1	2	60.2234	1.85692e+06	43552.2	ACT2
25	B1	3	60.4497	1.85245e+06	44160.5	ACT2
25	B1	4	60.6761	1.84076e+06	44720.4	ACT2
25	B1	5	60.9024	1.83073e+06	45225.2	ACT2
25	B1	6	61.1288	1825041	45699.2	ACT2
25	B1	7	61.3551	1.81236e+06	46166.5	ACT2
25	B1	8	61.5815	1.80166e+06	46630.7	ACT2
25	B1	9	61.8078	1.7927e+06	47062.6	ACT2
25	B1	10	62.0342	1782286	47425.8	ACT2
25	B1	11	62.2606	1.76855e+06	47706.7	ACT2
25	B1	12	62.4869	1.75813e+06	47934.2	ACT2
25	B1	13	62.7133	1.74682e+06	48170.2	ACT2
25	B1	14	62.9396	1.7355e+06	48482.6	ACT2
25	B1	15	63.166	1.7258e+06	48913.1	ACT2
25	B1	16	63.3923	1.71241e+06	49449.5	ACT2
25	B1	17	63.6187	1.70186e+06	50022.8	ACT2
25	B1	18	63.845	1.69165e+06	50524.5	ACT2
25	B1	19	64.0714	1.67818e+06	50847.2	ACT2
25	B1	20	64.2978	1.6668e+06	50931.7	ACT2
25	B1	21	64.5241	1.6533e+06	50793.4	ACT2
25	B1	22	64.7505	1.63881e+06	50506.1	ACT2
25	B1	23	64.9768	1.62956e+06	50154.9	ACT2
25	B1	24	65.2032	1.62111e+06	49790.5	ACT2
25	B1	25	65.4295	1.60572e+06	49421.9	ACT2
25	B1	26	65.6559	1.59584e+06	49045.1	ACT2
25	B1	27	65.8822	1.57996e+06	48675.4	ACT2
25	B1	28	66.1086	1571900	48355.4	ACT2
25	B1	29	66.335	1.56346e+06	48131.2	ACT2
25	B1	30	66.5613	1.54848e+06	48028.8	ACT2
25	B1	31	66.7877	1.53627e+06	48042.8	ACT2
25	B1	32	67.014	1529019	48144.1	ACT2
25	B1	33	67.2404	1.51564e+06	48293	ACT2
25	B1	34	67.4667	1503856	48449.1	ACT2
25	B1	35	67.6931	1.49249e+06	48576.7	ACT2
25	B1	36	67.9194	1.48219e+06	48646.8	ACT2
25	B1	37	68.1458	1.4705e+06	48641.4	ACT2
25	B1	38	68.3722	1.45848e+06	48556.7	ACT2
25	B1	39	68.5985	1.44662e+06	48406.8	ACT2
25	B1	40	68.8249	1.43618e+06	48218.8	ACT2
25	B1	41	69.0512	1.42581e+06	48020.1	ACT2
25	B1	42	69.2776	1.41292e+06	47826	ACT2
25	B1	43	69.5039	1.40422e+06	47635.8	ACT2
25	B1	44	69.7303	1.393e+06	47443.7	ACT2
25	B1	45	69.9566	1.37921e+06	47257.5	ACT2
25	B1	46	70.183	1.36981e+06	47101.2	ACT2
25	B1	47	70.4093	1.36044e+06	47000.4	ACT2
25	B1	48	70.6357	1.34896e+06	46958.2	ACT2
25	B1	49	70.8621	1338570	46939.5	ACT2
25	B1	50	71.0884	1.32746e+06	46883.8	ACT2
25	B1	51	71.3148	1.31572e+06	46736.7	ACT2
25	B1	52	71.5411	1.30461e+06	46481	ACT2
25	B1	53	71.7675	1.29331e+06	46146.5	ACT2
25	B1	54	71.9938	1.28484e+06	45789.9	ACT2
25	B1	55	72.2202	1271711	45462.8	ACT2
25	B1	56	72.4465	1264443	45185.4	ACT2
25	B1	57	72.6729	1.25323e+06	44944.7	ACT2
25	B1	58	72.8993	1.24067e+06	44713.9	ACT2
25	B1	59	73.1256	1.23237e+06	44471.2	ACT2
25	B1	60	73.352	1.22272e+06	44225.9	ACT2
25	B1	61	73.5783	1.21022e+06	44012.2	ACT2
25	B1	62	73.8047	1.20326e+06	43875.8	ACT2
25	B1	63	74.031	1.19187e+06	43850.3	ACT2
25	B1	64	74.2574	1.18171e+06	43935.1	ACT2
25	B1	65	74.4837	1.17329e+06	44087	ACT2
25	B1	66	74.7101	1.16282e+06	44229.9	ACT2
25	B1	67	74.9365	1.1519e+06	44283.7	ACT2
25	B1	68	75.1628	1.14043e+06	44204	ACT2
25	B1	69	75.3892	1.12991e+06	44002.7	ACT2
25	B1	70	75.6155	1.12145e+06	43739.4	ACT2
25	B1	71	75.8419	1.11189e+06	43485.7	ACT2
25	B1	72	76.0682	1.10161e+06	43289.1	ACT2
25	B1	73	76.2946	1.09235e+06	43163.1	ACT2
25	B1	74	76.5209	1.08051e+06	43105.9	ACT2
25	B1	75	76.7473	1.07131e+06	43131.9	ACT2
25	B1	76	76.9737	1.06253e+06	43296.8	ACT2
25	B1	77	77.2	1.05204e+06	43701.1	ACT2
25	B1	78	77.4264	1.04152e+06	44486.7	ACT2
25	B1	79	77.6527	1.03241e+06	45848.5	ACT2
25	B1	80	77.8791	1022093	48024.6	ACT2
25	B1	81	78.1054	1.01074e+06	51315.7	ACT2
25	B1	82	78.3318	999778	56124.1	ACT2
25	B1	83	78.5581	987203	62957.5	ACT2
25	B1	84	78.7845	974179	72412.1	ACT2
25	B1	85	79.0108	958941	85120.8	ACT2
25	B1	86	79.2372	941056	101675	ACT2
25	B1	87	79.4636	918554	122544	ACT2
25	B1	88	79.6899	890473	147999	ACT2
25	B1	89	79.9163	853296	178032	ACT2
25	B1	90	80.1426	807846	212204	ACT2
25	B1	91	80.369	754443	249362	ACT2
25	B1	92	80.5953	692533	287274	ACT2
25	B1	93	80.8217	618919	322346	ACT2
25	B1	94	81.048	529282	349766	ACT2
25	B1	95	81.2744	414576	364290	ACT2
[truncated: 40,825 more rows]

## Sheet: Melt Curve Result
Block Type	384-Well Block
Calibration Background is expired	No
Calibration Background performed on	06-16-2021
Calibration Pure Dye ABY is expired	No
Calibration Pure Dye ABY performed on	06-16-2021
Calibration Pure Dye CY5 is expired	No
Calibration Pure Dye CY5 performed on	06-16-2021
Calibration Pure Dye FAM is expired	No
Calibration Pure Dye FAM performed on	06-16-2021
Calibration Pure Dye JUN is expired	No
Calibration Pure Dye JUN performed on	06-16-2021
Calibration Pure Dye MUSTANG PURPLE is expired	No
Calibration Pure Dye MUSTANG PURPLE performed on	06-16-2021
Calibration Pure Dye NED is expired	No
Calibration Pure Dye NED performed on	06-16-2021
Calibration Pure Dye ROX is expired	No
Calibration Pure Dye ROX performed on	06-16-2021
Calibration Pure Dye SYBR is expired	No
Calibration Pure Dye SYBR performed on	06-16-2021
Calibration Pure Dye TAMRA is expired	No
Calibration Pure Dye TAMRA performed on	06-16-2021
Calibration Pure Dye VIC is expired	No
Calibration Pure Dye VIC performed on	06-16-2021
Calibration ROI is expired	No
Calibration ROI performed on	06-16-2021
Calibration Uniformity is expired	No
Calibration Uniformity performed on	06-16-2021
Chemistry	SYBR_GREEN
Date Created	2022-01-20 17:51:41 PM CET
Experiment Barcode
Experiment File Name	C:\Users\lab.user\Desktop\qPCR\Marieke\Charact_individuals\rdr6_F6_individuals_CN_20012022.eds
Experiment Name	rdr6_F6_individuals_CN_20012022
Experiment Run End Time	2022-01-20 17:49:46 PM CET
Experiment Type	Comparative Cт (ΔΔCт)
Instrument Name	272531281
Instrument Serial Number	272531281
Instrument Type	QuantStudio™ 5 System
Passive Reference	ROX
Post-read Stage/Step
Pre-read Stage/Step
Quantification Cycle Method	Ct
Signal Smoothing On	true
Stage where Melt Analysis is performed	Stage3
Stage/ Cycle where Ct Analysis is performed	Stage2, Step2
Well	Well Position	Sample	Target Name	Tm	Melt Peak Height
1	A1	Col-0	ACT2	81.5008	311533
2	A2	Col-0	ACT2	81.6139	296217
3	A3	Col-0	ACT2	81.6139	326161
4	A4	Col-0	EVD-GAG	80.5953	326663
5	A5	Col-0	EVD-GAG	80.5893	335922
6	A6	Col-0	EVD-GAG	80.5893	330390
7	A7	Col-0	EVD-IN	78.6658	383975
8	A8	Col-0	EVD-IN	78.6658	376308
9	A9	Col-0	EVD-IN	78.6745	418403
10	A10	Col-0	GAPC	82.5232	139876
11	A11	Col-0	GAPC	82.8628	303407
12	A12	Col-0	GAPC	82.8628	308552
25	B1	F6.7+	ACT2	81.3876	365299
26	B2	F6.7+	ACT2	81.3876	325588
27	B3	F6.7+	ACT2	81.3876	379218
28	B4	F6.7+	EVD-GAG	80.4822	428195
29	B5	F6.7+	EVD-GAG	80.4762	391237
30	B6	F6.7+	EVD-GAG	80.4762	394393
31	B7	F6.7+	EVD-IN	78.4395	431594
32	B8	F6.7+	EVD-IN	78.4395	460941
33	B9	F6.7+	EVD-IN	78.4481	381619
34	B10	F6.7+	GAPC	82.6364	314557
35	B11	F6.7+	GAPC	82.6364	346343
36	B12	F6.7+	GAPC	82.6364	343583
37	B13	F6.5-	ACT2	81.3732	390851
38	B14	F6.5-	ACT2	81.3732	395338
39	B15	F6.5-	ACT2	81.3732	379714
40	B16	F6.5-	EVD-GAG	80.4684	388577
41	B17	F6.5-	EVD-GAG	80.4147	361131
42	B18	F6.5-	EVD-GAG	80.4147	408045
43	B19	F6.5-	EVD-IN	78.2714	369059
44	B20	F6.5-	EVD-IN	78.3842	399176
45	B21	F6.5-	EVD-IN	78.4295	400046
46	B22	F6.5-	GAPC	82.6136	354428
47	B23	F6.5-	GAPC	82.6136	325926
48	B24	F6.5-	GAPC	82.6136	358388
49	C1	rdr6-15	ACT2	81.5008	291774
50	C2	rdr6-15	ACT2	81.6139	314471
51	C3	rdr6-15	ACT2	81.6139	323835
52	C4	rdr6-15	EVD-GAG	80.2558	189306
53	C5	rdr6-15	EVD-GAG	80.5893	313452
54	C6	rdr6-15	EVD-GAG	80.5893	324639
55	C7	rdr6-15	EVD-IN	78.5527	373719
56	C8	rdr6-15	EVD-IN	78.5527	356211
57	C9	rdr6-15	EVD-IN	78.5613	345193
58	C10	rdr6-15	GAPC	82.8628	326146
59	C11	rdr6-15	GAPC	82.8628	306939
60	C12	rdr6-15	GAPC	82.7496	319053
73	D1	F6.8+	ACT2	81.5008	352184
74	D2	F6.8+	ACT2	81.5008	333062
75	D3	F6.8+	ACT2	81.5008	337117
76	D4	F6.8+	EVD-GAG	80.5953	318649
77	D5	F6.8+	EVD-GAG	80.5893	372762
78	D6	F6.8+	EVD-GAG	80.5893	328938
79	D7	F6.8+	EVD-IN	78.4395	377209
80	D8	F6.8+	EVD-IN	78.5527	378000
81	D9	F6.8+	EVD-IN	78.5613	367593
82	D10	F6.8+	GAPC	82.7496	334479
83	D11	F6.8+	GAPC	82.7496	361259
84	D12	F6.8+	GAPC	82.7496	320480
85	D13	F6.6-	ACT2	81.3732	434088
86	D14	F6.6-	ACT2	81.3732	407949
87	D15	F6.6-	ACT2	81.3732	410557
88	D16	F6.6-	EVD-GAG	80.4684	373102
89	D17	F6.6-	EVD-GAG	80.4147	380365
90	D18	F6.6-	EVD-GAG	80.4147	403226
91	D19	F6.6-	EVD-IN	78.3842	408474
92	D20	F6.6-	EVD-IN	78.3842	399084
93	D21	F6.6-	EVD-IN	78.4295	427011
94	D22	F6.6-	GAPC	82.6136	351596
95	D23	F6.6-	GAPC	82.6136	366910
96	D24	F6.6-	GAPC	82.6136	375137
97	E1	F6.1+	ACT2	81.3876	354305
98	E2	F6.1+	ACT2	81.5008	364248
99	E3	F6.1+	ACT2	81.5008	357044
100	E4	F6.1+	EVD-GAG	80.5953	370554
101	E5	F6.1+	EVD-GAG	80.5893	377913
102	E6	F6.1+	EVD-GAG	80.4762	401396
103	E7	F6.1+	EVD-IN	78.4395	396920
104	E8	F6.1+	EVD-IN	78.4395	387906
105	E9	F6.1+	EVD-IN	78.4481	412898
106	E10	F6.1+	GAPC	82.7496	344858
107	E11	F6.1+	GAPC	82.7496	344900
108	E12	F6.1+	GAPC	82.5232	208556
121	F1	F6.9+	ACT2	81.3876	374795
122	F2	F6.9+	ACT2	81.3876	388495
123	F3	F6.9+	ACT2	81.2744	313878
124	F4	F6.9+	EVD-GAG	80.4822	397102
125	F5	F6.9+	EVD-GAG	80.4762	418008
126	F6	F6.9+	EVD-GAG	80.4762	387721
127	F7	F6.9+	EVD-IN	78.4395	409251
128	F8	F6.9+	EVD-IN	78.4395	389687
129	F9	F6.9+	EVD-IN	78.4481	420935
130	F10	F6.9+	GAPC	82.6364	334026
131	F11	F6.9+	GAPC	82.6364	362597
132	F12	F6.9+	GAPC	82.6364	299415
133	F13	F6.7-	ACT2	81.2601	437354
134	F14	F6.7-	ACT2	81.147	438877
135	F15	F6.7-	ACT2	81.2601	470660
136	F16	F6.7-	EVD-GAG	80.3552	437563
137	F17	F6.7-	EVD-GAG	80.3019	428030
138	F18	F6.7-	EVD-GAG	80.3019	449428
139	F19	F6.7-	EVD-IN	78.2714	436359
140	F20	F6.7-	EVD-IN	78.2714	481503
141	F21	F6.7-	EVD-IN	78.3164	467849
142	F22	F6.7-	GAPC	82.5005	380781
143	F23	F6.7-	GAPC	82.5005	392951
144	F24	F6.7-	GAPC	82.5005	371310
145	G1	F6.2+	ACT2	81.3876	370174
146	G2	F6.2+	ACT2	81.5008	347383
147	G3	F6.2+	ACT2	81.5008	403867
148	G4	F6.2+	EVD-GAG	80.5953	355965
149	G5	F6.2+	EVD-GAG	80.5893	355944
150	G6	F6.2+	EVD-GAG	80.5893	351744
151	G7	F6.2+	EVD-IN	78.4395	451359
152	G8	F6.2+	EVD-IN	78.4395	413613
153	G9	F6.2+	EVD-IN	78.5613	379657
154	G10	F6.2+	GAPC	82.7496	354524
155	G11	F6.2+	GAPC	82.7496	316975
156	G12	F6.2+	GAPC	82.6364	294700
169	H1	F6.10+	ACT2	81.3876	413688
170	H2	F6.10+	ACT2	81.2744	366128
171	H3	F6.10+	ACT2	81.3876	466554
172	H4	F6.10+	EVD-GAG	80.4822	372222
173	H5	F6.10+	EVD-GAG	80.4762	394508
174	H6	F6.10+	EVD-GAG	80.4762	446513
175	H7	F6.10+	EVD-IN	78.3264	434730
176	H8	F6.10+	EVD-IN	78.3264	433088
177	H9	F6.10+	EVD-IN	78.4481	399534
178	H10	F6.10+	GAPC	82.6364	346337
179	H11	F6.10+	GAPC	82.6364	364257
180	H12	F6.10+	GAPC	82.6364	329290
181	H13	F6.8-	ACT2	81.147	451946
182	H14	F6.8-	ACT2	81.0339	405157
183	H15	F6.8-	ACT2	81.147	458182
184	H16	F6.8-	EVD-GAG	80.3552	462622
185	H17	F6.8-	EVD-GAG	80.1891	456693
186	H18	F6.8-	EVD-GAG	80.3019	407587
187	H19	F6.8-	EVD-IN	78.1586	490994
188	H20	F6.8-	EVD-IN	78.1586	478014
189	H21	F6.8-	EVD-IN	78.2033	482019
190	H22	F6.8-	GAPC	82.3874	381642
191	H23	F6.8-	GAPC	82.3874	416103
192	H24	F6.8-	GAPC	82.3874	459148
193	I1	F6.3+	ACT2	81.3876	351545
194	I2	F6.3+	ACT2	81.3876	346222
195	I3	F6.3+	ACT2	81.3876	349832
196	I4	F6.3+	EVD-GAG	80.4822	430723
197	I5	F6.3+	EVD-GAG	80.4762	407753
198	I6	F6.3+	EVD-GAG	80.4762	387145
199	I7	F6.3+	EVD-IN	78.4395	366242
200	I8	F6.3+	EVD-IN	78.4395	384389
201	I9	F6.3+	EVD-IN	78.4481	420213
202	I10	F6.3+	GAPC	82.7496	332051
203	I11	F6.3+	GAPC	82.7496	341673
204	I12	F6.3+	GAPC	82.7496	338082
217	J1	F6.1-	ACT2	81.5008	369583
218	J2	F6.1-	ACT2	81.5008	370093
219	J3	F6.1-	ACT2	81.5008	365383
220	J4	F6.1-	EVD-GAG	80.5953	441969
221	J5	F6.1-	EVD-GAG	80.5893	395640
222	J6	F6.1-	EVD-GAG	80.7025	335552
223	J7	F6.1-	EVD-IN	78.4395	443445
224	J8	F6.1-	EVD-IN	78.4395	411497
225	J9	F6.1-	EVD-IN	78.4481	382414
226	J10	F6.1-	GAPC	82.7496	322762
227	J11	F6.1-	GAPC	82.7496	356245
228	J12	F6.1-	GAPC	82.7496	311885
229	J13	F6.9-	ACT2	81.147	468989
230	J14	F6.9-	ACT2	81.0339	425522
231	J15	F6.9-	ACT2	81.147	460779
232	J16	F6.9-	EVD-GAG	80.2421	471878
233	J17	F6.9-	EVD-GAG	80.1891	444528
234	J18	F6.9-	EVD-GAG	80.1891	464412
235	J19	F6.9-	EVD-IN	78.1586	472379
236	J20	F6.9-	EVD-IN	78.1586	450616
237	J21	F6.9-	EVD-IN	78.2033	452090
238	J22	F6.9-	GAPC	82.3874	399886
239	J23	F6.9-	GAPC	82.3874	445656
240	J24	F6.9-	GAPC	82.2743	426230
241	K1	F6.4+	ACT2	81.3876	351555
242	K2	F6.4+	ACT2	81.3876	382433
243	K3	F6.4+	ACT2	81.5008	393421
244	K4	F6.4+	EVD-GAG	80.4822	491130
245	K5	F6.4+	EVD-GAG	80.4762	395121
246	K6	F6.4+	EVD-GAG	80.4762	501126
247	K7	F6.4+	EVD-IN	78.4395	501953
248	K8	F6.4+	EVD-IN	78.4395	431717
249	K9	F6.4+	EVD-IN	78.4481	427200
250	K10	F6.4+	GAPC	82.6364	374897
251	K11	F6.4+	GAPC	82.7496	339407
252	K12	F6.4+	GAPC	82.7496	345423
265	L1	F6.2-	ACT2	81.2744	412139
266	L2	F6.2-	ACT2	81.2744	411147
267	L3	F6.2-	ACT2	81.2744	392756
268	L4	F6.2-	EVD-GAG	80.369	448636
269	L5	F6.2-	EVD-GAG	80.363	443626
270	L6	F6.2-	EVD-GAG	80.363	445307
271	L7	F6.2-	EVD-IN	78.3264	475944
272	L8	F6.2-	EVD-IN	78.3264	447854
273	L9	F6.2-	EVD-IN	78.3349	380450
274	L10	F6.2-	GAPC	82.6364	409903
275	L11	F6.2-	GAPC	82.2968	416082
276	L12	F6.2-	GAPC	82.6364	383568
277	L13	F6.10-	ACT2	81.0339	443584
278	L14	F6.10-	ACT2	81.0339	471294
279	L15	F6.10-	ACT2	81.0339	441492
280	L16	F6.10-	EVD-GAG	80.2421	419153
281	L17	F6.10-	EVD-GAG	80.1891	426910
282	L18	F6.10-	EVD-GAG	80.1891	434668
283	L19	F6.10-	EVD-IN	78.1586	446436
284	L20	F6.10-	EVD-IN	78.0458	492094
285	L21	F6.10-	EVD-IN	78.0903	479615
286	L22	F6.10-	GAPC	82.3874	419816
287	L23	F6.10-	GAPC	82.2743	423189
288	L24	F6.10-	GAPC	82.2743	419851
289	M1	F6.5+	ACT2	81.3876	365054
290	M2	F6.5+	ACT2	81.5008	359617
291	M3	F6.5+	ACT2	81.5008	371356
292	M4	F6.5+	EVD-GAG	80.5953	353304
293	M5	F6.5+	EVD-GAG	80.5893	402151
294	M6	F6.5+	EVD-GAG	80.5893	410198
295	M7	F6.5+	EVD-IN	78.4395	465006
296	M8	F6.5+	EVD-IN	78.4395	438337
297	M9	F6.5+	EVD-IN	78.4481	396274
298	M10	F6.5+	GAPC	82.7496	328977
299	M11	F6.5+	GAPC	82.7496	327777
300	M12	F6.5+	GAPC	82.7496	317946
313	N1	F6.3-	ACT2	81.2744	446760
314	N2	F6.3-	ACT2	81.2744	399882
315	N3	F6.3-	ACT2	81.2744	404086
316	N4	F6.3-	EVD-GAG	80.369	398879
317	N5	F6.3-	EVD-GAG	80.363	418611
318	N6	F6.3-	EVD-GAG	80.363	413739
319	N7	F6.3-	EVD-IN	78.3264	463501
320	N8	F6.3-	EVD-IN	78.3264	420730
321	N9	F6.3-	EVD-IN	78.4481	437338
322	N10	F6.3-	GAPC	82.5232	361532
323	N11	F6.3-	GAPC	82.5232	355196
324	N12	F6.3-	GAPC	82.5232	356971
325	N13		ACT2	59.9969	2538.17
326	N14		ACT2	75.8312	144465
327	N15		ACT2	75.0395	259920
328	N16		EVD-GAG	59.9969	9773.35
329	N17		EVD-GAG	59.9967	9085.74
330	N18		EVD-GAG	59.9967	8670.75
331	N19		EVD-IN	73.8719	210659
332	N20		EVD-IN	77.933	269158
332	N20		EVD-IN	73.5335	162449
333	N21		EVD-IN	73.68	150890
334	N22		GAPC	74.8109	190566
335	N23		GAPC	74.8109	152384
336	N24		GAPC	74.6978	176051
337	O1	F6.6+	ACT2	81.3876	399061
338	O2	F6.6+	ACT2	81.3876	357096
339	O3	F6.6+	ACT2	81.3876	355094
340	O4	F6.6+	EVD-GAG	80.5953	407430
341	O5	F6.6+	EVD-GAG	80.4762	441916
342	O6	F6.6+	EVD-GAG	80.4762	444296
343	O7	F6.6+	EVD-IN	78.4395	500471
344	O8	F6.6+	EVD-IN	78.4395	385420
345	O9	F6.6+	EVD-IN	78.4481	412049
346	O10	F6.6+	GAPC	59.9967	7317.94
347	O11	F6.6+	GAPC	82.6364	340133
348	O12	F6.6+	GAPC	82.6364	317503
361	P1	F6.4-	ACT2	81.2744	472535
362	P2	F6.4-	ACT2	81.2744	372200
363	P3	F6.4-	ACT2	81.2744	416762
364	P4	F6.4-	EVD-GAG	80.2558	377163
365	P5	F6.4-	EVD-GAG	80.363	394323
366	P6	F6.4-	EVD-GAG	80.363	391044
367	P7	F6.4-	EVD-IN	78.3264	422180
368	P8	F6.4-	EVD-IN	78.3264	483518
369	P9	F6.4-	EVD-IN	78.3349	450467
370	P10	F6.4-	GAPC	82.5232	432034
371	P11	F6.4-	GAPC	82.41	356546
372	P12	F6.4-	GAPC	82.5232	349261
