# Supplementary material for: PTGS is dispensable for the initiation of epigenetic silencing of an active transposon in Arabidopsis
Source: EMBO Rep. 2024 Nov 7;25(12):28. doi: 10.1038/s44319-024-00304-5 (PMC11624286; doi:10.1038/s44319-024-00304-5)
Supplement: Supplementary file 3 — Source data Fig. 2 [file 44319_2024_304_MOESM3_ESM.zip › Figure 2/2C/Raw qPCR data 2C/qPCR_CN_F6_rdr6_20012022.xlsx]

## Sheet: Sheet1
Plate plan			Copy number for rdr6 F6, individuals (quick and direty DNA)
	COL1	COL2	COL3	COL4	COL5	COL6	COL7	COL8	COL9	COL10	COL11	COL12	COL13	COL14	COL15	COL16	COL17	COL18	COL19	COL20	COL21	COL22	COL23	COL24
A	Col-0	Col-0	Col-0	Col-0	Col-0	Col-0	Col-0	Col-0	Col-0	Col-0	Col-0	Col-0
B	F6.7+	F6.7+	F6.7+	F6.7+	F6.7+	F6.7+	F6.7+	F6.7+	F6.7+	F6.7+	F6.7+	F6.7+	F6.5-	F6.5-	F6.5-	F6.5-	F6.5-	F6.5-	F6.5-	F6.5-	F6.5-	F6.5-	F6.5-	F6.5-
C	rdr6	rdr6	rdr6	rdr6	rdr6	rdr6	rdr6	rdr6	rdr6	rdr6	rdr6	rdr6
D	F6.8+	F6.8+	F6.8+	F6.8+	F6.8+	F6.8+	F6.8+	F6.8+	F6.8+	F6.8+	F6.8+	F6.8+	F6.6-	F6.6-	F6.6-	F6.6-	F6.6-	F6.6-	F6.6-	F6.6-	F6.6-	F6.6-	F6.6-	F6.6-
E	F6.1+	F6.1+	F6.1+	F6.1+	F6.1+	F6.1+	F6.1+	F6.1+	F6.1+	F6.1+	F6.1+	F6.1+
F	F6.9+	F6.9+	F6.9+	F6.9+	F6.9+	F6.9+	F6.9+	F6.9+	F6.9+	F6.9+	F6.9+	F6.9+	F6.7-	F6.7-	F6.7-	F6.7-	F6.7-	F6.7-	F6.7-	F6.7-	F6.7-	F6.7-	F6.7-	F6.7-
G	F6.2+	F6.2+	F6.2+	F6.2+	F6.2+	F6.2+	F6.2+	F6.2+	F6.2+	F6.2+	F6.2+	F6.2+
H	F6.10+	F6.10+	F6.10+	F6.10+	F6.10+	F6.10+	F6.10+	F6.10+	F6.10+	F6.10+	F6.10+	F6.10+	F6.8-	F6.8-	F6.8-	F6.8-	F6.8-	F6.8-	F6.8-	F6.8-	F6.8-	F6.8-	F6.8-	F6.8-
I	F6.3+	F6.3+	F6.3+	F6.3+	F6.3+	F6.3+	F6.3+	F6.3+	F6.3+	F6.3+	F6.3+	F6.3+
J	F6.1-	F6.1-	F6.1-	F6.1-	F6.1-	F6.1-	F6.1-	F6.1-	F6.1-	F6.1-	F6.1-	F6.1-	F6.9-	F6.9-	F6.9-	F6.9-	F6.9-	F6.9-	F6.9-	F6.9-	F6.9-	F6.9-	F6.9-	F6.9-
K	F6.4+	F6.4+	F6.4+	F6.4+	F6.4+	F6.4+	F6.4+	F6.4+	F6.4+	F6.4+	F6.4+	F6.4+
L	F6.2-	F6.2-	F6.2-	F6.2-	F6.2-	F6.2-	F6.2-	F6.2-	F6.2-	F6.2-	F6.2-	F6.2-	F6.10-	F6.10-	F6.10-	F6.10-	F6.10-	F6.10-	F6.10-	F6.10-	F6.10-	F6.10-	F6.10-	F6.10-
M	F6.5+	F6.5+	F6.5+	F6.5+	F6.5+	F6.5+	F6.5+	F6.5+	F6.5+	F6.5+	F6.5+	F6.5+
N	F6.3-	F6.3-	F6.3-	F6.3-	F6.3-	F6.3-	F6.3-	F6.3-	F6.3-	F6.3-	F6.3-	F6.3-	water	water	water	water	water	water	water	water	water	water	water	water
O	F6.6+	F6.6+	F6.6+	F6.6+	F6.6+	F6.6+	F6.6+	F6.6+	F6.6+	F6.6+	F6.6+	F6.6+
P	F6.4-	F6.4-	F6.4-	F6.4-	F6.4-	F6.4-	F6.4-	F6.4-	F6.4-	F6.4-	F6.4-	F6.4-
	ACT2			EVD-GAG			EVD-IN			GAPC			ACT2			EVD-GAG			EVD-IN			GAPC
Master mix preparation
																		4 strips
Primer Mix									cDNA Master Mix		2 strips						Targets	(Primer pairs)			Strip 1	Strip 2	Strip 3
																					Col-0	F6+ #7	F6- #5
1. Preparation of 50µM primers pair stock									Make a Master Mix per cDNA sample								ACT2	qo0001/0002			rdr6	F6+ #8	F6- #6
													12 rx with 13 extra				EVD-GAG	qu0009/0010			F6+ #1	F6+ #9	F6- #7
10 µL forward primer + 10 µL reverse primer				Concentration of stock:		50	µM		For 1 well:			For	13	reactions:			EVD-IN	qo0007/0008			F6+ #2	F6+ #10	F6- #8
This 20 µL stock will be used for the primer mix									Fast Kapa 2X	5	µL	Fast Kapa 2X	65	µL			GAPC	unknown/test			F6+ #3	F6- #1	F6- #9
									DNA (~0.1ng)	1	µL	DNA (~0.1ng)	13	µL							F6+ #4	F6- #2	F6- #10
!!!	Keep the leftovers in the -20C freezer, it can be used for further qPCRs								Water	2	µL	Water	26	µL							F6+ #5	F6- #3	Water
																					F6+ #6	F6- #4
2. Preparation of the primer mix to load on the plate									Primer mix	2	µL
Numbers of reaction:		80
Total volume to prepare:		176	µL	Concentration of the mix:		1.25	µM
50µM primer mix		4.4	µL	35.2
Water		171.6	µL
	2 µL of the primer mix in each well
