# Supplementary material for: PTGS is dispensable for the initiation of epigenetic silencing of an active transposon in Arabidopsis
Source: EMBO Rep. 2024 Nov 7;25(12):28. doi: 10.1038/s44319-024-00304-5 (PMC11624286; doi:10.1038/s44319-024-00304-5)
Supplement: Supplementary file 3 — Source data Fig. 2 [file 44319_2024_304_MOESM3_ESM.zip › Figure 2/2B/Raw qPCR data 2B/rdr6_F6_individuals_EL_270122.xlsx]

## Sheet: Sample Setup
Block Type	384-Well Block
Calibration Background is expired	No
Calibration Background performed on	06-16-2021
Calibration Pure Dye ABY is expired	No
Calibration Pure Dye ABY performed on	06-16-2021
Calibration Pure Dye CY5 is expired	No
Calibration Pure Dye CY5 performed on	06-16-2021
Calibration Pure Dye FAM is expired	No
Calibration Pure Dye FAM performed on	06-16-2021
Calibration Pure Dye JUN is expired	No
Calibration Pure Dye JUN performed on	06-16-2021
Calibration Pure Dye MUSTANG PURPLE is expired	No
Calibration Pure Dye MUSTANG PURPLE performed on	06-16-2021
Calibration Pure Dye NED is expired	No
Calibration Pure Dye NED performed on	06-16-2021
Calibration Pure Dye ROX is expired	No
Calibration Pure Dye ROX performed on	06-16-2021
Calibration Pure Dye SYBR is expired	No
Calibration Pure Dye SYBR performed on	06-16-2021
Calibration Pure Dye TAMRA is expired	No
Calibration Pure Dye TAMRA performed on	06-16-2021
Calibration Pure Dye VIC is expired	No
Calibration Pure Dye VIC performed on	06-16-2021
Calibration ROI is expired	No
Calibration ROI performed on	06-16-2021
Calibration Uniformity is expired	No
Calibration Uniformity performed on	06-16-2021
Chemistry	SYBR_GREEN
Date Created	2022-01-27 21:47:56 PM CET
Experiment Barcode
Experiment File Name	C:\Users\lab.user\Desktop\qPCR\Marieke\Charact_individuals\rdr6_F6_individuals_EL_rep_270122.eds
Experiment Name	rdr6_F6_individuals_EL_270122
Experiment Run End Time	2022-01-27 22:10:23 PM CET
Experiment Type	Comparative Cт (ΔΔCт)
Instrument Name	272531281
Instrument Serial Number	272531281
Instrument Type	QuantStudio™ 5 System
Passive Reference	ROX
Post-read Stage/Step
Pre-read Stage/Step
Quantification Cycle Method	Ct
Signal Smoothing On	true
Stage where Melt Analysis is performed	Stage3
Stage/ Cycle where Ct Analysis is performed	Stage2, Step2
Well	Well Position	Sample Name	Sample Color	Biogroup Name	Biogroup Color	Target Name	Target Color	Task	Reporter	Quencher	Quantity	Comments
1	A1	Col-0	RGB(128,0,255)			RT-ACT2	RGB(255,255,128)	UNKNOWN	SYBR	None
2	A2	Col-0	RGB(128,0,255)			RT-ACT2	RGB(255,255,128)	UNKNOWN	SYBR	None
3	A3	Col-0	RGB(128,0,255)			RT-ACT2	RGB(255,255,128)	UNKNOWN	SYBR	None
4	A4	Col-0	RGB(128,0,255)			ACT2	RGB(255,255,0)	UNKNOWN	SYBR	None
5	A5	Col-0	RGB(128,0,255)			ACT2	RGB(255,255,0)	UNKNOWN	SYBR	None
6	A6	Col-0	RGB(128,0,255)			ACT2	RGB(255,255,0)	UNKNOWN	SYBR	None
7	A7	Col-0	RGB(128,0,255)			EVD-SPL	RGB(128,255,0)	UNKNOWN	SYBR	None
8	A8	Col-0	RGB(128,0,255)			EVD-SPL	RGB(128,255,0)	UNKNOWN	SYBR	None
9	A9	Col-0	RGB(128,0,255)			EVD-SPL	RGB(128,255,0)	UNKNOWN	SYBR	None
10	A10	Col-0	RGB(128,0,255)			EVD-UNSPL	RGB(0,128,192)	UNKNOWN	SYBR	None
11	A11	Col-0	RGB(128,0,255)			EVD-UNSPL	RGB(0,128,192)	UNKNOWN	SYBR	None
12	A12	Col-0	RGB(128,0,255)			EVD-UNSPL	RGB(0,128,192)	UNKNOWN	SYBR	None
13	A13
14	A14
15	A15
16	A16
17	A17
18	A18
19	A19
20	A20
21	A21
22	A22
23	A23
24	A24
25	B1	F6.7+	RGB(0,139,69)			RT-ACT2	RGB(255,255,128)	UNKNOWN	SYBR	None
26	B2	F6.7+	RGB(0,139,69)			RT-ACT2	RGB(255,255,128)	UNKNOWN	SYBR	None
27	B3	F6.7+	RGB(0,139,69)			RT-ACT2	RGB(255,255,128)	UNKNOWN	SYBR	None
28	B4	F6.7+	RGB(0,139,69)			ACT2	RGB(255,255,0)	UNKNOWN	SYBR	None
29	B5	F6.7+	RGB(0,139,69)			ACT2	RGB(255,255,0)	UNKNOWN	SYBR	None
30	B6	F6.7+	RGB(0,139,69)			ACT2	RGB(255,255,0)	UNKNOWN	SYBR	None
31	B7	F6.7+	RGB(0,139,69)			EVD-SPL	RGB(128,255,0)	UNKNOWN	SYBR	None
32	B8	F6.7+	RGB(0,139,69)			EVD-SPL	RGB(128,255,0)	UNKNOWN	SYBR	None
33	B9	F6.7+	RGB(0,139,69)			EVD-SPL	RGB(128,255,0)	UNKNOWN	SYBR	None
34	B10	F6.7+	RGB(0,139,69)			EVD-UNSPL	RGB(0,128,192)	UNKNOWN	SYBR	None
35	B11	F6.7+	RGB(0,139,69)			EVD-UNSPL	RGB(0,128,192)	UNKNOWN	SYBR	None
36	B12	F6.7+	RGB(0,139,69)			EVD-UNSPL	RGB(0,128,192)	UNKNOWN	SYBR	None
37	B13	F6.5-	RGB(238,238,0)			RT-ACT2	RGB(255,255,128)	UNKNOWN	SYBR	None
38	B14	F6.5-	RGB(238,238,0)			RT-ACT2	RGB(255,255,128)	UNKNOWN	SYBR	None
39	B15	F6.5-	RGB(238,238,0)			RT-ACT2	RGB(255,255,128)	UNKNOWN	SYBR	None
40	B16	F6.5-	RGB(238,238,0)			ACT2	RGB(255,255,0)	UNKNOWN	SYBR	None
41	B17	F6.5-	RGB(238,238,0)			ACT2	RGB(255,255,0)	UNKNOWN	SYBR	None
42	B18	F6.5-	RGB(238,238,0)			ACT2	RGB(255,255,0)	UNKNOWN	SYBR	None
43	B19	F6.5-	RGB(238,238,0)			EVD-SPL	RGB(128,255,0)	UNKNOWN	SYBR	None
44	B20	F6.5-	RGB(238,238,0)			EVD-SPL	RGB(128,255,0)	UNKNOWN	SYBR	None
45	B21	F6.5-	RGB(238,238,0)			EVD-SPL	RGB(128,255,0)	UNKNOWN	SYBR	None
46	B22	F6.5-	RGB(238,238,0)			EVD-UNSPL	RGB(0,128,192)	UNKNOWN	SYBR	None
47	B23	F6.5-	RGB(238,238,0)			EVD-UNSPL	RGB(0,128,192)	UNKNOWN	SYBR	None
48	B24	F6.5-	RGB(238,238,0)			EVD-UNSPL	RGB(0,128,192)	UNKNOWN	SYBR	None
49	C1	rdr6-15	RGB(176,23,31)			RT-ACT2	RGB(255,255,128)	UNKNOWN	SYBR	None
50	C2	rdr6-15	RGB(176,23,31)			RT-ACT2	RGB(255,255,128)	UNKNOWN	SYBR	None
51	C3	rdr6-15	RGB(176,23,31)			RT-ACT2	RGB(255,255,128)	UNKNOWN	SYBR	None
52	C4	rdr6-15	RGB(176,23,31)			ACT2	RGB(255,255,0)	UNKNOWN	SYBR	None
53	C5	rdr6-15	RGB(176,23,31)			ACT2	RGB(255,255,0)	UNKNOWN	SYBR	None
54	C6	rdr6-15	RGB(176,23,31)			ACT2	RGB(255,255,0)	UNKNOWN	SYBR	None
55	C7	rdr6-15	RGB(176,23,31)			EVD-SPL	RGB(128,255,0)	UNKNOWN	SYBR	None
56	C8	rdr6-15	RGB(176,23,31)			EVD-SPL	RGB(128,255,0)	UNKNOWN	SYBR	None
57	C9	rdr6-15	RGB(176,23,31)			EVD-SPL	RGB(128,255,0)	UNKNOWN	SYBR	None
58	C10	rdr6-15	RGB(176,23,31)			EVD-UNSPL	RGB(0,128,192)	UNKNOWN	SYBR	None
59	C11	rdr6-15	RGB(176,23,31)			EVD-UNSPL	RGB(0,128,192)	UNKNOWN	SYBR	None
60	C12	rdr6-15	RGB(176,23,31)			EVD-UNSPL	RGB(0,128,192)	UNKNOWN	SYBR	None
61	C13
62	C14
63	C15
64	C16
65	C17
66	C18
67	C19
68	C20
69	C21
70	C22
71	C23
72	C24
73	D1	F6.8+	RGB(0,0,255)			RT-ACT2	RGB(255,255,128)	UNKNOWN	SYBR	None
74	D2	F6.8+	RGB(0,0,255)			RT-ACT2	RGB(255,255,128)	UNKNOWN	SYBR	None
75	D3	F6.8+	RGB(0,0,255)			RT-ACT2	RGB(255,255,128)	UNKNOWN	SYBR	None
76	D4	F6.8+	RGB(0,0,255)			ACT2	RGB(255,255,0)	UNKNOWN	SYBR	None
77	D5	F6.8+	RGB(0,0,255)			ACT2	RGB(255,255,0)	UNKNOWN	SYBR	None
78	D6	F6.8+	RGB(0,0,255)			ACT2	RGB(255,255,0)	UNKNOWN	SYBR	None
79	D7	F6.8+	RGB(0,0,255)			EVD-SPL	RGB(128,255,0)	UNKNOWN	SYBR	None
80	D8	F6.8+	RGB(0,0,255)			EVD-SPL	RGB(128,255,0)	UNKNOWN	SYBR	None
81	D9	F6.8+	RGB(0,0,255)			EVD-SPL	RGB(128,255,0)	UNKNOWN	SYBR	None
82	D10	F6.8+	RGB(0,0,255)			EVD-UNSPL	RGB(0,128,192)	UNKNOWN	SYBR	None
83	D11	F6.8+	RGB(0,0,255)			EVD-UNSPL	RGB(0,128,192)	UNKNOWN	SYBR	None
84	D12	F6.8+	RGB(0,0,255)			EVD-UNSPL	RGB(0,128,192)	UNKNOWN	SYBR	None
85	D13	F6.6-	RGB(142,142,56)			RT-ACT2	RGB(255,255,128)	UNKNOWN	SYBR	None
86	D14	F6.6-	RGB(142,142,56)			RT-ACT2	RGB(255,255,128)	UNKNOWN	SYBR	None
87	D15	F6.6-	RGB(142,142,56)			RT-ACT2	RGB(255,255,128)	UNKNOWN	SYBR	None
88	D16	F6.6-	RGB(142,142,56)			ACT2	RGB(255,255,0)	UNKNOWN	SYBR	None
89	D17	F6.6-	RGB(142,142,56)			ACT2	RGB(255,255,0)	UNKNOWN	SYBR	None
90	D18	F6.6-	RGB(142,142,56)			ACT2	RGB(255,255,0)	UNKNOWN	SYBR	None
91	D19	F6.6-	RGB(142,142,56)			EVD-SPL	RGB(128,255,0)	UNKNOWN	SYBR	None
92	D20	F6.6-	RGB(142,142,56)			EVD-SPL	RGB(128,255,0)	UNKNOWN	SYBR	None
93	D21	F6.6-	RGB(142,142,56)			EVD-SPL	RGB(128,255,0)	UNKNOWN	SYBR	None
94	D22	F6.6-	RGB(142,142,56)			EVD-UNSPL	RGB(0,128,192)	UNKNOWN	SYBR	None
95	D23	F6.6-	RGB(142,142,56)			EVD-UNSPL	RGB(0,128,192)	UNKNOWN	SYBR	None
96	D24	F6.6-	RGB(142,142,56)			EVD-UNSPL	RGB(0,128,192)	UNKNOWN	SYBR	None
97	E1	F6.1+	RGB(176,23,31)			RT-ACT2	RGB(255,255,128)	UNKNOWN	SYBR	None
98	E2	F6.1+	RGB(176,23,31)			RT-ACT2	RGB(255,255,128)	UNKNOWN	SYBR	None
99	E3	F6.1+	RGB(176,23,31)			RT-ACT2	RGB(255,255,128)	UNKNOWN	SYBR	None
100	E4	F6.1+	RGB(176,23,31)			ACT2	RGB(255,255,0)	UNKNOWN	SYBR	None
101	E5	F6.1+	RGB(176,23,31)			ACT2	RGB(255,255,0)	UNKNOWN	SYBR	None
102	E6	F6.1+	RGB(176,23,31)			ACT2	RGB(255,255,0)	UNKNOWN	SYBR	None
103	E7	F6.1+	RGB(176,23,31)			EVD-SPL	RGB(128,255,0)	UNKNOWN	SYBR	None
104	E8	F6.1+	RGB(176,23,31)			EVD-SPL	RGB(128,255,0)	UNKNOWN	SYBR	None
105	E9	F6.1+	RGB(176,23,31)			EVD-SPL	RGB(128,255,0)	UNKNOWN	SYBR	None
106	E10	F6.1+	RGB(176,23,31)			EVD-UNSPL	RGB(0,128,192)	UNKNOWN	SYBR	None
107	E11	F6.1+	RGB(176,23,31)			EVD-UNSPL	RGB(0,128,192)	UNKNOWN	SYBR	None
108	E12	F6.1+	RGB(176,23,31)			EVD-UNSPL	RGB(0,128,192)	UNKNOWN	SYBR	None
109	E13
110	E14
111	E15
112	E16
113	E17
114	E18
115	E19
116	E20
117	E21
118	E22
119	E23
120	E24
121	F1	F6.9+	RGB(255,127,0)			RT-ACT2	RGB(255,255,128)	UNKNOWN	SYBR	None
122	F2	F6.9+	RGB(255,127,0)			RT-ACT2	RGB(255,255,128)	UNKNOWN	SYBR	None
123	F3	F6.9+	RGB(255,127,0)			RT-ACT2	RGB(255,255,128)	UNKNOWN	SYBR	None
124	F4	F6.9+	RGB(255,127,0)			ACT2	RGB(255,255,0)	UNKNOWN	SYBR	None
125	F5	F6.9+	RGB(255,127,0)			ACT2	RGB(255,255,0)	UNKNOWN	SYBR	None
126	F6	F6.9+	RGB(255,127,0)			ACT2	RGB(255,255,0)	UNKNOWN	SYBR	None
127	F7	F6.9+	RGB(255,127,0)			EVD-SPL	RGB(128,255,0)	UNKNOWN	SYBR	None
128	F8	F6.9+	RGB(255,127,0)			EVD-SPL	RGB(128,255,0)	UNKNOWN	SYBR	None
129	F9	F6.9+	RGB(255,127,0)			EVD-SPL	RGB(128,255,0)	UNKNOWN	SYBR	None
130	F10	F6.9+	RGB(255,127,0)			EVD-UNSPL	RGB(0,128,192)	UNKNOWN	SYBR	None
131	F11	F6.9+	RGB(255,127,0)			EVD-UNSPL	RGB(0,128,192)	UNKNOWN	SYBR	None
132	F12	F6.9+	RGB(255,127,0)			EVD-UNSPL	RGB(0,128,192)	UNKNOWN	SYBR	None
133	F13	F6.7-	RGB(238,44,44)			RT-ACT2	RGB(255,255,128)	UNKNOWN	SYBR	None
134	F14	F6.7-	RGB(238,44,44)			RT-ACT2	RGB(255,255,128)	UNKNOWN	SYBR	None
135	F15	F6.7-	RGB(238,44,44)			RT-ACT2	RGB(255,255,128)	UNKNOWN	SYBR	None
136	F16	F6.7-	RGB(238,44,44)			ACT2	RGB(255,255,0)	UNKNOWN	SYBR	None
137	F17	F6.7-	RGB(238,44,44)			ACT2	RGB(255,255,0)	UNKNOWN	SYBR	None
138	F18	F6.7-	RGB(238,44,44)			ACT2	RGB(255,255,0)	UNKNOWN	SYBR	None
139	F19	F6.7-	RGB(238,44,44)			EVD-SPL	RGB(128,255,0)	UNKNOWN	SYBR	None
140	F20	F6.7-	RGB(238,44,44)			EVD-SPL	RGB(128,255,0)	UNKNOWN	SYBR	None
141	F21	F6.7-	RGB(238,44,44)			EVD-SPL	RGB(128,255,0)	UNKNOWN	SYBR	None
142	F22	F6.7-	RGB(238,44,44)			EVD-UNSPL	RGB(0,128,192)	UNKNOWN	SYBR	None
143	F23	F6.7-	RGB(238,44,44)			EVD-UNSPL	RGB(0,128,192)	UNKNOWN	SYBR	None
144	F24	F6.7-	RGB(238,44,44)			EVD-UNSPL	RGB(0,128,192)	UNKNOWN	SYBR	None
145	G1	F6.2+	RGB(0,0,255)			RT-ACT2	RGB(255,255,128)	UNKNOWN	SYBR	None
146	G2	F6.2+	RGB(0,0,255)			RT-ACT2	RGB(255,255,128)	UNKNOWN	SYBR	None
147	G3	F6.2+	RGB(0,0,255)			RT-ACT2	RGB(255,255,128)	UNKNOWN	SYBR	None
148	G4	F6.2+	RGB(0,0,255)			ACT2	RGB(255,255,0)	UNKNOWN	SYBR	None
149	G5	F6.2+	RGB(0,0,255)			ACT2	RGB(255,255,0)	UNKNOWN	SYBR	None
150	G6	F6.2+	RGB(0,0,255)			ACT2	RGB(255,255,0)	UNKNOWN	SYBR	None
151	G7	F6.2+	RGB(0,0,255)			EVD-SPL	RGB(128,255,0)	UNKNOWN	SYBR	None
152	G8	F6.2+	RGB(0,0,255)			EVD-SPL	RGB(128,255,0)	UNKNOWN	SYBR	None
153	G9	F6.2+	RGB(0,0,255)			EVD-SPL	RGB(128,255,0)	UNKNOWN	SYBR	None
154	G10	F6.2+	RGB(0,0,255)			EVD-UNSPL	RGB(0,128,192)	UNKNOWN	SYBR	None
155	G11	F6.2+	RGB(0,0,255)			EVD-UNSPL	RGB(0,128,192)	UNKNOWN	SYBR	None
156	G12	F6.2+	RGB(0,0,255)			EVD-UNSPL	RGB(0,128,192)	UNKNOWN	SYBR	None
157	G13
158	G14
159	G15
160	G16
161	G17
162	G18
163	G19
164	G20
165	G21
166	G22
167	G23
168	G24
169	H1	F6.10+	RGB(238,121,66)			RT-ACT2	RGB(255,255,128)	UNKNOWN	SYBR	None
170	H2	F6.10+	RGB(238,121,66)			RT-ACT2	RGB(255,255,128)	UNKNOWN	SYBR	None
171	H3	F6.10+	RGB(238,121,66)			RT-ACT2	RGB(255,255,128)	UNKNOWN	SYBR	None
172	H4	F6.10+	RGB(238,121,66)			ACT2	RGB(255,255,0)	UNKNOWN	SYBR	None
173	H5	F6.10+	RGB(238,121,66)			ACT2	RGB(255,255,0)	UNKNOWN	SYBR	None
174	H6	F6.10+	RGB(238,121,66)			ACT2	RGB(255,255,0)	UNKNOWN	SYBR	None
175	H7	F6.10+	RGB(238,121,66)			EVD-SPL	RGB(128,255,0)	UNKNOWN	SYBR	None
176	H8	F6.10+	RGB(238,121,66)			EVD-SPL	RGB(128,255,0)	UNKNOWN	SYBR	None
177	H9	F6.10+	RGB(238,121,66)			EVD-SPL	RGB(128,255,0)	UNKNOWN	SYBR	None
178	H10	F6.10+	RGB(238,121,66)			EVD-UNSPL	RGB(0,128,192)	UNKNOWN	SYBR	None
179	H11	F6.10+	RGB(238,121,66)			EVD-UNSPL	RGB(0,128,192)	UNKNOWN	SYBR	None
180	H12	F6.10+	RGB(238,121,66)			EVD-UNSPL	RGB(0,128,192)	UNKNOWN	SYBR	None
181	H13	F6.8-	RGB(51,161,201)			RT-ACT2	RGB(255,255,128)	UNKNOWN	SYBR	None
182	H14	F6.8-	RGB(51,161,201)			RT-ACT2	RGB(255,255,128)	UNKNOWN	SYBR	None
183	H15	F6.8-	RGB(51,161,201)			RT-ACT2	RGB(255,255,128)	UNKNOWN	SYBR	None
184	H16	F6.8-	RGB(51,161,201)			ACT2	RGB(255,255,0)	UNKNOWN	SYBR	None
185	H17	F6.8-	RGB(51,161,201)			ACT2	RGB(255,255,0)	UNKNOWN	SYBR	None
186	H18	F6.8-	RGB(51,161,201)			ACT2	RGB(255,255,0)	UNKNOWN	SYBR	None
187	H19	F6.8-	RGB(51,161,201)			EVD-SPL	RGB(128,255,0)	UNKNOWN	SYBR	None
188	H20	F6.8-	RGB(51,161,201)			EVD-SPL	RGB(128,255,0)	UNKNOWN	SYBR	None
189	H21	F6.8-	RGB(51,161,201)			EVD-SPL	RGB(128,255,0)	UNKNOWN	SYBR	None
190	H22	F6.8-	RGB(51,161,201)			EVD-UNSPL	RGB(0,128,192)	UNKNOWN	SYBR	None
191	H23	F6.8-	RGB(51,161,201)			EVD-UNSPL	RGB(0,128,192)	UNKNOWN	SYBR	None
192	H24	F6.8-	RGB(51,161,201)			EVD-UNSPL	RGB(0,128,192)	UNKNOWN	SYBR	None
193	I1	F6.3+	RGB(0,139,69)			RT-ACT2	RGB(255,255,128)	UNKNOWN	SYBR	None
194	I2	F6.3+	RGB(0,139,69)			RT-ACT2	RGB(255,255,128)	UNKNOWN	SYBR	None
195	I3	F6.3+	RGB(0,139,69)			RT-ACT2	RGB(255,255,128)	UNKNOWN	SYBR	None
196	I4	F6.3+	RGB(0,139,69)			ACT2	RGB(255,255,0)	UNKNOWN	SYBR	None
197	I5	F6.3+	RGB(0,139,69)			ACT2	RGB(255,255,0)	UNKNOWN	SYBR	None
198	I6	F6.3+	RGB(0,139,69)			ACT2	RGB(255,255,0)	UNKNOWN	SYBR	None
199	I7	F6.3+	RGB(0,139,69)			EVD-SPL	RGB(128,255,0)	UNKNOWN	SYBR	None
200	I8	F6.3+	RGB(0,139,69)			EVD-SPL	RGB(128,255,0)	UNKNOWN	SYBR	None
201	I9	F6.3+	RGB(0,139,69)			EVD-SPL	RGB(128,255,0)	UNKNOWN	SYBR	None
202	I10	F6.3+	RGB(0,139,69)			EVD-UNSPL	RGB(0,128,192)	UNKNOWN	SYBR	None
203	I11	F6.3+	RGB(0,139,69)			EVD-UNSPL	RGB(0,128,192)	UNKNOWN	SYBR	None
204	I12	F6.3+	RGB(0,139,69)			EVD-UNSPL	RGB(0,128,192)	UNKNOWN	SYBR	None
205	I13
206	I14
207	I15
208	I16
209	I17
210	I18
211	I19
212	I20
213	I21
214	I22
215	I23
216	I24
217	J1	F6.1-	RGB(142,56,142)			RT-ACT2	RGB(255,255,128)	UNKNOWN	SYBR	None
218	J2	F6.1-	RGB(142,56,142)			RT-ACT2	RGB(255,255,128)	UNKNOWN	SYBR	None
219	J3	F6.1-	RGB(142,56,142)			RT-ACT2	RGB(255,255,128)	UNKNOWN	SYBR	None
220	J4	F6.1-	RGB(142,56,142)			ACT2	RGB(255,255,0)	UNKNOWN	SYBR	None
221	J5	F6.1-	RGB(142,56,142)			ACT2	RGB(255,255,0)	UNKNOWN	SYBR	None
222	J6	F6.1-	RGB(142,56,142)			ACT2	RGB(255,255,0)	UNKNOWN	SYBR	None
223	J7	F6.1-	RGB(142,56,142)			EVD-SPL	RGB(128,255,0)	UNKNOWN	SYBR	None
224	J8	F6.1-	RGB(142,56,142)			EVD-SPL	RGB(128,255,0)	UNKNOWN	SYBR	None
225	J9	F6.1-	RGB(142,56,142)			EVD-SPL	RGB(128,255,0)	UNKNOWN	SYBR	None
226	J10	F6.1-	RGB(142,56,142)			EVD-UNSPL	RGB(0,128,192)	UNKNOWN	SYBR	None
227	J11	F6.1-	RGB(142,56,142)			EVD-UNSPL	RGB(0,128,192)	UNKNOWN	SYBR	None
228	J12	F6.1-	RGB(142,56,142)			EVD-UNSPL	RGB(0,128,192)	UNKNOWN	SYBR	None
229	J13	F6.9-	RGB(238,18,137)			RT-ACT2	RGB(255,255,128)	UNKNOWN	SYBR	None
230	J14	F6.9-	RGB(238,18,137)			RT-ACT2	RGB(255,255,128)	UNKNOWN	SYBR	None
231	J15	F6.9-	RGB(238,18,137)			RT-ACT2	RGB(255,255,128)	UNKNOWN	SYBR	None
232	J16	F6.9-	RGB(238,18,137)			ACT2	RGB(255,255,0)	UNKNOWN	SYBR	None
233	J17	F6.9-	RGB(238,18,137)			ACT2	RGB(255,255,0)	UNKNOWN	SYBR	None
234	J18	F6.9-	RGB(238,18,137)			ACT2	RGB(255,255,0)	UNKNOWN	SYBR	None
235	J19	F6.9-	RGB(238,18,137)			EVD-SPL	RGB(128,255,0)	UNKNOWN	SYBR	None
236	J20	F6.9-	RGB(238,18,137)			EVD-SPL	RGB(128,255,0)	UNKNOWN	SYBR	None
237	J21	F6.9-	RGB(238,18,137)			EVD-SPL	RGB(128,255,0)	UNKNOWN	SYBR	None
238	J22	F6.9-	RGB(238,18,137)			EVD-UNSPL	RGB(0,128,192)	UNKNOWN	SYBR	None
239	J23	F6.9-	RGB(238,18,137)			EVD-UNSPL	RGB(0,128,192)	UNKNOWN	SYBR	None
240	J24	F6.9-	RGB(238,18,137)			EVD-UNSPL	RGB(0,128,192)	UNKNOWN	SYBR	None
241	K1	F6.4+	RGB(255,127,0)			RT-ACT2	RGB(255,255,128)	UNKNOWN	SYBR	None
242	K2	F6.4+	RGB(255,127,0)			RT-ACT2	RGB(255,255,128)	UNKNOWN	SYBR	None
243	K3	F6.4+	RGB(255,127,0)			RT-ACT2	RGB(255,255,128)	UNKNOWN	SYBR	None
244	K4	F6.4+	RGB(255,127,0)			ACT2	RGB(255,255,0)	UNKNOWN	SYBR	None
245	K5	F6.4+	RGB(255,127,0)			ACT2	RGB(255,255,0)	UNKNOWN	SYBR	None
246	K6	F6.4+	RGB(255,127,0)			ACT2	RGB(255,255,0)	UNKNOWN	SYBR	None
247	K7	F6.4+	RGB(255,127,0)			EVD-SPL	RGB(128,255,0)	UNKNOWN	SYBR	None
248	K8	F6.4+	RGB(255,127,0)			EVD-SPL	RGB(128,255,0)	UNKNOWN	SYBR	None
249	K9	F6.4+	RGB(255,127,0)			EVD-SPL	RGB(128,255,0)	UNKNOWN	SYBR	None
250	K10	F6.4+	RGB(255,127,0)			EVD-UNSPL	RGB(0,128,192)	UNKNOWN	SYBR	None
251	K11	F6.4+	RGB(255,127,0)			EVD-UNSPL	RGB(0,128,192)	UNKNOWN	SYBR	None
252	K12	F6.4+	RGB(255,127,0)			EVD-UNSPL	RGB(0,128,192)	UNKNOWN	SYBR	None
253	K13
254	K14
255	K15
256	K16
257	K17
258	K18
259	K19
260	K20
261	K21
262	K22
263	K23
264	K24
265	L1	F6.2-	RGB(198,113,113)			RT-ACT2	RGB(255,255,128)	UNKNOWN	SYBR	None
266	L2	F6.2-	RGB(198,113,113)			RT-ACT2	RGB(255,255,128)	UNKNOWN	SYBR	None
267	L3	F6.2-	RGB(198,113,113)			RT-ACT2	RGB(255,255,128)	UNKNOWN	SYBR	None
268	L4	F6.2-	RGB(198,113,113)			ACT2	RGB(255,255,0)	UNKNOWN	SYBR	None
269	L5	F6.2-	RGB(198,113,113)			ACT2	RGB(255,255,0)	UNKNOWN	SYBR	None
270	L6	F6.2-	RGB(198,113,113)			ACT2	RGB(255,255,0)	UNKNOWN	SYBR	None
271	L7	F6.2-	RGB(198,113,113)			EVD-SPL	RGB(128,255,0)	UNKNOWN	SYBR	None
272	L8	F6.2-	RGB(198,113,113)			EVD-SPL	RGB(128,255,0)	UNKNOWN	SYBR	None
273	L9	F6.2-	RGB(198,113,113)			EVD-SPL	RGB(128,255,0)	UNKNOWN	SYBR	None
274	L10	F6.2-	RGB(198,113,113)			EVD-UNSPL	RGB(0,128,192)	UNKNOWN	SYBR	None
275	L11	F6.2-	RGB(198,113,113)			EVD-UNSPL	RGB(0,128,192)	UNKNOWN	SYBR	None
276	L12	F6.2-	RGB(198,113,113)			EVD-UNSPL	RGB(0,128,192)	UNKNOWN	SYBR	None
277	L13	F6.10-	RGB(176,23,31)			RT-ACT2	RGB(255,255,128)	UNKNOWN	SYBR	None
278	L14	F6.10-	RGB(176,23,31)			RT-ACT2	RGB(255,255,128)	UNKNOWN	SYBR	None
279	L15	F6.10-	RGB(176,23,31)			RT-ACT2	RGB(255,255,128)	UNKNOWN	SYBR	None
280	L16	F6.10-	RGB(176,23,31)			ACT2	RGB(255,255,0)	UNKNOWN	SYBR	None
281	L17	F6.10-	RGB(176,23,31)			ACT2	RGB(255,255,0)	UNKNOWN	SYBR	None
282	L18	F6.10-	RGB(176,23,31)			ACT2	RGB(255,255,0)	UNKNOWN	SYBR	None
283	L19	F6.10-	RGB(176,23,31)			EVD-SPL	RGB(128,255,0)	UNKNOWN	SYBR	None
284	L20	F6.10-	RGB(176,23,31)			EVD-SPL	RGB(128,255,0)	UNKNOWN	SYBR	None
285	L21	F6.10-	RGB(176,23,31)			EVD-SPL	RGB(128,255,0)	UNKNOWN	SYBR	None
286	L22	F6.10-	RGB(176,23,31)			EVD-UNSPL	RGB(0,128,192)	UNKNOWN	SYBR	None
287	L23	F6.10-	RGB(176,23,31)			EVD-UNSPL	RGB(0,128,192)	UNKNOWN	SYBR	None
288	L24	F6.10-	RGB(176,23,31)			EVD-UNSPL	RGB(0,128,192)	UNKNOWN	SYBR	None
289	M1	F6.5+	RGB(139,137,112)			RT-ACT2	RGB(255,255,128)	UNKNOWN	SYBR	None
290	M2	F6.5+	RGB(139,137,112)			RT-ACT2	RGB(255,255,128)	UNKNOWN	SYBR	None
291	M3	F6.5+	RGB(139,137,112)			RT-ACT2	RGB(255,255,128)	UNKNOWN	SYBR	None
292	M4	F6.5+	RGB(139,137,112)			ACT2	RGB(255,255,0)	UNKNOWN	SYBR	None
293	M5	F6.5+	RGB(139,137,112)			ACT2	RGB(255,255,0)	UNKNOWN	SYBR	None
294	M6	F6.5+	RGB(139,137,112)			ACT2	RGB(255,255,0)	UNKNOWN	SYBR	None
295	M7	F6.5+	RGB(139,137,112)			EVD-SPL	RGB(128,255,0)	UNKNOWN	SYBR	None
296	M8	F6.5+	RGB(139,137,112)			EVD-SPL	RGB(128,255,0)	UNKNOWN	SYBR	None
297	M9	F6.5+	RGB(139,137,112)			EVD-SPL	RGB(128,255,0)	UNKNOWN	SYBR	None
298	M10	F6.5+	RGB(139,137,112)			EVD-UNSPL	RGB(0,128,192)	UNKNOWN	SYBR	None
299	M11	F6.5+	RGB(139,137,112)			EVD-UNSPL	RGB(0,128,192)	UNKNOWN	SYBR	None
300	M12	F6.5+	RGB(139,137,112)			EVD-UNSPL	RGB(0,128,192)	UNKNOWN	SYBR	None
301	M13
302	M14
303	M15
304	M16
305	M17
306	M18
307	M19
308	M20
309	M21
310	M22
311	M23
312	M24
313	N1	F6.3-	RGB(0,245,255)			RT-ACT2	RGB(255,255,128)	UNKNOWN	SYBR	None
314	N2	F6.3-	RGB(0,245,255)			RT-ACT2	RGB(255,255,128)	UNKNOWN	SYBR	None
315	N3	F6.3-	RGB(0,245,255)			RT-ACT2	RGB(255,255,128)	UNKNOWN	SYBR	None
316	N4	F6.3-	RGB(0,245,255)			ACT2	RGB(255,255,0)	UNKNOWN	SYBR	None
317	N5	F6.3-	RGB(0,245,255)			ACT2	RGB(255,255,0)	UNKNOWN	SYBR	None
318	N6	F6.3-	RGB(0,245,255)			ACT2	RGB(255,255,0)	UNKNOWN	SYBR	None
319	N7	F6.3-	RGB(0,245,255)			EVD-SPL	RGB(128,255,0)	UNKNOWN	SYBR	None
320	N8	F6.3-	RGB(0,245,255)			EVD-SPL	RGB(128,255,0)	UNKNOWN	SYBR	None
321	N9	F6.3-	RGB(0,245,255)			EVD-SPL	RGB(128,255,0)	UNKNOWN	SYBR	None
322	N10	F6.3-	RGB(0,245,255)			EVD-UNSPL	RGB(0,128,192)	UNKNOWN	SYBR	None
323	N11	F6.3-	RGB(0,245,255)			EVD-UNSPL	RGB(0,128,192)	UNKNOWN	SYBR	None
324	N12	F6.3-	RGB(0,245,255)			EVD-UNSPL	RGB(0,128,192)	UNKNOWN	SYBR	None
325	N13
326	N14
327	N15
328	N16					ACT2	RGB(255,255,0)	NTC	SYBR	None
329	N17					ACT2	RGB(255,255,0)	NTC	SYBR	None
330	N18					ACT2	RGB(255,255,0)	NTC	SYBR	None
331	N19					EVD-SPL	RGB(128,255,0)	NTC	SYBR	None
332	N20					EVD-SPL	RGB(128,255,0)	NTC	SYBR	None
333	N21					EVD-SPL	RGB(128,255,0)	NTC	SYBR	None
334	N22					EVD-UNSPL	RGB(0,128,192)	NTC	SYBR	None
335	N23					EVD-UNSPL	RGB(0,128,192)	NTC	SYBR	None
336	N24					EVD-UNSPL	RGB(0,128,192)	NTC	SYBR	None
337	O1	F6.6+	RGB(139,137,112)			RT-ACT2	RGB(255,255,128)	UNKNOWN	SYBR	None
338	O2	F6.6+	RGB(139,137,112)			RT-ACT2	RGB(255,255,128)	UNKNOWN	SYBR	None
339	O3	F6.6+	RGB(139,137,112)			RT-ACT2	RGB(255,255,128)	UNKNOWN	SYBR	None
340	O4	F6.6+	RGB(139,137,112)			ACT2	RGB(255,255,0)	UNKNOWN	SYBR	None
341	O5	F6.6+	RGB(139,137,112)			ACT2	RGB(255,255,0)	UNKNOWN	SYBR	None
342	O6	F6.6+	RGB(139,137,112)			ACT2	RGB(255,255,0)	UNKNOWN	SYBR	None
343	O7	F6.6+	RGB(139,137,112)			EVD-SPL	RGB(128,255,0)	UNKNOWN	SYBR	None
344	O8	F6.6+	RGB(139,137,112)			EVD-SPL	RGB(128,255,0)	UNKNOWN	SYBR	None
345	O9	F6.6+	RGB(139,137,112)			EVD-SPL	RGB(128,255,0)	UNKNOWN	SYBR	None
346	O10	F6.6+	RGB(139,137,112)			EVD-UNSPL	RGB(0,128,192)	UNKNOWN	SYBR	None
347	O11	F6.6+	RGB(139,137,112)			EVD-UNSPL	RGB(0,128,192)	UNKNOWN	SYBR	None
348	O12	F6.6+	RGB(139,137,112)			EVD-UNSPL	RGB(0,128,192)	UNKNOWN	SYBR	None
349	O13
350	O14
351	O15
352	O16
353	O17
354	O18
355	O19
356	O20
357	O21
358	O22
359	O23
360	O24
361	P1	F6.4-	RGB(238,220,130)			RT-ACT2	RGB(255,255,128)	UNKNOWN	SYBR	None
362	P2	F6.4-	RGB(238,220,130)			RT-ACT2	RGB(255,255,128)	UNKNOWN	SYBR	None
363	P3	F6.4-	RGB(238,220,130)			RT-ACT2	RGB(255,255,128)	UNKNOWN	SYBR	None
364	P4	F6.4-	RGB(238,220,130)			ACT2	RGB(255,255,0)	UNKNOWN	SYBR	None
365	P5	F6.4-	RGB(238,220,130)			ACT2	RGB(255,255,0)	UNKNOWN	SYBR	None
366	P6	F6.4-	RGB(238,220,130)			ACT2	RGB(255,255,0)	UNKNOWN	SYBR	None
367	P7	F6.4-	RGB(238,220,130)			EVD-SPL	RGB(128,255,0)	UNKNOWN	SYBR	None
368	P8	F6.4-	RGB(238,220,130)			EVD-SPL	RGB(128,255,0)	UNKNOWN	SYBR	None
369	P9	F6.4-	RGB(238,220,130)			EVD-SPL	RGB(128,255,0)	UNKNOWN	SYBR	None
370	P10	F6.4-	RGB(238,220,130)			EVD-UNSPL	RGB(0,128,192)	UNKNOWN	SYBR	None
371	P11	F6.4-	RGB(238,220,130)			EVD-UNSPL	RGB(0,128,192)	UNKNOWN	SYBR	None
372	P12	F6.4-	RGB(238,220,130)			EVD-UNSPL	RGB(0,128,192)	UNKNOWN	SYBR	None
373	P13
374	P14
375	P15
376	P16
377	P17
378	P18
379	P19
380	P20
381	P21
382	P22
383	P23
384	P24

## Sheet: Amplification Data
Block Type	384-Well Block
Calibration Background is expired	No
Calibration Background performed on	06-16-2021
Calibration Pure Dye ABY is expired	No
Calibration Pure Dye ABY performed on	06-16-2021
Calibration Pure Dye CY5 is expired	No
Calibration Pure Dye CY5 performed on	06-16-2021
Calibration Pure Dye FAM is expired	No
Calibration Pure Dye FAM performed on	06-16-2021
Calibration Pure Dye JUN is expired	No
Calibration Pure Dye JUN performed on	06-16-2021
Calibration Pure Dye MUSTANG PURPLE is expired	No
Calibration Pure Dye MUSTANG PURPLE performed on	06-16-2021
Calibration Pure Dye NED is expired	No
Calibration Pure Dye NED performed on	06-16-2021
Calibration Pure Dye ROX is expired	No
Calibration Pure Dye ROX performed on	06-16-2021
Calibration Pure Dye SYBR is expired	No
Calibration Pure Dye SYBR performed on	06-16-2021
Calibration Pure Dye TAMRA is expired	No
Calibration Pure Dye TAMRA performed on	06-16-2021
Calibration Pure Dye VIC is expired	No
Calibration Pure Dye VIC performed on	06-16-2021
Calibration ROI is expired	No
Calibration ROI performed on	06-16-2021
Calibration Uniformity is expired	No
Calibration Uniformity performed on	06-16-2021
Chemistry	SYBR_GREEN
Date Created	2022-01-27 21:47:56 PM CET
Experiment Barcode
Experiment File Name	C:\Users\lab.user\Desktop\qPCR\Marieke\Charact_individuals\rdr6_F6_individuals_EL_rep_270122.eds
Experiment Name	rdr6_F6_individuals_EL_270122
Experiment Run End Time	2022-01-27 22:10:23 PM CET
Experiment Type	Comparative Cт (ΔΔCт)
Instrument Name	272531281
Instrument Serial Number	272531281
Instrument Type	QuantStudio™ 5 System
Passive Reference	ROX
Post-read Stage/Step
Pre-read Stage/Step
Quantification Cycle Method	Ct
Signal Smoothing On	true
Stage where Melt Analysis is performed	Stage3
Stage/ Cycle where Ct Analysis is performed	Stage2, Step2
Well	Well Position	Cycle	Target Name	Rn	Delta Rn
1	A1	1	RT-ACT2	0.224767	-0.00613157
1	A1	2	RT-ACT2	0.226425	-0.00437533
1	A1	3	RT-ACT2	0.229377	-0.00132574
1	A1	4	RT-ACT2	0.228637	-0.00196822
1	A1	5	RT-ACT2	0.229281	-0.00122692
1	A1	6	RT-ACT2	0.228203	-0.00220753
1	A1	7	RT-ACT2	0.229288	-0.00102516
1	A1	8	RT-ACT2	0.234225	0.0040099
1	A1	9	RT-ACT2	0.234652	0.00453444
1	A1	10	RT-ACT2	0.232272	0.0022521
1	A1	11	RT-ACT2	0.231611	0.00168821
1	A1	12	RT-ACT2	0.232364	0.00253933
1	A1	13	RT-ACT2	0.231501	0.00177313
1	A1	14	RT-ACT2	0.228332	-0.00129827
1	A1	15	RT-ACT2	0.227825	-0.00170711
1	A1	16	RT-ACT2	0.230536	0.0011009
1	A1	17	RT-ACT2	0.230444	0.00110633
1	A1	18	RT-ACT2	0.227254	-0.00198634
1	A1	19	RT-ACT2	0.226076	-0.0030659
1	A1	20	RT-ACT2	0.225529	-0.00351616
1	A1	21	RT-ACT2	0.226006	-0.00294155
1	A1	22	RT-ACT2	0.228482	-0.000367709
1	A1	23	RT-ACT2	0.228029	-0.000723245
1	A1	24	RT-ACT2	0.225142	-0.00351214
1	A1	25	RT-ACT2	0.226113	-0.00244403
1	A1	26	RT-ACT2	0.232394	0.00393409
1	A1	27	RT-ACT2	0.23474	0.00637761
1	A1	28	RT-ACT2	0.241277	0.0130122
1	A1	29	RT-ACT2	0.253304	0.0251369
1	A1	30	RT-ACT2	0.277876	0.0498071
1	A1	31	RT-ACT2	0.322973	0.0950012
1	A1	32	RT-ACT2	0.415835	0.187961
1	A1	33	RT-ACT2	0.586646	0.358869
1	A1	34	RT-ACT2	0.880744	0.653065
1	A1	35	RT-ACT2	1.35364	1.12606
1	A1	36	RT-ACT2	1.98371	1.75622
1	A1	37	RT-ACT2	2.68147	2.45409
1	A1	38	RT-ACT2	3.41884	3.19156
1	A1	39	RT-ACT2	4.20321	3.97602
1	A1	40	RT-ACT2	4.83722	4.61013
2	A2	1	RT-ACT2	0.220241	-0.00571246
2	A2	2	RT-ACT2	0.220647	-0.00482928
2	A2	3	RT-ACT2	0.222195	-0.00280341
2	A2	4	RT-ACT2	0.22381	-0.000711662
2	A2	5	RT-ACT2	0.224175	0.000131296
2	A2	6	RT-ACT2	0.220871	-0.0026959
2	A2	7	RT-ACT2	0.220605	-0.00248393
2	A2	8	RT-ACT2	0.224324	0.00171274
2	A2	9	RT-ACT2	0.225345	0.00321133
2	A2	10	RT-ACT2	0.225509	0.00385281
2	A2	11	RT-ACT2	0.22315	0.0019712
2	A2	12	RT-ACT2	0.222046	0.00134457
2	A2	13	RT-ACT2	0.221662	0.00143794
2	A2	14	RT-ACT2	0.221256	0.00150929
2	A2	15	RT-ACT2	0.219194	-7.56883e-05
2	A2	16	RT-ACT2	0.21787	-0.000921777
2	A2	17	RT-ACT2	0.216612	-0.00170223
2	A2	18	RT-ACT2	0.216172	-0.00166536
2	A2	19	RT-ACT2	0.216704	-0.000655614
2	A2	20	RT-ACT2	0.216894	1.16738e-05
2	A2	21	RT-ACT2	0.214204	-0.00220052
2	A2	22	RT-ACT2	0.214176	-0.00175121
2	A2	23	RT-ACT2	0.217106	0.00165622
2	A2	24	RT-ACT2	0.216739	0.00176657
2	A2	25	RT-ACT2	0.21344	-0.00105487
2	A2	26	RT-ACT2	0.214134	0.000116529
2	A2	27	RT-ACT2	0.222467	0.00892663
2	A2	28	RT-ACT2	0.232053	0.0189899
2	A2	29	RT-ACT2	0.24946	0.0368751
2	A2	30	RT-ACT2	0.27733	0.0652227
2	A2	31	RT-ACT2	0.336399	0.124769
2	A2	32	RT-ACT2	0.446303	0.23515
2	A2	33	RT-ACT2	0.652798	0.442122
2	A2	34	RT-ACT2	1.00176	0.791565
2	A2	35	RT-ACT2	1.53216	1.32244
2	A2	36	RT-ACT2	2.19837	1.98912
2	A2	37	RT-ACT2	2.90513	2.69636
2	A2	38	RT-ACT2	3.67328	3.46499
2	A2	39	RT-ACT2	4.44628	4.23847
2	A2	40	RT-ACT2	5.04997	4.84264
3	A3	1	RT-ACT2	0.242487	-0.00662894
3	A3	2	RT-ACT2	0.242271	-0.00647442
3	A3	3	RT-ACT2	0.243591	-0.00478355
3	A3	4	RT-ACT2	0.244758	-0.00324538
3	A3	5	RT-ACT2	0.246369	-0.00126322
3	A3	6	RT-ACT2	0.247825	0.000562979
3	A3	7	RT-ACT2	0.24829	0.00139983
3	A3	8	RT-ACT2	0.24864	0.00212051
3	A3	9	RT-ACT2	0.248987	0.00283768
3	A3	10	RT-ACT2	0.248481	0.00270283
3	A3	11	RT-ACT2	0.245032	-0.000375157
3	A3	12	RT-ACT2	0.244388	-0.000648326
3	A3	13	RT-ACT2	0.246276	0.00161061
3	A3	14	RT-ACT2	0.246392	0.00209702
3	A3	15	RT-ACT2	0.245678	0.00175444
3	A3	16	RT-ACT2	0.244326	0.00077269
3	A3	17	RT-ACT2	0.24343	0.000247945
3	A3	18	RT-ACT2	0.24262	-0.000191431
3	A3	19	RT-ACT2	0.242119	-0.000321102
3	A3	20	RT-ACT2	0.241665	-0.000404951
3	A3	21	RT-ACT2	0.241402	-0.000296814
3	A3	22	RT-ACT2	0.240927	-0.000400602
3	A3	23	RT-ACT2	0.239049	-0.00190784
3	A3	24	RT-ACT2	0.238563	-0.00202346
3	A3	25	RT-ACT2	0.239062	-0.00115329
3	A3	26	RT-ACT2	0.240753	0.000908596
3	A3	27	RT-ACT2	0.24602	0.00654664
3	A3	28	RT-ACT2	0.252588	0.0134858
3	A3	29	RT-ACT2	0.265874	0.0271424
3	A3	30	RT-ACT2	0.288013	0.0496525
3	A3	31	RT-ACT2	0.33658	0.09859
3	A3	32	RT-ACT2	0.432196	0.194577
3	A3	33	RT-ACT2	0.604156	0.366908
3	A3	34	RT-ACT2	0.910917	0.674039
3	A3	35	RT-ACT2	1.39673	1.16022
3	A3	36	RT-ACT2	2.03973	1.8036
3	A3	37	RT-ACT2	2.74995	2.51418
3	A3	38	RT-ACT2	3.48836	3.25296
3	A3	39	RT-ACT2	4.26833	4.03331
3	A3	40	RT-ACT2	4.90976	4.6751
4	A4	1
4	A4	2
4	A4	3
4	A4	4
4	A4	5
4	A4	6
4	A4	7
4	A4	8
4	A4	9
4	A4	10
4	A4	11
4	A4	12
4	A4	13
4	A4	14
4	A4	15
4	A4	16
4	A4	17
4	A4	18
4	A4	19
4	A4	20
4	A4	21
4	A4	22
4	A4	23
4	A4	24
4	A4	25
4	A4	26
4	A4	27
4	A4	28
4	A4	29
4	A4	30
4	A4	31
4	A4	32
4	A4	33
4	A4	34
4	A4	35
4	A4	36
4	A4	37
4	A4	38
4	A4	39
4	A4	40
5	A5	1	ACT2	0.582875	-0.0548474
5	A5	2	ACT2	0.609004	-0.0375206
5	A5	3	ACT2	0.644426	-0.0109016
5	A5	4	ACT2	0.664399	0.000269042
5	A5	5	ACT2	0.676929	0.00399717
5	A5	6	ACT2	0.686862	0.00512772
5	A5	7	ACT2	0.696397	0.00586035
5	A5	8	ACT2	0.703163	0.0038234
5	A5	9	ACT2	0.708144	2.1772e-06
5	A5	10	ACT2	0.714594	-0.0023508
5	A5	11	ACT2	0.723062	-0.00268509
5	A5	12	ACT2	0.731407	-0.00314241
5	A5	13	ACT2	0.748315	0.00496308
5	A5	14	ACT2	0.774354	0.0221993
5	A5	15	ACT2	0.808488	0.0475309
5	A5	16	ACT2	0.879954	0.110195
5	A5	17	ACT2	1.01679	0.238227
5	A5	18	ACT2	1.26676	0.479396
5	A5	19	ACT2	1.71767	0.921501
5	A5	20	ACT2	2.47514	1.67017
5	A5	21	ACT2	3.56326	2.74949
5	A5	22	ACT2	4.72992	3.90735
5	A5	23	ACT2	5.64512	4.81375
5	A5	24	ACT2	6.39486	5.55468
5	A5	25	ACT2	7.11898	6.27
5	A5	26	ACT2	7.70463	6.84685
5	A5	27	ACT2	8.11626	7.24968
5	A5	28	ACT2	8.39706	7.52167
5	A5	29	ACT2	8.59925	7.71506
5	A5	30	ACT2	8.74786	7.85487
5	A5	31	ACT2	8.85216	7.95037
5	A5	32	ACT2	8.9249	8.0143
5	A5	33	ACT2	8.98371	8.06431
5	A5	34	ACT2	9.03274	8.10454
5	A5	35	ACT2	9.05814	8.12113
5	A5	36	ACT2	9.06329	8.11748
5	A5	37	ACT2	9.06859	8.11398
5	A5	38	ACT2	9.07204	8.10862
5	A5	39	ACT2	9.06339	8.09117
5	A5	40	ACT2	9.06997	8.08895
6	A6	1	ACT2	0.575652	-0.0588343
6	A6	2	ACT2	0.600755	-0.0419533
6	A6	3	ACT2	0.636846	-0.0140827
6	A6	4	ACT2	0.658346	-0.000804326
6	A6	5	ACT2	0.674017	0.0066451
6	A6	6	ACT2	0.683922	0.00832908
6	A6	7	ACT2	0.689412	0.00559732
6	A6	8	ACT2	0.697625	0.00558937
6	A6	9	ACT2	0.699968	-0.000289405
6	A6	10	ACT2	0.703613	-0.00486552
6	A6	11	ACT2	0.713643	-0.00305636
6	A6	12	ACT2	0.721858	-0.00306259
6	A6	13	ACT2	0.733977	0.000835415
6	A6	14	ACT2	0.755717	0.0143539
6	A6	15	ACT2	0.792174	0.0425889
6	A6	16	ACT2	0.865779	0.107973
6	A6	17	ACT2	1.00769	0.241667
6	A6	18	ACT2	1.26164	0.487396
6	A6	19	ACT2	1.71939	0.936924
6	A6	20	ACT2	2.46841	1.67772
6	A6	21	ACT2	3.51592	2.717
6	A6	22	ACT2	4.59247	3.78534
6	A6	23	ACT2	5.38572	4.57037
6	A6	24	ACT2	6.02532	5.20174
6	A6	25	ACT2	6.60689	5.7751
6	A6	26	ACT2	7.05114	6.21112
6	A6	27	ACT2	7.37532	6.52708
6	A6	28	ACT2	7.59605	6.73959
6	A6	29	ACT2	7.76455	6.89987
6	A6	30	ACT2	7.87331	7.0004
6	A6	31	ACT2	7.94345	7.06232
6	A6	32	ACT2	7.99691	7.10756
6	A6	33	ACT2	8.03634	7.13877
6	A6	34	ACT2	8.07815	7.17236
6	A6	35	ACT2	8.09438	7.18037
6	A6	36	ACT2	8.09868	7.17645
6	A6	37	ACT2	8.11356	7.18311
6	A6	38	ACT2	8.11343	7.17475
6	A6	39	ACT2	8.11068	7.16379
6	A6	40	ACT2	8.10145	7.14633
7	A7	1	EVD-SPL	0.602234	-0.0896868
7	A7	2	EVD-SPL	0.629357	-0.0677571
7	A7	3	EVD-SPL	0.668403	-0.033904
7	A7	4	EVD-SPL	0.694635	-0.0128663
7	A7	5	EVD-SPL	0.709057	-0.00363733
7	A7	6	EVD-SPL	0.719932	0.00204374
7	A7	7	EVD-SPL	0.72974	0.00665819
7	A7	8	EVD-SPL	0.737995	0.00972011
7	A7	9	EVD-SPL	0.743317	0.00984877
7	A7	10	EVD-SPL	0.747316	0.00865451
7	A7	11	EVD-SPL	0.753444	0.00958861
7	A7	12	EVD-SPL	0.757095	0.00804619
7	A7	13	EVD-SPL	0.758824	0.00458182
7	A7	14	EVD-SPL	0.766747	0.00731121
7	A7	15	EVD-SPL	0.770501	0.00587126
7	A7	16	EVD-SPL	0.776712	0.0068894
7	A7	17	EVD-SPL	0.780084	0.00506744
7	A7	18	EVD-SPL	0.780007	-0.000202713
7	A7	19	EVD-SPL	0.783484	-0.00191953
7	A7	20	EVD-SPL	0.789725	-0.000872245
7	A7	21	EVD-SPL	0.791702	-0.00408806
7	A7	22	EVD-SPL	0.795366	-0.00561772
7	A7	23	EVD-SPL	0.801367	-0.0048104
7	A7	24	EVD-SPL	0.806146	-0.0052245
7	A7	25	EVD-SPL	0.81278	-0.00378394
7	A7	26	EVD-SPL	0.814403	-0.00735447
7	A7	27	EVD-SPL	0.826863	-8.82112e-05
7	A7	28	EVD-SPL	0.836172	0.00402669
7	A7	29	EVD-SPL	0.856208	0.0188693
7	A7	30	EVD-SPL	0.891001	0.0484689
7	A7	31	EVD-SPL	0.957378	0.109652
7	A7	32	EVD-SPL	1.08225	0.229334
7	A7	33	EVD-SPL	1.32021	0.462093
7	A7	34	EVD-SPL	1.74071	0.8774
7	A7	35	EVD-SPL	2.44542	1.57692
7	A7	36	EVD-SPL	3.46368	2.58998
7	A7	37	EVD-SPL	4.61054	3.73166
7	A7	38	EVD-SPL	5.6019	4.71782
7	A7	39	EVD-SPL	6.43203	5.54276
7	A7	40	EVD-SPL	7.15135	6.25689
8	A8	1	EVD-SPL	0.626347	-0.0983627
8	A8	2	EVD-SPL	0.655608	-0.0745175
8	A8	3	EVD-SPL	0.697026	-0.0385155
8	A8	4	EVD-SPL	0.721913	-0.0190442
8	A8	5	EVD-SPL	0.740118	-0.0062551
8	A8	6	EVD-SPL	0.753037	0.00124773
8	A8	7	EVD-SPL	0.761778	0.00457329
8	A8	8	EVD-SPL	0.774503	0.0118822
8	A8	9	EVD-SPL	0.778684	0.0106478
8	A8	10	EVD-SPL	0.786611	0.0131585
8	A8	11	EVD-SPL	0.792091	0.013223
8	A8	12	EVD-SPL	0.792604	0.00831986
8	A8	13	EVD-SPL	0.798334	0.00863443
8	A8	14	EVD-SPL	0.805993	0.0108769
8	A8	15	EVD-SPL	0.808185	0.00765335
8	A8	16	EVD-SPL	0.811567	0.00561997
8	A8	17	EVD-SPL	0.81786	0.00649644
8	A8	18	EVD-SPL	0.822652	0.00587313
8	A8	19	EVD-SPL	0.824886	0.00269075
8	A8	20	EVD-SPL	0.825373	-0.00223756
8	A8	21	EVD-SPL	0.829818	-0.00320819
8	A8	22	EVD-SPL	0.83069	-0.00775277
8	A8	23	EVD-SPL	0.836437	-0.00742157
8	A8	24	EVD-SPL	0.840013	-0.00926117
8	A8	25	EVD-SPL	0.848099	-0.0065912
8	A8	26	EVD-SPL	0.853993	-0.0061126
8	A8	27	EVD-SPL	0.861024	-0.00449752
8	A8	28	EVD-SPL	0.873858	0.00292103
8	A8	29	EVD-SPL	0.901285	0.024932
8	A8	30	EVD-SPL	0.94482	0.0630506
8	A8	31	EVD-SPL	1.02439	0.137208
8	A8	32	EVD-SPL	1.1859	0.293297
8	A8	33	EVD-SPL	1.48467	0.586652
8	A8	34	EVD-SPL	2.0086	1.10516
8	A8	35	EVD-SPL	2.8512	1.94235
8	A8	36	EVD-SPL	3.96281	3.04855
8	A8	37	EVD-SPL	5.06956	4.14988
8	A8	38	EVD-SPL	5.97392	5.04882
8	A8	39	EVD-SPL	6.75467	5.82415
8	A8	40	EVD-SPL	7.41924	6.48331
9	A9	1	EVD-SPL	0.559072	-0.0997398
9	A9	2	EVD-SPL	0.58644	-0.0775069
9	A9	3	EVD-SPL	0.626068	-0.0430141
9	A9	4	EVD-SPL	0.650468	-0.0237485
9	A9	5	EVD-SPL	0.668154	-0.0111973
9	A9	6	EVD-SPL	0.682419	-0.00206813
9	A9	7	EVD-SPL	0.694684	0.00506205
9	A9	8	EVD-SPL	0.709404	0.0146474
9	A9	9	EVD-SPL	0.716591	0.016699
9	A9	10	EVD-SPL	0.724544	0.0195168
9	A9	11	EVD-SPL	0.727948	0.017786
9	A9	12	EVD-SPL	0.730173	0.0148762
9	A9	13	EVD-SPL	0.734818	0.0143865
9	A9	14	EVD-SPL	0.738893	0.0133256
9	A9	15	EVD-SPL	0.738122	0.0074201
9	A9	16	EVD-SPL	0.739257	0.00342019
9	A9	17	EVD-SPL	0.742083	0.00111133
9	A9	18	EVD-SPL	0.742879	-0.00322797
9	A9	19	EVD-SPL	0.750543	-0.000699025
9	A9	20	EVD-SPL	0.755168	-0.00120932
9	A9	21	EVD-SPL	0.759721	-0.00179096
9	A9	22	EVD-SPL	0.763276	-0.00337122
9	A9	23	EVD-SPL	0.763806	-0.00797617
9	A9	24	EVD-SPL	0.766511	-0.0104065
9	A9	25	EVD-SPL	0.771707	-0.0103454
9	A9	26	EVD-SPL	0.777991	-0.00919652
9	A9	27	EVD-SPL	0.784702	-0.00761999
9	A9	28	EVD-SPL	0.802444	0.00498643
9	A9	29	EVD-SPL	0.82971	0.0271182
9	A9	30	EVD-SPL	0.885038	0.0773103
9	A9	31	EVD-SPL	0.988808	0.175945
9	A9	32	EVD-SPL	1.18054	0.362541
9	A9	33	EVD-SPL	1.53202	0.708883
9	A9	34	EVD-SPL	2.11588	1.28761
9	A9	35	EVD-SPL	2.98695	2.15355
9	A9	36	EVD-SPL	4.02029	3.18175
9	A9	37	EVD-SPL	4.95545	4.11178
9	A9	38	EVD-SPL	5.76312	4.91432
9	A9	39	EVD-SPL	6.49918	5.64524
9	A9	40	EVD-SPL	7.09559	6.23652
10	A10	1	EVD-UNSPL	0.638023	-0.0814934
10	A10	2	EVD-UNSPL	0.66554	-0.0596274
10	A10	3	EVD-UNSPL	0.702629	-0.0281875
10	A10	4	EVD-UNSPL	0.727778	-0.0086893
10	A10	5	EVD-UNSPL	0.741645	-0.000471929
10	A10	6	EVD-UNSPL	0.75106	0.00329292
10	A10	7	EVD-UNSPL	0.760433	0.00701538
10	A10	8	EVD-UNSPL	0.767412	0.00834479
10	A10	9	EVD-UNSPL	0.769289	0.00457119
10	A10	10	EVD-UNSPL	0.77737	0.00700268
10	A10	11	EVD-UNSPL	0.783842	0.00782491
10	A10	12	EVD-UNSPL	0.78887	0.0072022
10	A10	13	EVD-UNSPL	0.794	0.00668218
10	A10	14	EVD-UNSPL	0.798751	0.00578321
10	A10	15	EVD-UNSPL	0.799292	0.000674649
10	A10	16	EVD-UNSPL	0.804499	0.00023099
10	A10	17	EVD-UNSPL	0.810886	0.000967681
10	A10	18	EVD-UNSPL	0.815144	-0.000424049
10	A10	19	EVD-UNSPL	0.816462	-0.0047562
10	A10	20	EVD-UNSPL	0.825569	-0.00129861
10	A10	21	EVD-UNSPL	0.830557	-0.00196084
10	A10	22	EVD-UNSPL	0.836486	-0.00168173
10	A10	23	EVD-UNSPL	0.84181	-0.00200803
10	A10	24	EVD-UNSPL	0.843982	-0.00548634
10	A10	25	EVD-UNSPL	0.85049	-0.00462824
10	A10	26	EVD-UNSPL	0.860646	-0.000122384
10	A10	27	EVD-UNSPL	0.872391	0.00597282
10	A10	28	EVD-UNSPL	0.895279	0.0232106
10	A10	29	EVD-UNSPL	0.935681	0.0579628
10	A10	30	EVD-UNSPL	1.01693	0.133563
10	A10	31	EVD-UNSPL	1.1668	0.277784
10	A10	32	EVD-UNSPL	1.44363	0.548957
10	A10	33	EVD-UNSPL	1.93917	1.03885
10	A10	34	EVD-UNSPL	2.76127	1.8553
10	A10	35	EVD-UNSPL	3.88428	2.97266
10	A10	36	EVD-UNSPL	5.04133	4.12406
10	A10	37	EVD-UNSPL	5.98435	5.06143
10	A10	38	EVD-UNSPL	6.75658	5.82801
10	A10	39	EVD-UNSPL	7.49109	6.55687
10	A10	40	EVD-UNSPL	8.02004	7.08017
11	A11	1	EVD-UNSPL	0.632387	-0.0785045
11	A11	2	EVD-UNSPL	0.659833	-0.0568243
11	A11	3	EVD-UNSPL	0.697016	-0.025407
11	A11	4	EVD-UNSPL	0.71859	-0.00959892
11	A11	5	EVD-UNSPL	0.731365	-0.00258905
11	A11	6	EVD-UNSPL	0.74068	0.000959982
11	A11	7	EVD-UNSPL	0.745027	-0.000459505
11	A11	8	EVD-UNSPL	0.757276	0.00602369
11	A11	9	EVD-UNSPL	0.766649	0.00963126
11	A11	10	EVD-UNSPL	0.775235	0.0124515
11	A11	11	EVD-UNSPL	0.779922	0.011373
11	A11	12	EVD-UNSPL	0.781432	0.00711677
11	A11	13	EVD-UNSPL	0.784424	0.00434288
11	A11	14	EVD-UNSPL	0.789515	0.00366833
11	A11	15	EVD-UNSPL	0.794061	0.00244846
11	A11	16	EVD-UNSPL	0.800211	0.00283303
11	A11	17	EVD-UNSPL	0.80738	0.00423576
11	A11	18	EVD-UNSPL	0.810392	0.00148185
11	A11	19	EVD-UNSPL	0.811925	-0.00275086
11	A11	20	EVD-UNSPL	0.817774	-0.002667
11	A11	21	EVD-UNSPL	0.822226	-0.00398093
11	A11	22	EVD-UNSPL	0.828026	-0.0039469
11	A11	23	EVD-UNSPL	0.830054	-0.00768483
11	A11	24	EVD-UNSPL	0.8371	-0.00640494
11	A11	25	EVD-UNSPL	0.848194	-0.00107659
11	A11	26	EVD-UNSPL	0.859052	0.0040155
11	A11	27	EVD-UNSPL	0.878993	0.0181908
11	A11	28	EVD-UNSPL	0.909936	0.0433681
11	A11	29	EVD-UNSPL	0.969945	0.0976111
11	A11	30	EVD-UNSPL	1.08108	0.202982
11	A11	31	EVD-UNSPL	1.29205	0.408181
11	A11	32	EVD-UNSPL	1.67564	0.786013
11	A11	33	EVD-UNSPL	2.32933	1.43393
11	A11	34	EVD-UNSPL	3.29664	2.39548
11	A11	35	EVD-UNSPL	4.43333	3.52641
11	A11	36	EVD-UNSPL	5.46169	4.54899
11	A11	37	EVD-UNSPL	6.30777	5.38931
11	A11	38	EVD-UNSPL	7.13461	6.21039
11	A11	39	EVD-UNSPL	7.83757	6.90758
11	A11	40	EVD-UNSPL	8.30349	7.36773
12	A12	1	EVD-UNSPL	0.706063	-0.0724017
12	A12	2	EVD-UNSPL	0.727673	-0.0567379
12	A12	3	EVD-UNSPL	0.763419	-0.0269377
12	A12	4	EVD-UNSPL	0.785907	-0.0103958
12	A12	5	EVD-UNSPL	0.798454	-0.0037948
12	A12	6	EVD-UNSPL	0.80624	-0.00195451
12	A12	7	EVD-UNSPL	0.815993	0.00185274
12	A12	8	EVD-UNSPL	0.82662	0.00653344
12	A12	9	EVD-UNSPL	0.834403	0.00837135
12	A12	10	EVD-UNSPL	0.843274	0.0112963
12	A12	11	EVD-UNSPL	0.848063	0.010139
12	A12	12	EVD-UNSPL	0.850645	0.00677478
12	A12	13	EVD-UNSPL	0.857779	0.00796307
12	A12	14	EVD-UNSPL	0.865149	0.00938714
12	A12	15	EVD-UNSPL	0.866379	0.00467122
12	A12	16	EVD-UNSPL	0.872285	0.00463135
12	A12	17	EVD-UNSPL	0.879456	0.00585617
12	A12	18	EVD-UNSPL	0.880496	0.000950651
12	A12	19	EVD-UNSPL	0.884071	-0.00142072
12	A12	20	EVD-UNSPL	0.885486	-0.00595132
12	A12	21	EVD-UNSPL	0.893979	-0.00340447
12	A12	22	EVD-UNSPL	0.899242	-0.00408718
12	A12	23	EVD-UNSPL	0.899352	-0.00992254
12	A12	24	EVD-UNSPL	0.904663	-0.0105582
12	A12	25	EVD-UNSPL	0.914165	-0.00700202
12	A12	26	EVD-UNSPL	0.930596	0.00348375
12	A12	27	EVD-UNSPL	0.955207	0.0221482
12	A12	28	EVD-UNSPL	0.99606	0.0570553
12	A12	29	EVD-UNSPL	1.07098	0.126029
12	A12	30	EVD-UNSPL	1.22601	0.275109
12	A12	31	EVD-UNSPL	1.50197	0.545128
12	A12	32	EVD-UNSPL	2.00268	1.03989
12	A12	33	EVD-UNSPL	2.83544	1.86671
12	A12	34	EVD-UNSPL	3.96016	2.98548
12	A12	35	EVD-UNSPL	5.11559	4.13496
12	A12	36	EVD-UNSPL	6.05032	5.06375
12	A12	37	EVD-UNSPL	6.80278	5.81026
12	A12	38	EVD-UNSPL	7.53413	6.53567
12	A12	39	EVD-UNSPL	8.10702	7.10261
12	A12	40	EVD-UNSPL	8.47343	7.46307
13	A13	1
13	A13	2
13	A13	3
13	A13	4
13	A13	5
13	A13	6
13	A13	7
13	A13	8
13	A13	9
13	A13	10
13	A13	11
13	A13	12
13	A13	13
13	A13	14
13	A13	15
13	A13	16
13	A13	17
13	A13	18
13	A13	19
13	A13	20
13	A13	21
13	A13	22
13	A13	23
13	A13	24
13	A13	25
13	A13	26
13	A13	27
13	A13	28
13	A13	29
13	A13	30
13	A13	31
13	A13	32
13	A13	33
13	A13	34
13	A13	35
13	A13	36
13	A13	37
13	A13	38
13	A13	39
13	A13	40
14	A14	1
14	A14	2
14	A14	3
14	A14	4
14	A14	5
14	A14	6
14	A14	7
14	A14	8
14	A14	9
14	A14	10
14	A14	11
14	A14	12
14	A14	13
14	A14	14
14	A14	15
14	A14	16
14	A14	17
14	A14	18
14	A14	19
14	A14	20
14	A14	21
14	A14	22
14	A14	23
14	A14	24
14	A14	25
14	A14	26
14	A14	27
14	A14	28
14	A14	29
14	A14	30
14	A14	31
14	A14	32
14	A14	33
14	A14	34
14	A14	35
14	A14	36
14	A14	37
14	A14	38
14	A14	39
14	A14	40
15	A15	1
15	A15	2
15	A15	3
15	A15	4
15	A15	5
15	A15	6
15	A15	7
15	A15	8
15	A15	9
15	A15	10
15	A15	11
15	A15	12
15	A15	13
15	A15	14
15	A15	15
15	A15	16
15	A15	17
15	A15	18
15	A15	19
15	A15	20
15	A15	21
15	A15	22
15	A15	23
15	A15	24
15	A15	25
15	A15	26
15	A15	27
15	A15	28
15	A15	29
15	A15	30
15	A15	31
15	A15	32
15	A15	33
15	A15	34
15	A15	35
15	A15	36
15	A15	37
15	A15	38
15	A15	39
15	A15	40
16	A16	1
16	A16	2
16	A16	3
16	A16	4
16	A16	5
16	A16	6
16	A16	7
16	A16	8
16	A16	9
16	A16	10
16	A16	11
16	A16	12
16	A16	13
16	A16	14
16	A16	15
16	A16	16
16	A16	17
16	A16	18
16	A16	19
16	A16	20
16	A16	21
16	A16	22
16	A16	23
16	A16	24
16	A16	25
16	A16	26
16	A16	27
16	A16	28
16	A16	29
16	A16	30
16	A16	31
16	A16	32
16	A16	33
16	A16	34
16	A16	35
16	A16	36
16	A16	37
16	A16	38
16	A16	39
16	A16	40
17	A17	1
17	A17	2
17	A17	3
17	A17	4
17	A17	5
17	A17	6
17	A17	7
17	A17	8
17	A17	9
17	A17	10
17	A17	11
17	A17	12
17	A17	13
17	A17	14
17	A17	15
17	A17	16
17	A17	17
17	A17	18
17	A17	19
17	A17	20
17	A17	21
17	A17	22
17	A17	23
17	A17	24
17	A17	25
17	A17	26
17	A17	27
17	A17	28
17	A17	29
17	A17	30
17	A17	31
17	A17	32
17	A17	33
17	A17	34
17	A17	35
17	A17	36
17	A17	37
17	A17	38
17	A17	39
17	A17	40
18	A18	1
18	A18	2
18	A18	3
18	A18	4
18	A18	5
18	A18	6
18	A18	7
18	A18	8
18	A18	9
18	A18	10
18	A18	11
18	A18	12
18	A18	13
18	A18	14
18	A18	15
18	A18	16
18	A18	17
18	A18	18
18	A18	19
18	A18	20
18	A18	21
18	A18	22
18	A18	23
18	A18	24
18	A18	25
18	A18	26
18	A18	27
18	A18	28
18	A18	29
18	A18	30
18	A18	31
18	A18	32
18	A18	33
18	A18	34
18	A18	35
18	A18	36
18	A18	37
18	A18	38
18	A18	39
18	A18	40
19	A19	1
19	A19	2
19	A19	3
19	A19	4
19	A19	5
19	A19	6
19	A19	7
19	A19	8
19	A19	9
19	A19	10
19	A19	11
19	A19	12
19	A19	13
19	A19	14
19	A19	15
19	A19	16
19	A19	17
19	A19	18
19	A19	19
19	A19	20
19	A19	21
19	A19	22
19	A19	23
19	A19	24
19	A19	25
19	A19	26
19	A19	27
19	A19	28
19	A19	29
19	A19	30
19	A19	31
19	A19	32
19	A19	33
19	A19	34
19	A19	35
19	A19	36
19	A19	37
19	A19	38
19	A19	39
19	A19	40
20	A20	1
20	A20	2
20	A20	3
20	A20	4
20	A20	5
20	A20	6
20	A20	7
20	A20	8
20	A20	9
20	A20	10
20	A20	11
20	A20	12
20	A20	13
20	A20	14
20	A20	15
20	A20	16
20	A20	17
20	A20	18
20	A20	19
20	A20	20
20	A20	21
20	A20	22
20	A20	23
20	A20	24
20	A20	25
20	A20	26
20	A20	27
20	A20	28
20	A20	29
20	A20	30
20	A20	31
20	A20	32
20	A20	33
20	A20	34
20	A20	35
20	A20	36
20	A20	37
20	A20	38
20	A20	39
20	A20	40
21	A21	1
21	A21	2
21	A21	3
21	A21	4
21	A21	5
21	A21	6
21	A21	7
21	A21	8
21	A21	9
21	A21	10
21	A21	11
21	A21	12
21	A21	13
21	A21	14
21	A21	15
21	A21	16
21	A21	17
21	A21	18
21	A21	19
21	A21	20
21	A21	21
21	A21	22
21	A21	23
21	A21	24
21	A21	25
21	A21	26
21	A21	27
21	A21	28
21	A21	29
21	A21	30
21	A21	31
21	A21	32
21	A21	33
21	A21	34
21	A21	35
21	A21	36
21	A21	37
21	A21	38
21	A21	39
21	A21	40
22	A22	1
22	A22	2
22	A22	3
22	A22	4
22	A22	5
22	A22	6
22	A22	7
22	A22	8
22	A22	9
22	A22	10
22	A22	11
22	A22	12
22	A22	13
22	A22	14
22	A22	15
22	A22	16
22	A22	17
22	A22	18
22	A22	19
22	A22	20
22	A22	21
22	A22	22
22	A22	23
22	A22	24
22	A22	25
22	A22	26
22	A22	27
22	A22	28
22	A22	29
22	A22	30
22	A22	31
22	A22	32
22	A22	33
22	A22	34
22	A22	35
22	A22	36
22	A22	37
22	A22	38
22	A22	39
22	A22	40
23	A23	1
23	A23	2
23	A23	3
23	A23	4
23	A23	5
23	A23	6
23	A23	7
23	A23	8
23	A23	9
23	A23	10
23	A23	11
23	A23	12
23	A23	13
23	A23	14
23	A23	15
23	A23	16
23	A23	17
23	A23	18
23	A23	19
23	A23	20
23	A23	21
23	A23	22
23	A23	23
23	A23	24
23	A23	25
23	A23	26
23	A23	27
23	A23	28
23	A23	29
23	A23	30
23	A23	31
23	A23	32
23	A23	33
23	A23	34
23	A23	35
23	A23	36
23	A23	37
23	A23	38
23	A23	39
23	A23	40
24	A24	1
24	A24	2
24	A24	3
24	A24	4
24	A24	5
24	A24	6
24	A24	7
24	A24	8
24	A24	9
24	A24	10
24	A24	11
24	A24	12
24	A24	13
24	A24	14
24	A24	15
24	A24	16
24	A24	17
24	A24	18
24	A24	19
24	A24	20
24	A24	21
24	A24	22
24	A24	23
24	A24	24
24	A24	25
24	A24	26
24	A24	27
24	A24	28
24	A24	29
24	A24	30
24	A24	31
24	A24	32
24	A24	33
24	A24	34
24	A24	35
24	A24	36
24	A24	37
24	A24	38
24	A24	39
24	A24	40
25	B1	1	RT-ACT2	0.0952267	-0.00864661
25	B1	2	RT-ACT2	0.0958287	-0.00765162
25	B1	3	RT-ACT2	0.0984561	-0.00463119
25	B1	4	RT-ACT2	0.100525	-0.00216923
25	B1	5	RT-ACT2	0.100927	-0.00137396
25	B1	6	RT-ACT2	0.10101	-0.000898603
25	B1	7	RT-ACT2	0.101887	0.000371594
25	B1	8	RT-ACT2	0.103695	0.0025726
25	B1	9	RT-ACT2	0.105005	0.00427601
25	B1	10	RT-ACT2	0.104211	0.00387471
25	B1	11	RT-ACT2	0.1011	0.00115615
25	B1	12	RT-ACT2	0.100683	0.00113256
25	B1	13	RT-ACT2	0.103303	0.00414557
25	B1	14	RT-ACT2	0.101646	0.0028818
25	B1	15	RT-ACT2	0.0967316	-0.00164004
25	B1	16	RT-ACT2	0.0955192	-0.00245948
25	B1	17	RT-ACT2	0.0966001	-0.000985555
25	B1	18	RT-ACT2	0.0983739	0.00118115
25	B1	19	RT-ACT2	0.0973523	0.000552557
25	B1	20	RT-ACT2	0.0926199	-0.00378688
25	B1	21	RT-ACT2	0.0919592	-0.00405463
25	B1	22	RT-ACT2	0.0942222	-0.00139863
25	B1	23	RT-ACT2	0.0946299	-0.000597992
25	B1	24	RT-ACT2	0.0943844	-0.000450441
25	B1	25	RT-ACT2	0.0923833	-0.00205861
25	B1	26	RT-ACT2	0.092174	-0.00187498
25	B1	27	RT-ACT2	0.0938173	0.000161288
25	B1	28	RT-ACT2	0.0945166	0.00125365
25	B1	29	RT-ACT2	0.0976906	0.00482059
25	B1	30	RT-ACT2	0.10334	0.0108633
25	B1	31	RT-ACT2	0.10931	0.0172258
25	B1	32	RT-ACT2	0.12449	0.0327989
25	B1	33	RT-ACT2	0.156624	0.0653262
25	B1	34	RT-ACT2	0.218802	0.127897
25	B1	35	RT-ACT2	0.335455	0.244943
25	B1	36	RT-ACT2	0.557291	0.467172
25	B1	37	RT-ACT2	0.951593	0.861867
25	B1	38	RT-ACT2	1.59438	1.50505
25	B1	39	RT-ACT2	2.48381	2.39487
25	B1	40	RT-ACT2	3.34425	3.2557
26	B2	1	RT-ACT2	0.0827303	-0.00958271
26	B2	2	RT-ACT2	0.0841634	-0.00770532
26	B2	3	RT-ACT2	0.0863414	-0.00508309
26	B2	4	RT-ACT2	0.0898962	-0.00108394
26	B2	5	RT-ACT2	0.0891008	-0.00143511
26	B2	6	RT-ACT2	0.0888173	-0.00127431
26	B2	7	RT-ACT2	0.0898378	0.000190479
26	B2	8	RT-ACT2	0.0896635	0.000460487
26	B2	9	RT-ACT2	0.0886134	-0.000145374
26	B2	10	RT-ACT2	0.0882952	-1.93191e-05
26	B2	11	RT-ACT2	0.0893076	0.00143736
26	B2	12	RT-ACT2	0.0895053	0.00207936
26	B2	13	RT-ACT2	0.0910405	0.0040589
26	B2	14	RT-ACT2	0.090954	0.00441665
26	B2	15	RT-ACT2	0.0900958	0.00400276
26	B2	16	RT-ACT2	0.0879906	0.00234178
26	B2	17	RT-ACT2	0.0867068	0.0015023
26	B2	18	RT-ACT2	0.0851195	0.000359292
26	B2	19	RT-ACT2	0.0841991	-0.000116832
26	B2	20	RT-ACT2	0.0831994	-0.000672259
26	B2	21	RT-ACT2	0.08018	-0.00324738
26	B2	22	RT-ACT2	0.0801435	-0.00283954
26	B2	23	RT-ACT2	0.0836202	0.00108145
26	B2	24	RT-ACT2	0.0831987	0.00110418
26	B2	25	RT-ACT2	0.0782423	-0.00340788
26	B2	26	RT-ACT2	0.0774353	-0.00377063
26	B2	27	RT-ACT2	0.0792613	-0.00150032
26	B2	28	RT-ACT2	0.0792123	-0.00110505
26	B2	29	RT-ACT2	0.078021	-0.00185212
26	B2	30	RT-ACT2	0.0782461	-0.00118268
26	B2	31	RT-ACT2	0.0805845	0.00159997
26	B2	32	RT-ACT2	0.0804268	0.00188657
26	B2	33	RT-ACT2	0.0785071	0.000411124
26	B2	34	RT-ACT2	0.0794548	0.00180316
26	B2	35	RT-ACT2	0.0857643	0.0085569
26	B2	36	RT-ACT2	0.0926508	0.0158877
26	B2	37	RT-ACT2	0.117981	0.041662
26	B2	38	RT-ACT2	0.168962	0.0930877
26	B2	39	RT-ACT2	0.262011	0.186581
26	B2	40	RT-ACT2	0.398866	0.32388
27	B3	1	RT-ACT2	0.122191	-0.0106593
27	B3	2	RT-ACT2	0.123181	-0.00919835
27	B3	3	RT-ACT2	0.125207	-0.00670174
27	B3	4	RT-ACT2	0.127656	-0.00378116
27	B3	5	RT-ACT2	0.129028	-0.00193896
27	B3	6	RT-ACT2	0.131966	0.00147045
27	B3	7	RT-ACT2	0.132763	0.00273764
27	B3	8	RT-ACT2	0.13299	0.00343571
27	B3	9	RT-ACT2	0.131596	0.00251233
27	B3	10	RT-ACT2	0.130425	0.00181261
27	B3	11	RT-ACT2	0.130024	0.00188243
27	B3	12	RT-ACT2	0.129933	0.00226275
27	B3	13	RT-ACT2	0.128262	0.00106249
27	B3	14	RT-ACT2	0.127385	0.000655716
27	B3	15	RT-ACT2	0.126995	0.000737088
27	B3	16	RT-ACT2	0.126727	0.000940097
27	B3	17	RT-ACT2	0.12687	0.0015531
27	B3	18	RT-ACT2	0.125092	0.000246173
27	B3	19	RT-ACT2	0.121589	-0.00278602
27	B3	20	RT-ACT2	0.120967	-0.00293674
27	B3	21	RT-ACT2	0.122081	-0.00135188
27	B3	22	RT-ACT2	0.122045	-0.00091687
27	B3	23	RT-ACT2	0.121179	-0.00131276
27	B3	24	RT-ACT2	0.121104	-0.000916825
27	B3	25	RT-ACT2	0.122884	0.00133436
27	B3	26	RT-ACT2	0.129669	0.00859027
27	B3	27	RT-ACT2	0.143387	0.0227792
27	B3	28	RT-ACT2	0.171332	0.0511949
27	B3	29	RT-ACT2	0.230266	0.1106
27	B3	30	RT-ACT2	0.340337	0.221142
27	B3	31	RT-ACT2	0.553594	0.43487
27	B3	32	RT-ACT2	0.950783	0.832529
27	B3	33	RT-ACT2	1.63426	1.51648
27	B3	34	RT-ACT2	2.6607	2.54338
27	B3	35	RT-ACT2	3.84223	3.72539
27	B3	36	RT-ACT2	4.79694	4.68057
27	B3	37	RT-ACT2	5.54926	5.43336
27	B3	38	RT-ACT2	6.2045	6.08907
27	B3	39	RT-ACT2	6.76564	6.65069
27	B3	40	RT-ACT2	7.11834	7.00385
28	B4	1	ACT2	0.554446	-0.0603325
28	B4	2	ACT2	0.584845	-0.0472924
28	B4	3	ACT2	0.633128	-0.0163686
28	B4	4	ACT2	0.666216	-0.000639135
28	B4	5	ACT2	0.687395	0.00318027
28	B4	6	ACT2	0.703748	0.00217492
28	B4	7	ACT2	0.723735	0.00480313
28	B4	8	ACT2	0.746371	0.01008
28	B4	9	ACT2	0.763023	0.0093729
28	B4	10	ACT2	0.776054	0.00504464
28	B4	11	ACT2	0.790513	0.00214518
28	B4	12	ACT2	0.798364	-0.00736272
28	B4	13	ACT2	0.810655	-0.0124305
28	B4	14	ACT2	0.830189	-0.0102564
28	B4	15	ACT2	0.868712	0.0109078
28	B4	16	ACT2	0.943286	0.0681229
28	B4	17	ACT2	1.09238	0.199859
28	B4	18	ACT2	1.36958	0.459697
28	B4	19	ACT2	1.86699	0.93975
28	B4	20	ACT2	2.69721	1.75261
28	B4	21	ACT2	3.85103	2.88907
28	B4	22	ACT2	5.01686	4.03754
28	B4	23	ACT2	5.86547	4.86879
28	B4	24	ACT2	6.66378	5.64975
28	B4	25	ACT2	7.39573	6.36434
28	B4	26	ACT2	7.95352	6.90476
28	B4	27	ACT2	8.34107	7.27496
28	B4	28	ACT2	8.59797	7.5145
28	B4	29	ACT2	8.76923	7.6684
28	B4	30	ACT2	8.88794	7.76975
28	B4	31	ACT2	8.9899	7.85435
28	B4	32	ACT2	9.06866	7.91576
28	B4	33	ACT2	9.11276	7.9425
28	B4	34	ACT2	9.15434	7.96671
28	B4	35	ACT2	9.16703	7.96204
28	B4	36	ACT2	9.18197	7.95963
28	B4	37	ACT2	9.19052	7.95082
28	B4	38	ACT2	9.1866	7.92954
28	B4	39	ACT2	9.18657	7.91215
28	B4	40	ACT2	9.18895	7.89717
29	B5	1	ACT2	0.59737	-0.0571028
29	B5	2	ACT2	0.626284	-0.0369295
29	B5	3	ACT2	0.664512	-0.00744285
29	B5	4	ACT2	0.68586	0.00516373
29	B5	5	ACT2	0.692517	0.00307998
29	B5	6	ACT2	0.699454	0.00127607
29	B5	7	ACT2	0.707246	0.000327183
29	B5	8	ACT2	0.715833	0.000172473
29	B5	9	ACT2	0.723228	-0.00117302
29	B5	10	ACT2	0.732199	-0.000943576
29	B5	11	ACT2	0.741424	-0.00045998
29	B5	12	ACT2	0.754033	0.00340809
29	B5	13	ACT2	0.772843	0.0134774
29	B5	14	ACT2	0.808808	0.0407009
29	B5	15	ACT2	0.871298	0.0944495
29	B5	16	ACT2	0.982681	0.197092
29	B5	17	ACT2	1.19702	0.402694
29	B5	18	ACT2	1.5877	0.784631
29	B5	19	ACT2	2.25241	1.4406
29	B5	20	ACT2	3.26509	2.44454
29	B5	21	ACT2	4.48522	3.65592
29	B5	22	ACT2	5.52936	4.69132
29	B5	23	ACT2	6.30633	5.45955
29	B5	24	ACT2	7.06437	6.20886
29	B5	25	ACT2	7.71347	6.84921
29	B5	26	ACT2	8.19358	7.32058
29	B5	27	ACT2	8.51041	7.62866
29	B5	28	ACT2	8.72881	7.83832
29	B5	29	ACT2	8.88685	7.98763
29	B5	30	ACT2	9.00548	8.09752
29	B5	31	ACT2	9.08815	8.17144
29	B5	32	ACT2	9.15044	8.22499
29	B5	33	ACT2	9.17378	8.23959
29	B5	34	ACT2	9.18325	8.24032
29	B5	35	ACT2	9.2048	8.25313
29	B5	36	ACT2	9.21455	8.25413
29	B5	37	ACT2	9.21594	8.24679
29	B5	38	ACT2	9.20259	8.2247
29	B5	39	ACT2	9.20128	8.21464
29	B5	40	ACT2	9.18781	8.19244
30	B6	1	ACT2	0.545944	-0.0521852
30	B6	2	ACT2	0.573848	-0.0326292
30	B6	3	ACT2	0.606885	-0.00794115
30	B6	4	ACT2	0.624462	0.00128746
30	B6	5	ACT2	0.633704	0.00218018
30	B6	6	ACT2	0.644272	0.00439934
30	B6	7	ACT2	0.651942	0.00372142
30	B6	8	ACT2	0.657812	0.00124206
30	B6	9	ACT2	0.663885	-0.0010332
30	B6	10	ACT2	0.673623	0.000355785
30	B6	11	ACT2	0.679942	-0.00167391
30	B6	12	ACT2	0.687426	-0.00253798
30	B6	13	ACT2	0.700909	0.00259567
30	B6	14	ACT2	0.72111	0.014448
30	B6	15	ACT2	0.759722	0.0447118
30	B6	16	ACT2	0.823868	0.100509
30	B6	17	ACT2	0.940154	0.208447
30	B6	18	ACT2	1.15691	0.41685
30	B6	19	ACT2	1.53263	0.784228
30	B6	20	ACT2	2.1276	1.37085
30	B6	21	ACT2	2.9285	2.1634
30	B6	22	ACT2	3.8184	3.04495
30	B6	23	ACT2	4.70819	3.92639
30	B6	24	ACT2	5.5453	4.75516
30	B6	25	ACT2	6.3287	5.5302
30	B6	26	ACT2	6.93713	6.13028
30	B6	27	ACT2	7.36042	6.54523
30	B6	28	ACT2	7.63668	6.81314
30	B6	29	ACT2	7.82144	6.98954
30	B6	30	ACT2	7.93373	7.09349
30	B6	31	ACT2	7.99396	7.14537
30	B6	32	ACT2	8.02556	7.16863
30	B6	33	ACT2	8.03968	7.17439
30	B6	34	ACT2	8.03596	7.16232
30	B6	35	ACT2	8.03903	7.15704
30	B6	36	ACT2	8.05127	7.16094
30	B6	37	ACT2	8.04696	7.14828
30	B6	38	ACT2	8.05105	7.14402
30	B6	39	ACT2	8.04703	7.13165
30	B6	40	ACT2	8.04425	7.12052
31	B7	1	EVD-SPL	0.717994	-0.100984
31	B7	2	EVD-SPL	0.749912	-0.0781476
31	B7	3	EVD-SPL	0.795765	-0.0413761
31	B7	4	EVD-SPL	0.82537	-0.0208525
31	B7	5	EVD-SPL	0.848203	-0.00710075
31	B7	6	EVD-SPL	0.864001	-0.000383447
31	B7	7	EVD-SPL	0.884852	0.0113856
31	B7	8	EVD-SPL	0.903715	0.0211675
31	B7	9	EVD-SPL	0.915314	0.0236852
31	B7	10	EVD-SPL	0.923459	0.0227489
31	B7	11	EVD-SPL	0.930024	0.0202326
31	B7	12	EVD-SPL	0.933762	0.0148894
31	B7	13	EVD-SPL	0.937031	0.00907698
31	B7	14	EVD-SPL	0.940385	0.00334955
31	B7	15	EVD-SPL	0.944745	-0.00137163
31	B7	16	EVD-SPL	0.947326	-0.0078719
31	B7	17	EVD-SPL	0.951857	-0.0124222
31	B7	18	EVD-SPL	0.95815	-0.0152109
31	B7	19	EVD-SPL	0.962496	-0.0199464
31	B7	20	EVD-SPL	0.973038	-0.0184854
31	B7	21	EVD-SPL	0.99095	-0.00965477
31	B7	22	EVD-SPL	1.018	0.00831863
31	B7	23	EVD-SPL	1.07111	0.0523392
31	B7	24	EVD-SPL	1.16447	0.136622
31	B7	25	EVD-SPL	1.33791	0.300976
31	B7	26	EVD-SPL	1.65854	0.612531
31	B7	27	EVD-SPL	2.19649	1.1414
31	B7	28	EVD-SPL	2.98874	1.92457
31	B7	29	EVD-SPL	3.90565	2.83239
31	B7	30	EVD-SPL	4.7779	3.69557
31	B7	31	EVD-SPL	5.62849	4.53707
31	B7	32	EVD-SPL	6.42968	5.32918
31	B7	33	EVD-SPL	7.14215	6.03257
31	B7	34	EVD-SPL	7.69393	6.57526
31	B7	35	EVD-SPL	8.10116	6.97341
31	B7	36	EVD-SPL	8.40692	7.27009
31	B7	37	EVD-SPL	8.63455	7.48864
31	B7	38	EVD-SPL	8.80008	7.64509
31	B7	39	EVD-SPL	8.94158	7.77751
31	B7	40	EVD-SPL	9.03946	7.86631
32	B8	1	EVD-SPL	0.618409	-0.0849715
32	B8	2	EVD-SPL	0.649331	-0.0608808
32	B8	3	EVD-SPL	0.690082	-0.0269608
32	B8	4	EVD-SPL	0.714764	-0.00910994
32	B8	5	EVD-SPL	0.730077	-0.00062772
32	B8	6	EVD-SPL	0.742974	0.00543771
32	B8	7	EVD-SPL	0.758078	0.0137111
32	B8	8	EVD-SPL	0.763746	0.0125483
32	B8	9	EVD-SPL	0.767028	0.00899917
32	B8	10	EVD-SPL	0.774531	0.00967038
32	B8	11	EVD-SPL	0.778991	0.00729937
32	B8	12	EVD-SPL	0.782647	0.00412436
32	B8	13	EVD-SPL	0.785675	0.000321648
32	B8	14	EVD-SPL	0.792518	0.00033286
32	B8	15	EVD-SPL	0.792836	-0.00617942
32	B8	16	EVD-SPL	0.798507	-0.00734039
32	B8	17	EVD-SPL	0.805828	-0.00684978
32	B8	18	EVD-SPL	0.815717	-0.00379247
32	B8	19	EVD-SPL	0.824657	-0.00168342
32	B8	20	EVD-SPL	0.83327	9.90051e-05
32	B8	21	EVD-SPL	0.850235	0.0102322
32	B8	22	EVD-SPL	0.887318	0.0404849
32	B8	23	EVD-SPL	0.946886	0.0932216
32	B8	24	EVD-SPL	1.05604	0.195546
32	B8	25	EVD-SPL	1.252	0.384677
32	B8	26	EVD-SPL	1.61531	0.741149
32	B8	27	EVD-SPL	2.22621	1.34522
32	B8	28	EVD-SPL	3.13437	2.24655
32	B8	29	EVD-SPL	4.21949	3.32484
32	B8	30	EVD-SPL	5.21612	4.31464
32	B8	31	EVD-SPL	6.04782	5.13951
32	B8	32	EVD-SPL	6.88366	5.96851
32	B8	33	EVD-SPL	7.60474	6.68276
32	B8	34	EVD-SPL	8.13212	7.20331
32	B8	35	EVD-SPL	8.5006	7.56496
32	B8	36	EVD-SPL	8.77852	7.83605
32	B8	37	EVD-SPL	8.97531	8.02601
32	B8	38	EVD-SPL	9.12546	8.16933
32	B8	39	EVD-SPL	9.23314	8.27017
32	B8	40	EVD-SPL	9.31552	8.34573
33	B9	1	EVD-SPL	0.60159	-0.0845483
33	B9	2	EVD-SPL	0.632709	-0.0612685
33	B9	3	EVD-SPL	0.668398	-0.0334191
33	B9	4	EVD-SPL	0.6916	-0.0180562
33	B9	5	EVD-SPL	0.709522	-0.00797337
33	B9	6	EVD-SPL	0.7278	0.00246439
33	B9	7	EVD-SPL	0.744996	0.0118214
33	B9	8	EVD-SPL	0.758082	0.0170677
33	B9	9	EVD-SPL	0.768443	0.019589
33	B9	10	EVD-SPL	0.77374	0.0170473
33	B9	11	EVD-SPL	0.781849	0.0173161
33	B9	12	EVD-SPL	0.786234	0.0138619
33	B9	13	EVD-SPL	0.785232	0.00502055
33	B9	14	EVD-SPL	0.786032	-0.00201855
33	B9	15	EVD-SPL	0.792612	-0.00327833
33	B9	16	EVD-SPL	0.798152	-0.00557797
33	B9	17	EVD-SPL	0.803418	-0.00815167
33	B9	18	EVD-SPL	0.809406	-0.0100024
33	B9	19	EVD-SPL	0.81832	-0.00892808
33	B9	20	EVD-SPL	0.828305	-0.00678259
33	B9	21	EVD-SPL	0.845339	0.00241199
33	B9	22	EVD-SPL	0.876604	0.0258371
33	B9	23	EVD-SPL	0.936407	0.0778011
33	B9	24	EVD-SPL	1.0418	0.175357
33	B9	25	EVD-SPL	1.24406	0.369777
33	B9	26	EVD-SPL	1.60144	0.719311
33	B9	27	EVD-SPL	2.20614	1.31617
33	B9	28	EVD-SPL	3.0864	2.18859
33	B9	29	EVD-SPL	4.10559	3.19994
33	B9	30	EVD-SPL	5.02624	4.11276
33	B9	31	EVD-SPL	5.84642	4.9251
33	B9	32	EVD-SPL	6.57927	5.65011
33	B9	33	EVD-SPL	7.22402	6.28702
33	B9	34	EVD-SPL	7.69442	6.74958
33	B9	35	EVD-SPL	8.03467	7.08199
33	B9	36	EVD-SPL	8.28117	7.32066
33	B9	37	EVD-SPL	8.46762	7.49926
33	B9	38	EVD-SPL	8.60042	7.62422
33	B9	39	EVD-SPL	8.70167	7.71763
33	B9	40	EVD-SPL	8.78207	7.79019
34	B10	1	EVD-UNSPL	0.674591	-0.0825656
34	B10	2	EVD-UNSPL	0.708028	-0.0570297
34	B10	3	EVD-UNSPL	0.748535	-0.0244245
34	B10	4	EVD-UNSPL	0.772642	-0.00821957
34	B10	5	EVD-UNSPL	0.7891	0.000336752
34	B10	6	EVD-UNSPL	0.802045	0.00538016
34	B10	7	EVD-UNSPL	0.814617	0.0100504
34	B10	8	EVD-UNSPL	0.820925	0.00845585
34	B10	9	EVD-UNSPL	0.828712	0.00834178
34	B10	10	EVD-UNSPL	0.834027	0.00575525
34	B10	11	EVD-UNSPL	0.844766	0.00859221
34	B10	12	EVD-UNSPL	0.850054	0.00597797
34	B10	13	EVD-UNSPL	0.855522	0.00354409
34	B10	14	EVD-UNSPL	0.860783	0.000903794
34	B10	15	EVD-UNSPL	0.864655	-0.00312642
34	B10	16	EVD-UNSPL	0.871068	-0.00461437
34	B10	17	EVD-UNSPL	0.876738	-0.00684691
34	B10	18	EVD-UNSPL	0.885757	-0.00572925
34	B10	19	EVD-UNSPL	0.895011	-0.00437722
34	B10	20	EVD-UNSPL	0.909679	0.002389
34	B10	21	EVD-UNSPL	0.930988	0.0157966
34	B10	22	EVD-UNSPL	0.96415	0.0410562
34	B10	23	EVD-UNSPL	1.02717	0.0961765
34	B10	24	EVD-UNSPL	1.14844	0.209541
34	B10	25	EVD-UNSPL	1.37616	0.429363
34	B10	26	EVD-UNSPL	1.77902	0.824324
34	B10	27	EVD-UNSPL	2.45578	1.49318
34	B10	28	EVD-UNSPL	3.42164	2.45114
34	B10	29	EVD-UNSPL	4.51072	3.53231
34	B10	30	EVD-UNSPL	5.49311	4.50681
34	B10	31	EVD-UNSPL	6.34971	5.3555
34	B10	32	EVD-UNSPL	7.20465	6.20253
34	B10	33	EVD-UNSPL	7.91361	6.90359
34	B10	34	EVD-UNSPL	8.42153	7.40361
34	B10	35	EVD-UNSPL	8.78165	7.75583
34	B10	36	EVD-UNSPL	9.02825	7.99453
34	B10	37	EVD-UNSPL	9.20778	8.16616
34	B10	38	EVD-UNSPL	9.34715	8.29763
34	B10	39	EVD-UNSPL	9.44472	8.38729
34	B10	40	EVD-UNSPL	9.50889	8.44356
35	B11	1	EVD-UNSPL	0.709837	-0.0922607
35	B11	2	EVD-UNSPL	0.741654	-0.0688473
35	B11	3	EVD-UNSPL	0.783566	-0.035338
35	B11	4	EVD-UNSPL	0.813468	-0.0138396
35	B11	5	EVD-UNSPL	0.833857	-0.00185388
35	B11	6	EVD-UNSPL	0.850722	0.0066082
35	B11	7	EVD-UNSPL	0.864828	0.0123105
35	B11	8	EVD-UNSPL	0.873924	0.0130026
35	B11	9	EVD-UNSPL	0.882577	0.0132527
35	B11	10	EVD-UNSPL	0.893974	0.0162464
35	B11	11	EVD-UNSPL	0.900615	0.0144842
35	B11	12	EVD-UNSPL	0.901769	0.00723417
35	B11	13	EVD-UNSPL	0.907511	0.00457277
35	B11	14	EVD-UNSPL	0.911333	-7.85072e-06
35	B11	15	EVD-UNSPL	0.920042	0.000297028
35	B11	16	EVD-UNSPL	0.921706	-0.00644217
35	B11	17	EVD-UNSPL	0.925875	-0.0106764
35	B11	18	EVD-UNSPL	0.934087	-0.0108675
35	B11	19	EVD-UNSPL	0.944375	-0.00898311
35	B11	20	EVD-UNSPL	0.954508	-0.00725333
35	B11	21	EVD-UNSPL	0.981374	0.0112095
35	B11	22	EVD-UNSPL	1.02295	0.0443848
35	B11	23	EVD-UNSPL	1.08862	0.101648
35	B11	24	EVD-UNSPL	1.22382	0.228442
35	B11	25	EVD-UNSPL	1.47525	0.471467
35	B11	26	EVD-UNSPL	1.92299	0.910807
35	B11	27	EVD-UNSPL	2.65567	1.63509
35	B11	28	EVD-UNSPL	3.64169	2.6127
35	B11	29	EVD-UNSPL	4.67781	3.64042
35	B11	30	EVD-UNSPL	5.56539	4.51959
35	B11	31	EVD-UNSPL	6.34923	5.29503
35	B11	32	EVD-UNSPL	7.11337	6.05077
35	B11	33	EVD-UNSPL	7.73672	6.66571
35	B11	34	EVD-UNSPL	8.18482	7.10541
35	B11	35	EVD-UNSPL	8.51365	7.42584
35	B11	36	EVD-UNSPL	8.75794	7.66172
35	B11	37	EVD-UNSPL	8.92162	7.817
35	B11	38	EVD-UNSPL	9.04081	7.92779
35	B11	39	EVD-UNSPL	9.15481	8.03338
35	B11	40	EVD-UNSPL	9.22657	8.09674
36	B12	1	EVD-UNSPL	0.610759	-0.0821065
36	B12	2	EVD-UNSPL	0.643529	-0.0562365
36	B12	3	EVD-UNSPL	0.686561	-0.0201052
36	B12	4	EVD-UNSPL	0.709101	-0.0044645
36	B12	5	EVD-UNSPL	0.720477	1.07578e-05
36	B12	6	EVD-UNSPL	0.728432	0.0010656
36	B12	7	EVD-UNSPL	0.737985	0.00371939
36	B12	8	EVD-UNSPL	0.747631	0.00646552
36	B12	9	EVD-UNSPL	0.755899	0.00783298
36	B12	10	EVD-UNSPL	0.764539	0.0095728
36	B12	11	EVD-UNSPL	0.77147	0.00960411
36	B12	12	EVD-UNSPL	0.771821	0.00305531
36	B12	13	EVD-UNSPL	0.776848	0.00118195
36	B12	14	EVD-UNSPL	0.783308	0.000741965
36	B12	15	EVD-UNSPL	0.79087	0.00140401
36	B12	16	EVD-UNSPL	0.794462	-0.00190373
36	B12	17	EVD-UNSPL	0.798481	-0.00478518
36	B12	18	EVD-UNSPL	0.805218	-0.00494741
36	B12	19	EVD-UNSPL	0.808617	-0.00844839
36	B12	20	EVD-UNSPL	0.82384	-0.000125476
36	B12	21	EVD-UNSPL	0.841402	0.0105364
36	B12	22	EVD-UNSPL	0.872507	0.0347415
36	B12	23	EVD-UNSPL	0.928219	0.0835528
36	B12	24	EVD-UNSPL	1.03029	0.178728
36	B12	25	EVD-UNSPL	1.21957	0.361107
36	B12	26	EVD-UNSPL	1.55812	0.692758
36	B12	27	EVD-UNSPL	2.11623	1.24397
36	B12	28	EVD-UNSPL	2.91241	2.03324
36	B12	29	EVD-UNSPL	3.82336	2.93729
36	B12	30	EVD-UNSPL	4.70968	3.81672
36	B12	31	EVD-UNSPL	5.57805	4.67818
36	B12	32	EVD-UNSPL	6.3603	5.45353
36	B12	33	EVD-UNSPL	7.04892	6.13525
36	B12	34	EVD-UNSPL	7.56724	6.64667
36	B12	35	EVD-UNSPL	7.95417	7.02671
36	B12	36	EVD-UNSPL	8.22044	7.28607
36	B12	37	EVD-UNSPL	8.43019	7.48892
36	B12	38	EVD-UNSPL	8.57926	7.63109
36	B12	39	EVD-UNSPL	8.68956	7.73449
36	B12	40	EVD-UNSPL	8.76884	7.80688
37	B13	1	RT-ACT2	0.144632	-0.0102761
37	B13	2	RT-ACT2	0.147836	-0.00671672
37	B13	3	RT-ACT2	0.15111	-0.00308791
37	B13	4	RT-ACT2	0.155437	0.00159459
37	B13	5	RT-ACT2	0.15548	0.00199258
37	B13	6	RT-ACT2	0.15527	0.00213873
37	B13	7	RT-ACT2	0.155565	0.00278923
37	B13	8	RT-ACT2	0.154761	0.00233982
37	B13	9	RT-ACT2	0.154079	0.00201331
37	B13	10	RT-ACT2	0.153437	0.00172694
37	B13	11	RT-ACT2	0.152499	0.0011445
37	B13	12	RT-ACT2	0.151905	0.00090551
37	B13	13	RT-ACT2	0.151371	0.000727113
37	B13	14	RT-ACT2	0.148301	-0.00198722
37	B13	15	RT-ACT2	0.144403	-0.00553066
37	B13	16	RT-ACT2	0.143943	-0.00563461
37	B13	17	RT-ACT2	0.146286	-0.00293687
37	B13	18	RT-ACT2	0.14647	-0.00239748
37	B13	19	RT-ACT2	0.14648	-0.00203164
37	B13	20	RT-ACT2	0.147388	-0.000767922
37	B13	21	RT-ACT2	0.147594	-0.000206893
37	B13	22	RT-ACT2	0.147516	7.08049e-05
37	B13	23	RT-ACT2	0.147264	0.000173325
37	B13	24	RT-ACT2	0.147087	0.000351766
37	B13	25	RT-ACT2	0.146817	0.000437447
37	B13	26	RT-ACT2	0.147137	0.00111326
37	B13	27	RT-ACT2	0.14763	0.0019617
37	B13	28	RT-ACT2	0.145571	0.000257605
37	B13	29	RT-ACT2	0.144625	-0.00033266
37	B13	30	RT-ACT2	0.144212	-0.000390611
37	B13	31	RT-ACT2	0.143895	-0.000352181
37	B13	32	RT-ACT2	0.142819	-0.0010731
37	B13	33	RT-ACT2	0.142953	-0.000583
37	B13	34	RT-ACT2	0.145174	0.00199252
37	B13	35	RT-ACT2	0.144983	0.00215719
37	B13	36	RT-ACT2	0.143209	0.000738538
37	B13	37	RT-ACT2	0.14164	-0.000474595
37	B13	38	RT-ACT2	0.141624	-0.000135698
37	B13	39	RT-ACT2	0.142701	0.0012966
37	B13	40	RT-ACT2	0.142702	0.00165332
38	B14	1	RT-ACT2	0.116259	-0.0124568
38	B14	2	RT-ACT2	0.119987	-0.00850717
38	B14	3	RT-ACT2	0.12515	-0.0031235
38	B14	4	RT-ACT2	0.128208	0.000156234
38	B14	5	RT-ACT2	0.127566	-0.000265016
38	B14	6	RT-ACT2	0.127383	-0.000226579
38	B14	7	RT-ACT2	0.129454	0.00206602
38	B14	8	RT-ACT2	0.129788	0.00262137
38	B14	9	RT-ACT2	0.129031	0.00208547
38	B14	10	RT-ACT2	0.127911	0.00118701
38	B14	11	RT-ACT2	0.12625	-0.000252521
38	B14	12	RT-ACT2	0.125625	-0.000656232
38	B14	13	RT-ACT2	0.126203	0.000142655
38	B14	14	RT-ACT2	0.125736	-0.000103178
38	B14	15	RT-ACT2	0.125284	-0.000333916
38	B14	16	RT-ACT2	0.124861	-0.000535299
38	B14	17	RT-ACT2	0.125365	0.000189634
38	B14	18	RT-ACT2	0.124783	-0.000171199
38	B14	19	RT-ACT2	0.122954	-0.00177902
38	B14	20	RT-ACT2	0.122577	-0.00193452
38	B14	21	RT-ACT2	0.125055	0.000764531
38	B14	22	RT-ACT2	0.125505	0.00143598
38	B14	23	RT-ACT2	0.124033	0.000185849
38	B14	24	RT-ACT2	0.122244	-0.00138181
38	B14	25	RT-ACT2	0.118264	-0.0051406
38	B14	26	RT-ACT2	0.118258	-0.00492601
38	B14	27	RT-ACT2	0.122712	-0.000249851
38	B14	28	RT-ACT2	0.123869	0.00112798
38	B14	29	RT-ACT2	0.125304	0.00278385
38	B14	30	RT-ACT2	0.1239	0.00160126
38	B14	31	RT-ACT2	0.123143	0.00106595
38	B14	32	RT-ACT2	0.123769	0.00191302
38	B14	33	RT-ACT2	0.123782	0.00214734
38	B14	34	RT-ACT2	0.124719	0.00330587
38	B14	35	RT-ACT2	0.124497	0.00330548
38	B14	36	RT-ACT2	0.122099	0.00112803
38	B14	37	RT-ACT2	0.117891	-0.00285859
38	B14	38	RT-ACT2	0.117082	-0.00344619
38	B14	39	RT-ACT2	0.118477	-0.00182952
38	B14	40	RT-ACT2	0.118547	-0.00153852
39	B15	1	RT-ACT2	0.130132	-0.0108865
39	B15	2	RT-ACT2	0.133676	-0.0069089
39	B15	3	RT-ACT2	0.13864	-0.0015118
39	B15	4	RT-ACT2	0.139165	-0.000552358
39	B15	5	RT-ACT2	0.138092	-0.00119172
39	B15	6	RT-ACT2	0.138452	-0.000398127
39	B15	7	RT-ACT2	0.142735	0.00431897
39	B15	8	RT-ACT2	0.142725	0.00474197
39	B15	9	RT-ACT2	0.141755	0.0042062
39	B15	10	RT-ACT2	0.140627	0.00351241
39	B15	11	RT-ACT2	0.137239	0.000557257
39	B15	12	RT-ACT2	0.135979	-0.000268771
39	B15	13	RT-ACT2	0.136154	0.000339973
39	B15	14	RT-ACT2	0.135966	0.000586455
39	B15	15	RT-ACT2	0.135183	0.00023713
39	B15	16	RT-ACT2	0.13436	-0.000152832
39	B15	17	RT-ACT2	0.133303	-0.000776041
39	B15	18	RT-ACT2	0.13093	-0.00271516
39	B15	19	RT-ACT2	0.130077	-0.00313465
39	B15	20	RT-ACT2	0.130439	-0.00233869
39	B15	21	RT-ACT2	0.131508	-0.000835383
39	B15	22	RT-ACT2	0.131844	-6.58851e-05
39	B15	23	RT-ACT2	0.129483	-0.00199265
39	B15	24	RT-ACT2	0.128256	-0.00278642
39	B15	25	RT-ACT2	0.126903	-0.00370596
39	B15	26	RT-ACT2	0.126481	-0.00369419
39	B15	27	RT-ACT2	0.126706	-0.00303538
39	B15	28	RT-ACT2	0.126273	-0.00303468
39	B15	29	RT-ACT2	0.125	-0.00387344
39	B15	30	RT-ACT2	0.125979	-0.00246117
39	B15	31	RT-ACT2	0.130867	0.00286087
39	B15	32	RT-ACT2	0.130931	0.00335826
39	B15	33	RT-ACT2	0.129487	0.00234811
39	B15	34	RT-ACT2	0.128696	0.00199132
39	B15	35	RT-ACT2	0.127357	0.00108645
39	B15	36	RT-ACT2	0.126691	0.000853815
39	B15	37	RT-ACT2	0.12662	0.00121671
39	B15	38	RT-ACT2	0.126979	0.00200973
39	B15	39	RT-ACT2	0.128836	0.00429966
39	B15	40	RT-ACT2	0.128885	0.00478298
40	B16	1	ACT2	0.416634	-0.0532946
40	B16	2	ACT2	0.43736	-0.0412273
40	B16	3	ACT2	0.472011	-0.0152344
40	B16	4	ACT2	0.49518	-0.000723334
40	B16	5	ACT2	0.510081	0.00551918
40	B16	6	ACT2	0.52203	0.00881025
40	B16	7	ACT2	0.531232	0.0093536
40	B16	8	ACT2	0.534232	0.00369557
40	B16	9	ACT2	0.539159	-3.52085e-05
40	B16	10	ACT2	0.544458	-0.00339459
40	B16	11	ACT2	0.553255	-0.00325535
40	B16	12	ACT2	0.560433	-0.00473576
40	B16	13	ACT2	0.574526	0.000699411
40	B16	14	ACT2	0.599738	0.0172532
40	B16	15	ACT2	0.641458	0.0503144
40	B16	16	ACT2	0.720365	0.120563
40	B16	17	ACT2	0.870783	0.262323
40	B16	18	ACT2	1.15215	0.535029
40	B16	19	ACT2	1.65761	1.03183
40	B16	20	ACT2	2.47795	1.84351
40	B16	21	ACT2	3.5941	2.95101
40	B16	22	ACT2	4.72562	4.07387
40	B16	23	ACT2	5.66046	5.00005
40	B16	24	ACT2	6.48755	5.81848
40	B16	25	ACT2	7.27679	6.59906
40	B16	26	ACT2	7.88181	7.19543
40	B16	27	ACT2	8.31833	7.62329
40	B16	28	ACT2	8.61845	7.91476
40	B16	29	ACT2	8.81447	8.10211
40	B16	30	ACT2	8.95533	8.23431
40	B16	31	ACT2	9.06101	8.33133
40	B16	32	ACT2	9.13547	8.39713
40	B16	33	ACT2	9.17851	8.43152
40	B16	34	ACT2	9.20103	8.44538
40	B16	35	ACT2	9.21356	8.44926
40	B16	36	ACT2	9.22815	8.45519
40	B16	37	ACT2	9.22405	8.44243
40	B16	38	ACT2	9.21766	8.42738
40	B16	39	ACT2	9.2131	8.41416
40	B16	40	ACT2	9.20942	8.40182
41	B17	1	ACT2	0.54943	-0.0540886
41	B17	2	ACT2	0.574784	-0.040359
41	B17	3	ACT2	0.611581	-0.0151866
41	B17	4	ACT2	0.635243	-0.00314863
41	B17	5	ACT2	0.650639	0.000623455
41	B17	6	ACT2	0.667027	0.00538683
41	B17	7	ACT2	0.683701	0.0104365
41	B17	8	ACT2	0.696776	0.0118881
41	B17	9	ACT2	0.705273	0.00876042
41	B17	10	ACT2	0.708242	0.000105713
41	B17	11	ACT2	0.713979	-0.00578179
41	B17	12	ACT2	0.723038	-0.00834639
41	B17	13	ACT2	0.738271	-0.00473762
41	B17	14	ACT2	0.763352	0.00871927
41	B17	15	ACT2	0.81078	0.0445225
41	B17	16	ACT2	0.897041	0.119159
41	B17	17	ACT2	1.06143	0.271921
41	B17	18	ACT2	1.36953	0.568401
41	B17	19	ACT2	1.91588	1.10313
41	B17	20	ACT2	2.80139	1.97701
41	B17	21	ACT2	3.97345	3.13745
41	B17	22	ACT2	5.09142	4.24379
41	B17	23	ACT2	5.9562	5.09695
41	B17	24	ACT2	6.71003	5.83915
41	B17	25	ACT2	7.45104	6.56854
41	B17	26	ACT2	8.00895	7.11483
41	B17	27	ACT2	8.39083	7.48509
41	B17	28	ACT2	8.65748	7.74011
41	B17	29	ACT2	8.85389	7.9249
41	B17	30	ACT2	8.99781	8.05719
41	B17	31	ACT2	9.09468	8.14243
41	B17	32	ACT2	9.17449	8.21062
41	B17	33	ACT2	9.22756	8.25207
41	B17	34	ACT2	9.26279	8.27567
41	B17	35	ACT2	9.28572	8.28698
41	B17	36	ACT2	9.30903	8.29867
41	B17	37	ACT2	9.3265	8.30451
41	B17	38	ACT2	9.33274	8.29913
41	B17	39	ACT2	9.33016	8.28492
41	B17	40	ACT2	9.31682	8.25996
42	B18	1	ACT2	0.497192	-0.0551744
42	B18	2	ACT2	0.52083	-0.0418812
42	B18	3	ACT2	0.554438	-0.0186192
42	B18	4	ACT2	0.58004	-0.00336195
42	B18	5	ACT2	0.597395	0.00364814
42	B18	6	ACT2	0.613947	0.00985445
42	B18	7	ACT2	0.626039	0.0116013
42	B18	8	ACT2	0.636873	0.0120904
42	B18	9	ACT2	0.640098	0.00496974
42	B18	10	ACT2	0.643411	-0.00206268
42	B18	11	ACT2	0.648471	-0.00734772
42	B18	12	ACT2	0.655391	-0.0107726
42	B18	13	ACT2	0.670199	-0.00631016
42	B18	14	ACT2	0.69804	0.0111856
42	B18	15	ACT2	0.744329	0.0471291
42	B18	16	ACT2	0.829463	0.121918
42	B18	17	ACT2	0.993862	0.275972
42	B18	18	ACT2	1.29473	0.566493
42	B18	19	ACT2	1.82668	1.0881
42	B18	20	ACT2	2.68976	1.94084
42	B18	21	ACT2	3.85534	3.09606
42	B18	22	ACT2	4.99813	4.22851
42	B18	23	ACT2	5.90409	5.12413
42	B18	24	ACT2	6.69666	5.90635
42	B18	25	ACT2	7.45979	6.65913
42	B18	26	ACT2	8.04733	7.23633
42	B18	27	ACT2	8.44616	7.62482
42	B18	28	ACT2	8.70948	7.87779
42	B18	29	ACT2	8.87028	8.02825
42	B18	30	ACT2	9.01059	8.15821
42	B18	31	ACT2	9.11323	8.2505
42	B18	32	ACT2	9.19776	8.32469
42	B18	33	ACT2	9.24532	8.3619
42	B18	34	ACT2	9.27892	8.38516
42	B18	35	ACT2	9.30483	8.40073
42	B18	36	ACT2	9.32438	8.40993
42	B18	37	ACT2	9.31657	8.39177
42	B18	38	ACT2	9.31491	8.37977
42	B18	39	ACT2	9.3093	8.36382
42	B18	40	ACT2	9.30833	8.3525
43	B19	1	EVD-SPL	0.44971	-0.0664486
43	B19	2	EVD-SPL	0.471495	-0.0536201
43	B19	3	EVD-SPL	0.50446	-0.029611
43	B19	4	EVD-SPL	0.531434	-0.0115928
43	B19	5	EVD-SPL	0.546809	-0.00517478
43	B19	6	EVD-SPL	0.565245	0.00430558
43	B19	7	EVD-SPL	0.581315	0.0114197
43	B19	8	EVD-SPL	0.594493	0.0156417
43	B19	9	EVD-SPL	0.606891	0.0190836
43	B19	10	EVD-SPL	0.611948	0.0151838
43	B19	11	EVD-SPL	0.617719	0.0119994
43	B19	12	EVD-SPL	0.62281	0.0081339
43	B19	13	EVD-SPL	0.623611	-2.14423e-05
43	B19	14	EVD-SPL	0.626244	-0.00634442
43	B19	15	EVD-SPL	0.633992	-0.0075523
43	B19	16	EVD-SPL	0.638128	-0.0123725
43	B19	17	EVD-SPL	0.646359	-0.0130983
43	B19	18	EVD-SPL	0.662215	-0.00619807
43	B19	19	EVD-SPL	0.686544	0.00917517
43	B19	20	EVD-SPL	0.733112	0.0467865
43	B19	21	EVD-SPL	0.811491	0.11621
43	B19	22	EVD-SPL	0.954287	0.250049
43	B19	23	EVD-SPL	1.22703	0.513833
43	B19	24	EVD-SPL	1.71296	0.990807
43	B19	25	EVD-SPL	2.50773	1.77662
43	B19	26	EVD-SPL	3.59459	2.85452
43	B19	27	EVD-SPL	4.73076	3.98175
43	B19	28	EVD-SPL	5.68213	4.92416
43	B19	29	EVD-SPL	6.4902	5.72327
43	B19	30	EVD-SPL	7.26998	6.4941
43	B19	31	EVD-SPL	7.89732	7.11248
43	B19	32	EVD-SPL	8.34922	7.55543
43	B19	33	EVD-SPL	8.66575	7.863
43	B19	34	EVD-SPL	8.89378	8.08207
43	B19	35	EVD-SPL	9.06281	8.24214
43	B19	36	EVD-SPL	9.18464	8.35502
43	B19	37	EVD-SPL	9.28292	8.44435
43	B19	38	EVD-SPL	9.35935	8.51182
43	B19	39	EVD-SPL	9.41994	8.56345
43	B19	40	EVD-SPL	9.45174	8.58629
44	B20	1	EVD-SPL	0.46638	-0.0630717
44	B20	2	EVD-SPL	0.489081	-0.047383
44	B20	3	EVD-SPL	0.519176	-0.024299
44	B20	4	EVD-SPL	0.543858	-0.00662949
44	B20	5	EVD-SPL	0.557843	0.000344698
44	B20	6	EVD-SPL	0.572399	0.00788853
44	B20	7	EVD-SPL	0.582313	0.0107904
44	B20	8	EVD-SPL	0.589391	0.0108571
44	B20	9	EVD-SPL	0.596218	0.0106725
44	B20	10	EVD-SPL	0.602289	0.0097318
44	B20	11	EVD-SPL	0.603825	0.00425642
44	B20	12	EVD-SPL	0.606296	-0.000284171
44	B20	13	EVD-SPL	0.611366	-0.00222648
44	B20	14	EVD-SPL	0.615043	-0.00556127
44	B20	15	EVD-SPL	0.620966	-0.00664915
44	B20	16	EVD-SPL	0.625735	-0.00889198
44	B20	17	EVD-SPL	0.635544	-0.00609471
44	B20	18	EVD-SPL	0.652834	0.00418384
44	B20	19	EVD-SPL	0.680453	0.0247905
44	B20	20	EVD-SPL	0.731471	0.0687971
44	B20	21	EVD-SPL	0.820195	0.15051
44	B20	22	EVD-SPL	0.992876	0.316179
44	B20	23	EVD-SPL	1.2976	0.613894
44	B20	24	EVD-SPL	1.83633	1.14561
44	B20	25	EVD-SPL	2.68553	1.9878
44	B20	26	EVD-SPL	3.80904	3.1043
44	B20	27	EVD-SPL	4.92516	4.21341
44	B20	28	EVD-SPL	5.84404	5.12527
44	B20	29	EVD-SPL	6.63554	5.90976
44	B20	30	EVD-SPL	7.38099	6.6482
44	B20	31	EVD-SPL	7.96521	7.22541
44	B20	32	EVD-SPL	8.41139	7.66458
44	B20	33	EVD-SPL	8.70601	7.95219
44	B20	34	EVD-SPL	8.89607	8.13523
44	B20	35	EVD-SPL	9.04661	8.27876
44	B20	36	EVD-SPL	9.15665	8.38179
44	B20	37	EVD-SPL	9.24902	8.46714
44	B20	38	EVD-SPL	9.33293	8.54404
44	B20	39	EVD-SPL	9.4015	8.60561
44	B20	40	EVD-SPL	9.45477	8.65186
45	B21	1	EVD-SPL	0.461497	-0.0608586
45	B21	2	EVD-SPL	0.482643	-0.0456498
45	B21	3	EVD-SPL	0.512719	-0.0215113
45	B21	4	EVD-SPL	0.536102	-0.00406614
45	B21	5	EVD-SPL	0.549394	0.00328775
45	B21	6	EVD-SPL	0.559901	0.00785774
45	B21	7	EVD-SPL	0.565436	0.00745457
45	B21	8	EVD-SPL	0.572118	0.00819884
45	B21	9	EVD-SPL	0.577006	0.00714919
45	B21	10	EVD-SPL	0.58354	0.00774528
45	B21	11	EVD-SPL	0.585516	0.00378412
45	B21	12	EVD-SPL	0.585475	-0.00219453
45	B21	13	EVD-SPL	0.58764	-0.00596752
45	B21	14	EVD-SPL	0.596824	-0.00272045
45	B21	15	EVD-SPL	0.603184	-0.0022984
45	B21	16	EVD-SPL	0.604701	-0.00671911
45	B21	17	EVD-SPL	0.615016	-0.00234217
45	B21	18	EVD-SPL	0.632639	0.00934384
45	B21	19	EVD-SPL	0.659516	0.0302826
45	B21	20	EVD-SPL	0.704313	0.0691424
45	B21	21	EVD-SPL	0.791077	0.149969
45	B21	22	EVD-SPL	0.947826	0.30078
45	B21	23	EVD-SPL	1.23491	0.581927
45	B21	24	EVD-SPL	1.74464	1.08572
45	B21	25	EVD-SPL	2.55355	1.88869
45	B21	26	EVD-SPL	3.62081	2.95002
45	B21	27	EVD-SPL	4.69456	4.01783
45	B21	28	EVD-SPL	5.60978	4.92711
45	B21	29	EVD-SPL	6.41614	5.72753
45	B21	30	EVD-SPL	7.17784	6.4833
45	B21	31	EVD-SPL	7.76969	7.06921
45	B21	32	EVD-SPL	8.18679	7.48037
45	B21	33	EVD-SPL	8.48828	7.77592
45	B21	34	EVD-SPL	8.71035	7.99205
45	B21	35	EVD-SPL	8.87111	8.14688
45	B21	36	EVD-SPL	8.98034	8.25017
45	B21	37	EVD-SPL	9.07747	8.34136
45	B21	38	EVD-SPL	9.15628	8.41423
45	B21	39	EVD-SPL	9.22164	8.47365
45	B21	40	EVD-SPL	9.25172	8.4978
46	B22	1	EVD-UNSPL	0.451527	-0.0552124
46	B22	2	EVD-UNSPL	0.471913	-0.0405324
46	B22	3	EVD-UNSPL	0.499015	-0.0191364
46	B22	4	EVD-UNSPL	0.517719	-0.0061377
46	B22	5	EVD-UNSPL	0.529431	-0.000132125
46	B22	6	EVD-UNSPL	0.540362	0.00509316
46	B22	7	EVD-UNSPL	0.54696	0.00598579
46	B22	8	EVD-UNSPL	0.557808	0.011127
46	B22	9	EVD-UNSPL	0.563252	0.0108658
46	B22	10	EVD-UNSPL	0.567017	0.00892527
46	B22	11	EVD-UNSPL	0.567811	0.00401342
46	B22	12	EVD-UNSPL	0.569938	0.000433907
46	B22	13	EVD-UNSPL	0.571601	-0.00360867
46	B22	14	EVD-UNSPL	0.575264	-0.00565211
46	B22	15	EVD-UNSPL	0.584334	-0.00228714
46	B22	16	EVD-UNSPL	0.585898	-0.00642932
46	B22	17	EVD-UNSPL	0.594972	-0.00306096
46	B22	18	EVD-UNSPL	0.611661	0.00792172
46	B22	19	EVD-UNSPL	0.638478	0.0290328
46	B22	20	EVD-UNSPL	0.689056	0.0739053
46	B22	21	EVD-UNSPL	0.787286	0.166429
46	B22	22	EVD-UNSPL	0.963016	0.336454
46	B22	23	EVD-UNSPL	1.28012	0.647849
46	B22	24	EVD-UNSPL	1.82849	1.19051
46	B22	25	EVD-UNSPL	2.66796	2.02428
46	B22	26	EVD-UNSPL	3.68496	3.03558
46	B22	27	EVD-UNSPL	4.65283	3.99774
46	B22	28	EVD-UNSPL	5.5038	4.843
46	B22	29	EVD-UNSPL	6.28191	5.61541
46	B22	30	EVD-UNSPL	6.97138	6.29917
46	B22	31	EVD-UNSPL	7.47797	6.80005
46	B22	32	EVD-UNSPL	7.85416	7.17054
46	B22	33	EVD-UNSPL	8.13049	7.44117
46	B22	34	EVD-UNSPL	8.32096	7.62593
46	B22	35	EVD-UNSPL	8.45812	7.75738
46	B22	36	EVD-UNSPL	8.579	7.87256
46	B22	37	EVD-UNSPL	8.66918	7.95703
46	B22	38	EVD-UNSPL	8.73561	8.01775
46	B22	39	EVD-UNSPL	8.78128	8.05772
46	B22	40	EVD-UNSPL	8.82149	8.09222
47	B23	1	EVD-UNSPL	0.433787	-0.0585442
47	B23	2	EVD-UNSPL	0.454592	-0.0435612
47	B23	3	EVD-UNSPL	0.48438	-0.0195942
47	B23	4	EVD-UNSPL	0.503383	-0.00641292
47	B23	5	EVD-UNSPL	0.51493	-0.000687701
47	B23	6	EVD-UNSPL	0.525793	0.00435415
47	B23	7	EVD-UNSPL	0.537357	0.0100967
47	B23	8	EVD-UNSPL	0.544591	0.0115084
47	B23	9	EVD-UNSPL	0.549812	0.0109085
47	B23	10	EVD-UNSPL	0.552428	0.00770252
47	B23	11	EVD-UNSPL	0.555045	0.00449843
47	B23	12	EVD-UNSPL	0.555721	-0.000647464
47	B23	13	EVD-UNSPL	0.558748	-0.00344195
47	B23	14	EVD-UNSPL	0.562364	-0.00564772
47	B23	15	EVD-UNSPL	0.566428	-0.00740473
47	B23	16	EVD-UNSPL	0.573738	-0.0059168
47	B23	17	EVD-UNSPL	0.586161	0.000684847
47	B23	18	EVD-UNSPL	0.600908	0.00961072
47	B23	19	EVD-UNSPL	0.630563	0.0334443
47	B23	20	EVD-UNSPL	0.682023	0.0790831
47	B23	21	EVD-UNSPL	0.774939	0.166178
47	B23	22	EVD-UNSPL	0.952091	0.337507
47	B23	23	EVD-UNSPL	1.27134	0.650936
47	B23	24	EVD-UNSPL	1.82872	1.20249
47	B23	25	EVD-UNSPL	2.67622	2.04417
47	B23	26	EVD-UNSPL	3.7188	3.08093
47	B23	27	EVD-UNSPL	4.71443	4.07074
47	B23	28	EVD-UNSPL	5.59806	4.94855
47	B23	29	EVD-UNSPL	6.42615	5.77082
47	B23	30	EVD-UNSPL	7.09992	6.43877
47	B23	31	EVD-UNSPL	7.63639	6.96941
47	B23	32	EVD-UNSPL	8.01582	7.34302
47	B23	33	EVD-UNSPL	8.29348	7.61486
47	B23	34	EVD-UNSPL	8.49801	7.81357
47	B23	35	EVD-UNSPL	8.64121	7.95095
47	B23	36	EVD-UNSPL	8.76405	8.06797
47	B23	37	EVD-UNSPL	8.85416	8.15225
47	B23	38	EVD-UNSPL	8.91518	8.20745
47	B23	39	EVD-UNSPL	8.9716	8.25806
47	B23	40	EVD-UNSPL	8.99293	8.27356
48	B24	1	EVD-UNSPL	0.444516	-0.0564653
48	B24	2	EVD-UNSPL	0.466724	-0.0401831
48	B24	3	EVD-UNSPL	0.496061	-0.0167706
48	B24	4	EVD-UNSPL	0.515015	-0.00374234
48	B24	5	EVD-UNSPL	0.524924	0.000241134
48	B24	6	EVD-UNSPL	0.535258	0.00464935
48	B24	7	EVD-UNSPL	0.540467	0.00393354
48	B24	8	EVD-UNSPL	0.550156	0.00769695
48	B24	9	EVD-UNSPL	0.55896	0.0105762
48	B24	10	EVD-UNSPL	0.561069	0.00675963
48	B24	11	EVD-UNSPL	0.561666	0.00143053
48	B24	12	EVD-UNSPL	0.56874	0.00257999
48	B24	13	EVD-UNSPL	0.572815	0.000729179
48	B24	14	EVD-UNSPL	0.572672	-0.00533919
48	B24	15	EVD-UNSPL	0.577166	-0.00677026
48	B24	16	EVD-UNSPL	0.583888	-0.00597409
48	B24	17	EVD-UNSPL	0.590595	-0.00519233
48	B24	18	EVD-UNSPL	0.609803	0.0080903
48	B24	19	EVD-UNSPL	0.638328	0.0306896
48	B24	20	EVD-UNSPL	0.687383	0.0738195
48	B24	21	EVD-UNSPL	0.774225	0.154737
48	B24	22	EVD-UNSPL	0.944141	0.318727
48	B24	23	EVD-UNSPL	1.26215	0.630812
48	B24	24	EVD-UNSPL	1.81205	1.17479
48	B24	25	EVD-UNSPL	2.65057	2.00738
48	B24	26	EVD-UNSPL	3.69351	3.0444
48	B24	27	EVD-UNSPL	4.69989	4.04485
48	B24	28	EVD-UNSPL	5.57806	4.9171
48	B24	29	EVD-UNSPL	6.38094	5.71405
48	B24	30	EVD-UNSPL	7.02787	6.35506
48	B24	31	EVD-UNSPL	7.54779	6.86905
48	B24	32	EVD-UNSPL	7.92204	7.23737
48	B24	33	EVD-UNSPL	8.19031	7.49972
48	B24	34	EVD-UNSPL	8.38388	7.68736
48	B24	35	EVD-UNSPL	8.5272	7.82475
48	B24	36	EVD-UNSPL	8.62328	7.91491
48	B24	37	EVD-UNSPL	8.68894	7.97464
48	B24	38	EVD-UNSPL	8.75597	8.03575
48	B24	39	EVD-UNSPL	8.8115	8.08535
48	B24	40	EVD-UNSPL	8.84993	8.11785
49	C1	1	RT-ACT2	0.0985465	-0.0109812
49	C1	2	RT-ACT2	0.0996492	-0.00984011
49	C1	3	RT-ACT2	0.103412	-0.00603865
49	C1	4	RT-ACT2	0.108442	-0.000970572
49	C1	5	RT-ACT2	0.110948	0.00157396
49	C1	6	RT-ACT2	0.111122	0.00178604
49	C1	7	RT-ACT2	0.110114	0.000816506
49	C1	8	RT-ACT2	0.109873	0.000614055
49	C1	9	RT-ACT2	0.109948	0.000727271
49	C1	10	RT-ACT2	0.110021	0.000838922
49	C1	11	RT-ACT2	0.111119	0.00197533
49	C1	12	RT-ACT2	0.111238	0.00213233
49	C1	13	RT-ACT2	0.111242	0.00217433
49	C1	14	RT-ACT2	0.109171	0.000142419
49	C1	15	RT-ACT2	0.108106	-0.00088458
49	C1	16	RT-ACT2	0.107642	-0.00131021
49	C1	17	RT-ACT2	0.107387	-0.00152717
49	C1	18	RT-ACT2	0.108028	-0.000847152
49	C1	19	RT-ACT2	0.110086	0.00124881
49	C1	20	RT-ACT2	0.107284	-0.0015152
49	C1	21	RT-ACT2	0.106781	-0.00198001
49	C1	22	RT-ACT2	0.108852	0.000129672
49	C1	23	RT-ACT2	0.109598	0.000913886
49	C1	24	RT-ACT2	0.113822	0.00517683
49	C1	25	RT-ACT2	0.12277	0.0141633
49	C1	26	RT-ACT2	0.132349	0.0237807
49	C1	27	RT-ACT2	0.157183	0.048653
49	C1	28	RT-ACT2	0.209298	0.100806
49	C1	29	RT-ACT2	0.309715	0.201261
49	C1	30	RT-ACT2	0.502518	0.394102
49	C1	31	RT-ACT2	0.858961	0.750584
49	C1	32	RT-ACT2	1.48626	1.37792
49	C1	33	RT-ACT2	2.46506	2.35676
49	C1	34	RT-ACT2	3.70687	3.5986
49	C1	35	RT-ACT2	4.80037	4.69214
[truncated: 13,405 more rows]

## Sheet: Results
Block Type	384-Well Block
Calibration Background is expired	No
Calibration Background performed on	06-16-2021
Calibration Pure Dye ABY is expired	No
Calibration Pure Dye ABY performed on	06-16-2021
Calibration Pure Dye CY5 is expired	No
Calibration Pure Dye CY5 performed on	06-16-2021
Calibration Pure Dye FAM is expired	No
Calibration Pure Dye FAM performed on	06-16-2021
Calibration Pure Dye JUN is expired	No
Calibration Pure Dye JUN performed on	06-16-2021
Calibration Pure Dye MUSTANG PURPLE is expired	No
Calibration Pure Dye MUSTANG PURPLE performed on	06-16-2021
Calibration Pure Dye NED is expired	No
Calibration Pure Dye NED performed on	06-16-2021
Calibration Pure Dye ROX is expired	No
Calibration Pure Dye ROX performed on	06-16-2021
Calibration Pure Dye SYBR is expired	No
Calibration Pure Dye SYBR performed on	06-16-2021
Calibration Pure Dye TAMRA is expired	No
Calibration Pure Dye TAMRA performed on	06-16-2021
Calibration Pure Dye VIC is expired	No
Calibration Pure Dye VIC performed on	06-16-2021
Calibration ROI is expired	No
Calibration ROI performed on	06-16-2021
Calibration Uniformity is expired	No
Calibration Uniformity performed on	06-16-2021
Chemistry	SYBR_GREEN
Date Created	2022-01-27 21:47:57 PM CET
Experiment Barcode
Experiment File Name	C:\Users\lab.user\Desktop\qPCR\Marieke\Charact_individuals\rdr6_F6_individuals_EL_rep_270122.eds
Experiment Name	rdr6_F6_individuals_EL_270122
Experiment Run End Time	2022-01-27 22:10:23 PM CET
Experiment Type	Comparative Cт (ΔΔCт)
Instrument Name	272531281
Instrument Serial Number	272531281
Instrument Type	QuantStudio™ 5 System
Passive Reference	ROX
Post-read Stage/Step
Pre-read Stage/Step
Quantification Cycle Method	Ct
Signal Smoothing On	true
Stage where Melt Analysis is performed	Stage3
Stage/ Cycle where Ct Analysis is performed	Stage2, Step2
Well	Well Position	Omit	Sample Name	Target Name	Task	Reporter	Quencher	Quantity	Quantity Mean	Quantity SD	RQ	RQ Min	RQ Max	CT	Ct Mean	Ct SD	Delta Ct	Delta Ct Mean	Delta Ct SD	Delta Ct SE	Delta Delta Ct	Automatic Ct Threshold	Ct Threshold	Automatic Baseline	Baseline Start	Baseline End	Amp Status	Comments	Cq Conf	CQCONF	MTP	EXPFAIL	AMPNC	Tm1	HIGHSD	Tm2	NOAMP	Tm3	Tm4
1	A1	false	Col-0	RT-ACT2	UNKNOWN	SYBR	None				1	0.555535	1.80007	31.9751	31.8509	0.184418		0.578161	0.529045	0.305444	0	true	0.18371	true	3	27	Amp		0.996283	N	N	N	N	81.3835	N		N
2	A2	false	Col-0	RT-ACT2	UNKNOWN	SYBR	None				1	0.555535	1.80007	31.639	31.8509	0.184418		0.578161	0.529045	0.305444	0	true	0.18371	true	3	26	Amp		0.995979	N	N	N	N	81.3835	N		N
3	A3	false	Col-0	RT-ACT2	UNKNOWN	SYBR	None				1	0.555535	1.80007	31.9387	31.8509	0.184418		0.578161	0.529045	0.305444	0	true	0.18371	true	3	26	Amp		0.996387	N	N	N	N	81.3835	N		N
5	A5	false	Col-0	ACT2	UNKNOWN	SYBR	None				1	0.531431	1.88171	18.0104	17.9973	0.0185581		-13.2754	0.496208	0.286586	0	true	0.482628	true	3	12	Amp		0.971673	N	N	N	N	82.1634	N		N
6	A6	false	Col-0	ACT2	UNKNOWN	SYBR	None				1	0.531431	1.88171	17.9842	17.9973	0.0185581		-13.2754	0.496208	0.286586	0	true	0.482628	true	3	12	Amp		0.972346	N	N	N	N	82.1634	N		N
7	A7	false	Col-0	EVD-SPL	UNKNOWN	SYBR	None				1	0.516161	1.93738	32.9377	32.6031	0.329233		1.33036	0.595208	0.343644	0	true	0.439856	true	3	26	Amp		0.935596	N	N	N	N	82.2765	N		N
8	A8	false	Col-0	EVD-SPL	UNKNOWN	SYBR	None				1	0.516161	1.93738	32.5921	32.6031	0.329233		1.33036	0.595208	0.343644	0	true	0.439856	true	3	27	Amp		0.933892	N	N	N	N	82.2765	N		N
9	A9	false	Col-0	EVD-SPL	UNKNOWN	SYBR	None				1	0.516161	1.93738	32.2795	32.6031	0.329233		1.33036	0.595208	0.343644	0	true	0.439856	true	3	26	Amp		0.931768	N	N	N	N	82.1743	N		N
10	A10	false	Col-0	EVD-UNSPL	UNKNOWN	SYBR	None							31.7914	31.2728	0.495861						true	0.473328	true	3	25	Amp		0.942251	N	N	N	N	82.2875	N		N
11	A11	false	Col-0	EVD-UNSPL	UNKNOWN	SYBR	None							31.2236	31.2728	0.495861						true	0.473328	true	3	25	Amp		0.944075	N	N	N	N	82.2875	N		N
12	A12	false	Col-0	EVD-UNSPL	UNKNOWN	SYBR	None							30.8033	31.2728	0.495861						true	0.473328	true	3	24	Amp		0.945584	N	N	N	N	82.2875	N		N
25	B1	false	F6.7+	RT-ACT2	UNKNOWN	SYBR	None				0.00240805	1.44653e-05	0.400872	34.6063	34.4504	4.59882		9.27608	4.60338	2.65776	8.69792	true	0.18371	true	3	29	Amp		0.994105	N	N	N	N	76.9703	Y		N
26	B2	false	F6.7+	RT-ACT2	UNKNOWN	SYBR	None				0.00240805	1.44653e-05	0.400872	38.9693	34.4504	4.59882		9.27608	4.60338	2.65776	8.69792	true	0.18371	true	3	34	Inconclusive		0.0501756	Y	N	N	N	80.7045	Y		N
27	B3	false	F6.7+	RT-ACT2	UNKNOWN	SYBR	None				0.00240805	1.44653e-05	0.400872	29.7756	34.4504	4.59882		9.27608	4.60338	2.65776	8.69792	true	0.18371	true	3	25	Amp		0.997727	N	N	N	N	81.3835	Y		N
28	B4	false	F6.7+	ACT2	UNKNOWN	SYBR	None				0.0162444	0.00893911	0.0295199	18.0533	17.8428	0.497064		-7.33152	0.537587	0.310376	5.94391	true	0.482628	true	3	13	Amp		0.972502	N	N	N	N	82.1756	N		N
29	B5	false	F6.7+	ACT2	UNKNOWN	SYBR	None				0.0162444	0.00893911	0.0295199	17.2751	17.8428	0.497064		-7.33152	0.537587	0.310376	5.94391	true	0.482628	true	3	11	Amp		0.967485	N	N	N	N	82.1634	N		N
30	B6	false	F6.7+	ACT2	UNKNOWN	SYBR	None				0.0162444	0.00893911	0.0295199	18.2	17.8428	0.497064		-7.33152	0.537587	0.310376	5.94391	true	0.482628	true	3	12	Amp		0.981954	N	N	N	N	81.8241	N		N
31	B7	false	F6.7+	EVD-SPL	UNKNOWN	SYBR	None				2.27146	1.69399	3.04579	25.5109	25.3211	0.166649		0.146737	0.264005	0.152423	-1.18362	true	0.439856	true	3	19	Amp		0.920384	N	N	N	N	82.0503	N		N
32	B8	false	F6.7+	EVD-SPL	UNKNOWN	SYBR	None				2.27146	1.69399	3.04579	25.199	25.3211	0.166649		0.146737	0.264005	0.152423	-1.18362	true	0.439856	true	3	20	Amp		0.938435	N	N	N	N	82.0503	N		N
33	B9	false	F6.7+	EVD-SPL	UNKNOWN	SYBR	None				2.27146	1.69399	3.04579	25.2533	25.3211	0.166649		0.146737	0.264005	0.152423	-1.18362	true	0.439856	true	3	20	Amp		0.930221	N	N	N	N	82.1743	N		N
34	B10	false	F6.7+	EVD-UNSPL	UNKNOWN	SYBR	None							25.1429	25.1743	0.20476						true	0.473328	true	3	19	Amp		0.935209	N	N	N	N	82.1743	N		N
35	B11	false	F6.7+	EVD-UNSPL	UNKNOWN	SYBR	None							24.9871	25.1743	0.20476						true	0.473328	true	3	19	Amp		0.927177	N	N	N	N	82.1743	N		N
36	B12	false	F6.7+	EVD-UNSPL	UNKNOWN	SYBR	None							25.393	25.1743	0.20476						true	0.473328	true	3	19	Amp		0.935394	N	N	N	N	82.0612	N		N
37	B13	false	F6.5-	RT-ACT2	UNKNOWN	SYBR	None							Undetermined								true	0.18371	true	3	39	No Amp		0	Y	N	Y	N	59.9964	N		Y
38	B14	false	F6.5-	RT-ACT2	UNKNOWN	SYBR	None							Undetermined								true	0.18371	true	3	39	No Amp		0	Y	N	Y	N	59.9964	N		Y
39	B15	false	F6.5-	RT-ACT2	UNKNOWN	SYBR	None							Undetermined								true	0.18371	true	3	39	No Amp		0	Y	N	Y	N	59.9964	N		Y
40	B16	false	F6.5-	ACT2	UNKNOWN	SYBR	None				0.00267529	0.00251902	0.00284126	17.8548	17.8042	0.0438591		-4.72934	0.0541708	0.0312756	8.54609	true	0.482628	true	3	12	Amp		0.971793	N	N	N	N	82.0373	N		N
41	B17	false	F6.5-	ACT2	UNKNOWN	SYBR	None				0.00267529	0.00251902	0.00284126	17.7783	17.8042	0.0438591		-4.72934	0.0541708	0.0312756	8.54609	true	0.482628	true	3	13	Amp		0.959134	N	N	N	N	82.0657	N		N
42	B18	false	F6.5-	ACT2	UNKNOWN	SYBR	None				0.00267529	0.00251902	0.00284126	17.7794	17.8042	0.0438591		-4.72934	0.0541708	0.0312756	8.54609	true	0.482628	true	3	12	Amp		0.965434	N	N	N	N	82.0657	N		N
43	B19	false	F6.5-	EVD-SPL	UNKNOWN	SYBR	None				2.35839	2.00184	2.77844	22.7868	22.6261	0.144056		0.0925566	0.147523	0.0851725	-1.2378	true	0.439856	true	3	17	Amp		0.93445	N	N	N	N	82.0657	N		N
44	B20	false	F6.5-	EVD-SPL	UNKNOWN	SYBR	None				2.35839	2.00184	2.77844	22.5085	22.6261	0.144056		0.0925566	0.147523	0.0851725	-1.2378	true	0.439856	true	3	16	Amp		0.943832	N	N	N	N	82.0657	N		N
45	B21	false	F6.5-	EVD-SPL	UNKNOWN	SYBR	None				2.35839	2.00184	2.77844	22.583	22.6261	0.144056		0.0925566	0.147523	0.0851725	-1.2378	true	0.439856	true	3	16	Amp		0.947375	N	N	N	N	82.1472	N		N
46	B22	false	F6.5-	EVD-UNSPL	UNKNOWN	SYBR	None							22.5188	22.5335	0.031794						true	0.473328	true	3	17	Amp		0.948863	N	N	N	N	82.0342	N		N
47	B23	false	F6.5-	EVD-UNSPL	UNKNOWN	SYBR	None							22.5118	22.5335	0.031794						true	0.473328	true	3	17	Amp		0.947886	N	N	N	N	82.0342	N		N
48	B24	false	F6.5-	EVD-UNSPL	UNKNOWN	SYBR	None							22.57	22.5335	0.031794						true	0.473328	true	3	16	Amp		0.947726	N	N	N	N	82.0342	N		N
49	C1	false	rdr6-15	RT-ACT2	UNKNOWN	SYBR	None				61.0162	30.4982	122.072	28.8957	28.8844	0.295723		-5.35296	0.62413	0.360342	-5.93112	true	0.18371	true	3	23	Amp		0.995219	N	N	N	N	81.3835	N		N
50	C2	false	rdr6-15	RT-ACT2	UNKNOWN	SYBR	None				61.0162	30.4982	122.072	28.5831	28.8844	0.295723		-5.35296	0.62413	0.360342	-5.93112	true	0.18371	true	3	23	Amp		0.994399	N	N	N	N	81.3835	N		N
51	C3	false	rdr6-15	RT-ACT2	UNKNOWN	SYBR	None				61.0162	30.4982	122.072	29.1742	28.8844	0.295723		-5.35296	0.62413	0.360342	-5.93112	true	0.18371	true	3	24	Amp		0.996216	N	N	N	N	81.3835	N		N
52	C4	false	rdr6-15	ACT2	UNKNOWN	SYBR	None				10.1956	4.8088	21.6166	18.0488	17.612	0.394182		-16.6253	0.676362	0.390498	-3.34987	true	0.482628	true	3	13	Amp		0.950248	N	N	N	N	82.1756	N		N
53	C5	false	rdr6-15	ACT2	UNKNOWN	SYBR	None				10.1956	4.8088	21.6166	17.5046	17.612	0.394182		-16.6253	0.676362	0.390498	-3.34987	true	0.482628	true	3	12	Amp		0.967398	N	N	N	N	82.1634	N		N
54	C6	false	rdr6-15	ACT2	UNKNOWN	SYBR	None				10.1956	4.8088	21.6166	17.2827	17.612	0.394182		-16.6253	0.676362	0.390498	-3.34987	true	0.482628	true	3	11	Amp		0.98253	N	N	N	N	82.0503	N		N
55	C7	false	rdr6-15	EVD-SPL	UNKNOWN	SYBR	None				1.64054	0.814017	3.30629	34.8688	34.8535	0.0216143		0.616184	0.550048	0.317693	-0.714173	true	0.439856	true	3	29	Amp		0.912369	N	N	N	N	82.3896	N		N
56	C8	false	rdr6-15	EVD-SPL	UNKNOWN	SYBR	None				1.64054	0.814017	3.30629	34.8382	34.8535	0.0216143		0.616184	0.550048	0.317693	-0.714173	true	0.439856	true	3	29	Amp		0.923467	N	N	N	N	82.2765	N		N
58	C10	false	rdr6-15	EVD-UNSPL	UNKNOWN	SYBR	None							34.7564	34.2373	0.549624						true	0.473328	true	3	29	Amp		0.922341	N	N	N	N	82.4006	Y		N
59	C11	false	rdr6-15	EVD-UNSPL	UNKNOWN	SYBR	None							34.294	34.2373	0.549624						true	0.473328	true	3	28	Amp		0.919543	N	N	N	N	82.4006	Y		N
60	C12	false	rdr6-15	EVD-UNSPL	UNKNOWN	SYBR	None							33.6616	34.2373	0.549624						true	0.473328	true	3	27	Amp		0.935276	N	N	N	N	82.2875	Y		N
73	D1	false	F6.8+	RT-ACT2	UNKNOWN	SYBR	None				0.000863341	0.000254954	0.00292349	33.3568	32.1473	1.09286		10.7559	1.09776	0.633793	10.1778	true	0.18371	true	3	28	Amp		0.995562	N	N	N	N	75.7256	Y		N
74	D2	false	F6.8+	RT-ACT2	UNKNOWN	SYBR	None				0.000863341	0.000254954	0.00292349	31.8545	32.1473	1.09286		10.7559	1.09776	0.633793	10.1778	true	0.18371	true	3	26	Amp		0.99317	N	N	N	N	81.3835	Y		N
75	D3	false	F6.8+	RT-ACT2	UNKNOWN	SYBR	None				0.000863341	0.000254954	0.00292349	31.2308	32.1473	1.09286		10.7559	1.09776	0.633793	10.1778	true	0.18371	true	3	25	Amp		0.995516	N	N	N	N	81.4966	Y		N
76	D4	false	F6.8+	ACT2	UNKNOWN	SYBR	None				0.00195392	0.00162461	0.00234998	17.264	17.1154	0.129867		-4.27602	0.166116	0.0959071	8.99941	true	0.482628	true	3	12	Amp		0.970502	N	N	N	N	82.0624	N		N
77	D5	false	F6.8+	ACT2	UNKNOWN	SYBR	None				0.00195392	0.00162461	0.00234998	17.0238	17.1154	0.129867		-4.27602	0.166116	0.0959071	8.99941	true	0.482628	true	3	11	Amp		0.969127	N	N	N	N	82.0503	N		N
78	D6	false	F6.8+	ACT2	UNKNOWN	SYBR	None				0.00195392	0.00162461	0.00234998	17.0584	17.1154	0.129867		-4.27602	0.166116	0.0959071	8.99941	true	0.482628	true	3	11	Amp		0.98229	N	N	N	N	82.0503	N		N
79	D7	false	F6.8+	EVD-SPL	UNKNOWN	SYBR	None				2.54901	2.21891	2.92821	21.2919	21.3718	0.0696481		-0.0195783	0.124819	0.0720645	-1.34993	true	0.439856	true	3	16	Amp		0.928814	N	N	N	N	82.1634	N		N
80	D8	false	F6.8+	EVD-SPL	UNKNOWN	SYBR	None				2.54901	2.21891	2.92821	21.4037	21.3718	0.0696481		-0.0195783	0.124819	0.0720645	-1.34993	true	0.439856	true	3	16	Amp		0.925828	N	N	N	N	82.0503	N		N
81	D9	false	F6.8+	EVD-SPL	UNKNOWN	SYBR	None				2.54901	2.21891	2.92821	21.4198	21.3718	0.0696481		-0.0195783	0.124819	0.0720645	-1.34993	true	0.439856	true	3	16	Amp		0.928798	N	N	N	N	82.0612	N		N
82	D10	false	F6.8+	EVD-UNSPL	UNKNOWN	SYBR	None							21.2736	21.3914	0.103581						true	0.473328	true	3	15	Amp		0.931663	N	N	N	N	82.0612	N		N
83	D11	false	F6.8+	EVD-UNSPL	UNKNOWN	SYBR	None							21.4684	21.3914	0.103581						true	0.473328	true	3	15	Amp		0.921496	N	N	N	N	82.0612	N		N
84	D12	false	F6.8+	EVD-UNSPL	UNKNOWN	SYBR	None							21.4321	21.3914	0.103581						true	0.473328	true	3	15	Amp		0.926237	N	N	N	N	82.0612	N		N
85	D13	false	F6.6-	RT-ACT2	UNKNOWN	SYBR	None				0.00931836	0.00226705	0.0383017	30.875	30.6482	1.2715		7.32387	1.27217	0.734486	6.74571	true	0.18371	true	3	26	Amp		0.994733	N	N	N	N	81.3591	Y		N
86	D14	false	F6.6-	RT-ACT2	UNKNOWN	SYBR	None				0.00931836	0.00226705	0.0383017	31.7911	30.6482	1.2715		7.32387	1.27217	0.734486	6.74571	true	0.18371	true	3	26	Amp		0.996565	N	N	N	N	81.4722	Y		N
87	D15	false	F6.6-	RT-ACT2	UNKNOWN	SYBR	None				0.00931836	0.00226705	0.0383017	29.2786	30.6482	1.2715		7.32387	1.27217	0.734486	6.74571	true	0.18371	true	3	24	Amp		0.994625	N	N	N	N	81.3591	Y		N
88	D16	false	F6.6-	ACT2	UNKNOWN	SYBR	None				0.00644526	0.00557434	0.00745226	17.369	17.3265	0.124006		-5.99788	0.130656	0.0754342	7.27754	true	0.482628	true	3	12	Amp		0.971173	N	N	N	N	82.0373	N		N
89	D17	false	F6.6-	ACT2	UNKNOWN	SYBR	None				0.00644526	0.00557434	0.00745226	17.1868	17.3265	0.124006		-5.99788	0.130656	0.0754342	7.27754	true	0.482628	true	3	11	Amp		0.985055	N	N	N	N	81.9531	N		N
90	D18	false	F6.6-	ACT2	UNKNOWN	SYBR	None				0.00644526	0.00557434	0.00745226	17.4237	17.3265	0.124006		-5.99788	0.130656	0.0754342	7.27754	true	0.482628	true	3	12	Amp		0.973782	N	N	N	N	81.9531	N		N
91	D19	false	F6.6-	EVD-SPL	UNKNOWN	SYBR	None				2.176	1.96146	2.41402	23.5616	23.5331	0.083873		0.208675	0.0934242	0.0539385	-1.12168	true	0.439856	true	3	18	Amp		0.937569	N	N	N	N	82.0657	N		N
92	D20	false	F6.6-	EVD-SPL	UNKNOWN	SYBR	None				2.176	1.96146	2.41402	23.5989	23.5331	0.083873		0.208675	0.0934242	0.0539385	-1.12168	true	0.439856	true	3	18	Amp		0.937108	N	N	N	N	82.0657	N		N
93	D21	false	F6.6-	EVD-SPL	UNKNOWN	SYBR	None				2.176	1.96146	2.41402	23.4386	23.5331	0.083873		0.208675	0.0934242	0.0539385	-1.12168	true	0.439856	true	3	18	Amp		0.943021	N	N	N	N	82.1472	N		N
94	D22	false	F6.6-	EVD-UNSPL	UNKNOWN	SYBR	None							23.3142	23.3244	0.041151						true	0.473328	true	3	17	Amp		0.942286	N	N	N	N	82.0342	N		N
95	D23	false	F6.6-	EVD-UNSPL	UNKNOWN	SYBR	None							23.2893	23.3244	0.041151						true	0.473328	true	3	17	Amp		0.938925	N	N	N	N	82.0342	N		N
96	D24	false	F6.6-	EVD-UNSPL	UNKNOWN	SYBR	None							23.3697	23.3244	0.041151						true	0.473328	true	3	17	Amp		0.944325	N	N	N	N	82.0342	N		N
97	E1	false	F6.1+	RT-ACT2	UNKNOWN	SYBR	None				0.0876166	0.00916912	0.837231	30.7818	31.4546	2.02517		4.09081	2.03143	1.17285	3.51265	true	0.18371	true	3	26	Amp		0.995403	N	N	N	N	81.3835	Y		N
98	E2	false	F6.1+	RT-ACT2	UNKNOWN	SYBR	None				0.0876166	0.00916912	0.837231	33.7306	31.4546	2.02517		4.09081	2.03143	1.17285	3.51265	true	0.18371	true	3	29	Amp		0.996292	N	N	N	N	76.5177	Y		N
99	E3	false	F6.1+	RT-ACT2	UNKNOWN	SYBR	None				0.0876166	0.00916912	0.837231	29.8515	31.4546	2.02517		4.09081	2.03143	1.17285	3.51265	true	0.18371	true	3	25	Amp		0.997606	N	N	N	N	81.3835	Y		N
100	E4	false	F6.1+	ACT2	UNKNOWN	SYBR	None				0.0802166	0.0557711	0.115377	17.5203	17.7284	0.285698		-9.63547	0.327131	0.188869	3.63995	true	0.482628	true	3	11	Amp		0.977146	N	N	N	N	82.0624	N		N
101	E5	false	F6.1+	ACT2	UNKNOWN	SYBR	None				0.0802166	0.0557711	0.115377	17.6107	17.7284	0.285698		-9.63547	0.327131	0.188869	3.63995	true	0.482628	true	3	12	Amp		0.963061	N	N	N	N	82.0503	N		N
102	E6	false	F6.1+	ACT2	UNKNOWN	SYBR	None				0.0802166	0.0557711	0.115377	18.0541	17.7284	0.285698		-9.63547	0.327131	0.188869	3.63995	true	0.482628	true	3	13	Amp		0.976974	N	N	N	N	82.0503	N		N
103	E7	false	F6.1+	EVD-SPL	UNKNOWN	SYBR	None				2.42444	1.86104	3.1584	27.5887	27.4165	0.176812		0.0527026	0.23802	0.137421	-1.27765	true	0.439856	true	3	21	Amp		0.949458	N	N	N	N	82.0503	N		N
104	E8	false	F6.1+	EVD-SPL	UNKNOWN	SYBR	None				2.42444	1.86104	3.1584	27.2354	27.4165	0.176812		0.0527026	0.23802	0.137421	-1.27765	true	0.439856	true	3	21	Amp		0.945822	N	N	N	N	82.0503	N		N
105	E9	false	F6.1+	EVD-SPL	UNKNOWN	SYBR	None				2.42444	1.86104	3.1584	27.4255	27.4165	0.176812		0.0527026	0.23802	0.137421	-1.27765	true	0.439856	true	3	22	Amp		0.941049	N	N	N	N	82.1743	N		N
106	E10	false	F6.1+	EVD-UNSPL	UNKNOWN	SYBR	None							27.3134	27.3638	0.159346						true	0.473328	true	3	21	Amp		0.949549	N	N	N	N	82.1743	N		N
107	E11	false	F6.1+	EVD-UNSPL	UNKNOWN	SYBR	None							27.2358	27.3638	0.159346						true	0.473328	true	3	21	Amp		0.946214	N	N	N	N	82.1743	N		N
108	E12	false	F6.1+	EVD-UNSPL	UNKNOWN	SYBR	None							27.5423	27.3638	0.159346						true	0.473328	true	3	21	Amp		0.936885	N	N	N	N	82.1743	N		N
121	F1	false	F6.9+	RT-ACT2	UNKNOWN	SYBR	None				0.00063112	0.000345403	0.00115318	32.361	31.7873	0.536556		11.208	0.542511	0.313219	10.6298	true	0.18371	true	3	27	Amp		0.996101	N	N	N	N	81.4966	Y		N
122	F2	false	F6.9+	RT-ACT2	UNKNOWN	SYBR	None				0.00063112	0.000345403	0.00115318	31.7031	31.7873	0.536556		11.208	0.542511	0.313219	10.6298	true	0.18371	true	3	26	Amp		0.992757	N	N	N	N	81.3835	Y		N
123	F3	false	F6.9+	RT-ACT2	UNKNOWN	SYBR	None				0.00063112	0.000345403	0.00115318	31.2979	31.7873	0.536556		11.208	0.542511	0.313219	10.6298	true	0.18371	true	3	26	Amp		0.99562	N	N	N	N	81.4966	Y		N
124	F4	false	F6.9+	ACT2	UNKNOWN	SYBR	None				0.00107949	0.000751257	0.00155113	17.522	17.1594	0.316248		-3.42	0.326249	0.18836	9.85543	true	0.482628	true	3	12	Amp		0.966941	N	N	N	N	82.0624	N		N
125	F5	false	F6.9+	ACT2	UNKNOWN	SYBR	None				0.00107949	0.000751257	0.00155113	16.9404	17.1594	0.316248		-3.42	0.326249	0.18836	9.85543	true	0.482628	true	3	11	Amp		0.976784	N	N	N	N	82.0503	N		N
126	F6	false	F6.9+	ACT2	UNKNOWN	SYBR	None				0.00107949	0.000751257	0.00155113	17.0158	17.1594	0.316248		-3.42	0.326249	0.18836	9.85543	true	0.482628	true	3	11	Amp		0.973331	N	N	N	N	82.0503	N		N
127	F7	false	F6.9+	EVD-SPL	UNKNOWN	SYBR	None				2.56076	2.33904	2.80349	20.5366	20.5532	0.0147574		-0.0262127	0.0815066	0.0470578	-1.35657	true	0.439856	true	3	14	Amp		0.923786	N	N	N	N	82.1634	N		N
128	F8	false	F6.9+	EVD-SPL	UNKNOWN	SYBR	None				2.56076	2.33904	2.80349	20.5581	20.5532	0.0147574		-0.0262127	0.0815066	0.0470578	-1.35657	true	0.439856	true	3	15	Amp		0.931816	N	N	N	N	82.0503	N		N
129	F9	false	F6.9+	EVD-SPL	UNKNOWN	SYBR	None				2.56076	2.33904	2.80349	20.5648	20.5532	0.0147574		-0.0262127	0.0815066	0.0470578	-1.35657	true	0.439856	true	3	15	Amp		0.931601	N	N	N	N	82.0612	N		N
130	F10	false	F6.9+	EVD-UNSPL	UNKNOWN	SYBR	None							20.5734	20.5794	0.0801595						true	0.473328	true	3	15	Amp		0.923511	N	N	N	N	82.0612	N		N
131	F11	false	F6.9+	EVD-UNSPL	UNKNOWN	SYBR	None							20.6624	20.5794	0.0801595						true	0.473328	true	3	15	Amp		0.91753	N	N	N	N	82.1743	N		N
132	F12	false	F6.9+	EVD-UNSPL	UNKNOWN	SYBR	None							20.5024	20.5794	0.0801595						true	0.473328	true	3	14	Amp		0.932851	N	N	N	N	82.0612	N		N
133	F13	false	F6.7-	RT-ACT2	UNKNOWN	SYBR	None				0.000785057	6.08309e-06	0.101316	31.1348	33.3377	3.11539		10.8931	3.11619	2.20329	10.3149	true	0.18371	true	3	26	Amp		0.996229	N	N	N	N	81.3591	Y		N
134	F14	false	F6.7-	RT-ACT2	UNKNOWN	SYBR	None							Undetermined	33.3377	3.11539						true	0.18371	true	3	39	No Amp		0	Y	N	Y	N	59.9964	N		Y
135	F15	false	F6.7-	RT-ACT2	UNKNOWN	SYBR	None				0.000785057	6.08309e-06	0.101316	35.5406	33.3377	3.11539		10.8931	3.11619	2.20329	10.3149	true	0.18371	true	3	30	Amp		0.990045	N	N	N	N	75.4816	Y		N
136	F16	false	F6.7-	ACT2	UNKNOWN	SYBR	None				0.00385721	0.0031653	0.00470037	17.2092	17.1875	0.163392		-5.2572	0.177929	0.102727	8.01823	true	0.482628	true	3	12	Amp		0.976184	N	N	N	N	82.0373	N		N
137	F17	false	F6.7-	ACT2	UNKNOWN	SYBR	None				0.00385721	0.0031653	0.00470037	17.0143	17.1875	0.163392		-5.2572	0.177929	0.102727	8.01823	true	0.482628	true	3	11	Amp		0.975399	N	N	N	N	81.9531	N		N
138	F18	false	F6.7-	ACT2	UNKNOWN	SYBR	None				0.00385721	0.0031653	0.00470037	17.3389	17.1875	0.163392		-5.2572	0.177929	0.102727	8.01823	true	0.482628	true	3	12	Amp		0.971432	N	N	N	N	82.0657	N		N
139	F19	false	F6.7-	EVD-SPL	UNKNOWN	SYBR	None				1.93107	1.37024	2.72146	23.0738	22.8256	0.300642		0.380953	0.308784	0.178276	-0.949404	true	0.439856	true	3	18	Amp		0.921681	N	N	N	N	81.9531	N		N
140	F20	false	F6.7-	EVD-SPL	UNKNOWN	SYBR	None				1.93107	1.37024	2.72146	22.9118	22.8256	0.300642		0.380953	0.308784	0.178276	-0.949404	true	0.439856	true	3	18	Amp		0.928643	N	N	N	N	82.0657	N		N
141	F21	false	F6.7-	EVD-SPL	UNKNOWN	SYBR	None				1.93107	1.37024	2.72146	22.4913	22.8256	0.300642		0.380953	0.308784	0.178276	-0.949404	true	0.439856	true	3	16	Amp		0.939927	N	N	N	N	82.1472	N		N
142	F22	false	F6.7-	EVD-UNSPL	UNKNOWN	SYBR	None							22.3695	22.4447	0.0704406						true	0.473328	true	3	16	Amp		0.935566	N	N	N	N	82.1472	N		N
143	F23	false	F6.7-	EVD-UNSPL	UNKNOWN	SYBR	None							22.5092	22.4447	0.0704406						true	0.473328	true	3	17	Amp		0.936355	N	N	N	N	82.0342	N		N
144	F24	false	F6.7-	EVD-UNSPL	UNKNOWN	SYBR	None							22.4552	22.4447	0.0704406						true	0.473328	true	3	16	Amp		0.938425	N	N	N	N	82.0342	N		N
145	G1	false	F6.2+	RT-ACT2	UNKNOWN	SYBR	None							Undetermined	31.5079	2.73351						true	0.18371	true	3	39	No Amp		0	Y	N	Y	N	59.9967	N		N
146	G2	false	F6.2+	RT-ACT2	UNKNOWN	SYBR	None				0.000896913	1.26096e-05	0.0637968	33.4408	31.5079	2.73351		10.7009	2.73423	1.93322	10.1227	true	0.18371	true	3	28	Amp		0.99516	N	N	N	N	76.4046	Y		N
147	G3	false	F6.2+	RT-ACT2	UNKNOWN	SYBR	None				0.000896913	1.26096e-05	0.0637968	29.575	31.5079	2.73351		10.7009	2.73423	1.93322	10.1227	true	0.18371	true	3	24	Amp		0.996925	N	Y	N	N	81.3835	Y	75.6124	N
148	G4	false	F6.2+	ACT2	UNKNOWN	SYBR	None				0.00110921	0.00103177	0.00119246	17.3518	17.3478	0.017991		-3.45918	0.0651324	0.0376042	9.81625	true	0.482628	true	3	11	Amp		0.972899	N	N	N	N	82.0624	N		N
149	G5	false	F6.2+	ACT2	UNKNOWN	SYBR	None				0.00110921	0.00103177	0.00119246	17.3282	17.3478	0.017991		-3.45918	0.0651324	0.0376042	9.81625	true	0.482628	true	3	11	Amp		0.966046	N	N	N	N	82.0503	N		N
150	G6	false	F6.2+	ACT2	UNKNOWN	SYBR	None				0.00110921	0.00103177	0.00119246	17.3635	17.3478	0.017991		-3.45918	0.0651324	0.0376042	9.81625	true	0.482628	true	3	12	Amp		0.971879	N	N	N	N	82.1634	N		N
151	G7	false	F6.2+	EVD-SPL	UNKNOWN	SYBR	None				2.24277	1.98067	2.53956	20.9164	20.9721	0.0926937		0.165074	0.111851	0.0645773	-1.16528	true	0.439856	true	3	15	Amp		0.938194	N	N	N	N	82.0503	N		N
152	G8	false	F6.2+	EVD-SPL	UNKNOWN	SYBR	None				2.24277	1.98067	2.53956	21.0791	20.9721	0.0926937		0.165074	0.111851	0.0645773	-1.16528	true	0.439856	true	3	15	Amp		0.923545	N	N	N	N	82.0503	N		N
153	G9	false	F6.2+	EVD-SPL	UNKNOWN	SYBR	None				2.24277	1.98067	2.53956	20.9207	20.9721	0.0926937		0.165074	0.111851	0.0645773	-1.16528	true	0.439856	true	3	15	Amp		0.939926	N	N	N	N	82.1743	N		N
154	G10	false	F6.2+	EVD-UNSPL	UNKNOWN	SYBR	None							20.7398	20.807	0.0625983						true	0.473328	true	3	15	Amp		0.926539	N	N	N	N	82.1743	N		N
155	G11	false	F6.2+	EVD-UNSPL	UNKNOWN	SYBR	None							20.8637	20.807	0.0625983						true	0.473328	true	3	15	Amp		0.937922	N	N	N	N	82.0612	N		N
156	G12	false	F6.2+	EVD-UNSPL	UNKNOWN	SYBR	None							20.8175	20.807	0.0625983						true	0.473328	true	3	15	Amp		0.93118	N	N	N	N	82.1743	N		N
169	H1	false	F6.10+	RT-ACT2	UNKNOWN	SYBR	None				0.0158625	0.00287267	0.0875902	32.7981	31.3662	1.53692		6.5564	1.53785	0.887881	5.97824	true	0.18371	true	3	27	Amp		0.990818	N	Y	N	N	81.4966	Y	75.7256	N
170	H2	false	F6.10+	RT-ACT2	UNKNOWN	SYBR	None				0.0158625	0.00287267	0.0875902	29.7423	31.3662	1.53692		6.5564	1.53785	0.887881	5.97824	true	0.18371	true	3	25	Amp		0.997578	N	N	N	N	81.3835	Y		N
171	H3	false	F6.10+	RT-ACT2	UNKNOWN	SYBR	None				0.0158625	0.00287267	0.0875902	31.5583	31.3662	1.53692		6.5564	1.53785	0.887881	5.97824	true	0.18371	true	3	26	Amp		0.995746	N	Y	N	N	81.3835	Y	74.9335	N
172	H4	false	F6.10+	ACT2	UNKNOWN	SYBR	None				0.0157904	0.0139007	0.0179369	17.4947	17.5192	0.101429		-7.29062	0.114717	0.0662318	5.98481	true	0.482628	true	3	12	Amp		0.984629	N	N	N	N	82.0624	N		N
173	H5	false	F6.10+	ACT2	UNKNOWN	SYBR	None				0.0157904	0.0139007	0.0179369	17.4322	17.5192	0.101429		-7.29062	0.114717	0.0662318	5.98481	true	0.482628	true	3	12	Amp		0.973404	N	N	N	N	82.0503	N		N
174	H6	false	F6.10+	ACT2	UNKNOWN	SYBR	None				0.0157904	0.0139007	0.0179369	17.6306	17.5192	0.101429		-7.29062	0.114717	0.0662318	5.98481	true	0.482628	true	3	12	Amp		0.978314	N	N	N	N	82.0503	N		N
175	H7	false	F6.10+	EVD-SPL	UNKNOWN	SYBR	None				2.21404	1.93454	2.53392	25.0964	24.9935	0.108993		0.183675	0.121455	0.0701224	-1.14668	true	0.439856	true	3	19	Amp		0.931627	N	N	N	N	82.0503	N		N
176	H8	false	F6.10+	EVD-SPL	UNKNOWN	SYBR	None				2.21404	1.93454	2.53392	24.8793	24.9935	0.108993		0.183675	0.121455	0.0701224	-1.14668	true	0.439856	true	3	19	Amp		0.944125	N	N	N	N	82.0503	N		N
177	H9	false	F6.10+	EVD-SPL	UNKNOWN	SYBR	None				2.21404	1.93454	2.53392	25.0048	24.9935	0.108993		0.183675	0.121455	0.0701224	-1.14668	true	0.439856	true	3	19	Amp		0.941962	N	N	N	N	82.0612	N		N
178	H10	false	F6.10+	EVD-UNSPL	UNKNOWN	SYBR	None							24.8019	24.8098	0.0535912						true	0.473328	true	3	19	Amp		0.940406	N	N	N	N	82.0612	N		N
179	H11	false	F6.10+	EVD-UNSPL	UNKNOWN	SYBR	None							24.8669	24.8098	0.0535912						true	0.473328	true	3	19	Amp		0.935992	N	N	N	N	82.0612	N		N
180	H12	false	F6.10+	EVD-UNSPL	UNKNOWN	SYBR	None							24.7606	24.8098	0.0535912						true	0.473328	true	3	19	Amp		0.925939	N	N	N	N	82.1743	N		N
181	H13	false	F6.8-	RT-ACT2	UNKNOWN	SYBR	None				0.000715585	0.000438883	0.00116674	31.2358	31.3231	0.416258		11.0268	0.439983	0.254024	10.4486	true	0.18371	true	3	26	Amp		0.980257	N	Y	N	N	81.3591	N	75.8207	N
182	H14	false	F6.8-	RT-ACT2	UNKNOWN	SYBR	None				0.000715585	0.000438883	0.00116674	31.7761	31.3231	0.416258		11.0268	0.439983	0.254024	10.4486	true	0.18371	true	3	27	Amp		0.996237	N	N	N	N	76.2728	N		N
183	H15	false	F6.8-	RT-ACT2	UNKNOWN	SYBR	None				0.000715585	0.000438883	0.00116674	30.9574	31.3231	0.416258		11.0268	0.439983	0.254024	10.4486	true	0.18371	true	3	25	Amp		0.994863	N	N	N	N	81.3591	N		N
184	H16	false	F6.8-	ACT2	UNKNOWN	SYBR	None				0.00062983	0.000511529	0.00077549	17.7263	17.6536	0.121429		-2.64268	0.187242	0.108104	10.6327	true	0.482628	true	3	12	Amp		0.975185	N	N	N	N	82.0373	N		N
185	H17	false	F6.8-	ACT2	UNKNOWN	SYBR	None				0.00062983	0.000511529	0.00077549	17.7212	17.6536	0.121429		-2.64268	0.187242	0.108104	10.6327	true	0.482628	true	3	12	Amp		0.980708	N	N	N	N	81.9531	N		N
186	H18	false	F6.8-	ACT2	UNKNOWN	SYBR	None				0.00062983	0.000511529	0.00077549	17.5134	17.6536	0.121429		-2.64268	0.187242	0.108104	10.6327	true	0.482628	true	3	12	Amp		0.974789	N	N	N	N	82.0657	N		N
187	H19	false	F6.8-	EVD-SPL	UNKNOWN	SYBR	None				2.53817	2.15249	2.99294	20.3096	20.2829	0.0410933		-0.0134296	0.148336	0.0856415	-1.34379	true	0.439856	true	3	14	Amp		0.932265	N	N	N	N	82.0657	N		N
188	H20	false	F6.8-	EVD-SPL	UNKNOWN	SYBR	None				2.53817	2.15249	2.99294	20.2356	20.2829	0.0410933		-0.0134296	0.148336	0.0856415	-1.34379	true	0.439856	true	3	15	Amp		0.936894	N	N	N	N	82.0657	N		N
189	H21	false	F6.8-	EVD-SPL	UNKNOWN	SYBR	None				2.53817	2.15249	2.99294	20.3035	20.2829	0.0410933		-0.0134296	0.148336	0.0856415	-1.34379	true	0.439856	true	3	15	Amp		0.932426	N	N	N	N	82.1472	N		N
190	H22	false	F6.8-	EVD-UNSPL	UNKNOWN	SYBR	None							20.1585	20.2963	0.14253						true	0.473328	true	3	14	Amp		0.936627	N	N	N	N	82.1472	N		N
191	H23	false	F6.8-	EVD-UNSPL	UNKNOWN	SYBR	None							20.2873	20.2963	0.14253						true	0.473328	true	3	14	Amp		0.93539	N	N	N	N	82.0342	N		N
192	H24	false	F6.8-	EVD-UNSPL	UNKNOWN	SYBR	None							20.4431	20.2963	0.14253						true	0.473328	true	3	15	Amp		0.928121	N	N	N	N	82.0342	N		N
193	I1	false	F6.3+	RT-ACT2	UNKNOWN	SYBR	None				0.00147901	8.98058e-05	0.0243578	33.5509	32.6622	2.52073		9.97931	2.52135	1.4557	9.40115	true	0.18371	true	3	29	Amp		0.986911	N	N	N	N	81.3835	Y		N
194	I2	false	F6.3+	RT-ACT2	UNKNOWN	SYBR	None				0.00147901	8.98058e-05	0.0243578	34.6181	32.6622	2.52073		9.97931	2.52135	1.4557	9.40115	true	0.18371	true	3	30	Amp		0.995379	N	N	N	N	80.3651	Y		N
195	I3	false	F6.3+	RT-ACT2	UNKNOWN	SYBR	None				0.00147901	8.98058e-05	0.0243578	29.8174	32.6622	2.52073		9.97931	2.52135	1.4557	9.40115	true	0.18371	true	3	24	Amp		0.991066	N	Y	N	N	81.4966	Y	76.0651	N
196	I4	false	F6.3+	ACT2	UNKNOWN	SYBR	None				0.00279521	0.00258317	0.00302466	17.9395	17.8902	0.0434039		-4.7926	0.0710028	0.0409935	8.48283	true	0.482628	true	3	13	Amp		0.963418	N	N	N	N	82.1756	N		N
197	I5	false	F6.3+	ACT2	UNKNOWN	SYBR	None				0.00279521	0.00258317	0.00302466	17.8733	17.8902	0.0434039		-4.7926	0.0710028	0.0409935	8.48283	true	0.482628	true	3	13	Amp		0.954289	N	N	N	N	82.0503	N		N
198	I6	false	F6.3+	ACT2	UNKNOWN	SYBR	None				0.00279521	0.00258317	0.00302466	17.8578	17.8902	0.0434039		-4.7926	0.0710028	0.0409935	8.48283	true	0.482628	true	3	13	Amp		0.953855	N	N	N	N	82.0503	N		N
199	I7	false	F6.3+	EVD-SPL	UNKNOWN	SYBR	None				2.14792	1.95182	2.36371	22.835	22.9103	0.0653181		0.227418	0.0861623	0.0497458	-1.10294	true	0.439856	true	3	17	Amp		0.936651	N	N	N	N	82.0503	N		N
200	I8	false	F6.3+	EVD-SPL	UNKNOWN	SYBR	None				2.14792	1.95182	2.36371	22.9528	22.9103	0.0653181		0.227418	0.0861623	0.0497458	-1.10294	true	0.439856	true	3	17	Amp		0.930105	N	N	N	N	82.0503	N		N
201	I9	false	F6.3+	EVD-SPL	UNKNOWN	SYBR	None				2.14792	1.95182	2.36371	22.9429	22.9103	0.0653181		0.227418	0.0861623	0.0497458	-1.10294	true	0.439856	true	3	17	Amp		0.927827	N	N	N	N	82.1743	N		N
202	I10	false	F6.3+	EVD-UNSPL	UNKNOWN	SYBR	None							22.7297	22.6828	0.0561916						true	0.473328	true	3	16	Amp		0.933108	N	N	N	N	82.0612	N		N
203	I11	false	F6.3+	EVD-UNSPL	UNKNOWN	SYBR	None							22.6206	22.6828	0.0561916						true	0.473328	true	3	17	Amp		0.93463	N	N	N	N	82.1743	N		N
204	I12	false	F6.3+	EVD-UNSPL	UNKNOWN	SYBR	None							22.6982	22.6828	0.0561916						true	0.473328	true	3	17	Amp		0.940928	N	N	N	N	82.1743	N		N
217	J1	false	F6.1-	RT-ACT2	UNKNOWN	SYBR	None				2.93823e-06			39.9317	39.9317			18.9548			18.3766	true	0.18371	true	3	35	No Amp		0	Y	N	N	N	80.4782	N		N
218	J2	false	F6.1-	RT-ACT2	UNKNOWN	SYBR	None							Undetermined	39.9317							true	0.18371	true	3	39	No Amp		0	Y	N	Y	N	59.9967	N		Y
219	J3	false	F6.1-	RT-ACT2	UNKNOWN	SYBR	None							Undetermined	39.9317							true	0.18371	true	3	39	No Amp		0	Y	N	Y	N	59.9967	N		N
220	J4	false	F6.1-	ACT2	UNKNOWN	SYBR	None				0.000567168	0.000488962	0.000657882	18.4803	18.4855	0.00461562		-2.49149	0.133534	0.077096	10.7839	true	0.482628	true	3	12	Amp		0.965955	N	N	N	N	82.1756	N		N
221	J5	false	F6.1-	ACT2	UNKNOWN	SYBR	None				0.000567168	0.000488962	0.000657882	18.4891	18.4855	0.00461562		-2.49149	0.133534	0.077096	10.7839	true	0.482628	true	3	13	Amp		0.977157	N	N	N	N	82.0503	N		N
222	J6	false	F6.1-	ACT2	UNKNOWN	SYBR	None				0.000567168	0.000488962	0.000657882	18.487	18.4855	0.00461562		-2.49149	0.133534	0.077096	10.7839	true	0.482628	true	3	12	Amp		0.983801	N	N	N	N	82.0503	N		N
223	J7	false	F6.1-	EVD-SPL	UNKNOWN	SYBR	None				2.62845	1.79528	3.84828	21.2777	20.9131	0.316094		-0.0638555	0.343112	0.198096	-1.39421	true	0.439856	true	3	16	Amp		0.925949	N	N	N	N	82.0503	N		N
224	J8	false	F6.1-	EVD-SPL	UNKNOWN	SYBR	None				2.62845	1.79528	3.84828	20.7452	20.9131	0.316094		-0.0638555	0.343112	0.198096	-1.39421	true	0.439856	true	3	15	Amp		0.938075	N	N	N	N	82.0503	N		N
225	J9	false	F6.1-	EVD-SPL	UNKNOWN	SYBR	None				2.62845	1.79528	3.84828	20.7164	20.9131	0.316094		-0.0638555	0.343112	0.198096	-1.39421	true	0.439856	true	3	15	Amp		0.939702	N	N	N	N	82.1743	N		N
226	J10	false	F6.1-	EVD-UNSPL	UNKNOWN	SYBR	None							20.9009	20.977	0.133454						true	0.473328	true	3	15	Amp		0.931473	N	N	N	N	82.0612	N		N
227	J11	false	F6.1-	EVD-UNSPL	UNKNOWN	SYBR	None							21.1311	20.977	0.133454						true	0.473328	true	3	16	Amp		0.920577	N	N	N	N	82.0612	N		N
228	J12	false	F6.1-	EVD-UNSPL	UNKNOWN	SYBR	None							20.899	20.977	0.133454						true	0.473328	true	3	15	Amp		0.938377	N	N	N	N	81.948	N		N
229	J13	false	F6.9-	RT-ACT2	UNKNOWN	SYBR	None				0.00390791	6.49341e-05	0.235188	30.9983	33.2591	3.68243		8.57755	3.68768	2.12908	7.99939	true	0.18371	true	3	26	Amp		0.991253	N	N	N	N	81.2461	Y		N
230	J14	false	F6.9-	RT-ACT2	UNKNOWN	SYBR	None				0.00390791	6.49341e-05	0.235188	31.2706	33.2591	3.68243		8.57755	3.68768	2.12908	7.99939	true	0.18371	true	3	26	Amp		0.99427	N	N	N	N	81.3591	Y		N
231	J15	false	F6.9-	RT-ACT2	UNKNOWN	SYBR	None				0.00390791	6.49341e-05	0.235188	37.5083	33.2591	3.68243		8.57755	3.68768	2.12908	7.99939	true	0.18371	true	3	32	Inconclusive		0.95123	N	N	N	N	80.4549	Y		N
232	J16	false	F6.9-	ACT2	UNKNOWN	SYBR	None				0.0157413	0.012575	0.0197048	17.3471	17.3954	0.0465267		-7.28613	0.202119	0.116693	5.9893	true	0.482628	true	3	12	Amp		0.980197	N	N	N	N	82.0373	N		N
233	J17	false	F6.9-	ACT2	UNKNOWN	SYBR	None				0.0157413	0.012575	0.0197048	17.44	17.3954	0.0465267		-7.28613	0.202119	0.116693	5.9893	true	0.482628	true	3	12	Amp		0.980101	N	N	N	N	81.9531	N		N
234	J18	false	F6.9-	ACT2	UNKNOWN	SYBR	None				0.0157413	0.012575	0.0197048	17.3991	17.3954	0.0465267		-7.28613	0.202119	0.116693	5.9893	true	0.482628	true	3	12	Amp		0.981059	N	N	N	N	82.0657	N		N
235	J19	false	F6.9-	EVD-SPL	UNKNOWN	SYBR	None				2.05739	1.5184	2.78769	24.7526	24.9711	0.189899		0.289543	0.273403	0.157849	-1.04081	true	0.439856	true	3	19	Amp		0.941719	N	N	N	N	82.0657	N		N
236	J20	false	F6.9-	EVD-SPL	UNKNOWN	SYBR	None				2.05739	1.5184	2.78769	25.0643	24.9711	0.189899		0.289543	0.273403	0.157849	-1.04081	true	0.439856	true	3	19	Amp		0.938487	N	N	N	N	82.0657	N		N
237	J21	false	F6.9-	EVD-SPL	UNKNOWN	SYBR	None				2.05739	1.5184	2.78769	25.0964	24.9711	0.189899		0.289543	0.273403	0.157849	-1.04081	true	0.439856	true	3	19	Amp		0.934358	N	N	N	N	82.1472	N		N
238	J22	false	F6.9-	EVD-UNSPL	UNKNOWN	SYBR	None							24.5899	24.6815	0.196691						true	0.473328	true	3	19	Amp		0.947587	N	N	N	N	82.0342	N		N
239	J23	false	F6.9-	EVD-UNSPL	UNKNOWN	SYBR	None							24.5474	24.6815	0.196691						true	0.473328	true	3	19	Amp		0.943515	N	N	N	N	82.1472	N		N
240	J24	false	F6.9-	EVD-UNSPL	UNKNOWN	SYBR	None							24.9073	24.6815	0.196691						true	0.473328	true	3	19	Amp		0.94149	N	N	N	N	82.0342	N		N
241	K1	false	F6.4+	RT-ACT2	UNKNOWN	SYBR	None							Undetermined	34.1259	3.61425						true	0.18371	true	3	4	No Amp		0	Y	N	N	N	59.9967	N		N
242	K2	false	F6.4+	RT-ACT2	UNKNOWN	SYBR	None				0.000198588	7.03507e-07	0.0560579	31.5702	34.1259	3.61425		12.8761	3.61941	2.55809	12.2979	true	0.18371	true	3	26	Amp		0.988812	N	N	N	N	81.3835	Y		N
243	K3	false	F6.4+	RT-ACT2	UNKNOWN	SYBR	None				0.000198588	7.03507e-07	0.0560579	36.6815	34.1259	3.61425		12.8761	3.61941	2.55809	12.2979	true	0.18371	true	3	32	Inconclusive		0.97098	N	N	N	N	76.5177	Y		N
244	K4	false	F6.4+	ACT2	UNKNOWN	SYBR	None				0.00180674	0.00121574	0.00268503	16.8435	17.0868	0.299611		-4.16303	0.356557	0.205858	9.1124	true	0.482628	true	3	11	Amp		0.982591	N	N	N	N	82.1756	N		N
245	K5	false	F6.4+	ACT2	UNKNOWN	SYBR	None				0.00180674	0.00121574	0.00268503	17.4214	17.0868	0.299611		-4.16303	0.356557	0.205858	9.1124	true	0.482628	true	3	13	Amp		0.966798	N	N	N	N	82.1634	N		N
246	K6	false	F6.4+	ACT2	UNKNOWN	SYBR	None				0.00180674	0.00121574	0.00268503	16.9953	17.0868	0.299611		-4.16303	0.356557	0.205858	9.1124	true	0.482628	true	3	12	Amp		0.968211	N	N	N	N	82.1634	N		N
247	K7	false	F6.4+	EVD-SPL	UNKNOWN	SYBR	None				2.45472	1.95525	3.08177	21.3337	21.2846	0.0674866		0.0348002	0.204745	0.11821	-1.29556	true	0.439856	true	3	16	Amp		0.911597	N	N	N	N	82.1634	N		N
248	K8	false	F6.4+	EVD-SPL	UNKNOWN	SYBR	None				2.45472	1.95525	3.08177	21.3124	21.2846	0.0674866		0.0348002	0.204745	0.11821	-1.29556	true	0.439856	true	3	16	Amp		0.917607	N	N	N	N	82.0503	N		N
249	K9	false	F6.4+	EVD-SPL	UNKNOWN	SYBR	None				2.45472	1.95525	3.08177	21.2076	21.2846	0.0674866		0.0348002	0.204745	0.11821	-1.29556	true	0.439856	true	3	15	Amp		0.933037	N	N	N	N	82.0612	N		N
250	K10	false	F6.4+	EVD-UNSPL	UNKNOWN	SYBR	None							21.4685	21.2498	0.193303						true	0.473328	true	3	16	Amp		0.904291	N	N	N	N	82.1743	N		N
251	K11	false	F6.4+	EVD-UNSPL	UNKNOWN	SYBR	None							21.179	21.2498	0.193303						true	0.473328	true	3	15	Amp		0.921858	N	N	N	N	82.0612	N		N
252	K12	false	F6.4+	EVD-UNSPL	UNKNOWN	SYBR	None							21.1019	21.2498	0.193303						true	0.473328	true	3	15	Amp		0.922507	N	N	N	N	82.1743	N		N
265	L1	false	F6.2-	RT-ACT2	UNKNOWN	SYBR	None				0.00852918	0.000922677	0.0788432	32.3326	32.4691	1.99544		7.45154	2.00159	1.15562	6.87338	true	0.18371	true	3	27	Amp		0.994097	N	N	N	N	81.4966	Y		N
266	L2	false	F6.2-	RT-ACT2	UNKNOWN	SYBR	None				0.00852918	0.000922677	0.0788432	30.5454	32.4691	1.99544		7.45154	2.00159	1.15562	6.87338	true	0.18371	true	3	25	Amp		0.995325	N	N	N	N	81.4966	Y		N
267	L3	false	F6.2-	RT-ACT2	UNKNOWN	SYBR	None				0.00852918	0.000922677	0.0788432	34.5293	32.4691	1.99544		7.45154	2.00159	1.15562	6.87338	true	0.18371	true	3	30	Amp		0.993911	N	Y	N	N	80.4782	Y	75.4993	N
268	L4	false	F6.2-	ACT2	UNKNOWN	SYBR	None				0.016655	0.013981	0.0198403	17.6553	17.65	0.0151092		-7.36753	0.157507	0.0909364	5.9079	true	0.482628	true	3	12	Amp		0.963155	N	N	N	N	82.1756	N		N
269	L5	false	F6.2-	ACT2	UNKNOWN	SYBR	None				0.016655	0.013981	0.0198403	17.633	17.65	0.0151092		-7.36753	0.157507	0.0909364	5.9079	true	0.482628	true	3	12	Amp		0.976292	N	N	N	N	82.1634	N		N
270	L6	false	F6.2-	ACT2	UNKNOWN	SYBR	None				0.016655	0.013981	0.0198403	17.6618	17.65	0.0151092		-7.36753	0.157507	0.0909364	5.9079	true	0.482628	true	3	12	Amp		0.978211	N	N	N	N	82.1634	N		N
271	L7	false	F6.2-	EVD-SPL	UNKNOWN	SYBR	None				2.34573	1.94708	2.82601	25.1315	25.1179	0.0593653		0.100318	0.167643	0.0967889	-1.23004	true	0.439856	true	3	19	Amp		0.941854	N	N	N	N	82.1634	N		N
272	L8	false	F6.2-	EVD-SPL	UNKNOWN	SYBR	None				2.34573	1.94708	2.82601	25.1693	25.1179	0.0593653		0.100318	0.167643	0.0967889	-1.23004	true	0.439856	true	3	19	Amp		0.939709	N	N	N	N	82.1634	N		N
273	L9	false	F6.2-	EVD-SPL	UNKNOWN	SYBR	None				2.34573	1.94708	2.82601	25.0529	25.1179	0.0593653		0.100318	0.167643	0.0967889	-1.23004	true	0.439856	true	3	19	Amp		0.942316	N	N	N	N	82.1743	N		N
274	L10	false	F6.2-	EVD-UNSPL	UNKNOWN	SYBR	None							25.1848	25.0175	0.15678						true	0.473328	true	3	19	Amp		0.931853	N	N	N	N	82.1743	N		N
275	L11	false	F6.2-	EVD-UNSPL	UNKNOWN	SYBR	None							24.8739	25.0175	0.15678						true	0.473328	true	3	19	Amp		0.951381	N	N	N	N	82.1743	N		N
276	L12	false	F6.2-	EVD-UNSPL	UNKNOWN	SYBR	None							24.9939	25.0175	0.15678						true	0.473328	true	3	19	Amp		0.938891	N	N	N	N	82.1743	N		N
277	L13	false	F6.10-	RT-ACT2	UNKNOWN	SYBR	None							Undetermined	31.6369	1.42501						true	0.18371	true	3	39	No Amp		0	Y	N	Y	N	59.9964	N		Y
278	L14	false	F6.10-	RT-ACT2	UNKNOWN	SYBR	None				0.00028626	3.10047e-05	0.00264298	30.6293	31.6369	1.42501		12.3485	1.42503	1.00764	11.7704	true	0.18371	true	3	25	Amp		0.99725	N	N	N	N	81.2461	Y		N
279	L15	false	F6.10-	RT-ACT2	UNKNOWN	SYBR	None				0.00028626	3.10047e-05	0.00264298	32.6446	31.6369	1.42501		12.3485	1.42503	1.00764	11.7704	true	0.18371	true	3	28	Amp		0.99663	N	Y	N	N	75.9337	Y	80.4549	N
280	L16	false	F6.10-	ACT2	UNKNOWN	SYBR	None				0.00035867	0.000330574	0.000389154	17.4523	17.458	0.0730551		-1.83038	0.0734149	0.0423861	11.4451	true	0.482628	true	3	11	Amp		0.990776	N	N	N	N	82.0373	N		N
281	L17	false	F6.10-	ACT2	UNKNOWN	SYBR	None				0.00035867	0.000330574	0.000389154	17.5338	17.458	0.0730551		-1.83038	0.0734149	0.0423861	11.4451	true	0.482628	true	3	12	Amp		0.986	N	N	N	N	81.9531	N		N
282	L18	false	F6.10-	ACT2	UNKNOWN	SYBR	None				0.00035867	0.000330574	0.000389154	17.388	17.458	0.0730551		-1.83038	0.0734149	0.0423861	11.4451	true	0.482628	true	3	11	Amp		0.975322	N	N	N	N	82.0657	N		N
283	L19	false	F6.10-	EVD-SPL	UNKNOWN	SYBR	None				2.11073	1.71332	2.60034	19.6332	19.541	0.187606		0.252612	0.187746	0.108395	-1.07774	true	0.439856	true	3	14	Amp		0.924364	N	N	N	N	82.0657	N		N
284	L20	false	F6.10-	EVD-SPL	UNKNOWN	SYBR	None				2.11073	1.71332	2.60034	19.6647	19.541	0.187606		0.252612	0.187746	0.108395	-1.07774	true	0.439856	true	3	15	Amp		0.922722	N	N	N	N	82.0657	N		N
285	L21	false	F6.10-	EVD-SPL	UNKNOWN	SYBR	None				2.11073	1.71332	2.60034	19.3251	19.541	0.187606		0.252612	0.187746	0.108395	-1.07774	true	0.439856	true	3	14	Amp		0.932703	N	N	N	N	82.1472	N		N
286	L22	false	F6.10-	EVD-UNSPL	UNKNOWN	SYBR	None							19.2833	19.2884	0.00725951						true	0.473328	true	3	14	Amp		0.93132	N	N	N	N	82.1472	N		N
287	L23	false	F6.10-	EVD-UNSPL	UNKNOWN	SYBR	None							19.2967	19.2884	0.00725951						true	0.473328	true	3	13	Amp		0.935951	N	N	N	N	82.1472	N		N
288	L24	false	F6.10-	EVD-UNSPL	UNKNOWN	SYBR	None							19.2852	19.2884	0.00725951						true	0.473328	true	3	14	Amp		0.931095	N	N	N	N	82.1472	N		N
289	M1	false	F6.5+	RT-ACT2	UNKNOWN	SYBR	None				0.063583	0.0347776	0.116247	30.3763	30.8292	0.52689		4.55337	0.543041	0.313525	3.97521	true	0.18371	true	3	26	Amp		0.997094	N	N	N	N	81.3835	Y		N
290	M2	false	F6.5+	RT-ACT2	UNKNOWN	SYBR	None				0.063583	0.0347776	0.116247	30.7038	30.8292	0.52689		4.55337	0.543041	0.313525	3.97521	true	0.18371	true	3	26	Amp		0.995649	N	N	N	N	81.4966	Y		N
291	M3	false	F6.5+	RT-ACT2	UNKNOWN	SYBR	None				0.063583	0.0347776	0.116247	31.4075	30.8292	0.52689		4.55337	0.543041	0.313525	3.97521	true	0.18371	true	3	26	Amp		0.99493	N	Y	N	N	81.4966	Y	75.7256	N
292	M4	false	F6.5+	ACT2	UNKNOWN	SYBR	None				0.045162	0.0310845	0.0656148	17.6627	17.4691	0.309428		-8.80668	0.336194	0.194102	4.46875	true	0.482628	true	3	13	Amp		0.972957	N	N	N	N	82.1756	N		N
293	M5	false	F6.5+	ACT2	UNKNOWN	SYBR	None				0.045162	0.0310845	0.0656148	17.6324	17.4691	0.309428		-8.80668	0.336194	0.194102	4.46875	true	0.482628	true	3	13	Amp		0.968853	N	N	N	N	82.1634	N		N
294	M6	false	F6.5+	ACT2	UNKNOWN	SYBR	None				0.045162	0.0310845	0.0656148	17.1123	17.4691	0.309428		-8.80668	0.336194	0.194102	4.46875	true	0.482628	true	3	11	Amp		0.981949	N	N	N	N	82.1634	N		N
295	M7	false	F6.5+	EVD-SPL	UNKNOWN	SYBR	None				2.02218	1.66766	2.45207	26.5436	26.5903	0.113201		0.314444	0.17348	0.100158	-1.01591	true	0.439856	true	3	21	Amp		0.92789	N	N	N	N	82.1634	N		N
296	M8	false	F6.5+	EVD-SPL	UNKNOWN	SYBR	None				2.02218	1.66766	2.45207	26.7193	26.5903	0.113201		0.314444	0.17348	0.100158	-1.01591	true	0.439856	true	3	21	Amp		0.920175	N	N	N	N	82.1634	N		N
297	M9	false	F6.5+	EVD-SPL	UNKNOWN	SYBR	None				2.02218	1.66766	2.45207	26.5079	26.5903	0.113201		0.314444	0.17348	0.100158	-1.01591	true	0.439856	true	3	20	Amp		0.920868	N	N	N	N	82.2875	N		N
298	M10	false	F6.5+	EVD-UNSPL	UNKNOWN	SYBR	None							26.1425	26.2758	0.131456						true	0.473328	true	3	20	Amp		0.9366	N	N	N	N	82.2875	N		N
299	M11	false	F6.5+	EVD-UNSPL	UNKNOWN	SYBR	None							26.4053	26.2758	0.131456						true	0.473328	true	3	21	Amp		0.91878	N	N	N	N	82.1743	N		N
300	M12	false	F6.5+	EVD-UNSPL	UNKNOWN	SYBR	None							26.2797	26.2758	0.131456						true	0.473328	true	3	20	Amp		0.92993	N	N	N	N	82.1743	N		N
313	N1	false	F6.3-	RT-ACT2	UNKNOWN	SYBR	None				0.000493826	0.000387949	0.000628599	31.8816	31.7731	0.153562		11.5619	0.155273	0.109393	10.9837	true	0.18371	true	3	27	Amp		0.996023	N	N	N	N	81.3835	N		N
314	N2	false	F6.3-	RT-ACT2	UNKNOWN	SYBR	None				0.000493826	0.000387949	0.000628599	31.6645	31.7731	0.153562		11.5619	0.155273	0.109393	10.9837	true	0.18371	true	3	27	Amp		0.992934	N	Y	N	N	81.4966	N	75.7256	N
315	N3	false	F6.3-	RT-ACT2	UNKNOWN	SYBR	None							Undetermined	31.7731	0.153562						true	0.18371	true	3	39	No Amp		0	Y	N	Y	N	59.9967	N		Y
316	N4	false	F6.3-	ACT2	UNKNOWN	SYBR	None				0.000531277	0.000510344	0.000553069	17.8229	17.814	0.0279357		-2.39718	0.0361797	0.0208883	10.8782	true	0.482628	true	3	12	Amp		0.980625	N	N	N	N	82.1756	N		N
317	N5	false	F6.3-	ACT2	UNKNOWN	SYBR	None				0.000531277	0.000510344	0.000553069	17.8364	17.814	0.0279357		-2.39718	0.0361797	0.0208883	10.8782	true	0.482628	true	3	12	Amp		0.980288	N	N	N	N	82.1634	N		N
318	N6	false	F6.3-	ACT2	UNKNOWN	SYBR	None				0.000531277	0.000510344	0.000553069	17.7827	17.814	0.0279357		-2.39718	0.0361797	0.0208883	10.8782	true	0.482628	true	3	12	Amp		0.966444	N	N	N	N	82.1634	N		N
319	N7	false	F6.3-	EVD-SPL	UNKNOWN	SYBR	None				2.21293	2.10597	2.32533	20.3586	20.3956	0.0382039		0.184395	0.0445881	0.025743	-1.14596	true	0.439856	true	3	15	Amp		0.927958	N	N	N	N	82.1634	N		N
320	N8	false	F6.3-	EVD-SPL	UNKNOWN	SYBR	None				2.21293	2.10597	2.32533	20.3932	20.3956	0.0382039		0.184395	0.0445881	0.025743	-1.14596	true	0.439856	true	3	15	Amp		0.938529	N	N	N	N	82.1634	N		N
321	N9	false	F6.3-	EVD-SPL	UNKNOWN	SYBR	None				2.21293	2.10597	2.32533	20.4349	20.3956	0.0382039		0.184395	0.0445881	0.025743	-1.14596	true	0.439856	true	3	15	Amp		0.934712	N	N	N	N	82.1743	N		N
322	N10	false	F6.3-	EVD-UNSPL	UNKNOWN	SYBR	None							20.2303	20.2112	0.0229905						true	0.473328	true	3	14	Amp		0.938157	N	N	N	N	82.1743	N		N
323	N11	false	F6.3-	EVD-UNSPL	UNKNOWN	SYBR	None							20.1857	20.2112	0.0229905						true	0.473328	true	3	14	Amp		0.939478	N	N	N	N	82.1743	N		N
324	N12	false	F6.3-	EVD-UNSPL	UNKNOWN	SYBR	None							20.2176	20.2112	0.0229905						true	0.473328	true	3	14	Amp		0.940891	N	N	N	N	82.0612	N		N
328	N16	false		ACT2	NTC	SYBR	None							Undetermined								true	0.482628	true	3	39	No Amp		0	N	N	N	N	59.9964	N		N
329	N17	false		ACT2	NTC	SYBR	None							34.6065								true	0.482628	true	3	28	Amp		0.98693	N	N	N	Y	75.8731	N		N
330	N18	false		ACT2	NTC	SYBR	None							Undetermined								true	0.482628	true	3	39	No Amp		0	N	N	N	N	59.9976	N		N
331	N19	false		EVD-SPL	NTC	SYBR	None							Undetermined								true	0.439856	true	3	39	No Amp		0	N	N	N	N	59.9976	N		N
332	N20	false		EVD-SPL	NTC	SYBR	None							Undetermined								true	0.439856	true	3	39	No Amp		0	N	N	N	N	59.9976	N		N
333	N21	false		EVD-SPL	NTC	SYBR	None							Undetermined								true	0.439856	true	3	39	No Amp		0	N	N	N	N	59.9972	N		N
334	N22	false		EVD-UNSPL	NTC	SYBR	None							Undetermined								true	0.473328	true	3	39	No Amp		0	N	N	N	N	59.9972	N		N
335	N23	false		EVD-UNSPL	NTC	SYBR	None							Undetermined								true	0.473328	true	3	39	No Amp		0	N	N	N	N	59.9972	N		N
336	N24	false		EVD-UNSPL	NTC	SYBR	None							Undetermined								true	0.473328	true	3	39	No Amp		0	N	N	N	N	59.9972	N		N
337	O1	false	F6.6+	RT-ACT2	UNKNOWN	SYBR	None				0.000394972	1.36483e-05	0.0114302	31.954	32.9987	3.02815		11.8841	3.0287	1.74862	11.306	true	0.18371	true	3	26	Amp		0.996503	N	N	N	N	81.3835	Y		N
338	O2	false	F6.6+	RT-ACT2	UNKNOWN	SYBR	None				0.000394972	1.36483e-05	0.0114302	30.6312	32.9987	3.02815		11.8841	3.0287	1.74862	11.306	true	0.18371	true	3	25	Amp		0.996317	N	N	N	N	81.3835	Y		N
339	O3	false	F6.6+	RT-ACT2	UNKNOWN	SYBR	None				0.000394972	1.36483e-05	0.0114302	36.4109	32.9987	3.02815		11.8841	3.0287	1.74862	11.306	true	0.18371	true	3	32	Inconclusive		0.932779	N	Y	N	N	80.2519	Y	62.373	N
340	O4	false	F6.6+	ACT2	UNKNOWN	SYBR	None				0.00144328	0.00124884	0.00166799	17.332	17.2756	0.0797756		-3.839	0.0986251	0.0655972	9.43643	true	0.482628	true	3	12	Amp		0.970472	N	N	N	N	82.1756	N		N
341	O5	false	F6.6+	ACT2	UNKNOWN	SYBR	None				0.00144328	0.00124884	0.00166799	17.2192	17.2756	0.0797756		-3.839	0.0986251	0.0655972	9.43643	true	0.482628	true	3	12	Amp		0.963204	N	N	N	N	82.1634	N		N
343	O7	false	F6.6+	EVD-SPL	UNKNOWN	SYBR	None				1.99246	1.31055	3.0292	21.2634	21.4504	0.264369		0.335803	0.270655	0.189912	-0.994554	true	0.439856	true	3	16	Amp		0.916263	N	N	N	N	82.1634	N		N
345	O9	false	F6.6+	EVD-SPL	UNKNOWN	SYBR	None				1.99246	1.31055	3.0292	21.6373	21.4504	0.264369		0.335803	0.270655	0.189912	-0.994554	true	0.439856	true	3	16	Amp		0.926257	N	N	N	N	82.0612	N		N
346	O10	false	F6.6+	EVD-UNSPL	UNKNOWN	SYBR	None							21.0987	21.1146	0.0579894						true	0.473328	true	3	16	Amp		0.913386	N	N	N	N	82.1743	N		N
347	O11	false	F6.6+	EVD-UNSPL	UNKNOWN	SYBR	None							21.1789	21.1146	0.0579894						true	0.473328	true	3	15	Amp		0.921963	N	N	N	N	82.0612	N		N
348	O12	false	F6.6+	EVD-UNSPL	UNKNOWN	SYBR	None							21.0662	21.1146	0.0579894						true	0.473328	true	3	15	Amp		0.919995	N	N	N	N	82.1743	N		N
361	P1	false	F6.4-	RT-ACT2	UNKNOWN	SYBR	None				0.0053151			32.6348	33.3412	1.06215		8.13385			7.55569	true	0.18371	true	3	27	Amp		0.986757	N	N	N	N	81.4966	Y		N
362	P2	false	F6.4-	RT-ACT2	UNKNOWN	SYBR	None				0.0053151			34.5627	33.3412	1.06215		8.13385			7.55569	true	0.18371	true	3	29	Amp		0.989416	N	N	N	N	76.6309	Y		N
363	P3	false	F6.4-	RT-ACT2	UNKNOWN	SYBR	None				0.0053151			32.8261	33.3412	1.06215		8.13385			7.55569	true	0.18371	true	3	28	Amp		0.993779	N	N	N	N	81.4966	Y		N
364	P4	false	F6.4-	ACT2	UNKNOWN	SYBR	None				0.0283571			17.1537	17.0721	0.0728128		-8.13528			5.14015	true	0.482628	true	3	11	Amp		0.973736	N	N	N	N	82.1756	N		N
365	P5	false	F6.4-	ACT2	UNKNOWN	SYBR	None				0.0283571			17.0138	17.0721	0.0728128		-8.13528			5.14015	true	0.482628	true	3	11	Amp		0.978672	N	N	N	N	82.1634	N		N
366	P6	false	F6.4-	ACT2	UNKNOWN	SYBR	None				0.0283571			17.0488	17.0721	0.0728128		-8.13528			5.14015	true	0.482628	true	3	11	Amp		0.97006	N	N	N	N	82.1634	N		N
367	P7	false	F6.4-	EVD-SPL	UNKNOWN	SYBR	None				2.54397			25.1059	25.1907	0.114233		-0.0167268			-1.34708	true	0.439856	true	3	19	Amp		0.946676	N	N	N	N	82.1634	N		N
368	P8	false	F6.4-	EVD-SPL	UNKNOWN	SYBR	None				2.54397			25.1454	25.1907	0.114233		-0.0167268			-1.34708	true	0.439856	true	3	19	Amp		0.9438	N	N	N	N	82.0503	N		N
369	P9	false	F6.4-	EVD-SPL	UNKNOWN	SYBR	None				2.54397			25.3206	25.1907	0.114233		-0.0167268			-1.34708	true	0.439856	true	3	19	Amp		0.929692	N	N	N	N	82.1743	N		N
370	P10	false	F6.4-	EVD-UNSPL	UNKNOWN	SYBR	None							Undetermined	25.2074							true	0.473328	true	3	39	No Amp		0	Y	Y	Y	N	84.4373	N	76.7431	N	79.1192	68.483
371	P11	false	F6.4-	EVD-UNSPL	UNKNOWN	SYBR	None							Undetermined	25.2074							true	0.473328	true	3	39	No Amp		0	Y	N	Y	N	59.9967	N		N
372	P12	false	F6.4-	EVD-UNSPL	UNKNOWN	SYBR	None							25.2074	25.2074							true	0.473328	true	3	19	Amp		0.931094	N	N	N	N	82.0612	N		N
Analysis Type	Singleplex
Endogenous Control	EVD-UNSPL
RQ Min/Max Confidence Level	95.0
Reference Sample	Col-0

## Sheet: data_orga
Well	Sample	Target	Reporter	Content	CT
A1	Col-0	RT-ACT2	SYBR	noRT	31.9751
A2	Col-0	RT-ACT2	SYBR	noRT	31.639
A3	Col-0	RT-ACT2	SYBR	noRT	31.9387
A5	Col-0	ACT2	SYBR	cDNA	18.0104
A6	Col-0	ACT2	SYBR	cDNA	17.9842
A7	Col-0	EVD-SPL	SYBR	cDNA	32.9377
A8	Col-0	EVD-SPL	SYBR	cDNA	32.5921
A9	Col-0	EVD-SPL	SYBR	cDNA	32.2795
A10	Col-0	EVD-UNSPL	SYBR	cDNA	31.7914
A11	Col-0	EVD-UNSPL	SYBR	cDNA	31.2236
A12	Col-0	EVD-UNSPL	SYBR	cDNA	30.8033
B1	F6.7+	RT-ACT2	SYBR	noRT	34.6063
B2	F6.7+	RT-ACT2	SYBR	noRT	38.9693
B3	F6.7+	RT-ACT2	SYBR	noRT	29.7756
B4	F6.7+	ACT2	SYBR	cDNA	18.0533
B5	F6.7+	ACT2	SYBR	cDNA	17.2751
B6	F6.7+	ACT2	SYBR	cDNA	18.2
B7	F6.7+	EVD-SPL	SYBR	cDNA	25.5109
B8	F6.7+	EVD-SPL	SYBR	cDNA	25.199
B9	F6.7+	EVD-SPL	SYBR	cDNA	25.2533
B10	F6.7+	EVD-UNSPL	SYBR	cDNA	25.1429
B11	F6.7+	EVD-UNSPL	SYBR	cDNA	24.9871
B12	F6.7+	EVD-UNSPL	SYBR	cDNA	25.393
B13	F6.5-	RT-ACT2	SYBR	noRT
B14	F6.5-	RT-ACT2	SYBR	noRT
B15	F6.5-	RT-ACT2	SYBR	noRT
B16	F6.5-	ACT2	SYBR	cDNA	17.8548
B17	F6.5-	ACT2	SYBR	cDNA	17.7783
B18	F6.5-	ACT2	SYBR	cDNA	17.7794
B19	F6.5-	EVD-SPL	SYBR	cDNA	22.7868
B20	F6.5-	EVD-SPL	SYBR	cDNA	22.5085
B21	F6.5-	EVD-SPL	SYBR	cDNA	22.583
B22	F6.5-	EVD-UNSPL	SYBR	cDNA	22.5188
B23	F6.5-	EVD-UNSPL	SYBR	cDNA	22.5118
B24	F6.5-	EVD-UNSPL	SYBR	cDNA	22.57
C1	rdr6-15	RT-ACT2	SYBR	noRT	28.8957
C2	rdr6-15	RT-ACT2	SYBR	noRT	28.5831
C3	rdr6-15	RT-ACT2	SYBR	noRT	29.1742
C4	rdr6-15	ACT2	SYBR	cDNA	18.0488
C5	rdr6-15	ACT2	SYBR	cDNA	17.5046
C6	rdr6-15	ACT2	SYBR	cDNA	17.2827
C7	rdr6-15	EVD-SPL	SYBR	cDNA	34.8688
C8	rdr6-15	EVD-SPL	SYBR	cDNA	34.8382
C10	rdr6-15	EVD-UNSPL	SYBR	cDNA	34.7564
C11	rdr6-15	EVD-UNSPL	SYBR	cDNA	34.294
C12	rdr6-15	EVD-UNSPL	SYBR	cDNA	33.6616
D1	F6.8+	RT-ACT2	SYBR	noRT	33.3568
D2	F6.8+	RT-ACT2	SYBR	noRT	31.8545
D3	F6.8+	RT-ACT2	SYBR	noRT	31.2308
D4	F6.8+	ACT2	SYBR	cDNA	17.264
D5	F6.8+	ACT2	SYBR	cDNA	17.0238
D6	F6.8+	ACT2	SYBR	cDNA	17.0584
D7	F6.8+	EVD-SPL	SYBR	cDNA	21.2919
D8	F6.8+	EVD-SPL	SYBR	cDNA	21.4037
D9	F6.8+	EVD-SPL	SYBR	cDNA	21.4198
D10	F6.8+	EVD-UNSPL	SYBR	cDNA	21.2736
D11	F6.8+	EVD-UNSPL	SYBR	cDNA	21.4684
D12	F6.8+	EVD-UNSPL	SYBR	cDNA	21.4321
D13	F6.6-	RT-ACT2	SYBR	noRT	30.875
D14	F6.6-	RT-ACT2	SYBR	noRT	31.7911
D15	F6.6-	RT-ACT2	SYBR	noRT	29.2786
D16	F6.6-	ACT2	SYBR	cDNA	17.369
D17	F6.6-	ACT2	SYBR	cDNA	17.1868
D18	F6.6-	ACT2	SYBR	cDNA	17.4237
D19	F6.6-	EVD-SPL	SYBR	cDNA	23.5616
D20	F6.6-	EVD-SPL	SYBR	cDNA	23.5989
D21	F6.6-	EVD-SPL	SYBR	cDNA	23.4386
D22	F6.6-	EVD-UNSPL	SYBR	cDNA	23.3142
D23	F6.6-	EVD-UNSPL	SYBR	cDNA	23.2893
D24	F6.6-	EVD-UNSPL	SYBR	cDNA	23.3697
E1	F6.1+	RT-ACT2	SYBR	noRT	30.7818
E2	F6.1+	RT-ACT2	SYBR	noRT	33.7306
E3	F6.1+	RT-ACT2	SYBR	noRT	29.8515
E4	F6.1+	ACT2	SYBR	cDNA	17.5203
E5	F6.1+	ACT2	SYBR	cDNA	17.6107
E6	F6.1+	ACT2	SYBR	cDNA	18.0541
E7	F6.1+	EVD-SPL	SYBR	cDNA	27.5887
E8	F6.1+	EVD-SPL	SYBR	cDNA	27.2354
E9	F6.1+	EVD-SPL	SYBR	cDNA	27.4255
E10	F6.1+	EVD-UNSPL	SYBR	cDNA	27.3134
E11	F6.1+	EVD-UNSPL	SYBR	cDNA	27.2358
E12	F6.1+	EVD-UNSPL	SYBR	cDNA	27.5423
F1	F6.9+	RT-ACT2	SYBR	noRT	32.361
F2	F6.9+	RT-ACT2	SYBR	noRT	31.7031
F3	F6.9+	RT-ACT2	SYBR	noRT	31.2979
F4	F6.9+	ACT2	SYBR	cDNA	17.522
F5	F6.9+	ACT2	SYBR	cDNA	16.9404
F6	F6.9+	ACT2	SYBR	cDNA	17.0158
F7	F6.9+	EVD-SPL	SYBR	cDNA	20.5366
F8	F6.9+	EVD-SPL	SYBR	cDNA	20.5581
F9	F6.9+	EVD-SPL	SYBR	cDNA	20.5648
F10	F6.9+	EVD-UNSPL	SYBR	cDNA	20.5734
F11	F6.9+	EVD-UNSPL	SYBR	cDNA	20.6624
F12	F6.9+	EVD-UNSPL	SYBR	cDNA	20.5024
F13	F6.7-	RT-ACT2	SYBR	noRT	31.1348
F14	F6.7-	RT-ACT2	SYBR	noRT
F15	F6.7-	RT-ACT2	SYBR	noRT	35.5406
F16	F6.7-	ACT2	SYBR	cDNA	17.2092
F17	F6.7-	ACT2	SYBR	cDNA	17.0143
F18	F6.7-	ACT2	SYBR	cDNA	17.3389
F19	F6.7-	EVD-SPL	SYBR	cDNA	23.0738
F20	F6.7-	EVD-SPL	SYBR	cDNA	22.9118
F21	F6.7-	EVD-SPL	SYBR	cDNA	22.4913
F22	F6.7-	EVD-UNSPL	SYBR	cDNA	22.3695
F23	F6.7-	EVD-UNSPL	SYBR	cDNA	22.5092
F24	F6.7-	EVD-UNSPL	SYBR	cDNA	22.4552
G1	F6.2+	RT-ACT2	SYBR	noRT
G2	F6.2+	RT-ACT2	SYBR	noRT	33.4408
G3	F6.2+	RT-ACT2	SYBR	noRT	29.575
G4	F6.2+	ACT2	SYBR	cDNA	17.3518
G5	F6.2+	ACT2	SYBR	cDNA	17.3282
G6	F6.2+	ACT2	SYBR	cDNA	17.3635
G7	F6.2+	EVD-SPL	SYBR	cDNA	20.9164
G8	F6.2+	EVD-SPL	SYBR	cDNA	21.0791
G9	F6.2+	EVD-SPL	SYBR	cDNA	20.9207
G10	F6.2+	EVD-UNSPL	SYBR	cDNA	20.7398
G11	F6.2+	EVD-UNSPL	SYBR	cDNA	20.8637
G12	F6.2+	EVD-UNSPL	SYBR	cDNA	20.8175
H1	F6.10+	RT-ACT2	SYBR	noRT	32.7981
H2	F6.10+	RT-ACT2	SYBR	noRT	29.7423
H3	F6.10+	RT-ACT2	SYBR	noRT	31.5583
H4	F6.10+	ACT2	SYBR	cDNA	17.4947
H5	F6.10+	ACT2	SYBR	cDNA	17.4322
H6	F6.10+	ACT2	SYBR	cDNA	17.6306
H7	F6.10+	EVD-SPL	SYBR	cDNA	25.0964
H8	F6.10+	EVD-SPL	SYBR	cDNA	24.8793
H9	F6.10+	EVD-SPL	SYBR	cDNA	25.0048
H10	F6.10+	EVD-UNSPL	SYBR	cDNA	24.8019
H11	F6.10+	EVD-UNSPL	SYBR	cDNA	24.8669
H12	F6.10+	EVD-UNSPL	SYBR	cDNA	24.7606
H13	F6.8-	RT-ACT2	SYBR	noRT	31.2358
H14	F6.8-	RT-ACT2	SYBR	noRT	31.7761
H15	F6.8-	RT-ACT2	SYBR	noRT	30.9574
H16	F6.8-	ACT2	SYBR	cDNA	17.7263
H17	F6.8-	ACT2	SYBR	cDNA	17.7212
H18	F6.8-	ACT2	SYBR	cDNA	17.5134
H19	F6.8-	EVD-SPL	SYBR	cDNA	20.3096
H20	F6.8-	EVD-SPL	SYBR	cDNA	20.2356
H21	F6.8-	EVD-SPL	SYBR	cDNA	20.3035
H22	F6.8-	EVD-UNSPL	SYBR	cDNA	20.1585
H23	F6.8-	EVD-UNSPL	SYBR	cDNA	20.2873
H24	F6.8-	EVD-UNSPL	SYBR	cDNA	20.4431
I1	F6.3+	RT-ACT2	SYBR	noRT	33.5509
I2	F6.3+	RT-ACT2	SYBR	noRT	34.6181
I3	F6.3+	RT-ACT2	SYBR	noRT	29.8174
I4	F6.3+	ACT2	SYBR	cDNA	17.9395
I5	F6.3+	ACT2	SYBR	cDNA	17.8733
I6	F6.3+	ACT2	SYBR	cDNA	17.8578
I7	F6.3+	EVD-SPL	SYBR	cDNA	22.835
I8	F6.3+	EVD-SPL	SYBR	cDNA	22.9528
I9	F6.3+	EVD-SPL	SYBR	cDNA	22.9429
I10	F6.3+	EVD-UNSPL	SYBR	cDNA	22.7297
I11	F6.3+	EVD-UNSPL	SYBR	cDNA	22.6206
I12	F6.3+	EVD-UNSPL	SYBR	cDNA	22.6982
J1	F6.1-	RT-ACT2	SYBR	noRT	39.9317
J2	F6.1-	RT-ACT2	SYBR	noRT
J3	F6.1-	RT-ACT2	SYBR	noRT
J4	F6.1-	ACT2	SYBR	cDNA	18.4803
J5	F6.1-	ACT2	SYBR	cDNA	18.4891
J6	F6.1-	ACT2	SYBR	cDNA	18.487
J7	F6.1-	EVD-SPL	SYBR	cDNA	21.2777
J8	F6.1-	EVD-SPL	SYBR	cDNA	20.7452
J9	F6.1-	EVD-SPL	SYBR	cDNA	20.7164
J10	F6.1-	EVD-UNSPL	SYBR	cDNA	20.9009
J11	F6.1-	EVD-UNSPL	SYBR	cDNA	21.1311
J12	F6.1-	EVD-UNSPL	SYBR	cDNA	20.899
J13	F6.9-	RT-ACT2	SYBR	noRT	30.9983
J14	F6.9-	RT-ACT2	SYBR	noRT	31.2706
J15	F6.9-	RT-ACT2	SYBR	noRT	37.5083
J16	F6.9-	ACT2	SYBR	cDNA	17.3471
J17	F6.9-	ACT2	SYBR	cDNA	17.44
J18	F6.9-	ACT2	SYBR	cDNA	17.3991
J19	F6.9-	EVD-SPL	SYBR	cDNA	24.7526
J20	F6.9-	EVD-SPL	SYBR	cDNA	25.0643
J21	F6.9-	EVD-SPL	SYBR	cDNA	25.0964
J22	F6.9-	EVD-UNSPL	SYBR	cDNA	24.5899
J23	F6.9-	EVD-UNSPL	SYBR	cDNA	24.5474
J24	F6.9-	EVD-UNSPL	SYBR	cDNA	24.9073
K1	F6.4+	RT-ACT2	SYBR	noRT
K2	F6.4+	RT-ACT2	SYBR	noRT	31.5702
K3	F6.4+	RT-ACT2	SYBR	noRT	36.6815
K4	F6.4+	ACT2	SYBR	cDNA	16.8435
K5	F6.4+	ACT2	SYBR	cDNA	17.4214
K6	F6.4+	ACT2	SYBR	cDNA	16.9953
K7	F6.4+	EVD-SPL	SYBR	cDNA	21.3337
K8	F6.4+	EVD-SPL	SYBR	cDNA	21.3124
K9	F6.4+	EVD-SPL	SYBR	cDNA	21.2076
K10	F6.4+	EVD-UNSPL	SYBR	cDNA	21.4685
K11	F6.4+	EVD-UNSPL	SYBR	cDNA	21.179
K12	F6.4+	EVD-UNSPL	SYBR	cDNA	21.1019
L1	F6.2-	RT-ACT2	SYBR	noRT	32.3326
L2	F6.2-	RT-ACT2	SYBR	noRT	30.5454
L3	F6.2-	RT-ACT2	SYBR	noRT	34.5293
L4	F6.2-	ACT2	SYBR	cDNA	17.6553
L5	F6.2-	ACT2	SYBR	cDNA	17.633
L6	F6.2-	ACT2	SYBR	cDNA	17.6618
L7	F6.2-	EVD-SPL	SYBR	cDNA	25.1315
L8	F6.2-	EVD-SPL	SYBR	cDNA	25.1693
L9	F6.2-	EVD-SPL	SYBR	cDNA	25.0529
L10	F6.2-	EVD-UNSPL	SYBR	cDNA	25.1848
L11	F6.2-	EVD-UNSPL	SYBR	cDNA	24.8739
L12	F6.2-	EVD-UNSPL	SYBR	cDNA	24.9939
L13	F6.10-	RT-ACT2	SYBR	noRT
L14	F6.10-	RT-ACT2	SYBR	noRT	30.6293
L15	F6.10-	RT-ACT2	SYBR	noRT	32.6446
L16	F6.10-	ACT2	SYBR	cDNA	17.4523
L17	F6.10-	ACT2	SYBR	cDNA	17.5338
L18	F6.10-	ACT2	SYBR	cDNA	17.388
L19	F6.10-	EVD-SPL	SYBR	cDNA	19.6332
L20	F6.10-	EVD-SPL	SYBR	cDNA	19.6647
L21	F6.10-	EVD-SPL	SYBR	cDNA	19.3251
L22	F6.10-	EVD-UNSPL	SYBR	cDNA	19.2833
L23	F6.10-	EVD-UNSPL	SYBR	cDNA	19.2967
L24	F6.10-	EVD-UNSPL	SYBR	cDNA	19.2852
M1	F6.5+	RT-ACT2	SYBR	noRT	30.3763
M2	F6.5+	RT-ACT2	SYBR	noRT	30.7038
M3	F6.5+	RT-ACT2	SYBR	noRT	31.4075
M4	F6.5+	ACT2	SYBR	cDNA	17.6627
M5	F6.5+	ACT2	SYBR	cDNA	17.6324
M6	F6.5+	ACT2	SYBR	cDNA	17.1123
M7	F6.5+	EVD-SPL	SYBR	cDNA	26.5436
M8	F6.5+	EVD-SPL	SYBR	cDNA	26.7193
M9	F6.5+	EVD-SPL	SYBR	cDNA	26.5079
M10	F6.5+	EVD-UNSPL	SYBR	cDNA	26.1425
M11	F6.5+	EVD-UNSPL	SYBR	cDNA	26.4053
M12	F6.5+	EVD-UNSPL	SYBR	cDNA	26.2797
N1	F6.3-	RT-ACT2	SYBR	noRT	31.8816
N2	F6.3-	RT-ACT2	SYBR	noRT	31.6645
N3	F6.3-	RT-ACT2	SYBR	noRT
N4	F6.3-	ACT2	SYBR	cDNA	17.8229
N5	F6.3-	ACT2	SYBR	cDNA	17.8364
N6	F6.3-	ACT2	SYBR	cDNA	17.7827
N7	F6.3-	EVD-SPL	SYBR	cDNA	20.3586
N8	F6.3-	EVD-SPL	SYBR	cDNA	20.3932
N9	F6.3-	EVD-SPL	SYBR	cDNA	20.4349
N10	F6.3-	EVD-UNSPL	SYBR	cDNA	20.2303
N11	F6.3-	EVD-UNSPL	SYBR	cDNA	20.1857
N12	F6.3-	EVD-UNSPL	SYBR	cDNA	20.2176
N16		ACT2	SYBR	water
N17		ACT2	SYBR	water	34.6065
N18		ACT2	SYBR	water
N19		EVD-SPL	SYBR	water
N20		EVD-SPL	SYBR	water
N21		EVD-SPL	SYBR	water
N22		EVD-UNSPL	SYBR	water
N23		EVD-UNSPL	SYBR	water
N24		EVD-UNSPL	SYBR	water
O1	F6.6+	RT-ACT2	SYBR	noRT	31.954
O2	F6.6+	RT-ACT2	SYBR	noRT	30.6312
O3	F6.6+	RT-ACT2	SYBR	noRT	36.4109
O4	F6.6+	ACT2	SYBR	cDNA	17.332
O5	F6.6+	ACT2	SYBR	cDNA	17.2192
O7	F6.6+	EVD-SPL	SYBR	cDNA	21.2634
O9	F6.6+	EVD-SPL	SYBR	cDNA	21.6373
O10	F6.6+	EVD-UNSPL	SYBR	cDNA	21.0987
O11	F6.6+	EVD-UNSPL	SYBR	cDNA	21.1789
O12	F6.6+	EVD-UNSPL	SYBR	cDNA	21.0662
P1	F6.4-	RT-ACT2	SYBR	noRT	32.6348
P2	F6.4-	RT-ACT2	SYBR	noRT	34.5627
P3	F6.4-	RT-ACT2	SYBR	noRT	32.8261
P4	F6.4-	ACT2	SYBR	cDNA	17.1537
P5	F6.4-	ACT2	SYBR	cDNA	17.0138
P6	F6.4-	ACT2	SYBR	cDNA	17.0488
P7	F6.4-	EVD-SPL	SYBR	cDNA	25.1059
P8	F6.4-	EVD-SPL	SYBR	cDNA	25.1454
P9	F6.4-	EVD-SPL	SYBR	cDNA	25.3206
P10	F6.4-	EVD-UNSPL	SYBR	cDNA
P11	F6.4-	EVD-UNSPL	SYBR	cDNA
P12	F6.4-	EVD-UNSPL	SYBR	cDNA	25.2074

## Sheet: Melt Curve Raw Data
Block Type	384-Well Block
Calibration Background is expired	No
Calibration Background performed on	06-16-2021
Calibration Pure Dye ABY is expired	No
Calibration Pure Dye ABY performed on	06-16-2021
Calibration Pure Dye CY5 is expired	No
Calibration Pure Dye CY5 performed on	06-16-2021
Calibration Pure Dye FAM is expired	No
Calibration Pure Dye FAM performed on	06-16-2021
Calibration Pure Dye JUN is expired	No
Calibration Pure Dye JUN performed on	06-16-2021
Calibration Pure Dye MUSTANG PURPLE is expired	No
Calibration Pure Dye MUSTANG PURPLE performed on	06-16-2021
Calibration Pure Dye NED is expired	No
Calibration Pure Dye NED performed on	06-16-2021
Calibration Pure Dye ROX is expired	No
Calibration Pure Dye ROX performed on	06-16-2021
Calibration Pure Dye SYBR is expired	No
Calibration Pure Dye SYBR performed on	06-16-2021
Calibration Pure Dye TAMRA is expired	No
Calibration Pure Dye TAMRA performed on	06-16-2021
Calibration Pure Dye VIC is expired	No
Calibration Pure Dye VIC performed on	06-16-2021
Calibration ROI is expired	No
Calibration ROI performed on	06-16-2021
Calibration Uniformity is expired	No
Calibration Uniformity performed on	06-16-2021
Chemistry	SYBR_GREEN
Date Created	2022-01-27 21:47:58 PM CET
Experiment Barcode
Experiment File Name	C:\Users\lab.user\Desktop\qPCR\Marieke\Charact_individuals\rdr6_F6_individuals_EL_rep_270122.eds
Experiment Name	rdr6_F6_individuals_EL_270122
Experiment Run End Time	2022-01-27 22:10:23 PM CET
Experiment Type	Comparative Cт (ΔΔCт)
Instrument Name	272531281
Instrument Serial Number	272531281
Instrument Type	QuantStudio™ 5 System
Passive Reference	ROX
Post-read Stage/Step
Pre-read Stage/Step
Quantification Cycle Method	Ct
Signal Smoothing On	true
Stage where Melt Analysis is performed	Stage3
Stage/ Cycle where Ct Analysis is performed	Stage2, Step2
Well	Well Position	Reading	Temperature	Fluorescence	Derivative	Target Name
1	A1	1	59.9967	1.50003e+06	-50685.6	RT-ACT2
1	A1	2	60.223	1.5179e+06	-44927.3	RT-ACT2
1	A1	3	60.4493	1.52682e+06	-38771.4	RT-ACT2
1	A1	4	60.6756	1.53636e+06	-32175.5	RT-ACT2
1	A1	5	60.902	1.54251e+06	-25283.2	RT-ACT2
1	A1	6	61.1283	1.54674e+06	-18348.5	RT-ACT2
1	A1	7	61.3546	1.54902e+06	-11611.9	RT-ACT2
1	A1	8	61.5809	1.55206e+06	-5204.45	RT-ACT2
1	A1	9	61.8072	1.55244e+06	869.812	RT-ACT2
1	A1	10	62.0335	1.55203e+06	6686.42	RT-ACT2
1	A1	11	62.2598	1.55121e+06	12334.3	RT-ACT2
1	A1	12	62.4862	1.54921e+06	17867.8	RT-ACT2
1	A1	13	62.7125	1.5432e+06	23281.9	RT-ACT2
1	A1	14	62.9388	1.5394e+06	28511.7	RT-ACT2
1	A1	15	63.1651	1.53173e+06	33440.5	RT-ACT2
1	A1	16	63.3914	1.52497e+06	37915.5	RT-ACT2
1	A1	17	63.6177	1.51361e+06	41777.4	RT-ACT2
1	A1	18	63.8441	1.50429e+06	44916.8	RT-ACT2
1	A1	19	64.0704	1.49168e+06	47318.5	RT-ACT2
1	A1	20	64.2967	1480584	48937.7	RT-ACT2
1	A1	21	64.523	1.46548e+06	49914.6	RT-ACT2
1	A1	22	64.7493	1.45442e+06	50443.2	RT-ACT2
1	A1	23	64.9756	1.44268e+06	50706.6	RT-ACT2
1	A1	24	65.202	1.4314e+06	50824.8	RT-ACT2
1	A1	25	65.4283	1419850	50845.5	RT-ACT2
1	A1	26	65.6546	1406484	50777.1	RT-ACT2
1	A1	27	65.8809	1.39491e+06	50637.8	RT-ACT2
1	A1	28	66.1072	1380934	50483.4	RT-ACT2
1	A1	29	66.3335	1.37117e+06	50392.2	RT-ACT2
1	A1	30	66.5598	1.35927e+06	50424.8	RT-ACT2
1	A1	31	66.7862	1.34755e+06	50587.1	RT-ACT2
1	A1	32	67.0125	1.33722e+06	50827.1	RT-ACT2
1	A1	33	67.2388	1.32245e+06	51067.2	RT-ACT2
1	A1	34	67.4651	1.31065e+06	51239.6	RT-ACT2
1	A1	35	67.6914	1.29834e+06	51309.2	RT-ACT2
1	A1	36	67.9177	1.28621e+06	51266.1	RT-ACT2
1	A1	37	68.1441	1.27576e+06	51107.6	RT-ACT2
1	A1	38	68.3704	1.26153e+06	50829.8	RT-ACT2
1	A1	39	68.5967	1.24968e+06	50436.4	RT-ACT2
1	A1	40	68.823	1.23885e+06	49962.9	RT-ACT2
1	A1	41	69.0493	1225570	49483.3	RT-ACT2
1	A1	42	69.2756	1.21326e+06	49096.9	RT-ACT2
1	A1	43	69.5019	1.20331e+06	48885.6	RT-ACT2
1	A1	44	69.7283	1.19253e+06	48868.5	RT-ACT2
1	A1	45	69.9546	1.18123e+06	48983.3	RT-ACT2
1	A1	46	70.1809	1168871	49113.8	RT-ACT2
1	A1	47	70.4072	1.15612e+06	49148.2	RT-ACT2
1	A1	48	70.6335	1.1431e+06	49032.3	RT-ACT2
1	A1	49	70.8598	1.13305e+06	48779.9	RT-ACT2
1	A1	50	71.0861	1.12346e+06	48440.7	RT-ACT2
1	A1	51	71.3125	1.11216e+06	48057.2	RT-ACT2
1	A1	52	71.5388	1.09943e+06	47649.7	RT-ACT2
1	A1	53	71.7651	1.08779e+06	47229.7	RT-ACT2
1	A1	54	71.9914	1.07737e+06	46823.5	RT-ACT2
1	A1	55	72.2177	1.06808e+06	46475.9	RT-ACT2
1	A1	56	72.444	1.05754e+06	46232.8	RT-ACT2
1	A1	57	72.6703	1.04601e+06	46120.2	RT-ACT2
1	A1	58	72.8967	1.03505e+06	46134.5	RT-ACT2
1	A1	59	73.123	1.02473e+06	46245.2	RT-ACT2
1	A1	60	73.3493	1.01521e+06	46406.1	RT-ACT2
1	A1	61	73.5756	1.00275e+06	46566	RT-ACT2
1	A1	62	73.8019	992624	46684.8	RT-ACT2
1	A1	63	74.0282	979740	46745.1	RT-ACT2
1	A1	64	74.2546	970472	46752.7	RT-ACT2
1	A1	65	74.4809	959110	46718.8	RT-ACT2
1	A1	66	74.7072	950279	46636.8	RT-ACT2
1	A1	67	74.9335	937157	46474.4	RT-ACT2
1	A1	68	75.1598	926798	46189.6	RT-ACT2
1	A1	69	75.3861	914616	45764.3	RT-ACT2
1	A1	70	75.6124	905050	45227.1	RT-ACT2
1	A1	71	75.8388	894006	44645.9	RT-ACT2
1	A1	72	76.0651	885188	44109.1	RT-ACT2
1	A1	73	76.2914	874631	43676.2	RT-ACT2
1	A1	74	76.5177	863086	43367.2	RT-ACT2
1	A1	75	76.744	854048	43192.4	RT-ACT2
1	A1	76	76.9703	844017	43159.4	RT-ACT2
1	A1	77	77.1967	833436	43282.2	RT-ACT2
1	A1	78	77.423	824047	43585	RT-ACT2
1	A1	79	77.6493	814101	44106.3	RT-ACT2
1	A1	80	77.8756	804273	44941.8	RT-ACT2
1	A1	81	78.1019	792104	46250.3	RT-ACT2
1	A1	82	78.3282	781144	48316.8	RT-ACT2
1	A1	83	78.5546	773337	51603.4	RT-ACT2
1	A1	84	78.7809	761502	56741	RT-ACT2
1	A1	85	79.0072	748052	64478	RT-ACT2
1	A1	86	79.2335	736641	75569.5	RT-ACT2
1	A1	87	79.4598	721177	90613.4	RT-ACT2
1	A1	88	79.6861	701821	109865	RT-ACT2
1	A1	89	79.9124	676734	133089	RT-ACT2
1	A1	90	80.1388	642052	159498	RT-ACT2
1	A1	91	80.3651	596013	187780	RT-ACT2
1	A1	92	80.5914	544181	216127	RT-ACT2
1	A1	93	80.8177	487326	242218	RT-ACT2
1	A1	94	81.044	427044	263182	RT-ACT2
1	A1	95	81.2703	361095	275739	RT-ACT2
1	A1	96	81.4966	275647	276757	RT-ACT2
1	A1	97	81.723	182463	264223	RT-ACT2
1	A1	98	81.9493	104756	238262	RT-ACT2
1	A1	99	82.1756	62629.6	201623	RT-ACT2
1	A1	100	82.4019	46927.4	159206	RT-ACT2
1	A1	101	82.6282	43337.4	116722	RT-ACT2
1	A1	102	82.8545	43067.8	79081.5	RT-ACT2
1	A1	103	83.0809	43266.2	49242.3	RT-ACT2
1	A1	104	83.3072	43408	28467.9	RT-ACT2
1	A1	105	83.5335	40701.1	15105.8	RT-ACT2
1	A1	106	83.7598	40660.6	7180.43	RT-ACT2
1	A1	107	83.9861	41329.4	2821.12	RT-ACT2
1	A1	108	84.2124	41118.5	549.121	RT-ACT2
1	A1	109	84.4387	40916.9	-601.012	RT-ACT2
1	A1	110	84.6651	40276.5	-1165.5	RT-ACT2
1	A1	111	84.8914	41390.8	-1404	RT-ACT2
1	A1	112	85.1177	42216.9	-1435.92	RT-ACT2
1	A1	113	85.344	40213.4	-1330.67	RT-ACT2
1	A1	114	85.5703	42172.5	-1152.5	RT-ACT2
1	A1	115	85.7966	41127	-970.816	RT-ACT2
1	A1	116	86.0229	40524.8	-848.496	RT-ACT2
1	A1	117	86.2493	39391.9	-823.223	RT-ACT2
1	A1	118	86.4756	40131.1	-895.293	RT-ACT2
1	A1	119	86.7019	39598.3	-1030.64	RT-ACT2
1	A1	120	86.9282	40728	-1177.95	RT-ACT2
1	A1	121	87.1545	39243.6	-1291.25	RT-ACT2
1	A1	122	87.3808	39746.9	-1348.05	RT-ACT2
1	A1	123	87.6072	40798.6	-1355.2	RT-ACT2
1	A1	124	87.8335	40359.2	-1339.89	RT-ACT2
1	A1	125	88.0598	39033.6	-1329.25	RT-ACT2
1	A1	126	88.2861	38137.9	-1329.75	RT-ACT2
1	A1	127	88.5124	41210.6	-1321.32	RT-ACT2
1	A1	128	88.7387	39590.3	-1272.5	RT-ACT2
1	A1	129	88.965	39607.9	-1166.8	RT-ACT2
1	A1	130	89.1914	39753.5	-1020.32	RT-ACT2
1	A1	131	89.4177	38944.2	-877.254	RT-ACT2
1	A1	132	89.644	37826.2	-788.035	RT-ACT2
1	A1	133	89.8703	39272.2	-786.105	RT-ACT2
1	A1	134	90.0966	38234.5	-876.094	RT-ACT2
1	A1	135	90.3229	37883.4	-1034.2	RT-ACT2
1	A1	136	90.5493	37777.8	-1215.32	RT-ACT2
1	A1	137	90.7756	38267.8	-1364.27	RT-ACT2
1	A1	138	91.0019	39496.1	-1431.77	RT-ACT2
1	A1	139	91.2282	38226.4	-1392.73	RT-ACT2
1	A1	140	91.4545	38617.4	-1258.14	RT-ACT2
1	A1	141	91.6808	37829.7	-1071.36	RT-ACT2
1	A1	142	91.9072	37565.9	-889.246	RT-ACT2
1	A1	143	92.1335	38105.4	-758.426	RT-ACT2
1	A1	144	92.3598	36403.6	-699.102	RT-ACT2
1	A1	145	92.5861	36856	-703.23	RT-ACT2
1	A1	146	92.8124	37521.6	-745.488	RT-ACT2
1	A1	147	93.0387	37271.8	-799.965	RT-ACT2
1	A1	148	93.265	35239.2	-853.691	RT-ACT2
1	A1	149	93.4913	37781.4	-909.594	RT-ACT2
1	A1	150	93.7177	35948.3	-977.859	RT-ACT2
1	A1	151	93.944	35086.3	-1061.98	RT-ACT2
1	A1	152	94.1703	36386.4	-1150.23	RT-ACT2
1	A1	153	94.3966	37266.8	-1219.8	RT-ACT2
1	A1	154	94.6229	35476.7	-1251.13	RT-ACT2
1	A1	155	94.8492	36288	-1241.56	RT-ACT2
2	A2	1	59.9967	1.4558e+06	-43286.6	RT-ACT2
2	A2	2	60.223	1468154	-37900.5	RT-ACT2
2	A2	3	60.4493	1.47821e+06	-32334.3	RT-ACT2
2	A2	4	60.6756	1.4849e+06	-26644.6	RT-ACT2
2	A2	5	60.902	1.48411e+06	-20948.7	RT-ACT2
2	A2	6	61.1283	1.4886e+06	-15347.3	RT-ACT2
2	A2	7	61.3546	1.48942e+06	-9867.94	RT-ACT2
2	A2	8	61.5809	1.49104e+06	-4471.48	RT-ACT2
2	A2	9	61.8072	1.49427e+06	898.723	RT-ACT2
2	A2	10	62.0335	1.49405e+06	6271.92	RT-ACT2
2	A2	11	62.2598	1.49156e+06	11637.4	RT-ACT2
2	A2	12	62.4862	1.48751e+06	16953.3	RT-ACT2
2	A2	13	62.7125	1.48255e+06	22148.8	RT-ACT2
2	A2	14	62.9388	1.47956e+06	27117.8	RT-ACT2
2	A2	15	63.1651	1.47317e+06	31719.8	RT-ACT2
2	A2	16	63.3914	1.46436e+06	35808.7	RT-ACT2
2	A2	17	63.6177	1.45364e+06	39278.2	RT-ACT2
2	A2	18	63.8441	1.44506e+06	42086.7	RT-ACT2
2	A2	19	64.0704	1.43212e+06	44239.3	RT-ACT2
2	A2	20	64.2967	1.42376e+06	45872.7	RT-ACT2
2	A2	21	64.523	1.41126e+06	47076.5	RT-ACT2
2	A2	22	64.7493	1399932	47925.6	RT-ACT2
2	A2	23	64.9756	1388705	48477.9	RT-ACT2
2	A2	24	65.202	1.37622e+06	48782.8	RT-ACT2
2	A2	25	65.4283	1.36471e+06	48892.4	RT-ACT2
2	A2	26	65.6546	1.35283e+06	48859.3	RT-ACT2
2	A2	27	65.8809	1.34163e+06	48735.4	RT-ACT2
2	A2	28	66.1072	1.33043e+06	48562.6	RT-ACT2
2	A2	29	66.3335	1.31886e+06	48373.4	RT-ACT2
2	A2	30	66.5598	1.3062e+06	48191.7	RT-ACT2
2	A2	31	66.7862	1.29716e+06	48035.4	RT-ACT2
2	A2	32	67.0125	1283816	47917.8	RT-ACT2
2	A2	33	67.2388	1.27253e+06	47843	RT-ACT2
2	A2	34	67.4651	1262348	47804.5	RT-ACT2
2	A2	35	67.6914	1.25125e+06	47787.8	RT-ACT2
2	A2	36	67.9177	1.23839e+06	47775	RT-ACT2
2	A2	37	68.1441	1.22746e+06	47752.2	RT-ACT2
2	A2	38	68.3704	1.2171e+06	47707.5	RT-ACT2
2	A2	39	68.5967	1.20525e+06	47630.3	RT-ACT2
2	A2	40	68.823	1193954	47512.7	RT-ACT2
2	A2	41	69.0493	1.1838e+06	47355.1	RT-ACT2
2	A2	42	69.2756	1168854	47173.2	RT-ACT2
2	A2	43	69.5019	1.16008e+06	46993	RT-ACT2
2	A2	44	69.7283	1.15037e+06	46837.1	RT-ACT2
2	A2	45	69.9546	1.13695e+06	46709.4	RT-ACT2
2	A2	46	70.1809	1.12593e+06	46591.9	RT-ACT2
2	A2	47	70.4072	1.11631e+06	46452.9	RT-ACT2
2	A2	48	70.6335	1104803	46262.1	RT-ACT2
2	A2	49	70.8598	1.09367e+06	46005.1	RT-ACT2
2	A2	50	71.0861	1.08368e+06	45690.4	RT-ACT2
2	A2	51	71.3125	1.07129e+06	45346.9	RT-ACT2
2	A2	52	71.5388	1.06236e+06	45010	RT-ACT2
2	A2	53	71.7651	1.05297e+06	44700	RT-ACT2
2	A2	54	71.9914	1.04152e+06	44410.7	RT-ACT2
2	A2	55	72.2177	1.03144e+06	44117.3	RT-ACT2
2	A2	56	72.444	1.0214e+06	43799.6	RT-ACT2
2	A2	57	72.6703	1.01008e+06	43470.3	RT-ACT2
2	A2	58	72.8967	999349	43178.5	RT-ACT2
2	A2	59	73.123	992765	42987.2	RT-ACT2
2	A2	60	73.3493	981236	42932.8	RT-ACT2
2	A2	61	73.5756	971704	42997.7	RT-ACT2
2	A2	62	73.8019	961371	43111.3	RT-ACT2
2	A2	63	74.0282	951356	43181.9	RT-ACT2
2	A2	64	74.2546	940339	43138.6	RT-ACT2
2	A2	65	74.4809	929673	42964.4	RT-ACT2
2	A2	66	74.7072	920940	42700.6	RT-ACT2
2	A2	67	74.9335	910327	42424.4	RT-ACT2
2	A2	68	75.1598	900824	42209.3	RT-ACT2
2	A2	69	75.3861	892526	42087.9	RT-ACT2
2	A2	70	75.6124	881881	42036.5	RT-ACT2
2	A2	71	75.8388	871504	41989.8	RT-ACT2
2	A2	72	76.0651	861562	41880.2	RT-ACT2
2	A2	73	76.2914	850636	41675.2	RT-ACT2
2	A2	74	76.5177	840943	41404.6	RT-ACT2
2	A2	75	76.744	831812	41152	RT-ACT2
2	A2	76	76.9703	823122	41010.2	RT-ACT2
2	A2	77	77.1967	813343	41044.9	RT-ACT2
2	A2	78	77.423	804740	41284.1	RT-ACT2
2	A2	79	77.6493	793433	41748.7	RT-ACT2
2	A2	80	77.8756	783658	42494.6	RT-ACT2
2	A2	81	78.1019	773671	43710.3	RT-ACT2
2	A2	82	78.3282	765352	45719.6	RT-ACT2
2	A2	83	78.5546	755820	48995.9	RT-ACT2
2	A2	84	78.7809	744141	54140.5	RT-ACT2
2	A2	85	79.0072	732594	61835.4	RT-ACT2
2	A2	86	79.2335	721543	72757.1	RT-ACT2
2	A2	87	79.4598	705825	87447.1	RT-ACT2
2	A2	88	79.6861	686014	106150	RT-ACT2
2	A2	89	79.9124	661839	128673	RT-ACT2
2	A2	90	80.1388	630332	154305	RT-ACT2
2	A2	91	80.3651	585144	181814	RT-ACT2
2	A2	92	80.5914	534290	209468	RT-ACT2
2	A2	93	80.8177	478696	235026	RT-ACT2
2	A2	94	81.044	418347	255723	RT-ACT2
2	A2	95	81.2703	354243	268417	RT-ACT2
2	A2	96	81.4966	273131	270092	RT-ACT2
2	A2	97	81.723	183550	258747	RT-ACT2
2	A2	98	81.9493	104400	234360	RT-ACT2
2	A2	99	82.1756	60211.5	199401	RT-ACT2
2	A2	100	82.4019	42774.2	158458	RT-ACT2
2	A2	101	82.6282	39563.7	117018	RT-ACT2
2	A2	102	82.8545	39076.9	79928.4	RT-ACT2
2	A2	103	83.0809	37878.4	50234	RT-ACT2
2	A2	104	83.3072	38616.2	28534.1	RT-ACT2
2	A2	105	83.5335	37570.3	14249.1	RT-ACT2
2	A2	106	83.7598	37265.9	5765.24	RT-ACT2
2	A2	107	83.9861	37029.7	1139.89	RT-ACT2
2	A2	108	84.2124	36880.5	-1212.09	RT-ACT2
2	A2	109	84.4387	36323.3	-2355.87	RT-ACT2
2	A2	110	84.6651	36315.4	-2899.9	RT-ACT2
2	A2	111	84.8914	37584.4	-3147.43	RT-ACT2
2	A2	112	85.1177	36838.2	-3239.37	RT-ACT2
2	A2	113	85.344	36087.7	-3247.39	RT-ACT2
2	A2	114	85.5703	36760.7	-3217.09	RT-ACT2
2	A2	115	85.7966	36353.6	-3180.11	RT-ACT2
2	A2	116	86.0229	35856.1	-3154.55	RT-ACT2
2	A2	117	86.2493	36744.8	-3145.04	RT-ACT2
2	A2	118	86.4756	35144.4	-3145.04	RT-ACT2
2	A2	119	86.7019	36311.2	-3141.46	RT-ACT2
2	A2	120	86.9282	35264.8	-3121.4	RT-ACT2
2	A2	121	87.1545	36334	-3079.99	RT-ACT2
2	A2	122	87.3808	35136.1	-3025.77	RT-ACT2
2	A2	123	87.6072	36084.8	-2978.21	RT-ACT2
2	A2	124	87.8335	35079.4	-2956.9	RT-ACT2
2	A2	125	88.0598	33753.1	-2969.19	RT-ACT2
2	A2	126	88.2861	35661.6	-3006.54	RT-ACT2
2	A2	127	88.5124	34694.6	-3053.58	RT-ACT2
2	A2	128	88.7387	34751.4	-3102.07	RT-ACT2
2	A2	129	88.965	33801.2	-3156.98	RT-ACT2
2	A2	130	89.1914	34262.5	-3228.86	RT-ACT2
2	A2	131	89.4177	34174.4	-3319.5	RT-ACT2
2	A2	132	89.644	34102.9	-3413.63	RT-ACT2
2	A2	133	89.8703	34043.7	-3484.44	RT-ACT2
2	A2	134	90.0966	34479.3	-3509.28	RT-ACT2
2	A2	135	90.3229	34843.7	-3484.28	RT-ACT2
2	A2	136	90.5493	33909.8	-3426.78	RT-ACT2
2	A2	137	90.7756	33572.7	-3363.2	RT-ACT2
2	A2	138	91.0019	33113.4	-3311.3	RT-ACT2
2	A2	139	91.2282	34891.4	-3271.18	RT-ACT2
2	A2	140	91.4545	33601.5	-3232.57	RT-ACT2
2	A2	141	91.6808	33934	-3190.91	RT-ACT2
2	A2	142	91.9072	32699.1	-3156.85	RT-ACT2
2	A2	143	92.1335	33359.2	-3149.66	RT-ACT2
2	A2	144	92.3598	33127.3	-3180.71	RT-ACT2
2	A2	145	92.5861	32871.8	-3240.71	RT-ACT2
2	A2	146	92.8124	32811.5	-3301.32	RT-ACT2
2	A2	147	93.0387	33654.6	-3329.46	RT-ACT2
2	A2	148	93.265	33085.1	-3304.81	RT-ACT2
2	A2	149	93.4913	32825.1	-3229.85	RT-ACT2
2	A2	150	93.7177	32691.1	-3126.9	RT-ACT2
2	A2	151	93.944	32103.2	-3025.13	RT-ACT2
2	A2	152	94.1703	32428.6	-2946.02	RT-ACT2
2	A2	153	94.3966	32310.5	-2895.91	RT-ACT2
2	A2	154	94.6229	31289.4	-2868.11	RT-ACT2
2	A2	155	94.8492	32232.4	-2850.49	RT-ACT2
3	A3	1	59.9967	1.47259e+06	-50028.4	RT-ACT2
3	A3	2	60.223	1488450	-44199.5	RT-ACT2
3	A3	3	60.4493	1.49637e+06	-37986.6	RT-ACT2
3	A3	4	60.6756	1.50432e+06	-31337.4	RT-ACT2
3	A3	5	60.902	1.51186e+06	-24398.8	RT-ACT2
3	A3	6	61.1283	1.51671e+06	-17458	RT-ACT2
3	A3	7	61.3546	1.5186e+06	-10806.6	RT-ACT2
3	A3	8	61.5809	1.51966e+06	-4602.57	RT-ACT2
3	A3	9	61.8072	1.52296e+06	1186.98	RT-ACT2
3	A3	10	62.0335	1.5181e+06	6743.04	RT-ACT2
3	A3	11	62.2598	1.51449e+06	12279.3	RT-ACT2
3	A3	12	62.4862	1.51999e+06	17918.4	RT-ACT2
3	A3	13	62.7125	1513744	23629.4	RT-ACT2
3	A3	14	62.9388	1.50999e+06	29241.3	RT-ACT2
3	A3	15	63.1651	1.49747e+06	34511.6	RT-ACT2
3	A3	16	63.3914	1.49468e+06	39200.9	RT-ACT2
3	A3	17	63.6177	1.48204e+06	43129.2	RT-ACT2
3	A3	18	63.8441	1.47185e+06	46248.7	RT-ACT2
3	A3	19	64.0704	1.45916e+06	48509.4	RT-ACT2
3	A3	20	64.2967	1.44688e+06	49995.2	RT-ACT2
3	A3	21	64.523	1.4338e+06	50847	RT-ACT2
3	A3	22	64.7493	1.42318e+06	51221.2	RT-ACT2
3	A3	23	64.9756	1.41168e+06	51269.8	RT-ACT2
3	A3	24	65.202	1.39764e+06	51135	RT-ACT2
3	A3	25	65.4283	1.38502e+06	50945.7	RT-ACT2
3	A3	26	65.6546	1.37413e+06	50801.6	RT-ACT2
3	A3	27	65.8809	1.36357e+06	50745.1	RT-ACT2
3	A3	28	66.1072	1353399	50751.9	RT-ACT2
3	A3	29	66.3335	1.33864e+06	50752	RT-ACT2
3	A3	30	66.5598	1.32914e+06	50678.7	RT-ACT2
3	A3	31	66.7862	1.31378e+06	50512.5	RT-ACT2
3	A3	32	67.0125	1.30349e+06	50292.9	RT-ACT2
3	A3	33	67.2388	1.29193e+06	50095	RT-ACT2
3	A3	34	67.4651	1.28123e+06	49988.6	RT-ACT2
3	A3	35	67.6914	1.26858e+06	50008	RT-ACT2
3	A3	36	67.9177	1.25696e+06	50136.5	RT-ACT2
3	A3	37	68.1441	1247249	50314.2	RT-ACT2
3	A3	38	68.3704	1.23358e+06	50452.3	RT-ACT2
3	A3	39	68.5967	1222051	50460.9	RT-ACT2
3	A3	40	68.823	1.21112e+06	50279.7	RT-ACT2
3	A3	41	69.0493	1.19747e+06	49908.8	RT-ACT2
3	A3	42	69.2756	1.18508e+06	49421.5	RT-ACT2
3	A3	43	69.5019	1.17393e+06	48943.3	RT-ACT2
3	A3	44	69.7283	1163259	48595.3	RT-ACT2
3	A3	45	69.9546	1153134	48432.1	RT-ACT2
3	A3	46	70.1809	1.14281e+06	48406.8	RT-ACT2
3	A3	47	70.4072	1.13095e+06	48395.9	RT-ACT2
3	A3	48	70.6335	1.11739e+06	48269.9	RT-ACT2
3	A3	49	70.8598	1.10575e+06	47966.5	RT-ACT2
3	A3	50	71.0861	1095913	47519.1	RT-ACT2
3	A3	51	71.3125	1.08574e+06	47027.8	RT-ACT2
3	A3	52	71.5388	1.07593e+06	46596.3	RT-ACT2
3	A3	53	71.7651	1.06415e+06	46280	RT-ACT2
3	A3	54	71.9914	1.05497e+06	46070	RT-ACT2
3	A3	55	72.2177	1.04405e+06	45916.7	RT-ACT2
3	A3	56	72.444	1.03181e+06	45762.4	RT-ACT2
3	A3	57	72.6703	1.02358e+06	45572.4	RT-ACT2
3	A3	58	72.8967	1.01184e+06	45344.6	RT-ACT2
3	A3	59	73.123	1.0019e+06	45106	RT-ACT2
3	A3	60	73.3493	990911	44898	RT-ACT2
3	A3	61	73.5756	981082	44754.4	RT-ACT2
3	A3	62	73.8019	972114	44681.9	RT-ACT2
3	A3	63	74.0282	962001	44652.3	RT-ACT2
3	A3	64	74.2546	949999	44616.2	RT-ACT2
3	A3	65	74.4809	940126	44529.4	RT-ACT2
3	A3	66	74.7072	929418	44378.8	RT-ACT2
3	A3	67	74.9335	920206	44185.3	RT-ACT2
3	A3	68	75.1598	909860	43985.8	RT-ACT2
3	A3	69	75.3861	900465	43808.8	RT-ACT2
3	A3	70	75.6124	890270	43659.3	RT-ACT2
3	A3	71	75.8388	878240	43522.7	RT-ACT2
3	A3	72	76.0651	870276	43380.7	RT-ACT2
3	A3	73	76.2914	860207	43226.6	RT-ACT2
3	A3	74	76.5177	848072	43071.6	RT-ACT2
3	A3	75	76.744	839548	42945.4	RT-ACT2
3	A3	76	76.9703	829064	42888.7	RT-ACT2
3	A3	77	77.1967	821085	42939.3	RT-ACT2
3	A3	78	77.423	810129	43126.3	RT-ACT2
3	A3	79	77.6493	799628	43486.9	RT-ACT2
3	A3	80	77.8756	790557	44106.4	RT-ACT2
3	A3	81	78.1019	779917	45161.8	RT-ACT2
3	A3	82	78.3282	769774	46980.9	RT-ACT2
3	A3	83	78.5546	759932	50062.3	RT-ACT2
3	A3	84	78.7809	750845	55059.9	RT-ACT2
3	A3	85	79.0072	739012	62720.9	RT-ACT2
3	A3	86	79.2335	726666	73773.7	RT-ACT2
3	A3	87	79.4598	711332	88772.4	RT-ACT2
3	A3	88	79.6861	693306	107926	RT-ACT2
3	A3	89	79.9124	667514	130960	RT-ACT2
3	A3	90	80.1388	634910	157059	RT-ACT2
3	A3	91	80.3651	589980	184896	RT-ACT2
3	A3	92	80.5914	537283	212680	RT-ACT2
3	A3	93	80.8177	481536	238166	RT-ACT2
3	A3	94	81.044	421344	258626	RT-ACT2
3	A3	95	81.2703	358242	270969	RT-ACT2
3	A3	96	81.4966	277923	272219	RT-ACT2
3	A3	97	81.723	185239	260396	RT-ACT2
3	A3	98	81.9493	108449	235505	RT-ACT2
3	A3	99	82.1756	64479	200056	RT-ACT2
3	A3	100	82.4019	47493.5	158692	RT-ACT2
3	A3	101	82.6282	45203.2	116950	RT-ACT2
3	A3	102	82.8545	43904.3	79697.6	RT-ACT2
3	A3	103	83.0809	44348.3	49961.9	RT-ACT2
3	A3	104	83.3072	44026.3	28816.2	RT-ACT2
3	A3	105	83.5335	43109.7	15135.4	RT-ACT2
3	A3	106	83.7598	42140.6	7060.21	RT-ACT2
3	A3	107	83.9861	43546.2	2717.62	RT-ACT2
3	A3	108	84.2124	42828.4	583.91	RT-ACT2
3	A3	109	84.4387	42974.1	-374.738	RT-ACT2
3	A3	110	84.6651	41971.1	-766.562	RT-ACT2
3	A3	111	84.8914	42839.4	-909	RT-ACT2
3	A3	112	85.1177	41865.8	-950.695	RT-ACT2
3	A3	113	85.344	42359.7	-953.953	RT-ACT2
3	A3	114	85.5703	41687.1	-941.809	RT-ACT2
3	A3	115	85.7966	42107.3	-921.703	RT-ACT2
3	A3	116	86.0229	41062.3	-896.109	RT-ACT2
3	A3	117	86.2493	41902.8	-866.848	RT-ACT2
3	A3	118	86.4756	40795.8	-837.734	RT-ACT2
3	A3	119	86.7019	41508.1	-817.082	RT-ACT2
3	A3	120	86.9282	40331.7	-819.68	RT-ACT2
3	A3	121	87.1545	40870.8	-865.289	RT-ACT2
3	A3	122	87.3808	40490.1	-971.383	RT-ACT2
3	A3	123	87.6072	40039.9	-1140.66	RT-ACT2
3	A3	124	87.8335	39228.6	-1349.49	RT-ACT2
3	A3	125	88.0598	40143.1	-1547.06	RT-ACT2
3	A3	126	88.2861	40643.8	-1671.23	RT-ACT2
3	A3	127	88.5124	41135.9	-1675.86	RT-ACT2
3	A3	128	88.7387	40919.7	-1553.93	RT-ACT2
3	A3	129	88.965	40009.2	-1341.62	RT-ACT2
3	A3	130	89.1914	39515.1	-1101.14	RT-ACT2
3	A3	131	89.4177	40625.3	-894.441	RT-ACT2
3	A3	132	89.644	39268.6	-762.941	RT-ACT2
3	A3	133	89.8703	38643.1	-720.125	RT-ACT2
3	A3	134	90.0966	39267.3	-754.332	RT-ACT2
3	A3	135	90.3229	38660.4	-837.23	RT-ACT2
3	A3	136	90.5493	38553.1	-935.68	RT-ACT2
3	A3	137	90.7756	39021.9	-1025.14	RT-ACT2
3	A3	138	91.0019	39060.5	-1098.68	RT-ACT2
3	A3	139	91.2282	37912.1	-1164.35	RT-ACT2
3	A3	140	91.4545	37235.6	-1231.26	RT-ACT2
3	A3	141	91.6808	38873.2	-1294.64	RT-ACT2
3	A3	142	91.9072	38300.4	-1334.32	RT-ACT2
3	A3	143	92.1335	38955.2	-1329.44	RT-ACT2
3	A3	144	92.3598	38084.2	-1277.47	RT-ACT2
3	A3	145	92.5861	37358.1	-1200.23	RT-ACT2
3	A3	146	92.8124	38010.1	-1131.07	RT-ACT2
3	A3	147	93.0387	37074	-1094.25	RT-ACT2
3	A3	148	93.265	37811.9	-1093.04	RT-ACT2
3	A3	149	93.4913	37556.4	-1113.75	RT-ACT2
3	A3	150	93.7177	37296.5	-1138.79	RT-ACT2
3	A3	151	93.944	36828.5	-1156.86	RT-ACT2
3	A3	152	94.1703	36993.3	-1164.38	RT-ACT2
3	A3	153	94.3966	37330.5	-1161.59	RT-ACT2
3	A3	154	94.6229	36871.2	-1149.39	RT-ACT2
3	A3	155	94.8492	36626.2	-1129.58	RT-ACT2
5	A5	1	59.9967	2.18039e+06	55068.9	ACT2
5	A5	2	60.2229	2.1723e+06	55469.8	ACT2
5	A5	3	60.4491	2162966	55897.4	ACT2
5	A5	4	60.6753	2.15283e+06	56303.4	ACT2
5	A5	5	60.9015	2.13628e+06	56676.6	ACT2
5	A5	6	61.1277	2127976	57040.7	ACT2
5	A5	7	61.3538	2.11388e+06	57421.8	ACT2
5	A5	8	61.58	2.10023e+06	57815.9	ACT2
5	A5	9	61.8062	2.0879e+06	58175.3	ACT2
5	A5	10	62.0324	2.072e+06	58433.4	ACT2
5	A5	11	62.2586	2058684	58543.1	ACT2
5	A5	12	62.4848	2.04594e+06	58505	ACT2
5	A5	13	62.711	2.02564e+06	58366.7	ACT2
5	A5	14	62.9372	2.01436e+06	58190.5	ACT2
5	A5	15	63.1634	2003507	58019.8	ACT2
5	A5	16	63.3896	1.98666e+06	57862.7	ACT2
5	A5	17	63.6158	1.97304e+06	57705.7	ACT2
5	A5	18	63.8419	1957733	57532.8	ACT2
5	A5	19	64.0681	1.94456e+06	57338	ACT2
5	A5	20	64.2943	1.93223e+06	57120.9	ACT2
5	A5	21	64.5205	1914434	56878.6	ACT2
5	A5	22	64.7467	1.90336e+06	56614.3	ACT2
5	A5	23	64.9729	1.89221e+06	56355.3	ACT2
5	A5	24	65.1991	1.8712e+06	56160.1	ACT2
5	A5	25	65.4253	1.85941e+06	56097.7	ACT2
5	A5	26	65.6515	1.85012e+06	56199.3	ACT2
5	A5	27	65.8777	1.83648e+06	56420.9	ACT2
5	A5	28	66.1039	1.8222e+06	56649.8	ACT2
5	A5	29	66.33	1.80796e+06	56757.2	ACT2
5	A5	30	66.5562	1791656	56666.7	ACT2
5	A5	31	66.7824	1.77795e+06	56392.3	ACT2
5	A5	32	67.0086	1.76572e+06	56027.3	ACT2
5	A5	33	67.2348	1.7506e+06	55697	ACT2
5	A5	34	67.461	1737828	55504.5	ACT2
5	A5	35	67.6872	1.72498e+06	55488.3	ACT2
5	A5	36	67.9134	1.71281e+06	55608.1	ACT2
5	A5	37	68.1396	1.69807e+06	55755.6	ACT2
5	A5	38	68.3658	1.68439e+06	55794.6	ACT2
5	A5	39	68.592	1.67194e+06	55615.8	ACT2
5	A5	40	68.8181	1.6561e+06	55189.8	ACT2
5	A5	41	69.0443	1.63967e+06	54587.3	ACT2
5	A5	42	69.2705	1.63024e+06	53951.6	ACT2
5	A5	43	69.4967	1.61544e+06	53434.5	ACT2
5	A5	44	69.7229	1.60782e+06	53126.8	ACT2
5	A5	45	69.9491	1589286	53026.7	ACT2
5	A5	46	70.1753	1.58037e+06	53059.2	ACT2
5	A5	47	70.4015	1.5659e+06	53126	ACT2
5	A5	48	70.6277	1.54978e+06	53155.7	ACT2
5	A5	49	70.8539	1.54395e+06	53130.6	ACT2
5	A5	50	71.0801	1.5263e+06	53078.4	ACT2
5	A5	51	71.3062	1512568	53046.7	ACT2
5	A5	52	71.5324	1.50655e+06	53069	ACT2
5	A5	53	71.7586	1.48765e+06	53141.5	ACT2
5	A5	54	71.9848	1.48079e+06	53216.9	ACT2
5	A5	55	72.211	1.46287e+06	53224.3	ACT2
5	A5	56	72.4372	1.45256e+06	53103.6	ACT2
5	A5	57	72.6634	1438630	52837	ACT2
5	A5	58	72.8896	1.4258e+06	52431	ACT2
5	A5	59	73.1158	1.4142e+06	51979.2	ACT2
5	A5	60	73.342	1.40256e+06	51559.6	ACT2
5	A5	61	73.5682	1.39092e+06	51217.1	ACT2
5	A5	62	73.7943	1.37817e+06	50953	ACT2
5	A5	63	74.0205	1.36553e+06	50734.3	ACT2
5	A5	64	74.2467	1.35548e+06	50519.2	ACT2
5	A5	65	74.4729	1.34089e+06	50279.6	ACT2
5	A5	66	74.6991	1.33021e+06	50011.6	ACT2
5	A5	67	74.9253	1.31865e+06	49731.5	ACT2
5	A5	68	75.1515	1.30642e+06	49460.8	ACT2
5	A5	69	75.3777	1.296e+06	49216.5	ACT2
5	A5	70	75.6039	1.28325e+06	49008.3	ACT2
5	A5	71	75.8301	1.27122e+06	48845.4	ACT2
5	A5	72	76.0563	1259332	48736.3	ACT2
5	A5	73	76.2824	1.24974e+06	48685.7	ACT2
5	A5	74	76.5086	1.23712e+06	48680.9	ACT2
5	A5	75	76.7348	1.22538e+06	48690.9	ACT2
5	A5	76	76.961	1.21251e+06	48678.2	ACT2
5	A5	77	77.1872	1.20175e+06	48617.9	ACT2
5	A5	78	77.4134	1.19004e+06	48510.8	ACT2
5	A5	79	77.6396	1.17892e+06	48385.4	ACT2
5	A5	80	77.8658	1166976	48291.4	ACT2
5	A5	81	78.092	1.15672e+06	48295.7	ACT2
5	A5	82	78.3182	1.14446e+06	48486.8	ACT2
5	A5	83	78.5444	1.13316e+06	48985.2	ACT2
5	A5	84	78.7705	1122843	49957	ACT2
5	A5	85	78.9967	1.11178e+06	51638.2	ACT2
5	A5	86	79.2229	1.09934e+06	54271.5	ACT2
5	A5	87	79.4491	1.08687e+06	58306.7	ACT2
5	A5	88	79.6753	1073453	64573	ACT2
5	A5	89	79.9015	1.0611e+06	74122.1	ACT2
5	A5	90	80.1277	1.04452e+06	88290.5	ACT2
5	A5	91	80.3539	1.02752e+06	108549	ACT2
5	A5	92	80.5801	1.0057e+06	136184	ACT2
5	A5	93	80.8063	977334	171806	ACT2
5	A5	94	81.0325	935519	214746	ACT2
5	A5	95	81.2586	875533	262501	ACT2
5	A5	96	81.4848	798037	310459	ACT2
5	A5	97	81.711	697037	352203	ACT2
5	A5	98	81.9372	569238	380584	ACT2
5	A5	99	82.1634	420216	389455	ACT2
5	A5	100	82.3896	271061	375605	ACT2
5	A5	101	82.6158	150624	340086	ACT2
5	A5	102	82.842	77356.3	288251	ACT2
5	A5	103	83.0682	52008.5	228331	ACT2
5	A5	104	83.2944	45930.6	169067	ACT2
5	A5	105	83.5206	43798.5	117408	ACT2
5	A5	106	83.7467	41790.3	77148.1	ACT2
5	A5	107	83.9729	39144.5	48561.5	ACT2
5	A5	108	84.1991	38134.2	29163.3	ACT2
5	A5	109	84.4253	35816.8	17811.3	ACT2
5	A5	110	84.6515	31729	11605.5	ACT2
5	A5	111	84.8777	31646.1	8323.61	ACT2
5	A5	112	85.1039	30326.9	6551.12	ACT2
5	A5	113	85.3301	29944.9	5520.49	ACT2
5	A5	114	85.5563	27982.3	4865.24	ACT2
5	A5	115	85.7825	27309.9	4417.75	ACT2
5	A5	116	86.0087	26042.2	4090.32	ACT2
5	A5	117	86.2348	25848.6	3824.38	ACT2
5	A5	118	86.461	23794.2	3576.88	ACT2
5	A5	119	86.6872	23863.5	3319.57	ACT2
5	A5	120	86.9134	21822.4	3038.58	ACT2
5	A5	121	87.1396	22364	2730.46	ACT2
5	A5	122	87.3658	20972.8	2396.8	ACT2
5	A5	123	87.592	21185.3	2041.4	ACT2
5	A5	124	87.8182	19832.6	1673.37	ACT2
5	A5	125	88.0444	19204.2	1313.36	ACT2
5	A5	126	88.2706	19750.5	996.465	ACT2
5	A5	127	88.4968	19534.9	765.426	ACT2
5	A5	128	88.7229	19174.8	654.242	ACT2
5	A5	129	88.9491	19660.8	669.73	ACT2
5	A5	130	89.1753	19569.9	781.719	ACT2
5	A5	131	89.4015	18629.3	929.672	ACT2
5	A5	132	89.6277	17048.8	1044.87	ACT2
5	A5	133	89.8539	17804.6	1077.32	ACT2
5	A5	134	90.0801	16934.8	1012.87	ACT2
5	A5	135	90.3063	17029.1	871.859	ACT2
5	A5	136	90.5325	16895.4	692.711	ACT2
5	A5	137	90.7587	16466.2	512.363	ACT2
5	A5	138	90.9849	16732.1	354.867	ACT2
5	A5	139	91.211	16602.1	231.48	ACT2
5	A5	140	91.4372	15969.4	147.602	ACT2
5	A5	141	91.6634	16299.1	108.34	ACT2
5	A5	142	91.8896	16412.1	117.352	ACT2
5	A5	143	92.1158	16986.8	169.668	ACT2
5	A5	144	92.342	15387.3	245.688	ACT2
5	A5	145	92.5682	15885.1	313.512	ACT2
5	A5	146	92.7944	15441.3	341.078	ACT2
5	A5	147	93.0206	15003.3	311.586	ACT2
5	A5	148	93.2468	15125.8	232.738	ACT2
5	A5	149	93.473	14950.4	133.883	ACT2
5	A5	150	93.6991	15523.6	52.4219	ACT2
5	A5	151	93.9253	15061.3	16.5078	ACT2
5	A5	152	94.1515	15451.6	33.0391	ACT2
5	A5	153	94.3777	14621.3	86.8164	ACT2
5	A5	154	94.6039	14650.3	150.676	ACT2
5	A5	155	94.8301	14441	200	ACT2
6	A6	1	59.9967	1.78094e+06	45460.3	ACT2
6	A6	2	60.2229	1.77732e+06	45679.6	ACT2
6	A6	3	60.4491	1765452	45859.8	ACT2
6	A6	4	60.6753	1.75919e+06	45931.1	ACT2
6	A6	5	60.9015	1747190	45889.8	ACT2
6	A6	6	61.1277	1.7375e+06	45807.1	ACT2
6	A6	7	61.3538	1.72449e+06	45792.8	ACT2
6	A6	8	61.58	1716745	45922.2	ACT2
6	A6	9	61.8062	1.70635e+06	46181.4	ACT2
6	A6	10	62.0324	1.69649e+06	46468.3	ACT2
6	A6	11	62.2586	1.6848e+06	46647.1	ACT2
6	A6	12	62.4848	1.67378e+06	46625.4	ACT2
6	A6	13	62.711	1.65807e+06	46399.4	ACT2
6	A6	14	62.9372	1.64719e+06	46046.1	ACT2
6	A6	15	63.1634	1.63776e+06	45673.4	ACT2
6	A6	16	63.3896	1630165	45369.6	ACT2
6	A6	17	63.6158	1611809	45178.4	ACT2
6	A6	18	63.8419	1.60881e+06	45108.5	ACT2
6	A6	19	64.0681	1.59278e+06	45150.7	ACT2
6	A6	20	64.2943	1.58501e+06	45284.8	ACT2
6	A6	21	64.5205	1.57091e+06	45476.1	ACT2
6	A6	22	64.7467	1.56249e+06	45667.4	ACT2
6	A6	23	64.9729	1.55338e+06	45792.2	ACT2
6	A6	24	65.1991	1.53911e+06	45806.2	ACT2
6	A6	25	65.4253	1.52532e+06	45716.4	ACT2
6	A6	26	65.6515	1.51703e+06	45579.4	ACT2
6	A6	27	65.8777	1506635	45467.8	ACT2
6	A6	28	66.1039	1.49343e+06	45423.2	ACT2
6	A6	29	66.33	1.4878e+06	45428.3	ACT2
6	A6	30	66.5562	1.47276e+06	45423.3	ACT2
6	A6	31	66.7824	1.46284e+06	45347.4	ACT2
6	A6	32	67.0086	1.44988e+06	45176.4	ACT2
6	A6	33	67.2348	1.43812e+06	44932.7	ACT2
6	A6	34	67.461	1.4303e+06	44664.2	ACT2
6	A6	35	67.6872	1.41891e+06	44417.5	ACT2
6	A6	36	67.9134	1.40773e+06	44221.5	ACT2
6	A6	37	68.1396	1.3961e+06	44086.4	ACT2
6	A6	38	68.3658	1386284	44006.3	ACT2
6	A6	39	68.592	1.377e+06	43956.2	ACT2
6	A6	40	68.8181	1.36692e+06	43897.2	ACT2
6	A6	41	69.0443	1.35532e+06	43789.9	ACT2
6	A6	42	69.2705	1.34171e+06	43619.6	ACT2
6	A6	43	69.4967	1.33338e+06	43404	ACT2
6	A6	44	69.7229	1.32297e+06	43180.7	ACT2
6	A6	45	69.9491	1.31409e+06	42979.8	ACT2
6	A6	46	70.1753	1.30204e+06	42804.5	ACT2
6	A6	47	70.4015	1.29123e+06	42634	ACT2
6	A6	48	70.6277	1.28342e+06	42445.3	ACT2
6	A6	49	70.8539	1.27267e+06	42232.3	ACT2
6	A6	50	71.0801	1.26034e+06	42016.2	ACT2
6	A6	51	71.3062	1.25321e+06	41833.4	ACT2
6	A6	52	71.5324	1243850	41714.2	ACT2
6	A6	53	71.7586	1.2342e+06	41662.8	ACT2
6	A6	54	71.9848	1.22393e+06	41653.7	ACT2
6	A6	55	72.211	1.21358e+06	41643.3	ACT2
6	A6	56	72.4372	1.20449e+06	41589.3	ACT2
6	A6	57	72.6634	1.19496e+06	41469.3	ACT2
6	A6	58	72.8896	1.1834e+06	41280.1	ACT2
6	A6	59	73.1158	1.1766e+06	41014.1	ACT2
6	A6	60	73.342	1164766	40744.5	ACT2
6	A6	61	73.5682	1.15609e+06	40514.6	ACT2
6	A6	62	73.7943	1.14721e+06	40350.1	ACT2
6	A6	63	74.0205	1.13884e+06	40246.9	ACT2
6	A6	64	74.2467	1.12859e+06	40173.1	ACT2
6	A6	65	74.4729	1.11847e+06	40086.1	ACT2
6	A6	66	74.6991	1.10986e+06	39960.8	ACT2
6	A6	67	74.9253	1.09914e+06	39805.6	ACT2
6	A6	68	75.1515	1.09139e+06	39658	ACT2
6	A6	69	75.3777	1082238	39561.3	ACT2
6	A6	70	75.6039	1.07314e+06	39536.7	ACT2
6	A6	71	75.8301	1.06384e+06	39572.2	ACT2
6	A6	72	76.0563	1054073	39630.4	ACT2
6	A6	73	76.2824	1.04455e+06	39670.7	ACT2
6	A6	74	76.5086	1.03521e+06	39667.9	ACT2
6	A6	75	76.7348	1.02528e+06	39621	ACT2
6	A6	76	76.961	1.01698e+06	39544.2	ACT2
6	A6	77	77.1872	1.00791e+06	39453.2	ACT2
6	A6	78	77.4134	997583	39356.6	ACT2
6	A6	79	77.6396	988719	39257.8	ACT2
6	A6	80	77.8658	981201	39165.8	ACT2
6	A6	81	78.092	970066	39109.6	ACT2
6	A6	82	78.3182	960957	39147.8	ACT2
6	A6	83	78.5444	953701	39374.1	ACT2
6	A6	84	78.7705	945492	39925.8	ACT2
6	A6	85	78.9967	934250	41005.9	ACT2
6	A6	86	79.2229	925970	42676.4	ACT2
6	A6	87	79.4491	916343	45428.3	ACT2
6	A6	88	79.6753	907948	49942.4	ACT2
6	A6	89	79.9015	896636	57110.3	ACT2
6	A6	90	80.1277	884577	68081.6	ACT2
6	A6	91	80.3539	872030	84161.8	ACT2
6	A6	92	80.5801	855519	106559	ACT2
6	A6	93	80.8063	830973	135940	ACT2
6	A6	94	81.0325	799708	171843	ACT2
6	A6	95	81.2586	751794	212093	ACT2
6	A6	96	81.4848	686638	252526	ACT2
6	A6	97	81.711	594128	287321	ACT2
6	A6	98	81.9372	473172	310131	ACT2
6	A6	99	82.1634	336259	315794	ACT2
6	A6	100	82.3896	205775	302072	ACT2
6	A6	101	82.6158	110172	270619	ACT2
6	A6	102	82.842	58679.4	226681	ACT2
6	A6	103	83.0682	42059.5	177540	ACT2
6	A6	104	83.2944	39261.2	130370	ACT2
6	A6	105	83.5206	36829.7	90409.3	ACT2
6	A6	106	83.7467	35610.7	60101.1	ACT2
6	A6	107	83.9729	32807.1	38955.4	ACT2
6	A6	108	84.1991	29539	23540.4	ACT2
6	A6	109	84.4253	28415.8	14620.6	ACT2
6	A6	110	84.6515	27212.1	9724.71	ACT2
6	A6	111	84.8777	25185.2	7071.45	ACT2
6	A6	112	85.1039	23921.6	5583.67	ACT2
6	A6	113	85.3301	24090.6	4698.71	ACT2
6	A6	114	85.5563	23313.7	4148.43	ACT2
6	A6	115	85.7825	22115	3798.19	ACT2
6	A6	116	86.0087	20550.3	3562.89	ACT2
6	A6	117	86.2348	20862.3	3379.01	ACT2
6	A6	118	86.461	18832.9	3202.08	ACT2
6	A6	119	86.6872	18331.9	3006.47	ACT2
6	A6	120	86.9134	18313.9	2779.69	ACT2
6	A6	121	87.1396	16918	2514.28	ACT2
6	A6	122	87.3658	16832.7	2205.03	ACT2
6	A6	123	87.592	15670.1	1854.48	ACT2
6	A6	124	87.8182	15191	1482.36	ACT2
6	A6	125	88.0444	14996.9	1129.42	ACT2
6	A6	126	88.2706	15001.3	848.359	ACT2
6	A6	127	88.4968	15566.2	683.137	ACT2
6	A6	128	88.7229	15362.3	646.801	ACT2
6	A6	129	88.9491	14465.7	711.148	ACT2
6	A6	130	89.1753	14695	815.59	ACT2
6	A6	131	89.4015	13478.2	891.793	ACT2
6	A6	132	89.6277	13392.8	892.098	ACT2
6	A6	133	89.8539	12699.6	807.434	ACT2
6	A6	134	90.0801	12957.2	666.246	ACT2
6	A6	135	90.3063	13277.8	515.969	ACT2
6	A6	136	90.5325	13185.2	397.738	ACT2
6	A6	137	90.7587	12425.7	328.363	ACT2
6	A6	138	90.9849	13027.8	298.203	ACT2
6	A6	139	91.211	11879.8	283.082	ACT2
6	A6	140	91.4372	12102.7	260.156	ACT2
6	A6	141	91.6634	12460.8	217.723	ACT2
6	A6	142	91.8896	12019.7	156.258	ACT2
6	A6	143	92.1158	11710.8	84.7188	ACT2
6	A6	144	92.342	11662.3	16.9102	ACT2
6	A6	145	92.5682	11672.2	-31.5234	ACT2
6	A6	146	92.7944	12651.8	-47.6875	ACT2
6	A6	147	93.0206	11552.3	-27.6445	ACT2
6	A6	148	93.2468	11257.3	19.2812	ACT2
6	A6	149	93.473	11934.7	72.1953	ACT2
6	A6	150	93.6991	11712.7	106.391	ACT2
6	A6	151	93.9253	10508.3	103.883	ACT2
6	A6	152	94.1515	10816.3	61.4375	ACT2
6	A6	153	94.3777	11727.9	-8.20312	ACT2
6	A6	154	94.6039	10566.3	-83.125	ACT2
6	A6	155	94.8301	11463.2	-143.453	ACT2
7	A7	1	59.9967	1.96001e+06	-5073.51	EVD-SPL
7	A7	2	60.2229	1.96333e+06	-1459.37	EVD-SPL
7	A7	3	60.4491	1.97055e+06	2543.83	EVD-SPL
7	A7	4	60.6753	1972107	7008.03	EVD-SPL
7	A7	5	60.9015	1.96799e+06	11859.3	EVD-SPL
7	A7	6	61.1277	1.96649e+06	16910	EVD-SPL
7	A7	7	61.3538	1.96235e+06	21920.5	EVD-SPL
7	A7	8	61.58	1.95712e+06	26668.6	EVD-SPL
7	A7	9	61.8062	1.9541e+06	31000.6	EVD-SPL
7	A7	10	62.0324	1.94506e+06	34859.9	EVD-SPL
7	A7	11	62.2586	1.93189e+06	38280.6	EVD-SPL
7	A7	12	62.4848	1.9273e+06	41350.7	EVD-SPL
7	A7	13	62.711	1914911	44155.4	EVD-SPL
7	A7	14	62.9372	1.90849e+06	46745.2	EVD-SPL
7	A7	15	63.1634	1.89547e+06	49138.6	EVD-SPL
7	A7	16	63.3896	1.88351e+06	51349.5	EVD-SPL
7	A7	17	63.6158	1.86902e+06	53407.1	EVD-SPL
7	A7	18	63.8419	1.85824e+06	55045	EVD-SPL
7	A7	19	64.0681	1.84742e+06	56472.4	EVD-SPL
7	A7	20	64.2943	1.83206e+06	57768.6	EVD-SPL
7	A7	21	64.5205	1.81728e+06	58866.2	EVD-SPL
7	A7	22	64.7467	1.80322e+06	59694.4	EVD-SPL
7	A7	23	64.9729	1.79009e+06	60210.5	EVD-SPL
7	A7	24	65.1991	1.77071e+06	60421	EVD-SPL
7	A7	25	65.4253	1.75674e+06	60380.1	EVD-SPL
7	A7	26	65.6515	1744376	60176	EVD-SPL
7	A7	27	65.8777	1.72788e+06	59904.9	EVD-SPL
7	A7	28	66.1039	1.7145e+06	59651.1	EVD-SPL
7	A7	29	66.33	1.69902e+06	59470.5	EVD-SPL
7	A7	30	66.5562	1685731	59379.8	EVD-SPL
7	A7	31	66.7824	1.67278e+06	59359.9	EVD-SPL
7	A7	32	67.0086	1.65696e+06	59367.8	EVD-SPL
7	A7	33	67.2348	1.64285e+06	59366.4	EVD-SPL
7	A7	34	67.461	1.62656e+06	59344.6	EVD-SPL
7	A7	35	67.6872	1.61372e+06	59324	EVD-SPL
7	A7	36	67.9134	1.59809e+06	59339.9	EVD-SPL
7	A7	37	68.1396	1.58647e+06	59414.3	EVD-SPL
7	A7	38	68.3658	1.57214e+06	59536.9	EVD-SPL
7	A7	39	68.592	1.55516e+06	59665.2	EVD-SPL
7	A7	40	68.8181	1.54113e+06	59742.4	EVD-SPL
7	A7	41	69.0443	1.52928e+06	59722.3	EVD-SPL
7	A7	42	69.2705	1.51316e+06	59593.7	EVD-SPL
7	A7	43	69.4967	1.49403e+06	59391.3	EVD-SPL
7	A7	44	69.7229	1.48187e+06	59179.1	EVD-SPL
7	A7	45	69.9491	1.47112e+06	59010.4	EVD-SPL
7	A7	46	70.1753	1.4569e+06	58888.4	EVD-SPL
7	A7	47	70.4015	1.44011e+06	58759.1	EVD-SPL
7	A7	48	70.6277	1.42643e+06	58544.1	EVD-SPL
7	A7	49	70.8539	1.41238e+06	58192.5	EVD-SPL
7	A7	50	71.0801	1397155	57717.4	EVD-SPL
7	A7	51	71.3062	1.38592e+06	57190.1	EVD-SPL
7	A7	52	71.5324	1.3726e+06	56706.9	EVD-SPL
7	A7	53	71.7586	1.35981e+06	56347	EVD-SPL
7	A7	54	71.9848	1.34588e+06	56145.6	EVD-SPL
7	A7	55	72.211	1334559	56085.3	EVD-SPL
7	A7	56	72.4372	1.32113e+06	56106.9	EVD-SPL
7	A7	57	72.6634	1.30853e+06	56134.7	EVD-SPL
7	A7	58	72.8896	1.29301e+06	56103.5	EVD-SPL
7	A7	59	73.1158	1.28022e+06	55981.9	EVD-SPL
7	A7	60	73.342	1267968	55775.1	EVD-SPL
7	A7	61	73.5682	1.25505e+06	55514	EVD-SPL
7	A7	62	73.7943	1.24216e+06	55233	EVD-SPL
7	A7	63	74.0205	1.23031e+06	54958	EVD-SPL
7	A7	64	74.2467	1.2146e+06	54704.1	EVD-SPL
7	A7	65	74.4729	1.20517e+06	54480.6	EVD-SPL
7	A7	66	74.6991	1.19219e+06	54295.5	EVD-SPL
7	A7	67	74.9253	1.17869e+06	54153.3	EVD-SPL
7	A7	68	75.1515	1.16607e+06	54052.1	EVD-SPL
7	A7	69	75.3777	1.15519e+06	53980.4	EVD-SPL
7	A7	70	75.6039	1.14161e+06	53909.9	EVD-SPL
7	A7	71	75.8301	1.12943e+06	53816	EVD-SPL
7	A7	72	76.0563	1.11571e+06	53688.6	EVD-SPL
7	A7	73	76.2824	1103667	53526.8	EVD-SPL
7	A7	74	76.5086	1091191	53348.4	EVD-SPL
7	A7	75	76.7348	1.08002e+06	53181.5	EVD-SPL
7	A7	76	76.961	1.06579e+06	53053.5	EVD-SPL
7	A7	77	77.1872	1.05484e+06	52985.6	EVD-SPL
7	A7	78	77.4134	1.04145e+06	52993.2	EVD-SPL
7	A7	79	77.6396	1.03144e+06	53092.8	EVD-SPL
7	A7	80	77.8658	1.01819e+06	53310.2	EVD-SPL
7	A7	81	78.092	1004616	53688.7	EVD-SPL
7	A7	82	78.3182	992904	54217.3	EVD-SPL
7	A7	83	78.5444	982571	54922.6	EVD-SPL
7	A7	84	78.7705	970049	55921.6	EVD-SPL
7	A7	85	78.9967	954961	57291.6	EVD-SPL
7	A7	86	79.2229	941371	59155.8	EVD-SPL
7	A7	87	79.4491	929405	61730	EVD-SPL
7	A7	88	79.6753	913887	65364.5	EVD-SPL
7	A7	89	79.9015	898732	70568.3	EVD-SPL
7	A7	90	80.1277	883971	78009.6	EVD-SPL
7	A7	91	80.3539	866706	88493.3	EVD-SPL
7	A7	92	80.5801	845796	102897	EVD-SPL
7	A7	93	80.8063	821194	122031	EVD-SPL
7	A7	94	81.0325	787786	146346	EVD-SPL
7	A7	95	81.2586	751284	175487	EVD-SPL
7	A7	96	81.4848	704785	207769	EVD-SPL
7	A7	97	81.711	642326	239837	EVD-SPL
7	A7	98	81.9372	558283	266877	EVD-SPL
7	A7	99	82.1634	440095	283556	EVD-SPL
7	A7	100	82.3896	304634	285562	EVD-SPL
7	A7	101	82.6158	187844	271150	EVD-SPL
7	A7	102	82.842	108269	241964	EVD-SPL
7	A7	103	83.0682	63233.9	202671	EVD-SPL
7	A7	104	83.2944	44871.4	159546	EVD-SPL
7	A7	105	83.5206	39048.4	118616	EVD-SPL
7	A7	106	83.7467	37988.7	84176.3	EVD-SPL
7	A7	107	83.9729	35087.3	58157.6	EVD-SPL
7	A7	108	84.1991	35598.9	36687.9	EVD-SPL
7	A7	109	84.4253	32658.4	22601.7	EVD-SPL
7	A7	110	84.6515	29781.5	14514.4	EVD-SPL
7	A7	111	84.8777	27084.5	10135.8	EVD-SPL
7	A7	112	85.1039	26669.9	7800.88	EVD-SPL
7	A7	113	85.3301	24638.8	6500.16	EVD-SPL
7	A7	114	85.5563	24725	5712.05	EVD-SPL
7	A7	115	85.7825	22757.9	5192.66	EVD-SPL
7	A7	116	86.0087	21894.4	4816.54	EVD-SPL
7	A7	117	86.2348	21365.3	4496.43	EVD-SPL
7	A7	118	86.461	18707.2	4164.87	EVD-SPL
7	A7	119	86.6872	18067.1	3783.14	EVD-SPL
7	A7	120	86.9134	16891.9	3348.1	EVD-SPL
7	A7	121	87.1396	17409.6	2884.47	EVD-SPL
7	A7	122	87.3658	16088.1	2426.99	EVD-SPL
7	A7	123	87.592	15695.2	2005.03	EVD-SPL
7	A7	124	87.8182	15164.9	1637.51	EVD-SPL
7	A7	125	88.0444	14723.6	1336.21	EVD-SPL
7	A7	126	88.2706	14452.6	1109.23	EVD-SPL
7	A7	127	88.4968	14734	959.043	EVD-SPL
7	A7	128	88.7229	13943.6	876.887	EVD-SPL
7	A7	129	88.9491	14201.1	840.555	EVD-SPL
7	A7	130	89.1753	13401.8	820.879	EVD-SPL
7	A7	131	89.4015	12476.1	794.609	EVD-SPL
7	A7	132	89.6277	13090	754.812	EVD-SPL
7	A7	133	89.8539	12456.6	710.125	EVD-SPL
7	A7	134	90.0801	13063.2	672.539	EVD-SPL
7	A7	135	90.3063	12140.3	643.441	EVD-SPL
7	A7	136	90.5325	12004.5	609.547	EVD-SPL
7	A7	137	90.7587	10982.1	551.988	EVD-SPL
7	A7	138	90.9849	11278.7	460.332	EVD-SPL
7	A7	139	91.211	11721.4	339.711	EVD-SPL
7	A7	140	91.4372	11350.1	206.762	EVD-SPL
7	A7	141	91.6634	10583.9	79.8945	EVD-SPL
7	A7	142	91.8896	11267.3	-28.2344	EVD-SPL
7	A7	143	92.1158	10578.5	-113.199	EVD-SPL
7	A7	144	92.342	11868.3	-178.297	EVD-SPL
7	A7	145	92.5682	10970.8	-232.027	EVD-SPL
7	A7	146	92.7944	9917.62	-282.496	EVD-SPL
7	A7	147	93.0206	10931.7	-330.219	EVD-SPL
7	A7	148	93.2468	11340.5	-364.957	EVD-SPL
7	A7	149	93.473	10896.9	-371.152	EVD-SPL
7	A7	150	93.6991	11476.4	-338.984	EVD-SPL
7	A7	151	93.9253	9884.78	-272.656	EVD-SPL
7	A7	152	94.1515	11672.3	-189.996	EVD-SPL
7	A7	153	94.3777	10474.3	-114.652	EVD-SPL
7	A7	154	94.6039	10109.7	-66.2539	EVD-SPL
7	A7	155	94.8301	10180.7	-53.4062	EVD-SPL
8	A8	1	59.9967	1.91221e+06	3178.01	EVD-SPL
8	A8	2	60.2229	1.91783e+06	6153.39	EVD-SPL
8	A8	3	60.4491	1.91498e+06	9267.34	EVD-SPL
8	A8	4	60.6753	1.91254e+06	12536.2	EVD-SPL
8	A8	5	60.9015	1.91021e+06	15920.6	EVD-SPL
8	A8	6	61.1277	1.91013e+06	19335.3	EVD-SPL
8	A8	7	61.3538	1.9043e+06	22681.8	EVD-SPL
8	A8	8	61.58	1896645	25887.1	EVD-SPL
8	A8	9	61.8062	1.89446e+06	28935.5	EVD-SPL
8	A8	10	62.0324	1.88757e+06	31864.6	EVD-SPL
8	A8	11	62.2586	1.87482e+06	34730.1	EVD-SPL
8	A8	12	62.4848	1.87167e+06	37560	EVD-SPL
8	A8	13	62.711	1.86413e+06	40329.7	EVD-SPL
8	A8	14	62.9372	1.85579e+06	42981.5	EVD-SPL
8	A8	15	63.1634	1843003	45463	EVD-SPL
8	A8	16	63.3896	1.82903e+06	47752.3	EVD-SPL
8	A8	17	63.6158	1.82301e+06	49843.7	EVD-SPL
8	A8	18	63.8419	1.80985e+06	51723.6	EVD-SPL
8	A8	19	64.0681	1.80052e+06	53095.6	EVD-SPL
8	A8	20	64.2943	1.78407e+06	54161.9	EVD-SPL
8	A8	21	64.5205	1.77083e+06	55049.8	EVD-SPL
8	A8	22	64.7467	1.75739e+06	55799.8	EVD-SPL
8	A8	23	64.9729	1.74693e+06	56445	EVD-SPL
8	A8	24	65.1991	1.73129e+06	56985.1	EVD-SPL
8	A8	25	65.4253	1.72114e+06	57384.2	EVD-SPL
8	A8	26	65.6515	1.70252e+06	57603.1	EVD-SPL
8	A8	27	65.8777	1689862	57635.1	EVD-SPL
8	A8	28	66.1039	1.67806e+06	57523.8	EVD-SPL
8	A8	29	66.33	1.65983e+06	57349.4	EVD-SPL
8	A8	30	66.5562	1.6502e+06	57195.2	EVD-SPL
8	A8	31	66.7824	1.63714e+06	57117.5	EVD-SPL
8	A8	32	67.0086	1.62071e+06	57129.8	EVD-SPL
8	A8	33	67.2348	1.60984e+06	57209.8	EVD-SPL
8	A8	34	67.461	1.59523e+06	57317.8	EVD-SPL
8	A8	35	67.6872	1.58039e+06	57413.2	EVD-SPL
8	A8	36	67.9134	1568104	57466.8	EVD-SPL
8	A8	37	68.1396	1.55287e+06	57462.6	EVD-SPL
8	A8	38	68.3658	1542017	57397.4	EVD-SPL
8	A8	39	68.592	1.52441e+06	57281	EVD-SPL
8	A8	40	68.8181	1.51256e+06	57134.6	EVD-SPL
8	A8	41	69.0443	1.50088e+06	56988.5	EVD-SPL
8	A8	42	69.2705	1.48409e+06	56873.1	EVD-SPL
8	A8	43	69.4967	1.47157e+06	56805.8	EVD-SPL
8	A8	44	69.7229	1.45816e+06	56778.8	EVD-SPL
8	A8	45	69.9491	1.44723e+06	56753.6	EVD-SPL
8	A8	46	70.1753	1.43027e+06	56677.1	EVD-SPL
8	A8	47	70.4015	1.41718e+06	56505.6	EVD-SPL
8	A8	48	70.6277	1.40417e+06	56233.1	EVD-SPL
8	A8	49	70.8539	1.3903e+06	55895.9	EVD-SPL
8	A8	50	71.0801	1.37964e+06	55554.9	EVD-SPL
8	A8	51	71.3062	1.36612e+06	55266.1	EVD-SPL
8	A8	52	71.5324	1.35357e+06	55056.7	EVD-SPL
8	A8	53	71.7586	1.34155e+06	54922.3	EVD-SPL
8	A8	54	71.9848	1.32794e+06	54838.2	EVD-SPL
8	A8	55	72.211	1316440	54775.7	EVD-SPL
8	A8	56	72.4372	1.30265e+06	54712.2	EVD-SPL
8	A8	57	72.6634	1.28935e+06	54631.8	EVD-SPL
8	A8	58	72.8896	1280950	54522.2	EVD-SPL
8	A8	59	73.1158	1.26442e+06	54374.2	EVD-SPL
8	A8	60	73.342	1.25181e+06	54188.8	EVD-SPL
8	A8	61	73.5682	1.24084e+06	53979.2	EVD-SPL
8	A8	62	73.7943	1.22819e+06	53767.4	EVD-SPL
8	A8	63	74.0205	1.21656e+06	53570.3	EVD-SPL
8	A8	64	74.2467	1.20501e+06	53389.6	EVD-SPL
8	A8	65	74.4729	1.19008e+06	53209.7	EVD-SPL
8	A8	66	74.6991	1.18039e+06	53011.1	EVD-SPL
8	A8	67	74.9253	1.16802e+06	52784.2	EVD-SPL
8	A8	68	75.1515	1.15524e+06	52540.6	EVD-SPL
8	A8	69	75.3777	1.1426e+06	52312.8	EVD-SPL
8	A8	70	75.6039	1132017	52125.2	EVD-SPL
8	A8	71	75.8301	1120802	52017.8	EVD-SPL
8	A8	72	76.0563	1.10963e+06	52024.9	EVD-SPL
8	A8	73	76.2824	1.09598e+06	52103.9	EVD-SPL
8	A8	74	76.5086	1.08374e+06	52187.8	EVD-SPL
8	A8	75	76.7348	1.07292e+06	52212.8	EVD-SPL
8	A8	76	76.961	1.05969e+06	52163.6	EVD-SPL
8	A8	77	77.1872	1.0477e+06	52048.7	EVD-SPL
8	A8	78	77.4134	1.03654e+06	51931.4	EVD-SPL
8	A8	79	77.6396	1.0248e+06	51896.3	EVD-SPL
8	A8	80	77.8658	1.0143e+06	52032.7	EVD-SPL
8	A8	81	78.092	1000383	52365.7	EVD-SPL
8	A8	82	78.3182	990880	52882.4	EVD-SPL
8	A8	83	78.5444	980609	53633.8	EVD-SPL
8	A8	84	78.7705	965426	54630.8	EVD-SPL
8	A8	85	78.9967	952361	55926.2	EVD-SPL
8	A8	86	79.2229	939559	57664.1	EVD-SPL
8	A8	87	79.4491	927779	60114.9	EVD-SPL
8	A8	88	79.6753	914043	63689	EVD-SPL
8	A8	89	79.9015	900278	68931.1	EVD-SPL
8	A8	90	80.1277	884968	76513.7	EVD-SPL
8	A8	91	80.3539	867618	87227.1	EVD-SPL
8	A8	92	80.5801	848107	101936	EVD-SPL
8	A8	93	80.8063	822120	121439	EVD-SPL
8	A8	94	81.0325	791348	146164	EVD-SPL
8	A8	95	81.2586	755554	175693	EVD-SPL
8	A8	96	81.4848	707432	208238	EVD-SPL
8	A8	97	81.711	643401	240347	EVD-SPL
8	A8	98	81.9372	557743	267171	EVD-SPL
8	A8	99	82.1634	439068	283463	EVD-SPL
8	A8	100	82.3896	304394	285102	EVD-SPL
8	A8	101	82.6158	190971	270562	EVD-SPL
8	A8	102	82.842	112907	241622	EVD-SPL
8	A8	103	83.0682	69757.9	202933	EVD-SPL
8	A8	104	83.2944	49279.7	160593	EVD-SPL
8	A8	105	83.5206	40414.3	120381	EVD-SPL
8	A8	106	83.7467	37097.5	86384.8	EVD-SPL
8	A8	107	83.9729	35000.3	60447.1	EVD-SPL
8	A8	108	84.1991	33396	39489.3	EVD-SPL
8	A8	109	84.4253	31984.4	24546.1	EVD-SPL
8	A8	110	84.6515	28626.2	15709.1	EVD-SPL
8	A8	111	84.8777	26966.4	10771.3	EVD-SPL
8	A8	112	85.1039	25151	8079.09	EVD-SPL
8	A8	113	85.3301	24795.6	6578.34	EVD-SPL
8	A8	114	85.5563	23503.8	5682.1	EVD-SPL
8	A8	115	85.7825	21840.4	5094.19	EVD-SPL
8	A8	116	86.0087	20872	4668.21	EVD-SPL
8	A8	117	86.2348	19718.1	4325.03	EVD-SPL
8	A8	118	86.461	19037.8	4016.36	EVD-SPL
8	A8	119	86.6872	17808.9	3712.18	EVD-SPL
8	A8	120	86.9134	16216.8	3394.98	EVD-SPL
8	A8	121	87.1396	16173.2	3054.06	EVD-SPL
8	A8	122	87.3658	15711.2	2681.18	EVD-SPL
8	A8	123	87.592	14859.2	2272.14	EVD-SPL
8	A8	124	87.8182	13300.1	1835.29	EVD-SPL
8	A8	125	88.0444	13095	1399.78	EVD-SPL
8	A8	126	88.2706	12979	1013.23	EVD-SPL
8	A8	127	88.4968	14105.2	724.535	EVD-SPL
8	A8	128	88.7229	13367.6	560.676	EVD-SPL
8	A8	129	88.9491	12202.8	512.945	EVD-SPL
8	A8	130	89.1753	12786.1	540.973	EVD-SPL
8	A8	131	89.4015	12120.8	590.297	EVD-SPL
8	A8	132	89.6277	12123.1	612.215	EVD-SPL
8	A8	133	89.8539	11335.2	578.219	EVD-SPL
8	A8	134	90.0801	10514.3	486.57	EVD-SPL
8	A8	135	90.3063	10807.6	360.137	EVD-SPL
8	A8	136	90.5325	11863	234.852	EVD-SPL
8	A8	137	90.7587	10705.2	142.184	EVD-SPL
8	A8	138	90.9849	10761.2	94.6836	EVD-SPL
8	A8	139	91.211	10485.7	82.8984	EVD-SPL
8	A8	140	91.4372	9899.08	83.9844	EVD-SPL
8	A8	141	91.6634	10984	74.7773	EVD-SPL
8	A8	142	91.8896	9809.37	42.1094	EVD-SPL
8	A8	143	92.1158	9049.75	-12.5938	EVD-SPL
8	A8	144	92.342	9900.14	-74.8672	EVD-SPL
8	A8	145	92.5682	10391.4	-125.152	EVD-SPL
8	A8	146	92.7944	9281.07	-150.98	EVD-SPL
8	A8	147	93.0206	10040.3	-156.32	EVD-SPL
8	A8	148	93.2468	9162.51	-159.953	EVD-SPL
8	A8	149	93.473	8750.71	-181.961	EVD-SPL
8	A8	150	93.6991	9218.25	-227.867	EVD-SPL
8	A8	151	93.9253	8792.53	-283.586	EVD-SPL
8	A8	152	94.1515	9715.32	-326.066	EVD-SPL
8	A8	153	94.3777	9548.17	-341.613	EVD-SPL
8	A8	154	94.6039	8509.06	-336.703	EVD-SPL
8	A8	155	94.8301	8265.89	-332.984	EVD-SPL
9	A9	1	59.9967	2.0006e+06	6030.93	EVD-SPL
9	A9	2	60.223	2.00619e+06	8802.13	EVD-SPL
9	A9	3	60.4493	2007522	11881.4	EVD-SPL
9	A9	4	60.6756	2.00743e+06	15296.4	EVD-SPL
9	A9	5	60.9019	1.99979e+06	18971	EVD-SPL
9	A9	6	61.1282	2.00066e+06	22751.7	EVD-SPL
9	A9	7	61.3545	1.99142e+06	26459	EVD-SPL
9	A9	8	61.5808	1.98767e+06	29936.5	EVD-SPL
9	A9	9	61.8071	1.98367e+06	33088.7	EVD-SPL
9	A9	10	62.0334	1.97053e+06	35893.7	EVD-SPL
9	A9	11	62.2597	1.96088e+06	38393.9	EVD-SPL
9	A9	12	62.486	1.95791e+06	40663.5	EVD-SPL
9	A9	13	62.7123	1.94217e+06	42783.9	EVD-SPL
9	A9	14	62.9386	1.93866e+06	44824.7	EVD-SPL
9	A9	15	63.1649	1.92156e+06	46838.9	EVD-SPL
9	A9	16	63.3912	1913998	48853.8	EVD-SPL
9	A9	17	63.6175	1.90256e+06	50859.5	EVD-SPL
9	A9	18	63.8438	1.88989e+06	52801.1	EVD-SPL
9	A9	19	64.0701	1.8798e+06	54504.1	EVD-SPL
9	A9	20	64.2964	1.86549e+06	55783.4	EVD-SPL
9	A9	21	64.5227	1.84929e+06	56826.6	EVD-SPL
9	A9	22	64.749	1.83563e+06	57617.2	EVD-SPL
9	A9	23	64.9753	1.82522e+06	58159.5	EVD-SPL
9	A9	24	65.2017	1.80826e+06	58474.7	EVD-SPL
9	A9	25	65.428	1.79424e+06	58605.7	EVD-SPL
9	A9	26	65.6543	1.7767e+06	58620.1	EVD-SPL
9	A9	27	65.8806	1767575	58604.2	EVD-SPL
9	A9	28	66.1069	1752313	58638.5	EVD-SPL
9	A9	29	66.3332	1.73701e+06	58770	EVD-SPL
9	A9	30	66.5595	1.72359e+06	58994.4	EVD-SPL
9	A9	31	66.7858	1.71119e+06	59259.9	EVD-SPL
9	A9	32	67.0121	1.69689e+06	59497.5	EVD-SPL
9	A9	33	67.2384	1.67959e+06	59660.4	EVD-SPL
9	A9	34	67.4647	1.66472e+06	59750	EVD-SPL
9	A9	35	67.691	1.64994e+06	59806.5	EVD-SPL
9	A9	36	67.9173	1.63706e+06	59871.9	EVD-SPL
9	A9	37	68.1436	1.62763e+06	59952.2	EVD-SPL
9	A9	38	68.3699	1.6062e+06	60010.8	EVD-SPL
9	A9	39	68.5962	1.59147e+06	59988.8	EVD-SPL
9	A9	40	68.8225	1.58055e+06	59835	EVD-SPL
9	A9	41	69.0488	1.56552e+06	59527	EVD-SPL
9	A9	42	69.2751	1.54818e+06	59080.9	EVD-SPL
9	A9	43	69.5014	1534067	58549.5	EVD-SPL
9	A9	44	69.7277	1.51982e+06	58012.1	EVD-SPL
9	A9	45	69.954	1.50834e+06	57547.7	EVD-SPL
9	A9	46	70.1803	1.49383e+06	57207.7	EVD-SPL
9	A9	47	70.4066	1.48076e+06	56997.8	EVD-SPL
9	A9	48	70.6329	1.46782e+06	56884.9	EVD-SPL
9	A9	49	70.8592	1452671	56820.5	EVD-SPL
9	A9	50	71.0855	1.44107e+06	56764.3	EVD-SPL
9	A9	51	71.3118	1.42686e+06	56697.2	EVD-SPL
9	A9	52	71.5381	1.41395e+06	56618	EVD-SPL
9	A9	53	71.7644	1.40066e+06	56532.5	EVD-SPL
9	A9	54	71.9907	1.38822e+06	56442.6	EVD-SPL
9	A9	55	72.217	1.3735e+06	56338.6	EVD-SPL
9	A9	56	72.4433	1.36166e+06	56199.7	EVD-SPL
9	A9	57	72.6696	1.34957e+06	56000.7	EVD-SPL
9	A9	58	72.8959	1.33357e+06	55726.5	EVD-SPL
9	A9	59	73.1222	1321508	55387	EVD-SPL
9	A9	60	73.3485	1.30863e+06	55019.4	EVD-SPL
9	A9	61	73.5748	1.2966e+06	54678.2	EVD-SPL
9	A9	62	73.8011	1.28441e+06	54414.1	EVD-SPL
9	A9	63	74.0274	1.27206e+06	54256.5	EVD-SPL
9	A9	64	74.2537	1.25889e+06	54205.7	EVD-SPL
9	A9	65	74.48	1.24564e+06	54235.4	EVD-SPL
9	A9	66	74.7063	1.23676e+06	54299.6	EVD-SPL
9	A9	67	74.9326	1.22051e+06	54343.4	EVD-SPL
9	A9	68	75.159	1.2092e+06	54322	EVD-SPL
9	A9	69	75.3853	1.19526e+06	54217.6	EVD-SPL
9	A9	70	75.6116	1.18266e+06	54043.8	EVD-SPL
9	A9	71	75.8379	1.1704e+06	53835.1	EVD-SPL
9	A9	72	76.0642	1.15919e+06	53690.9	EVD-SPL
9	A9	73	76.2905	1.14613e+06	53651.4	EVD-SPL
9	A9	74	76.5168	1.13328e+06	53704.8	EVD-SPL
9	A9	75	76.7431	1.12169e+06	53796	EVD-SPL
9	A9	76	76.9694	1.10708e+06	53864.8	EVD-SPL
9	A9	77	77.1957	1.09518e+06	53885.4	EVD-SPL
9	A9	78	77.422	1.08165e+06	53889.3	EVD-SPL
9	A9	79	77.6483	1.07102e+06	53958	EVD-SPL
9	A9	80	77.8746	1.05906e+06	54175.2	EVD-SPL
9	A9	81	78.1009	1.04694e+06	54575.7	EVD-SPL
9	A9	82	78.3272	1.03231e+06	55233	EVD-SPL
9	A9	83	78.5535	1.02246e+06	56184.6	EVD-SPL
9	A9	84	78.7798	1.007e+06	57484.6	EVD-SPL
9	A9	85	79.0061	994809	59241.5	EVD-SPL
9	A9	86	79.2324	979611	61655.2	EVD-SPL
9	A9	87	79.4587	966727	65048.4	EVD-SPL
9	A9	88	79.685	950826	69892.1	EVD-SPL
9	A9	89	79.9113	935720	76817.4	EVD-SPL
9	A9	90	80.1376	918365	86612.2	EVD-SPL
9	A9	91	80.3639	897483	100181	EVD-SPL
9	A9	92	80.5902	874297	118439	EVD-SPL
9	A9	93	80.8165	845576	142080	EVD-SPL
9	A9	94	81.0428	807113	171201	EVD-SPL
9	A9	95	81.2691	762419	204795	EVD-SPL
9	A9	96	81.4954	700193	240279	EVD-SPL
9	A9	97	81.7217	623640	273356	EVD-SPL
9	A9	98	81.948	524006	298512	EVD-SPL
9	A9	99	82.1743	390403	310272	EVD-SPL
9	A9	100	82.4006	247823	304910	EVD-SPL
9	A9	101	82.6269	141535	281919	EVD-SPL
9	A9	102	82.8532	78144.9	244493	EVD-SPL
9	A9	103	83.0795	49162.5	198683	EVD-SPL
9	A9	104	83.3058	40730.1	151547	EVD-SPL
9	A9	105	83.5321	38672.5	109142	EVD-SPL
9	A9	106	83.7584	36581.9	75167	EVD-SPL
9	A9	107	83.9847	34759.6	49916.9	EVD-SPL
9	A9	108	84.211	33821.8	30373.2	EVD-SPL
9	A9	109	84.4373	30757.1	18673.6	EVD-SPL
9	A9	110	84.6637	28228.6	12156.9	EVD-SPL
9	A9	111	84.89	25828.4	8676.47	EVD-SPL
9	A9	112	85.1163	26420.7	6810.3	EVD-SPL
9	A9	113	85.3426	25245.7	5758.82	EVD-SPL
9	A9	114	85.5689	23706.9	5124.59	EVD-SPL
9	A9	115	85.7952	23096.1	4713.57	EVD-SPL
9	A9	116	86.0215	20819	4414.89	EVD-SPL
9	A9	117	86.2478	21356.9	4153.06	EVD-SPL
9	A9	118	86.4741	18786.9	3878.89	EVD-SPL
9	A9	119	86.7004	18138.8	3569.2	EVD-SPL
9	A9	120	86.9267	17700.4	3221.47	EVD-SPL
9	A9	121	87.153	17748.9	2844.5	EVD-SPL
9	A9	122	87.3793	15883.9	2451.89	EVD-SPL
9	A9	123	87.6056	15132.4	2061.39	EVD-SPL
9	A9	124	87.8319	15578.5	1697.03	EVD-SPL
9	A9	125	88.0582	15039	1388.2	EVD-SPL
9	A9	126	88.2845	14568.3	1162.72	EVD-SPL
9	A9	127	88.5108	14681.1	1036.59	EVD-SPL
9	A9	128	88.7371	14458.7	1005.13	EVD-SPL
9	A9	129	88.9634	13938.8	1039.55	EVD-SPL
9	A9	130	89.1897	13672.7	1091.26	EVD-SPL
9	A9	131	89.416	13267	1104.9	EVD-SPL
9	A9	132	89.6423	11674.9	1037.97	EVD-SPL
9	A9	133	89.8686	12492.2	879.34	EVD-SPL
9	A9	134	90.0949	11314	655.543	EVD-SPL
9	A9	135	90.3212	12265.6	418.062	EVD-SPL
9	A9	136	90.5475	13382	217.012	EVD-SPL
9	A9	137	90.7738	11642.4	77.8633	EVD-SPL
9	A9	138	91.0001	11085.7	-3.63672	EVD-SPL
9	A9	139	91.2264	12384.3	-47.4062	EVD-SPL
9	A9	140	91.4527	11420	-69.6211	EVD-SPL
9	A9	141	91.679	12217.8	-73.6016	EVD-SPL
9	A9	142	91.9053	11333.7	-55.1484	EVD-SPL
9	A9	143	92.1316	12141.2	-14.2227	EVD-SPL
9	A9	144	92.3579	11092	37.7969	EVD-SPL
9	A9	145	92.5842	11156.5	79.8359	EVD-SPL
9	A9	146	92.8105	11667.2	89.3203	EVD-SPL
9	A9	147	93.0368	10419.7	51.7109	EVD-SPL
9	A9	148	93.2631	10195.1	-33.5547	EVD-SPL
9	A9	149	93.4894	11905.5	-153.691	EVD-SPL
9	A9	150	93.7157	10755.5	-289.57	EVD-SPL
9	A9	151	93.942	10547.8	-424.883	EVD-SPL
9	A9	152	94.1683	11722.7	-551.305	EVD-SPL
9	A9	153	94.3946	10226.2	-667.105	EVD-SPL
9	A9	154	94.6209	11586.1	-772.207	EVD-SPL
9	A9	155	94.8473	11796.3	-865.359	EVD-SPL
10	A10	1	59.9967	2.03375e+06	19355.8	EVD-UNSPL
10	A10	2	60.223	2.04408e+06	21352.1	EVD-UNSPL
10	A10	3	60.4493	2.03897e+06	23594.7	EVD-UNSPL
10	A10	4	60.6756	2.0325e+06	26108	EVD-UNSPL
10	A10	5	60.9019	2.0271e+06	28845.7	EVD-UNSPL
10	A10	6	61.1282	2.02398e+06	31694.2	EVD-UNSPL
10	A10	7	61.3545	2.01321e+06	34497.5	EVD-UNSPL
10	A10	8	61.5808	2.01195e+06	37096.5	EVD-UNSPL
10	A10	9	61.8071	1.99971e+06	39379.4	EVD-UNSPL
10	A10	10	62.0334	1.98808e+06	41312.8	EVD-UNSPL
10	A10	11	62.2597	1.97778e+06	42945.4	EVD-UNSPL
10	A10	12	62.486	1.97206e+06	44382.5	EVD-UNSPL
10	A10	13	62.7123	1.95914e+06	45754.8	EVD-UNSPL
10	A10	14	62.9386	1.94973e+06	47184.6	EVD-UNSPL
10	A10	15	63.1649	1.93374e+06	48753.2	EVD-UNSPL
10	A10	16	63.3912	1.93e+06	50472.9	EVD-UNSPL
10	A10	17	63.6175	1.91659e+06	52271	EVD-UNSPL
10	A10	18	63.8438	1.90355e+06	53985.4	EVD-UNSPL
10	A10	19	64.0701	1.89006e+06	55301.9	EVD-UNSPL
10	A10	20	64.2964	1.88063e+06	56343.3	EVD-UNSPL
10	A10	21	64.5227	1.86043e+06	57087.7	EVD-UNSPL
10	A10	22	64.749	1.85017e+06	57582	EVD-UNSPL
10	A10	23	64.9753	1.83458e+06	57909.7	EVD-UNSPL
10	A10	24	65.2017	1.82258e+06	58148.7	EVD-UNSPL
10	A10	25	65.428	1.80821e+06	58341.5	EVD-UNSPL
10	A10	26	65.6543	1.79365e+06	58497.1	EVD-UNSPL
10	A10	27	65.8806	1.78236e+06	58611.9	EVD-UNSPL
10	A10	28	66.1069	1.76566e+06	58696.5	EVD-UNSPL
10	A10	29	66.3332	1.74996e+06	58785.4	EVD-UNSPL
10	A10	30	66.5595	1.74168e+06	58923.9	EVD-UNSPL
10	A10	31	66.7858	1.72306e+06	59138.3	EVD-UNSPL
10	A10	32	67.0121	1.7108e+06	59415.4	EVD-UNSPL
10	A10	33	67.2384	1.69841e+06	59701.5	EVD-UNSPL
10	A10	34	67.4647	1.68083e+06	59923.3	EVD-UNSPL
10	A10	35	67.691	1.66908e+06	60024.7	EVD-UNSPL
10	A10	36	67.9173	1.65065e+06	59989.4	EVD-UNSPL
10	A10	37	68.1436	1.63927e+06	59840.8	EVD-UNSPL
10	A10	38	68.3699	1.62386e+06	59621.1	EVD-UNSPL
10	A10	39	68.5962	1.61135e+06	59367	EVD-UNSPL
10	A10	40	68.8225	1.59627e+06	59103.9	EVD-UNSPL
10	A10	41	69.0488	1.58286e+06	58856.5	EVD-UNSPL
10	A10	42	69.2751	1.56642e+06	58661.4	EVD-UNSPL
10	A10	43	69.5014	1.55158e+06	58557	EVD-UNSPL
10	A10	44	69.7277	1.54348e+06	58550.8	EVD-UNSPL
10	A10	45	69.954	1528507	58597.7	EVD-UNSPL
10	A10	46	70.1803	1.51054e+06	58608.1	EVD-UNSPL
10	A10	47	70.4066	1.49772e+06	58491.7	EVD-UNSPL
10	A10	48	70.6329	1.48372e+06	58205.6	EVD-UNSPL
10	A10	49	70.8592	1.4712e+06	57773.2	EVD-UNSPL
10	A10	50	71.0855	1.45688e+06	57268	EVD-UNSPL
10	A10	51	71.3118	1.44477e+06	56781	EVD-UNSPL
10	A10	52	71.5381	1.43184e+06	56389.1	EVD-UNSPL
10	A10	53	71.7644	1418606	56136.7	EVD-UNSPL
10	A10	54	71.9907	1.40573e+06	56024.9	EVD-UNSPL
10	A10	55	72.217	1.39468e+06	56008.7	EVD-UNSPL
10	A10	56	72.4433	1.38257e+06	56012.6	EVD-UNSPL
10	A10	57	72.6696	1.36601e+06	55961.9	EVD-UNSPL
10	A10	58	72.8959	1.35309e+06	55820.4	EVD-UNSPL
10	A10	59	73.1222	1.34061e+06	55607.5	EVD-UNSPL
10	A10	60	73.3485	1.32898e+06	55378.7	EVD-UNSPL
10	A10	61	73.5748	1.31715e+06	55184.7	EVD-UNSPL
10	A10	62	73.8011	1.30474e+06	55036.9	EVD-UNSPL
10	A10	63	74.0274	1.28927e+06	54907	EVD-UNSPL
10	A10	64	74.2537	1.27869e+06	54752.5	EVD-UNSPL
10	A10	65	74.48	1264768	54551.2	EVD-UNSPL
10	A10	66	74.7063	1.25403e+06	54313.7	EVD-UNSPL
10	A10	67	74.9326	1.24011e+06	54076.8	EVD-UNSPL
10	A10	68	75.159	1.22832e+06	53880.7	EVD-UNSPL
10	A10	69	75.3853	1.21624e+06	53734.5	EVD-UNSPL
10	A10	70	75.6116	1.20619e+06	53648.8	EVD-UNSPL
10	A10	71	75.8379	1.19013e+06	53603.8	EVD-UNSPL
10	A10	72	76.0642	1178800	53569	EVD-UNSPL
10	A10	73	76.2905	1.16589e+06	53526.3	EVD-UNSPL
10	A10	74	76.5168	1.15508e+06	53474.9	EVD-UNSPL
10	A10	75	76.7431	1.14177e+06	53422.9	EVD-UNSPL
10	A10	76	76.9694	1.12948e+06	53383.4	EVD-UNSPL
10	A10	77	77.1957	1.11701e+06	53379.6	EVD-UNSPL
10	A10	78	77.422	1.10316e+06	53449.5	EVD-UNSPL
10	A10	79	77.6483	1.09405e+06	53642.3	EVD-UNSPL
10	A10	80	77.8746	1082616	53978.4	EVD-UNSPL
10	A10	81	78.1009	1.06772e+06	54453.5	EVD-UNSPL
10	A10	82	78.3272	1.05574e+06	55106.5	EVD-UNSPL
10	A10	83	78.5535	1.04449e+06	55968	EVD-UNSPL
10	A10	84	78.7798	1.02894e+06	57120	EVD-UNSPL
10	A10	85	79.0061	1.01735e+06	58720.8	EVD-UNSPL
10	A10	86	79.2324	1.00543e+06	61018.2	EVD-UNSPL
10	A10	87	79.4587	989884	64354.2	EVD-UNSPL
10	A10	88	79.685	976540	69175.6	EVD-UNSPL
10	A10	89	79.9113	960238	76049	EVD-UNSPL
10	A10	90	80.1376	943744	85669.3	EVD-UNSPL
10	A10	91	80.3639	923775	98842	EVD-UNSPL
10	A10	92	80.5902	901701	116409	EVD-UNSPL
10	A10	93	80.8165	873790	139087	EVD-UNSPL
10	A10	94	81.0428	836907	167174	EVD-UNSPL
10	A10	95	81.2691	793730	200132	EVD-UNSPL
10	A10	96	81.4954	739844	236114	EVD-UNSPL
10	A10	97	81.7217	669365	271658	EVD-UNSPL
10	A10	98	81.948	581232	301837	EVD-UNSPL
10	A10	99	82.1743	465523	321109	EVD-UNSPL
10	A10	100	82.4006	329982	324766	EVD-UNSPL
10	A10	101	82.6269	209839	310530	EVD-UNSPL
10	A10	102	82.8532	121890	279574	EVD-UNSPL
10	A10	103	83.0795	68061.1	236429	EVD-UNSPL
10	A10	104	83.3058	46685.1	187712	EVD-UNSPL
10	A10	105	83.5321	40073.3	140220	EVD-UNSPL
10	A10	106	83.7584	37780.4	99187	EVD-UNSPL
10	A10	107	83.9847	36528.6	67341.8	EVD-UNSPL
10	A10	108	84.211	33557.8	43526.8	EVD-UNSPL
10	A10	109	84.4373	32750.6	26846.6	EVD-UNSPL
10	A10	110	84.6637	28413.3	16960.4	EVD-UNSPL
10	A10	111	84.89	27192	11446.7	EVD-UNSPL
10	A10	112	85.1163	25204.9	8468.25	EVD-UNSPL
10	A10	113	85.3426	25352.2	6861.54	EVD-UNSPL
10	A10	114	85.5689	24334.1	5985.01	EVD-UNSPL
10	A10	115	85.7952	22503.2	5502.56	EVD-UNSPL
10	A10	116	86.0215	22858	5217.52	EVD-UNSPL
10	A10	117	86.2478	19272.1	4993.2	EVD-UNSPL
10	A10	118	86.4741	18610	4738.53	EVD-UNSPL
10	A10	119	86.7004	16849	4415.13	EVD-UNSPL
10	A10	120	86.9267	17249.3	4032.69	EVD-UNSPL
10	A10	121	87.153	16032.9	3625.25	EVD-UNSPL
10	A10	122	87.3793	15352.4	3222.21	EVD-UNSPL
10	A10	123	87.6056	15015.4	2832.42	EVD-UNSPL
10	A10	124	87.8319	13191.1	2448.92	EVD-UNSPL
10	A10	125	88.0582	13227.2	2066.8	EVD-UNSPL
10	A10	126	88.2845	12837.3	1699.48	EVD-UNSPL
10	A10	127	88.5108	12034.8	1380.55	EVD-UNSPL
10	A10	128	88.7371	12659.8	1148.49	EVD-UNSPL
10	A10	129	88.9634	13318.5	1022.25	EVD-UNSPL
10	A10	130	89.1897	12268.4	983.223	EVD-UNSPL
10	A10	131	89.416	11240.8	978.137	EVD-UNSPL
10	A10	132	89.6423	10928.2	944.074	EVD-UNSPL
10	A10	133	89.8686	10375.1	841.09	EVD-UNSPL
10	A10	134	90.0949	10982.5	670.723	EVD-UNSPL
10	A10	135	90.3212	10840.6	469.113	EVD-UNSPL
10	A10	136	90.5475	10803.7	282.035	EVD-UNSPL
10	A10	137	90.7738	10698.6	140.871	EVD-UNSPL
10	A10	138	91.0001	10808.7	54.4688	EVD-UNSPL
10	A10	139	91.2264	10010.9	17.2305	EVD-UNSPL
10	A10	140	91.4527	10666.2	22.1172	EVD-UNSPL
10	A10	141	91.679	10730.4	66.0859	EVD-UNSPL
10	A10	142	91.9053	10541	144.609	EVD-UNSPL
10	A10	143	92.1316	10116.2	242.035	EVD-UNSPL
10	A10	144	92.3579	10224.7	328.445	EVD-UNSPL
10	A10	145	92.5842	9616.23	368.902	EVD-UNSPL
10	A10	146	92.8105	8881.03	341.238	EVD-UNSPL
10	A10	147	93.0368	9180.09	250.953	EVD-UNSPL
10	A10	148	93.2631	9619.66	132.25	EVD-UNSPL
10	A10	149	93.4894	10255	32.4492	EVD-UNSPL
10	A10	150	93.7157	9125.32	-11.1211	EVD-UNSPL
10	A10	151	93.942	9496.34	12.1992	EVD-UNSPL
10	A10	152	94.1683	9412.38	85.1328	EVD-UNSPL
10	A10	153	94.3946	9269.35	174.906	EVD-UNSPL
10	A10	154	94.6209	8551.7	249.961	EVD-UNSPL
10	A10	155	94.8473	8671.94	292.047	EVD-UNSPL
11	A11	1	59.9967	2.13094e+06	25889.6	EVD-UNSPL
11	A11	2	60.223	2.1279e+06	27684.2	EVD-UNSPL
11	A11	3	60.4493	2.11964e+06	29591.4	EVD-UNSPL
11	A11	4	60.6756	2.11734e+06	31652.1	EVD-UNSPL
11	A11	5	60.9019	2.10961e+06	33863.6	EVD-UNSPL
11	A11	6	61.1282	2105825	36165.1	EVD-UNSPL
11	A11	7	61.3545	2.09887e+06	38456.7	EVD-UNSPL
11	A11	8	61.5808	2.08634e+06	40640	EVD-UNSPL
11	A11	9	61.8071	2077510	42655	EVD-UNSPL
11	A11	10	62.0334	2.06902e+06	44490.9	EVD-UNSPL
11	A11	11	62.2597	2.05753e+06	46169.8	EVD-UNSPL
11	A11	12	62.486	2.04571e+06	47720.4	EVD-UNSPL
11	A11	13	62.7123	2.0371e+06	49157.5	EVD-UNSPL
11	A11	14	62.9386	2.02358e+06	50483.7	EVD-UNSPL
11	A11	15	63.1649	2.01244e+06	51705.2	EVD-UNSPL
11	A11	16	63.3912	2.00147e+06	52847.1	EVD-UNSPL
11	A11	17	63.6175	1.98383e+06	53957	EVD-UNSPL
11	A11	18	63.8438	1.97636e+06	55088.5	EVD-UNSPL
11	A11	19	64.0701	1.96288e+06	56208.8	EVD-UNSPL
11	A11	20	64.2964	1.94874e+06	57310.4	EVD-UNSPL
11	A11	21	64.5227	1.9342e+06	58406.9	EVD-UNSPL
11	A11	22	64.749	1.92124e+06	59418.9	EVD-UNSPL
11	A11	23	64.9753	1.91121e+06	60268.7	EVD-UNSPL
11	A11	24	65.2017	1.88967e+06	60912.4	EVD-UNSPL
11	A11	25	65.428	1.87499e+06	61353	EVD-UNSPL
11	A11	26	65.6543	1.86215e+06	61625.2	EVD-UNSPL
11	A11	27	65.8806	1.85009e+06	61763.9	EVD-UNSPL
11	A11	28	66.1069	1.83275e+06	61786.5	EVD-UNSPL
11	A11	29	66.3332	1.81821e+06	61704.6	EVD-UNSPL
11	A11	30	66.5595	1.80125e+06	61546.7	EVD-UNSPL
11	A11	31	66.7858	1.78961e+06	61371.5	EVD-UNSPL
11	A11	32	67.0121	1.77177e+06	61246.8	EVD-UNSPL
11	A11	33	67.2384	1760087	61218.6	EVD-UNSPL
11	A11	34	67.4647	1.7447e+06	61279.4	EVD-UNSPL
11	A11	35	67.691	1.73005e+06	61371.1	EVD-UNSPL
11	A11	36	67.9173	1.71601e+06	61413.9	EVD-UNSPL
11	A11	37	68.1436	1.70192e+06	61352.1	EVD-UNSPL
11	A11	38	68.3699	1.68176e+06	61181	EVD-UNSPL
11	A11	39	68.5962	1.67007e+06	60938.4	EVD-UNSPL
11	A11	40	68.8225	1.65856e+06	60670.1	EVD-UNSPL
11	A11	41	69.0488	1.64386e+06	60401.5	EVD-UNSPL
11	A11	42	69.2751	1.62666e+06	60137.5	EVD-UNSPL
11	A11	43	69.5014	1.60961e+06	59884.7	EVD-UNSPL
11	A11	44	69.7277	1598419	59662.8	EVD-UNSPL
11	A11	45	69.954	1.58672e+06	59495.4	EVD-UNSPL
11	A11	46	70.1803	1.57165e+06	59391.8	EVD-UNSPL
11	A11	47	70.4066	1.55413e+06	59346.5	EVD-UNSPL
11	A11	48	70.6329	1.54122e+06	59352.2	EVD-UNSPL
11	A11	49	70.8592	1.53016e+06	59406.8	EVD-UNSPL
11	A11	50	71.0855	1.51411e+06	59502.5	EVD-UNSPL
11	A11	51	71.3118	1504387	59605.7	EVD-UNSPL
11	A11	52	71.5381	1.48374e+06	59655.5	EVD-UNSPL
11	A11	53	71.7644	1.47482e+06	59586.1	EVD-UNSPL
11	A11	54	71.9907	1.45799e+06	59359.9	EVD-UNSPL
11	A11	55	72.217	1.44454e+06	58989.2	EVD-UNSPL
11	A11	56	72.4433	1.43083e+06	58528.3	EVD-UNSPL
11	A11	57	72.6696	1.41777e+06	58048.2	EVD-UNSPL
11	A11	58	72.8959	1.40516e+06	57604.8	EVD-UNSPL
11	A11	59	73.1222	1.39233e+06	57221.7	EVD-UNSPL
11	A11	60	73.3485	1.37802e+06	56898.7	EVD-UNSPL
11	A11	61	73.5748	1.36418e+06	56631.3	EVD-UNSPL
11	A11	62	73.8011	1.35154e+06	56428.8	EVD-UNSPL
11	A11	63	74.0274	1339908	56308.6	EVD-UNSPL
11	A11	64	74.2537	1.32653e+06	56274.6	EVD-UNSPL
11	A11	65	74.48	1.31435e+06	56296.6	EVD-UNSPL
11	A11	66	74.7063	1.30078e+06	56315	EVD-UNSPL
11	A11	67	74.9326	1.28618e+06	56263.5	EVD-UNSPL
11	A11	68	75.159	1273996	56105.9	EVD-UNSPL
11	A11	69	75.3853	1.26048e+06	55854.8	EVD-UNSPL
11	A11	70	75.6116	1.24756e+06	55557.6	EVD-UNSPL
11	A11	71	75.8379	1.23536e+06	55282.7	EVD-UNSPL
11	A11	72	76.0642	1.22283e+06	55119.2	EVD-UNSPL
11	A11	73	76.2905	1.20992e+06	55084.5	EVD-UNSPL
11	A11	74	76.5168	1.19771e+06	55145.6	EVD-UNSPL
11	A11	75	76.7431	1.18358e+06	55243.3	EVD-UNSPL
11	A11	76	76.9694	1.17059e+06	55329.7	EVD-UNSPL
11	A11	77	77.1957	1.15693e+06	55399.4	EVD-UNSPL
11	A11	78	77.422	1.14521e+06	55492.5	EVD-UNSPL
11	A11	79	77.6483	1133079	55669.6	EVD-UNSPL
11	A11	80	77.8746	1.12074e+06	55948.3	EVD-UNSPL
11	A11	81	78.1009	1.10722e+06	56363.1	EVD-UNSPL
11	A11	82	78.3272	1.09409e+06	56915.1	EVD-UNSPL
11	A11	83	78.5535	1079941	57626.8	EVD-UNSPL
11	A11	84	78.7798	1.06768e+06	58585.6	EVD-UNSPL
11	A11	85	79.0061	1053075	59976.7	EVD-UNSPL
11	A11	86	79.2324	1.041e+06	62100.3	EVD-UNSPL
11	A11	87	79.4587	1.02711e+06	65380.3	EVD-UNSPL
11	A11	88	79.685	1.01169e+06	70378.9	EVD-UNSPL
11	A11	89	79.9113	997947	77821.5	EVD-UNSPL
11	A11	90	80.1376	979926	88617.8	EVD-UNSPL
11	A11	91	80.3639	959275	103841	EVD-UNSPL
11	A11	92	80.5902	936307	124609	EVD-UNSPL
11	A11	93	80.8165	910885	151807	EVD-UNSPL
11	A11	94	81.0428	871493	185631	EVD-UNSPL
11	A11	95	81.2691	824321	224993	EVD-UNSPL
11	A11	96	81.4954	760061	266991	EVD-UNSPL
11	A11	97	81.7217	681137	306739	EVD-UNSPL
11	A11	98	81.948	574484	337908	EVD-UNSPL
11	A11	99	82.1743	435789	354088	EVD-UNSPL
11	A11	100	82.4006	287544	350702	EVD-UNSPL
11	A11	101	82.6269	167599	326714	EVD-UNSPL
11	A11	102	82.8532	92488.5	285316	EVD-UNSPL
11	A11	103	83.0795	54347.1	233141	EVD-UNSPL
11	A11	104	83.3058	44944.8	178283	EVD-UNSPL
11	A11	105	83.5321	41675	127984	EVD-UNSPL
11	A11	106	83.7584	39749	86957.3	EVD-UNSPL
11	A11	107	83.9847	38560.7	56864.1	EVD-UNSPL
11	A11	108	84.211	36262.7	34572.9	EVD-UNSPL
11	A11	109	84.4373	34065.4	20970.8	EVD-UNSPL
11	A11	110	84.6637	32317.2	13358.8	EVD-UNSPL
11	A11	111	84.89	30419.7	9335.85	EVD-UNSPL
11	A11	112	85.1163	28879.5	7244.18	EVD-UNSPL
11	A11	113	85.3426	28108.9	6113.9	EVD-UNSPL
11	A11	114	85.5689	26840.8	5452.12	EVD-UNSPL
11	A11	115	85.7952	27216	5028.02	EVD-UNSPL
11	A11	116	86.0215	23884.3	4726.12	EVD-UNSPL
11	A11	117	86.2478	24165.4	4475.74	EVD-UNSPL
11	A11	118	86.4741	21842.5	4230.25	EVD-UNSPL
11	A11	119	86.7004	22020.2	3964.6	EVD-UNSPL
11	A11	120	86.9267	21059.6	3670.72	EVD-UNSPL
11	A11	121	87.153	19265.4	3347.38	EVD-UNSPL
11	A11	122	87.3793	19661.7	2990.91	EVD-UNSPL
11	A11	123	87.6056	18737.6	2594.55	EVD-UNSPL
11	A11	124	87.8319	17812	2157.84	EVD-UNSPL
11	A11	125	88.0582	16679.5	1700.34	EVD-UNSPL
11	A11	126	88.2845	17019.7	1268.79	EVD-UNSPL
11	A11	127	88.5108	17801.9	928.91	EVD-UNSPL
11	A11	128	88.7371	17009.5	741.582	EVD-UNSPL
11	A11	129	88.9634	17633.8	733.422	EVD-UNSPL
11	A11	130	89.1897	17468.2	877.262	EVD-UNSPL
11	A11	131	89.416	16475.5	1095.05	EVD-UNSPL
11	A11	132	89.6423	16165.4	1285.48	EVD-UNSPL
11	A11	133	89.8686	14046.2	1365.41	EVD-UNSPL
11	A11	134	90.0949	14394.2	1304.45	EVD-UNSPL
11	A11	135	90.3212	14955.5	1133.54	EVD-UNSPL
11	A11	136	90.5475	15112.1	922.227	EVD-UNSPL
11	A11	137	90.7738	14089.3	739.641	EVD-UNSPL
11	A11	138	91.0001	14796.4	623.031	EVD-UNSPL
11	A11	139	91.2264	14005.1	569.945	EVD-UNSPL
11	A11	140	91.4527	13766.1	552.746	EVD-UNSPL
11	A11	141	91.679	13605.6	540.723	EVD-UNSPL
11	A11	142	91.9053	13704.7	515.371	EVD-UNSPL
11	A11	143	92.1316	13290.7	473.316	EVD-UNSPL
11	A11	144	92.3579	13174.5	420.613	EVD-UNSPL
11	A11	145	92.5842	13298.7	365.195	EVD-UNSPL
11	A11	146	92.8105	12907.3	312.238	EVD-UNSPL
11	A11	147	93.0368	13052.2	263.039	EVD-UNSPL
11	A11	148	93.2631	12538.1	215.965	EVD-UNSPL
11	A11	149	93.4894	13097.3	168.035	EVD-UNSPL
11	A11	150	93.7157	12885.1	116.801	EVD-UNSPL
11	A11	151	93.942	11541.3	62.0781	EVD-UNSPL
11	A11	152	94.1683	13477.9	6.49609	EVD-UNSPL
11	A11	153	94.3946	12546.5	-46.3438	EVD-UNSPL
11	A11	154	94.6209	12693.8	-95.1406	EVD-UNSPL
11	A11	155	94.8473	12100.8	-142.613	EVD-UNSPL
12	A12	1	59.9967	1.96289e+06	28781.9	EVD-UNSPL
12	A12	2	60.223	1961018	30132.4	EVD-UNSPL
12	A12	3	60.4493	1.95319e+06	31634.2	EVD-UNSPL
12	A12	4	60.6756	1.95105e+06	33268.8	EVD-UNSPL
12	A12	5	60.9019	1.94303e+06	34969.8	EVD-UNSPL
12	A12	6	61.1282	1.93677e+06	36634.4	EVD-UNSPL
12	A12	7	61.3545	1928719	38154.7	EVD-UNSPL
12	A12	8	61.5808	1918105	39463.2	EVD-UNSPL
12	A12	9	61.8071	1.91336e+06	40570.9	EVD-UNSPL
12	A12	10	62.0334	1.89741e+06	41566.9	EVD-UNSPL
12	A12	11	62.2597	1889921	42570	EVD-UNSPL
12	A12	12	62.486	1.8806e+06	43651.2	EVD-UNSPL
12	A12	13	62.7123	1870847	44786.6	EVD-UNSPL
12	A12	14	62.9386	1.86608e+06	45878.5	EVD-UNSPL
12	A12	15	63.1649	1850983	46834.6	EVD-UNSPL
12	A12	16	63.3912	1.83613e+06	47642.3	EVD-UNSPL
12	A12	17	63.6175	1.82548e+06	48374.9	EVD-UNSPL
12	A12	18	63.8438	1.81793e+06	49131.2	EVD-UNSPL
12	A12	19	64.0701	1807056	49938.8	EVD-UNSPL
12	A12	20	64.2964	1.79357e+06	50719.6	EVD-UNSPL
12	A12	21	64.5227	1.78469e+06	51504	EVD-UNSPL
12	A12	22	64.749	1767887	52249.9	EVD-UNSPL
12	A12	23	64.9753	1.75548e+06	52936	EVD-UNSPL
12	A12	24	65.2017	1.74716e+06	53539.5	EVD-UNSPL
12	A12	25	65.428	1.73232e+06	54018.8	EVD-UNSPL
12	A12	26	65.6543	1.71937e+06	54319.6	EVD-UNSPL
12	A12	27	65.8806	1.70825e+06	54415.9	EVD-UNSPL
12	A12	28	66.1069	1.69019e+06	54345	EVD-UNSPL
12	A12	29	66.3332	1.67966e+06	54201.1	EVD-UNSPL
12	A12	30	66.5595	1666503	54088.3	EVD-UNSPL
12	A12	31	66.7858	1655758	54062.9	EVD-UNSPL
12	A12	32	67.0121	1.64563e+06	54112.6	EVD-UNSPL
12	A12	33	67.2384	1.62805e+06	54187.8	EVD-UNSPL
12	A12	34	67.4647	1.61524e+06	54251.2	EVD-UNSPL
12	A12	35	67.691	1.60074e+06	54302.1	EVD-UNSPL
12	A12	36	67.9173	1.59278e+06	54364.4	EVD-UNSPL
12	A12	37	68.1436	1.58061e+06	54459.5	EVD-UNSPL
12	A12	38	68.3699	1.56475e+06	54594.6	EVD-UNSPL
12	A12	39	68.5962	1547640	54768.5	EVD-UNSPL
12	A12	40	68.8225	1.5422e+06	54976.8	EVD-UNSPL
12	A12	41	69.0488	1.52893e+06	55205.5	EVD-UNSPL
12	A12	42	69.2751	1.50974e+06	55416	EVD-UNSPL
12	A12	43	69.5014	1500947	55546.5	EVD-UNSPL
12	A12	44	69.7277	1.48671e+06	55533.1	EVD-UNSPL
12	A12	45	69.954	1.47171e+06	55337.9	EVD-UNSPL
12	A12	46	70.1803	1.458e+06	54971.1	EVD-UNSPL
12	A12	47	70.4066	1446004	54488.4	EVD-UNSPL
12	A12	48	70.6329	1.43421e+06	53968.3	EVD-UNSPL
12	A12	49	70.8592	1.42166e+06	53482.2	EVD-UNSPL
12	A12	50	71.0855	1.41057e+06	53069.7	EVD-UNSPL
12	A12	51	71.3118	1.39646e+06	52739.3	EVD-UNSPL
12	A12	52	71.5381	1.38585e+06	52483.2	EVD-UNSPL
12	A12	53	71.7644	1.37345e+06	52295.4	EVD-UNSPL
12	A12	54	71.9907	1.36139e+06	52175.3	EVD-UNSPL
12	A12	55	72.217	1.34983e+06	52120.7	EVD-UNSPL
12	A12	56	72.4433	1.33765e+06	52109.9	EVD-UNSPL
12	A12	57	72.6696	1.32804e+06	52098.9	EVD-UNSPL
12	A12	58	72.8959	1312763	52032.5	EVD-UNSPL
12	A12	59	73.1222	1.30146e+06	51872.7	EVD-UNSPL
12	A12	60	73.3485	1.2882e+06	51619.1	EVD-UNSPL
12	A12	61	73.5748	1278121	51310.1	EVD-UNSPL
12	A12	62	73.8011	1.26688e+06	51000.2	EVD-UNSPL
12	A12	63	74.0274	1.2546e+06	50731.5	EVD-UNSPL
12	A12	64	74.2537	1.24278e+06	50516	EVD-UNSPL
12	A12	65	74.48	1233028	50342.4	EVD-UNSPL
12	A12	66	74.7063	1.21993e+06	50194.8	EVD-UNSPL
12	A12	67	74.9326	1.20836e+06	50071.6	EVD-UNSPL
12	A12	68	75.159	1196264	49987	EVD-UNSPL
12	A12	69	75.3853	1.18775e+06	49952.8	EVD-UNSPL
12	A12	70	75.6116	1.17556e+06	49958.2	EVD-UNSPL
12	A12	71	75.8379	1.16302e+06	49963.6	EVD-UNSPL
12	A12	72	76.0642	1.15173e+06	49921.9	EVD-UNSPL
12	A12	73	76.2905	1.13757e+06	49810.2	EVD-UNSPL
12	A12	74	76.5168	1.12888e+06	49631.6	EVD-UNSPL
12	A12	75	76.7431	1.11657e+06	49449	EVD-UNSPL
12	A12	76	76.9694	1.10624e+06	49331.8	EVD-UNSPL
12	A12	77	77.1957	1.09522e+06	49312.7	EVD-UNSPL
12	A12	78	77.422	1.0834e+06	49387.7	EVD-UNSPL
12	A12	79	77.6483	1.07115e+06	49535.7	EVD-UNSPL
12	A12	80	77.8746	1.06077e+06	49748	EVD-UNSPL
12	A12	81	78.1009	1.04952e+06	50012	EVD-UNSPL
12	A12	82	78.3272	1.03927e+06	50404.2	EVD-UNSPL
12	A12	83	78.5535	1.02607e+06	51014.7	EVD-UNSPL
12	A12	84	78.7798	1014418	51969.5	EVD-UNSPL
12	A12	85	79.0061	1.00415e+06	53439.3	EVD-UNSPL
12	A12	86	79.2324	993106	55652.5	EVD-UNSPL
12	A12	87	79.4587	979068	58917.5	EVD-UNSPL
12	A12	88	79.685	966201	63659	EVD-UNSPL
12	A12	89	79.9113	951763	70462.4	EVD-UNSPL
12	A12	90	80.1376	935513	80099.2	EVD-UNSPL
12	A12	91	80.3639	919977	93500.9	EVD-UNSPL
12	A12	92	80.5902	897378	111645	EVD-UNSPL
12	A12	93	80.8165	873227	135335	EVD-UNSPL
12	A12	94	81.0428	839519	164854	EVD-UNSPL
12	A12	95	81.2691	795574	199521	EVD-UNSPL
12	A12	96	81.4954	740097	237246	EVD-UNSPL
12	A12	97	81.7217	670525	274290	EVD-UNSPL
12	A12	98	81.948	581090	305509	EVD-UNSPL
12	A12	99	82.1743	462354	325263	EVD-UNSPL
12	A12	100	82.4006	329863	328879	EVD-UNSPL
12	A12	101	82.6269	212368	314211	EVD-UNSPL
12	A12	102	82.8532	124499	282596	EVD-UNSPL
12	A12	103	83.0795	70124.5	238699	EVD-UNSPL
12	A12	104	83.3058	47958.6	189224	EVD-UNSPL
12	A12	105	83.5321	42842	141014	EVD-UNSPL
12	A12	106	83.7584	39723.9	99332.4	EVD-UNSPL
12	A12	107	83.9847	37042.6	66938.7	EVD-UNSPL
12	A12	108	84.211	35901.1	43339.6	EVD-UNSPL
12	A12	109	84.4373	34703	26645.2	EVD-UNSPL
12	A12	110	84.6637	31696	16816	EVD-UNSPL
12	A12	111	84.89	30023.3	11429.2	EVD-UNSPL
12	A12	112	85.1163	27832.2	8603.91	EVD-UNSPL
12	A12	113	85.3426	27563.5	7116.29	EVD-UNSPL
12	A12	114	85.5689	25679.4	6282.62	EVD-UNSPL
12	A12	115	85.7952	24532	5763.9	EVD-UNSPL
12	A12	116	86.0215	24132.1	5395.64	EVD-UNSPL
12	A12	117	86.2478	22031.1	5083.75	EVD-UNSPL
12	A12	118	86.4741	21334.3	4763.38	EVD-UNSPL
12	A12	119	86.7004	19322.3	4395.47	EVD-UNSPL
12	A12	120	86.9267	18143.3	3972.67	EVD-UNSPL
12	A12	121	87.153	18666.8	3515.71	EVD-UNSPL
12	A12	122	87.3793	17717.6	3057.75	EVD-UNSPL
12	A12	123	87.6056	16511.6	2626.13	EVD-UNSPL
12	A12	124	87.8319	16863.4	2233.63	EVD-UNSPL
12	A12	125	88.0582	15714.3	1883.29	EVD-UNSPL
12	A12	126	88.2845	14592.5	1580.1	EVD-UNSPL
12	A12	127	88.5108	15852.6	1338.09	EVD-UNSPL
12	A12	128	88.7371	15492.8	1176.01	EVD-UNSPL
12	A12	129	88.9634	14703.9	1104.51	EVD-UNSPL
12	A12	130	89.1897	14675.4	1113.93	EVD-UNSPL
12	A12	131	89.416	14810.3	1171.28	EVD-UNSPL
12	A12	132	89.6423	13514.3	1228.25	EVD-UNSPL
12	A12	133	89.8686	13403.2	1236.27	EVD-UNSPL
12	A12	134	90.0949	12970.9	1161.99	EVD-UNSPL
12	A12	135	90.3212	12390.4	997.516	EVD-UNSPL
12	A12	136	90.5475	12626.7	762.07	EVD-UNSPL
12	A12	137	90.7738	12489.2	495.066	EVD-UNSPL
12	A12	138	91.0001	12636.5	243.855	EVD-UNSPL
12	A12	139	91.2264	12706.7	50.5703	EVD-UNSPL
12	A12	140	91.4527	12478.6	-58.1289	EVD-UNSPL
12	A12	141	91.679	13285.1	-76.332	EVD-UNSPL
12	A12	142	91.9053	13081.2	-17.8281	EVD-UNSPL
12	A12	143	92.1316	11731.8	91.582	EVD-UNSPL
12	A12	144	92.3579	12757.3	225.188	EVD-UNSPL
12	A12	145	92.5842	11956.7	363.387	EVD-UNSPL
12	A12	146	92.8105	12853.9	492.875	EVD-UNSPL
12	A12	147	93.0368	11530.5	598.324	EVD-UNSPL
12	A12	148	93.2631	11518.6	655.789	EVD-UNSPL
12	A12	149	93.4894	11446.8	637.5	EVD-UNSPL
12	A12	150	93.7157	10473.2	528.723	EVD-UNSPL
12	A12	151	93.942	9992.91	345.43	EVD-UNSPL
12	A12	152	94.1683	11794.8	137.457	EVD-UNSPL
12	A12	153	94.3946	11624	-29.9883	EVD-UNSPL
12	A12	154	94.6209	12119.6	-107.391	EVD-UNSPL
12	A12	155	94.8473	11188.8	-84.6523	EVD-UNSPL
25	B1	1	59.9967	1.12777e+06	44808.6	RT-ACT2
25	B1	2	60.223	1124654	45283.8	RT-ACT2
25	B1	3	60.4493	1.11575e+06	45825.4	RT-ACT2
25	B1	4	60.6756	1.10699e+06	46371	RT-ACT2
25	B1	5	60.902	1.09717e+06	46886.2	RT-ACT2
25	B1	6	61.1283	1.08541e+06	47368.4	RT-ACT2
25	B1	7	61.3546	1.07681e+06	47823.5	RT-ACT2
25	B1	8	61.5809	1.06551e+06	48233.8	RT-ACT2
25	B1	9	61.8072	1.05561e+06	48553.8	RT-ACT2
25	B1	10	62.0335	1.04255e+06	48735.3	RT-ACT2
25	B1	11	62.2598	1.03179e+06	48763.3	RT-ACT2
25	B1	12	62.4862	1.01863e+06	48670.5	RT-ACT2
25	B1	13	62.7125	1.0069e+06	48518.7	RT-ACT2
25	B1	14	62.9388	997393	48359.6	RT-ACT2
25	B1	15	63.1651	985174	48207.8	RT-ACT2
25	B1	16	63.3914	974403	48041.3	RT-ACT2
25	B1	17	63.6177	963219	47831.4	RT-ACT2
25	B1	18	63.8441	950034	47572.1	RT-ACT2
25	B1	19	64.0704	939156	47291.1	RT-ACT2
25	B1	20	64.2967	928288	47029.4	RT-ACT2
25	B1	21	64.523	918216	46809.2	RT-ACT2
25	B1	22	64.7493	905859	46613.4	RT-ACT2
25	B1	23	64.9756	896204	46390.6	RT-ACT2
25	B1	24	65.202	884629	46086.2	RT-ACT2
25	B1	25	65.4283	872842	45679.3	RT-ACT2
25	B1	26	65.6546	861375	45200.6	RT-ACT2
25	B1	27	65.8809	850619	44719.1	RT-ACT2
25	B1	28	66.1072	841369	44305.4	RT-ACT2
25	B1	29	66.3335	831464	43995.3	RT-ACT2
25	B1	30	66.5598	820911	43773.8	RT-ACT2
25	B1	31	66.7862	809894	43590.9	RT-ACT2
25	B1	32	67.0125	800016	43389.5	RT-ACT2
25	B1	33	67.2388	788963	43131.5	RT-ACT2
25	B1	34	67.4651	777905	42806.3	RT-ACT2
25	B1	35	67.6914	769317	42427.4	RT-ACT2
25	B1	36	67.9177	758808	42021.8	RT-ACT2
25	B1	37	68.1441	748122	41621.2	RT-ACT2
25	B1	38	68.3704	738443	41254.2	RT-ACT2
25	B1	39	68.5967	729335	40934	RT-ACT2
25	B1	40	68.823	720181	40649.4	RT-ACT2
25	B1	41	69.0493	710071	40363.9	RT-ACT2
25	B1	42	69.2756	699912	40030.3	RT-ACT2
25	B1	43	69.5019	690092	39616.1	RT-ACT2
25	B1	44	69.7283	680465	39126.6	RT-ACT2
25	B1	45	69.9546	670617	38609.7	RT-ACT2
25	B1	46	70.1809	662464	38140	RT-ACT2
25	B1	47	70.4072	653548	37785.2	RT-ACT2
25	B1	48	70.6335	645072	37572.1	RT-ACT2
25	B1	49	70.8598	637471	37472.2	RT-ACT2
25	B1	50	71.0861	628203	37411.6	RT-ACT2
25	B1	51	71.3125	618113	37308.1	RT-ACT2
25	B1	52	71.5388	609071	37109.2	RT-ACT2
25	B1	53	71.7651	600493	36815.3	RT-ACT2
25	B1	54	71.9914	593798	36482.5	RT-ACT2
25	B1	55	72.2177	583667	36186.3	RT-ACT2
25	B1	56	72.444	575351	36009.2	RT-ACT2
25	B1	57	72.6703	568103	36019.4	RT-ACT2
25	B1	58	72.8967	560249	36259.9	RT-ACT2
25	B1	59	73.123	551606	36750.1	RT-ACT2
25	B1	60	73.3493	542954	37517.8	RT-ACT2
25	B1	61	73.5756	533357	38592.5	RT-ACT2
25	B1	62	73.8019	525370	40068.1	RT-ACT2
25	B1	63	74.0282	514994	42114	RT-ACT2
25	B1	64	74.2546	507087	44970.7	RT-ACT2
25	B1	65	74.4809	496118	48925.2	RT-ACT2
25	B1	66	74.7072	486030	54270.1	RT-ACT2
25	B1	67	74.9335	474349	61257	RT-ACT2
25	B1	68	75.1598	460287	70045.4	RT-ACT2
25	B1	69	75.3861	443821	80646.1	RT-ACT2
25	B1	70	75.6124	423571	92856.8	RT-ACT2
25	B1	71	75.8388	401455	106197	RT-ACT2
25	B1	72	76.0651	373894	119863	RT-ACT2
25	B1	73	76.2914	339909	132742	RT-ACT2
25	B1	74	76.5177	301688	143504	RT-ACT2
25	B1	75	76.744	260559	150793	RT-ACT2
25	B1	76	76.9703	217432	153470	RT-ACT2
25	B1	77	77.1967	174833	150854	RT-ACT2
25	B1	78	77.423	134847	142906	RT-ACT2
25	B1	79	77.6493	102968	130262	RT-ACT2
25	B1	80	77.8756	78176.3	114137	RT-ACT2
25	B1	81	78.1019	58227.9	96083.5	RT-ACT2
25	B1	82	78.3282	44806.2	77703.3	RT-ACT2
25	B1	83	78.5546	35911.1	60382.1	RT-ACT2
25	B1	84	78.7809	31103.4	45110.6	RT-ACT2
25	B1	85	79.0072	26976.2	32500.4	RT-ACT2
25	B1	86	79.2335	25333.4	22689.1	RT-ACT2
25	B1	87	79.4598	22674.1	15330.8	RT-ACT2
25	B1	88	79.6861	23927.5	10053.3	RT-ACT2
25	B1	89	79.9124	21519.7	6422.86	RT-ACT2
25	B1	90	80.1388	22023.9	4026.1	RT-ACT2
25	B1	91	80.3651	21114.6	2511.73	RT-ACT2
25	B1	92	80.5914	22094.5	1600.61	RT-ACT2
25	B1	93	80.8177	21060.6	1078.51	RT-ACT2
25	B1	94	81.044	20976	785.992	RT-ACT2
25	B1	95	81.2703	19484	611.207	RT-ACT2
25	B1	96	81.4966	20504.5	484.836	RT-ACT2
25	B1	97	81.723	19975.8	372.746	RT-ACT2
25	B1	98	81.9493	19434.4	265.57	RT-ACT2
25	B1	99	82.1756	19347.1	167.84	RT-ACT2
25	B1	100	82.4019	19332.9	89.2109	RT-ACT2
25	B1	101	82.6282	18711	37.293	RT-ACT2
25	B1	102	82.8545	19530.1	10.7734	RT-ACT2
25	B1	103	83.0809	18562.6	-5.52344	RT-ACT2
25	B1	104	83.3072	19113.2	-38.8906	RT-ACT2
25	B1	105	83.5335	18358.6	-116.891	RT-ACT2
25	B1	106	83.7598	17461.3	-249.539	RT-ACT2
25	B1	107	83.9861	17548.7	-416.449	RT-ACT2
25	B1	108	84.2124	18096.4	-569.602	RT-ACT2
25	B1	109	84.4387	18555.5	-653.582	RT-ACT2
25	B1	110	84.6651	18502.8	-632.512	RT-ACT2
25	B1	111	84.8914	18580.5	-508.277	RT-ACT2
25	B1	112	85.1177	18912.3	-319.68	RT-ACT2
25	B1	113	85.344	17431.6	-124.645	RT-ACT2
25	B1	114	85.5703	17584.6	23.1055	RT-ACT2
25	B1	115	85.7966	17449.2	90.5781	RT-ACT2
25	B1	116	86.0229	17050.9	69.8633	RT-ACT2
25	B1	117	86.2493	17128.1	-26.5977	RT-ACT2
25	B1	118	86.4756	16114.1	-173.5	RT-ACT2
25	B1	119	86.7019	17014.8	-339.195	RT-ACT2
25	B1	120	86.9282	16283	-491.621	RT-ACT2
25	B1	121	87.1545	16845.6	-604.68	RT-ACT2
25	B1	122	87.3808	17274.1	-664.227	RT-ACT2
25	B1	123	87.6072	16595.3	-671.062	RT-ACT2
25	B1	124	87.8335	16353.3	-639.688	RT-ACT2
25	B1	125	88.0598	17080.7	-593.195	RT-ACT2
25	B1	126	88.2861	16908.3	-555.32	RT-ACT2
25	B1	127	88.5124	15734.7	-540.801	RT-ACT2
25	B1	128	88.7387	16014.1	-547.633	RT-ACT2
25	B1	129	88.965	16648.6	-557.125	RT-ACT2
25	B1	130	89.1914	16854.8	-544.73	RT-ACT2
25	B1	131	89.4177	16925.9	-496.016	RT-ACT2
25	B1	132	89.644	15329.3	-416.871	RT-ACT2
25	B1	133	89.8703	16120.4	-331.016	RT-ACT2
25	B1	134	90.0966	16719.7	-267.867	RT-ACT2
25	B1	135	90.3229	15119.9	-249.32	RT-ACT2
25	B1	136	90.5493	15139.4	-281.332	RT-ACT2
25	B1	137	90.7756	15966.3	-351.375	RT-ACT2
25	B1	138	91.0019	14897.5	-431.125	RT-ACT2
25	B1	139	91.2282	16104.2	-484.688	RT-ACT2
25	B1	140	91.4545	15144	-481.785	RT-ACT2
25	B1	141	91.6808	15854.4	-412.293	RT-ACT2
25	B1	142	91.9072	15720.8	-295.504	RT-ACT2
25	B1	143	92.1335	14912.5	-177.559	RT-ACT2
25	B1	144	92.3598	14327.2	-114.363	RT-ACT2
25	B1	145	92.5861	14230.4	-145.328	RT-ACT2
25	B1	146	92.8124	13669	-270.938	RT-ACT2
25	B1	147	93.0387	14851.2	-448.566	RT-ACT2
25	B1	148	93.265	14694.4	-611.906	RT-ACT2
25	B1	149	93.4913	15282.6	-704.145	RT-ACT2
25	B1	150	93.7177	15112.5	-705.109	RT-ACT2
25	B1	151	93.944	13652.7	-636.312	RT-ACT2
25	B1	152	94.1703	14688.5	-543.082	RT-ACT2
25	B1	153	94.3966	14355.2	-468.023	RT-ACT2
25	B1	154	94.6229	13923.2	-432.789	RT-ACT2
25	B1	155	94.8492	14209.6	-436.055	RT-ACT2
26	B2	1	59.9967	211907	10127	RT-ACT2
26	B2	2	60.223	211540	10099.6	RT-ACT2
26	B2	3	60.4493	208708	10075.3	RT-ACT2
26	B2	4	60.6756	206796	10033.8	RT-ACT2
26	B2	5	60.902	202968	9963.42	RT-ACT2
26	B2	6	61.1283	202162	9864.76	RT-ACT2
26	B2	7	61.3546	199236	9748.38	RT-ACT2
26	B2	8	61.5809	195424	9627.09	RT-ACT2
26	B2	9	61.8072	194046	9508.65	RT-ACT2
26	B2	10	62.0335	191254	9392.91	RT-ACT2
26	B2	11	62.2598	189073	9274.69	RT-ACT2
26	B2	12	62.4862	186490	9149.57	RT-ACT2
26	B2	13	62.7125	183108	9017.99	RT-ACT2
26	B2	14	62.9388	181091	8884.76	RT-ACT2
26	B2	15	63.1651	179451	8756	RT-ACT2
26	B2	16	63.3914	176782	8637.41	RT-ACT2
26	B2	17	63.6177	174082	8535.29	RT-ACT2
26	B2	18	63.8441	171853	8457.33	RT-ACT2
26	B2	19	64.0704	170540	8409.77	RT-ACT2
26	B2	20	64.2967	166596	8390.92	RT-ACT2
26	B2	21	64.523	166740	8386.48	RT-ACT2
26	B2	22	64.7493	163393	8371.22	RT-ACT2
26	B2	23	64.9756	161075	8318.51	RT-ACT2
26	B2	24	65.202	158625	8214.14	RT-ACT2
26	B2	25	65.4283	156885	8067.35	RT-ACT2
26	B2	26	65.6546	153687	7911.04	RT-ACT2
26	B2	27	65.8809	152452	7788.96	RT-ACT2
26	B2	28	66.1072	149457	7733.9	RT-ACT2
26	B2	29	66.3335	149693	7748.31	RT-ACT2
26	B2	30	66.5598	147485	7800.98	RT-ACT2
26	B2	31	66.7862	145358	7843.59	RT-ACT2
26	B2	32	67.0125	141533	7837.18	RT-ACT2
26	B2	33	67.2388	139798	7771.27	RT-ACT2
26	B2	34	67.4651	138388	7662.76	RT-ACT2
26	B2	35	67.6914	136062	7537.9	RT-ACT2
26	B2	36	67.9177	134336	7412.56	RT-ACT2
26	B2	37	68.1441	133444	7285.52	RT-ACT2
26	B2	38	68.3704	130622	7148.52	RT-ACT2
26	B2	39	68.5967	128029	7002.57	RT-ACT2
26	B2	40	68.823	126687	6865.66	RT-ACT2
26	B2	41	69.0493	124975	6764.4	RT-ACT2
26	B2	42	69.2756	124609	6716.38	RT-ACT2
26	B2	43	69.5019	122897	6717.85	RT-ACT2
26	B2	44	69.7283	120199	6746.61	RT-ACT2
26	B2	45	69.9546	117981	6776.57	RT-ACT2
26	B2	46	70.1809	117147	6792.26	RT-ACT2
26	B2	47	70.4072	115698	6792.86	RT-ACT2
26	B2	48	70.6335	112953	6785.56	RT-ACT2
26	B2	49	70.8598	111924	6774.93	RT-ACT2
26	B2	50	71.0861	111039	6756.33	RT-ACT2
26	B2	51	71.3125	108096	6716.8	RT-ACT2
26	B2	52	71.5388	107208	6642.23	RT-ACT2
26	B2	53	71.7651	104230	6525.77	RT-ACT2
26	B2	54	71.9914	104016	6373.08	RT-ACT2
26	B2	55	72.2177	102297	6201.36	RT-ACT2
26	B2	56	72.444	99944.9	6032.86	RT-ACT2
26	B2	57	72.6703	98969.3	5885.65	RT-ACT2
26	B2	58	72.8967	99168	5766.64	RT-ACT2
26	B2	59	73.123	96900	5670.99	RT-ACT2
26	B2	60	73.3493	94593	5588.78	RT-ACT2
26	B2	61	73.5756	94057.7	5506.97	RT-ACT2
26	B2	62	73.8019	93122.6	5413.32	RT-ACT2
26	B2	63	74.0282	91176.2	5355.08	RT-ACT2
26	B2	64	74.2546	91013.2	5346.14	RT-ACT2
26	B2	65	74.4809	89505.9	5385.99	RT-ACT2
26	B2	66	74.7072	87916.9	5457.44	RT-ACT2
26	B2	67	74.9335	86625.4	5531.71	RT-ACT2
26	B2	68	75.1598	85024.5	5565.67	RT-ACT2
26	B2	69	75.3861	85065.3	5570.27	RT-ACT2
26	B2	70	75.6124	81931.4	5541.25	RT-ACT2
26	B2	71	75.8388	81009.6	5463.78	RT-ACT2
26	B2	72	76.0651	80422.2	5366.78	RT-ACT2
26	B2	73	76.2914	78290.9	5286.76	RT-ACT2
26	B2	74	76.5177	78249	5241.02	RT-ACT2
26	B2	75	76.744	77000.3	5220.31	RT-ACT2
26	B2	76	76.9703	75290.9	5190.11	RT-ACT2
26	B2	77	77.1967	73658.3	5110.13	RT-ACT2
26	B2	78	77.423	72062.8	4962.58	RT-ACT2
26	B2	79	77.6493	71614.7	4772.47	RT-ACT2
26	B2	80	77.8756	70172.5	4608.85	RT-ACT2
26	B2	81	78.1019	69539.2	4566.97	RT-ACT2
26	B2	82	78.3282	69129.9	4745.1	RT-ACT2
26	B2	83	78.5546	68769.9	5231.59	RT-ACT2
26	B2	84	78.7809	66438.1	5912.84	RT-ACT2
26	B2	85	79.0072	65230.5	6810.17	RT-ACT2
26	B2	86	79.2335	63459.8	8082.59	RT-ACT2
26	B2	87	79.4598	62905	9761.86	RT-ACT2
26	B2	88	79.6861	60291.2	11807.9	RT-ACT2
26	B2	89	79.9124	57024.2	14066.5	RT-ACT2
26	B2	90	80.1388	51795.6	16258.7	RT-ACT2
26	B2	91	80.3651	42671.6	18020.6	RT-ACT2
26	B2	92	80.5914	36589.9	18989.8	RT-ACT2
26	B2	93	80.8177	29023.3	18910	RT-ACT2
26	B2	94	81.044	19350.2	17718.4	RT-ACT2
26	B2	95	81.2703	14414.1	15579.7	RT-ACT2
[truncated: 39,740 more rows]

## Sheet: Melt Curve Result
Block Type	384-Well Block
Calibration Background is expired	No
Calibration Background performed on	06-16-2021
Calibration Pure Dye ABY is expired	No
Calibration Pure Dye ABY performed on	06-16-2021
Calibration Pure Dye CY5 is expired	No
Calibration Pure Dye CY5 performed on	06-16-2021
Calibration Pure Dye FAM is expired	No
Calibration Pure Dye FAM performed on	06-16-2021
Calibration Pure Dye JUN is expired	No
Calibration Pure Dye JUN performed on	06-16-2021
Calibration Pure Dye MUSTANG PURPLE is expired	No
Calibration Pure Dye MUSTANG PURPLE performed on	06-16-2021
Calibration Pure Dye NED is expired	No
Calibration Pure Dye NED performed on	06-16-2021
Calibration Pure Dye ROX is expired	No
Calibration Pure Dye ROX performed on	06-16-2021
Calibration Pure Dye SYBR is expired	No
Calibration Pure Dye SYBR performed on	06-16-2021
Calibration Pure Dye TAMRA is expired	No
Calibration Pure Dye TAMRA performed on	06-16-2021
Calibration Pure Dye VIC is expired	No
Calibration Pure Dye VIC performed on	06-16-2021
Calibration ROI is expired	No
Calibration ROI performed on	06-16-2021
Calibration Uniformity is expired	No
Calibration Uniformity performed on	06-16-2021
Chemistry	SYBR_GREEN
Date Created	2022-01-27 21:48:00 PM CET
Experiment Barcode
Experiment File Name	C:\Users\lab.user\Desktop\qPCR\Marieke\Charact_individuals\rdr6_F6_individuals_EL_rep_270122.eds
Experiment Name	rdr6_F6_individuals_EL_270122
Experiment Run End Time	2022-01-27 22:10:23 PM CET
Experiment Type	Comparative Cт (ΔΔCт)
Instrument Name	272531281
Instrument Serial Number	272531281
Instrument Type	QuantStudio™ 5 System
Passive Reference	ROX
Post-read Stage/Step
Pre-read Stage/Step
Quantification Cycle Method	Ct
Signal Smoothing On	true
Stage where Melt Analysis is performed	Stage3
Stage/ Cycle where Ct Analysis is performed	Stage2, Step2
Well	Well Position	Sample	Target Name	Tm	Melt Peak Height
1	A1	Col-0	RT-ACT2	81.3835	277856
2	A2	Col-0	RT-ACT2	81.3835	270793
3	A3	Col-0	RT-ACT2	81.3835	273140
5	A5	Col-0	ACT2	82.1634	389455
6	A6	Col-0	ACT2	82.1634	315794
7	A7	Col-0	EVD-SPL	82.2765	286577
8	A8	Col-0	EVD-SPL	82.2765	286284
9	A9	Col-0	EVD-SPL	82.1743	310272
10	A10	Col-0	EVD-UNSPL	82.2875	325106
11	A11	Col-0	EVD-UNSPL	82.2875	355004
12	A12	Col-0	EVD-UNSPL	82.2875	329297
25	B1	F6.7+	RT-ACT2	76.9703	153470
26	B2	F6.7+	RT-ACT2	80.7045	19090.2
27	B3	F6.7+	RT-ACT2	81.3835	319014
28	B4	F6.7+	ACT2	82.1756	392472
29	B5	F6.7+	ACT2	82.1634	381526
30	B6	F6.7+	ACT2	81.8241	317617
31	B7	F6.7+	EVD-SPL	82.0503	352549
32	B8	F6.7+	EVD-SPL	82.0503	393918
33	B9	F6.7+	EVD-SPL	82.1743	365672
34	B10	F6.7+	EVD-UNSPL	82.1743	409953
35	B11	F6.7+	EVD-UNSPL	82.1743	354200
36	B12	F6.7+	EVD-UNSPL	82.0612	353195
37	B13	F6.5-	RT-ACT2	59.9964	3383.07
38	B14	F6.5-	RT-ACT2	59.9964	2835.56
39	B15	F6.5-	RT-ACT2	59.9964	3624.49
40	B16	F6.5-	ACT2	82.0373	383152
41	B17	F6.5-	ACT2	82.0657	390638
42	B18	F6.5-	ACT2	82.0657	386561
43	B19	F6.5-	EVD-SPL	82.0657	409459
44	B20	F6.5-	EVD-SPL	82.0657	393700
45	B21	F6.5-	EVD-SPL	82.1472	406209
46	B22	F6.5-	EVD-UNSPL	82.0342	361736
47	B23	F6.5-	EVD-UNSPL	82.0342	372049
48	B24	F6.5-	EVD-UNSPL	82.0342	377893
49	C1	rdr6-15	RT-ACT2	81.3835	386297
50	C2	rdr6-15	RT-ACT2	81.3835	351429
51	C3	rdr6-15	RT-ACT2	81.3835	322533
52	C4	rdr6-15	ACT2	82.1756	381818
53	C5	rdr6-15	ACT2	82.1634	398018
54	C6	rdr6-15	ACT2	82.0503	386583
55	C7	rdr6-15	EVD-SPL	82.3896	212700
56	C8	rdr6-15	EVD-SPL	82.2765	188766
58	C10	rdr6-15	EVD-UNSPL	82.4006	217398
59	C11	rdr6-15	EVD-UNSPL	82.4006	239438
60	C12	rdr6-15	EVD-UNSPL	82.2875	255939
73	D1	F6.8+	RT-ACT2	75.7256	257267
74	D2	F6.8+	RT-ACT2	81.3835	296372
75	D3	F6.8+	RT-ACT2	81.4966	345888
76	D4	F6.8+	ACT2	82.0624	333801
77	D5	F6.8+	ACT2	82.0503	365572
78	D6	F6.8+	ACT2	82.0503	361534
79	D7	F6.8+	EVD-SPL	82.1634	422953
80	D8	F6.8+	EVD-SPL	82.0503	407934
81	D9	F6.8+	EVD-SPL	82.0612	354005
82	D10	F6.8+	EVD-UNSPL	82.0612	422243
83	D11	F6.8+	EVD-UNSPL	82.0612	379480
84	D12	F6.8+	EVD-UNSPL	82.0612	390219
85	D13	F6.6-	RT-ACT2	81.3591	342951
86	D14	F6.6-	RT-ACT2	81.4722	319131
87	D15	F6.6-	RT-ACT2	81.3591	338177
88	D16	F6.6-	ACT2	82.0373	392459
89	D17	F6.6-	ACT2	81.9531	388746
90	D18	F6.6-	ACT2	81.9531	374938
91	D19	F6.6-	EVD-SPL	82.0657	423877
92	D20	F6.6-	EVD-SPL	82.0657	404607
93	D21	F6.6-	EVD-SPL	82.1472	428014
94	D22	F6.6-	EVD-UNSPL	82.0342	390311
95	D23	F6.6-	EVD-UNSPL	82.0342	377051
96	D24	F6.6-	EVD-UNSPL	82.0342	401122
97	E1	F6.1+	RT-ACT2	81.3835	277931
98	E2	F6.1+	RT-ACT2	76.5177	200588
99	E3	F6.1+	RT-ACT2	81.3835	346872
100	E4	F6.1+	ACT2	82.0624	388299
101	E5	F6.1+	ACT2	82.0503	381886
102	E6	F6.1+	ACT2	82.0503	383722
103	E7	F6.1+	EVD-SPL	82.0503	378999
104	E8	F6.1+	EVD-SPL	82.0503	381080
105	E9	F6.1+	EVD-SPL	82.1743	401850
106	E10	F6.1+	EVD-UNSPL	82.1743	380395
107	E11	F6.1+	EVD-UNSPL	82.1743	394566
108	E12	F6.1+	EVD-UNSPL	82.1743	358990
121	F1	F6.9+	RT-ACT2	81.4966	340442
122	F2	F6.9+	RT-ACT2	81.3835	391278
123	F3	F6.9+	RT-ACT2	81.4966	352053
124	F4	F6.9+	ACT2	82.0624	419308
125	F5	F6.9+	ACT2	82.0503	381985
126	F6	F6.9+	ACT2	82.0503	447674
127	F7	F6.9+	EVD-SPL	82.1634	456543
128	F8	F6.9+	EVD-SPL	82.0503	415906
129	F9	F6.9+	EVD-SPL	82.0612	401905
130	F10	F6.9+	EVD-UNSPL	82.0612	372562
131	F11	F6.9+	EVD-UNSPL	82.1743	435965
132	F12	F6.9+	EVD-UNSPL	82.0612	375157
133	F13	F6.7-	RT-ACT2	81.3591	354166
134	F14	F6.7-	RT-ACT2	59.9964	4584.55
135	F15	F6.7-	RT-ACT2	75.4816	167090
136	F16	F6.7-	ACT2	82.0373	393264
137	F17	F6.7-	ACT2	81.9531	409592
138	F18	F6.7-	ACT2	82.0657	422221
139	F19	F6.7-	EVD-SPL	81.9531	300050
140	F20	F6.7-	EVD-SPL	82.0657	399261
141	F21	F6.7-	EVD-SPL	82.1472	430374
142	F22	F6.7-	EVD-UNSPL	82.1472	455711
143	F23	F6.7-	EVD-UNSPL	82.0342	420925
144	F24	F6.7-	EVD-UNSPL	82.0342	402290
145	G1	F6.2+	RT-ACT2	59.9967	5433.34
146	G2	F6.2+	RT-ACT2	76.4046	189806
147	G3	F6.2+	RT-ACT2	81.3835	325326
147	G3	F6.2+	RT-ACT2	75.6124	101743
148	G4	F6.2+	ACT2	82.0624	404416
149	G5	F6.2+	ACT2	82.0503	413027
150	G6	F6.2+	ACT2	82.1634	411171
151	G7	F6.2+	EVD-SPL	82.0503	461643
152	G8	F6.2+	EVD-SPL	82.0503	418526
153	G9	F6.2+	EVD-SPL	82.1743	430792
154	G10	F6.2+	EVD-UNSPL	82.1743	438326
155	G11	F6.2+	EVD-UNSPL	82.0612	414006
156	G12	F6.2+	EVD-UNSPL	82.1743	384566
169	H1	F6.10+	RT-ACT2	81.4966	312596
169	H1	F6.10+	RT-ACT2	75.7256	95586.9
170	H2	F6.10+	RT-ACT2	81.3835	384951
171	H3	F6.10+	RT-ACT2	81.3835	329591
171	H3	F6.10+	RT-ACT2	74.9335	113226
172	H4	F6.10+	ACT2	82.0624	372557
173	H5	F6.10+	ACT2	82.0503	415823
174	H6	F6.10+	ACT2	82.0503	439485
175	H7	F6.10+	EVD-SPL	82.0503	401823
176	H8	F6.10+	EVD-SPL	82.0503	394179
177	H9	F6.10+	EVD-SPL	82.0612	380355
178	H10	F6.10+	EVD-UNSPL	82.0612	371802
179	H11	F6.10+	EVD-UNSPL	82.0612	388412
180	H12	F6.10+	EVD-UNSPL	82.1743	378680
181	H13	F6.8-	RT-ACT2	81.3591	282423
181	H13	F6.8-	RT-ACT2	75.8207	97903.7
182	H14	F6.8-	RT-ACT2	76.2728	251316
183	H15	F6.8-	RT-ACT2	81.3591	392252
184	H16	F6.8-	ACT2	82.0373	406241
185	H17	F6.8-	ACT2	81.9531	415004
186	H18	F6.8-	ACT2	82.0657	418555
187	H19	F6.8-	EVD-SPL	82.0657	481621
188	H20	F6.8-	EVD-SPL	82.0657	450899
189	H21	F6.8-	EVD-SPL	82.1472	461920
190	H22	F6.8-	EVD-UNSPL	82.1472	428894
191	H23	F6.8-	EVD-UNSPL	82.0342	438869
192	H24	F6.8-	EVD-UNSPL	82.0342	506756
193	I1	F6.3+	RT-ACT2	81.3835	266285
194	I2	F6.3+	RT-ACT2	80.3651	250395
195	I3	F6.3+	RT-ACT2	81.4966	186399
195	I3	F6.3+	RT-ACT2	76.0651	122057
196	I4	F6.3+	ACT2	82.1756	456525
197	I5	F6.3+	ACT2	82.0503	476148
198	I6	F6.3+	ACT2	82.0503	388257
199	I7	F6.3+	EVD-SPL	82.0503	410790
200	I8	F6.3+	EVD-SPL	82.0503	384566
201	I9	F6.3+	EVD-SPL	82.1743	440173
202	I10	F6.3+	EVD-UNSPL	82.0612	389842
203	I11	F6.3+	EVD-UNSPL	82.1743	429570
204	I12	F6.3+	EVD-UNSPL	82.1743	419940
217	J1	F6.1-	RT-ACT2	80.4782	14092.3
218	J2	F6.1-	RT-ACT2	59.9967	3791.5
219	J3	F6.1-	RT-ACT2	59.9967	3213.86
220	J4	F6.1-	ACT2	82.1756	503692
221	J5	F6.1-	ACT2	82.0503	395838
222	J6	F6.1-	ACT2	82.0503	400530
223	J7	F6.1-	EVD-SPL	82.0503	411099
224	J8	F6.1-	EVD-SPL	82.0503	372336
225	J9	F6.1-	EVD-SPL	82.1743	412209
226	J10	F6.1-	EVD-UNSPL	82.0612	333015
227	J11	F6.1-	EVD-UNSPL	82.0612	396952
228	J12	F6.1-	EVD-UNSPL	81.948	336050
229	J13	F6.9-	RT-ACT2	81.2461	377532
230	J14	F6.9-	RT-ACT2	81.3591	395648
231	J15	F6.9-	RT-ACT2	80.4549	48546.6
232	J16	F6.9-	ACT2	82.0373	394792
233	J17	F6.9-	ACT2	81.9531	396607
234	J18	F6.9-	ACT2	82.0657	432316
235	J19	F6.9-	EVD-SPL	82.0657	422062
236	J20	F6.9-	EVD-SPL	82.0657	426593
237	J21	F6.9-	EVD-SPL	82.1472	427837
238	J22	F6.9-	EVD-UNSPL	82.0342	405102
239	J23	F6.9-	EVD-UNSPL	82.1472	409981
240	J24	F6.9-	EVD-UNSPL	82.0342	465001
241	K1	F6.4+	RT-ACT2	59.9967	3099.46
242	K2	F6.4+	RT-ACT2	81.3835	328679
243	K3	F6.4+	RT-ACT2	76.5177	86029.3
244	K4	F6.4+	ACT2	82.1756	486454
245	K5	F6.4+	ACT2	82.1634	423703
246	K6	F6.4+	ACT2	82.1634	511840
247	K7	F6.4+	EVD-SPL	82.1634	541577
248	K8	F6.4+	EVD-SPL	82.0503	432334
249	K9	F6.4+	EVD-SPL	82.0612	426477
250	K10	F6.4+	EVD-UNSPL	82.1743	394012
251	K11	F6.4+	EVD-UNSPL	82.0612	402152
252	K12	F6.4+	EVD-UNSPL	82.1743	418926
265	L1	F6.2-	RT-ACT2	81.4966	355558
266	L2	F6.2-	RT-ACT2	81.4966	368336
267	L3	F6.2-	RT-ACT2	80.4782	207433
267	L3	F6.2-	RT-ACT2	75.4993	90680.8
268	L4	F6.2-	ACT2	82.1756	469230
269	L5	F6.2-	ACT2	82.1634	488723
270	L6	F6.2-	ACT2	82.1634	454202
271	L7	F6.2-	EVD-SPL	82.1634	398998
272	L8	F6.2-	EVD-SPL	82.1634	407986
273	L9	F6.2-	EVD-SPL	82.1743	398083
274	L10	F6.2-	EVD-UNSPL	82.1743	396606
275	L11	F6.2-	EVD-UNSPL	82.1743	436756
276	L12	F6.2-	EVD-UNSPL	82.1743	380471
277	L13	F6.10-	RT-ACT2	59.9964	3935.71
278	L14	F6.10-	RT-ACT2	81.2461	369509
279	L15	F6.10-	RT-ACT2	75.9337	205158
279	L15	F6.10-	RT-ACT2	80.4549	70487.2
280	L16	F6.10-	ACT2	82.0373	409528
281	L17	F6.10-	ACT2	81.9531	403035
282	L18	F6.10-	ACT2	82.0657	414387
283	L19	F6.10-	EVD-SPL	82.0657	432002
284	L20	F6.10-	EVD-SPL	82.0657	435297
285	L21	F6.10-	EVD-SPL	82.1472	424679
286	L22	F6.10-	EVD-UNSPL	82.1472	401051
287	L23	F6.10-	EVD-UNSPL	82.1472	436788
288	L24	F6.10-	EVD-UNSPL	82.1472	453808
289	M1	F6.5+	RT-ACT2	81.3835	336543
290	M2	F6.5+	RT-ACT2	81.4966	344249
291	M3	F6.5+	RT-ACT2	81.4966	282514
291	M3	F6.5+	RT-ACT2	75.7256	86036.4
292	M4	F6.5+	ACT2	82.1756	394527
293	M5	F6.5+	ACT2	82.1634	423128
294	M6	F6.5+	ACT2	82.1634	423073
295	M7	F6.5+	EVD-SPL	82.1634	452751
296	M8	F6.5+	EVD-SPL	82.1634	416842
297	M9	F6.5+	EVD-SPL	82.2875	395238
298	M10	F6.5+	EVD-UNSPL	82.2875	415697
299	M11	F6.5+	EVD-UNSPL	82.1743	382603
300	M12	F6.5+	EVD-UNSPL	82.1743	367425
313	N1	F6.3-	RT-ACT2	81.3835	306315
314	N2	F6.3-	RT-ACT2	81.4966	306777
314	N2	F6.3-	RT-ACT2	75.7256	81127.6
315	N3	F6.3-	RT-ACT2	59.9967	4871.38
316	N4	F6.3-	ACT2	82.1756	392142
317	N5	F6.3-	ACT2	82.1634	418555
318	N6	F6.3-	ACT2	82.1634	411983
319	N7	F6.3-	EVD-SPL	82.1634	455270
320	N8	F6.3-	EVD-SPL	82.1634	419756
321	N9	F6.3-	EVD-SPL	82.1743	428511
322	N10	F6.3-	EVD-UNSPL	82.1743	404838
323	N11	F6.3-	EVD-UNSPL	82.1743	382168
324	N12	F6.3-	EVD-UNSPL	82.0612	374636
328	N16		ACT2	59.9964	3492.25
329	N17		ACT2	75.8731	222088
330	N18		ACT2	59.9976	2928.18
331	N19		EVD-SPL	59.9976	6180.01
332	N20		EVD-SPL	59.9976	6298.66
333	N21		EVD-SPL	59.9972	6031.38
334	N22		EVD-UNSPL	59.9972	5586.32
335	N23		EVD-UNSPL	59.9972	5413.47
336	N24		EVD-UNSPL	59.9972	4986.63
337	O1	F6.6+	RT-ACT2	81.3835	313721
338	O2	F6.6+	RT-ACT2	81.3835	316368
339	O3	F6.6+	RT-ACT2	80.2519	110934
339	O3	F6.6+	RT-ACT2	62.373	37834.5
340	O4	F6.6+	ACT2	82.1756	404866
341	O5	F6.6+	ACT2	82.1634	455920
343	O7	F6.6+	EVD-SPL	82.1634	487417
345	O9	F6.6+	EVD-SPL	82.0612	353536
346	O10	F6.6+	EVD-UNSPL	82.1743	413764
347	O11	F6.6+	EVD-UNSPL	82.0612	371386
348	O12	F6.6+	EVD-UNSPL	82.1743	396180
361	P1	F6.4-	RT-ACT2	81.4966	341166
362	P2	F6.4-	RT-ACT2	76.6309	167503
363	P3	F6.4-	RT-ACT2	81.4966	294487
364	P4	F6.4-	ACT2	82.1756	392773
365	P5	F6.4-	ACT2	82.1634	395061
366	P6	F6.4-	ACT2	82.1634	395737
367	P7	F6.4-	EVD-SPL	82.1634	407382
368	P8	F6.4-	EVD-SPL	82.0503	435304
369	P9	F6.4-	EVD-SPL	82.1743	384268
370	P10	F6.4-	EVD-UNSPL	84.4373	4190.5
370	P10	F6.4-	EVD-UNSPL	76.7431	3338.14
370	P10	F6.4-	EVD-UNSPL	79.1192	3058.59
370	P10	F6.4-	EVD-UNSPL	68.483	5540.37
370	P10	F6.4-	EVD-UNSPL	90.4344	557.818
371	P11	F6.4-	EVD-UNSPL	59.9967	8495.38
372	P12	F6.4-	EVD-UNSPL	82.0612	290681
