# Supplementary material for: PTGS is dispensable for the initiation of epigenetic silencing of an active transposon in Arabidopsis
Source: EMBO Rep. 2024 Nov 7;25(12):28. doi: 10.1038/s44319-024-00304-5 (PMC11624286; doi:10.1038/s44319-024-00304-5)
Supplement: Supplementary file 3 — Source data Fig. 2 [file 44319_2024_304_MOESM3_ESM.zip › Figure 2/2B/Raw qPCR data 2B/qPCR_EL_F6_rdr6_ind_MM.xlsx]

## Sheet: Sheet1
Plate plan			Expression level of EVD for rdr6 F6, individuals
									4
	COL1	COL2	COL3	COL4	COL5	COL6	COL7	COL8	COL9	COL10	COL11	COL12	COL13	COL14	COL15	COL16	COL17	COL18	COL19	COL20	COL21	COL22	COL23	COL24
A	Col-0	Col-0	Col-0	Col-0	Col-0	Col-0	Col-0	Col-0	Col-0	Col-0	Col-0	Col-0
B	F6.7+	F6.7+	F6.7+	F6.7+	F6.7+	F6.7+	F6.7+	F6.7+	F6.7+	F6.7+	F6.7+	F6.7+	F6.5-	F6.5-	F6.5-	F6.5-	F6.5-	F6.5-	F6.5-	F6.5-	F6.5-	F6.5-	F6.5-	F6.5-
C	rdr6	rdr6	rdr6	rdr6	rdr6	rdr6	rdr6	rdr6	rdr6	rdr6	rdr6	rdr6
D	F6.8+	F6.8+	F6.8+	F6.8+	F6.8+	F6.8+	F6.8+	F6.8+	F6.8+	F6.8+	F6.8+	F6.8+	F6.6-	F6.6-	F6.6-	F6.6-	F6.6-	F6.6-	F6.6-	F6.6-	F6.6-	F6.6-	F6.6-	F6.6-
E	F6.1+	F6.1+	F6.1+	F6.1+	F6.1+	F6.1+	F6.1+	F6.1+	F6.1+	F6.1+	F6.1+	F6.1+
F	F6.9+	F6.9+	F6.9+	F6.9+	F6.9+	F6.9+	F6.9+	F6.9+	F6.9+	F6.9+	F6.9+	F6.9+	F6.7-	F6.7-	F6.7-	F6.7-	F6.7-	F6.7-	F6.7-	F6.7-	F6.7-	F6.7-	F6.7-	F6.7-
G	F6.2+	F6.2+	F6.2+	F6.2+	F6.2+	F6.2+	F6.2+	F6.2+	F6.2+	F6.2+	F6.2+	F6.2+
H	F6.10+	F6.10+	F6.10+	F6.10+	F6.10+	F6.10+	F6.10+	F6.10+	F6.10+	F6.10+	F6.10+	F6.10+	F6.8-	F6.8-	F6.8-	F6.8-	F6.8-	F6.8-	F6.8-	F6.8-	F6.8-	F6.8-	F6.8-	F6.8-
I	F6.3+	F6.3+	F6.3+	F6.3+	F6.3+	F6.3+	F6.3+	F6.3+	F6.3+	F6.3+	F6.3+	F6.3+
J	F6.1-	F6.1-	F6.1-	F6.1-	F6.1-	F6.1-	F6.1-	F6.1-	F6.1-	F6.1-	F6.1-	F6.1-	F6.9-	F6.9-	F6.9-	F6.9-	F6.9-	F6.9-	F6.9-	F6.9-	F6.9-	F6.9-	F6.9-	F6.9-
K	F6.4+	F6.4+	F6.4+	F6.4+	F6.4+	F6.4+	F6.4+	F6.4+	F6.4+	F6.4+	F6.4+	F6.4+
L	F6.2-	F6.2-	F6.2-	F6.2-	F6.2-	F6.2-	F6.2-	F6.2-	F6.2-	F6.2-	F6.2-	F6.2-	F6.10-	F6.10-	F6.10-	F6.10-	F6.10-	F6.10-	F6.10-	F6.10-	F6.10-	F6.10-	F6.10-	F6.10-
M	F6.5+	F6.5+	F6.5+	F6.5+	F6.5+	F6.5+	F6.5+	F6.5+	F6.5+	F6.5+	F6.5+	F6.5+
N	F6.3-	F6.3-	F6.3-	F6.3-	F6.3-	F6.3-	F6.3-	F6.3-	F6.3-	F6.3-	F6.3-	F6.3-				water	water	water	water	water	water	water	water	water
O	F6.6+	F6.6+	F6.6+	F6.6+	F6.6+	F6.6+	F6.6+	F6.6+	F6.6+	F6.6+	F6.6+	F6.6+
P	F6.4-	F6.4-	F6.4-	F6.4-	F6.4-	F6.4-	F6.4-	F6.4-	F6.4-	F6.4-	F6.4-	F6.4-
	RT- with ACT2			ACT2			EVD-shGAG			EVD-flGAG-POL			RT- with ACT2			ACT2			EVD-shGAG			EVD-flGAG-POL
Master mix preparation
																		3 strips
Primer Mix									cDNA Master Mix		3 strips						Targets	(Primer pairs)			Strip 1	Strip 2	Strip 3
																					Col-0	F6+ #7	F6- #5
1. Preparation of 50µM primers pair stock									Make a Master Mix per cDNA sample								ACT2	qo0001/0002			rdr6	F6+ #8	F6- #6
													9 rx with 10 extra				EVD-shGAG	qo0011/0012			F6+ #1	F6+ #9	F6- #7
10 µL forward primer + 10 µL reverse primer				Concentration of stock:		50	µM		For 1 well:			For	10	reactions:			EVD-flGAG-POL	qu0011/0014			F6+ #2	F6+ #10	F6- #8
This 20 µL stock will be used for the primer mix									Fast Kapa 2X	5	µL	Fast Kapa 2X	50	µL							F6+ #3	F6- #1	F6- #9
									DNA (~0.1ng)	1	µL	DNA (~0.1ng)	10	µL							F6+ #4	F6- #2	F6- #10
!!!	Keep the leftovers in the -20C freezer, it can be used for further qPCRs								Water	2	µL	Water	20	µL							F6+ #5	F6- #3	Water
																					F6+ #6	F6- #4
2. Preparation of the primer mix to load on the plate									Primer mix	2	µL
Numbers of reaction:		80
Total volume to prepare:		176	µL	Concentration of the mix:		1.25	µM
50µM primer mix		4.4	µL
Water		171.6	µL
	2 µL of the primer mix in each well
									Primer mix	2	µL
