# Supplementary material for: PTGS is dispensable for the initiation of epigenetic silencing of an active transposon in Arabidopsis
Source: EMBO Rep. 2024 Nov 7;25(12):28. doi: 10.1038/s44319-024-00304-5 (PMC11624286; doi:10.1038/s44319-024-00304-5)
Supplement: Supplementary file 3 — Source data Fig. 2 [file 44319_2024_304_MOESM3_ESM.zip › Figure 2/2B/Raw qPCR data 2B/rdr6_F6_individuals_EL_270122.txt]

* Block Type = 384-Well Block
* Calibration Background is expired  = No
* Calibration Background performed on = 06-16-2021
* Calibration Pure Dye ABY is expired = No
* Calibration Pure Dye ABY performed on = 06-16-2021
* Calibration Pure Dye CY5 is expired = No
* Calibration Pure Dye CY5 performed on = 06-16-2021
* Calibration Pure Dye FAM is expired = No
* Calibration Pure Dye FAM performed on = 06-16-2021
* Calibration Pure Dye JUN is expired = No
* Calibration Pure Dye JUN performed on = 06-16-2021
* Calibration Pure Dye MUSTANG PURPLE is expired = No
* Calibration Pure Dye MUSTANG PURPLE performed on = 06-16-2021
* Calibration Pure Dye NED is expired = No
* Calibration Pure Dye NED performed on = 06-16-2021
* Calibration Pure Dye ROX is expired = No
* Calibration Pure Dye ROX performed on = 06-16-2021
* Calibration Pure Dye SYBR is expired = No
* Calibration Pure Dye SYBR performed on = 06-16-2021
* Calibration Pure Dye TAMRA is expired = No
* Calibration Pure Dye TAMRA performed on = 06-16-2021
* Calibration Pure Dye VIC is expired = No
* Calibration Pure Dye VIC performed on = 06-16-2021
* Calibration ROI is expired  = No
* Calibration ROI performed on = 06-16-2021
* Calibration Uniformity is expired  = No
* Calibration Uniformity performed on = 06-16-2021
* Chemistry = SYBR_GREEN
* Date Created = 2022-01-27 21:48:09 PM CET
* Experiment Barcode = 
* Experiment Comment = NA
* Experiment File Name = C:\Users\lab.user\Desktop\qPCR\Marieke\Charact_individuals\rdr6_F6_individuals_EL_rep_270122.eds
* Experiment Name = rdr6_F6_individuals_EL_270122
* Experiment Run End Time = 2022-01-27 22:10:23 PM CET
* Experiment Type = Comparative Cт (ΔΔCт) 
* Instrument Name =       272531281
* Instrument Serial Number = 272531281
* Instrument Type = QuantStudio™ 5 System
* Passive Reference = ROX
* Post-read Stage/Step = 
* Pre-read Stage/Step = 
* Quantification Cycle Method = Ct
* Signal Smoothing On = true
* Stage where Melt Analysis is performed = Stage3
* Stage/ Cycle where Ct Analysis is performed = Stage2, Step2
* User Name = NA

[Sample Setup]
Well	Well Position	Sample Name	Sample Color	Biogroup Name	Biogroup Color	Target Name	Target Color	Task	Reporter	Quencher	Quantity	Comments
1	A1	Col-0	"RGB(128,0,255)"			RT-ACT2	"RGB(255,255,128)"	UNKNOWN	SYBR	None		
2	A2	Col-0	"RGB(128,0,255)"			RT-ACT2	"RGB(255,255,128)"	UNKNOWN	SYBR	None		
3	A3	Col-0	"RGB(128,0,255)"			RT-ACT2	"RGB(255,255,128)"	UNKNOWN	SYBR	None		
4	A4	Col-0	"RGB(128,0,255)"			ACT2	"RGB(255,255,0)"	UNKNOWN	SYBR	None		
5	A5	Col-0	"RGB(128,0,255)"			ACT2	"RGB(255,255,0)"	UNKNOWN	SYBR	None		
6	A6	Col-0	"RGB(128,0,255)"			ACT2	"RGB(255,255,0)"	UNKNOWN	SYBR	None		
7	A7	Col-0	"RGB(128,0,255)"			EVD-SPL	"RGB(128,255,0)"	UNKNOWN	SYBR	None		
8	A8	Col-0	"RGB(128,0,255)"			EVD-SPL	"RGB(128,255,0)"	UNKNOWN	SYBR	None		
9	A9	Col-0	"RGB(128,0,255)"			EVD-SPL	"RGB(128,255,0)"	UNKNOWN	SYBR	None		
10	A10	Col-0	"RGB(128,0,255)"			EVD-UNSPL	"RGB(0,128,192)"	UNKNOWN	SYBR	None		
11	A11	Col-0	"RGB(128,0,255)"			EVD-UNSPL	"RGB(0,128,192)"	UNKNOWN	SYBR	None		
12	A12	Col-0	"RGB(128,0,255)"			EVD-UNSPL	"RGB(0,128,192)"	UNKNOWN	SYBR	None		
13	A13											
14	A14											
15	A15											
16	A16											
17	A17											
18	A18											
19	A19											
20	A20											
21	A21											
22	A22											
23	A23											
24	A24											
25	B1	F6.7+	"RGB(0,139,69)"			RT-ACT2	"RGB(255,255,128)"	UNKNOWN	SYBR	None		
26	B2	F6.7+	"RGB(0,139,69)"			RT-ACT2	"RGB(255,255,128)"	UNKNOWN	SYBR	None		
27	B3	F6.7+	"RGB(0,139,69)"			RT-ACT2	"RGB(255,255,128)"	UNKNOWN	SYBR	None		
28	B4	F6.7+	"RGB(0,139,69)"			ACT2	"RGB(255,255,0)"	UNKNOWN	SYBR	None		
29	B5	F6.7+	"RGB(0,139,69)"			ACT2	"RGB(255,255,0)"	UNKNOWN	SYBR	None		
30	B6	F6.7+	"RGB(0,139,69)"			ACT2	"RGB(255,255,0)"	UNKNOWN	SYBR	None		
31	B7	F6.7+	"RGB(0,139,69)"			EVD-SPL	"RGB(128,255,0)"	UNKNOWN	SYBR	None		
32	B8	F6.7+	"RGB(0,139,69)"			EVD-SPL	"RGB(128,255,0)"	UNKNOWN	SYBR	None		
33	B9	F6.7+	"RGB(0,139,69)"			EVD-SPL	"RGB(128,255,0)"	UNKNOWN	SYBR	None		
34	B10	F6.7+	"RGB(0,139,69)"			EVD-UNSPL	"RGB(0,128,192)"	UNKNOWN	SYBR	None		
35	B11	F6.7+	"RGB(0,139,69)"			EVD-UNSPL	"RGB(0,128,192)"	UNKNOWN	SYBR	None		
36	B12	F6.7+	"RGB(0,139,69)"			EVD-UNSPL	"RGB(0,128,192)"	UNKNOWN	SYBR	None		
37	B13	F6.5-	"RGB(238,238,0)"			RT-ACT2	"RGB(255,255,128)"	UNKNOWN	SYBR	None		
38	B14	F6.5-	"RGB(238,238,0)"			RT-ACT2	"RGB(255,255,128)"	UNKNOWN	SYBR	None		
39	B15	F6.5-	"RGB(238,238,0)"			RT-ACT2	"RGB(255,255,128)"	UNKNOWN	SYBR	None		
40	B16	F6.5-	"RGB(238,238,0)"			ACT2	"RGB(255,255,0)"	UNKNOWN	SYBR	None		
41	B17	F6.5-	"RGB(238,238,0)"			ACT2	"RGB(255,255,0)"	UNKNOWN	SYBR	None		
42	B18	F6.5-	"RGB(238,238,0)"			ACT2	"RGB(255,255,0)"	UNKNOWN	SYBR	None		
43	B19	F6.5-	"RGB(238,238,0)"			EVD-SPL	"RGB(128,255,0)"	UNKNOWN	SYBR	None		
44	B20	F6.5-	"RGB(238,238,0)"			EVD-SPL	"RGB(128,255,0)"	UNKNOWN	SYBR	None		
45	B21	F6.5-	"RGB(238,238,0)"			EVD-SPL	"RGB(128,255,0)"	UNKNOWN	SYBR	None		
46	B22	F6.5-	"RGB(238,238,0)"			EVD-UNSPL	"RGB(0,128,192)"	UNKNOWN	SYBR	None		
47	B23	F6.5-	"RGB(238,238,0)"			EVD-UNSPL	"RGB(0,128,192)"	UNKNOWN	SYBR	None		
48	B24	F6.5-	"RGB(238,238,0)"			EVD-UNSPL	"RGB(0,128,192)"	UNKNOWN	SYBR	None		
49	C1	rdr6-15	"RGB(176,23,31)"			RT-ACT2	"RGB(255,255,128)"	UNKNOWN	SYBR	None		
50	C2	rdr6-15	"RGB(176,23,31)"			RT-ACT2	"RGB(255,255,128)"	UNKNOWN	SYBR	None		
51	C3	rdr6-15	"RGB(176,23,31)"			RT-ACT2	"RGB(255,255,128)"	UNKNOWN	SYBR	None		
52	C4	rdr6-15	"RGB(176,23,31)"			ACT2	"RGB(255,255,0)"	UNKNOWN	SYBR	None		
53	C5	rdr6-15	"RGB(176,23,31)"			ACT2	"RGB(255,255,0)"	UNKNOWN	SYBR	None		
54	C6	rdr6-15	"RGB(176,23,31)"			ACT2	"RGB(255,255,0)"	UNKNOWN	SYBR	None		
55	C7	rdr6-15	"RGB(176,23,31)"			EVD-SPL	"RGB(128,255,0)"	UNKNOWN	SYBR	None		
56	C8	rdr6-15	"RGB(176,23,31)"			EVD-SPL	"RGB(128,255,0)"	UNKNOWN	SYBR	None		
57	C9	rdr6-15	"RGB(176,23,31)"			EVD-SPL	"RGB(128,255,0)"	UNKNOWN	SYBR	None		
58	C10	rdr6-15	"RGB(176,23,31)"			EVD-UNSPL	"RGB(0,128,192)"	UNKNOWN	SYBR	None		
59	C11	rdr6-15	"RGB(176,23,31)"			EVD-UNSPL	"RGB(0,128,192)"	UNKNOWN	SYBR	None		
60	C12	rdr6-15	"RGB(176,23,31)"			EVD-UNSPL	"RGB(0,128,192)"	UNKNOWN	SYBR	None		
61	C13											
62	C14											
63	C15											
64	C16											
65	C17											
66	C18											
67	C19											
68	C20											
69	C21											
70	C22											
71	C23											
72	C24											
73	D1	F6.8+	"RGB(0,0,255)"			RT-ACT2	"RGB(255,255,128)"	UNKNOWN	SYBR	None		
74	D2	F6.8+	"RGB(0,0,255)"			RT-ACT2	"RGB(255,255,128)"	UNKNOWN	SYBR	None		
75	D3	F6.8+	"RGB(0,0,255)"			RT-ACT2	"RGB(255,255,128)"	UNKNOWN	SYBR	None		
76	D4	F6.8+	"RGB(0,0,255)"			ACT2	"RGB(255,255,0)"	UNKNOWN	SYBR	None		
77	D5	F6.8+	"RGB(0,0,255)"			ACT2	"RGB(255,255,0)"	UNKNOWN	SYBR	None		
78	D6	F6.8+	"RGB(0,0,255)"			ACT2	"RGB(255,255,0)"	UNKNOWN	SYBR	None		
79	D7	F6.8+	"RGB(0,0,255)"			EVD-SPL	"RGB(128,255,0)"	UNKNOWN	SYBR	None		
80	D8	F6.8+	"RGB(0,0,255)"			EVD-SPL	"RGB(128,255,0)"	UNKNOWN	SYBR	None		
81	D9	F6.8+	"RGB(0,0,255)"			EVD-SPL	"RGB(128,255,0)"	UNKNOWN	SYBR	None		
82	D10	F6.8+	"RGB(0,0,255)"			EVD-UNSPL	"RGB(0,128,192)"	UNKNOWN	SYBR	None		
83	D11	F6.8+	"RGB(0,0,255)"			EVD-UNSPL	"RGB(0,128,192)"	UNKNOWN	SYBR	None		
84	D12	F6.8+	"RGB(0,0,255)"			EVD-UNSPL	"RGB(0,128,192)"	UNKNOWN	SYBR	None		
85	D13	F6.6-	"RGB(142,142,56)"			RT-ACT2	"RGB(255,255,128)"	UNKNOWN	SYBR	None		
86	D14	F6.6-	"RGB(142,142,56)"			RT-ACT2	"RGB(255,255,128)"	UNKNOWN	SYBR	None		
87	D15	F6.6-	"RGB(142,142,56)"			RT-ACT2	"RGB(255,255,128)"	UNKNOWN	SYBR	None		
88	D16	F6.6-	"RGB(142,142,56)"			ACT2	"RGB(255,255,0)"	UNKNOWN	SYBR	None		
89	D17	F6.6-	"RGB(142,142,56)"			ACT2	"RGB(255,255,0)"	UNKNOWN	SYBR	None		
90	D18	F6.6-	"RGB(142,142,56)"			ACT2	"RGB(255,255,0)"	UNKNOWN	SYBR	None		
91	D19	F6.6-	"RGB(142,142,56)"			EVD-SPL	"RGB(128,255,0)"	UNKNOWN	SYBR	None		
92	D20	F6.6-	"RGB(142,142,56)"			EVD-SPL	"RGB(128,255,0)"	UNKNOWN	SYBR	None		
93	D21	F6.6-	"RGB(142,142,56)"			EVD-SPL	"RGB(128,255,0)"	UNKNOWN	SYBR	None		
94	D22	F6.6-	"RGB(142,142,56)"			EVD-UNSPL	"RGB(0,128,192)"	UNKNOWN	SYBR	None		
95	D23	F6.6-	"RGB(142,142,56)"			EVD-UNSPL	"RGB(0,128,192)"	UNKNOWN	SYBR	None		
96	D24	F6.6-	"RGB(142,142,56)"			EVD-UNSPL	"RGB(0,128,192)"	UNKNOWN	SYBR	None		
97	E1	F6.1+	"RGB(176,23,31)"			RT-ACT2	"RGB(255,255,128)"	UNKNOWN	SYBR	None		
98	E2	F6.1+	"RGB(176,23,31)"			RT-ACT2	"RGB(255,255,128)"	UNKNOWN	SYBR	None		
99	E3	F6.1+	"RGB(176,23,31)"			RT-ACT2	"RGB(255,255,128)"	UNKNOWN	SYBR	None		
100	E4	F6.1+	"RGB(176,23,31)"			ACT2	"RGB(255,255,0)"	UNKNOWN	SYBR	None		
101	E5	F6.1+	"RGB(176,23,31)"			ACT2	"RGB(255,255,0)"	UNKNOWN	SYBR	None		
102	E6	F6.1+	"RGB(176,23,31)"			ACT2	"RGB(255,255,0)"	UNKNOWN	SYBR	None		
103	E7	F6.1+	"RGB(176,23,31)"			EVD-SPL	"RGB(128,255,0)"	UNKNOWN	SYBR	None		
104	E8	F6.1+	"RGB(176,23,31)"			EVD-SPL	"RGB(128,255,0)"	UNKNOWN	SYBR	None		
105	E9	F6.1+	"RGB(176,23,31)"			EVD-SPL	"RGB(128,255,0)"	UNKNOWN	SYBR	None		
106	E10	F6.1+	"RGB(176,23,31)"			EVD-UNSPL	"RGB(0,128,192)"	UNKNOWN	SYBR	None		
107	E11	F6.1+	"RGB(176,23,31)"			EVD-UNSPL	"RGB(0,128,192)"	UNKNOWN	SYBR	None		
108	E12	F6.1+	"RGB(176,23,31)"			EVD-UNSPL	"RGB(0,128,192)"	UNKNOWN	SYBR	None		
109	E13											
110	E14											
111	E15											
112	E16											
113	E17											
114	E18											
115	E19											
116	E20											
117	E21											
118	E22											
119	E23											
120	E24											
121	F1	F6.9+	"RGB(255,127,0)"			RT-ACT2	"RGB(255,255,128)"	UNKNOWN	SYBR	None		
122	F2	F6.9+	"RGB(255,127,0)"			RT-ACT2	"RGB(255,255,128)"	UNKNOWN	SYBR	None		
123	F3	F6.9+	"RGB(255,127,0)"			RT-ACT2	"RGB(255,255,128)"	UNKNOWN	SYBR	None		
124	F4	F6.9+	"RGB(255,127,0)"			ACT2	"RGB(255,255,0)"	UNKNOWN	SYBR	None		
125	F5	F6.9+	"RGB(255,127,0)"			ACT2	"RGB(255,255,0)"	UNKNOWN	SYBR	None		
126	F6	F6.9+	"RGB(255,127,0)"			ACT2	"RGB(255,255,0)"	UNKNOWN	SYBR	None		
127	F7	F6.9+	"RGB(255,127,0)"			EVD-SPL	"RGB(128,255,0)"	UNKNOWN	SYBR	None		
128	F8	F6.9+	"RGB(255,127,0)"			EVD-SPL	"RGB(128,255,0)"	UNKNOWN	SYBR	None		
129	F9	F6.9+	"RGB(255,127,0)"			EVD-SPL	"RGB(128,255,0)"	UNKNOWN	SYBR	None		
130	F10	F6.9+	"RGB(255,127,0)"			EVD-UNSPL	"RGB(0,128,192)"	UNKNOWN	SYBR	None		
131	F11	F6.9+	"RGB(255,127,0)"			EVD-UNSPL	"RGB(0,128,192)"	UNKNOWN	SYBR	None		
132	F12	F6.9+	"RGB(255,127,0)"			EVD-UNSPL	"RGB(0,128,192)"	UNKNOWN	SYBR	None		
133	F13	F6.7-	"RGB(238,44,44)"			RT-ACT2	"RGB(255,255,128)"	UNKNOWN	SYBR	None		
134	F14	F6.7-	"RGB(238,44,44)"			RT-ACT2	"RGB(255,255,128)"	UNKNOWN	SYBR	None		
135	F15	F6.7-	"RGB(238,44,44)"			RT-ACT2	"RGB(255,255,128)"	UNKNOWN	SYBR	None		
136	F16	F6.7-	"RGB(238,44,44)"			ACT2	"RGB(255,255,0)"	UNKNOWN	SYBR	None		
137	F17	F6.7-	"RGB(238,44,44)"			ACT2	"RGB(255,255,0)"	UNKNOWN	SYBR	None		
138	F18	F6.7-	"RGB(238,44,44)"			ACT2	"RGB(255,255,0)"	UNKNOWN	SYBR	None		
139	F19	F6.7-	"RGB(238,44,44)"			EVD-SPL	"RGB(128,255,0)"	UNKNOWN	SYBR	None		
140	F20	F6.7-	"RGB(238,44,44)"			EVD-SPL	"RGB(128,255,0)"	UNKNOWN	SYBR	None		
141	F21	F6.7-	"RGB(238,44,44)"			EVD-SPL	"RGB(128,255,0)"	UNKNOWN	SYBR	None		
142	F22	F6.7-	"RGB(238,44,44)"			EVD-UNSPL	"RGB(0,128,192)"	UNKNOWN	SYBR	None		
143	F23	F6.7-	"RGB(238,44,44)"			EVD-UNSPL	"RGB(0,128,192)"	UNKNOWN	SYBR	None		
144	F24	F6.7-	"RGB(238,44,44)"			EVD-UNSPL	"RGB(0,128,192)"	UNKNOWN	SYBR	None		
145	G1	F6.2+	"RGB(0,0,255)"			RT-ACT2	"RGB(255,255,128)"	UNKNOWN	SYBR	None		
146	G2	F6.2+	"RGB(0,0,255)"			RT-ACT2	"RGB(255,255,128)"	UNKNOWN	SYBR	None		
147	G3	F6.2+	"RGB(0,0,255)"			RT-ACT2	"RGB(255,255,128)"	UNKNOWN	SYBR	None		
148	G4	F6.2+	"RGB(0,0,255)"			ACT2	"RGB(255,255,0)"	UNKNOWN	SYBR	None		
149	G5	F6.2+	"RGB(0,0,255)"			ACT2	"RGB(255,255,0)"	UNKNOWN	SYBR	None		
150	G6	F6.2+	"RGB(0,0,255)"			ACT2	"RGB(255,255,0)"	UNKNOWN	SYBR	None		
151	G7	F6.2+	"RGB(0,0,255)"			EVD-SPL	"RGB(128,255,0)"	UNKNOWN	SYBR	None		
152	G8	F6.2+	"RGB(0,0,255)"			EVD-SPL	"RGB(128,255,0)"	UNKNOWN	SYBR	None		
153	G9	F6.2+	"RGB(0,0,255)"			EVD-SPL	"RGB(128,255,0)"	UNKNOWN	SYBR	None		
154	G10	F6.2+	"RGB(0,0,255)"			EVD-UNSPL	"RGB(0,128,192)"	UNKNOWN	SYBR	None		
155	G11	F6.2+	"RGB(0,0,255)"			EVD-UNSPL	"RGB(0,128,192)"	UNKNOWN	SYBR	None		
156	G12	F6.2+	"RGB(0,0,255)"			EVD-UNSPL	"RGB(0,128,192)"	UNKNOWN	SYBR	None		
157	G13											
158	G14											
159	G15											
160	G16											
161	G17											
162	G18											
163	G19											
164	G20											
165	G21											
166	G22											
167	G23											
168	G24											
169	H1	F6.10+	"RGB(238,121,66)"			RT-ACT2	"RGB(255,255,128)"	UNKNOWN	SYBR	None		
170	H2	F6.10+	"RGB(238,121,66)"			RT-ACT2	"RGB(255,255,128)"	UNKNOWN	SYBR	None		
171	H3	F6.10+	"RGB(238,121,66)"			RT-ACT2	"RGB(255,255,128)"	UNKNOWN	SYBR	None		
172	H4	F6.10+	"RGB(238,121,66)"			ACT2	"RGB(255,255,0)"	UNKNOWN	SYBR	None		
173	H5	F6.10+	"RGB(238,121,66)"			ACT2	"RGB(255,255,0)"	UNKNOWN	SYBR	None		
174	H6	F6.10+	"RGB(238,121,66)"			ACT2	"RGB(255,255,0)"	UNKNOWN	SYBR	None		
175	H7	F6.10+	"RGB(238,121,66)"			EVD-SPL	"RGB(128,255,0)"	UNKNOWN	SYBR	None		
176	H8	F6.10+	"RGB(238,121,66)"			EVD-SPL	"RGB(128,255,0)"	UNKNOWN	SYBR	None		
177	H9	F6.10+	"RGB(238,121,66)"			EVD-SPL	"RGB(128,255,0)"	UNKNOWN	SYBR	None		
178	H10	F6.10+	"RGB(238,121,66)"			EVD-UNSPL	"RGB(0,128,192)"	UNKNOWN	SYBR	None		
179	H11	F6.10+	"RGB(238,121,66)"			EVD-UNSPL	"RGB(0,128,192)"	UNKNOWN	SYBR	None		
180	H12	F6.10+	"RGB(238,121,66)"			EVD-UNSPL	"RGB(0,128,192)"	UNKNOWN	SYBR	None		
181	H13	F6.8-	"RGB(51,161,201)"			RT-ACT2	"RGB(255,255,128)"	UNKNOWN	SYBR	None		
182	H14	F6.8-	"RGB(51,161,201)"			RT-ACT2	"RGB(255,255,128)"	UNKNOWN	SYBR	None		
183	H15	F6.8-	"RGB(51,161,201)"			RT-ACT2	"RGB(255,255,128)"	UNKNOWN	SYBR	None		
184	H16	F6.8-	"RGB(51,161,201)"			ACT2	"RGB(255,255,0)"	UNKNOWN	SYBR	None		
185	H17	F6.8-	"RGB(51,161,201)"			ACT2	"RGB(255,255,0)"	UNKNOWN	SYBR	None		
186	H18	F6.8-	"RGB(51,161,201)"			ACT2	"RGB(255,255,0)"	UNKNOWN	SYBR	None		
187	H19	F6.8-	"RGB(51,161,201)"			EVD-SPL	"RGB(128,255,0)"	UNKNOWN	SYBR	None		
188	H20	F6.8-	"RGB(51,161,201)"			EVD-SPL	"RGB(128,255,0)"	UNKNOWN	SYBR	None		
189	H21	F6.8-	"RGB(51,161,201)"			EVD-SPL	"RGB(128,255,0)"	UNKNOWN	SYBR	None		
190	H22	F6.8-	"RGB(51,161,201)"			EVD-UNSPL	"RGB(0,128,192)"	UNKNOWN	SYBR	None		
191	H23	F6.8-	"RGB(51,161,201)"			EVD-UNSPL	"RGB(0,128,192)"	UNKNOWN	SYBR	None		
192	H24	F6.8-	"RGB(51,161,201)"			EVD-UNSPL	"RGB(0,128,192)"	UNKNOWN	SYBR	None		
193	I1	F6.3+	"RGB(0,139,69)"			RT-ACT2	"RGB(255,255,128)"	UNKNOWN	SYBR	None		
194	I2	F6.3+	"RGB(0,139,69)"			RT-ACT2	"RGB(255,255,128)"	UNKNOWN	SYBR	None		
195	I3	F6.3+	"RGB(0,139,69)"			RT-ACT2	"RGB(255,255,128)"	UNKNOWN	SYBR	None		
196	I4	F6.3+	"RGB(0,139,69)"			ACT2	"RGB(255,255,0)"	UNKNOWN	SYBR	None		
197	I5	F6.3+	"RGB(0,139,69)"			ACT2	"RGB(255,255,0)"	UNKNOWN	SYBR	None		
198	I6	F6.3+	"RGB(0,139,69)"			ACT2	"RGB(255,255,0)"	UNKNOWN	SYBR	None		
199	I7	F6.3+	"RGB(0,139,69)"			EVD-SPL	"RGB(128,255,0)"	UNKNOWN	SYBR	None		
200	I8	F6.3+	"RGB(0,139,69)"			EVD-SPL	"RGB(128,255,0)"	UNKNOWN	SYBR	None		
201	I9	F6.3+	"RGB(0,139,69)"			EVD-SPL	"RGB(128,255,0)"	UNKNOWN	SYBR	None		
202	I10	F6.3+	"RGB(0,139,69)"			EVD-UNSPL	"RGB(0,128,192)"	UNKNOWN	SYBR	None		
203	I11	F6.3+	"RGB(0,139,69)"			EVD-UNSPL	"RGB(0,128,192)"	UNKNOWN	SYBR	None		
204	I12	F6.3+	"RGB(0,139,69)"			EVD-UNSPL	"RGB(0,128,192)"	UNKNOWN	SYBR	None		
205	I13											
206	I14											
207	I15											
208	I16											
209	I17											
210	I18											
211	I19											
212	I20											
213	I21											
214	I22											
215	I23											
216	I24											
217	J1	F6.1-	"RGB(142,56,142)"			RT-ACT2	"RGB(255,255,128)"	UNKNOWN	SYBR	None		
218	J2	F6.1-	"RGB(142,56,142)"			RT-ACT2	"RGB(255,255,128)"	UNKNOWN	SYBR	None		
219	J3	F6.1-	"RGB(142,56,142)"			RT-ACT2	"RGB(255,255,128)"	UNKNOWN	SYBR	None		
220	J4	F6.1-	"RGB(142,56,142)"			ACT2	"RGB(255,255,0)"	UNKNOWN	SYBR	None		
221	J5	F6.1-	"RGB(142,56,142)"			ACT2	"RGB(255,255,0)"	UNKNOWN	SYBR	None		
222	J6	F6.1-	"RGB(142,56,142)"			ACT2	"RGB(255,255,0)"	UNKNOWN	SYBR	None		
223	J7	F6.1-	"RGB(142,56,142)"			EVD-SPL	"RGB(128,255,0)"	UNKNOWN	SYBR	None		
224	J8	F6.1-	"RGB(142,56,142)"			EVD-SPL	"RGB(128,255,0)"	UNKNOWN	SYBR	None		
225	J9	F6.1-	"RGB(142,56,142)"			EVD-SPL	"RGB(128,255,0)"	UNKNOWN	SYBR	None		
226	J10	F6.1-	"RGB(142,56,142)"			EVD-UNSPL	"RGB(0,128,192)"	UNKNOWN	SYBR	None		
227	J11	F6.1-	"RGB(142,56,142)"			EVD-UNSPL	"RGB(0,128,192)"	UNKNOWN	SYBR	None		
228	J12	F6.1-	"RGB(142,56,142)"			EVD-UNSPL	"RGB(0,128,192)"	UNKNOWN	SYBR	None		
229	J13	F6.9-	"RGB(238,18,137)"			RT-ACT2	"RGB(255,255,128)"	UNKNOWN	SYBR	None		
230	J14	F6.9-	"RGB(238,18,137)"			RT-ACT2	"RGB(255,255,128)"	UNKNOWN	SYBR	None		
231	J15	F6.9-	"RGB(238,18,137)"			RT-ACT2	"RGB(255,255,128)"	UNKNOWN	SYBR	None		
232	J16	F6.9-	"RGB(238,18,137)"			ACT2	"RGB(255,255,0)"	UNKNOWN	SYBR	None		
233	J17	F6.9-	"RGB(238,18,137)"			ACT2	"RGB(255,255,0)"	UNKNOWN	SYBR	None		
234	J18	F6.9-	"RGB(238,18,137)"			ACT2	"RGB(255,255,0)"	UNKNOWN	SYBR	None		
235	J19	F6.9-	"RGB(238,18,137)"			EVD-SPL	"RGB(128,255,0)"	UNKNOWN	SYBR	None		
236	J20	F6.9-	"RGB(238,18,137)"			EVD-SPL	"RGB(128,255,0)"	UNKNOWN	SYBR	None		
237	J21	F6.9-	"RGB(238,18,137)"			EVD-SPL	"RGB(128,255,0)"	UNKNOWN	SYBR	None		
238	J22	F6.9-	"RGB(238,18,137)"			EVD-UNSPL	"RGB(0,128,192)"	UNKNOWN	SYBR	None		
239	J23	F6.9-	"RGB(238,18,137)"			EVD-UNSPL	"RGB(0,128,192)"	UNKNOWN	SYBR	None		
240	J24	F6.9-	"RGB(238,18,137)"			EVD-UNSPL	"RGB(0,128,192)"	UNKNOWN	SYBR	None		
241	K1	F6.4+	"RGB(255,127,0)"			RT-ACT2	"RGB(255,255,128)"	UNKNOWN	SYBR	None		
242	K2	F6.4+	"RGB(255,127,0)"			RT-ACT2	"RGB(255,255,128)"	UNKNOWN	SYBR	None		
243	K3	F6.4+	"RGB(255,127,0)"			RT-ACT2	"RGB(255,255,128)"	UNKNOWN	SYBR	None		
244	K4	F6.4+	"RGB(255,127,0)"			ACT2	"RGB(255,255,0)"	UNKNOWN	SYBR	None		
245	K5	F6.4+	"RGB(255,127,0)"			ACT2	"RGB(255,255,0)"	UNKNOWN	SYBR	None		
246	K6	F6.4+	"RGB(255,127,0)"			ACT2	"RGB(255,255,0)"	UNKNOWN	SYBR	None		
247	K7	F6.4+	"RGB(255,127,0)"			EVD-SPL	"RGB(128,255,0)"	UNKNOWN	SYBR	None		
248	K8	F6.4+	"RGB(255,127,0)"			EVD-SPL	"RGB(128,255,0)"	UNKNOWN	SYBR	None		
249	K9	F6.4+	"RGB(255,127,0)"			EVD-SPL	"RGB(128,255,0)"	UNKNOWN	SYBR	None		
250	K10	F6.4+	"RGB(255,127,0)"			EVD-UNSPL	"RGB(0,128,192)"	UNKNOWN	SYBR	None		
251	K11	F6.4+	"RGB(255,127,0)"			EVD-UNSPL	"RGB(0,128,192)"	UNKNOWN	SYBR	None		
252	K12	F6.4+	"RGB(255,127,0)"			EVD-UNSPL	"RGB(0,128,192)"	UNKNOWN	SYBR	None		
253	K13											
254	K14											
255	K15											
256	K16											
257	K17											
258	K18											
259	K19											
260	K20											
261	K21											
262	K22											
263	K23											
264	K24											
265	L1	F6.2-	"RGB(198,113,113)"			RT-ACT2	"RGB(255,255,128)"	UNKNOWN	SYBR	None		
266	L2	F6.2-	"RGB(198,113,113)"			RT-ACT2	"RGB(255,255,128)"	UNKNOWN	SYBR	None		
267	L3	F6.2-	"RGB(198,113,113)"			RT-ACT2	"RGB(255,255,128)"	UNKNOWN	SYBR	None		
268	L4	F6.2-	"RGB(198,113,113)"			ACT2	"RGB(255,255,0)"	UNKNOWN	SYBR	None		
269	L5	F6.2-	"RGB(198,113,113)"			ACT2	"RGB(255,255,0)"	UNKNOWN	SYBR	None		
270	L6	F6.2-	"RGB(198,113,113)"			ACT2	"RGB(255,255,0)"	UNKNOWN	SYBR	None		
271	L7	F6.2-	"RGB(198,113,113)"			EVD-SPL	"RGB(128,255,0)"	UNKNOWN	SYBR	None		
272	L8	F6.2-	"RGB(198,113,113)"			EVD-SPL	"RGB(128,255,0)"	UNKNOWN	SYBR	None		
273	L9	F6.2-	"RGB(198,113,113)"			EVD-SPL	"RGB(128,255,0)"	UNKNOWN	SYBR	None		
274	L10	F6.2-	"RGB(198,113,113)"			EVD-UNSPL	"RGB(0,128,192)"	UNKNOWN	SYBR	None		
275	L11	F6.2-	"RGB(198,113,113)"			EVD-UNSPL	"RGB(0,128,192)"	UNKNOWN	SYBR	None		
276	L12	F6.2-	"RGB(198,113,113)"			EVD-UNSPL	"RGB(0,128,192)"	UNKNOWN	SYBR	None		
277	L13	F6.10-	"RGB(176,23,31)"			RT-ACT2	"RGB(255,255,128)"	UNKNOWN	SYBR	None		
278	L14	F6.10-	"RGB(176,23,31)"			RT-ACT2	"RGB(255,255,128)"	UNKNOWN	SYBR	None		
279	L15	F6.10-	"RGB(176,23,31)"			RT-ACT2	"RGB(255,255,128)"	UNKNOWN	SYBR	None		
280	L16	F6.10-	"RGB(176,23,31)"			ACT2	"RGB(255,255,0)"	UNKNOWN	SYBR	None		
281	L17	F6.10-	"RGB(176,23,31)"			ACT2	"RGB(255,255,0)"	UNKNOWN	SYBR	None		
282	L18	F6.10-	"RGB(176,23,31)"			ACT2	"RGB(255,255,0)"	UNKNOWN	SYBR	None		
283	L19	F6.10-	"RGB(176,23,31)"			EVD-SPL	"RGB(128,255,0)"	UNKNOWN	SYBR	None		
284	L20	F6.10-	"RGB(176,23,31)"			EVD-SPL	"RGB(128,255,0)"	UNKNOWN	SYBR	None		
285	L21	F6.10-	"RGB(176,23,31)"			EVD-SPL	"RGB(128,255,0)"	UNKNOWN	SYBR	None		
286	L22	F6.10-	"RGB(176,23,31)"			EVD-UNSPL	"RGB(0,128,192)"	UNKNOWN	SYBR	None		
287	L23	F6.10-	"RGB(176,23,31)"			EVD-UNSPL	"RGB(0,128,192)"	UNKNOWN	SYBR	None		
288	L24	F6.10-	"RGB(176,23,31)"			EVD-UNSPL	"RGB(0,128,192)"	UNKNOWN	SYBR	None		
289	M1	F6.5+	"RGB(139,137,112)"			RT-ACT2	"RGB(255,255,128)"	UNKNOWN	SYBR	None		
290	M2	F6.5+	"RGB(139,137,112)"			RT-ACT2	"RGB(255,255,128)"	UNKNOWN	SYBR	None		
291	M3	F6.5+	"RGB(139,137,112)"			RT-ACT2	"RGB(255,255,128)"	UNKNOWN	SYBR	None		
292	M4	F6.5+	"RGB(139,137,112)"			ACT2	"RGB(255,255,0)"	UNKNOWN	SYBR	None		
293	M5	F6.5+	"RGB(139,137,112)"			ACT2	"RGB(255,255,0)"	UNKNOWN	SYBR	None		
294	M6	F6.5+	"RGB(139,137,112)"			ACT2	"RGB(255,255,0)"	UNKNOWN	SYBR	None		
295	M7	F6.5+	"RGB(139,137,112)"			EVD-SPL	"RGB(128,255,0)"	UNKNOWN	SYBR	None		
296	M8	F6.5+	"RGB(139,137,112)"			EVD-SPL	"RGB(128,255,0)"	UNKNOWN	SYBR	None		
297	M9	F6.5+	"RGB(139,137,112)"			EVD-SPL	"RGB(128,255,0)"	UNKNOWN	SYBR	None		
298	M10	F6.5+	"RGB(139,137,112)"			EVD-UNSPL	"RGB(0,128,192)"	UNKNOWN	SYBR	None		
299	M11	F6.5+	"RGB(139,137,112)"			EVD-UNSPL	"RGB(0,128,192)"	UNKNOWN	SYBR	None		
300	M12	F6.5+	"RGB(139,137,112)"			EVD-UNSPL	"RGB(0,128,192)"	UNKNOWN	SYBR	None		
301	M13											
302	M14											
303	M15											
304	M16											
305	M17											
306	M18											
307	M19											
308	M20											
309	M21											
310	M22											
311	M23											
312	M24											
313	N1	F6.3-	"RGB(0,245,255)"			RT-ACT2	"RGB(255,255,128)"	UNKNOWN	SYBR	None		
314	N2	F6.3-	"RGB(0,245,255)"			RT-ACT2	"RGB(255,255,128)"	UNKNOWN	SYBR	None		
315	N3	F6.3-	"RGB(0,245,255)"			RT-ACT2	"RGB(255,255,128)"	UNKNOWN	SYBR	None		
316	N4	F6.3-	"RGB(0,245,255)"			ACT2	"RGB(255,255,0)"	UNKNOWN	SYBR	None		
317	N5	F6.3-	"RGB(0,245,255)"			ACT2	"RGB(255,255,0)"	UNKNOWN	SYBR	None		
318	N6	F6.3-	"RGB(0,245,255)"			ACT2	"RGB(255,255,0)"	UNKNOWN	SYBR	None		
319	N7	F6.3-	"RGB(0,245,255)"			EVD-SPL	"RGB(128,255,0)"	UNKNOWN	SYBR	None		
320	N8	F6.3-	"RGB(0,245,255)"			EVD-SPL	"RGB(128,255,0)"	UNKNOWN	SYBR	None		
321	N9	F6.3-	"RGB(0,245,255)"			EVD-SPL	"RGB(128,255,0)"	UNKNOWN	SYBR	None		
322	N10	F6.3-	"RGB(0,245,255)"			EVD-UNSPL	"RGB(0,128,192)"	UNKNOWN	SYBR	None		
323	N11	F6.3-	"RGB(0,245,255)"			EVD-UNSPL	"RGB(0,128,192)"	UNKNOWN	SYBR	None		
324	N12	F6.3-	"RGB(0,245,255)"			EVD-UNSPL	"RGB(0,128,192)"	UNKNOWN	SYBR	None		
325	N13											
326	N14											
327	N15											
328	N16					ACT2	"RGB(255,255,0)"	NTC	SYBR	None		
329	N17					ACT2	"RGB(255,255,0)"	NTC	SYBR	None		
330	N18					ACT2	"RGB(255,255,0)"	NTC	SYBR	None		
331	N19					EVD-SPL	"RGB(128,255,0)"	NTC	SYBR	None		
332	N20					EVD-SPL	"RGB(128,255,0)"	NTC	SYBR	None		
333	N21					EVD-SPL	"RGB(128,255,0)"	NTC	SYBR	None		
334	N22					EVD-UNSPL	"RGB(0,128,192)"	NTC	SYBR	None		
335	N23					EVD-UNSPL	"RGB(0,128,192)"	NTC	SYBR	None		
336	N24					EVD-UNSPL	"RGB(0,128,192)"	NTC	SYBR	None		
337	O1	F6.6+	"RGB(139,137,112)"			RT-ACT2	"RGB(255,255,128)"	UNKNOWN	SYBR	None		
338	O2	F6.6+	"RGB(139,137,112)"			RT-ACT2	"RGB(255,255,128)"	UNKNOWN	SYBR	None		
339	O3	F6.6+	"RGB(139,137,112)"			RT-ACT2	"RGB(255,255,128)"	UNKNOWN	SYBR	None		
340	O4	F6.6+	"RGB(139,137,112)"			ACT2	"RGB(255,255,0)"	UNKNOWN	SYBR	None		
341	O5	F6.6+	"RGB(139,137,112)"			ACT2	"RGB(255,255,0)"	UNKNOWN	SYBR	None		
342	O6	F6.6+	"RGB(139,137,112)"			ACT2	"RGB(255,255,0)"	UNKNOWN	SYBR	None		
343	O7	F6.6+	"RGB(139,137,112)"			EVD-SPL	"RGB(128,255,0)"	UNKNOWN	SYBR	None		
344	O8	F6.6+	"RGB(139,137,112)"			EVD-SPL	"RGB(128,255,0)"	UNKNOWN	SYBR	None		
345	O9	F6.6+	"RGB(139,137,112)"			EVD-SPL	"RGB(128,255,0)"	UNKNOWN	SYBR	None		
346	O10	F6.6+	"RGB(139,137,112)"			EVD-UNSPL	"RGB(0,128,192)"	UNKNOWN	SYBR	None		
347	O11	F6.6+	"RGB(139,137,112)"			EVD-UNSPL	"RGB(0,128,192)"	UNKNOWN	SYBR	None		
348	O12	F6.6+	"RGB(139,137,112)"			EVD-UNSPL	"RGB(0,128,192)"	UNKNOWN	SYBR	None		
349	O13											
350	O14											
351	O15											
352	O16											
353	O17											
354	O18											
355	O19											
356	O20											
357	O21											
358	O22											
359	O23											
360	O24											
361	P1	F6.4-	"RGB(238,220,130)"			RT-ACT2	"RGB(255,255,128)"	UNKNOWN	SYBR	None		
362	P2	F6.4-	"RGB(238,220,130)"			RT-ACT2	"RGB(255,255,128)"	UNKNOWN	SYBR	None		
363	P3	F6.4-	"RGB(238,220,130)"			RT-ACT2	"RGB(255,255,128)"	UNKNOWN	SYBR	None		
364	P4	F6.4-	"RGB(238,220,130)"			ACT2	"RGB(255,255,0)"	UNKNOWN	SYBR	None		
365	P5	F6.4-	"RGB(238,220,130)"			ACT2	"RGB(255,255,0)"	UNKNOWN	SYBR	None		
366	P6	F6.4-	"RGB(238,220,130)"			ACT2	"RGB(255,255,0)"	UNKNOWN	SYBR	None		
367	P7	F6.4-	"RGB(238,220,130)"			EVD-SPL	"RGB(128,255,0)"	UNKNOWN	SYBR	None		
368	P8	F6.4-	"RGB(238,220,130)"			EVD-SPL	"RGB(128,255,0)"	UNKNOWN	SYBR	None		
369	P9	F6.4-	"RGB(238,220,130)"			EVD-SPL	"RGB(128,255,0)"	UNKNOWN	SYBR	None		
370	P10	F6.4-	"RGB(238,220,130)"			EVD-UNSPL	"RGB(0,128,192)"	UNKNOWN	SYBR	None		
371	P11	F6.4-	"RGB(238,220,130)"			EVD-UNSPL	"RGB(0,128,192)"	UNKNOWN	SYBR	None		
372	P12	F6.4-	"RGB(238,220,130)"			EVD-UNSPL	"RGB(0,128,192)"	UNKNOWN	SYBR	None		
373	P13											
374	P14											
375	P15											
376	P16											
377	P17											
378	P18											
379	P19											
380	P20											
381	P21											
382	P22											
383	P23											
384	P24											


[Raw Data]
Well	Well Position	Cycle	x1-m1	x2-m2	x3-m3	x4-m4	x5-m5
1	      A1	1	78,647.195	24,458.244	42,117.336	280,625.562	-3,456.957
2	      A2	1	72,040.984	21,637.498	41,641.867	260,630.500	-3,201.250
3	      A3	1	82,387.078	23,105.045	46,337.750	273,304.031	-2,523.553
4	      A4	1	127,062.195	16,259.246	34,999.461	198,032.078	-1,900.596
5	      A5	1	161,190.938	19,449.791	48,091.043	268,093.875	-2,282.438
6	      A6	1	143,739.141	16,611.480	45,316.863	241,160.875	-2,134.197
7	      A7	1	161,618.406	18,912.047	51,194.500	261,418.500	-2,817.055
8	      A8	1	163,179.750	19,338.029	51,637.059	256,027.750	-4,624.128
9	      A9	1	166,696.266	18,740.215	59,380.828	288,151.281	-3,255.821
10	      A10	1	166,715.203	18,345.068	54,146.848	254,175.875	-3,451.386
11	      A11	1	168,627.391	17,672.484	55,869.230	259,742.797	-4,200.792
12	      A12	1	168,695.969	18,210.822	50,515.414	229,907.859	-5,107.268
13	      A13	1	97,156.141	6,572.733	3,224.230	3,889.278	5,096.793
14	      A14	1	86,428.695	7,115.382	2,943.874	4,809.773	13,360.742
15	      A15	1	88,185.125	7,153.385	3,130.387	4,936.785	11,543.980
16	      A16	1	86,646.648	5,874.104	2,826.527	3,131.100	5,105.652
17	      A17	1	92,097.516	7,181.526	3,235.726	4,173.802	8,448.098
18	      A18	1	89,525.938	7,145.827	2,956.365	4,250.378	9,682.515
19	      A19	1	91,617.875	7,265.744	3,098.896	4,296.374	11,759.581
20	      A20	1	93,818.227	7,266.351	2,949.873	4,024.661	8,777.738
21	      A21	1	110,719.750	8,762.087	3,308.646	4,948.550	11,749.239
22	      A22	1	99,753.281	7,293.948	3,033.663	4,330.151	9,228.628
23	      A23	1	113,772.250	7,878.172	3,275.394	4,788.510	8,492.509
24	      A24	1	101,408.523	7,192.060	2,886.047	3,344.526	6,038.984
25	      B1	1	44,102.504	8,153.075	40,727.152	273,401.469	-1,234.054
26	      B2	1	41,120.176	4,939.228	44,437.227	279,084.312	-3,216.306
27	      B3	1	52,582.168	6,243.346	48,129.660	282,526.938	-1,184.986
28	      B4	1	170,531.312	21,596.654	52,450.742	296,097.344	-1,269.090
29	      B5	1	160,813.875	20,156.148	48,690.438	262,532.062	-1,229.424
30	      B6	1	160,477.516	18,455.898	54,393.605	282,374.812	-666.769
31	      B7	1	195,463.188	21,064.104	54,817.352	265,704.062	-267.668
32	      B8	1	173,626.219	19,604.418	57,336.914	273,874.438	-624.725
33	      B9	1	164,188.578	18,696.094	57,407.398	265,601.156	-751.477
34	      B10	1	178,518.297	19,971.549	57,237.848	258,428.625	-1,166.059
35	      B11	1	176,212.172	19,841.875	54,591.688	242,449.812	-256.834
36	      B12	1	158,548.188	17,228.801	57,088.703	253,471.688	-319.461
37	      B13	1	49,352.332	6,364.419	55,113.582	243,327.828	-702.618
38	      B14	1	42,671.770	5,871.914	55,388.234	244,270.000	-993.070
39	      B15	1	44,004.602	6,095.848	51,589.707	232,976.031	-364.576
40	      B16	1	122,487.461	14,852.908	58,321.504	272,903.656	-782.745
41	      B17	1	154,481.797	18,731.482	56,689.816	269,051.469	-1,078.330
42	      B18	1	140,375.375	16,457.609	54,012.301	267,159.938	-341.980
43	      B19	1	132,157.016	16,852.572	53,422.160	275,576.188	-733.322
44	      B20	1	132,563.078	17,194.285	50,078.379	268,223.781	-519.757
45	      B21	1	134,787.734	18,864.115	49,031.004	277,524.312	-1,115.064
46	      B22	1	127,926.641	18,129.344	44,652.051	265,656.062	-1,614.933
47	      B23	1	124,533.945	17,989.254	42,538.590	268,399.781	-1,363.309
48	      B24	1	132,459.656	19,949.020	41,804.613	279,928.469	-2,013.641
49	      C1	1	48,229.258	6,253.739	45,098.422	291,434.656	-196.413
50	      C2	1	43,689.977	5,539.909	44,663.648	271,627.281	-1,383.554
51	      C3	1	45,853.055	5,817.239	46,613.137	266,015.156	-429.609
52	      C4	1	163,412.781	19,824.764	50,235.488	273,676.156	-604.151
53	      C5	1	175,739.562	20,732.787	52,914.016	270,702.188	-504.985
54	      C6	1	170,798.203	19,349.172	52,923.500	261,550.422	-756.311
55	      C7	1	190,224.328	23,042.395	55,765.207	261,613.156	-830.187
56	      C8	1	167,781.516	18,210.207	53,009.102	242,074.016	-623.729
57	      C9	1	169,839.875	18,380.688	55,671.699	247,797.047	-354.530
58	      C10	1	178,483.469	19,225.504	56,848.039	244,450.266	-731.338
59	      C11	1	179,541.047	18,993.740	60,748.129	259,104.484	-314.473
60	      C12	1	172,121.250	18,050.973	56,382.113	239,868.703	-414.695
61	      C13	1	84,639.859	7,138.318	2,881.569	4,039.984	13,497.853
62	      C14	1	84,413.438	6,590.550	3,200.490	3,393.906	7,167.036
63	      C15	1	77,501.180	6,005.786	2,994.919	3,346.844	6,128.276
64	      C16	1	83,629.250	6,452.824	2,838.867	3,078.351	6,587.587
65	      C17	1	93,650.438	7,201.780	3,242.798	3,372.156	7,417.054
66	      C18	1	83,435.922	5,738.079	2,996.420	3,081.982	5,523.179
67	      C19	1	90,753.930	7,543.126	3,202.255	4,567.758	11,833.618
68	      C20	1	92,246.984	7,789.407	3,039.909	5,129.829	12,459.963
69	      C21	1	91,238.930	7,807.751	3,053.725	4,266.924	13,956.077
70	      C22	1	107,026.242	9,263.334	3,562.608	5,630.780	16,154.920
71	      C23	1	98,532.852	7,251.339	3,051.240	3,763.512	6,787.696
72	      C24	1	98,823.672	9,290.668	11,638.054	12,916.793	13,103.251
73	      D1	1	47,865.652	6,094.532	45,906.438	290,493.406	-842.661
74	      D2	1	44,786.406	5,169.974	44,723.445	265,661.938	-2,017.095
75	      D3	1	46,224.266	5,978.372	48,334.113	268,702.094	-620.653
76	      D4	1	157,870.594	19,748.316	48,638.141	255,625.328	-1,201.969
77	      D5	1	164,821.422	19,651.859	50,868.871	255,331.219	-633.411
78	      D6	1	162,687.594	18,888.363	54,608.461	259,147.266	-287.031
79	      D7	1	178,907.000	20,556.842	56,138.391	255,965.875	-835.921
80	      D8	1	178,184.312	19,904.678	59,895.512	265,573.156	-485.249
81	      D9	1	159,170.547	17,796.975	57,367.352	246,772.719	-116.235
82	      D10	1	173,431.781	18,980.352	62,191.996	260,397.297	-1,355.251
83	      D11	1	157,948.562	16,494.672	60,326.016	251,549.656	-584.551
84	      D12	1	164,297.891	17,244.771	64,099.438	263,929.438	-772.339
85	      D13	1	56,089.293	6,286.789	64,433.293	260,114.922	-367.526
86	      D14	1	41,606.535	4,836.002	61,887.867	254,891.984	-802.623
87	      D15	1	39,179.449	4,880.648	60,056.512	250,551.094	-1,310.616
88	      D16	1	135,815.906	14,844.451	63,701.602	274,580.188	-1,310.255
89	      D17	1	160,140.172	18,021.926	60,401.230	268,637.219	-1,377.956
90	      D18	1	140,494.891	16,264.652	60,002.488	274,701.500	-846.553
91	      D19	1	142,631.719	17,024.471	58,208.312	277,941.062	-536.642
92	      D20	1	136,335.188	16,788.668	54,708.602	272,910.812	-742.956
93	      D21	1	142,733.781	18,321.012	53,927.719	282,695.031	-793.675
94	      D22	1	142,816.938	18,552.830	49,081.008	272,821.594	-663.237
95	      D23	1	135,494.875	18,738.334	47,514.555	278,016.156	-796.453
96	      D24	1	145,026.922	21,134.955	46,452.504	293,080.281	-706.200
97	      E1	1	48,717.617	5,723.346	44,860.902	273,325.469	-233.218
98	      E2	1	48,374.371	5,724.313	46,740.426	266,844.188	-1,185.619
99	      E3	1	44,912.520	5,555.322	45,965.676	247,955.703	-1,145.167
100	      E4	1	166,994.641	20,174.266	51,687.805	266,250.344	-412.115
101	      E5	1	173,068.156	19,796.402	56,054.582	272,401.406	-711.034
102	      E6	1	167,881.547	18,669.486	60,909.840	283,679.406	-67.117
103	      E7	1	168,139.953	18,835.951	56,954.270	254,189.969	-669.621
104	      E8	1	166,650.312	18,077.975	58,749.859	252,564.203	-746.245
105	      E9	1	176,072.328	18,768.535	64,658.086	269,847.656	-611.364
106	      E10	1	163,208.188	17,192.855	58,004.121	237,664.578	-1,424.863
107	      E11	1	166,854.000	17,534.379	61,943.102	248,144.453	-414.393
108	      E12	1	176,059.469	19,063.676	64,714.820	257,268.344	-996.472
109	      E13	1	78,214.781	6,249.623	2,850.408	3,618.393	9,073.398
110	      E14	1	83,325.219	6,962.245	3,086.690	4,046.558	10,449.662
111	      E15	1	83,298.477	7,273.550	3,216.148	4,574.571	11,752.339
112	      E16	1	79,271.719	5,595.181	3,289.090	3,454.994	3,159.604
113	      E17	1	90,835.266	6,206.515	3,223.190	3,604.702	3,135.371
114	      E18	1	82,140.469	5,836.699	3,336.094	3,579.764	3,646.772
115	      E19	1	85,235.172	6,082.205	3,221.028	3,608.757	4,876.457
116	      E20	1	93,145.078	6,245.949	3,080.767	3,455.141	4,902.683
117	      E21	1	89,135.188	6,464.492	3,127.037	3,125.038	5,071.629
118	      E22	1	85,316.109	5,667.344	2,586.552	2,886.027	3,410.847
119	      E23	1	98,061.492	8,140.309	2,886.710	4,802.592	12,415.513
120	      E24	1	103,350.266	7,820.003	3,042.915	4,456.240	10,032.403
121	      F1	1	57,577.758	6,830.174	47,615.172	286,791.469	-395.298
122	      F2	1	55,768.867	6,302.934	55,386.633	309,546.812	145.893
123	      F3	1	44,321.883	5,176.755	49,753.867	266,743.188	-154.252
124	      F4	1	195,711.172	23,761.625	61,118.363	311,405.406	-781.938
125	      F5	1	172,439.000	20,385.967	55,611.348	266,061.750	-1,602.869
126	      F6	1	199,934.281	21,856.244	64,540.289	294,704.406	-870.190
127	      F7	1	185,768.844	21,020.584	62,206.551	270,518.406	-890.671
128	      F8	1	181,690.406	19,675.170	61,567.113	258,082.766	-1,696.172
129	      F9	1	177,255.422	18,924.629	62,212.559	254,136.234	-939.908
130	      F10	1	167,204.609	18,093.361	63,472.809	253,349.672	342.354
131	      F11	1	180,837.672	19,060.918	68,927.500	268,141.938	-1,442.154
132	      F12	1	174,190.156	19,150.379	63,937.895	252,476.688	-1,739.819
133	      F13	1	42,069.836	5,347.943	64,727.035	252,229.953	-1,415.765
134	      F14	1	45,944.062	5,186.029	66,568.000	261,662.875	-1,686.119
135	      F15	1	57,394.070	5,903.852	68,728.180	269,898.750	-1,155.233
136	      F16	1	137,064.562	14,546.955	63,554.141	259,752.000	-1,850.813
137	      F17	1	141,773.656	15,244.544	62,310.879	261,169.078	-1,301.326
138	      F18	1	153,352.828	16,343.444	63,126.820	274,351.469	-1,362.829
139	      F19	1	120,471.484	13,728.562	55,787.008	251,153.297	-1,007.170
140	      F20	1	139,292.766	15,753.259	58,242.555	284,814.750	-457.165
141	      F21	1	158,712.281	20,152.396	57,031.770	285,077.188	-746.283
142	      F22	1	156,831.156	20,817.104	55,017.535	291,623.375	-287.833
143	      F23	1	160,029.672	21,069.062	53,446.477	301,230.781	-859.709
144	      F24	1	154,230.812	21,578.264	48,750.684	291,717.094	-285.773
145	      G1	1	51,709.859	6,576.226	49,917.508	299,802.219	-397.888
146	      G2	1	43,699.375	5,270.257	47,637.312	265,063.219	-1,402.487
147	      G3	1	58,945.133	8,541.415	59,037.695	308,322.875	-1,259.012
148	      G4	1	179,925.156	21,265.680	54,488.898	271,379.500	-587.555
149	      G5	1	171,863.875	19,854.119	55,919.910	261,630.922	-1,341.764
150	      G6	1	178,834.156	19,247.465	57,607.801	257,536.469	-1,503.409
151	      G7	1	204,682.375	22,495.334	66,934.977	285,681.125	-2,170.783
152	      G8	1	179,914.859	19,402.295	66,705.578	270,840.125	-1,749.347
153	      G9	1	174,548.484	18,054.160	62,445.527	251,226.719	-1,447.649
154	      G10	1	177,635.875	18,415.020	64,530.000	252,493.312	-1,757.959
155	      G11	1	169,545.250	17,426.096	61,640.637	238,222.594	-1,135.956
156	      G12	1	175,758.297	18,189.217	64,047.801	244,614.156	-1,111.316
157	      G13	1	76,443.953	5,622.163	3,062.717	2,984.146	5,445.020
158	      G14	1	69,803.430	4,534.142	3,042.003	2,359.747	2,015.559
159	      G15	1	77,266.617	5,414.851	3,206.525	3,385.453	4,462.547
160	      G16	1	90,951.711	6,108.492	3,601.456	3,590.302	5,305.085
161	      G17	1	78,348.586	5,673.578	3,112.474	3,084.427	5,268.385
162	      G18	1	94,223.109	7,783.332	3,398.484	4,697.773	10,092.394
163	      G19	1	86,269.047	7,535.478	3,345.614	4,640.481	12,997.923
164	      G20	1	84,854.055	5,730.629	3,128.781	2,995.788	2,967.848
165	      G21	1	78,825.164	5,198.137	2,306.509	2,683.709	4,153.390
166	      G22	1	99,798.164	7,565.134	3,573.055	4,202.984	7,267.598
167	      G23	1	99,206.055	8,387.357	3,250.080	4,870.551	13,796.007
168	      G24	1	101,701.500	7,935.043	2,905.000	3,852.971	8,838.789
169	      H1	1	64,625.129	8,108.316	52,310.379	312,160.281	-915.643
170	      H2	1	47,695.824	6,082.553	49,240.484	273,068.531	-1,449.565
171	      H3	1	54,401.094	6,928.070	61,065.074	317,152.125	-1,198.102
172	      H4	1	153,873.656	18,503.623	52,782.535	262,492.812	-1,527.108
173	      H5	1	173,095.766	19,853.117	61,820.891	290,868.000	-2,179.079
174	      H6	1	216,956.609	25,286.455	66,604.961	295,665.312	-1,243.504
175	      H7	1	182,999.938	19,958.404	69,471.555	295,107.938	-1,409.047
176	      H8	1	174,731.609	19,215.580	64,313.621	264,952.250	-1,560.823
177	      H9	1	162,346.031	17,199.258	65,308.887	263,865.438	-1,453.007
178	      H10	1	152,097.781	16,265.053	63,325.852	248,444.594	-1,471.279
179	      H11	1	163,827.484	16,852.176	69,858.273	270,068.688	-1,698.646
180	      H12	1	179,516.906	21,903.549	64,585.160	244,447.188	-735.158
181	      H13	1	70,245.953	8,172.376	70,249.797	268,054.562	-1,948.857
182	      H14	1	42,794.996	5,192.569	65,544.805	252,315.891	-2,088.519
183	      H15	1	58,717.375	5,741.447	69,245.594	272,048.469	-1,954.941
184	      H16	1	143,069.703	15,050.198	68,857.992	279,835.906	-2,353.499
185	      H17	1	155,643.781	16,189.814	68,491.367	281,670.469	-1,990.625
186	      H18	1	172,535.719	18,558.518	62,776.047	266,016.875	-1,479.416
187	      H19	1	163,638.109	19,190.547	64,101.734	285,758.188	-1,882.916
188	      H20	1	154,783.375	18,540.859	58,636.219	272,935.344	-1,233.016
189	      H21	1	158,289.969	20,013.379	58,054.504	283,666.344	-644.277
190	      H22	1	160,702.641	20,716.551	51,664.527	267,506.000	-1,304.413
191	      H23	1	159,200.953	21,646.885	53,923.938	298,935.875	-707.765
192	      H24	1	195,217.484	26,720.600	59,863.117	350,371.500	-771.767
193	      I1	1	44,251.938	5,230.750	49,027.566	293,548.031	-1,494.227
194	      I2	1	44,919.750	5,247.278	48,451.961	270,101.438	-1,007.718
195	      I3	1	52,812.164	6,646.464	46,642.855	240,474.016	-1,333.589
196	      I4	1	202,616.625	23,676.859	63,712.391	316,784.250	-1,786.665
197	      I5	1	211,641.328	23,548.850	69,484.047	326,374.969	-1,446.699
198	      I6	1	173,481.125	18,387.424	58,793.230	262,738.906	-1,490.482
199	      I7	1	206,806.609	22,288.787	61,029.738	259,353.375	-1,380.059
200	      I8	1	179,902.047	19,184.514	60,544.672	250,989.594	-982.822
201	      I9	1	201,788.453	20,803.918	69,817.742	279,595.562	-1,193.340
202	      I10	1	183,559.375	18,417.611	63,775.836	251,013.359	-2,615.210
203	      I11	1	198,014.141	19,861.514	67,459.500	260,008.859	-875.961
204	      I12	1	193,604.516	19,625.924	65,975.570	254,730.984	-1,736.806
205	      I13	1	82,404.469	6,644.012	3,282.057	3,944.449	8,554.374
206	      I14	1	81,636.250	6,781.485	3,295.407	4,435.678	10,435.177
207	      I15	1	77,165.078	5,339.096	2,939.093	3,784.684	4,007.346
208	      I16	1	86,969.977	6,279.227	3,283.127	3,799.877	4,029.583
209	      I17	1	107,120.227	7,668.015	4,490.716	4,490.712	4,759.832
210	      I18	1	90,235.000	6,376.072	3,472.769	4,209.998	4,033.658
211	      I19	1	88,680.109	6,513.824	3,290.781	3,708.866	4,545.097
212	      I20	1	86,339.039	5,633.624	2,882.674	2,585.451	1,472.637
213	      I21	1	87,165.047	5,467.042	3,129.542	2,760.175	2,071.763
214	      I22	1	94,885.680	6,313.140	3,266.111	3,270.935	2,813.214
215	      I23	1	88,403.047	6,236.406	2,607.802	2,511.848	2,293.820
216	      I24	1	100,310.336	7,008.879	2,959.648	3,183.856	5,865.583
217	      J1	1	47,409.840	5,474.244	49,007.090	297,959.344	-841.202
218	      J2	1	45,747.586	5,237.881	49,665.098	277,386.531	-939.428
219	      J3	1	47,231.176	5,358.629	53,200.207	280,117.250	-1,154.084
220	      J4	1	199,792.344	21,330.340	66,689.664	327,241.438	573.703
221	      J5	1	164,539.250	17,111.025	56,634.812	268,798.375	-1,167.390
222	      J6	1	167,559.453	16,808.264	60,553.500	273,367.438	-379.068
223	      J7	1	170,491.578	16,944.805	67,630.914	292,901.281	-896.462
224	      J8	1	174,312.781	17,284.982	65,116.086	270,178.625	-1,338.270
225	      J9	1	167,760.969	16,477.139	63,608.246	257,714.297	-465.011
226	      J10	1	147,947.891	14,929.162	63,228.668	251,658.562	-535.893
227	      J11	1	156,686.750	15,643.243	71,617.148	279,871.156	-2,151.520
228	      J12	1	150,285.906	14,925.531	67,448.477	262,016.734	-1,377.506
229	      J13	1	43,620.848	4,837.085	70,052.500	272,132.781	-2,231.542
230	      J14	1	49,541.508	5,830.915	68,960.617	267,694.875	-2,360.713
231	      J15	1	44,651.750	4,642.898	69,623.922	273,955.094	-2,556.057
232	      J16	1	147,130.578	15,507.012	68,642.078	277,800.062	-2,108.593
233	      J17	1	140,768.844	15,195.088	67,001.227	280,069.812	-2,077.549
234	      J18	1	157,106.953	17,258.527	68,074.391	293,312.188	-1,206.057
235	      J19	1	154,532.953	18,519.174	62,507.184	280,165.219	-872.708
236	      J20	1	147,905.953	17,741.064	60,038.383	284,892.438	-1,155.795
237	      J21	1	149,636.812	18,756.211	59,058.422	294,847.781	-157.817
238	      J22	1	153,052.047	19,725.904	53,058.887	279,653.375	-927.160
239	      J23	1	154,692.406	20,836.328	50,565.637	283,046.281	-1,061.761
240	      J24	1	169,646.438	23,370.920	56,236.891	334,998.188	148.756
241	      K1	1	50,739.328	6,065.908	47,661.699	292,639.125	-616.039
242	      K2	1	45,480.004	4,992.189	51,120.379	291,739.344	-811.839
243	      K3	1	40,103.012	5,107.467	54,512.281	294,072.625	-1,414.182
244	      K4	1	248,890.016	30,905.689	67,779.008	334,052.000	-1,241.880
245	      K5	1	186,252.969	21,910.711	57,528.887	276,528.656	-1,033.702
246	      K6	1	277,350.812	30,734.465	72,847.672	323,877.375	-1,223.751
247	      K7	1	250,046.453	27,863.473	74,897.977	328,696.094	-1,366.964
248	      K8	1	207,437.953	22,686.846	62,397.289	262,515.594	-1,089.427
249	      K9	1	189,136.047	20,558.699	61,667.242	255,049.672	-698.703
250	      K10	1	187,460.625	19,488.873	64,566.984	259,622.578	-1,197.060
251	      K11	1	178,485.359	18,747.883	62,765.250	248,190.656	2,973.581
252	      K12	1	214,012.062	23,086.078	68,362.445	268,476.656	-601.789
253	      K13	1	64,595.652	4,180.313	2,238.996	2,087.523	1,343.509
254	      K14	1	66,198.688	4,283.737	2,317.982	2,194.657	2,438.788
255	      K15	1	82,278.641	5,367.516	3,050.639	3,092.166	1,275.793
256	      K16	1	75,838.789	5,822.235	3,307.437	3,496.104	5,127.615
257	      K17	1	78,449.070	5,884.080	2,999.439	3,255.141	4,500.174
258	      K18	1	81,499.352	5,713.309	2,936.046	3,517.852	3,002.286
259	      K19	1	100,172.820	6,258.676	3,330.112	3,438.184	2,003.317
260	      K20	1	80,488.797	5,455.882	2,706.087	3,001.612	4,026.313
261	      K21	1	79,089.922	5,415.121	2,619.183	3,554.035	4,296.101
262	      K22	1	44,810.715	2,874.557	1,182.662	2,138.092	3,237.748
263	      K23	1	92,384.750	6,786.052	2,795.333	3,446.773	6,730.799
264	      K24	1	105,583.523	7,216.863	3,218.281	3,208.840	4,211.998
265	      L1	1	49,999.969	6,062.785	47,886.586	295,429.750	-972.360
266	      L2	1	46,359.898	5,735.523	47,261.777	273,809.625	-1,401.076
267	      L3	1	46,221.105	5,427.251	48,892.637	266,830.469	-1,176.225
268	      L4	1	174,159.766	21,609.002	60,842.809	310,913.406	-935.945
269	      L5	1	179,565.141	21,804.273	65,777.039	321,933.594	-1,533.937
270	      L6	1	164,634.906	18,827.393	61,971.535	285,967.969	-1,250.811
271	      L7	1	158,461.625	18,807.842	59,768.062	265,351.469	-642.224
272	      L8	1	153,875.219	17,500.057	62,466.203	270,006.594	-321.527
273	      L9	1	148,408.891	16,874.420	62,581.641	262,444.750	-1,359.395
274	      L10	1	145,968.766	16,250.781	64,583.977	266,351.719	-1,558.670
275	      L11	1	145,633.781	16,456.209	61,820.078	250,858.922	-1,006.837
276	      L12	1	145,193.375	15,754.590	65,993.711	264,574.781	-1,478.398
277	      L13	1	41,982.312	4,720.275	62,595.887	251,968.641	-1,443.385
278	      L14	1	38,139.867	4,543.182	64,085.598	258,316.266	-1,062.065
279	      L15	1	41,162.910	4,830.393	60,700.031	248,841.875	-1,352.840
280	      L16	1	135,755.859	15,157.822	63,408.684	266,268.281	-1,274.063
281	      L17	1	144,952.406	16,566.438	65,292.484	283,599.250	-1,502.785
282	      L18	1	140,241.328	16,269.141	60,773.133	270,814.625	-2,079.318
283	      L19	1	142,748.172	17,014.752	59,896.047	278,148.406	-1,254.412
284	      L20	1	153,840.469	18,490.998	60,015.398	294,653.719	-1,311.721
285	      L21	1	146,851.359	19,205.623	54,787.117	279,665.844	-769.071
286	      L22	1	142,477.891	19,192.416	49,885.043	271,665.375	-680.054
287	      L23	1	143,366.391	20,426.344	49,050.176	284,832.500	-2,250.060
288	      L24	1	158,942.281	23,018.611	49,693.848	306,209.875	-448.430
289	      M1	1	50,015.078	6,239.338	43,750.297	275,220.688	-79.387
290	      M2	1	43,580.438	5,001.848	44,837.676	266,753.188	-692.487
291	      M3	1	50,055.281	6,061.242	48,209.859	269,284.125	-714.199
292	      M4	1	193,855.344	24,261.693	53,870.270	286,063.031	-677.499
293	      M5	1	204,825.344	24,530.572	59,769.469	300,940.500	14.434
294	      M6	1	220,362.469	27,239.076	59,106.469	281,023.219	-425.754
295	      M7	1	227,108.906	25,796.719	65,239.867	298,991.062	-1,043.324
296	      M8	1	213,314.766	23,842.449	65,600.523	291,111.312	-207.684
297	      M9	1	193,818.406	21,393.303	58,972.309	254,998.172	-48.923
298	      M10	1	204,296.234	22,114.195	59,180.473	250,108.828	-452.355
299	      M11	1	217,313.906	24,901.781	63,616.324	266,140.156	-590.504
300	      M12	1	208,099.828	20,983.105	58,928.465	245,014.312	-754.202
301	      M13	1	81,459.422	6,796.289	3,058.180	4,156.921	9,297.407
302	      M14	1	79,059.844	5,942.067	2,749.110	3,858.188	6,406.472
303	      M15	1	79,686.766	6,139.425	2,869.313	3,579.022	4,253.755
304	      M16	1	76,298.375	5,568.045	2,508.159	3,359.296	5,835.823
305	      M17	1	100,336.312	8,070.814	3,359.166	4,754.546	10,898.700
306	      M18	1	88,614.805	7,121.458	3,185.583	4,415.105	10,655.074
307	      M19	1	76,999.289	5,414.761	2,558.152	3,083.686	5,136.109
308	      M20	1	81,676.789	5,613.033	2,705.033	2,627.119	5,659.134
309	      M21	1	81,521.000	5,315.675	2,858.653	3,395.965	3,942.158
310	      M22	1	92,440.242	7,495.641	3,172.298	3,994.273	8,367.901
311	      M23	1	85,051.977	5,278.004	2,458.995	2,197.254	2,629.318
312	      M24	1	96,486.125	5,870.905	2,829.502	2,318.309	3,643.704
313	      N1	1	47,734.129	5,899.555	45,234.320	294,794.188	-67.106
314	      N2	1	43,442.699	5,080.008	44,259.164	268,895.562	-1,165.772
315	      N3	1	51,107.082	6,542.438	44,874.062	255,938.047	-393.190
316	      N4	1	150,018.625	19,348.453	50,561.414	275,303.188	52.133
317	      N5	1	149,611.891	18,901.008	52,528.340	272,579.469	-239.635
318	      N6	1	145,404.438	17,225.748	54,876.953	271,603.312	-1,104.917
319	      N7	1	165,014.047	19,933.744	61,069.930	289,241.156	-235.008
320	      N8	1	151,861.781	17,915.275	58,103.148	266,139.188	13.118
321	      N9	1	151,164.000	17,426.125	60,622.961	271,607.250	124.055
322	      N10	1	147,626.625	17,175.422	58,143.051	255,422.781	-337.159
323	      N11	1	143,701.609	16,660.072	56,378.465	241,871.375	211.793
324	      N12	1	140,378.469	16,546.188	57,945.227	248,837.312	-377.555
325	      N13	1	44,533.699	3,407.869	1,678.985	1,682.524	2,917.048
326	      N14	1	40,778.344	2,766.697	1,435.197	1,652.135	2,923.518
327	      N15	1	42,909.270	3,015.855	1,564.933	1,939.292	2,233.447
328	      N16	1	65,173.590	6,349.358	52,765.672	228,710.531	-765.498
329	      N17	1	38,794.746	3,901.963	52,093.418	233,697.234	-767.504
330	      N18	1	36,755.684	3,843.240	53,186.254	246,560.094	-787.219
331	      N19	1	52,032.141	6,475.906	50,955.242	247,682.484	-33.705
332	      N20	1	46,914.957	6,130.413	47,526.406	238,834.562	-1,100.506
333	      N21	1	43,164.168	5,670.732	46,175.246	244,371.422	-767.375
334	      N22	1	356,057.750	26,253.086	47,132.082	222,111.016	2,603.826
335	      N23	1	60,207.914	6,509.761	44,000.082	263,016.969	-1,372.369
336	      N24	1	51,554.191	9,157.274	41,110.418	256,818.578	-1,179.470
337	      O1	1	84,476.961	10,267.662	45,421.605	302,056.656	-565.673
338	      O2	1	73,097.789	8,497.721	43,626.164	273,590.125	-1,465.419
339	      O3	1	96,484.086	11,646.622	44,216.012	257,275.422	-388.356
340	      O4	1	198,206.047	25,083.881	50,664.395	287,356.625	-1,570.613
341	      O5	1	218,365.109	26,795.725	58,753.758	313,637.781	-679.648
342	      O6	1	278,250.094	27,398.744	65,302.926	319,281.531	-737.925
343	      O7	1	217,695.266	25,615.189	63,286.980	314,119.812	-848.801
344	      O8	1	206,459.641	21,562.617	57,859.535	271,946.219	-1,037.495
345	      O9	1	176,138.266	19,354.301	55,362.699	256,518.438	-1,087.007
346	      O10	1	208,024.578	22,325.701	63,653.414	289,000.844	-1,119.267
347	      O11	1	183,968.172	21,764.631	60,759.109	271,194.375	-1,006.319
348	      O12	1	175,757.172	20,182.346	57,688.336	256,075.562	-482.528
349	      O13	1	89,528.391	7,424.542	3,188.913	4,425.016	10,698.174
350	      O14	1	94,065.258	8,231.598	3,515.316	5,574.769	14,105.973
351	      O15	1	87,786.586	7,250.274	3,361.977	4,941.240	11,434.095
352	      O16	1	82,298.438	6,648.152	2,936.782	4,195.305	9,241.956
353	      O17	1	95,129.352	7,663.107	3,545.885	5,058.325	10,352.422
354	      O18	1	96,865.648	7,135.388	3,099.096	4,295.530	6,928.438
355	      O19	1	92,818.312	7,722.497	2,759.838	5,027.250	12,152.313
356	      O20	1	89,444.312	6,740.990	2,779.958	4,190.815	7,407.956
357	      O21	1	87,559.492	7,112.179	2,508.210	3,442.842	8,333.177
358	      O22	1	89,602.219	6,987.208	3,358.696	4,057.904	7,480.659
359	      O23	1	90,156.320	6,107.794	3,426.842	3,829.523	3,820.089
360	      O24	1	88,620.930	5,194.999	2,421.684	2,734.754	3,348.518
361	      P1	1	80,981.461	10,610.170	46,093.672	320,181.906	-1,604.443
362	      P2	1	46,912.129	6,482.849	41,777.301	276,952.781	-1,542.069
363	      P3	1	51,410.047	7,228.058	45,300.676	282,941.500	-1,917.125
364	      P4	1	157,209.891	21,192.160	47,602.148	281,034.438	-737.046
365	      P5	1	144,413.906	18,765.281	45,917.492	259,877.312	-825.700
366	      P6	1	145,878.031	18,528.441	48,019.520	260,839.703	-1,516.587
367	      P7	1	156,198.375	19,819.330	53,247.422	276,544.219	-1,148.771
368	      P8	1	171,825.031	21,472.676	63,063.992	315,000.688	-903.956
369	      P9	1	161,680.188	20,087.730	55,104.660	267,537.000	-1,230.481
370	      P10	1	137,910.766	17,719.914	61,174.688	292,289.250	-1,546.997
371	      P11	1	103,439.477	12,550.514	53,087.219	249,236.469	529.482
372	      P12	1	150,809.688	18,535.412	56,780.609	263,078.594	-510.443
373	      P13	1	93,060.156	6,692.072	3,633.338	3,655.279	5,644.487
374	      P14	1	86,701.328	7,284.051	3,194.991	4,398.202	9,458.491
375	      P15	1	87,742.602	6,699.779	3,161.476	4,032.760	7,010.980
376	      P16	1	84,614.219	6,649.112	2,738.869	4,418.591	7,518.235
377	      P17	1	97,491.312	7,242.336	3,250.574	4,937.354	8,774.633
378	      P18	1	102,277.250	7,667.265	3,172.049	4,286.109	9,540.022
379	      P19	1	94,905.664	7,412.982	3,074.867	4,063.395	9,466.249
380	      P20	1	102,872.797	7,884.400	3,264.745	4,559.682	9,070.295
381	      P21	1	107,755.086	8,117.013	3,400.655	4,193.232	8,074.267
382	      P22	1	101,773.102	7,752.146	3,028.636	3,935.225	9,598.347
383	      P23	1	112,193.242	7,386.774	3,174.472	3,849.602	4,098.683
384	      P24	1	93,783.648	6,470.303	2,804.748	4,127.772	4,430.424
1	      A1	2	77,569.859	23,813.592	41,027.242	273,336.844	-2,736.590
2	      A2	2	71,007.547	21,418.264	40,862.703	252,836.078	-3,627.213
3	      A3	2	80,810.656	22,886.510	45,320.324	265,759.969	-2,356.139
4	      A4	2	131,800.609	16,772.793	34,086.109	193,371.953	-1,239.130
5	      A5	2	175,818.344	21,028.008	47,040.711	261,303.656	-1,941.392
6	      A6	2	156,050.453	17,904.836	44,409.176	235,195.469	-2,299.092
7	      A7	2	176,769.219	20,986.811	50,116.836	254,615.297	-2,771.640
8	      A8	2	179,291.359	20,895.777	50,409.203	248,752.250	-4,744.374
9	      A9	2	183,781.734	20,391.158	58,535.129	282,198.938	-3,188.282
10	      A10	2	182,319.703	19,860.613	53,155.445	248,771.938	-3,039.117
11	      A11	2	184,444.297	19,805.469	54,719.902	253,617.422	-4,295.374
12	      A12	2	179,969.094	19,239.107	49,499.312	225,878.766	-5,287.204
13	      A13	2	94,558.508	6,650.270	3,252.399	3,617.713	5,039.910
14	      A14	2	84,078.773	7,079.672	2,863.872	4,845.946	13,192.964
15	      A15	2	86,072.180	7,439.352	2,922.850	4,905.946	11,837.275
16	      A16	2	85,099.484	6,302.724	2,991.872	3,177.539	4,445.112
17	      A17	2	91,526.055	6,928.520	3,088.725	4,072.261	7,645.232
18	      A18	2	89,190.242	7,225.420	2,756.587	4,192.575	10,112.125
19	      A19	2	90,620.875	7,031.274	2,994.682	4,425.175	11,369.151
20	      A20	2	92,140.031	6,980.056	2,783.655	4,137.777	9,063.733
21	      A21	2	108,575.469	8,691.995	3,317.903	4,877.421	12,074.595
22	      A22	2	98,490.625	7,450.737	2,752.753	4,462.755	8,910.148
23	      A23	2	113,268.531	7,979.857	3,194.490	4,522.060	8,385.092
24	      A24	2	99,854.250	7,684.438	2,683.919	3,396.153	6,136.496
25	      B1	2	42,992.234	7,594.353	39,851.707	265,414.188	-694.603
26	      B2	2	42,493.992	4,677.266	43,436.746	271,700.875	-3,008.357
27	      B3	2	54,128.254	6,281.208	46,789.273	274,843.188	-1,019.705
28	      B4	2	192,290.812	23,986.660	52,324.496	292,931.062	-1,230.421
29	      B5	2	177,321.828	21,304.094	47,708.801	255,893.734	-1,148.808
30	      B6	2	179,446.250	19,995.006	53,418.410	277,963.625	-578.343
31	      B7	2	214,523.797	22,842.258	53,970.219	261,930.047	-334.611
32	      B8	2	192,538.828	21,238.330	56,684.203	268,337.531	-313.808
33	      B9	2	183,234.219	19,858.621	56,514.094	260,707.453	-482.326
34	      B10	2	199,933.812	21,296.896	56,542.801	255,333.500	-1,039.817
35	      B11	2	193,912.719	21,279.975	54,124.629	238,831.656	-261.299
36	      B12	2	177,820.906	18,938.123	56,140.230	249,161.297	-76.496
37	      B13	2	51,392.957	6,537.791	53,959.770	237,168.891	-467.387
38	      B14	2	44,487.617	5,883.321	54,520.438	239,830.422	-583.491
39	      B15	2	45,468.027	6,021.117	50,816.691	229,120.000	-606.945
40	      B16	2	135,010.594	15,516.070	57,953.184	268,065.625	-1,162.245
41	      B17	2	169,925.969	20,086.873	56,010.145	264,284.125	-727.437
42	      B18	2	155,441.453	17,937.043	53,468.039	262,854.656	-621.188
43	      B19	2	145,670.719	18,235.301	53,004.535	270,361.906	-750.401
44	      B20	2	145,830.844	18,703.947	49,159.500	262,789.750	-388.459
45	      B21	2	147,081.688	19,836.074	47,828.957	268,423.125	-1,637.205
46	      B22	2	140,296.328	19,339.512	44,093.812	259,732.141	-1,575.676
47	      B23	2	136,802.891	19,565.092	41,948.363	262,556.688	-1,256.274
48	      B24	2	146,439.781	21,034.289	41,300.863	274,110.750	-1,845.647
49	      C1	2	47,963.441	6,607.479	43,782.922	285,491.531	-55.360
50	      C2	2	43,950.062	5,833.646	43,968.238	265,023.031	-1,028.000
51	      C3	2	45,870.145	6,061.429	45,794.230	259,753.844	-670.769
52	      C4	2	182,677.031	21,856.932	49,833.414	270,444.562	-913.044
53	      C5	2	193,824.188	22,405.375	52,073.406	265,469.688	-405.366
54	      C6	2	185,760.703	20,429.633	51,852.184	254,806.375	-1,210.784
55	      C7	2	208,961.812	24,906.156	55,110.891	257,841.141	-731.160
56	      C8	2	182,805.438	19,818.064	52,274.090	237,138.109	-427.795
57	      C9	2	185,302.125	20,015.670	54,609.129	243,201.562	-321.017
58	      C10	2	195,410.234	20,560.762	56,327.488	241,288.203	-605.138
59	      C11	2	197,412.938	20,411.596	59,762.559	253,878.719	-707.066
60	      C12	2	187,937.672	19,560.957	55,345.863	235,175.875	-308.723
61	      C13	2	83,308.234	6,816.187	2,807.999	3,845.273	13,622.741
62	      C14	2	83,212.219	6,401.863	2,975.766	3,269.658	7,380.431
63	      C15	2	76,991.781	6,229.688	2,751.807	3,405.551	6,241.261
64	      C16	2	83,262.820	6,129.047	2,740.854	3,060.090	6,767.764
65	      C17	2	92,763.078	7,065.709	3,449.475	3,477.059	7,865.203
66	      C18	2	83,430.414	5,900.143	2,889.301	3,313.115	5,393.930
67	      C19	2	90,257.320	7,744.658	3,152.991	4,453.818	12,468.345
68	      C20	2	90,622.930	8,022.820	2,970.016	5,099.113	12,746.839
69	      C21	2	90,600.711	7,735.348	3,228.691	4,271.515	14,134.118
70	      C22	2	106,947.625	8,775.100	3,514.192	5,421.157	16,147.355
71	      C23	2	97,890.625	7,463.528	3,157.425	3,758.141	6,808.409
72	      C24	2	96,997.914	8,888.521	11,540.595	12,847.562	13,218.310
73	      D1	2	49,384.555	5,840.574	44,834.273	284,402.719	-1,399.498
74	      D2	2	44,130.359	4,925.683	43,974.355	259,438.781	-1,926.971
75	      D3	2	46,674.820	5,768.781	46,984.621	260,159.625	-870.309
76	      D4	2	173,912.156	21,182.670	48,082.684	250,843.219	-918.940
77	      D5	2	199,507.141	22,378.646	50,248.957	250,210.172	-205.831
78	      D6	2	182,229.031	20,242.725	53,533.148	254,512.406	-223.814
79	      D7	2	197,939.938	22,207.367	55,244.898	250,820.719	-847.982
80	      D8	2	198,198.625	21,465.480	58,995.238	260,601.234	-455.399
81	      D9	2	176,009.250	19,100.154	56,393.438	241,223.281	-494.234
82	      D10	2	192,234.797	20,551.355	60,787.512	255,977.312	-1,417.053
83	      D11	2	177,544.125	17,898.209	60,125.570	249,253.234	-633.268
84	      D12	2	181,807.953	18,374.189	62,662.941	258,003.125	-973.477
85	      D13	2	56,625.742	6,060.035	63,619.926	255,112.000	-480.593
86	      D14	2	42,147.242	5,137.262	60,385.914	249,448.641	-1,278.489
87	      D15	2	39,126.043	4,746.245	58,841.215	245,503.984	-1,544.685
88	      D16	2	151,661.172	15,980.414	62,937.855	271,121.312	-1,177.602
89	      D17	2	176,190.906	19,254.543	59,679.062	263,795.375	-1,212.545
90	      D18	2	154,506.172	17,079.076	59,084.535	270,003.500	-659.419
91	      D19	2	158,666.625	18,609.445	57,373.023	272,633.531	-418.606
92	      D20	2	152,188.141	17,882.506	53,857.129	268,955.094	-324.307
93	      D21	2	156,597.922	19,804.662	52,856.188	276,594.750	-1,149.366
94	      D22	2	156,929.234	20,122.793	48,237.512	268,150.750	-900.375
95	      D23	2	148,907.328	20,167.578	46,205.703	270,899.969	-772.231
96	      D24	2	159,081.391	22,306.783	45,857.645	287,923.500	-1,086.021
97	      E1	2	48,845.051	5,956.214	44,277.559	268,558.656	99.448
98	      E2	2	48,281.016	5,951.003	45,610.062	260,187.172	-975.384
99	      E3	2	44,922.508	5,769.565	45,232.820	242,644.188	-752.314
100	      E4	2	185,726.188	21,737.617	50,833.672	260,724.750	-237.311
101	      E5	2	191,041.422	21,601.100	54,713.188	265,768.844	-356.541
102	      E6	2	188,677.062	20,309.338	60,661.188	280,501.906	-518.470
103	      E7	2	185,710.250	20,223.041	55,808.250	248,647.750	-820.430
104	      E8	2	183,086.703	19,249.514	58,065.379	248,311.016	-876.954
105	      E9	2	194,807.469	20,164.914	63,572.293	264,945.625	-460.432
106	      E10	2	178,925.688	18,506.520	57,586.926	234,867.953	-1,233.177
107	      E11	2	183,029.766	18,851.035	61,215.359	244,424.094	-377.916
108	      E12	2	196,734.359	20,990.459	63,824.949	253,281.750	-738.251
109	      E13	2	77,895.164	6,359.862	3,032.350	3,842.680	9,359.878
110	      E14	2	84,087.453	7,244.443	3,221.324	4,176.997	10,698.117
111	      E15	2	82,524.672	7,069.990	3,155.110	5,015.089	11,856.096
112	      E16	2	79,429.367	5,472.883	3,120.630	3,615.827	3,524.553
113	      E17	2	90,695.984	6,173.228	3,384.830	3,629.835	3,231.938
114	      E18	2	82,619.148	5,879.500	3,203.208	3,476.942	3,690.465
115	      E19	2	86,140.609	5,924.068	2,943.602	3,739.373	5,045.803
116	      E20	2	92,719.109	6,403.196	3,255.769	3,466.773	4,984.218
117	      E21	2	88,391.688	6,035.372	2,888.928	3,333.004	5,233.620
118	      E22	2	84,465.289	5,640.650	2,392.826	2,859.412	3,921.289
119	      E23	2	97,088.820	7,829.928	3,127.509	4,647.347	12,464.909
120	      E24	2	102,748.094	7,875.855	2,922.200	4,338.122	9,406.950
121	      F1	2	57,371.406	6,877.939	46,111.559	278,100.750	-451.407
122	      F2	2	55,567.641	6,724.042	54,535.246	304,837.344	732.808
123	      F3	2	45,402.113	5,843.567	49,125.223	261,311.141	-459.764
124	      F4	2	218,801.156	25,758.184	61,340.109	309,273.906	-1,062.404
125	      F5	2	190,117.016	21,762.965	54,690.469	261,153.391	-1,357.031
126	      F6	2	215,483.250	23,090.996	63,276.430	286,953.844	-1,420.522
127	      F7	2	206,346.062	22,599.676	61,647.086	267,508.812	-827.674
128	      F8	2	198,775.703	20,982.562	60,807.297	254,493.484	-1,335.207
129	      F9	2	193,502.703	20,461.500	61,139.855	249,424.969	-653.023
130	      F10	2	181,633.984	19,176.418	62,566.984	248,736.484	713.733
131	      F11	2	198,997.703	20,341.953	68,496.133	265,392.812	-1,485.408
132	      F12	2	191,219.922	20,286.465	63,024.406	247,717.375	-1,708.392
133	      F13	2	43,826.605	5,448.095	63,415.094	244,571.031	-1,222.671
134	      F14	2	47,006.641	5,670.914	65,576.969	257,473.016	-1,358.002
135	      F15	2	56,439.012	6,020.590	67,889.211	267,083.438	-920.217
136	      F16	2	150,328.375	15,837.387	63,082.066	256,840.203	-1,896.554
137	      F17	2	157,287.672	16,546.781	61,689.285	257,831.812	-933.069
138	      F18	2	169,366.750	17,891.320	62,420.762	271,316.875	-1,171.252
139	      F19	2	131,313.641	14,368.537	55,288.992	248,425.000	-887.595
140	      F20	2	154,829.891	17,076.412	57,239.180	279,734.562	-423.019
141	      F21	2	175,187.750	21,756.367	56,386.871	280,756.750	-465.835
142	      F22	2	171,310.719	22,211.549	54,552.016	286,922.500	-403.019
143	      F23	2	175,155.250	22,540.988	52,508.660	296,467.594	-395.430
144	      F24	2	168,483.469	23,135.189	47,632.812	285,805.562	-423.208
145	      G1	2	51,273.715	6,834.529	49,138.648	293,230.281	-320.632
146	      G2	2	44,707.086	5,272.684	46,859.445	261,176.453	-1,245.467
147	      G3	2	59,109.160	8,805.396	58,012.336	302,343.094	-1,348.887
148	      G4	2	196,736.344	22,781.406	53,126.008	264,338.875	-530.688
149	      G5	2	189,555.953	21,222.443	54,506.391	256,602.469	-1,492.842
150	      G6	2	197,354.547	20,700.754	56,631.637	254,267.125	-1,395.321
151	      G7	2	223,704.688	23,921.344	65,900.453	281,281.750	-1,437.698
152	      G8	2	197,125.203	20,561.594	66,295.133	269,377.719	-1,811.985
153	      G9	2	193,697.578	19,312.291	61,263.152	247,625.562	-1,693.714
154	      G10	2	196,188.875	20,077.643	63,850.461	250,059.469	-1,738.599
155	      G11	2	183,417.484	18,400.818	61,233.707	235,894.500	-1,492.891
156	      G12	2	193,066.562	19,403.041	63,363.812	240,719.594	-1,393.554
157	      G13	2	75,359.531	5,767.888	3,042.228	3,063.536	5,499.396
158	      G14	2	68,806.367	4,672.074	2,967.217	2,926.110	1,937.814
159	      G15	2	76,719.766	5,714.248	3,198.763	3,569.277	5,333.558
160	      G16	2	91,264.273	6,346.606	3,631.648	4,041.059	4,923.494
161	      G17	2	78,313.414	5,641.735	3,326.480	3,418.874	5,362.859
162	      G18	2	94,900.039	7,583.898	3,381.729	4,753.302	10,917.763
163	      G19	2	85,060.500	7,412.057	3,003.213	4,716.552	12,330.621
164	      G20	2	85,048.602	5,714.708	2,871.409	3,244.369	2,698.553
165	      G21	2	78,218.805	5,374.316	2,457.078	2,907.707	3,941.438
166	      G22	2	100,286.500	7,678.373	3,495.781	4,410.382	7,322.090
167	      G23	2	99,174.852	8,213.641	3,172.893	5,128.878	14,631.505
168	      G24	2	101,090.711	8,075.637	3,131.585	4,227.745	9,060.139
169	      H1	2	63,155.969	8,007.646	51,446.285	304,127.094	-1,192.927
170	      H2	2	47,650.055	6,099.441	48,094.621	266,041.531	-1,558.447
171	      H3	2	54,097.164	6,939.601	59,458.586	308,495.125	-1,438.304
172	      H4	2	170,691.906	20,018.373	51,937.445	257,723.406	-1,408.519
173	      H5	2	190,899.156	21,461.213	60,463.531	285,094.906	-2,123.640
174	      H6	2	237,689.609	26,906.645	65,494.086	289,805.000	-1,633.302
175	      H7	2	201,197.047	21,469.654	68,328.234	291,262.156	-1,443.745
176	      H8	2	190,861.594	20,176.664	63,371.895	259,595.250	-1,482.827
177	      H9	2	175,841.016	17,920.174	63,673.914	257,198.969	-1,500.165
178	      H10	2	168,080.016	17,659.389	62,794.328	245,870.719	-1,483.577
179	      H11	2	181,567.906	18,102.854	68,821.438	266,206.938	-2,041.507
180	      H12	2	194,930.391	23,792.646	63,402.441	238,889.500	-1,160.309
181	      H13	2	72,190.180	8,399.264	69,906.898	265,870.344	-2,401.277
182	      H14	2	43,038.793	5,201.122	64,504.805	247,700.453	-2,354.211
183	      H15	2	58,570.906	5,825.975	68,118.984	264,754.938	-2,653.218
184	      H16	2	159,480.453	16,212.914	67,980.398	275,180.688	-2,607.509
185	      H17	2	173,129.891	17,625.615	68,159.906	278,974.969	-1,846.692
186	      H18	2	192,147.781	19,897.314	61,687.070	261,865.016	-1,312.980
187	      H19	2	180,285.969	20,220.646	63,098.578	279,915.875	-1,940.948
188	      H20	2	171,177.500	19,708.432	57,736.898	267,236.625	-1,604.752
189	      H21	2	174,299.172	21,426.510	56,868.441	277,446.375	-1,098.427
190	      H22	2	174,125.969	22,126.072	50,355.301	260,721.969	-1,208.654
191	      H23	2	172,923.344	22,988.254	52,678.789	292,010.031	-1,158.837
192	      H24	2	213,847.375	29,107.369	58,777.691	341,869.812	-914.481
193	      I1	2	41,694.105	5,159.950	48,237.508	288,469.656	-1,254.332
194	      I2	2	44,196.664	5,762.898	47,011.730	263,790.500	-1,217.435
195	      I3	2	51,830.875	6,720.338	45,889.031	235,625.906	-1,116.521
196	      I4	2	230,417.688	26,299.891	62,809.289	311,772.156	-2,025.959
197	      I5	2	242,462.297	26,209.328	68,872.297	323,282.000	-1,349.656
198	      I6	2	198,802.641	20,804.174	58,064.559	259,834.344	-1,713.158
199	      I7	2	223,483.250	23,593.004	59,560.199	252,598.953	-969.411
200	      I8	2	199,433.594	20,558.645	59,749.426	245,674.312	-1,191.088
201	      I9	2	221,734.375	22,591.141	68,203.406	273,366.719	-1,652.621
202	      I10	2	201,753.344	19,715.805	62,714.141	245,921.750	-2,324.316
203	      I11	2	216,679.062	21,222.262	65,780.594	254,070.312	-710.454
204	      I12	2	210,703.688	20,615.170	64,542.820	247,795.031	-1,502.949
205	      I13	2	80,522.781	6,740.562	3,048.969	3,721.833	8,472.719
206	      I14	2	80,951.227	7,241.733	3,311.388	4,234.923	11,069.559
207	      I15	2	76,112.102	5,380.107	2,880.597	3,972.786	3,789.128
208	      I16	2	86,156.922	6,135.909	3,218.051	3,874.067	4,512.103
209	      I17	2	105,992.305	7,559.374	4,305.220	4,437.922	4,897.997
210	      I18	2	88,972.086	6,555.766	3,288.977	4,153.711	4,375.592
211	      I19	2	87,347.820	6,486.285	3,017.120	3,356.041	4,984.728
212	      I20	2	84,681.328	5,535.142	2,805.709	2,778.466	1,813.755
213	      I21	2	85,558.109	5,883.724	2,913.100	2,812.482	2,457.261
214	      I22	2	92,004.930	6,354.196	3,067.966	3,062.359	2,870.586
215	      I23	2	86,687.625	6,055.278	2,492.215	2,514.387	2,609.570
216	      I24	2	100,119.602	7,725.816	2,746.322	3,333.804	6,290.991
217	      J1	2	48,810.328	5,426.493	49,007.535	294,569.531	-836.473
218	      J2	2	46,069.395	5,274.029	48,703.094	272,097.281	-612.635
219	      J3	2	46,742.430	5,361.334	52,073.340	273,131.969	-1,200.868
220	      J4	2	220,040.172	23,424.654	64,662.449	321,765.594	-2,251.173
221	      J5	2	179,107.891	18,432.439	55,884.352	264,727.781	-1,399.555
222	      J6	2	181,972.375	18,044.859	59,539.598	267,990.375	-418.331
223	      J7	2	186,692.875	18,299.059	67,021.734	288,338.719	-1,256.777
224	      J8	2	188,627.422	18,220.971	63,604.426	262,986.188	-1,174.722
225	      J9	2	181,971.531	17,798.791	62,577.598	253,274.812	-884.253
226	      J10	2	163,178.578	16,267.682	62,688.449	248,679.297	-850.864
227	      J11	2	169,902.562	16,422.363	71,086.453	277,336.781	-2,088.023
228	      J12	2	164,879.641	16,208.951	66,753.172	257,630.531	-1,268.726
229	      J13	2	42,846.707	4,954.333	69,383.430	267,528.031	-2,645.041
230	      J14	2	50,643.332	6,237.941	68,071.039	262,546.125	-1,536.571
231	      J15	2	44,428.074	5,051.319	69,345.195	271,080.375	-3,037.115
232	      J16	2	162,692.875	16,923.195	67,819.984	275,127.781	-1,794.807
233	      J17	2	150,388.547	15,956.099	64,427.820	268,037.969	-2,858.641
234	      J18	2	175,272.172	18,260.336	67,626.070	289,568.406	-1,493.643
235	      J19	2	171,216.578	19,773.205	61,760.441	276,400.125	-873.934
236	      J20	2	164,577.094	18,974.115	59,510.777	280,770.562	-946.006
237	      J21	2	168,187.828	20,166.488	58,684.977	291,020.219	-701.597
238	      J22	2	167,262.984	20,881.732	52,040.699	273,610.688	-1,150.650
239	      J23	2	169,217.969	22,644.520	49,921.082	277,258.406	-1,082.070
240	      J24	2	186,170.047	24,611.611	55,358.527	328,373.531	-226.258
241	      K1	2	49,961.059	5,938.722	47,213.570	287,886.438	-816.829
242	      K2	2	45,064.082	5,340.952	50,707.824	289,292.719	-775.781
243	      K3	2	40,406.281	4,916.673	54,214.020	291,764.812	-1,305.440
244	      K4	2	276,219.812	32,592.727	66,172.320	325,286.062	-612.043
245	      K5	2	212,201.375	23,933.246	57,464.191	274,319.625	-780.991
246	      K6	2	307,116.875	33,648.496	72,137.766	321,095.219	-909.402
247	      K7	2	277,867.656	29,866.969	74,021.555	322,583.062	-1,323.771
248	      K8	2	228,776.719	24,624.031	62,069.609	261,468.578	-1,479.635
249	      K9	2	207,329.922	22,074.277	60,579.207	251,071.016	-498.889
250	      K10	2	205,314.625	20,582.291	63,384.336	253,701.781	-1,463.482
251	      K11	2	198,217.609	20,045.641	62,262.164	245,055.609	2,682.805
252	      K12	2	236,266.547	24,561.154	67,056.602	261,757.625	-374.211
253	      K13	2	63,533.773	3,557.085	2,091.919	2,014.656	1,287.326
254	      K14	2	64,689.457	4,204.016	2,289.729	2,103.811	2,305.124
255	      K15	2	80,707.656	5,068.563	3,036.951	3,129.256	1,342.756
256	      K16	2	74,851.078	5,645.895	3,070.504	3,378.977	5,470.382
257	      K17	2	77,933.133	5,846.357	3,006.050	3,145.754	4,705.464
258	      K18	2	81,805.727	5,620.671	3,075.786	3,456.615	2,770.110
259	      K19	2	99,438.633	6,022.139	3,371.690	3,383.388	2,324.545
260	      K20	2	80,131.367	5,451.503	2,604.762	3,100.397	4,334.532
261	      K21	2	79,615.891	5,675.176	2,598.979	3,424.334	4,288.368
262	      K22	2	45,248.234	3,018.001	1,162.662	1,996.759	3,226.945
263	      K23	2	92,805.641	6,768.300	2,770.389	3,384.624	6,729.519
264	      K24	2	106,202.297	7,123.506	3,149.170	3,213.314	4,002.322
265	      L1	2	50,578.688	6,005.284	46,891.297	287,644.156	-699.872
266	      L2	2	47,403.855	5,594.497	46,581.613	267,971.062	-1,601.266
267	      L3	2	47,527.941	5,452.691	47,792.254	259,656.359	-1,128.360
268	      L4	2	190,842.438	23,790.881	59,683.453	306,286.156	-564.915
269	      L5	2	199,163.641	23,362.326	64,918.566	315,348.719	-1,271.416
270	      L6	2	180,272.922	19,891.205	60,970.191	282,276.281	-1,539.996
271	      L7	2	173,830.125	20,046.150	59,001.047	261,012.984	-687.792
272	      L8	2	170,229.844	18,558.973	61,486.930	265,521.438	-289.242
273	      L9	2	162,389.438	18,165.186	61,337.273	257,015.203	-974.902
274	      L10	2	162,917.922	17,398.908	64,064.199	264,106.156	-1,499.110
275	      L11	2	157,740.516	16,860.838	61,129.969	247,209.281	-691.463
276	      L12	2	160,440.031	16,906.596	65,119.059	259,769.719	-1,466.387
277	      L13	2	42,264.934	5,082.792	61,348.059	245,390.453	-1,164.253
278	      L14	2	39,018.551	4,376.210	63,494.988	255,196.531	-958.654
279	      L15	2	41,492.465	4,719.771	60,105.812	243,995.531	-1,536.937
280	      L16	2	151,669.016	16,057.345	63,255.176	263,970.750	-1,453.269
281	      L17	2	159,213.531	17,123.371	64,655.094	278,362.719	-1,285.434
282	      L18	2	154,851.891	17,297.996	59,906.863	266,737.406	-1,822.801
283	      L19	2	157,912.484	18,192.217	59,783.121	277,176.812	-1,802.927
284	      L20	2	170,964.156	19,907.654	60,174.094	291,535.000	-1,113.984
285	      L21	2	163,272.531	20,488.434	54,153.348	275,474.125	-1,124.539
286	      L22	2	156,900.906	20,204.154	49,396.250	267,355.969	-435.022
287	      L23	2	160,553.562	21,281.807	48,491.473	280,922.562	-1,924.150
288	      L24	2	175,847.578	24,235.781	49,264.535	299,804.688	-883.995
289	      M1	2	49,309.051	6,683.448	42,566.805	268,399.688	-115.308
290	      M2	2	43,686.637	5,438.934	44,017.539	259,847.297	-957.592
291	      M3	2	50,319.484	6,900.222	47,323.172	264,074.344	-580.360
292	      M4	2	222,038.766	26,949.178	53,601.883	283,409.312	-911.875
293	      M5	2	233,408.781	27,489.117	59,685.078	298,396.812	-874.399
294	      M6	2	243,514.391	29,204.246	58,341.203	276,615.344	-598.825
295	      M7	2	250,785.891	27,916.736	64,436.250	293,103.375	-966.474
296	      M8	2	236,396.766	25,554.008	64,903.973	286,472.219	-329.940
297	      M9	2	216,117.562	23,114.354	58,103.500	250,932.719	-193.631
298	      M10	2	223,277.359	23,578.342	58,280.883	244,584.766	-568.544
299	      M11	2	239,585.172	27,093.354	62,797.410	261,252.016	-561.965
300	      M12	2	227,364.391	22,589.426	58,106.855	239,383.266	-785.183
301	      M13	2	79,946.438	6,796.946	3,044.360	4,133.925	9,893.764
302	      M14	2	76,373.422	5,748.060	2,948.988	3,966.434	6,105.291
303	      M15	2	78,026.719	6,145.068	3,018.678	3,514.017	4,588.458
304	      M16	2	75,476.219	5,663.010	2,758.541	3,031.073	5,664.252
305	      M17	2	98,164.148	7,845.274	3,345.613	4,770.874	11,203.597
306	      M18	2	88,597.875	7,375.044	2,894.505	4,638.121	10,952.769
307	      M19	2	76,892.695	5,515.719	2,752.059	3,174.510	4,672.195
308	      M20	2	81,370.828	6,031.187	2,856.787	2,955.301	5,439.447
309	      M21	2	81,085.305	5,629.529	2,794.257	3,231.837	3,912.743
310	      M22	2	92,139.102	7,551.060	3,163.960	4,135.781	8,595.722
311	      M23	2	84,441.625	5,459.949	2,512.204	2,380.372	2,803.808
312	      M24	2	96,188.328	6,141.622	2,790.142	2,454.902	3,396.083
313	      N1	2	47,985.570	6,174.631	43,807.000	286,107.500	84.251
314	      N2	2	44,066.789	5,453.900	42,920.750	263,136.656	-862.478
315	      N3	2	50,204.805	6,943.048	43,579.043	249,627.359	-332.832
316	      N4	2	165,456.391	21,028.004	49,850.336	270,748.781	-43.670
317	      N5	2	164,997.484	19,954.139	51,842.777	268,644.000	-488.778
318	      N6	2	160,240.422	19,095.061	54,085.031	267,879.875	-316.272
319	      N7	2	182,265.516	21,183.125	60,396.379	285,403.375	-326.518
320	      N8	2	167,067.141	18,747.822	56,701.812	259,454.516	-32.166
321	      N9	2	166,755.250	18,734.396	59,298.430	264,763.000	-81.890
322	      N10	2	163,449.938	18,440.895	57,293.812	250,269.672	-315.152
323	      N11	2	157,848.891	17,604.561	55,453.719	237,267.016	163.700
324	      N12	2	154,016.938	17,262.082	56,492.871	242,067.578	-715.999
325	      N13	2	42,240.324	2,904.447	1,447.061	1,388.108	2,800.743
326	      N14	2	40,548.770	2,880.450	1,473.960	1,706.763	2,928.564
327	      N15	2	41,263.598	3,193.102	1,551.995	1,996.958	2,318.361
328	      N16	2	65,635.477	6,254.726	52,071.062	225,419.359	-873.176
329	      N17	2	39,070.266	4,125.735	51,325.141	231,152.719	-558.710
330	      N18	2	37,487.801	4,299.503	52,110.633	242,987.047	-833.684
331	      N19	2	53,141.887	6,831.613	50,029.516	242,338.891	-14.218
332	      N20	2	47,509.062	6,546.116	46,341.527	233,248.062	-1,191.960
333	      N21	2	42,504.176	5,841.359	45,048.777	238,929.406	-807.601
334	      N22	2	353,036.625	25,866.004	46,514.281	218,325.234	2,199.773
335	      N23	2	59,219.980	6,523.581	42,944.402	256,356.156	-1,365.125
336	      N24	2	51,753.312	9,379.688	40,323.633	249,810.453	-1,492.516
337	      O1	2	82,858.211	10,156.563	43,804.590	292,963.562	-644.685
338	      O2	2	71,818.062	8,837.957	42,187.098	265,478.656	-1,897.845
339	      O3	2	97,680.688	12,337.500	43,176.133	250,082.984	-313.365
340	      O4	2	218,856.078	27,448.490	49,612.293	280,819.344	-1,735.615
341	      O5	2	238,711.625	29,119.627	57,018.359	305,255.719	-744.369
342	      O6	2	298,769.375	29,835.924	64,091.168	310,418.469	-1,445.060
343	      O7	2	239,963.875	27,730.775	61,686.641	304,338.688	-724.206
344	      O8	2	227,489.281	23,281.293	57,029.949	267,054.250	-1,016.016
345	      O9	2	195,411.578	20,639.307	54,507.789	250,844.844	-943.228
346	      O10	2	229,947.516	24,788.809	62,846.461	283,761.562	-821.608
347	      O11	2	206,943.922	23,291.562	59,006.566	263,757.000	-771.708
348	      O12	2	195,967.656	21,915.498	56,481.719	249,134.500	-638.436
349	      O13	2	88,016.969	7,195.124	3,234.230	4,223.336	10,780.275
350	      O14	2	93,777.344	7,852.790	3,635.839	5,355.034	13,555.089
351	      O15	2	86,870.883	7,240.631	3,510.907	4,975.909	10,681.206
352	      O16	2	82,379.805	6,804.971	3,051.046	4,078.280	9,169.332
353	      O17	2	93,332.469	7,359.157	3,417.928	5,049.194	10,343.496
354	      O18	2	96,383.875	7,445.853	3,119.246	4,099.651	6,366.059
355	      O19	2	91,213.602	7,854.826	2,923.543	5,085.281	11,938.895
356	      O20	2	89,357.836	6,897.840	2,655.596	3,881.685	7,664.066
357	      O21	2	87,847.586	7,116.713	2,548.145	3,585.551	7,823.438
358	      O22	2	88,366.047	6,461.560	3,659.643	4,148.820	7,149.550
359	      O23	2	90,425.117	6,561.875	3,244.056	3,561.450	3,527.529
360	      O24	2	88,321.555	5,660.409	2,590.928	2,607.132	3,074.833
361	      P1	2	81,006.273	10,799.143	44,972.910	310,866.438	-1,812.986
362	      P2	2	45,543.145	6,297.440	40,288.383	269,548.562	-1,789.047
363	      P3	2	49,847.930	6,639.837	43,882.492	275,353.406	-2,068.170
364	      P4	2	171,653.297	22,833.564	46,525.414	273,947.219	-590.189
365	      P5	2	159,336.094	20,240.012	45,312.820	253,436.703	-1,010.104
366	      P6	2	159,633.344	19,750.953	46,957.695	253,479.812	-1,785.293
367	      P7	2	169,934.922	21,611.119	51,772.047	268,049.688	-1,192.516
368	      P8	2	188,881.156	22,947.930	61,260.555	305,246.594	-1,212.754
369	      P9	2	175,367.641	21,249.385	54,129.246	260,574.828	-1,326.016
370	      P10	2	148,211.516	18,510.561	59,589.465	283,499.562	-1,638.806
371	      P11	2	109,781.562	13,383.562	51,523.418	242,401.375	438.979
372	      P12	2	162,625.344	19,851.658	55,252.727	256,341.516	-736.120
373	      P13	2	92,192.500	6,913.917	3,522.056	3,839.242	6,405.761
374	      P14	2	85,879.898	7,309.571	3,501.798	4,413.640	10,053.955
375	      P15	2	87,711.781	6,559.640	3,079.981	4,229.888	7,649.791
376	      P16	2	84,016.219	6,441.599	2,726.785	4,195.288	7,671.614
377	      P17	2	94,720.203	7,444.623	3,470.040	4,649.611	8,114.106
378	      P18	2	100,454.984	7,615.540	3,337.759	4,073.981	8,797.116
379	      P19	2	92,365.102	7,446.210	2,972.147	3,865.435	8,514.727
380	      P20	2	101,826.188	7,565.672	3,228.982	4,609.124	8,272.174
381	      P21	2	105,702.672	8,264.938	3,571.752	4,156.244	7,802.664
382	      P22	2	100,524.102	7,841.333	2,934.556	3,836.274	9,082.623
383	      P23	2	112,685.836	7,348.206	3,321.386	3,837.546	3,327.772
384	      P24	2	92,819.336	6,382.341	2,840.335	3,903.670	4,137.366
1	      A1	3	76,932.414	23,861.645	40,090.207	267,256.281	-2,226.190
2	      A2	3	69,904.312	21,761.387	39,781.961	248,451.328	-3,497.332
3	      A3	3	79,183.555	22,907.723	44,370.445	261,408.609	-2,458.206
4	      A4	3	128,892.844	16,367.932	33,471.270	189,478.000	-1,097.308
5	      A5	3	179,850.672	21,459.967	45,849.316	255,658.484	-1,996.377
6	      A6	3	160,031.703	18,175.967	43,305.879	229,900.375	-2,013.064
7	      A7	3	181,681.078	21,307.184	48,707.988	249,796.344	-2,631.907
8	      A8	3	184,192.344	21,484.260	49,536.125	243,972.328	-4,568.537
9	      A9	3	189,386.781	21,242.039	57,283.637	276,418.812	-3,388.101
10	      A10	3	186,555.828	20,794.639	52,479.957	244,553.062	-3,529.027
11	      A11	3	189,302.969	20,324.123	53,641.414	249,503.750	-4,574.489
12	      A12	3	185,656.250	19,872.170	49,008.309	223,857.969	-5,044.122
13	      A13	3	94,452.883	6,812.046	2,872.395	3,794.353	4,421.514
14	      A14	3	84,837.750	7,204.489	2,866.093	4,716.130	13,534.788
15	      A15	3	85,986.336	7,532.170	3,238.887	4,406.382	12,073.661
16	      A16	3	85,108.922	6,126.521	2,909.639	3,028.470	4,363.623
17	      A17	3	90,855.250	6,980.991	3,322.771	4,226.017	7,630.847
18	      A18	3	89,114.289	7,265.148	2,824.247	4,371.584	9,939.435
19	      A19	3	91,028.266	7,494.510	2,913.834	4,350.524	11,229.849
20	      A20	3	92,393.641	7,079.270	2,919.719	4,045.978	9,051.015
21	      A21	3	108,469.125	8,853.500	3,268.329	4,949.466	12,247.857
22	      A22	3	97,789.562	7,471.708	3,155.085	4,373.168	8,947.727
23	      A23	3	113,398.852	8,035.256	3,378.501	4,641.361	8,301.635
24	      A24	3	101,093.398	7,362.147	2,625.860	3,384.099	6,615.231
25	      B1	3	42,906.090	7,717.726	38,846.824	260,095.062	-1,228.564
26	      B2	3	40,796.125	5,006.948	42,632.406	267,288.406	-3,059.689
27	      B3	3	51,681.309	6,648.466	45,966.586	270,528.156	-982.023
28	      B4	3	202,476.500	25,328.619	51,280.867	289,694.719	-1,359.760
29	      B5	3	181,742.641	21,760.055	46,519.816	250,658.078	-1,136.105
30	      B6	3	184,338.312	20,954.066	52,692.953	273,997.688	-787.024
31	      B7	3	221,008.734	23,431.336	53,132.371	257,457.250	-82.264
32	      B8	3	197,841.406	21,657.371	55,321.203	263,057.312	-739.744
33	      B9	3	186,325.625	20,609.680	55,248.098	255,511.328	-574.535
34	      B10	3	204,851.516	21,579.174	55,838.824	252,295.688	-1,088.420
35	      B11	3	198,454.953	21,604.043	53,176.281	234,803.781	-585.068
36	      B12	3	183,521.953	19,197.076	54,955.059	244,833.219	-520.022
37	      B13	3	49,888.691	6,427.615	52,873.281	232,379.781	-547.790
38	      B14	3	45,055.543	5,937.521	53,710.852	236,863.562	-783.776
39	      B15	3	46,972.355	6,046.518	50,283.484	225,546.625	-282.777
40	      B16	3	141,294.250	16,255.966	56,384.277	263,615.938	-900.703
41	      B17	3	174,956.125	20,733.684	54,866.672	260,070.656	-688.951
42	      B18	3	159,779.062	18,617.830	52,624.035	259,693.234	-583.375
43	      B19	3	149,879.359	18,616.941	51,916.145	265,866.750	-661.485
44	      B20	3	148,689.516	18,966.535	48,144.953	257,136.859	-558.782
45	      B21	3	150,021.734	20,643.650	46,603.371	263,087.969	-1,502.898
46	      B22	3	143,140.812	19,360.725	43,168.410	255,988.094	-1,754.600
47	      B23	3	140,920.203	20,164.648	41,060.793	257,948.125	-893.354
48	      B24	3	149,613.547	21,729.670	40,339.492	269,084.469	-1,786.256
49	      C1	3	48,084.566	6,576.693	43,082.230	280,126.250	-430.374
50	      C2	3	43,298.922	5,873.807	43,016.941	260,238.984	-1,495.710
51	      C3	3	44,613.316	6,045.295	44,769.348	255,003.266	-829.060
52	      C4	3	195,173.547	23,068.320	49,119.477	266,949.719	-976.621
53	      C5	3	200,040.766	23,228.611	50,671.016	260,391.547	-551.312
54	      C6	3	188,390.000	20,708.359	50,419.234	249,634.828	-1,177.958
55	      C7	3	214,284.156	25,689.771	53,947.543	253,094.766	-790.797
56	      C8	3	186,485.172	20,227.314	51,145.289	233,989.562	-1,017.055
57	      C9	3	190,466.797	20,690.029	53,527.637	239,042.469	-569.676
58	      C10	3	200,900.703	20,696.709	55,358.922	238,597.266	-718.351
59	      C11	3	201,262.906	21,033.023	58,520.504	249,301.625	-948.579
60	      C12	3	190,023.266	19,821.211	54,484.859	231,324.969	-554.839
61	      C13	3	81,662.219	7,242.138	2,754.802	4,054.644	13,492.530
62	      C14	3	83,006.898	6,354.419	2,892.642	3,610.605	7,033.268
63	      C15	3	76,508.242	6,023.235	2,652.587	3,324.173	6,399.005
64	      C16	3	82,601.094	6,720.046	2,788.890	3,067.969	6,352.339
65	      C17	3	91,447.547	7,334.396	3,249.733	3,811.546	8,028.855
66	      C18	3	82,587.094	5,924.793	2,832.511	3,453.023	5,135.210
67	      C19	3	89,922.406	7,566.658	3,078.122	4,615.473	11,927.742
68	      C20	3	89,914.977	7,780.064	3,088.738	4,935.797	12,837.616
69	      C21	3	89,723.445	7,922.585	3,148.210	4,262.549	13,646.612
70	      C22	3	106,892.141	8,743.289	3,374.331	5,577.262	16,371.926
71	      C23	3	98,521.992	7,263.777	2,798.052	3,870.866	7,417.193
72	      C24	3	96,476.734	9,188.887	11,440.437	12,717.535	12,971.821
73	      D1	3	47,763.215	6,677.794	43,888.105	278,529.875	-1,168.672
74	      D2	3	44,785.852	5,494.957	42,872.426	253,877.609	-2,129.525
75	      D3	3	45,032.449	5,894.161	46,206.762	254,426.375	-959.204
76	      D4	3	180,312.547	21,708.070	47,235.684	246,330.297	-967.555
77	      D5	3	204,980.125	23,569.844	49,352.547	246,847.031	-506.478
78	      D6	3	184,685.484	20,691.551	52,239.551	249,885.094	-368.271
79	      D7	3	201,300.344	22,661.445	54,169.859	246,731.938	-640.360
80	      D8	3	203,076.578	21,949.498	57,836.570	254,785.656	-581.824
81	      D9	3	180,434.219	19,643.814	55,284.441	236,958.906	372.675
82	      D10	3	196,994.250	20,674.066	59,724.348	251,200.250	-1,207.903
83	      D11	3	183,388.234	18,326.924	59,212.902	247,132.859	-210.093
84	      D12	3	185,329.344	18,939.977	61,397.516	253,782.719	-522.705
85	      D13	3	56,541.414	6,315.753	62,158.742	251,537.344	-70.644
86	      D14	3	41,177.824	5,041.420	59,531.078	245,314.953	-1,363.619
87	      D15	3	38,526.344	4,867.682	57,574.691	240,599.688	-1,247.115
88	      D16	3	156,529.000	16,511.625	61,799.219	267,279.344	-1,044.356
89	      D17	3	180,871.016	19,971.111	58,720.262	259,512.281	-1,018.208
90	      D18	3	159,607.859	17,377.969	58,041.629	265,999.406	-948.729
91	      D19	3	163,666.016	19,110.125	56,365.539	268,311.312	-463.819
92	      D20	3	156,983.031	18,795.195	53,268.406	264,630.906	-325.470
93	      D21	3	160,606.891	20,542.932	51,557.570	271,613.625	-799.976
94	      D22	3	160,826.938	20,809.447	47,219.453	263,466.031	-762.235
95	      D23	3	153,944.453	20,901.441	45,375.484	266,339.875	-635.810
96	      D24	3	163,993.797	23,041.971	44,728.277	282,856.406	-1,511.998
97	      E1	3	48,987.273	6,031.390	43,401.828	264,624.094	-36.462
98	      E2	3	47,872.512	6,080.171	44,317.938	254,482.109	-824.541
99	      E3	3	44,999.816	5,873.531	44,308.820	240,426.141	-1,147.952
100	      E4	3	191,005.859	22,327.488	49,484.316	255,308.219	-134.847
101	      E5	3	195,158.062	22,004.025	53,332.957	259,404.797	-528.570
102	      E6	3	197,205.297	21,274.084	59,746.941	278,279.062	-444.071
103	      E7	3	191,239.203	20,521.656	54,624.930	243,755.297	-998.237
104	      E8	3	188,853.203	19,954.703	56,683.020	245,302.000	-647.015
105	      E9	3	199,494.047	20,652.385	61,981.316	258,951.812	-430.972
106	      E10	3	182,170.016	18,461.961	57,003.551	232,892.203	-1,524.908
107	      E11	3	188,621.969	19,412.201	60,415.547	241,622.562	-543.625
108	      E12	3	201,981.422	21,465.961	63,035.008	250,479.594	-732.233
109	      E13	3	78,305.516	6,574.387	2,900.087	3,819.826	10,186.403
110	      E14	3	83,387.133	7,558.805	3,084.310	4,359.091	11,394.380
111	      E15	3	82,637.242	7,203.337	3,090.038	5,033.917	12,356.097
112	      E16	3	79,138.336	5,663.154	3,181.599	3,681.617	3,682.585
113	      E17	3	90,366.289	6,081.450	3,192.071	3,565.642	3,344.250
114	      E18	3	82,607.891	6,006.812	3,358.140	3,407.338	3,719.979
115	      E19	3	85,099.055	5,619.726	3,048.965	3,614.834	5,864.623
116	      E20	3	92,340.469	6,460.556	2,972.777	3,355.415	5,048.054
117	      E21	3	88,055.664	6,425.497	2,767.887	3,441.998	5,698.069
118	      E22	3	84,624.266	5,787.724	2,300.467	2,854.283	3,754.354
119	      E23	3	97,786.391	7,735.450	2,741.552	4,968.960	12,080.938
120	      E24	3	102,280.383	7,829.766	3,083.753	4,099.400	9,445.237
121	      F1	3	57,370.609	6,921.976	45,081.926	271,484.250	-435.852
122	      F2	3	54,998.668	6,889.284	53,089.016	299,987.156	72.601
123	      F3	3	46,253.684	5,581.421	47,944.832	256,488.359	-584.360
124	      F4	3	228,088.562	26,701.961	60,181.520	305,309.688	-1,112.257
125	      F5	3	194,000.375	21,972.531	53,640.582	256,167.250	-1,706.992
126	      F6	3	221,477.922	23,534.686	62,179.297	283,378.094	-1,683.768
127	      F7	3	213,028.656	23,375.932	60,568.078	263,442.562	-645.041
128	      F8	3	203,365.344	21,414.457	59,228.316	249,724.844	-1,519.069
129	      F9	3	198,998.266	20,585.549	59,849.914	245,112.781	-1,338.573
130	      F10	3	187,379.656	19,288.959	60,944.887	243,984.609	230.382
131	      F11	3	206,021.828	20,932.180	67,416.734	263,802.750	-1,766.140
132	      F12	3	194,272.047	20,467.891	61,523.770	242,824.453	-1,910.928
133	      F13	3	43,506.887	5,312.236	62,049.230	242,012.531	-1,856.909
134	      F14	3	46,666.016	5,566.093	65,147.207	255,903.344	-1,681.226
135	      F15	3	57,167.465	5,796.293	67,144.680	264,659.531	-1,174.141
136	      F16	3	158,357.094	16,407.328	62,356.941	254,664.781	-1,845.708
137	      F17	3	160,651.766	16,790.699	60,659.547	254,512.266	-1,284.801
138	      F18	3	177,431.234	18,281.914	61,997.191	269,315.656	-1,492.274
139	      F19	3	137,317.047	14,938.680	54,996.672	246,863.969	-919.841
140	      F20	3	159,954.344	17,475.338	56,131.195	275,361.406	-734.333
141	      F21	3	181,101.703	22,088.742	55,429.945	276,317.094	-339.828
142	      F22	3	177,917.688	22,915.037	53,492.789	282,175.281	-874.065
143	      F23	3	181,652.547	22,839.693	51,678.863	291,803.281	-887.776
144	      F24	3	173,690.188	23,788.752	46,921.715	281,472.906	-715.097
145	      G1	3	52,425.590	7,240.115	47,942.891	287,192.156	-311.366
146	      G2	3	43,993.449	5,663.013	46,181.098	258,168.219	-1,417.819
147	      G3	3	59,978.496	9,226.291	57,447.523	298,562.000	-1,307.440
148	      G4	3	199,639.547	23,379.959	51,959.859	259,091.203	-469.393
149	      G5	3	194,373.797	21,912.602	53,668.293	252,194.172	-1,827.721
150	      G6	3	202,225.062	21,268.408	55,770.934	250,328.344	-1,581.627
151	      G7	3	228,711.922	24,630.857	65,096.258	278,547.938	-2,005.105
152	      G8	3	204,549.156	21,284.076	65,537.062	267,413.562	-1,815.254
153	      G9	3	195,779.484	20,113.986	60,027.797	243,008.797	-1,603.500
154	      G10	3	202,808.797	20,536.678	62,903.156	246,850.484	-2,043.238
155	      G11	3	190,585.500	19,062.555	60,946.000	236,095.188	-1,539.135
156	      G12	3	198,312.875	19,779.566	62,041.465	236,365.656	-1,332.766
157	      G13	3	74,471.766	5,979.539	2,901.841	3,149.968	6,050.403
158	      G14	3	68,197.234	4,740.679	2,731.391	2,612.306	1,655.263
159	      G15	3	76,276.008	5,835.184	3,201.660	3,668.283	5,465.339
160	      G16	3	90,024.102	6,537.028	3,800.670	4,088.206	5,312.044
161	      G17	3	77,738.219	6,014.298	3,125.467	3,335.810	5,809.475
162	      G18	3	93,985.055	8,126.620	3,360.744	4,880.418	11,402.892
163	      G19	3	83,851.328	7,448.193	3,099.334	4,585.003	11,220.430
164	      G20	3	84,718.711	5,953.497	3,213.470	3,134.356	3,293.565
165	      G21	3	77,599.539	5,498.760	2,726.328	2,461.958	4,036.143
166	      G22	3	98,898.039	7,907.573	3,623.869	4,125.450	7,788.881
167	      G23	3	99,138.219	8,632.948	2,989.502	4,843.393	14,815.379
168	      G24	3	100,537.367	8,077.449	3,041.820	4,033.178	9,635.997
169	      H1	3	62,092.840	8,480.007	49,788.336	297,542.000	-591.932
170	      H2	3	48,167.125	6,200.931	47,021.406	261,042.312	-1,558.903
171	      H3	3	52,110.148	7,027.275	57,762.852	300,584.375	-1,591.529
172	      H4	3	175,543.109	20,237.662	50,749.688	252,168.781	-1,446.154
173	      H5	3	196,089.375	21,747.066	59,027.875	278,428.625	-2,091.838
174	      H6	3	243,645.312	27,668.100	64,035.395	285,341.625	-1,469.587
175	      H7	3	208,084.219	21,983.152	66,754.062	285,033.375	-1,512.970
176	      H8	3	194,966.891	20,807.602	61,994.012	254,115.125	-1,255.917
177	      H9	3	180,913.531	18,707.141	62,321.910	251,861.703	-1,489.284
178	      H10	3	173,190.375	18,117.566	61,637.996	242,595.391	-1,208.270
179	      H11	3	187,766.547	18,582.744	67,412.711	261,159.047	-1,444.193
180	      H12	3	199,381.516	24,775.021	62,059.676	233,806.188	-860.832
181	      H13	3	72,112.305	8,349.900	69,178.664	262,933.500	-1,693.426
182	      H14	3	43,882.238	5,510.454	62,984.305	243,382.000	-2,052.045
183	      H15	3	57,595.520	6,020.162	66,353.789	260,078.141	-2,557.917
184	      H16	3	165,754.922	16,601.818	66,669.844	271,404.875	-2,438.363
185	      H17	3	178,548.406	17,997.133	66,736.258	274,871.156	-1,421.423
186	      H18	3	196,493.797	20,680.299	60,435.043	257,181.625	-1,223.018
187	      H19	3	184,742.656	21,161.381	61,787.383	275,221.594	-1,477.281
188	      H20	3	174,915.016	20,271.240	56,402.203	261,382.266	-1,262.475
189	      H21	3	180,020.969	21,426.486	55,735.277	271,726.969	-389.417
190	      H22	3	178,846.047	22,384.551	49,429.645	257,193.609	-984.758
191	      H23	3	178,410.672	23,550.627	51,439.977	285,921.469	-933.722
192	      H24	3	219,379.516	29,761.273	57,409.066	336,382.250	-390.417
193	      I1	3	43,870.820	5,391.970	47,484.438	284,945.625	-1,532.558
194	      I2	3	45,641.105	5,709.479	46,279.258	258,246.922	-1,345.802
195	      I3	3	53,158.621	6,979.565	44,741.035	231,099.297	-1,759.685
196	      I4	3	239,558.078	27,152.379	61,962.562	308,046.656	-2,359.811
197	      I5	3	251,670.547	27,373.201	68,063.000	319,578.156	-1,958.283
198	      I6	3	206,172.547	21,815.557	57,481.793	257,704.922	-1,767.959
199	      I7	3	228,053.609	23,897.240	58,333.426	247,207.219	-1,117.575
200	      I8	3	206,560.516	21,039.273	58,298.520	241,678.781	-1,328.211
201	      I9	3	228,248.516	22,663.250	66,330.516	266,625.312	-1,602.161
202	      I10	3	206,669.672	19,971.637	61,531.680	242,353.234	-2,669.685
203	      I11	3	221,970.688	21,453.176	64,529.059	248,939.797	-778.059
204	      I12	3	213,585.297	20,673.523	63,121.879	242,389.609	-1,659.676
205	      I13	3	80,570.875	6,752.947	3,056.769	3,808.404	9,325.168
206	      I14	3	80,892.828	6,750.086	3,157.503	4,432.101	11,395.146
207	      I15	3	74,600.008	5,097.837	2,756.694	3,728.167	4,164.974
208	      I16	3	85,585.086	5,985.229	3,113.532	3,993.887	4,071.378
209	      I17	3	104,329.305	7,164.121	4,414.862	4,600.075	4,702.529
210	      I18	3	88,358.844	6,261.133	3,252.382	4,184.615	4,136.266
211	      I19	3	87,320.562	6,675.262	2,828.716	3,300.509	5,171.432
212	      I20	3	85,016.117	5,436.288	2,829.436	2,579.474	1,324.994
213	      I21	3	86,514.031	5,817.840	2,955.422	2,659.819	2,481.756
214	      I22	3	93,033.602	6,165.267	3,108.045	3,370.842	2,485.575
215	      I23	3	87,029.297	5,777.689	2,637.052	2,725.756	2,436.930
216	      I24	3	100,039.344	7,482.664	3,015.858	3,967.431	6,205.298
217	      J1	3	46,453.391	5,125.789	47,936.145	290,004.156	-878.675
218	      J2	3	45,404.605	5,382.590	47,682.410	266,889.844	-873.292
219	      J3	3	47,328.664	5,565.382	50,754.207	265,508.969	-912.176
220	      J4	3	225,236.109	24,148.512	63,532.570	315,607.812	-2,302.423
221	      J5	3	182,878.781	18,985.025	55,255.102	261,994.219	-1,195.075
222	      J6	3	184,482.938	18,502.623	58,315.293	263,584.438	-388.123
223	      J7	3	194,457.172	19,373.814	66,081.719	284,668.469	-1,018.893
224	      J8	3	192,046.547	18,932.787	61,936.750	257,045.203	-1,243.635
225	      J9	3	186,051.109	18,328.811	61,029.625	246,756.531	-613.450
226	      J10	3	168,970.469	16,483.328	61,515.246	245,194.656	-848.377
227	      J11	3	177,002.219	17,411.965	70,648.508	275,177.125	-2,359.782
228	      J12	3	168,023.031	16,471.680	65,364.004	253,596.031	-1,277.154
229	      J13	3	42,613.492	4,569.369	68,836.750	267,742.844	-2,489.433
230	      J14	3	51,445.262	6,419.930	66,825.078	259,738.203	-1,228.653
231	      J15	3	44,591.039	4,854.293	68,488.758	268,967.688	-3,065.092
232	      J16	3	169,735.359	17,475.285	67,132.000	273,066.438	-1,984.940
233	      J17	3	158,866.141	16,549.428	63,815.738	265,923.062	-2,729.396
234	      J18	3	180,871.312	18,879.234	66,901.695	286,373.750	-1,825.704
235	      J19	3	178,854.688	20,558.182	60,616.574	271,769.250	-807.093
236	      J20	3	170,226.781	19,708.529	58,640.340	276,593.719	-996.748
237	      J21	3	172,753.438	20,763.707	57,632.215	287,202.500	-356.495
238	      J22	3	170,714.938	21,175.330	50,763.230	267,608.000	-1,141.753
239	      J23	3	173,730.969	22,955.672	48,401.059	270,157.469	-1,213.031
240	      J24	3	192,074.109	25,800.510	54,221.762	321,364.281	412.840
241	      K1	3	50,209.105	6,083.232	46,248.234	281,925.875	-1,027.690
242	      K2	3	45,134.055	5,561.619	50,126.930	286,415.094	-670.471
243	      K3	3	39,688.520	5,219.424	53,568.094	288,370.781	-1,256.448
244	      K4	3	280,021.250	33,355.566	64,432.523	316,907.438	-1,245.912
245	      K5	3	225,291.734	25,291.439	56,765.996	271,498.156	-780.042
246	      K6	3	315,944.344	34,447.406	70,643.148	317,586.344	-1,062.681
247	      K7	3	288,015.812	31,221.760	72,805.234	317,085.156	-1,304.880
248	      K8	3	236,173.609	25,548.727	60,941.949	257,176.703	-1,389.802
249	      K9	3	211,920.312	22,557.084	60,156.797	249,227.719	-395.236
250	      K10	3	213,173.578	21,193.262	62,097.199	250,712.656	-1,098.136
251	      K11	3	206,523.406	20,712.006	61,502.453	242,923.484	2,771.297
252	      K12	3	240,569.438	25,042.553	65,326.859	256,206.203	-529.474
253	      K13	3	61,977.109	3,948.382	2,056.105	1,954.504	1,132.879
254	      K14	3	64,357.238	4,144.277	2,404.361	2,225.892	2,609.037
255	      K15	3	80,120.430	5,245.590	3,101.045	3,203.651	1,747.357
256	      K16	3	74,194.562	5,882.524	3,255.759	3,575.530	6,365.339
257	      K17	3	79,317.469	5,814.279	2,871.648	3,009.500	4,752.368
258	      K18	3	80,950.273	5,941.410	2,794.387	3,326.598	3,247.031
259	      K19	3	98,951.016	6,573.331	3,479.952	3,455.880	2,441.096
260	      K20	3	80,805.188	5,355.051	2,760.210	3,016.605	4,554.087
261	      K21	3	78,786.391	5,845.259	2,557.493	3,535.734	4,478.966
262	      K22	3	43,709.207	2,992.719	1,134.675	2,180.441	3,193.567
263	      K23	3	90,104.883	6,941.818	3,136.073	3,593.563	6,890.507
264	      K24	3	104,835.273	7,359.078	3,005.383	3,386.783	4,042.828
265	      L1	3	50,168.867	6,202.983	45,449.887	281,373.875	-763.584
266	      L2	3	46,089.578	5,891.627	45,341.609	262,125.938	-1,239.645
267	      L3	3	47,311.934	5,584.905	46,779.934	254,310.375	-943.487
268	      L4	3	197,542.688	24,319.389	58,850.199	301,109.250	-917.736
269	      L5	3	203,902.312	24,464.146	62,970.445	308,361.438	-1,428.618
270	      L6	3	183,964.656	20,439.121	59,852.465	276,960.969	-1,475.559
271	      L7	3	178,660.156	20,747.619	57,778.324	256,014.719	-293.013
272	      L8	3	175,103.703	19,216.047	59,800.996	259,371.719	-1,062.618
273	      L9	3	167,530.109	18,544.301	59,550.891	251,501.562	-1,741.989
274	      L10	3	169,287.203	17,812.092	63,215.855	261,051.797	-1,867.988
275	      L11	3	163,026.250	17,811.723	60,263.035	245,511.922	-732.961
276	      L12	3	163,594.172	17,116.887	63,645.508	255,195.172	-1,582.786
277	      L13	3	43,359.527	5,217.402	59,947.707	241,248.750	-1,744.438
278	      L14	3	39,007.512	4,696.629	62,540.707	253,288.469	-1,325.871
279	      L15	3	41,697.301	5,039.513	58,605.688	240,435.938	-1,628.469
280	      L16	3	156,010.125	16,479.189	62,001.031	261,517.234	-1,761.580
281	      L17	3	164,570.688	17,868.137	63,179.207	273,882.031	-1,126.680
282	      L18	3	159,598.391	17,680.850	58,886.770	262,978.844	-2,023.496
283	      L19	3	165,089.516	19,053.529	58,773.383	273,534.656	-1,440.854
284	      L20	3	176,253.562	20,892.887	58,850.562	287,348.094	-899.056
285	      L21	3	167,113.328	20,954.627	53,032.531	270,753.188	-1,417.567
286	      L22	3	160,524.891	20,813.131	48,065.359	262,593.375	-278.123
287	      L23	3	164,984.719	22,161.611	47,399.871	275,107.281	-2,201.950
288	      L24	3	179,778.156	25,162.477	47,940.922	294,995.312	-642.513
289	      M1	3	49,076.660	6,073.510	41,702.367	262,926.812	-282.150
290	      M2	3	42,847.934	5,412.581	43,117.395	255,037.578	-781.869
291	      M3	3	50,897.680	6,599.318	47,052.496	260,520.656	-561.877
292	      M4	3	230,608.891	28,213.602	52,781.270	280,262.812	-896.926
293	      M5	3	242,885.719	28,507.709	59,106.191	296,126.531	-211.811
294	      M6	3	249,988.922	30,221.062	57,385.789	272,268.031	-586.320
295	      M7	3	258,883.250	28,897.699	63,067.531	288,320.125	-941.181
296	      M8	3	244,758.609	26,331.980	63,382.047	281,594.938	-52.644
297	      M9	3	222,403.891	23,587.701	57,280.078	246,613.859	363.101
298	      M10	3	227,678.578	24,127.752	57,357.215	240,180.000	-282.419
299	      M11	3	248,086.125	27,559.748	61,788.703	256,891.938	-525.811
300	      M12	3	232,011.875	23,088.238	56,630.473	234,814.297	-689.221
301	      M13	3	80,308.656	6,733.042	2,926.725	4,212.728	10,030.090
302	      M14	3	76,794.562	6,194.075	3,093.504	3,881.023	6,141.194
303	      M15	3	78,904.594	6,024.796	2,738.977	3,558.827	4,805.543
304	      M16	3	74,738.867	6,052.651	2,626.978	3,073.963	5,570.304
305	      M17	3	97,672.680	7,830.198	3,270.747	4,686.698	11,347.763
306	      M18	3	87,849.938	7,529.470	3,406.358	4,649.928	10,934.757
307	      M19	3	75,722.688	5,484.789	2,643.607	3,200.008	4,921.876
308	      M20	3	81,368.086	5,781.646	2,696.866	2,788.210	5,674.090
309	      M21	3	80,922.953	5,453.980	2,831.438	3,067.958	4,087.409
310	      M22	3	92,159.531	7,505.071	2,997.686	3,812.647	8,694.783
311	      M23	3	85,221.250	5,451.276	2,560.488	2,311.950	2,811.577
312	      M24	3	94,412.961	5,856.464	2,816.159	2,357.431	3,404.523
313	      N1	3	46,940.793	6,129.001	42,920.500	279,459.312	-428.934
314	      N2	3	45,471.195	5,341.438	42,320.406	258,172.000	-1,001.746
315	      N3	3	50,313.871	6,788.851	43,111.434	245,803.156	-531.800
316	      N4	3	170,765.562	21,569.717	49,029.758	266,557.375	-35.730
317	      N5	3	172,630.953	20,750.186	51,093.859	264,943.594	-627.068
318	      N6	3	165,829.312	19,670.398	53,575.934	264,483.344	-925.480
319	      N7	3	188,956.188	21,969.264	59,304.277	280,296.125	-574.710
320	      N8	3	171,000.109	19,281.139	55,507.707	253,958.859	-70.824
321	      N9	3	170,720.328	19,467.111	58,060.496	259,173.656	22.627
322	      N10	3	167,269.234	18,673.512	56,094.492	245,709.141	-280.539
323	      N11	3	162,458.594	18,033.723	54,222.020	232,829.172	142.216
324	      N12	3	157,468.078	17,357.271	55,709.648	238,334.234	-873.008
325	      N13	3	42,776.164	2,865.092	1,424.468	1,595.508	2,787.185
326	      N14	3	40,867.312	2,733.017	1,562.553	1,660.291	3,088.006
327	      N15	3	41,713.117	3,037.358	1,618.038	1,846.899	2,458.522
328	      N16	3	66,359.984	6,257.990	51,315.125	222,662.922	-701.546
329	      N17	3	38,257.457	3,858.500	50,679.914	228,519.062	-878.555
330	      N18	3	38,897.891	4,068.528	51,429.594	239,391.047	-772.772
331	      N19	3	54,714.176	7,216.463	49,252.770	237,607.000	-202.728
332	      N20	3	48,662.199	6,405.781	44,831.707	226,257.547	-1,343.934
333	      N21	3	45,163.699	6,062.957	43,936.188	233,180.453	-900.718
334	      N22	3	349,145.656	25,321.818	45,481.758	215,026.969	1,867.186
335	      N23	3	59,139.949	6,731.412	42,242.637	251,643.453	-1,391.432
336	      N24	3	52,085.707	9,582.206	39,356.109	244,419.062	-1,342.969
337	      O1	3	81,684.117	10,248.847	42,691.699	287,061.219	-626.613
338	      O2	3	72,061.172	9,003.670	41,033.406	259,255.453	-2,052.069
339	      O3	3	97,821.461	12,564.865	42,029.023	245,418.297	105.595
340	      O4	3	223,740.734	27,864.328	48,389.016	276,141.188	-1,412.533
341	      O5	3	244,050.812	29,871.631	55,777.133	299,326.531	-608.967
342	      O6	3	304,256.969	30,648.760	62,367.754	303,992.375	-334.907
343	      O7	3	247,366.672	28,460.562	60,205.559	298,257.312	-857.403
344	      O8	3	232,405.281	23,846.947	55,753.918	262,159.094	-1,094.138
345	      O9	3	199,289.828	21,561.088	53,494.129	246,635.188	-873.964
346	      O10	3	237,090.766	25,554.734	61,422.465	278,697.875	-1,028.381
347	      O11	3	212,782.078	24,152.432	57,330.766	258,019.500	-1,074.983
348	      O12	3	199,789.156	22,037.463	54,685.957	243,948.312	-730.825
349	      O13	3	87,492.703	7,413.467	2,912.190	4,495.557	11,396.167
350	      O14	3	92,312.859	7,914.857	3,333.162	5,536.331	13,863.946
351	      O15	3	85,787.828	6,961.169	3,119.750	5,207.570	11,081.522
352	      O16	3	80,319.609	6,590.558	2,807.391	4,111.580	9,191.955
353	      O17	3	93,590.383	7,339.858	3,074.762	4,720.625	10,031.989
354	      O18	3	95,773.117	7,077.254	3,035.898	4,062.363	7,165.878
355	      O19	3	90,272.820	7,754.280	2,804.621	5,017.533	11,790.551
356	      O20	3	89,467.531	7,112.414	2,658.509	4,253.687	8,184.491
357	      O21	3	86,847.797	6,885.467	2,445.869	3,609.069	8,507.700
358	      O22	3	85,729.625	7,191.740	3,647.773	4,420.693	7,498.433
359	      O23	3	90,551.609	6,322.261	2,980.665	3,574.628	4,254.245
360	      O24	3	87,543.516	5,709.261	2,309.518	2,655.006	3,250.324
361	      P1	3	79,427.836	11,184.459	43,920.441	305,205.875	-1,821.709
362	      P2	3	44,969.656	6,381.029	39,747.766	263,176.969	-1,535.408
363	      P3	3	48,241.520	6,633.884	43,058.574	269,217.781	-2,041.786
364	      P4	3	176,068.156	23,480.711	45,541.340	269,380.875	-597.946
365	      P5	3	162,739.266	20,814.064	44,235.074	249,002.109	-1,069.385
366	      P6	3	162,962.188	20,278.094	45,875.480	249,054.344	-1,646.906
367	      P7	3	174,209.844	21,846.799	50,704.801	262,742.188	-1,139.322
368	      P8	3	192,873.172	23,183.145	59,744.117	299,484.781	-1,027.333
369	      P9	3	179,261.469	21,604.301	52,515.559	256,159.266	-1,700.424
370	      P10	3	151,822.328	19,003.207	58,348.645	277,118.812	-1,781.524
371	      P11	3	110,820.859	13,619.114	50,379.480	237,051.688	178.655
372	      P12	3	165,578.938	19,916.170	53,758.762	251,075.688	-1,068.690
373	      P13	3	91,315.422	7,170.765	3,561.278	3,904.874	6,305.902
374	      P14	3	85,506.195	7,150.184	3,282.601	4,478.010	9,827.582
375	      P15	3	85,110.219	6,800.967	2,949.320	4,181.008	7,988.544
376	      P16	3	82,694.617	6,770.453	2,751.909	4,444.071	7,619.927
377	      P17	3	95,207.352	7,065.825	3,616.210	4,401.721	7,834.179
378	      P18	3	99,541.461	7,983.641	3,295.435	4,204.407	8,775.394
379	      P19	3	91,458.227	7,182.396	3,122.909	4,039.262	8,370.214
380	      P20	3	100,506.141	7,637.852	3,421.339	4,502.487	8,201.978
381	      P21	3	105,368.883	8,034.660	3,507.721	3,910.582	7,864.502
382	      P22	3	99,946.977	7,753.010	2,979.324	4,008.334	9,151.924
383	      P23	3	111,361.992	7,221.966	3,272.964	3,672.019	3,179.704
384	      P24	3	93,422.938	6,149.086	2,843.347	3,973.595	3,948.461
1	      A1	4	76,734.320	22,580.711	39,350.395	261,762.672	-2,953.968
2	      A2	4	69,139.188	20,606.254	38,995.656	243,897.297	-3,081.495
3	      A3	4	78,213.328	22,130.609	43,410.176	256,323.766	-2,545.702
4	      A4	4	125,839.789	15,435.102	32,825.699	185,522.953	-1,452.502
5	      A5	4	181,608.625	21,155.195	45,012.000	250,458.891	-2,102.340
6	      A6	4	162,612.469	18,640.107	42,565.102	225,144.359	-1,758.350
7	      A7	4	185,180.438	21,316.682	48,313.496	245,153.984	-2,642.567
8	      A8	4	186,816.422	21,280.609	48,480.941	238,772.109	-4,548.714
9	      A9	4	192,351.734	20,727.342	56,219.102	270,533.688	-3,308.713
10	      A10	4	190,714.281	20,436.113	51,492.605	240,616.125	-3,019.880
11	      A11	4	192,029.594	20,395.699	52,971.973	245,523.578	-4,314.570
12	      A12	4	189,295.453	19,471.115	48,341.164	221,593.688	-4,688.163
13	      A13	4	94,619.977	6,336.015	2,814.150	3,562.382	4,463.995
14	      A14	4	84,801.977	6,619.051	3,077.539	4,821.833	13,484.427
15	      A15	4	86,152.469	6,692.528	2,961.672	4,929.780	12,378.625
16	      A16	4	85,086.742	5,743.631	2,662.587	3,169.183	4,765.446
17	      A17	4	90,907.492	6,845.485	3,056.768	3,906.474	7,553.273
18	      A18	4	89,634.625	6,840.503	2,662.996	4,004.777	10,918.926
19	      A19	4	89,622.961	7,005.904	2,853.894	4,175.026	11,884.382
20	      A20	4	91,162.523	7,123.803	2,829.604	3,945.323	9,380.537
21	      A21	4	107,779.234	8,244.214	3,507.363	5,055.947	11,944.373
22	      A22	4	97,521.391	7,047.038	2,839.279	4,467.221	8,934.704
23	      A23	4	113,517.344	7,697.475	3,268.607	4,542.245	8,014.962
24	      A24	4	100,922.250	6,925.980	2,754.697	3,381.372	7,039.335
25	      B1	4	42,879.301	6,730.660	37,826.363	255,102.891	-1,068.230
26	      B2	4	41,609.203	4,950.241	41,795.699	262,037.766	-3,098.822
27	      B3	4	52,688.117	6,626.386	44,978.586	265,508.062	-959.069
28	      B4	4	209,096.922	25,224.625	50,915.645	286,043.906	-1,663.330
29	      B5	4	185,013.734	21,967.412	45,420.441	245,974.250	-1,425.121
30	      B6	4	187,856.328	21,082.816	52,108.492	271,004.531	-668.681
31	      B7	4	224,353.172	23,387.062	52,153.207	252,998.016	-654.723
32	      B8	4	201,225.141	21,442.727	54,360.168	258,406.422	-456.933
33	      B9	4	189,097.531	20,332.652	54,365.527	250,865.844	-711.140
34	      B10	4	208,369.547	21,765.422	55,080.555	248,453.750	-1,219.125
35	      B11	4	202,707.703	21,642.748	52,376.414	231,009.750	-338.483
36	      B12	4	186,208.922	19,147.447	54,174.250	240,453.719	-323.857
37	      B13	4	50,936.672	6,446.396	52,037.031	229,520.547	-996.931
38	      B14	4	45,949.195	6,204.477	53,118.148	234,981.891	-851.247
39	      B15	4	45,657.449	6,110.381	49,606.340	223,205.062	-480.783
40	      B16	4	144,878.484	16,205.629	55,487.734	259,366.812	-1,024.294
41	      B17	4	177,992.266	20,481.059	53,934.469	255,127.562	-988.767
42	      B18	4	164,570.250	18,192.152	52,031.914	255,047.438	-275.875
43	      B19	4	155,467.375	18,635.223	50,911.398	260,542.906	-894.514
44	      B20	4	153,401.438	18,642.090	47,188.031	252,337.594	-624.493
45	      B21	4	153,824.203	20,609.023	45,915.723	257,236.500	-1,228.855
46	      B22	4	145,965.188	19,689.221	42,511.980	251,044.469	-1,686.709
47	      B23	4	143,503.391	19,916.053	40,368.020	253,459.531	-1,852.989
48	      B24	4	152,445.266	21,519.924	39,564.387	263,497.938	-1,726.250
49	      C1	4	48,946.352	6,653.922	42,480.086	275,410.094	-659.839
50	      C2	4	44,288.703	5,739.669	42,151.422	255,468.391	-1,693.080
51	      C3	4	46,361.703	6,031.008	44,288.082	251,049.297	-481.972
52	      C4	4	200,143.078	23,340.898	48,543.840	264,475.094	-304.388
53	      C5	4	202,864.609	23,057.627	50,087.039	254,764.188	-661.220
54	      C6	4	192,058.297	21,197.012	50,116.816	245,408.781	-1,076.838
55	      C7	4	218,104.438	25,879.201	53,052.586	248,535.031	-626.259
56	      C8	4	190,098.281	20,257.928	50,853.332	231,607.047	-606.846
57	      C9	4	193,583.016	20,126.254	52,742.531	235,496.188	100.514
58	      C10	4	204,357.281	21,144.893	54,698.211	235,925.078	-644.958
59	      C11	4	205,787.625	20,899.125	57,308.859	243,665.500	-749.558
60	      C12	4	192,400.453	19,909.721	53,958.840	228,687.438	-135.261
61	      C13	4	83,196.039	7,070.377	2,932.352	4,076.420	13,237.786
62	      C14	4	82,803.898	6,515.021	3,065.196	3,353.909	7,411.062
63	      C15	4	76,156.641	6,143.393	2,888.385	3,275.226	6,825.674
64	      C16	4	82,769.617	6,511.808	2,872.324	3,067.331	7,044.362
65	      C17	4	92,610.305	7,090.450	3,274.779	3,782.329	8,016.963
66	      C18	4	83,297.156	5,732.845	3,005.021	3,259.531	5,980.550
67	      C19	4	90,156.242	7,400.232	3,215.913	4,546.457	11,788.498
68	      C20	4	90,170.070	7,773.077	3,208.189	4,959.692	12,813.701
69	      C21	4	89,220.000	7,692.451	3,105.392	4,152.203	13,620.857
70	      C22	4	106,690.133	8,894.985	3,806.668	5,543.955	16,524.842
71	      C23	4	96,897.992	7,278.876	3,052.608	3,827.801	7,302.462
72	      C24	4	96,592.266	9,273.919	11,665.128	12,792.334	12,896.359
73	      D1	4	48,656.383	6,478.692	43,335.613	274,028.406	-1,140.382
74	      D2	4	44,886.156	5,732.290	41,940.047	248,373.328	-1,755.265
75	      D3	4	45,120.441	6,009.940	45,050.871	249,562.422	-917.843
76	      D4	4	183,300.688	22,184.656	46,524.074	242,059.375	-995.880
77	      D5	4	208,791.266	23,676.744	48,580.285	242,367.422	-347.341
78	      D6	4	188,829.812	21,000.133	51,533.465	244,923.531	297.062
79	      D7	4	205,844.625	22,697.975	53,050.883	241,951.594	-577.269
80	      D8	4	206,688.500	22,114.957	56,985.961	249,693.859	-457.873
81	      D9	4	182,469.703	19,617.771	54,259.449	233,282.109	-63.719
82	      D10	4	202,038.844	20,963.551	58,867.293	247,248.984	-1,105.306
83	      D11	4	187,691.422	18,878.025	58,519.348	243,327.109	-329.044
84	      D12	4	188,871.219	19,187.461	60,650.500	249,446.031	-457.755
85	      D13	4	57,176.266	6,261.500	61,898.375	248,679.688	-215.056
86	      D14	4	41,487.152	5,362.859	58,904.262	242,709.672	-1,311.127
87	      D15	4	39,128.332	4,761.890	56,510.031	235,300.578	-1,345.960
88	      D16	4	160,533.719	16,672.807	60,987.594	262,397.625	-1,113.231
89	      D17	4	184,140.500	20,203.857	58,301.203	256,739.516	-1,147.743
90	      D18	4	163,960.125	17,598.049	57,114.277	261,468.969	-954.471
91	      D19	4	167,795.406	19,139.625	54,891.512	263,651.281	-224.409
92	      D20	4	161,112.609	18,899.646	52,133.168	260,009.094	-463.013
93	      D21	4	164,706.281	20,413.875	50,813.152	265,429.688	-839.692
94	      D22	4	165,106.609	21,089.855	46,735.473	258,481.156	-834.479
95	      D23	4	156,358.375	20,867.826	44,487.086	261,721.578	-534.425
96	      D24	4	165,917.375	23,507.939	44,318.543	278,242.156	-823.551
97	      E1	4	48,974.457	5,714.774	42,678.188	259,638.062	-242.792
98	      E2	4	48,339.754	6,412.031	43,768.777	250,623.125	-455.768
99	      E3	4	45,517.215	6,042.654	44,160.559	238,988.375	-727.453
100	      E4	4	192,359.109	22,439.836	48,609.777	250,822.141	-465.259
101	      E5	4	197,392.781	21,942.928	52,155.402	253,594.016	-520.188
102	      E6	4	201,991.297	21,455.303	58,949.375	274,043.625	-482.793
103	      E7	4	192,482.469	20,866.883	53,893.242	240,764.719	-663.978
104	      E8	4	192,148.688	19,991.475	56,404.055	241,833.562	-675.799
105	      E9	4	202,958.281	20,574.094	60,870.324	253,428.719	-275.267
106	      E10	4	185,787.719	18,558.914	56,500.414	231,074.250	-1,450.502
107	      E11	4	192,806.141	19,342.838	59,673.109	240,005.594	-109.054
108	      E12	4	205,740.062	21,166.004	61,999.941	245,887.750	-907.188
109	      E13	4	79,571.023	6,382.714	2,982.998	3,992.817	10,641.113
110	      E14	4	85,597.531	7,173.773	3,327.943	4,343.262	12,352.248
111	      E15	4	84,461.656	7,487.566	2,911.162	4,994.861	13,245.230
112	      E16	4	80,479.789	5,510.705	3,251.770	3,569.608	3,803.148
113	      E17	4	89,936.805	6,106.659	3,189.232	3,415.104	3,932.776
114	      E18	4	82,173.812	5,877.208	3,336.879	3,453.741	4,307.626
115	      E19	4	84,503.195	5,755.991	3,237.552	3,522.199	5,166.909
116	      E20	4	92,595.430	6,402.125	3,219.488	3,125.019	4,950.103
117	      E21	4	87,693.523	6,184.230	2,811.746	3,562.241	5,438.242
118	      E22	4	83,791.523	5,845.262	2,372.565	2,704.498	3,746.405
119	      E23	4	97,509.594	7,708.302	2,953.426	4,574.030	11,750.379
120	      E24	4	102,849.328	7,618.124	3,066.445	4,162.626	8,871.619
121	      F1	4	55,527.301	7,306.032	44,200.102	265,695.188	-52.991
122	      F2	4	56,129.625	6,933.898	52,406.562	294,015.062	345.256
123	      F3	4	46,376.527	6,081.308	47,169.191	251,960.312	-438.427
124	      F4	4	233,681.094	26,461.346	59,007.902	299,646.406	-946.890
125	      F5	4	197,321.203	22,080.330	53,052.922	251,069.016	-1,420.268
126	      F6	4	225,770.438	23,702.053	61,640.648	279,286.500	-1,550.025
127	      F7	4	217,558.281	23,384.508	59,513.453	258,293.891	-715.847
128	      F8	4	207,085.969	21,372.689	57,823.949	244,596.109	-1,417.249
129	      F9	4	201,790.031	20,805.498	59,443.109	241,724.500	-1,151.810
130	      F10	4	191,038.516	19,699.852	59,491.312	238,494.531	-27.189
131	      F11	4	210,939.125	20,803.525	66,815.500	260,469.016	-1,638.279
132	      F12	4	197,926.953	20,541.072	60,493.789	238,959.688	-1,735.383
133	      F13	4	43,767.328	5,401.666	61,575.844	239,642.719	-1,465.966
134	      F14	4	47,372.547	5,430.997	64,713.770	254,204.906	-1,683.300
135	      F15	4	57,159.148	5,855.264	66,793.727	262,010.641	-1,109.297
136	      F16	4	163,177.062	16,418.891	61,863.926	252,429.859	-1,849.819
137	      F17	4	163,976.656	16,785.176	60,113.285	251,741.125	-1,114.221
138	      F18	4	182,543.016	18,592.699	61,372.785	266,651.781	-1,164.231
139	      F19	4	140,091.625	14,846.574	54,465.043	244,503.328	-897.454
140	      F20	4	162,050.438	17,676.064	55,166.234	269,531.438	-625.339
141	      F21	4	186,068.719	21,939.498	54,674.766	271,065.844	-871.475
142	      F22	4	181,583.078	22,749.625	52,693.449	276,149.062	-557.956
143	      F23	4	183,971.578	23,474.396	50,773.480	287,053.156	-743.797
144	      F24	4	177,136.906	23,678.516	46,154.895	275,696.719	-857.520
145	      G1	4	51,694.777	7,251.499	47,013.383	281,246.188	36.502
146	      G2	4	44,272.246	5,575.208	45,501.871	253,555.969	-757.912
147	      G3	4	60,598.629	8,811.663	56,217.223	293,760.656	-798.773
148	      G4	4	201,936.625	22,889.740	51,117.305	253,931.719	-824.840
149	      G5	4	196,615.422	21,779.285	53,091.754	248,750.438	-1,643.869
150	      G6	4	206,358.406	21,664.359	55,434.664	246,826.875	-1,693.097
151	      G7	4	234,322.219	24,489.924	64,527.281	276,765.188	-1,728.031
152	      G8	4	210,433.547	21,598.936	64,270.551	262,713.406	-1,856.973
153	      G9	4	199,905.500	19,845.139	59,565.586	239,950.078	-1,526.964
154	      G10	4	206,394.844	20,711.520	61,290.883	241,487.328	-1,833.301
155	      G11	4	194,802.812	19,239.176	60,811.203	235,733.500	-1,536.974
156	      G12	4	201,075.797	20,226.082	60,666.367	231,389.453	-1,346.165
157	      G13	4	76,156.047	6,199.501	2,890.500	3,569.725	7,333.827
158	      G14	4	68,196.305	4,632.973	2,713.311	2,612.339	2,452.110
159	      G15	4	77,319.281	5,522.406	3,014.810	3,680.535	5,752.871
160	      G16	4	90,341.102	6,412.488	3,643.142	3,749.036	5,870.657
161	      G17	4	78,355.719	6,116.613	3,199.589	3,529.536	6,181.850
162	      G18	4	95,165.461	8,072.018	3,268.139	5,036.494	11,917.051
163	      G19	4	84,230.055	7,047.241	2,931.903	4,401.184	10,739.901
164	      G20	4	85,305.680	5,975.962	3,108.714	3,184.308	3,622.552
165	      G21	4	79,218.188	5,770.685	2,435.922	2,563.520	3,858.573
166	      G22	4	100,676.758	7,662.895	3,477.835	4,377.871	7,816.367
167	      G23	4	99,698.109	8,412.315	3,071.997	4,932.068	15,230.089
168	      G24	4	100,905.281	7,672.622	3,009.099	4,102.915	9,998.802
169	      H1	4	62,008.566	8,463.885	48,911.574	291,257.406	-1,034.183
170	      H2	4	47,150.684	6,218.719	45,913.773	255,192.125	-1,447.836
171	      H3	4	51,320.828	7,061.188	56,823.465	293,670.156	-1,449.116
172	      H4	4	176,699.859	20,691.986	49,493.102	246,572.266	-1,657.247
173	      H5	4	196,170.984	21,906.311	57,642.297	272,096.906	-1,981.432
174	      H6	4	249,855.312	27,531.936	63,467.352	281,197.156	-1,808.236
175	      H7	4	212,129.703	22,071.721	65,403.188	277,951.031	-1,342.334
176	      H8	4	197,959.000	20,697.670	60,892.605	249,624.281	-1,274.606
177	      H9	4	183,944.875	18,786.330	60,996.527	246,148.797	-1,525.196
178	      H10	4	176,729.141	18,114.984	60,666.680	237,698.297	-1,099.672
179	      H11	4	189,969.438	18,504.076	66,151.438	255,240.562	-1,832.898
180	      H12	4	204,102.156	24,666.238	60,668.648	229,000.922	-1,029.061
181	      H13	4	72,884.234	8,310.672	68,018.711	259,047.453	-1,745.872
182	      H14	4	43,951.207	5,141.807	62,183.688	239,760.906	-1,783.059
183	      H15	4	58,958.695	5,965.047	65,494.355	255,542.766	-2,493.610
184	      H16	4	167,584.594	16,602.510	65,684.461	266,510.906	-2,324.255
185	      H17	4	181,155.125	18,130.061	65,922.445	270,601.938	-1,384.548
186	      H18	4	199,591.266	20,449.316	59,278.129	251,692.250	-908.416
187	      H19	4	188,444.812	21,137.354	60,618.207	269,422.062	-995.739
188	      H20	4	178,871.578	20,745.869	55,187.422	256,616.281	-1,265.838
189	      H21	4	183,756.844	21,557.842	54,662.000	266,970.000	-1,185.490
190	      H22	4	182,702.656	21,908.277	48,923.340	251,989.812	-998.727
191	      H23	4	183,288.969	23,927.865	50,595.527	280,081.531	-1,390.969
192	      H24	4	224,805.891	29,448.367	56,620.516	330,212.125	-525.293
193	      I1	4	42,436.402	5,446.848	46,651.910	280,248.812	-1,647.866
194	      I2	4	44,579.172	6,116.670	45,157.406	253,152.828	-1,139.896
195	      I3	4	53,419.484	7,264.208	43,931.992	225,509.969	-1,704.560
196	      I4	4	246,197.656	27,196.564	61,202.816	303,114.312	-2,060.214
197	      I5	4	257,967.891	27,707.418	66,890.883	314,243.188	-1,382.597
198	      I6	4	212,496.578	21,801.145	57,017.648	254,450.422	-1,589.664
199	      I7	4	231,701.812	23,738.688	57,260.062	242,481.625	-1,173.821
200	      I8	4	211,086.000	21,279.381	57,758.043	237,402.719	-1,356.081
201	      I9	4	230,761.172	22,963.576	64,956.934	259,933.938	-1,467.874
202	      I10	4	211,151.688	20,307.869	60,678.816	238,545.828	-2,160.418
203	      I11	4	225,575.797	21,498.830	63,393.945	244,393.172	-751.537
204	      I12	4	216,279.250	20,862.240	61,942.418	238,260.438	-1,418.437
205	      I13	4	80,460.156	6,625.897	2,848.265	3,938.366	9,486.510
206	      I14	4	81,243.484	7,184.770	3,136.704	4,440.448	11,530.452
207	      I15	4	75,212.719	5,235.939	3,014.267	3,870.106	4,358.477
208	      I16	4	85,521.961	6,041.645	3,291.387	3,872.229	4,499.997
209	      I17	4	104,313.938	7,176.352	4,190.124	4,592.082	5,152.490
210	      I18	4	87,749.539	6,494.683	3,284.694	4,107.305	4,359.772
211	      I19	4	87,617.148	6,415.880	2,990.930	3,369.396	5,186.925
212	      I20	4	85,148.789	5,732.242	2,744.485	2,849.441	2,229.203
213	      I21	4	86,249.953	5,986.193	3,040.777	2,880.698	2,552.338
214	      I22	4	92,540.219	6,246.680	3,163.283	3,495.515	2,848.519
215	      I23	4	86,200.641	6,108.285	2,571.180	2,775.740	2,421.450
216	      I24	4	99,649.281	6,992.956	2,666.269	3,364.102	6,539.870
217	      J1	4	47,881.523	5,363.188	47,123.473	284,909.125	-499.991
218	      J2	4	47,830.719	5,922.145	46,662.895	260,832.594	-525.342
219	      J3	4	47,816.969	5,571.966	49,427.227	258,707.828	-639.378
220	      J4	4	228,425.250	23,536.762	62,529.688	309,072.688	-2,021.196
221	      J5	4	185,318.328	18,824.162	54,821.078	259,742.500	-1,062.421
222	      J6	4	188,051.875	18,607.072	57,907.008	260,759.625	-298.406
223	      J7	4	196,374.359	18,928.449	65,260.707	280,188.594	-1,137.917
224	      J8	4	194,461.891	18,961.164	60,535.879	250,031.516	-1,012.221
225	      J9	4	187,570.719	18,271.342	59,150.805	239,268.078	-374.988
226	      J10	4	171,026.250	16,574.154	60,431.938	240,029.438	-610.592
227	      J11	4	180,663.469	17,100.445	70,198.523	272,232.531	-2,038.628
228	      J12	4	170,646.031	16,348.569	64,511.707	249,365.094	-1,227.960
229	      J13	4	44,658.352	4,661.719	68,924.109	265,503.750	-2,216.483
230	      J14	4	52,773.031	6,448.158	66,154.984	257,169.781	-1,275.633
231	      J15	4	44,574.895	4,516.937	68,145.328	266,150.625	-2,594.949
232	      J16	4	174,583.875	17,286.660	66,568.789	268,818.906	-1,750.702
233	      J17	4	161,955.953	16,663.814	63,210.078	262,455.125	-2,183.107
234	      J18	4	185,112.094	19,173.619	65,571.984	281,061.531	-1,300.569
235	      J19	4	183,414.531	20,684.684	59,752.906	266,777.969	-56.068
236	      J20	4	176,598.859	19,849.719	57,295.395	271,598.406	-814.716
237	      J21	4	177,735.375	21,316.867	56,873.617	282,736.156	-70.177
238	      J22	4	173,825.531	21,388.482	50,024.043	261,817.531	-975.915
239	      J23	4	176,599.297	22,856.600	47,233.793	262,691.594	-1,120.934
240	      J24	4	194,812.422	25,675.760	53,680.301	316,481.500	43.278
241	      K1	4	49,338.398	5,916.376	45,119.645	275,998.219	-745.499
242	      K2	4	45,256.965	5,431.521	49,384.301	282,098.281	-817.622
243	      K3	4	39,288.184	4,921.346	52,420.148	282,869.188	-1,217.659
244	      K4	4	282,860.031	32,992.191	62,935.840	310,540.656	-1,204.542
245	      K5	4	231,223.766	25,498.145	56,323.477	269,004.062	-630.065
246	      K6	4	323,607.750	34,378.539	70,160.852	312,961.250	-854.566
247	      K7	4	292,042.125	30,871.711	70,819.203	309,413.531	-1,090.192
248	      K8	4	241,580.641	25,965.545	60,227.406	253,277.828	-1,067.541
249	      K9	4	215,919.484	22,608.447	59,751.680	247,930.906	-858.012
250	      K10	4	221,463.156	21,404.176	62,056.578	248,603.453	-901.405
251	      K11	4	210,169.688	20,597.334	61,192.145	241,143.156	3,025.229
252	      K12	4	243,980.609	24,833.352	64,283.988	251,480.938	-243.238
253	      K13	4	61,365.328	3,932.141	2,221.211	1,927.451	1,674.682
254	      K14	4	63,958.070	3,848.664	2,128.283	2,072.009	2,266.906
255	      K15	4	80,078.766	5,295.440	2,985.216	3,360.106	1,809.524
256	      K16	4	75,368.789	5,749.902	3,223.928	3,561.291	6,150.945
257	      K17	4	78,655.141	5,921.565	2,855.503	3,279.112	4,740.720
258	      K18	4	82,648.086	5,734.867	2,764.460	3,552.284	3,231.688
259	      K19	4	100,222.656	6,273.446	3,177.031	3,177.175	2,713.038
260	      K20	4	80,914.383	5,541.607	2,650.325	2,994.584	4,654.949
261	      K21	4	79,445.680	5,232.713	2,677.258	3,501.268	4,372.418
262	      K22	4	42,826.008	2,969.830	1,314.600	2,077.583	3,045.184
263	      K23	4	92,086.609	7,265.383	2,723.496	3,504.028	7,210.990
264	      K24	4	104,257.258	7,415.950	3,029.714	3,481.401	4,415.864
265	      L1	4	49,733.312	6,055.443	44,743.098	275,114.094	-797.758
266	      L2	4	46,350.461	5,993.281	44,421.105	256,234.531	-1,406.235
267	      L3	4	45,906.172	5,751.018	45,942.324	249,018.109	-891.863
268	      L4	4	201,263.141	24,672.842	58,217.031	296,011.906	-377.390
269	      L5	4	206,566.266	23,966.455	62,179.137	301,883.312	-1,207.735
270	      L6	4	189,124.438	20,408.617	59,049.336	272,294.812	-966.740
271	      L7	4	182,177.891	20,708.865	56,998.801	250,753.672	-60.256
272	      L8	4	176,626.328	19,390.588	58,725.004	252,623.891	-587.398
273	      L9	4	171,758.094	18,858.639	58,300.324	245,658.312	-1,304.823
274	      L10	4	173,175.656	18,343.197	62,878.090	257,665.125	-1,464.392
275	      L11	4	166,908.984	17,990.535	60,400.426	243,989.875	-932.802
276	      L12	4	166,429.750	17,190.236	62,579.543	249,841.000	-1,523.181
277	      L13	4	42,695.344	5,040.933	59,297.379	238,066.406	-1,324.717
278	      L14	4	38,843.492	4,486.617	62,633.516	251,284.641	-1,197.356
279	      L15	4	41,796.000	4,994.020	58,136.512	236,852.969	-1,323.232
280	      L16	4	158,994.906	16,528.328	61,796.898	258,835.203	-1,001.137
281	      L17	4	167,174.641	17,684.443	62,485.844	269,285.500	-1,169.882
282	      L18	4	163,313.047	17,913.682	58,309.305	258,530.828	-1,809.467
283	      L19	4	169,321.250	19,188.129	58,057.738	268,975.812	-1,417.831
284	      L20	4	181,145.766	20,831.176	58,306.496	283,094.812	-1,098.717
285	      L21	4	170,074.438	20,993.949	51,905.980	266,080.594	-1,254.092
286	      L22	4	165,127.844	21,112.793	47,696.387	256,327.922	-605.826
287	      L23	4	168,356.547	22,123.504	46,682.941	268,786.125	-2,270.609
288	      L24	4	182,909.734	24,920.861	47,287.227	289,121.344	-470.084
289	      M1	4	49,513.828	6,693.622	40,833.234	258,494.859	-60.718
290	      M2	4	43,434.625	5,563.996	42,190.441	250,285.453	-752.503
291	      M3	4	51,367.555	6,667.580	46,326.492	256,273.281	-825.424
292	      M4	4	236,176.344	27,987.062	52,204.918	276,539.750	-1,203.923
293	      M5	4	251,038.250	29,025.637	58,281.062	292,914.125	-446.437
294	      M6	4	255,398.266	30,337.326	56,178.133	267,452.812	-415.769
295	      M7	4	265,265.250	28,321.521	62,568.887	283,678.250	-720.313
296	      M8	4	248,474.391	26,442.840	62,873.746	276,053.625	-528.763
297	      M9	4	226,481.438	23,796.338	56,120.156	242,128.922	91.698
298	      M10	4	231,563.688	24,363.559	56,155.969	236,507.906	-808.985
299	      M11	4	253,813.734	27,807.461	61,126.906	252,848.719	-656.058
300	      M12	4	236,309.078	22,963.678	56,164.742	231,007.609	-923.285
301	      M13	4	79,335.094	6,641.389	2,890.776	4,419.861	10,475.217
302	      M14	4	77,104.852	6,038.976	3,029.499	3,969.356	6,754.316
303	      M15	4	78,734.195	6,207.728	2,854.762	3,681.338	4,547.020
304	      M16	4	75,001.359	5,888.148	2,694.924	3,176.965	5,982.539
305	      M17	4	98,508.680	8,123.133	3,237.042	4,703.919	11,935.526
306	      M18	4	88,056.180	7,338.040	3,245.820	4,593.635	11,025.238
307	      M19	4	76,515.094	5,402.834	2,678.636	3,243.704	5,131.525
308	      M20	4	80,736.562	5,751.228	2,808.059	2,801.332	5,814.991
309	      M21	4	80,604.523	5,772.770	2,989.864	3,162.710	4,124.414
310	      M22	4	92,174.391	7,202.896	3,112.027	4,064.167	8,687.724
311	      M23	4	84,992.016	5,432.813	2,661.249	2,424.132	2,768.349
312	      M24	4	96,125.891	5,937.910	2,574.157	2,361.822	3,641.448
313	      N1	4	48,469.152	6,246.969	41,735.758	273,187.625	-53.596
314	      N2	4	45,579.699	5,775.347	41,168.301	252,894.656	-781.677
315	      N3	4	50,076.676	6,796.929	42,644.391	243,344.141	-226.303
316	      N4	4	174,506.234	21,834.863	48,073.766	261,881.969	-118.766
317	      N5	4	175,056.719	20,978.234	50,219.164	260,469.719	-456.394
318	      N6	4	169,429.078	19,805.744	52,774.621	260,854.969	-821.570
319	      N7	4	193,619.469	22,206.285	58,446.332	275,484.625	68.396
320	      N8	4	173,209.125	19,485.043	54,478.281	248,630.953	302.632
321	      N9	4	173,304.094	19,159.848	56,716.801	253,413.641	509.426
322	      N10	4	169,780.641	18,734.984	55,495.918	240,929.531	112.659
323	      N11	4	165,968.141	18,332.297	53,414.836	229,259.766	503.846
324	      N12	4	161,163.844	17,793.006	54,882.824	235,156.781	-504.618
325	      N13	4	41,345.719	2,763.318	1,243.724	1,516.180	3,171.175
326	      N14	4	39,678.000	2,954.330	1,454.124	1,708.849	3,269.636
327	      N15	4	41,904.746	3,146.014	1,642.650	2,153.200	2,966.710
328	      N16	4	67,395.133	6,397.041	50,679.555	218,998.188	-425.324
329	      N17	4	39,312.008	4,026.086	50,069.426	224,990.719	-901.667
330	      N18	4	38,142.191	4,238.289	50,339.391	234,300.359	-621.043
331	      N19	4	54,767.738	7,285.189	47,907.273	232,296.891	-260.900
332	      N20	4	50,146.699	6,961.502	43,735.652	220,240.188	-833.465
333	      N21	4	46,140.477	6,649.350	43,213.727	227,292.625	-689.764
334	      N22	4	346,949.938	25,030.311	45,108.438	211,849.797	2,241.392
335	      N23	4	58,720.672	6,301.318	41,353.824	246,679.875	-1,410.877
336	      N24	4	53,494.910	10,149.972	38,745.090	239,852.406	-1,085.122
337	      O1	4	81,214.016	10,580.960	42,168.613	281,107.500	-170.095
338	      O2	4	70,689.242	8,737.247	40,556.320	253,868.062	-1,803.131
339	      O3	4	98,563.836	12,969.888	42,016.520	242,194.906	559.676
340	      O4	4	227,237.250	28,240.449	47,986.758	270,835.969	-1,662.178
341	      O5	4	248,343.844	29,177.035	54,818.277	292,638.562	-414.307
342	      O6	4	308,960.344	30,020.078	61,352.152	297,298.500	-817.129
343	      O7	4	252,249.719	28,764.209	59,414.109	292,598.000	-627.007
344	      O8	4	236,766.453	23,865.076	55,136.262	256,828.062	-669.463
345	      O9	4	203,297.906	21,609.824	52,717.910	242,672.250	-877.423
346	      O10	4	240,186.734	25,525.516	60,498.773	273,059.938	-939.572
347	      O11	4	214,276.203	23,911.928	56,438.523	252,288.031	-809.633
348	      O12	4	203,985.062	21,994.824	54,028.156	238,179.469	-293.988
349	      O13	4	87,568.195	7,157.144	3,362.189	4,431.914	11,437.102
350	      O14	4	91,391.898	7,841.933	3,569.689	5,106.008	13,339.946
351	      O15	4	85,738.094	7,112.848	3,386.519	4,943.452	10,616.026
352	      O16	4	79,704.195	6,588.943	2,857.241	4,043.828	9,298.911
353	      O17	4	92,309.188	7,081.148	3,253.354	4,904.767	9,891.183
354	      O18	4	95,786.312	7,238.389	3,269.622	4,001.684	7,373.520
355	      O19	4	91,147.391	7,766.167	2,828.007	4,503.439	11,826.729
356	      O20	4	89,316.398	6,585.789	2,795.730	4,094.158	7,837.940
357	      O21	4	87,634.461	6,758.455	2,655.693	3,454.841	8,476.474
358	      O22	4	86,264.906	6,669.677	4,090.980	4,551.815	7,816.404
359	      O23	4	89,963.727	6,123.482	3,020.375	3,803.040	4,252.874
360	      O24	4	88,778.305	6,176.026	2,555.546	2,876.849	3,776.216
361	      P1	4	80,035.203	11,086.630	43,304.184	300,010.594	-1,878.192
362	      P2	4	47,180.266	6,717.407	39,016.465	257,306.531	-1,486.802
363	      P3	4	49,055.105	7,210.007	42,177.793	262,852.062	-2,312.799
364	      P4	4	179,223.109	23,517.768	45,359.969	264,803.031	-1,049.003
365	      P5	4	164,363.031	20,827.236	43,249.578	243,885.203	-780.955
366	      P6	4	165,495.141	20,472.055	44,971.020	244,260.828	-1,561.600
367	      P7	4	177,945.562	21,574.029	49,970.395	257,050.984	-999.050
368	      P8	4	197,049.781	23,447.268	58,707.734	292,688.469	-1,117.515
369	      P9	4	183,539.594	21,673.520	51,787.234	250,714.000	-1,455.967
370	      P10	4	157,405.344	19,537.336	56,952.812	271,104.094	-1,596.497
371	      P11	4	113,669.500	13,574.245	49,333.320	232,085.734	85.746
372	      P12	4	166,635.891	20,188.561	53,031.051	245,906.031	-1,194.601
373	      P13	4	90,972.055	6,915.804	3,729.014	4,129.623	6,932.032
374	      P14	4	85,774.703	7,424.440	3,401.945	4,658.393	10,601.769
375	      P15	4	86,571.656	7,119.932	3,051.998	4,368.662	7,739.541
376	      P16	4	82,756.609	6,560.417	2,854.053	4,328.127	7,304.320
377	      P17	4	94,522.461	7,229.727	3,340.060	4,641.493	8,140.733
378	      P18	4	100,610.664	7,694.378	3,047.654	4,027.927	9,066.324
379	      P19	4	92,343.969	6,894.729	2,847.033	3,957.506	8,188.854
380	      P20	4	101,247.070	7,589.460	3,248.294	4,656.087	8,010.576
381	      P21	4	104,537.891	7,747.147	3,553.822	3,743.105	7,763.719
382	      P22	4	100,532.477	7,565.522	3,021.530	3,847.876	9,065.006
383	      P23	4	112,311.664	7,516.162	3,097.469	3,679.515	3,206.485
384	      P24	4	93,144.320	6,266.103	2,831.681	3,693.932	4,189.153
1	      A1	5	74,511.219	23,046.844	38,810.055	257,718.750	-2,787.223
2	      A2	5	69,941.125	21,245.914	38,607.383	241,061.625	-3,565.560
3	      A3	5	77,351.664	22,279.125	43,115.680	252,971.938	-2,269.732
4	      A4	5	121,785.562	15,257.410	32,436.967	182,980.156	-1,765.776
5	      A5	5	182,958.188	21,362.898	44,509.992	246,274.141	-1,986.095
6	      A6	5	164,820.453	18,851.365	41,913.371	222,701.516	-2,048.333
7	      A7	5	186,471.062	21,231.723	47,573.754	240,743.297	-2,522.619
8	      A8	5	188,651.672	21,581.357	47,519.078	235,034.422	-4,793.437
9	      A9	5	193,721.000	21,068.182	55,192.500	265,792.719	-3,392.018
10	      A10	5	192,178.828	21,262.916	50,744.586	237,612.953	-2,936.149
11	      A11	5	193,609.594	20,118.764	52,397.797	242,274.922	-4,329.703
12	      A12	5	190,951.344	19,822.617	48,142.785	220,002.312	-5,018.606
13	      A13	5	94,354.750	6,106.017	2,874.200	3,538.655	4,101.663
14	      A14	5	85,377.453	6,663.681	3,044.428	4,956.381	13,471.429
15	      A15	5	84,409.953	6,684.976	2,982.757	4,750.834	12,169.701
16	      A16	5	84,566.359	5,688.952	2,680.502	3,280.908	4,108.730
17	      A17	5	90,391.898	6,836.531	2,846.846	4,426.934	7,209.196
18	      A18	5	89,478.625	6,925.245	2,675.483	4,228.245	9,772.087
19	      A19	5	89,537.719	7,292.661	2,968.328	4,365.385	11,429.452
20	      A20	5	91,421.086	7,051.955	2,838.812	4,251.054	8,679.891
21	      A21	5	107,932.211	8,494.082	3,259.895	4,954.837	11,899.551
22	      A22	5	97,843.195	7,369.919	2,981.360	4,370.106	8,666.824
23	      A23	5	113,063.625	8,495.100	3,518.831	4,804.721	7,569.486
24	      A24	5	100,311.086	7,362.147	2,783.181	3,377.193	6,862.888
25	      B1	5	43,101.672	7,300.235	37,496.805	251,189.328	-881.085
26	      B2	5	41,844.664	5,585.049	41,249.859	258,169.359	-2,963.865
27	      B3	5	51,232.102	6,755.809	44,610.672	261,775.891	-906.129
28	      B4	5	211,895.438	25,820.857	50,261.797	281,685.625	-1,580.477
29	      B5	5	184,613.031	22,089.432	45,218.418	242,779.109	-1,455.857
30	      B6	5	188,525.641	21,037.549	51,800.555	268,932.562	-337.860
31	      B7	5	226,552.875	23,859.256	51,472.082	248,673.906	-185.886
32	      B8	5	202,199.328	22,109.609	53,660.254	254,444.016	-511.292
33	      B9	5	190,557.938	20,575.033	53,659.207	246,429.250	-910.058
34	      B10	5	210,526.781	22,291.625	54,795.102	245,474.328	-800.436
35	      B11	5	205,228.250	21,949.387	51,813.742	227,424.672	-26.005
36	      B12	5	187,759.859	19,557.877	53,440.730	237,143.469	-254.860
37	      B13	5	51,213.246	6,675.985	51,657.402	227,610.609	-703.377
38	      B14	5	45,354.438	6,332.563	52,797.891	233,703.562	-885.331
39	      B15	5	45,626.023	6,149.865	49,389.707	221,780.078	-122.632
40	      B16	5	145,896.125	16,530.184	54,958.164	254,885.812	-869.266
41	      B17	5	178,379.578	20,630.316	53,190.273	250,591.297	-536.079
42	      B18	5	165,405.641	18,668.605	51,594.047	251,355.625	-170.200
43	      B19	5	155,431.984	18,840.359	50,452.320	256,287.875	-587.899
44	      B20	5	153,095.672	19,654.576	46,447.102	247,960.109	-631.421
45	      B21	5	154,055.484	20,776.941	44,968.023	252,344.875	-1,316.270
46	      B22	5	146,144.906	19,831.803	41,734.879	247,333.641	-1,735.984
47	      B23	5	144,089.781	20,270.330	39,674.078	249,235.094	-1,229.641
48	      B24	5	151,486.578	22,031.818	38,905.070	258,950.672	-1,871.711
49	      C1	5	49,007.883	6,811.155	42,126.344	270,851.688	-354.958
50	      C2	5	43,447.602	5,957.622	41,748.469	251,969.938	-1,059.494
51	      C3	5	44,793.188	5,917.608	43,443.734	246,904.406	-640.581
52	      C4	5	203,417.250	23,668.328	47,687.852	260,176.031	-1,033.783
53	      C5	5	203,425.375	23,126.291	49,001.809	250,193.703	-919.697
54	      C6	5	193,308.656	21,313.078	49,172.332	242,204.078	-1,058.242
55	      C7	5	217,252.859	25,845.639	52,476.871	245,229.359	-654.634
56	      C8	5	192,193.469	20,189.264	50,563.969	229,624.766	-941.056
57	      C9	5	195,578.656	20,678.225	52,323.805	231,947.688	-397.265
58	      C10	5	205,646.922	21,510.938	54,353.957	234,243.422	-673.954
59	      C11	5	206,160.328	21,325.055	56,471.980	239,551.391	-772.075
60	      C12	5	193,788.969	19,725.309	53,539.133	227,243.812	-732.401
61	      C13	5	82,382.914	6,776.132	2,826.227	3,898.251	12,604.118
62	      C14	5	82,899.836	6,302.339	2,963.511	3,690.155	7,330.408
63	      C15	5	76,870.641	6,069.408	2,862.733	3,672.379	6,705.109
64	      C16	5	81,662.469	6,095.804	2,756.661	3,249.517	7,274.659
65	      C17	5	91,815.008	7,277.278	3,359.920	3,818.457	8,397.212
66	      C18	5	82,178.953	6,136.852	3,040.632	3,039.256	6,318.363
67	      C19	5	88,826.281	7,774.875	3,259.730	4,557.406	12,155.248
68	      C20	5	90,174.336	7,352.396	3,243.284	5,198.365	12,505.804
69	      C21	5	89,996.961	7,758.880	3,061.155	4,099.518	13,535.266
70	      C22	5	105,006.609	8,847.110	3,725.487	5,331.851	16,270.764
71	      C23	5	97,432.852	7,417.144	2,866.019	4,074.434	7,817.058
72	      C24	5	96,519.484	9,173.575	11,724.938	13,055.759	12,891.812
73	      D1	5	49,486.492	6,757.788	42,544.254	270,697.094	-968.961
74	      D2	5	44,712.883	5,594.674	41,217.445	244,763.766	-1,806.291
75	      D3	5	46,328.793	5,845.388	44,626.344	246,475.656	-1,020.347
76	      D4	5	187,531.906	22,329.412	45,709.945	238,526.016	-1,046.523
77	      D5	5	212,425.672	24,017.564	48,129.414	239,154.156	-480.761
78	      D6	5	191,185.156	21,219.732	50,853.812	241,742.547	-448.328
79	      D7	5	206,570.422	22,909.107	52,634.387	238,260.844	-927.818
80	      D8	5	208,551.844	22,080.578	55,937.379	245,866.422	-353.829
81	      D9	5	185,692.062	19,951.631	53,639.711	230,638.188	-581.195
82	      D10	5	203,870.844	21,189.311	58,237.988	244,413.094	-1,142.603
83	      D11	5	189,350.188	19,118.951	57,729.461	240,286.078	-661.938
84	      D12	5	191,729.594	19,060.807	59,698.023	246,400.875	-996.371
85	      D13	5	57,509.797	6,199.989	61,426.797	246,362.297	-440.601
86	      D14	5	42,330.367	5,134.755	58,494.926	240,440.203	-1,028.670
87	      D15	5	39,308.695	4,539.401	55,696.012	232,153.875	-938.773
88	      D16	5	162,091.375	16,734.471	59,984.270	257,926.734	-948.671
89	      D17	5	186,915.812	20,550.734	57,612.000	255,086.203	-931.109
90	      D18	5	166,097.422	17,814.357	56,378.414	257,622.469	-892.364
91	      D19	5	170,040.172	19,401.043	54,271.754	258,535.656	-516.809
92	      D20	5	163,130.062	18,916.307	51,510.477	255,665.578	-311.561
93	      D21	5	165,156.484	20,561.652	50,142.750	261,957.922	-1,093.770
94	      D22	5	166,109.281	21,215.740	45,691.164	253,799.766	-901.697
95	      D23	5	158,235.094	21,219.811	43,922.043	256,886.219	-739.232
96	      D24	5	167,708.812	23,271.303	43,496.820	273,700.594	-1,546.217
97	      E1	5	48,150.781	5,946.789	42,119.754	256,119.719	225.439
98	      E2	5	48,489.699	6,260.689	43,332.477	248,862.797	-787.917
99	      E3	5	45,767.723	5,684.817	44,159.684	237,834.375	-851.496
100	      E4	5	193,149.484	22,547.949	48,323.570	248,545.750	-484.925
101	      E5	5	198,553.500	22,042.826	51,022.383	248,632.578	-392.628
102	      E6	5	204,985.766	21,728.162	58,059.434	269,804.062	-307.787
103	      E7	5	193,959.578	20,739.873	53,715.551	239,348.797	-348.718
104	      E8	5	193,665.062	20,280.881	55,881.285	240,254.609	-477.609
105	      E9	5	204,686.688	20,877.582	59,790.426	248,676.172	-173.416
106	      E10	5	187,630.688	18,662.682	56,495.582	230,524.391	-1,388.652
107	      E11	5	194,888.250	19,359.027	59,892.266	238,800.469	-295.130
108	      E12	5	207,090.062	21,600.004	61,187.801	241,158.125	-964.026
109	      E13	5	78,467.305	6,522.505	2,824.125	4,203.775	11,032.011
110	      E14	5	85,574.688	7,462.830	3,234.360	4,561.912	12,909.156
111	      E15	5	82,232.320	7,487.119	3,294.955	5,035.996	13,642.356
112	      E16	5	80,031.172	5,776.424	3,322.188	3,460.864	4,386.889
113	      E17	5	89,332.383	6,237.990	3,304.499	3,738.747	3,921.130
114	      E18	5	82,392.859	5,563.600	3,284.615	3,523.507	4,677.583
115	      E19	5	84,585.844	6,264.165	2,970.292	3,341.585	5,785.447
116	      E20	5	92,422.930	6,545.548	3,094.895	3,323.134	5,543.123
117	      E21	5	86,752.906	6,300.440	2,938.739	3,338.970	6,213.196
118	      E22	5	83,371.891	5,495.917	2,606.632	2,862.014	4,394.523
119	      E23	5	96,255.578	7,403.599	3,171.608	4,507.060	11,701.484
120	      E24	5	101,069.836	7,716.319	3,041.325	4,217.458	9,349.612
121	      F1	5	56,309.301	7,195.301	43,531.781	262,105.234	-378.255
122	      F2	5	56,358.027	6,863.169	51,662.695	289,069.281	326.598
123	      F3	5	44,744.637	5,728.546	46,647.000	249,837.438	-261.957
124	      F4	5	235,863.688	27,196.082	57,984.074	293,616.156	-1,442.151
125	      F5	5	197,704.297	22,047.473	52,386.809	249,086.656	-1,739.204
126	      F6	5	227,231.359	23,928.898	60,920.156	275,934.688	-1,651.077
127	      F7	5	218,629.688	23,685.105	58,392.219	254,172.922	-951.172
128	      F8	5	208,439.109	21,478.574	57,219.188	240,866.188	-1,927.377
129	      F9	5	203,766.969	20,868.998	58,654.430	240,090.938	-1,386.609
130	      F10	5	192,757.406	19,867.740	58,407.234	233,770.953	-329.713
131	      F11	5	214,583.656	21,123.023	66,204.648	257,881.625	-1,673.453
132	      F12	5	198,521.406	20,550.975	60,075.215	235,781.469	-1,981.007
133	      F13	5	43,156.387	5,451.646	61,298.492	238,273.109	-1,521.096
134	      F14	5	46,117.828	5,441.175	64,233.707	253,300.219	-1,451.823
135	      F15	5	55,005.129	5,580.391	65,974.477	258,734.375	-1,301.439
136	      F16	5	164,057.609	16,779.332	61,234.027	249,783.672	-1,721.039
137	      F17	5	166,274.391	17,036.059	59,762.227	250,465.734	-1,346.707
138	      F18	5	185,689.250	19,019.459	60,967.156	264,161.500	-1,262.926
139	      F19	5	140,666.375	15,128.917	53,807.211	242,013.578	-1,281.826
140	      F20	5	162,643.141	17,611.936	54,205.051	265,139.281	-1,062.269
141	      F21	5	185,992.969	22,518.018	53,602.746	266,359.031	-558.598
142	      F22	5	182,241.656	22,799.055	51,293.297	270,112.281	-661.853
143	      F23	5	186,549.531	23,569.381	49,934.262	281,608.656	-976.382
144	      F24	5	178,279.609	23,911.520	45,204.719	271,639.219	-602.896
145	      G1	5	51,408.258	7,291.434	46,775.223	278,253.531	-346.135
146	      G2	5	43,866.824	5,717.235	45,041.934	249,833.703	-969.775
147	      G3	5	58,836.410	8,998.245	56,042.141	290,812.500	-899.747
148	      G4	5	202,875.641	22,887.646	50,730.984	250,629.750	-663.439
149	      G5	5	197,755.047	21,871.787	52,643.961	246,992.594	-1,470.512
150	      G6	5	207,529.469	21,124.777	54,742.102	243,761.719	-1,598.639
151	      G7	5	235,374.188	24,646.443	64,605.676	275,240.219	-1,562.240
152	      G8	5	211,177.922	21,744.062	63,182.504	258,622.859	-1,525.005
153	      G9	5	201,098.016	20,284.328	59,083.176	237,945.062	-1,579.773
154	      G10	5	206,808.328	20,811.516	60,269.055	237,312.859	-2,018.728
155	      G11	5	198,927.219	19,424.199	60,771.035	235,779.906	-1,262.452
156	      G12	5	201,292.422	20,045.748	59,444.332	227,434.703	-1,618.111
157	      G13	5	75,839.891	6,433.047	3,115.975	3,639.699	7,995.616
158	      G14	5	69,896.219	4,705.417	2,996.613	2,617.176	2,272.034
159	      G15	5	76,561.445	5,716.583	3,026.394	3,723.611	5,750.567
160	      G16	5	90,643.625	6,610.500	3,602.911	4,018.920	5,851.891
161	      G17	5	78,493.781	5,721.261	3,352.069	3,725.016	6,137.775
162	      G18	5	95,515.836	7,866.570	3,759.002	5,188.320	12,855.771
163	      G19	5	82,042.438	6,685.063	3,327.547	4,240.221	9,786.437
164	      G20	5	84,725.812	6,373.265	3,176.159	3,065.840	3,495.646
165	      G21	5	78,321.078	5,480.124	2,612.167	2,758.657	4,428.355
166	      G22	5	99,231.977	7,724.583	3,729.170	4,455.094	7,863.343
167	      G23	5	99,517.977	8,471.053	3,010.018	4,992.142	15,769.830
168	      G24	5	100,008.195	7,793.360	3,046.004	4,212.323	10,148.470
169	      H1	5	61,018.215	8,209.707	48,025.352	285,457.469	-995.675
170	      H2	5	46,768.340	6,531.295	45,216.914	250,849.438	-1,489.520
171	      H3	5	53,340.223	6,907.401	55,726.484	288,842.688	-1,046.816
172	      H4	5	176,520.688	20,200.609	48,864.461	242,634.578	-1,349.473
173	      H5	5	197,686.219	21,595.840	56,863.258	267,387.781	-1,962.029
174	      H6	5	252,100.141	27,787.693	62,768.906	278,971.750	-1,795.351
175	      H7	5	211,639.266	21,826.924	64,058.891	271,263.094	-1,695.547
176	      H8	5	201,191.719	20,626.480	60,228.320	246,595.844	-1,427.991
177	      H9	5	185,305.688	18,382.502	60,319.234	243,121.984	-1,332.249
178	      H10	5	178,710.203	18,079.234	60,045.133	235,213.234	-1,145.330
179	      H11	5	191,339.469	18,606.984	64,663.770	250,439.250	-1,605.831
180	      H12	5	204,911.594	24,954.115	59,653.570	225,065.641	-1,045.159
181	      H13	5	73,710.828	8,504.708	67,055.195	255,169.172	-1,566.821
182	      H14	5	43,275.152	5,149.810	61,814.496	238,173.219	-1,905.994
183	      H15	5	58,075.227	6,124.917	64,466.430	251,372.234	-2,507.883
184	      H16	5	170,240.297	16,849.139	64,550.449	261,998.812	-2,193.951
185	      H17	5	183,198.812	18,364.129	64,809.477	266,243.812	-2,324.901
186	      H18	5	200,490.875	20,793.398	58,421.961	247,230.812	-1,420.366
187	      H19	5	191,546.047	20,786.213	59,779.844	264,559.750	-1,673.459
188	      H20	5	180,012.906	20,652.084	54,524.859	251,916.672	-1,276.834
189	      H21	5	184,417.453	21,940.734	53,662.289	262,284.219	-584.268
190	      H22	5	183,702.594	22,563.846	48,031.598	247,727.062	-1,123.276
191	      H23	5	184,174.875	23,981.191	49,719.754	274,947.938	-1,562.663
192	      H24	5	226,529.453	30,135.947	55,275.965	323,366.594	-878.208
193	      I1	5	41,953.660	5,127.171	46,147.832	275,633.188	-1,473.384
194	      I2	5	43,812.301	5,916.462	44,656.898	248,962.734	-1,101.438
195	      I3	5	54,098.066	7,334.806	43,020.328	221,346.812	-1,241.482
196	      I4	5	248,462.422	27,347.068	59,978.863	296,664.375	-2,165.586
197	      I5	5	261,238.203	27,811.307	65,906.305	309,409.406	-1,345.447
198	      I6	5	214,853.281	21,584.406	56,076.883	251,128.641	-1,712.352
199	      I7	5	232,198.766	23,967.777	56,565.301	239,375.469	-1,153.306
200	      I8	5	211,205.891	21,737.111	56,817.770	235,393.734	-684.803
201	      I9	5	231,955.844	22,847.332	63,366.395	254,183.922	-1,130.306
202	      I10	5	213,370.703	20,439.578	60,088.055	236,409.703	-2,762.491
203	      I11	5	226,087.109	21,660.506	62,538.238	241,525.844	-666.026
204	      I12	5	217,932.672	20,805.736	61,393.031	235,882.750	-1,379.172
205	      I13	5	80,072.859	6,708.107	3,091.865	4,015.868	10,351.981
206	      I14	5	80,288.195	7,172.994	3,236.257	4,571.616	11,438.111
207	      I15	5	75,458.594	5,416.299	2,988.002	3,628.236	4,389.632
208	      I16	5	85,000.195	6,173.615	3,043.890	3,749.368	4,384.295
209	      I17	5	103,261.469	7,533.910	4,405.111	4,263.608	5,207.344
210	      I18	5	87,801.547	6,026.801	3,348.921	4,258.844	4,542.727
211	      I19	5	87,064.875	6,098.386	3,124.066	3,258.920	4,978.485
212	      I20	5	84,839.664	5,487.347	2,791.327	2,851.438	2,014.399
213	      I21	5	85,036.570	5,524.198	2,956.852	2,751.234	2,448.102
214	      I22	5	92,755.109	5,906.192	3,110.441	3,362.312	2,456.328
215	      I23	5	85,466.289	5,643.430	2,649.074	2,648.137	2,017.388
216	      I24	5	99,412.219	7,372.228	2,784.693	3,488.413	6,699.145
217	      J1	5	47,944.637	5,829.013	46,260.277	279,244.031	-539.238
218	      J2	5	46,470.512	5,899.425	45,761.449	256,341.562	-295.146
219	      J3	5	46,823.961	6,233.357	48,414.480	253,367.609	-911.851
220	      J4	5	227,019.469	23,949.438	61,216.699	304,285.031	-1,624.967
221	      J5	5	185,765.875	19,097.834	54,522.539	258,714.375	-1,099.385
222	      J6	5	187,897.562	18,669.828	57,672.262	259,950.109	-373.473
223	      J7	5	198,819.234	19,056.914	64,230.648	276,428.750	-1,445.356
224	      J8	5	194,102.750	18,949.949	58,950.910	245,006.594	-1,049.749
225	      J9	5	187,920.875	18,340.182	58,282.297	235,418.141	-256.476
226	      J10	5	171,452.875	16,919.818	59,132.668	235,393.969	-644.661
227	      J11	5	182,360.375	17,335.691	69,481.438	270,083.094	-2,156.070
228	      J12	5	172,350.359	16,597.938	63,542.766	246,277.859	-1,292.050
229	      J13	5	43,394.785	4,801.567	67,778.094	262,820.469	-2,114.824
230	      J14	5	52,327.074	6,568.532	65,936.078	256,396.000	-1,052.707
231	      J15	5	43,399.754	4,739.208	67,231.031	263,793.938	-2,774.005
232	      J16	5	176,260.203	17,792.947	65,428.867	263,788.750	-1,537.124
233	      J17	5	162,095.422	16,755.396	61,853.234	258,719.266	-2,572.505
234	      J18	5	186,722.172	18,918.846	64,381.758	276,022.750	-1,216.771
235	      J19	5	183,880.766	20,720.896	58,631.379	262,323.875	-336.386
236	      J20	5	176,091.953	20,013.877	56,151.688	266,155.594	-1,100.996
237	      J21	5	181,499.688	21,579.773	55,862.023	277,640.188	-484.374
238	      J22	5	173,242.172	21,405.562	49,024.207	257,606.484	-1,084.101
239	      J23	5	176,393.047	23,279.510	46,283.730	256,538.328	-1,365.313
240	      J24	5	197,246.656	25,901.324	52,450.062	311,255.812	-66.622
241	      K1	5	48,781.488	5,947.306	44,368.918	270,499.938	-631.767
242	      K2	5	45,699.238	5,264.550	48,676.695	277,707.312	-627.735
243	      K3	5	39,393.258	5,079.045	51,749.449	277,908.062	-828.748
244	      K4	5	283,877.969	32,763.986	62,425.074	307,066.562	-1,439.793
245	      K5	5	233,920.531	25,545.191	55,780.164	266,077.719	-1,029.920
246	      K6	5	325,527.469	34,481.293	68,916.727	309,659.531	-1,104.163
247	      K7	5	293,723.656	30,999.043	69,496.898	302,220.844	-1,006.899
248	      K8	5	243,525.625	25,740.184	59,625.965	250,529.094	-1,075.854
249	      K9	5	219,267.047	22,588.867	59,620.375	247,462.547	-460.556
250	      K10	5	220,099.016	21,338.176	60,915.824	243,594.797	-854.809
251	      K11	5	214,116.766	20,826.082	60,971.645	239,788.156	2,813.228
252	      K12	5	246,070.906	24,635.211	63,691.000	248,801.344	-472.063
253	      K13	5	61,174.430	3,686.365	2,073.874	1,920.108	1,409.931
254	      K14	5	64,355.410	3,876.500	2,252.092	2,014.137	2,559.520
255	      K15	5	80,927.820	5,085.646	3,059.106	3,309.505	2,209.046
256	      K16	5	76,396.500	5,914.879	3,248.289	3,589.696	6,179.104
257	      K17	5	77,926.055	5,565.024	3,114.475	3,352.104	5,068.567
258	      K18	5	81,728.562	5,895.033	2,997.529	3,576.811	3,066.760
259	      K19	5	99,303.609	5,800.225	3,576.782	3,680.672	2,693.297
260	      K20	5	81,400.430	5,466.781	2,577.064	3,010.006	4,394.077
261	      K21	5	79,668.398	5,192.095	2,736.828	3,483.509	4,669.195
262	      K22	5	42,010.875	2,837.067	1,145.030	2,159.837	2,689.384
263	      K23	5	91,578.070	6,741.594	2,784.492	3,548.424	7,479.581
264	      K24	5	103,688.180	7,434.730	3,194.314	3,326.372	5,272.777
265	      L1	5	49,911.918	6,646.419	43,811.430	270,607.844	-1,319.828
266	      L2	5	46,521.480	6,219.529	43,546.383	252,165.734	-1,189.373
267	      L3	5	45,729.828	5,998.144	45,240.391	246,078.641	-1,194.312
268	      L4	5	202,160.656	24,369.561	57,463.641	292,775.469	-877.299
269	      L5	5	208,164.516	24,342.619	61,256.543	297,228.438	-1,281.114
270	      L6	5	190,303.859	20,578.785	58,269.289	268,888.906	-1,089.414
271	      L7	5	184,137.406	20,856.580	55,652.613	246,736.641	-586.345
272	      L8	5	178,721.812	19,663.197	57,513.184	248,498.672	-547.943
273	      L9	5	171,737.734	18,688.617	57,656.977	241,434.891	-1,410.660
274	      L10	5	176,695.406	18,376.934	61,782.699	253,734.875	-1,366.621
275	      L11	5	170,769.906	18,187.943	59,691.555	243,522.797	-936.282
276	      L12	5	167,944.859	17,171.822	61,480.660	244,979.078	-1,441.244
277	      L13	5	43,284.523	5,157.498	59,018.699	236,596.453	-1,123.308
278	      L14	5	39,057.434	4,986.910	62,216.809	251,195.484	-1,582.964
279	      L15	5	42,285.344	4,873.834	57,437.309	234,758.047	-1,631.377
280	      L16	5	160,668.719	16,796.496	61,329.770	257,071.016	-1,608.672
281	      L17	5	167,788.734	17,659.748	61,467.578	265,075.938	-1,275.218
282	      L18	5	164,016.688	17,822.814	57,243.172	254,387.172	-2,156.775
283	      L19	5	170,207.656	19,487.396	57,191.184	263,837.875	-1,403.394
284	      L20	5	183,251.250	21,233.848	57,198.035	278,570.531	-1,035.778
285	      L21	5	171,195.297	21,536.881	51,539.422	260,661.266	-1,133.751
286	      L22	5	166,284.250	21,091.260	46,298.859	250,375.641	-680.341
287	      L23	5	169,437.938	22,700.857	45,531.480	263,141.469	-2,234.651
288	      L24	5	184,902.594	25,087.205	46,772.242	284,286.375	-775.428
289	      M1	5	50,824.598	6,584.199	40,349.289	255,361.438	23.039
290	      M2	5	42,896.195	5,543.637	41,474.020	246,386.875	-522.918
291	      M3	5	52,517.336	6,950.158	45,354.551	252,603.328	-534.778
292	      M4	5	239,475.922	28,773.186	51,497.285	272,396.094	-1,259.263
293	      M5	5	256,801.797	29,435.885	57,750.457	289,636.281	-454.991
294	      M6	5	257,131.250	30,507.719	55,568.234	263,546.688	-628.780
295	      M7	5	267,925.062	29,068.586	61,190.039	278,896.906	-464.589
296	      M8	5	250,705.891	26,927.877	61,187.836	270,312.281	112.980
297	      M9	5	229,725.750	23,962.178	55,310.164	238,174.672	186.707
298	      M10	5	231,270.625	24,162.584	55,713.297	233,927.109	-710.244
299	      M11	5	256,132.156	28,017.629	59,763.465	248,232.672	-180.208
300	      M12	5	236,205.594	22,673.373	55,468.691	228,780.812	-832.761
301	      M13	5	80,038.461	6,803.519	2,932.545	4,394.638	10,898.629
302	      M14	5	76,845.141	5,800.563	2,826.258	4,058.086	7,116.597
303	      M15	5	77,889.867	5,757.374	2,710.536	3,709.899	4,630.438
304	      M16	5	74,930.898	6,014.072	2,567.650	3,246.889	6,244.039
305	      M17	5	98,406.180	7,798.807	3,185.213	4,966.396	11,936.039
306	      M18	5	87,331.766	7,169.838	3,169.986	4,573.871	11,259.446
307	      M19	5	75,918.305	5,566.523	2,516.127	3,140.293	5,363.574
308	      M20	5	81,079.578	5,883.261	2,756.326	2,930.442	5,565.030
309	      M21	5	81,741.898	5,448.965	2,956.452	3,092.553	3,863.365
310	      M22	5	91,994.039	7,198.105	3,237.865	3,851.941	8,814.961
311	      M23	5	83,875.672	5,590.455	2,691.823	2,639.576	2,699.800
312	      M24	5	94,957.992	5,623.183	2,654.946	2,750.776	3,513.593
313	      N1	5	47,194.844	6,343.498	41,260.918	269,111.094	-533.683
314	      N2	5	45,226.750	5,798.661	40,737.391	248,829.875	-816.837
315	      N3	5	48,234.488	6,932.022	42,556.566	242,100.828	-585.139
316	      N4	5	174,701.641	22,060.666	47,483.531	257,540.531	34.776
317	      N5	5	176,472.609	21,208.289	49,482.352	256,926.562	-162.916
318	      N6	5	170,906.469	19,944.590	52,050.273	257,303.906	-682.135
319	      N7	5	195,049.641	22,180.121	57,635.422	270,735.969	-177.711
320	      N8	5	173,909.047	19,602.352	53,423.910	244,327.125	117.754
321	      N9	5	175,041.641	19,522.650	55,797.508	249,227.984	76.084
322	      N10	5	170,210.469	18,975.363	54,236.648	237,016.234	-76.827
323	      N11	5	166,091.172	18,349.623	52,812.273	226,799.422	358.661
324	      N12	5	161,598.000	17,794.051	54,417.066	233,584.188	-827.792
325	      N13	5	40,749.316	2,797.556	1,297.903	1,558.655	3,004.826
326	      N14	5	39,575.457	3,033.500	1,495.078	1,767.416	3,172.765
327	      N15	5	41,011.172	3,087.561	1,303.737	2,064.953	3,255.201
328	      N16	5	66,875.680	6,569.338	49,724.887	216,019.031	-734.424
329	      N17	5	39,321.047	4,298.201	49,298.488	222,029.562	-630.435
330	      N18	5	38,732.461	4,494.677	49,402.328	229,032.297	-556.512
331	      N19	5	57,940.781	8,114.134	47,221.328	227,398.531	-170.259
332	      N20	5	51,197.738	7,537.369	42,972.766	215,364.016	-902.101
333	      N21	5	47,124.273	6,845.388	42,037.512	222,525.188	-505.448
334	      N22	5	341,038.750	24,906.928	44,200.117	208,910.531	2,239.542
335	      N23	5	57,748.336	6,703.276	40,847.441	242,084.828	-1,586.641
336	      N24	5	52,471.836	10,623.371	38,125.688	235,768.922	-1,600.610
337	      O1	5	81,771.234	10,398.968	41,117.426	276,913.656	-1,040.000
338	      O2	5	70,905.656	8,868.832	39,769.844	250,932.047	-1,951.271
339	      O3	5	99,623.812	12,688.560	41,417.758	241,198.078	-269.402
340	      O4	5	228,793.125	27,817.906	46,870.785	266,012.188	-1,608.175
341	      O5	5	246,461.781	29,728.607	53,923.180	288,662.781	-609.458
342	      O6	5	306,659.812	30,029.572	60,277.988	293,002.219	-956.242
343	      O7	5	254,745.719	28,846.020	58,324.301	287,009.375	-732.958
344	      O8	5	237,780.188	23,765.123	54,252.438	252,061.141	-942.526
345	      O9	5	205,164.703	21,249.957	51,880.047	239,006.344	-802.415
346	      O10	5	243,025.875	25,467.730	59,367.258	268,188.312	-608.867
347	      O11	5	215,785.188	24,131.861	55,540.258	248,038.828	-753.847
348	      O12	5	204,710.969	22,289.992	53,139.820	234,104.109	-418.455
349	      O13	5	86,538.383	7,165.269	3,098.969	4,585.303	11,703.436
350	      O14	5	92,141.469	7,454.445	3,181.330	5,404.661	13,805.361
351	      O15	5	85,416.062	7,189.097	3,256.462	4,972.850	10,416.716
352	      O16	5	79,308.266	6,485.937	2,656.197	3,896.395	8,962.290
353	      O17	5	93,137.242	7,298.505	3,212.318	4,755.834	10,174.059
354	      O18	5	95,876.180	7,401.141	3,112.091	4,089.101	7,538.608
355	      O19	5	90,201.703	7,465.941	2,618.954	4,739.208	12,145.454
356	      O20	5	89,863.578	7,306.920	2,834.476	4,148.979	8,747.448
357	      O21	5	87,881.711	6,739.950	2,388.648	3,584.995	8,989.599
358	      O22	5	85,094.352	6,832.957	3,905.324	4,450.738	7,246.050
359	      O23	5	89,903.000	6,536.098	3,016.438	3,548.699	4,697.906
360	      O24	5	87,817.750	5,775.181	2,359.869	2,740.649	3,465.032
361	      P1	5	78,784.352	11,033.225	42,485.273	295,729.844	-1,405.390
362	      P2	5	45,609.324	6,794.286	37,885.418	252,619.734	-1,948.042
363	      P3	5	50,087.992	7,326.960	41,330.371	258,207.641	-1,705.682
364	      P4	5	179,938.516	23,582.803	44,219.824	260,293.938	-693.907
365	      P5	5	164,603.391	21,097.436	42,824.871	241,299.984	-1,012.406
366	      P6	5	166,314.891	20,440.240	44,263.695	240,735.750	-2,046.721
367	      P7	5	177,461.344	22,116.809	48,539.086	252,007.969	-955.074
368	      P8	5	197,768.484	23,760.863	57,690.586	286,644.844	-842.401
369	      P9	5	184,458.391	21,681.037	50,771.316	246,208.750	-1,333.272
370	      P10	5	157,927.281	19,873.502	56,044.867	267,239.094	-1,450.919
371	      P11	5	115,201.836	13,978.400	48,497.891	229,233.344	148.639
372	      P12	5	167,692.609	19,837.041	51,982.547	241,460.719	-1,196.513
373	      P13	5	90,210.695	7,221.330	3,545.748	3,732.280	6,577.511
374	      P14	5	83,975.719	7,542.762	3,110.627	4,342.653	10,354.756
375	      P15	5	85,982.133	6,847.321	3,070.221	4,343.257	7,719.198
376	      P16	5	81,248.914	6,516.097	2,663.286	4,086.679	7,623.223
377	      P17	5	93,956.680	7,265.819	3,240.857	4,317.792	7,907.257
378	      P18	5	98,787.070	7,857.484	3,228.543	4,259.490	8,576.820
379	      P19	5	91,403.680	7,109.750	2,915.622	3,986.630	8,525.539
380	      P20	5	100,593.117	7,963.551	3,277.240	4,551.812	8,096.687
381	      P21	5	105,289.203	7,955.028	3,544.458	3,787.922	7,449.764
382	      P22	5	99,916.031	7,808.333	2,869.351	3,902.908	9,234.443
383	      P23	5	111,162.242	7,166.078	3,277.040	3,759.252	3,349.743
384	      P24	5	90,396.555	6,185.455	2,629.612	4,072.066	3,635.873
1	      A1	6	75,188.516	22,907.938	37,887.883	254,493.891	-3,164.314
2	      A2	6	68,592.188	21,050.754	38,138.703	239,766.984	-3,346.486
3	      A3	6	77,330.352	22,170.604	42,452.938	250,186.203	-2,584.393
4	      A4	6	116,564.633	14,793.900	32,055.535	181,046.797	-1,485.816
5	      A5	6	183,859.812	21,908.930	43,746.066	244,533.453	-2,234.659
6	      A6	6	166,499.578	19,022.127	41,582.430	220,981.500	-2,350.258
7	      A7	6	187,180.953	21,796.727	46,785.363	238,964.719	-2,784.372
8	      A8	6	190,413.922	21,880.164	46,790.395	232,203.922	-4,966.990
9	      A9	6	194,943.250	21,282.422	54,151.793	261,637.703	-3,633.878
10	      A10	6	192,892.375	20,686.697	50,255.195	236,194.172	-3,730.999
11	      A11	6	195,127.797	20,639.518	51,980.051	241,071.219	-4,571.242
12	      A12	6	191,820.578	20,125.014	47,743.102	219,034.922	-5,174.871
13	      A13	6	93,104.539	6,401.232	2,741.968	3,514.039	3,809.501
14	      A14	6	83,463.547	6,904.323	2,987.138	4,516.271	13,192.304
15	      A15	6	84,945.633	7,000.862	3,071.283	4,768.173	11,733.125
16	      A16	6	82,837.031	5,775.672	2,705.289	3,138.418	4,256.139
17	      A17	6	88,782.250	6,888.168	3,009.580	3,928.612	7,599.038
18	      A18	6	88,528.797	6,934.357	2,893.467	4,056.434	9,614.475
19	      A19	6	89,049.773	6,923.227	2,801.608	4,258.840	11,103.522
20	      A20	6	90,562.516	7,053.074	2,860.344	4,216.598	8,685.869
21	      A21	6	106,635.875	8,304.646	3,516.514	4,997.707	11,426.604
22	      A22	6	96,430.453	7,301.179	2,782.871	4,223.239	8,229.659
23	      A23	6	112,961.555	8,832.360	3,331.242	4,584.667	7,143.929
24	      A24	6	97,369.164	7,203.937	2,555.919	3,788.722	6,825.272
25	      B1	6	42,082.258	6,897.966	37,058.805	249,457.266	-898.827
26	      B2	6	39,934.492	5,044.894	40,516.465	255,210.312	-2,897.499
27	      B3	6	52,260.684	6,253.305	44,091.938	259,823.031	-819.473
28	      B4	6	213,021.344	25,548.393	49,489.680	278,195.000	-1,322.191
29	      B5	6	186,101.734	21,999.346	44,693.859	241,847.828	-1,097.054
30	      B6	6	191,317.719	20,861.512	51,471.418	267,613.562	-761.766
31	      B7	6	226,804.453	24,099.090	50,459.633	244,620.234	-460.396
32	      B8	6	203,208.109	22,207.908	52,730.613	251,443.297	-689.222
33	      B9	6	192,566.141	20,929.588	52,689.719	243,374.328	-605.587
34	      B10	6	212,375.500	22,003.488	53,731.324	243,703.844	-1,198.359
35	      B11	6	207,315.484	22,172.229	51,130.324	225,773.906	-372.681
36	      B12	6	188,670.203	19,846.916	53,239.688	236,409.797	32.420
37	      B13	6	49,998.809	6,437.374	51,313.039	226,697.734	-918.128
38	      B14	6	44,897.289	6,280.101	52,784.492	233,444.297	-741.713
39	      B15	6	44,949.621	6,262.153	49,200.035	221,451.297	-465.642
40	      B16	6	146,814.000	16,467.057	53,893.906	250,770.516	-819.644
41	      B17	6	179,476.922	20,578.566	52,226.438	246,783.016	-838.702
42	      B18	6	167,638.719	18,816.545	50,422.715	247,230.594	-426.039
43	      B19	6	158,359.656	19,396.805	49,613.574	252,117.281	-595.219
44	      B20	6	155,027.469	19,742.445	45,859.062	243,977.328	-718.972
45	      B21	6	155,759.562	20,430.971	44,079.121	248,784.844	-1,408.014
46	      B22	6	147,950.734	19,747.861	41,361.266	243,924.906	-1,714.772
47	      B23	6	145,036.891	20,652.180	38,989.863	246,322.969	-1,543.262
48	      B24	6	152,961.250	21,932.844	37,980.426	254,851.844	-1,916.234
49	      C1	6	48,581.141	6,780.369	41,110.723	268,472.344	-433.902
50	      C2	6	44,004.219	5,704.244	40,901.992	248,295.750	-1,165.586
51	      C3	6	45,404.305	5,870.283	42,881.867	244,831.531	-862.246
52	      C4	6	205,213.281	23,695.484	47,239.352	256,482.922	-758.490
53	      C5	6	204,443.844	23,198.348	47,905.480	246,625.203	-770.011
54	      C6	6	195,930.359	21,070.756	48,961.777	241,439.922	-1,454.719
55	      C7	6	219,676.047	25,826.590	52,026.352	243,180.312	-728.731
56	      C8	6	192,657.625	20,275.205	50,250.484	229,529.547	-123.019
57	      C9	6	195,932.094	20,481.533	51,560.496	230,513.828	-103.658
58	      C10	6	206,576.969	21,567.777	54,026.180	233,963.641	-528.131
59	      C11	6	207,236.094	21,139.252	55,446.477	235,953.766	-305.757
60	      C12	6	194,792.984	20,053.182	53,509.828	227,102.625	-588.843
61	      C13	6	81,412.602	6,622.616	2,688.076	3,825.840	12,671.175
62	      C14	6	83,503.953	6,342.421	2,907.610	3,258.450	7,762.140
63	      C15	6	76,985.578	6,221.581	2,691.099	3,532.379	7,576.495
64	      C16	6	81,819.398	6,543.549	2,543.020	3,222.251	7,107.136
65	      C17	6	92,018.094	7,259.742	3,284.361	4,065.864	8,761.953
66	      C18	6	82,224.383	5,820.704	2,755.987	3,482.913	6,160.059
67	      C19	6	89,172.320	7,629.323	2,976.844	4,774.241	12,121.086
68	      C20	6	89,666.406	7,422.650	3,036.083	4,896.076	12,838.960
69	      C21	6	88,597.414	7,393.747	2,825.786	4,085.184	13,665.145
70	      C22	6	106,135.242	8,825.374	3,552.792	5,503.709	15,896.227
71	      C23	6	98,770.469	7,177.448	2,686.418	4,189.615	8,256.160
72	      C24	6	96,014.914	9,182.059	11,530.926	12,855.031	12,826.957
73	      D1	6	48,854.055	6,780.907	42,266.129	269,601.812	-1,012.347
74	      D2	6	45,655.789	5,708.955	40,966.000	242,434.281	-1,970.115
75	      D3	6	46,339.594	6,170.712	43,956.613	245,105.547	-1,054.361
76	      D4	6	189,921.375	22,784.020	45,237.223	235,922.547	-1,080.646
77	      D5	6	213,520.641	24,384.662	47,582.812	238,183.219	-186.217
78	      D6	6	191,230.922	21,264.801	50,271.973	239,564.438	-56.590
79	      D7	6	209,857.297	22,961.686	52,014.129	236,433.031	-395.768
80	      D8	6	209,833.562	22,015.422	55,487.418	243,061.547	-273.719
81	      D9	6	188,232.281	20,073.062	53,409.949	229,114.484	131.925
82	      D10	6	205,000.422	21,373.117	58,267.484	243,269.344	-1,070.484
83	      D11	6	192,623.484	19,242.389	57,027.043	237,113.516	-101.061
84	      D12	6	193,476.109	19,449.010	59,446.656	244,364.484	-623.318
85	      D13	6	56,390.781	6,205.251	60,693.621	245,349.547	-582.048
86	      D14	6	41,495.715	5,458.521	58,356.160	239,875.562	-1,375.106
87	      D15	6	39,227.227	5,082.513	55,080.707	228,999.297	-1,039.308
88	      D16	6	163,485.938	16,716.137	59,159.020	254,217.422	-1,136.370
89	      D17	6	188,374.344	20,597.002	57,783.039	254,517.500	-1,103.949
90	      D18	6	167,998.406	18,027.904	55,753.859	253,850.688	-1,147.465
91	      D19	6	171,275.281	19,666.166	53,578.289	254,653.266	-749.790
92	      D20	6	164,809.812	19,177.736	50,748.082	251,544.453	-639.214
93	      D21	6	167,396.719	20,763.381	49,375.668	258,566.531	-912.505
94	      D22	6	168,745.016	21,005.301	45,141.305	249,991.953	-823.527
95	      D23	6	158,724.391	21,358.332	43,097.996	252,347.172	-681.265
96	      D24	6	168,316.906	23,211.033	42,727.477	269,678.531	-1,118.692
97	      E1	6	49,051.641	6,420.916	41,623.820	253,588.562	-256.373
98	      E2	6	47,947.199	6,618.461	43,482.320	247,804.922	-461.829
99	      E3	6	44,417.375	5,706.828	43,720.844	237,991.109	-910.722
100	      E4	6	194,318.125	22,418.607	47,961.004	247,940.938	-45.366
101	      E5	6	200,052.859	22,010.377	50,787.645	245,921.375	-316.371
102	      E6	6	207,078.391	21,740.781	57,427.527	265,925.906	-68.488
103	      E7	6	195,585.500	21,255.109	53,505.676	238,941.109	-491.485
104	      E8	6	196,245.453	20,728.635	55,628.582	239,827.000	-487.843
105	      E9	6	205,526.250	20,954.494	59,338.938	246,563.641	-787.269
106	      E10	6	189,683.297	18,928.641	56,274.957	230,132.500	-1,332.462
107	      E11	6	196,660.109	19,993.891	59,633.992	238,488.500	-348.882
108	      E12	6	208,637.172	21,514.338	60,282.480	238,752.719	-591.593
109	      E13	6	79,108.375	6,481.396	2,863.594	4,165.524	11,308.002
110	      E14	6	84,566.336	7,364.020	3,208.714	4,445.818	13,140.154
111	      E15	6	82,193.211	7,192.758	2,878.456	5,180.506	13,894.392
112	      E16	6	81,090.125	5,892.517	3,220.246	3,752.363	4,643.962
113	      E17	6	90,648.500	6,499.792	3,193.297	4,025.777	4,157.285
114	      E18	6	82,108.430	6,077.802	3,067.744	3,585.356	4,833.505
115	      E19	6	84,437.094	6,394.255	3,071.402	3,852.091	5,676.223
116	      E20	6	92,507.477	6,356.356	3,025.147	3,961.874	5,763.303
117	      E21	6	87,718.250	6,244.512	2,714.831	3,511.072	6,145.800
118	      E22	6	84,116.875	6,064.836	2,243.108	3,057.485	4,371.916
119	      E23	6	95,661.906	7,502.134	3,049.016	4,478.412	11,574.298
120	      E24	6	101,683.859	8,087.680	2,933.364	4,176.450	9,452.562
121	      F1	6	56,275.371	7,151.848	43,427.914	260,462.156	-173.281
122	      F2	6	55,885.242	7,015.006	50,858.668	285,258.125	777.277
123	      F3	6	46,872.461	5,681.289	46,258.941	248,485.328	347.067
124	      F4	6	238,052.766	27,010.445	56,970.652	288,047.344	-783.608
125	      F5	6	200,057.094	22,437.895	51,950.555	248,446.000	-1,163.809
126	      F6	6	229,665.531	24,025.221	60,347.414	274,072.031	-1,477.146
127	      F7	6	221,685.969	23,656.551	57,814.535	252,038.359	-768.800
128	      F8	6	210,931.641	21,641.785	56,812.727	239,585.797	-1,282.658
129	      F9	6	207,891.516	21,125.824	58,793.445	239,775.422	-1,077.885
130	      F10	6	193,000.734	19,693.564	57,776.148	230,949.984	269.903
131	      F11	6	216,738.453	21,798.477	65,303.223	255,936.875	-1,520.308
132	      F12	6	201,037.500	20,571.551	59,243.078	234,681.969	-1,695.709
133	      F13	6	42,630.285	5,308.123	60,973.984	238,480.859	-849.141
134	      F14	6	46,772.004	5,258.042	64,130.469	253,141.453	-1,719.841
135	      F15	6	55,885.445	5,989.695	64,894.648	256,233.656	-1,260.627
136	      F16	6	167,012.312	16,834.936	59,844.113	246,597.375	-1,760.178
137	      F17	6	167,277.906	17,163.008	59,393.707	249,747.922	-1,064.373
138	      F18	6	188,265.641	19,218.535	59,928.406	261,139.656	-1,177.619
139	      F19	6	143,829.453	15,464.469	53,676.539	241,104.594	-1,138.335
140	      F20	6	164,855.578	18,061.062	53,374.516	261,577.859	-580.124
141	      F21	6	187,247.016	22,506.871	52,649.594	263,055.469	-607.396
142	      F22	6	184,489.594	23,379.820	50,283.270	264,992.656	107.525
143	      F23	6	187,824.891	23,741.639	49,385.227	278,069.156	-425.416
144	      F24	6	180,797.625	24,173.193	44,301.445	266,669.000	-720.103
145	      G1	6	51,222.574	7,173.836	46,073.188	277,366.312	-202.296
146	      G2	6	43,447.535	5,817.073	44,502.168	247,765.906	-1,072.547
147	      G3	6	59,581.262	9,205.683	55,548.219	289,972.844	-862.399
148	      G4	6	203,991.594	23,138.105	50,184.637	249,907.234	-369.825
149	      G5	6	199,591.312	22,027.336	52,246.980	246,236.453	-1,386.563
150	      G6	6	209,268.109	21,652.941	54,309.496	241,996.156	-1,459.762
151	      G7	6	238,305.469	25,094.449	64,025.125	274,709.906	-2,125.711
152	      G8	6	213,797.359	22,115.850	62,758.488	255,939.375	-1,959.040
153	      G9	6	202,267.047	20,264.568	58,917.531	237,116.750	-1,801.019
154	      G10	6	208,369.734	20,972.596	60,112.484	235,909.578	-1,352.100
155	      G11	6	200,341.375	19,650.270	60,927.867	236,381.812	-818.880
156	      G12	6	202,137.500	19,903.271	58,790.781	224,693.656	-1,344.256
157	      G13	6	77,129.023	6,396.633	2,998.938	3,862.500	9,100.528
158	      G14	6	68,610.570	4,612.104	2,868.902	2,758.146	2,330.392
159	      G15	6	76,755.414	5,888.620	3,309.700	3,924.914	5,817.491
160	      G16	6	90,258.266	6,677.222	3,608.392	4,185.851	5,897.433
161	      G17	6	78,181.805	5,954.123	3,159.073	3,725.388	6,063.087
162	      G18	6	95,338.094	8,085.055	3,430.922	5,305.104	13,112.227
163	      G19	6	80,382.242	6,830.329	2,974.810	4,230.636	9,021.729
164	      G20	6	84,141.484	6,089.881	3,055.170	3,463.505	3,443.852
165	      G21	6	79,199.945	5,734.888	2,537.542	2,488.881	3,933.005
166	      G22	6	100,743.891	8,254.603	3,425.511	4,276.999	8,200.296
167	      G23	6	98,903.578	8,822.831	3,065.827	5,210.786	15,520.196
168	      G24	6	100,394.391	7,928.382	3,030.499	4,255.280	10,843.773
169	      H1	6	62,869.930	8,511.250	47,103.074	280,744.031	-1,288.254
170	      H2	6	47,775.547	6,605.539	44,868.684	248,780.109	-1,568.021
171	      H3	6	52,717.824	6,723.743	55,217.027	286,499.531	-1,332.108
172	      H4	6	178,756.344	20,257.971	48,718.422	240,885.625	-901.663
173	      H5	6	198,744.859	21,782.740	56,099.676	264,890.750	-2,332.446
174	      H6	6	256,546.875	27,775.646	62,671.652	278,261.219	-1,510.982
175	      H7	6	212,655.344	22,250.914	62,680.816	265,436.000	-1,661.100
176	      H8	6	202,433.422	20,732.938	59,403.594	244,755.797	-1,476.167
177	      H9	6	187,533.297	18,754.457	59,904.262	241,798.484	-1,468.342
178	      H10	6	180,588.062	18,422.152	59,534.613	233,510.188	-1,059.908
179	      H11	6	193,569.578	18,369.469	63,813.594	246,319.188	-1,938.340
180	      H12	6	207,918.594	25,137.092	58,981.672	222,758.125	-927.103
181	      H13	6	74,495.867	8,539.356	66,151.094	250,926.109	-1,607.107
182	      H14	6	44,329.730	5,358.565	61,464.391	236,967.531	-1,892.242
183	      H15	6	59,012.449	5,974.898	63,843.941	249,523.953	-2,529.660
184	      H16	6	172,625.438	16,852.309	63,763.594	258,408.812	-2,282.849
185	      H17	6	184,043.328	18,313.996	63,788.520	262,318.812	-1,637.142
186	      H18	6	201,346.625	20,686.188	57,627.285	244,532.422	-1,255.921
187	      H19	6	192,539.594	21,032.609	58,710.734	260,395.406	-1,083.825
188	      H20	6	183,218.156	20,721.131	53,671.176	247,956.609	-1,459.384
189	      H21	6	186,459.625	22,133.822	53,141.441	259,398.828	-856.220
190	      H22	6	185,698.688	22,357.453	47,294.648	245,518.328	-1,087.625
191	      H23	6	185,290.453	24,012.465	48,884.469	269,851.312	-1,219.311
192	      H24	6	230,222.391	30,167.688	54,534.242	319,462.281	-735.601
193	      I1	6	42,985.867	5,569.486	45,074.281	271,432.125	-1,392.822
194	      I2	6	43,438.570	5,964.439	44,095.527	246,635.500	-839.706
195	      I3	6	54,179.117	7,437.749	42,498.738	218,640.969	-1,028.865
196	      I4	6	250,493.938	27,680.264	58,672.094	292,155.375	-1,788.968
197	      I5	6	264,014.500	27,980.541	64,826.570	304,303.562	-1,412.874
198	      I6	6	219,679.875	22,000.838	55,068.984	247,491.500	-1,772.103
199	      I7	6	235,120.469	23,866.279	55,993.570	237,343.250	-1,186.802
200	      I8	6	214,546.328	21,484.391	56,397.219	234,463.094	-650.694
201	      I9	6	233,571.297	22,972.514	62,218.262	249,331.250	-1,431.549
202	      I10	6	215,176.469	20,211.498	59,625.855	235,398.594	-2,567.735
203	      I11	6	227,760.969	21,727.217	62,000.125	239,973.047	-486.694
204	      I12	6	218,643.000	20,974.043	61,151.801	234,832.750	-1,182.900
205	      I13	6	79,906.453	6,831.725	2,998.329	3,947.402	10,111.379
206	      I14	6	80,727.727	7,010.879	3,130.172	4,541.318	11,934.432
207	      I15	6	74,635.703	5,288.055	2,935.030	3,955.407	4,608.252
208	      I16	6	85,253.500	5,946.989	2,976.771	3,937.389	4,432.527
209	      I17	6	102,248.914	7,425.476	4,066.491	4,541.153	5,543.610
210	      I18	6	87,765.195	6,075.436	3,077.139	4,109.706	4,392.700
211	      I19	6	86,758.266	6,208.556	3,175.327	3,289.399	5,663.537
212	      I20	6	83,719.359	5,441.432	2,620.519	2,602.409	2,311.113
213	      I21	6	85,298.312	5,696.252	2,971.913	2,853.372	2,707.671
214	      I22	6	92,380.844	6,103.133	3,119.955	3,364.130	2,992.462
215	      I23	6	85,690.734	6,225.056	2,475.811	2,753.008	2,626.302
216	      I24	6	99,251.586	7,579.421	2,709.186	3,626.685	7,362.099
217	      J1	6	48,468.496	5,477.094	45,266.480	273,771.906	-743.033
218	      J2	6	46,886.754	5,683.817	45,281.188	254,391.062	-267.392
219	      J3	6	47,816.941	6,057.192	47,947.207	251,047.953	-824.606
220	      J4	6	228,476.797	24,153.240	60,539.922	301,781.906	-2,258.921
221	      J5	6	188,878.469	19,154.119	54,316.348	257,979.188	-1,265.524
222	      J6	6	189,189.469	18,658.482	57,030.941	259,073.859	-127.313
223	      J7	6	201,329.406	19,487.643	63,578.160	273,148.156	-1,323.628
224	      J8	6	194,899.609	19,090.207	58,163.336	241,274.547	-1,099.137
225	      J9	6	188,977.469	17,979.818	58,101.914	233,939.375	-737.732
226	      J10	6	172,906.906	17,015.381	58,616.047	232,418.156	-473.474
227	      J11	6	185,495.828	17,379.865	68,388.172	267,365.750	-1,988.971
228	      J12	6	174,254.906	16,844.119	63,317.355	244,812.078	-737.641
229	      J13	6	44,086.059	4,785.578	67,008.484	259,710.375	-2,452.293
230	      J14	6	52,390.676	6,527.153	65,846.266	256,037.516	-792.534
231	      J15	6	45,331.484	5,068.673	66,540.352	260,713.125	-2,987.028
232	      J16	6	176,999.438	18,013.344	64,207.496	260,378.844	-1,946.964
233	      J17	6	165,368.141	16,961.254	61,159.941	256,633.312	-2,499.874
234	      J18	6	188,116.719	19,171.455	63,336.914	271,377.625	-1,038.906
235	      J19	6	184,609.406	20,715.307	57,793.840	258,170.953	-820.366
236	      J20	6	179,330.953	20,154.385	55,622.973	261,078.266	-1,004.301
237	      J21	6	182,896.938	21,588.086	54,952.820	272,798.875	-180.763
238	      J22	6	175,607.984	21,626.225	48,452.363	254,600.109	-1,151.718
239	      J23	6	177,127.031	23,498.039	45,152.602	253,093.469	-1,089.585
240	      J24	6	198,086.422	26,395.908	51,589.961	306,465.156	-200.512
241	      K1	6	47,871.641	5,945.726	43,491.855	265,450.594	-1,028.364
242	      K2	6	45,027.992	5,371.179	47,945.680	272,415.438	-389.675
243	      K3	6	39,549.266	4,943.463	51,048.516	271,970.844	-906.281
244	      K4	6	285,704.469	33,255.973	62,195.168	305,669.594	-1,504.065
245	      K5	6	236,798.328	25,927.984	55,347.070	264,366.312	-866.056
246	      K6	6	329,410.125	35,022.664	68,073.727	306,072.188	-878.240
247	      K7	6	294,702.688	31,067.988	68,023.859	296,094.344	-1,297.646
248	      K8	6	247,255.906	26,171.064	59,294.305	249,323.125	-1,164.669
249	      K9	6	222,264.281	22,654.352	59,629.602	247,305.766	-787.764
250	      K10	6	225,559.625	22,018.268	60,372.340	241,695.406	-1,407.377
251	      K11	6	215,860.938	21,041.768	60,840.961	239,646.109	2,487.419
252	      K12	6	249,047.078	24,961.580	63,085.086	247,408.141	-545.841
253	      K13	6	60,625.488	3,927.908	2,022.348	1,868.420	1,124.024
254	      K14	6	62,925.969	4,001.531	2,253.967	2,046.574	2,369.179
255	      K15	6	80,102.805	5,124.924	3,244.349	3,270.812	1,930.203
256	      K16	6	76,412.156	5,865.884	3,222.342	3,930.386	6,462.769
257	      K17	6	79,197.039	5,821.009	3,214.194	3,361.988	5,141.692
258	      K18	6	80,501.492	5,619.276	2,937.396	3,498.589	3,589.559
259	      K19	6	99,268.523	6,372.904	3,609.593	3,508.160	2,591.404
260	      K20	6	81,372.578	5,398.902	2,632.506	3,375.671	4,718.246
261	      K21	6	79,014.414	5,587.707	2,672.601	3,571.091	4,476.772
262	      K22	6	42,216.469	2,537.699	1,307.376	2,184.235	2,953.942
263	      K23	6	91,504.023	7,130.559	2,896.872	3,505.106	7,121.497
264	      K24	6	104,487.227	6,701.480	2,991.923	3,660.061	5,017.381
265	      L1	6	49,160.930	6,124.750	43,084.844	266,409.406	-753.390
266	      L2	6	46,696.703	6,034.471	43,167.824	249,037.984	-1,329.771
267	      L3	6	45,886.648	6,138.683	45,089.301	244,899.328	-1,102.000
268	      L4	6	204,020.828	24,372.160	56,997.828	290,027.906	-374.670
269	      L5	6	208,088.078	24,231.885	60,822.238	295,404.406	-1,494.381
270	      L6	6	192,897.844	20,947.178	57,814.910	265,813.000	-1,563.159
271	      L7	6	185,146.078	20,928.596	55,004.461	244,161.641	-699.751
272	      L8	6	180,771.938	19,641.400	56,932.664	245,129.094	-673.335
273	      L9	6	173,424.484	18,908.479	57,259.398	239,042.641	-1,164.239
274	      L10	6	178,454.938	18,713.914	60,670.324	249,831.594	-1,564.157
275	      L11	6	170,741.078	18,218.896	59,646.766	243,161.703	-1,450.595
276	      L12	6	169,763.438	17,377.982	60,516.672	241,057.812	-2,005.690
277	      L13	6	43,166.520	5,145.697	58,569.789	235,850.969	-1,320.814
278	      L14	6	38,176.781	4,741.938	62,284.973	251,046.391	-1,404.056
279	      L15	6	41,398.883	5,030.176	57,170.156	233,763.297	-1,736.552
280	      L16	6	161,806.266	17,113.746	61,197.020	256,527.672	-1,369.597
281	      L17	6	169,606.328	17,931.861	60,426.273	260,966.516	-1,320.820
282	      L18	6	164,518.203	17,806.445	56,830.375	252,362.406	-1,716.808
283	      L19	6	173,908.109	19,558.625	55,863.930	258,974.406	-1,727.670
284	      L20	6	184,911.766	21,170.141	56,706.309	275,444.719	-1,375.284
285	      L21	6	173,854.188	21,548.082	50,531.012	257,242.422	-1,017.015
286	      L22	6	167,843.609	21,329.346	45,620.664	245,812.031	-965.993
287	      L23	6	169,199.391	22,519.211	44,708.707	258,378.578	-2,359.135
288	      L24	6	186,663.359	25,502.547	45,710.488	280,052.469	-570.867
289	      M1	6	49,356.176	6,968.953	40,191.910	254,196.922	-639.467
290	      M2	6	43,014.199	5,695.349	40,932.105	243,449.609	-839.631
291	      M3	6	51,145.656	7,379.816	45,229.254	250,925.469	-693.853
292	      M4	6	242,889.625	29,035.703	51,029.555	267,933.469	-1,217.410
293	      M5	6	257,571.438	29,616.975	57,143.691	285,176.469	-619.746
294	      M6	6	259,298.203	30,848.666	55,053.656	261,210.516	-850.616
295	      M7	6	268,159.969	29,198.834	60,230.762	275,310.312	-1,520.336
296	      M8	6	253,011.453	27,060.932	60,522.500	266,188.312	-1,001.957
297	      M9	6	230,839.359	24,131.436	54,384.578	234,408.094	247.183
298	      M10	6	233,025.609	23,946.326	55,459.539	232,801.953	-556.510
299	      M11	6	256,545.625	28,304.047	58,852.375	244,574.094	-519.331
300	      M12	6	238,598.969	23,181.285	54,900.176	227,807.844	-914.706
301	      M13	6	79,267.242	6,807.301	3,060.703	4,137.727	11,034.201
302	      M14	6	76,072.227	5,885.035	2,801.529	4,201.761	6,929.594
303	      M15	6	77,472.797	5,978.396	2,987.860	3,772.164	4,775.766
304	      M16	6	75,079.250	5,715.971	2,700.970	3,329.513	5,879.115
305	      M17	6	97,871.469	7,875.081	3,249.374	5,058.961	12,028.974
306	      M18	6	87,031.938	7,093.431	3,083.211	4,426.204	11,136.594
307	      M19	6	75,591.766	5,285.500	2,695.208	3,192.296	5,379.591
308	      M20	6	80,806.406	5,851.954	2,721.940	2,633.875	5,738.171
309	      M21	6	80,592.547	5,639.818	2,844.424	3,092.302	4,114.345
310	      M22	6	91,442.023	7,414.133	2,904.521	4,186.429	8,855.459
311	      M23	6	84,100.805	5,309.642	2,460.487	2,408.688	2,467.565
312	      M24	6	95,577.992	6,557.598	2,884.936	2,438.020	3,572.396
313	      N1	6	47,500.242	6,252.496	41,017.262	266,629.031	-370.611
314	      N2	6	44,532.324	5,953.564	40,354.285	246,932.531	-1,099.291
315	      N3	6	49,015.668	7,038.044	42,248.270	241,749.406	73.482
316	      N4	6	176,554.234	22,077.537	46,761.770	254,240.688	-36.118
317	      N5	6	178,621.203	20,835.107	48,816.234	252,986.156	-379.267
318	      N6	6	172,390.234	19,881.633	51,568.203	255,219.125	-751.791
319	      N7	6	197,946.078	22,726.434	56,519.223	267,120.531	-402.421
320	      N8	6	176,465.250	19,631.990	52,623.898	241,531.031	-0.796
321	      N9	6	176,624.547	19,650.873	55,101.184	246,319.422	-207.127
322	      N10	6	172,652.125	18,985.246	53,747.273	234,959.562	-460.476
323	      N11	6	168,334.188	18,664.312	52,637.461	225,709.438	68.307
324	      N12	6	164,208.359	17,709.041	54,127.418	232,601.922	-787.171
325	      N13	6	40,727.238	2,797.065	1,320.192	1,508.102	2,915.882
326	      N14	6	39,217.582	2,633.835	1,631.783	1,780.322	2,977.471
327	      N15	6	40,875.109	2,881.680	1,289.577	2,085.738	2,949.750
328	      N16	6	68,327.547	6,602.103	49,575.609	214,420.281	-888.407
329	      N17	6	39,975.430	4,217.138	48,519.762	219,236.047	-975.007
330	      N18	6	40,326.824	4,442.967	48,357.789	224,567.328	-942.807
331	      N19	6	57,292.715	8,075.568	46,324.391	225,431.422	70.155
332	      N20	6	50,831.711	7,602.358	42,389.898	213,668.750	-1,218.009
333	      N21	6	48,785.949	7,308.411	41,602.230	219,900.266	-960.281
334	      N22	6	338,736.938	24,493.566	43,743.238	206,175.953	2,406.498
335	      N23	6	59,670.840	6,921.570	39,768.738	238,486.672	-1,278.959
336	      N24	6	53,697.387	10,873.621	37,600.520	232,744.281	-1,424.247
337	      O1	6	78,244.352	10,215.785	40,783.531	273,749.781	-591.604
338	      O2	6	70,232.812	8,833.617	39,546.996	249,513.859	-1,626.779
339	      O3	6	99,299.117	13,289.743	41,184.059	239,641.953	-47.403
340	      O4	6	230,042.766	28,129.494	46,214.734	262,297.344	-1,595.080
341	      O5	6	246,663.094	29,552.141	53,383.137	286,303.469	-620.874
342	      O6	6	307,674.531	30,032.871	59,652.047	289,745.062	-1,128.211
343	      O7	6	256,780.172	29,021.672	57,495.293	282,851.594	-714.364
344	      O8	6	239,547.016	23,550.164	52,926.875	247,470.234	-811.072
345	      O9	6	207,854.141	21,636.090	51,181.414	237,341.359	-910.015
346	      O10	6	243,533.500	25,738.838	58,158.246	264,019.031	-504.607
347	      O11	6	216,101.422	23,754.938	54,758.105	246,225.109	-1,062.749
348	      O12	6	206,204.703	22,181.793	52,021.977	230,255.156	-717.124
349	      O13	6	86,036.438	7,044.029	3,140.128	4,588.659	11,419.153
350	      O14	6	90,385.727	7,526.583	3,402.325	5,180.958	13,067.103
351	      O15	6	84,019.469	6,599.261	3,477.149	4,972.439	9,925.499
352	      O16	6	77,942.719	5,924.685	2,743.561	4,050.918	8,877.539
353	      O17	6	91,112.430	7,203.338	3,294.271	4,928.116	9,656.325
354	      O18	6	96,435.805	7,024.028	3,063.258	3,991.700	7,603.389
355	      O19	6	89,443.242	7,223.688	2,639.591	4,743.277	11,249.791
356	      O20	6	89,884.469	6,486.795	2,750.460	4,254.800	8,846.169
357	      O21	6	87,411.172	6,854.233	2,604.675	3,713.095	9,209.872
358	      O22	6	85,062.250	6,901.567	4,190.665	4,410.449	7,668.953
359	      O23	6	89,908.578	6,379.420	2,948.156	3,822.693	4,450.147
360	      O24	6	86,529.922	5,131.725	2,385.953	2,917.099	3,505.381
361	      P1	6	79,414.289	10,944.713	41,921.262	292,109.969	-2,114.830
362	      P2	6	46,583.246	6,755.189	37,461.984	248,264.203	-1,513.184
363	      P3	6	49,639.340	7,040.940	40,803.125	253,904.266	-1,943.067
364	      P4	6	182,204.734	23,679.816	43,648.609	257,537.875	-949.194
365	      P5	6	165,821.375	21,223.551	42,564.266	239,713.406	-1,319.632
366	      P6	6	168,562.312	20,585.408	43,840.594	238,173.250	-1,707.574
367	      P7	6	178,692.938	21,753.141	48,057.109	247,855.469	-1,390.518
368	      P8	6	198,852.297	23,495.104	56,475.488	282,095.156	-1,125.297
369	      P9	6	187,114.562	22,041.578	50,197.086	242,438.109	-1,408.882
370	      P10	6	160,682.578	19,565.400	55,508.168	265,368.938	-2,186.601
371	      P11	6	116,646.227	14,378.433	48,306.676	227,015.812	164.389
372	      P12	6	169,449.328	20,300.580	51,031.941	237,732.391	-1,186.473
373	      P13	6	89,128.859	6,911.264	3,594.516	3,590.640	6,303.022
374	      P14	6	84,082.555	7,303.502	3,439.543	4,319.147	10,180.890
375	      P15	6	85,718.680	6,878.336	2,925.182	4,214.961	7,927.640
376	      P16	6	81,739.172	6,559.729	2,739.454	4,264.164	7,332.261
377	      P17	6	93,275.008	7,218.303	3,433.739	4,546.096	7,606.481
378	      P18	6	98,599.984	7,811.417	3,105.964	4,138.237	8,430.167
379	      P19	6	91,668.570	7,431.367	3,117.438	4,001.765	8,294.654
380	      P20	6	100,650.117	7,524.057	3,246.042	4,418.381	8,271.384
381	      P21	6	104,617.422	7,931.231	3,486.831	3,895.761	7,802.142
382	      P22	6	99,335.086	7,967.172	2,859.882	3,804.417	9,136.188
383	      P23	6	111,565.148	7,769.007	3,086.727	3,664.038	3,333.478
384	      P24	6	91,313.023	5,978.044	2,817.358	3,980.049	4,017.645
1	      A1	7	73,057.930	22,837.154	37,745.469	252,797.016	-2,202.630
2	      A2	7	66,986.914	20,740.717	38,269.406	238,281.969	-3,498.404
3	      A3	7	76,693.125	21,644.607	42,001.543	247,928.469	-2,401.840
4	      A4	7	113,720.508	14,006.339	31,726.713	179,669.984	-1,310.522
5	      A5	7	185,889.766	21,776.533	43,579.711	242,746.641	-2,164.553
6	      A6	7	166,851.375	19,373.982	41,554.047	220,298.781	-1,189.075
7	      A7	7	189,196.000	21,701.107	46,481.625	236,611.062	-2,704.456
8	      A8	7	190,668.531	21,874.562	46,493.426	230,645.484	-4,697.260
9	      A9	7	195,687.562	21,453.516	53,546.824	258,270.438	-3,333.755
10	      A10	7	194,869.000	20,827.129	49,912.328	234,468.062	-3,642.444
11	      A11	7	194,723.750	20,439.938	51,610.250	239,611.156	-4,472.977
12	      A12	7	193,765.891	20,452.836	47,733.746	218,505.641	-4,670.172
13	      A13	7	93,540.258	6,128.571	3,002.207	3,721.487	3,807.619
14	      A14	7	83,416.438	7,262.082	2,871.488	4,506.384	13,667.086
15	      A15	7	83,387.102	6,768.422	2,971.624	4,760.513	11,868.139
16	      A16	7	82,670.148	5,830.563	2,582.943	2,995.351	4,432.327
17	      A17	7	88,981.023	6,985.540	3,135.914	4,216.874	7,697.467
18	      A18	7	87,602.523	7,130.597	2,647.087	3,925.714	10,079.405
19	      A19	7	87,683.211	6,959.061	2,703.701	3,983.904	11,074.897
20	      A20	7	90,319.633	7,005.052	2,784.439	3,838.074	8,723.845
21	      A21	7	105,867.492	8,080.514	3,124.169	4,811.958	11,680.059
22	      A22	7	96,693.492	7,269.884	2,771.260	4,199.159	8,196.174
23	      A23	7	111,661.719	8,250.802	3,509.277	4,625.155	7,101.423
24	      A24	7	98,809.633	7,061.366	2,909.603	3,708.693	6,205.214
25	      B1	7	42,077.051	7,149.106	36,983.324	247,692.641	-1,340.192
26	      B2	7	41,562.172	5,314.803	40,446.105	253,197.203	-3,051.403
27	      B3	7	51,627.000	6,632.714	43,849.367	257,845.688	-854.322
28	      B4	7	215,467.078	26,234.883	48,741.996	274,317.094	-1,490.380
29	      B5	7	187,479.234	22,417.477	44,550.711	241,253.156	-1,454.906
30	      B6	7	192,766.453	21,321.166	51,328.434	266,770.500	-730.998
31	      B7	7	229,574.203	23,819.688	49,941.602	241,927.609	-871.865
32	      B8	7	207,147.250	22,668.523	52,340.172	249,324.094	-719.227
33	      B9	7	195,136.031	21,091.275	52,266.238	240,116.047	-542.745
34	      B10	7	215,630.953	22,337.652	53,759.602	242,516.734	-1,136.913
35	      B11	7	209,584.078	22,341.912	50,612.699	223,876.906	-642.099
36	      B12	7	190,705.641	19,476.217	52,974.246	235,504.109	-267.800
37	      B13	7	51,098.086	6,387.111	51,257.758	225,377.047	-1,260.524
38	      B14	7	45,638.996	6,081.933	52,454.902	232,979.016	-1,029.364
39	      B15	7	46,466.934	6,299.070	49,166.648	221,248.891	-286.925
40	      B16	7	148,483.641	16,386.273	53,424.117	247,353.062	-697.567
41	      B17	7	180,810.703	20,470.119	51,364.098	242,514.578	-1,075.153
42	      B18	7	168,085.938	18,994.488	49,653.535	243,813.609	-566.851
43	      B19	7	159,999.031	19,242.023	48,714.555	248,390.453	-1,266.893
44	      B20	7	156,065.297	19,214.557	45,185.949	240,491.641	-387.831
45	      B21	7	155,692.969	20,842.348	43,901.859	246,650.438	-1,414.939
46	      B22	7	148,005.609	19,742.816	40,887.277	241,645.891	-1,922.470
47	      B23	7	147,133.141	20,734.340	38,906.324	243,613.375	-1,176.698
48	      B24	7	152,576.438	21,742.221	37,764.352	251,672.469	-2,099.980
49	      C1	7	48,738.582	7,232.878	41,046.090	266,682.188	-537.123
50	      C2	7	44,942.816	6,124.557	40,795.996	246,326.047	-1,182.335
51	      C3	7	45,547.090	6,159.155	42,653.434	242,493.594	-601.347
52	      C4	7	206,552.516	24,254.355	46,831.723	252,234.688	-1,116.441
53	      C5	7	205,854.625	23,229.623	47,582.594	242,291.094	-949.552
54	      C6	7	196,146.344	21,305.338	48,791.938	240,150.344	-1,008.586
55	      C7	7	220,375.219	26,205.607	51,744.938	242,168.828	-954.915
56	      C8	7	194,849.719	20,720.574	50,078.137	229,163.938	-441.101
57	      C9	7	196,739.891	20,534.828	51,211.773	229,390.562	-280.943
58	      C10	7	208,141.859	21,601.229	53,720.246	232,839.609	-409.163
59	      C11	7	207,722.547	21,034.729	54,803.152	233,525.609	-534.195
60	      C12	7	197,774.500	20,166.641	53,076.953	225,960.953	-877.069
61	      C13	7	81,585.969	6,906.371	2,598.839	3,948.953	11,840.594
62	      C14	7	82,372.000	6,619.726	3,102.223	3,491.410	8,085.069
63	      C15	7	76,809.891	6,112.582	2,948.890	3,541.559	7,590.573
64	      C16	7	82,500.031	6,788.304	2,894.888	3,306.628	7,692.172
65	      C17	7	90,948.469	7,166.897	3,236.073	3,787.055	8,680.768
66	      C18	7	82,088.414	5,926.511	2,763.777	3,352.226	6,445.127
67	      C19	7	89,051.773	7,224.619	3,200.277	4,522.884	12,075.112
68	      C20	7	88,268.508	7,571.459	2,977.281	4,795.401	12,241.913
69	      C21	7	89,192.945	7,391.026	3,019.795	4,017.930	13,328.039
70	      C22	7	105,004.422	8,992.242	3,540.642	5,385.370	15,715.548
71	      C23	7	99,206.672	7,384.961	2,799.012	4,151.876	8,036.662
72	      C24	7	95,976.969	8,957.371	11,600.496	12,965.185	12,498.823
73	      D1	7	48,992.777	6,373.578	42,384.930	267,883.844	-1,019.786
74	      D2	7	46,190.504	6,105.657	40,753.418	241,554.094	-2,289.410
75	      D3	7	45,364.848	6,184.904	44,241.613	244,200.453	-700.872
76	      D4	7	192,312.062	22,964.396	44,848.621	235,161.344	-1,220.399
77	      D5	7	215,529.219	24,359.328	47,473.973	236,438.109	-551.713
78	      D6	7	192,919.891	21,327.812	49,986.648	237,634.406	-407.944
79	      D7	7	209,796.734	23,066.625	51,645.422	234,816.297	-987.735
80	      D8	7	211,719.234	22,452.828	54,989.312	241,447.516	-146.285
81	      D9	7	189,078.297	20,129.719	53,233.348	228,675.547	-439.519
82	      D10	7	207,320.219	21,535.770	57,517.809	242,500.250	-1,148.719
83	      D11	7	193,621.312	19,260.645	56,453.891	235,079.516	-539.538
84	      D12	7	195,703.516	19,172.486	58,843.555	243,038.547	-599.523
85	      D13	7	56,766.855	6,210.765	60,812.855	244,454.812	-966.065
86	      D14	7	41,574.211	5,279.477	58,020.098	238,669.672	-1,697.240
87	      D15	7	40,400.781	5,153.973	54,658.699	227,119.578	-1,253.050
88	      D16	7	164,103.641	16,724.562	58,352.910	250,881.141	-1,285.383
89	      D17	7	189,591.094	20,732.408	57,276.055	254,401.766	-1,704.783
90	      D18	7	170,142.516	18,157.293	54,946.734	249,800.922	-1,042.573
91	      D19	7	173,898.312	19,610.236	52,606.145	250,104.297	-187.849
92	      D20	7	165,557.375	19,554.471	49,738.879	248,265.312	-575.807
93	      D21	7	168,998.594	20,962.260	48,946.102	255,753.734	-1,224.738
94	      D22	7	167,886.047	21,449.611	44,605.324	246,492.297	-1,185.667
95	      D23	7	159,978.359	21,418.674	42,672.527	248,754.719	-775.793
96	      D24	7	168,730.812	23,389.424	42,321.746	265,903.188	-1,310.418
97	      E1	7	47,732.535	6,069.036	41,472.762	251,087.000	-106.137
98	      E2	7	46,955.008	6,153.183	43,177.629	247,610.047	-1,055.947
99	      E3	7	44,225.328	5,749.645	44,022.535	237,785.344	-914.271
100	      E4	7	196,040.625	22,644.074	47,953.129	247,214.953	-762.214
101	      E5	7	201,378.203	22,018.023	50,158.672	244,422.219	-731.654
102	      E6	7	206,867.109	22,272.170	56,326.043	261,747.656	-500.914
103	      E7	7	196,509.484	20,992.467	53,406.645	238,070.484	-907.517
104	      E8	7	197,002.688	20,639.270	55,650.082	239,491.016	-716.652
105	      E9	7	206,369.062	20,876.213	59,044.797	244,921.750	-604.903
106	      E10	7	191,344.594	19,050.408	56,221.672	229,844.391	-1,377.330
107	      E11	7	198,587.297	20,079.385	59,396.980	238,176.891	-324.915
108	      E12	7	209,672.203	21,339.389	59,845.539	235,883.938	-1,195.693
109	      E13	7	79,132.789	6,582.087	2,987.029	4,222.488	11,917.442
110	      E14	7	84,763.602	7,432.889	3,229.564	4,602.479	13,396.416
111	      E15	7	82,588.352	7,204.938	3,297.264	5,068.225	14,037.990
112	      E16	7	80,176.797	5,723.440	3,295.378	3,674.331	4,915.554
113	      E17	7	90,362.688	6,608.400	3,166.204	3,825.977	4,655.379
114	      E18	7	81,847.766	6,197.011	3,295.907	3,637.255	4,904.733
115	      E19	7	84,550.211	6,134.810	3,158.774	3,772.252	6,153.133
116	      E20	7	90,841.938	6,563.221	2,925.427	3,751.559	5,837.675
117	      E21	7	87,454.711	6,392.338	2,719.187	3,579.192	6,524.443
118	      E22	7	83,669.914	5,966.543	2,082.251	2,815.620	4,456.396
119	      E23	7	95,756.820	7,727.428	2,953.673	4,464.917	10,982.777
120	      E24	7	101,794.320	7,649.889	3,081.003	4,341.141	10,075.033
121	      F1	7	55,217.777	7,267.062	43,078.418	258,894.391	-301.679
122	      F2	7	56,506.762	6,938.330	50,456.457	283,312.781	463.700
123	      F3	7	45,605.230	6,049.563	46,188.949	247,512.469	-391.926
124	      F4	7	236,600.688	26,919.795	55,914.977	281,814.969	-1,596.601
125	      F5	7	201,841.625	22,132.207	52,189.199	247,709.391	-1,393.812
126	      F6	7	232,686.266	24,108.152	60,288.672	273,220.969	-1,638.916
127	      F7	7	222,576.844	24,026.156	57,804.664	250,442.750	-853.323
128	      F8	7	212,356.344	21,883.678	56,694.125	238,410.500	-1,565.397
129	      F9	7	210,360.391	21,200.934	58,374.504	238,798.516	-1,210.532
130	      F10	7	195,558.969	19,835.791	57,770.312	229,921.391	-126.692
131	      F11	7	221,226.297	21,583.367	64,744.453	252,403.016	-1,583.032
132	      F12	7	201,825.750	20,902.396	59,567.734	233,966.641	-1,977.849
133	      F13	7	42,758.809	5,695.821	61,015.145	237,993.391	-1,011.881
134	      F14	7	46,025.070	5,482.853	64,243.121	253,114.250	-1,699.299
135	      F15	7	56,428.223	5,830.807	64,140.953	252,757.391	-738.853
136	      F16	7	168,145.547	16,528.055	59,239.539	242,734.328	-1,567.564
137	      F17	7	168,462.297	17,037.131	59,499.105	249,330.969	-596.317
138	      F18	7	190,223.766	19,264.699	59,427.816	257,894.281	-1,035.787
139	      F19	7	144,369.844	15,457.818	53,013.074	238,069.234	-1,068.127
140	      F20	7	166,878.047	18,249.840	52,880.344	257,744.859	-652.787
141	      F21	7	187,793.203	22,693.920	52,134.215	259,097.969	-638.833
142	      F22	7	185,069.891	23,443.818	49,493.449	261,192.688	-450.757
143	      F23	7	187,842.844	23,863.559	48,804.734	273,834.938	-528.329
144	      F24	7	182,423.281	24,361.396	43,894.852	263,033.438	-267.235
145	      G1	7	52,772.398	7,693.527	46,247.191	275,977.562	-252.212
146	      G2	7	44,999.355	5,922.058	44,456.039	246,450.594	-1,171.616
147	      G3	7	59,293.199	8,829.594	55,846.680	288,245.938	-850.359
148	      G4	7	206,010.125	23,416.502	50,239.723	249,173.516	-376.853
149	      G5	7	201,569.484	22,214.135	52,240.461	245,310.406	-1,249.815
150	      G6	7	210,239.609	21,773.881	53,844.238	240,679.891	-1,235.827
151	      G7	7	239,413.422	24,824.799	64,276.047	273,668.562	-1,673.682
152	      G8	7	216,459.797	22,036.914	62,064.941	253,681.672	-1,840.191
153	      G9	7	204,442.391	20,427.727	58,926.242	236,747.375	-1,327.763
154	      G10	7	210,732.656	21,030.270	59,835.234	234,457.562	-1,532.876
155	      G11	7	203,617.453	19,876.838	61,171.465	235,879.984	-893.430
156	      G12	7	202,619.234	19,948.797	58,497.414	223,129.781	-1,757.879
157	      G13	7	77,162.141	6,563.050	3,131.848	3,812.919	9,726.629
158	      G14	7	69,193.062	4,620.979	2,933.573	2,562.523	2,446.949
159	      G15	7	77,945.422	6,116.237	3,340.734	3,890.788	5,989.358
160	      G16	7	91,139.367	6,874.081	3,661.956	3,990.192	6,552.818
161	      G17	7	79,541.703	6,046.542	3,467.259	3,792.133	6,569.990
162	      G18	7	95,760.141	8,314.396	3,508.296	5,261.393	14,220.186
163	      G19	7	81,592.727	6,641.844	3,081.029	3,752.628	8,536.072
164	      G20	7	84,364.102	6,166.367	3,334.531	3,194.017	4,189.775
165	      G21	7	78,607.547	5,670.937	2,504.391	2,544.022	4,487.332
166	      G22	7	100,224.836	8,019.024	3,664.152	4,459.112	8,061.528
167	      G23	7	98,211.453	8,715.821	3,215.639	5,128.313	16,028.351
168	      G24	7	101,252.984	7,830.924	3,256.273	4,291.926	11,009.498
169	      H1	7	62,553.238	9,124.751	47,034.238	276,948.969	-1,190.605
170	      H2	7	46,572.016	6,634.582	44,706.719	247,158.562	-1,655.148
171	      H3	7	52,524.910	7,032.104	54,709.477	284,984.688	-1,405.351
172	      H4	7	177,161.016	20,684.061	48,150.281	239,628.953	-1,293.828
173	      H5	7	200,278.734	21,849.670	56,155.508	263,628.938	-1,986.917
174	      H6	7	256,113.062	27,785.336	62,775.527	277,964.094	-1,585.546
175	      H7	7	212,512.797	22,175.186	61,313.918	260,505.250	-1,816.518
176	      H8	7	202,839.109	20,827.586	59,354.402	243,139.891	-1,424.930
177	      H9	7	188,348.344	18,852.268	59,921.059	240,406.688	-1,875.900
178	      H10	7	181,043.141	18,324.141	59,270.258	232,893.250	-1,119.807
179	      H11	7	194,300.641	18,582.961	62,960.867	242,898.062	-2,090.927
180	      H12	7	209,708.391	25,487.688	58,775.992	222,067.094	-954.962
181	      H13	7	75,548.164	8,646.921	64,954.258	247,128.781	-2,325.752
182	      H14	7	43,663.441	5,352.651	61,380.188	236,635.391	-2,387.709
183	      H15	7	59,462.379	6,240.684	63,328.094	247,722.969	-2,539.013
184	      H16	7	174,396.219	17,035.270	62,950.520	254,809.500	-2,525.224
185	      H17	7	185,038.484	18,347.217	62,979.367	258,815.297	-1,952.269
186	      H18	7	202,508.062	20,653.088	57,435.953	242,542.953	-964.884
187	      H19	7	194,647.781	20,989.617	58,228.562	257,792.156	-1,483.176
188	      H20	7	182,348.766	20,884.789	53,111.629	245,564.312	-1,025.269
189	      H21	7	188,375.719	22,141.596	52,478.484	256,354.359	-873.307
190	      H22	7	186,313.438	22,604.904	47,128.898	243,160.078	-1,353.215
191	      H23	7	186,340.016	23,732.139	48,230.152	265,695.750	-1,257.143
192	      H24	7	229,870.203	30,398.258	53,950.098	313,983.656	-1,487.643
193	      I1	7	42,897.852	5,577.746	44,525.770	267,013.656	-1,490.735
194	      I2	7	43,203.332	5,744.528	43,811.852	245,050.453	-1,103.952
195	      I3	7	54,623.289	7,359.939	42,351.164	217,773.812	-1,169.978
196	      I4	7	251,556.125	27,639.809	57,631.508	286,245.562	-2,126.859
197	      I5	7	267,136.219	28,125.881	64,174.168	299,396.250	-1,698.550
198	      I6	7	219,486.906	22,053.740	54,656.828	244,057.125	-1,751.982
199	      I7	7	235,873.438	24,024.137	55,729.145	236,316.906	-931.941
200	      I8	7	216,650.641	21,588.711	56,586.969	233,382.188	-1,204.124
201	      I9	7	233,406.766	22,741.510	61,775.922	246,665.578	-1,279.099
202	      I10	7	216,952.203	20,590.920	59,406.883	234,547.125	-2,429.702
203	      I11	7	231,329.016	22,068.938	62,086.699	239,422.906	-668.965
204	      I12	7	220,784.125	20,968.795	60,864.562	233,846.844	-1,310.264
205	      I13	7	80,761.320	6,963.290	3,046.076	4,082.400	10,783.535
206	      I14	7	80,721.766	7,166.325	3,130.396	4,440.477	12,434.717
207	      I15	7	76,102.945	5,372.264	2,763.165	3,841.053	4,695.821
208	      I16	7	85,470.312	5,833.948	3,136.823	3,756.807	4,995.723
209	      I17	7	103,054.805	7,133.396	4,388.638	4,697.518	5,056.447
210	      I18	7	86,731.633	5,930.775	3,209.757	4,207.025	4,945.572
211	      I19	7	86,084.516	6,216.987	3,130.695	3,002.402	5,405.670
212	      I20	7	83,259.164	5,240.293	2,915.771	2,714.692	2,102.177
213	      I21	7	84,803.195	5,917.557	3,056.118	2,576.723	2,581.820
214	      I22	7	93,286.141	6,080.363	3,144.762	3,078.990	2,848.005
215	      I23	7	85,672.836	5,819.395	2,643.646	2,744.147	2,705.265
216	      I24	7	100,807.516	7,354.353	3,104.477	3,477.359	7,146.145
217	      J1	7	47,413.738	6,066.604	44,461.973	267,743.438	-399.530
218	      J2	7	46,180.125	5,760.784	45,138.012	253,630.922	-781.778
219	      J3	7	47,541.434	5,707.697	47,608.875	249,256.203	-909.893
220	      J4	7	229,308.203	24,079.070	60,596.727	300,209.156	-1,943.820
221	      J5	7	189,520.891	19,333.354	54,344.504	257,405.062	-888.396
222	      J6	7	191,217.953	19,098.359	57,526.988	258,453.203	-129.881
223	      J7	7	204,272.359	19,404.395	62,198.070	268,377.969	-981.158
224	      J8	7	195,366.781	18,868.982	57,718.941	239,535.344	-831.401
225	      J9	7	189,323.750	18,070.154	57,511.250	232,458.953	-432.161
226	      J10	7	173,608.547	17,034.236	58,189.461	231,038.547	-784.408
227	      J11	7	187,641.234	17,791.553	68,027.539	265,755.219	-2,036.031
228	      J12	7	174,850.969	16,753.658	62,953.105	243,882.656	-1,247.593
229	      J13	7	44,591.121	4,794.105	66,083.875	256,302.875	-2,269.234
230	      J14	7	52,517.262	6,339.213	65,664.586	255,054.234	-689.476
231	      J15	7	45,008.527	5,215.351	65,362.816	257,315.859	-2,562.522
232	      J16	7	178,770.078	17,512.627	63,249.383	256,177.062	-1,543.661
233	      J17	7	167,309.172	16,866.260	60,428.805	251,734.688	-2,479.746
234	      J18	7	189,353.219	19,280.580	62,427.004	266,582.969	-1,119.676
235	      J19	7	185,134.312	20,761.115	56,920.852	255,557.141	-314.274
236	      J20	7	179,561.719	20,120.766	54,207.531	256,843.000	-882.955
237	      J21	7	184,519.734	21,889.900	54,002.719	268,114.750	-487.272
238	      J22	7	177,781.125	21,755.971	48,540.164	253,528.984	-363.095
239	      J23	7	178,332.016	23,181.336	45,148.480	251,356.328	-1,056.621
240	      J24	7	199,345.391	26,036.701	51,249.133	302,346.656	170.117
241	      K1	7	49,152.117	6,206.588	42,542.309	259,740.938	-858.633
242	      K2	7	45,578.441	5,676.036	47,038.141	266,533.156	-564.517
243	      K3	7	39,254.707	5,438.287	49,873.012	266,593.281	-1,098.166
244	      K4	7	287,177.438	33,254.191	61,951.316	304,174.438	-1,195.852
245	      K5	7	241,147.859	26,331.859	54,631.527	259,805.984	-817.657
246	      K6	7	332,143.906	35,299.500	67,768.164	302,037.312	-720.206
247	      K7	7	295,036.406	30,983.762	67,354.844	292,936.812	-1,393.761
248	      K8	7	250,201.281	26,416.229	59,129.340	248,910.594	-1,127.939
249	      K9	7	225,053.203	23,104.166	59,417.754	246,991.406	-455.578
250	      K10	7	229,909.750	22,264.041	59,301.402	237,493.016	-1,040.878
251	      K11	7	220,009.562	21,585.510	60,737.480	239,510.984	3,250.837
252	      K12	7	250,360.516	25,169.387	63,264.684	246,741.734	-46.469
253	      K13	7	60,130.531	3,692.202	1,995.789	2,026.274	1,160.661
254	      K14	7	62,113.004	4,143.219	2,316.710	2,290.032	2,447.921
255	      K15	7	80,787.516	5,340.868	3,108.326	3,394.706	2,178.374
256	      K16	7	76,652.750	6,175.828	3,415.126	3,654.910	6,729.412
257	      K17	7	78,803.328	5,725.337	3,360.917	3,138.823	5,460.882
258	      K18	7	80,823.914	5,679.060	3,139.220	3,582.147	3,118.488
259	      K19	7	100,468.367	6,329.981	3,689.979	3,297.062	2,782.192
260	      K20	7	80,983.727	5,912.137	2,605.104	3,169.735	4,708.533
261	      K21	7	79,565.211	5,905.739	2,695.441	3,493.535	5,134.988
262	      K22	7	41,772.297	3,080.949	1,238.142	2,034.295	3,165.488
263	      K23	7	91,797.492	6,634.315	3,023.650	3,481.833	7,955.215
264	      K24	7	103,830.461	7,133.743	3,329.838	3,410.561	5,495.308
265	      L1	7	49,811.816	6,529.635	42,659.848	263,132.750	-1,099.695
266	      L2	7	47,403.910	6,390.885	42,872.980	247,453.406	-1,356.786
267	      L3	7	46,713.375	6,253.143	45,280.105	244,580.891	-1,149.395
268	      L4	7	205,336.688	24,506.066	56,746.523	288,403.906	-655.879
269	      L5	7	210,822.891	24,261.287	60,437.680	293,378.969	-521.910
270	      L6	7	194,488.422	20,886.447	57,170.211	264,332.906	-1,644.716
271	      L7	7	186,428.031	21,024.955	54,651.699	242,775.141	-652.308
272	      L8	7	182,499.219	19,831.012	56,466.738	243,018.641	-643.832
273	      L9	7	175,546.828	18,833.102	56,726.223	238,174.594	-1,429.051
274	      L10	7	181,902.312	18,849.057	59,308.777	245,271.781	-1,525.292
275	      L11	7	173,516.812	18,422.398	60,084.461	242,771.328	-1,201.876
276	      L12	7	170,909.906	17,563.002	59,775.371	238,371.484	-1,301.025
277	      L13	7	42,516.684	5,080.922	58,506.695	235,073.344	-1,564.050
278	      L14	7	38,151.254	4,800.263	62,102.906	250,919.422	-1,338.479
279	      L15	7	42,177.410	5,125.384	57,047.652	233,622.016	-1,963.015
280	      L16	7	163,307.406	17,121.316	61,045.980	256,263.719	-1,033.861
281	      L17	7	171,454.797	17,696.277	60,074.992	258,208.156	-1,328.415
282	      L18	7	165,809.047	17,729.131	56,371.285	251,213.875	-2,314.928
283	      L19	7	176,261.031	19,652.990	55,298.098	254,301.953	-1,506.203
284	      L20	7	188,064.625	21,514.686	56,026.641	271,639.094	-1,003.734
285	      L21	7	175,496.688	21,874.959	49,714.160	253,896.766	-1,231.939
286	      L22	7	168,691.203	21,575.484	44,478.461	241,973.359	-734.629
287	      L23	7	170,395.312	22,494.398	44,432.516	255,571.453	-2,128.908
288	      L24	7	188,862.984	25,695.980	45,327.340	276,380.188	-555.001
289	      M1	7	49,500.414	6,444.007	40,018.242	253,021.359	-257.158
290	      M2	7	43,492.539	5,488.688	40,801.754	241,166.609	-810.707
291	      M3	7	51,544.379	7,114.429	44,888.723	250,042.594	-556.894
292	      M4	7	244,516.812	28,900.561	50,010.387	263,565.562	-810.070
293	      M5	7	261,619.469	29,970.068	56,234.652	281,245.844	-547.641
294	      M6	7	262,615.844	31,072.850	54,943.793	260,287.672	-947.497
295	      M7	7	269,678.469	29,171.762	59,617.863	272,866.875	-469.745
296	      M8	7	253,948.406	26,799.186	59,455.113	262,075.672	-125.223
297	      M9	7	233,020.156	24,329.648	54,098.398	231,053.125	372.105
298	      M10	7	234,277.312	24,019.482	55,406.723	231,602.438	-573.367
299	      M11	7	257,599.312	28,282.430	58,342.352	241,977.734	-483.127
300	      M12	7	240,165.984	23,252.668	54,912.391	227,036.016	-908.481
301	      M13	7	78,727.242	6,807.602	3,056.877	4,410.765	11,443.688
302	      M14	7	76,623.234	5,952.006	3,289.008	4,060.562	7,477.546
303	      M15	7	78,275.086	5,793.644	3,121.201	3,672.925	5,093.515
304	      M16	7	74,090.203	5,659.491	2,748.080	3,371.860	6,441.766
305	      M17	7	96,386.281	7,741.688	3,331.877	4,954.038	11,781.969
306	      M18	7	87,472.117	7,037.021	3,170.501	4,416.792	11,414.880
307	      M19	7	75,909.133	5,568.437	2,680.583	3,302.324	5,451.665
308	      M20	7	80,176.383	5,796.671	3,030.969	2,754.264	6,129.100
309	      M21	7	80,669.805	5,651.775	2,872.115	2,980.880	4,052.304
310	      M22	7	92,034.469	7,375.152	3,060.832	3,853.999	9,507.373
311	      M23	7	84,155.789	5,412.742	2,534.570	2,340.504	2,722.177
312	      M24	7	95,801.055	6,094.929	2,562.133	2,598.602	3,593.993
313	      N1	7	47,902.227	6,547.107	40,928.367	265,303.469	-434.702
314	      N2	7	45,132.984	6,008.635	40,099.875	245,252.984	-1,205.796
315	      N3	7	49,184.559	7,093.085	42,286.680	241,124.328	-165.416
316	      N4	7	176,839.156	21,954.113	46,716.211	252,396.828	80.302
317	      N5	7	180,997.047	21,074.768	48,383.590	251,044.969	-504.781
318	      N6	7	173,427.734	19,947.213	51,309.539	252,967.516	-703.172
319	      N7	7	198,665.656	22,763.586	55,909.480	263,015.094	-433.200
320	      N8	7	177,875.781	19,893.174	52,440.656	239,347.766	-392.145
321	      N9	7	178,153.016	19,578.283	54,950.504	244,056.641	4.391
322	      N10	7	173,759.578	18,917.781	53,580.492	233,216.922	-445.565
323	      N11	7	170,920.391	18,349.090	52,750.684	225,105.047	87.369
324	      N12	7	165,515.156	17,892.338	54,248.656	232,464.250	-827.486
325	      N13	7	39,360.027	3,028.871	1,339.572	1,346.138	3,427.723
326	      N14	7	39,343.258	2,674.842	1,614.837	1,691.460	3,280.278
327	      N15	7	40,838.121	3,125.254	1,482.844	2,083.368	2,979.249
328	      N16	7	68,457.102	6,685.773	49,177.133	213,304.281	-895.865
329	      N17	7	39,965.785	4,687.674	48,306.461	215,743.281	-712.794
330	      N18	7	39,604.652	5,101.059	47,770.215	220,986.719	-685.221
331	      N19	7	58,052.672	7,999.628	46,666.934	223,778.250	-768.482
332	      N20	7	51,357.605	7,565.208	42,284.977	212,566.828	-1,117.975
333	      N21	7	49,497.930	7,482.390	41,349.047	218,188.172	-344.228
334	      N22	7	337,874.312	24,535.129	43,376.383	204,272.188	2,070.352
335	      N23	7	58,929.984	6,643.549	39,268.238	233,783.672	-1,632.011
336	      N24	7	55,085.379	11,517.090	37,290.457	230,073.500	-1,792.965
337	      O1	7	79,375.680	10,636.509	40,727.949	272,399.469	-807.375
338	      O2	7	71,153.758	8,686.867	39,376.043	247,976.938	-1,894.638
339	      O3	7	99,940.141	13,160.016	41,301.398	239,357.375	13.601
340	      O4	7	230,889.500	28,067.705	45,691.938	259,242.938	-1,486.377
341	      O5	7	250,522.766	29,629.006	53,423.277	284,640.812	-485.264
342	      O6	7	308,159.031	29,762.807	59,355.273	287,592.219	-937.728
343	      O7	7	258,100.625	29,136.828	56,351.395	278,854.375	-973.045
344	      O8	7	240,594.953	24,131.338	52,917.188	243,806.469	-808.920
345	      O9	7	208,984.984	22,001.250	50,827.996	235,657.406	-848.422
346	      O10	7	244,218.734	25,874.795	57,248.816	259,033.703	-714.603
347	      O11	7	218,347.781	24,142.893	54,564.203	244,892.609	-922.792
348	      O12	7	207,309.766	22,328.371	51,717.941	228,678.812	-615.621
349	      O13	7	85,834.023	7,169.880	2,984.688	4,506.345	12,329.203
350	      O14	7	90,117.570	7,981.262	3,308.510	5,218.192	12,686.404
351	      O15	7	83,157.055	6,905.262	3,243.800	4,613.247	9,515.673
352	      O16	7	78,303.469	6,462.021	2,854.468	3,971.390	8,354.481
353	      O17	7	90,592.211	7,238.524	3,149.435	4,828.822	9,512.155
354	      O18	7	95,269.828	7,069.445	3,137.999	4,024.183	7,801.280
355	      O19	7	88,779.281	7,577.887	2,822.757	4,610.619	11,299.396
356	      O20	7	90,602.078	6,992.310	2,825.742	4,218.896	8,773.973
357	      O21	7	87,603.883	7,206.748	2,404.360	3,599.342	9,201.902
358	      O22	7	85,046.242	6,564.722	3,968.541	4,599.167	7,783.715
359	      O23	7	89,214.000	6,335.603	2,976.744	3,566.371	4,570.540
360	      O24	7	87,038.852	5,655.548	2,369.542	2,796.469	3,474.458
361	      P1	7	79,991.328	11,520.801	41,615.316	289,574.688	-1,817.472
362	      P2	7	46,968.266	7,032.193	37,009.652	246,426.375	-1,854.977
363	      P3	7	51,082.520	7,373.913	40,274.699	250,441.766	-2,002.491
364	      P4	7	182,267.016	23,802.389	43,186.141	254,141.781	-855.347
365	      P5	7	166,237.688	20,962.109	42,450.422	238,613.531	-689.956
366	      P6	7	168,173.781	20,506.623	43,825.516	236,696.656	-1,702.903
367	      P7	7	179,353.562	22,178.074	47,527.012	244,818.625	-1,281.637
368	      P8	7	201,087.641	24,035.758	55,978.332	279,282.562	-1,457.398
369	      P9	7	190,039.000	22,552.176	49,190.656	238,865.594	-1,294.239
370	      P10	7	161,764.625	20,009.414	55,496.551	263,842.562	-1,779.970
371	      P11	7	117,585.664	14,310.293	48,189.785	226,215.688	-22.438
372	      P12	7	170,672.391	20,533.643	50,459.176	233,932.000	-1,301.212
373	      P13	7	90,097.562	6,880.033	3,428.836	3,702.450	6,064.239
374	      P14	7	85,214.828	6,965.424	3,388.588	4,327.358	10,136.912
375	      P15	7	84,375.281	6,673.939	3,104.051	4,195.823	7,645.736
376	      P16	7	82,592.117	6,408.127	2,689.568	4,435.013	7,496.812
377	      P17	7	92,282.656	7,007.477	3,451.646	4,308.051	7,669.171
378	      P18	7	98,521.547	7,727.347	2,955.310	4,195.337	8,977.859
379	      P19	7	91,412.250	6,888.183	2,947.819	3,778.932	7,985.315
380	      P20	7	99,743.008	7,290.557	3,134.059	4,359.714	8,271.214
381	      P21	7	104,913.734	7,845.893	3,415.812	4,163.211	7,570.062
382	      P22	7	100,019.156	7,464.525	2,883.207	3,585.987	8,799.072
383	      P23	7	111,185.375	7,647.097	3,170.248	3,541.332	3,398.570
384	      P24	7	91,646.633	6,433.566	2,988.270	3,703.694	4,022.665
1	      A1	8	74,765.336	23,186.502	37,579.793	251,760.953	-2,712.835
2	      A2	8	68,253.539	21,141.727	37,843.262	238,123.375	-3,266.719
3	      A3	8	77,054.102	21,746.430	42,047.680	246,809.047	-2,029.019
4	      A4	8	112,052.609	13,864.372	31,812.334	179,236.406	-1,600.814
5	      A5	8	186,940.859	22,055.252	43,360.621	242,181.578	-1,959.685
6	      A6	8	169,086.172	19,434.951	41,356.492	220,299.344	-1,901.456
7	      A7	8	190,532.016	22,095.635	46,493.914	236,500.953	-2,583.659
8	      A8	8	193,916.562	22,432.070	46,321.613	229,524.594	-4,793.236
9	      A9	8	199,143.094	21,196.209	52,891.188	255,958.609	-3,307.949
10	      A10	8	196,600.031	21,473.209	50,150.594	234,359.688	-3,474.477
11	      A11	8	198,443.594	20,954.178	51,465.219	239,815.812	-4,149.017
12	      A12	8	195,913.750	20,327.727	47,578.363	218,255.188	-5,114.374
13	      A13	8	91,290.445	5,842.451	2,757.586	3,626.745	3,439.792
14	      A14	8	82,753.750	6,975.557	2,922.525	4,823.643	13,409.742
15	      A15	8	84,742.398	6,831.718	3,121.503	4,775.668	11,827.429
16	      A16	8	83,079.438	5,848.739	2,659.715	3,102.486	3,860.411
17	      A17	8	89,236.984	6,813.365	2,962.318	4,155.034	7,328.328
18	      A18	8	88,663.539	6,882.050	2,620.252	4,149.402	9,747.658
19	      A19	8	87,126.828	7,284.145	3,055.409	4,591.607	11,037.497
20	      A20	8	90,141.258	7,073.643	2,932.761	3,802.407	8,656.534
21	      A21	8	106,181.602	8,610.274	3,394.093	4,759.281	11,868.693
22	      A22	8	96,958.039	7,577.536	2,961.216	4,258.851	7,798.447
23	      A23	8	112,772.070	7,991.111	3,482.698	4,774.985	6,896.978
24	      A24	8	100,048.203	7,133.569	2,944.398	3,564.441	6,334.701
25	      B1	8	42,530.836	6,872.418	36,684.949	247,198.953	-1,062.333
26	      B2	8	39,796.957	5,104.450	40,036.656	252,088.844	-2,817.364
27	      B3	8	52,113.855	6,142.097	43,371.574	256,342.781	-769.545
28	      B4	8	218,358.438	26,594.615	47,833.500	270,508.938	-1,553.721
29	      B5	8	189,316.812	22,174.035	44,487.426	240,798.016	-1,378.527
30	      B6	8	193,770.766	21,564.184	51,272.387	266,302.688	-1,249.512
31	      B7	8	232,133.781	24,377.748	49,284.898	238,837.953	-447.636
32	      B8	8	207,084.234	22,093.537	52,122.180	248,446.547	-785.415
33	      B9	8	196,580.125	20,957.455	51,730.785	238,058.969	-831.453
34	      B10	8	215,753.969	22,305.344	53,283.676	242,111.906	-746.578
35	      B11	8	211,082.125	22,189.475	50,513.141	222,774.953	-603.487
36	      B12	8	192,575.969	19,794.309	52,625.461	235,067.453	-217.504
37	      B13	8	49,861.203	6,283.840	50,887.559	225,797.344	-954.142
38	      B14	8	45,740.879	6,421.432	52,310.199	233,005.609	-1,006.396
39	      B15	8	46,910.066	6,005.873	49,091.723	220,976.344	-374.186
40	      B16	8	147,420.438	16,429.932	52,640.156	245,415.734	-884.302
41	      B17	8	181,800.953	20,317.416	50,219.090	238,708.297	-936.004
42	      B18	8	169,680.547	19,119.014	48,873.555	241,038.484	-604.244
43	      B19	8	160,366.953	19,606.451	47,840.102	244,879.219	-792.768
44	      B20	8	156,452.344	19,511.764	44,722.031	238,934.047	-710.540
45	      B21	8	157,064.672	20,938.275	43,524.320	245,549.469	-1,503.419
46	      B22	8	150,854.625	19,702.762	40,579.266	240,758.656	-1,807.737
47	      B23	8	147,678.031	20,231.883	38,468.531	241,885.625	-1,679.486
48	      B24	8	154,535.719	21,502.387	37,346.168	250,640.547	-2,117.153
49	      C1	8	47,665.551	7,014.837	40,570.473	265,644.094	-319.315
50	      C2	8	44,831.461	6,003.511	40,461.012	244,803.562	-1,085.564
51	      C3	8	45,289.668	6,136.651	42,215.754	241,404.047	-361.712
52	      C4	8	208,110.484	24,087.262	45,948.594	248,920.641	-744.130
53	      C5	8	206,961.203	23,144.309	46,780.723	239,577.750	-487.906
54	      C6	8	197,903.672	21,604.619	48,532.160	240,207.594	-503.060
55	      C7	8	221,079.969	26,224.719	51,579.062	241,976.656	-723.467
56	      C8	8	195,813.062	20,635.467	49,908.324	228,321.562	-682.901
57	      C9	8	199,057.031	20,724.252	51,149.320	228,754.359	-161.827
58	      C10	8	209,349.219	21,485.416	53,695.066	232,570.688	-265.813
59	      C11	8	208,865.938	21,066.758	54,607.629	232,137.078	-389.287
60	      C12	8	199,904.250	20,464.039	53,108.875	225,479.266	-494.762
61	      C13	8	80,793.266	6,689.459	2,786.782	3,737.709	11,719.962
62	      C14	8	82,584.914	6,618.908	2,915.060	3,660.183	8,420.084
63	      C15	8	75,622.922	6,138.775	2,727.536	3,486.394	7,854.805
64	      C16	8	82,421.469	6,515.102	2,729.184	2,983.130	7,908.742
65	      C17	8	91,003.930	7,006.465	3,167.700	3,809.407	8,955.612
66	      C18	8	81,058.766	6,087.507	3,119.044	3,466.700	6,538.097
67	      C19	8	87,518.453	7,243.301	3,152.110	4,285.019	11,898.710
68	      C20	8	88,290.469	7,110.808	3,003.732	4,843.203	12,519.834
69	      C21	8	87,696.297	7,423.790	3,070.378	3,979.575	13,188.050
70	      C22	8	105,644.391	8,513.693	3,331.426	5,368.488	15,678.313
71	      C23	8	97,653.195	7,215.657	2,749.944	3,979.313	9,115.148
72	      C24	8	94,796.062	8,728.883	11,525.369	12,585.291	12,613.099
73	      D1	8	47,992.812	6,734.391	41,921.816	267,871.438	-979.601
74	      D2	8	46,034.203	5,869.991	40,859.609	240,941.922	-2,339.402
75	      D3	8	46,233.137	5,775.134	43,841.160	243,947.609	-967.730
76	      D4	8	194,503.688	23,440.086	44,731.410	234,440.047	-1,041.193
77	      D5	8	218,856.094	24,069.760	47,245.805	235,940.938	-457.566
78	      D6	8	194,977.281	21,049.959	49,654.227	237,126.984	-61.195
79	      D7	8	211,153.125	22,994.908	51,743.762	234,657.672	-938.431
80	      D8	8	213,180.688	22,309.451	54,355.055	240,405.125	-349.965
81	      D9	8	191,844.000	20,079.102	52,989.512	228,347.094	-128.911
82	      D10	8	208,749.422	21,156.752	57,325.324	242,201.016	-1,321.739
83	      D11	8	195,326.609	19,382.172	56,232.301	233,839.859	-375.764
84	      D12	8	197,885.188	19,577.619	59,327.707	242,979.672	-935.714
85	      D13	8	56,513.375	6,212.158	60,235.160	244,088.234	-391.786
86	      D14	8	41,770.703	5,000.472	57,791.672	238,882.438	-1,220.926
87	      D15	8	39,633.855	4,990.646	54,316.105	226,734.234	-1,568.741
88	      D16	8	163,918.094	16,547.252	57,771.555	247,937.172	-1,190.357
89	      D17	8	191,101.484	20,773.547	57,453.383	254,445.625	-1,082.617
90	      D18	8	169,792.562	18,105.982	53,794.305	247,327.891	-679.866
91	      D19	8	173,634.297	19,764.400	51,876.605	246,839.000	-947.363
92	      D20	8	166,942.141	19,402.953	49,102.805	244,708.047	-599.616
93	      D21	8	170,073.156	20,731.484	48,479.125	253,848.891	-1,356.127
94	      D22	8	168,212.797	21,179.346	44,240.277	245,022.062	-984.055
95	      D23	8	161,512.141	21,070.895	42,416.938	245,653.609	-1,078.522
96	      D24	8	170,992.406	23,609.857	41,788.105	263,109.281	-1,127.339
97	      E1	8	48,269.934	6,444.377	40,866.160	250,047.359	29.662
98	      E2	8	47,277.730	6,276.226	43,087.449	247,353.266	-848.294
99	      E3	8	45,189.570	5,964.977	43,898.664	238,466.297	-1,064.713
100	      E4	8	197,309.047	22,936.975	47,885.094	247,129.406	-304.363
101	      E5	8	201,510.078	22,242.168	50,245.668	243,720.797	-123.545
102	      E6	8	209,203.594	22,295.092	55,184.836	257,397.328	-460.689
103	      E7	8	197,716.281	21,083.162	53,448.812	238,503.312	-1,066.961
104	      E8	8	199,620.156	20,820.867	55,382.262	239,839.406	-903.037
105	      E9	8	208,503.734	21,124.832	58,732.703	244,766.172	-985.918
106	      E10	8	192,893.766	19,131.141	55,979.328	230,196.797	-1,412.658
107	      E11	8	201,008.266	20,217.191	59,386.188	238,200.406	88.966
108	      E12	8	210,328.203	21,896.775	59,021.992	234,976.375	-971.729
109	      E13	8	79,066.961	6,602.638	2,946.226	4,398.253	11,364.431
110	      E14	8	85,342.102	7,507.206	3,237.695	4,874.584	13,113.337
111	      E15	8	82,282.320	7,298.671	3,033.455	5,180.642	13,751.223
112	      E16	8	80,525.508	6,092.299	3,241.285	4,057.278	4,769.585
113	      E17	8	90,116.227	6,766.323	3,137.576	4,140.023	4,779.649
114	      E18	8	82,076.516	6,029.063	3,238.079	3,827.478	5,019.826
115	      E19	8	85,039.922	6,168.755	3,171.248	3,988.989	6,074.280
116	      E20	8	91,126.031	6,858.794	3,037.898	3,941.174	6,053.248
117	      E21	8	86,489.328	6,725.446	2,760.344	3,577.656	6,397.458
118	      E22	8	83,789.789	6,005.684	2,300.814	3,083.476	4,444.394
119	      E23	8	96,668.047	7,623.556	2,960.374	4,701.290	10,587.477
120	      E24	8	101,827.461	8,034.760	2,798.418	4,455.184	10,023.086
121	      F1	8	55,756.086	7,315.536	42,753.969	258,583.594	-220.003
122	      F2	8	56,568.316	7,388.715	49,973.492	281,819.906	29.105
123	      F3	8	45,931.828	6,054.490	46,178.156	246,863.047	-64.130
124	      F4	8	236,946.188	26,987.311	54,936.160	277,485.719	-1,563.032
125	      F5	8	202,615.250	22,916.582	51,681.879	247,348.328	-1,595.095
126	      F6	8	234,568.297	24,115.410	59,789.113	272,243.875	-1,602.086
127	      F7	8	223,977.797	24,353.705	57,457.656	249,980.875	-521.074
128	      F8	8	214,119.719	21,877.006	56,119.430	237,762.828	-1,637.249
129	      F9	8	212,386.844	21,058.811	58,249.926	238,789.969	-1,156.520
130	      F10	8	197,156.891	19,792.248	57,049.188	229,319.656	-180.917
131	      F11	8	223,760.391	21,534.014	64,115.094	250,594.375	-1,644.059
132	      F12	8	204,938.922	20,981.105	58,868.715	233,653.750	-2,183.728
133	      F13	8	42,910.902	5,509.916	60,669.195	237,699.234	-1,379.067
134	      F14	8	44,732.453	5,311.235	63,874.605	252,862.281	-1,926.459
135	      F15	8	56,301.312	6,181.834	63,669.727	250,821.234	-1,158.402
136	      F16	8	168,630.750	16,631.281	58,998.777	241,500.281	-1,837.915
137	      F17	8	170,842.875	17,132.904	59,193.852	249,135.609	-1,064.260
138	      F18	8	190,531.688	19,413.205	58,187.113	254,246.375	-917.072
139	      F19	8	147,950.781	15,632.057	52,385.000	235,544.438	-782.006
140	      F20	8	169,454.047	18,131.006	51,878.086	253,836.141	-227.607
141	      F21	8	189,192.500	22,294.529	51,913.242	257,651.281	-565.345
142	      F22	8	186,073.078	23,417.174	49,240.266	259,643.359	-498.036
143	      F23	8	189,557.500	23,995.850	47,986.957	270,921.250	-1,071.264
144	      F24	8	183,049.500	24,560.994	43,480.914	261,474.953	-712.322
145	      G1	8	52,011.809	7,124.607	46,244.281	275,605.062	-493.294
146	      G2	8	44,103.566	5,891.068	44,290.449	245,744.859	-535.712
147	      G3	8	59,186.965	8,507.448	55,596.605	289,251.406	-1,251.485
148	      G4	8	206,537.125	23,092.525	50,197.555	248,932.188	-182.916
149	      G5	8	204,295.797	22,344.293	52,134.613	245,776.000	-1,336.025
150	      G6	8	213,148.797	21,668.666	53,642.434	240,084.047	-1,247.233
151	      G7	8	243,010.359	24,938.990	63,849.867	273,318.250	-1,410.099
152	      G8	8	218,140.859	22,048.873	62,037.777	252,758.531	-1,792.838
153	      G9	8	204,864.031	20,335.346	58,533.742	236,378.328	-1,446.411
154	      G10	8	213,334.078	20,968.619	59,810.852	234,071.141	-1,800.246
155	      G11	8	207,024.875	19,767.297	60,990.422	236,197.875	-1,233.555
156	      G12	8	204,446.734	20,213.107	58,241.285	222,725.375	-1,107.652
157	      G13	8	77,944.297	6,582.708	3,098.547	3,944.954	10,210.975
158	      G14	8	68,562.086	4,699.660	3,002.633	2,875.236	2,621.443
159	      G15	8	78,263.211	5,829.547	3,392.943	3,957.494	6,281.176
160	      G16	8	91,540.008	6,558.007	3,628.852	4,316.315	6,867.449
161	      G17	8	79,819.859	6,077.136	3,655.157	3,798.633	7,191.677
162	      G18	8	95,545.195	7,983.722	3,553.767	5,523.876	14,003.820
163	      G19	8	80,403.633	6,522.882	3,124.630	3,642.844	8,192.444
164	      G20	8	86,750.008	6,022.299	3,127.325	3,368.903	4,491.354
165	      G21	8	77,966.289	5,234.618	2,697.629	2,671.897	4,694.095
166	      G22	8	101,166.547	8,033.625	3,765.495	4,276.717	8,270.578
167	      G23	8	98,027.758	8,626.615	3,222.955	5,036.830	16,359.758
168	      G24	8	101,619.117	7,828.871	3,146.841	4,640.781	11,555.026
169	      H1	8	62,219.840	8,912.317	45,985.055	273,264.312	-1,094.494
170	      H2	8	48,072.316	6,759.148	44,530.238	247,119.328	-1,741.793
171	      H3	8	51,765.531	7,414.293	54,578.855	284,285.812	-1,652.123
172	      H4	8	180,412.359	20,515.355	48,070.680	239,304.250	-1,453.225
173	      H5	8	202,517.984	21,924.029	55,840.656	263,107.656	-1,976.529
174	      H6	8	259,287.922	28,039.615	62,450.496	277,589.312	-976.620
175	      H7	8	213,673.484	22,188.145	60,745.730	256,934.844	-1,555.652
176	      H8	8	204,230.625	21,086.576	58,829.402	242,366.250	-1,322.766
177	      H9	8	190,251.438	18,833.494	59,504.594	240,154.484	-1,290.564
178	      H10	8	183,951.547	18,625.555	59,370.316	232,075.766	-659.354
179	      H11	8	195,616.641	19,056.814	62,583.340	241,835.109	-1,533.822
180	      H12	8	211,114.172	25,798.428	58,672.582	220,884.141	-813.047
181	      H13	8	76,159.969	9,273.081	64,196.598	244,066.891	-1,773.415
182	      H14	8	43,978.008	5,226.960	61,233.078	236,112.094	-1,897.179
183	      H15	8	60,109.848	6,177.643	63,136.840	247,092.328	-2,554.015
184	      H16	8	174,091.297	17,033.180	62,181.211	251,854.203	-2,516.598
185	      H17	8	185,624.266	18,265.707	62,495.848	256,576.375	-1,870.204
186	      H18	8	202,331.453	20,722.479	57,108.152	241,960.234	-1,281.175
187	      H19	8	194,570.234	21,233.215	57,878.840	256,694.266	-1,321.777
188	      H20	8	184,353.781	20,962.459	52,928.156	244,896.156	-1,825.082
189	      H21	8	189,202.797	22,518.760	52,039.605	254,699.344	-677.407
190	      H22	8	186,922.953	23,023.801	46,738.742	242,017.484	-1,166.081
191	      H23	8	188,674.766	24,088.914	47,563.453	263,046.781	-1,324.174
192	      H24	8	231,542.906	30,562.266	53,333.727	310,064.531	-995.076
193	      I1	8	43,047.301	5,536.594	43,751.145	262,464.656	-1,651.071
194	      I2	8	44,078.090	6,366.037	43,585.020	244,444.984	-817.576
195	      I3	8	55,241.340	7,578.855	42,089.395	217,372.500	-1,408.006
196	      I4	8	250,605.031	27,586.801	56,869.508	281,267.406	-2,060.701
197	      I5	8	267,767.875	28,347.703	63,058.910	294,558.812	-1,577.236
198	      I6	8	220,651.891	22,339.285	53,647.531	240,288.703	-1,809.134
199	      I7	8	237,566.188	24,062.338	55,485.773	235,918.250	-918.065
200	      I8	8	217,838.109	21,712.602	56,290.801	232,932.953	-1,048.712
201	      I9	8	234,528.281	22,814.480	61,170.801	245,771.844	-1,094.286
202	      I10	8	219,445.016	20,835.654	59,506.461	234,257.406	-2,331.938
203	      I11	8	230,571.078	22,028.504	61,612.234	239,055.000	-688.206
204	      I12	8	222,770.703	21,176.357	60,820.449	233,908.859	-1,507.625
205	      I13	8	81,065.328	6,830.685	2,826.427	4,202.285	11,072.702
206	      I14	8	80,151.797	7,031.112	3,092.778	4,665.579	12,321.498
207	      I15	8	75,390.641	5,533.210	2,967.139	4,084.806	4,709.534
208	      I16	8	85,355.672	6,092.048	3,230.032	3,890.413	4,757.667
209	      I17	8	103,304.805	7,377.674	4,367.157	4,468.944	5,352.571
210	      I18	8	86,298.281	6,085.019	3,103.534	4,238.921	4,646.646
211	      I19	8	86,739.500	6,412.106	2,918.192	3,173.612	5,538.615
212	      I20	8	85,087.414	5,776.588	2,846.231	3,044.599	2,087.187
213	      I21	8	85,534.555	5,841.360	3,026.697	3,041.646	2,307.619
214	      I22	8	92,260.523	5,914.769	3,030.061	3,318.965	2,949.179
215	      I23	8	86,403.039	5,855.146	2,433.097	2,951.246	2,582.774
216	      I24	8	99,946.664	7,381.919	2,909.527	3,601.560	7,084.096
217	      J1	8	49,261.195	5,889.382	43,915.109	263,399.562	-1,148.181
218	      J2	8	45,655.625	6,006.884	45,204.176	252,869.891	-1,063.893
219	      J3	8	48,220.125	6,080.036	47,767.562	248,497.547	-1,224.853
220	      J4	8	230,829.547	23,779.641	60,287.590	299,950.312	-1,629.232
221	      J5	8	190,562.453	19,286.691	54,207.723	257,207.672	-1,432.497
222	      J6	8	192,710.812	19,389.688	57,069.320	258,068.594	-175.593
223	      J7	8	205,359.953	19,664.156	61,378.262	263,118.656	-1,371.179
224	      J8	8	195,434.750	19,062.244	57,597.473	238,661.516	-1,146.241
225	      J9	8	190,660.812	18,484.855	57,297.500	232,396.422	-632.737
226	      J10	8	173,998.141	17,264.344	58,254.074	230,221.594	-581.306
227	      J11	8	191,487.266	18,054.008	66,793.516	261,038.141	-2,038.217
228	      J12	8	176,662.062	16,900.402	63,017.383	243,387.328	-1,539.059
229	      J13	8	45,380.047	4,832.779	65,360.020	253,443.375	-2,248.925
230	      J14	8	51,706.258	6,802.647	65,895.883	255,532.656	-827.536
231	      J15	8	46,514.449	5,223.797	64,186.520	253,701.219	-3,561.160
232	      J16	8	180,056.500	17,558.766	62,754.207	254,089.953	-1,773.978
233	      J17	8	169,402.203	17,022.125	59,898.574	249,478.641	-2,891.189
234	      J18	8	190,329.078	19,398.422	61,609.781	263,798.125	-1,289.208
235	      J19	8	187,302.391	21,191.217	56,609.016	254,310.375	-792.571
236	      J20	8	179,573.531	20,451.055	53,763.160	253,272.922	-1,387.426
237	      J21	8	185,258.594	21,860.600	53,253.496	263,649.062	-963.814
238	      J22	8	179,442.266	21,701.449	48,185.625	252,630.922	-790.859
239	      J23	8	178,651.719	23,195.088	44,948.645	250,122.797	-1,438.547
240	      J24	8	200,827.203	26,132.512	50,627.844	299,920.406	-383.741
241	      K1	8	50,239.531	6,168.564	41,786.957	255,798.656	-1,050.411
242	      K2	8	46,987.543	5,956.077	45,932.223	260,947.484	-632.393
243	      K3	8	40,424.430	5,255.825	48,710.484	261,082.094	-1,344.874
244	      K4	8	290,333.938	33,442.430	61,541.156	303,746.750	-1,140.650
245	      K5	8	241,892.453	26,292.197	53,317.402	255,614.672	-959.712
246	      K6	8	336,850.625	35,298.953	66,964.180	300,257.750	-897.059
247	      K7	8	298,085.688	31,285.869	66,726.570	291,523.531	-1,141.764
248	      K8	8	254,244.953	26,550.449	58,918.172	248,401.734	-940.724
249	      K9	8	228,030.547	23,314.924	59,401.738	246,894.828	-706.530
250	      K10	8	228,975.172	22,053.756	57,808.824	233,458.125	-1,253.148
251	      K11	8	221,770.781	21,536.348	60,465.246	240,107.906	2,789.985
252	      K12	8	253,020.359	25,321.615	62,839.227	246,666.516	-235.830
253	      K13	8	60,849.285	3,499.153	2,154.875	1,854.596	1,607.528
254	      K14	8	64,622.328	4,067.002	2,383.373	2,199.811	2,412.413
255	      K15	8	80,895.141	5,479.568	3,172.466	3,401.199	2,229.320
256	      K16	8	76,947.969	6,221.604	3,170.389	3,504.418	6,351.622
257	      K17	8	78,602.711	5,699.996	3,091.913	3,390.005	5,503.333
258	      K18	8	80,544.758	5,772.837	3,033.429	3,463.280	3,703.728
259	      K19	8	98,914.570	6,244.653	3,357.235	3,496.683	2,539.188
260	      K20	8	81,301.383	5,736.241	2,504.759	3,131.192	4,786.317
261	      K21	8	80,699.828	5,478.780	2,805.423	3,613.989	5,509.991
262	      K22	8	41,531.461	2,936.359	1,035.042	1,880.260	3,274.530
263	      K23	8	91,798.602	6,927.371	2,991.520	3,522.755	8,058.757
264	      K24	8	103,262.375	7,334.196	2,942.329	3,675.812	5,124.324
265	      L1	8	49,209.848	6,571.450	42,240.383	262,044.094	-821.314
266	      L2	8	45,618.820	5,929.676	42,764.398	246,704.516	-1,657.552
267	      L3	8	45,701.359	6,008.737	44,714.672	243,826.391	-762.925
268	      L4	8	206,908.328	24,919.889	56,413.898	288,333.406	-694.325
269	      L5	8	212,964.766	24,223.105	60,195.902	293,469.188	-1,267.081
270	      L6	8	195,446.750	21,120.539	57,013.707	263,144.406	-1,433.152
271	      L7	8	188,429.797	21,273.701	54,679.508	242,137.812	-445.924
272	      L8	8	184,035.688	20,129.480	56,293.805	242,373.531	-591.469
273	      L9	8	177,465.859	18,803.559	56,488.980	238,062.000	-1,095.206
274	      L10	8	182,824.625	19,025.996	58,645.289	240,945.172	-1,619.882
275	      L11	8	175,674.375	18,443.238	59,764.230	242,899.188	-1,428.017
276	      L12	8	171,910.062	17,432.695	59,452.438	237,140.734	-1,235.636
277	      L13	8	43,165.852	5,334.247	58,508.176	235,001.016	-1,519.534
278	      L14	8	38,752.590	4,694.079	62,145.137	250,847.969	-1,221.369
279	      L15	8	41,440.418	5,205.107	57,074.488	233,635.688	-1,740.544
280	      L16	8	165,618.562	16,964.031	60,903.898	256,038.234	-1,661.219
281	      L17	8	171,757.469	17,685.045	59,622.281	257,385.016	-1,559.768
282	      L18	8	166,943.453	17,972.316	56,468.160	251,143.516	-2,194.671
283	      L19	8	175,480.594	19,846.293	54,223.555	249,698.125	-1,625.714
284	      L20	8	189,254.141	21,701.889	55,001.602	268,003.781	-1,464.097
285	      L21	8	175,671.109	21,887.691	49,738.180	251,341.516	-1,289.924
286	      L22	8	169,997.891	21,524.014	44,387.051	239,876.938	-1,135.941
287	      L23	8	173,084.828	22,624.135	44,096.238	254,743.188	-1,884.869
288	      L24	8	190,192.719	25,815.537	44,708.168	273,154.719	-928.400
289	      M1	8	48,911.629	7,290.346	39,923.746	252,598.203	186.378
290	      M2	8	43,160.012	5,945.054	40,361.246	240,348.984	-812.062
291	      M3	8	52,680.297	6,687.310	44,764.172	249,189.672	-623.980
292	      M4	8	247,079.234	28,984.785	49,196.605	259,971.000	-816.460
293	      M5	8	263,622.875	29,948.947	55,267.566	277,190.938	-237.859
294	      M6	8	263,812.719	31,421.090	54,762.668	259,802.125	-933.354
295	      M7	8	272,204.156	29,534.449	59,501.816	272,194.250	-915.618
296	      M8	8	257,406.422	27,275.285	59,115.316	259,478.031	-432.321
297	      M9	8	234,180.688	24,534.635	53,228.324	229,930.484	-35.949
298	      M10	8	236,206.203	24,247.344	54,904.359	231,257.859	-674.574
299	      M11	8	258,192.609	28,683.496	57,765.902	240,336.688	-687.423
300	      M12	8	242,343.672	23,511.799	54,704.250	226,675.406	-740.304
301	      M13	8	79,392.500	6,932.355	2,963.674	4,333.617	10,836.354
302	      M14	8	77,156.406	5,897.147	2,906.820	4,129.084	7,875.963
303	      M15	8	78,078.852	6,132.344	3,015.260	3,809.381	5,056.029
304	      M16	8	74,974.680	5,984.420	2,439.647	3,120.490	6,601.551
305	      M17	8	96,828.836	7,797.860	3,097.391	4,864.844	11,871.698
306	      M18	8	86,776.398	7,150.076	3,045.164	4,431.816	11,041.099
307	      M19	8	77,849.219	5,269.243	2,752.134	3,279.334	5,448.446
308	      M20	8	80,726.180	5,929.461	2,715.714	2,870.548	6,129.316
309	      M21	8	79,976.258	5,771.771	2,628.427	3,329.985	4,290.125
310	      M22	8	90,863.484	7,244.935	2,824.056	3,946.999	9,359.388
311	      M23	8	84,037.500	5,099.507	2,748.307	2,431.195	2,510.621
312	      M24	8	95,058.812	5,935.580	2,670.908	2,446.967	3,833.669
313	      N1	8	47,681.027	6,542.356	40,754.977	265,284.125	-455.034
314	      N2	8	45,585.348	6,102.796	40,045.102	244,862.078	-1,294.185
315	      N3	8	49,235.887	6,938.636	42,028.312	240,834.594	-291.241
316	      N4	8	179,065.719	21,928.113	46,335.508	251,954.875	-441.188
317	      N5	8	182,164.031	21,517.201	48,141.477	250,162.188	-640.978
318	      N6	8	174,911.922	20,285.230	51,098.508	252,417.016	-1,049.309
319	      N7	8	200,514.344	23,042.334	55,194.480	260,533.094	-817.093
320	      N8	8	179,474.219	20,135.012	52,131.484	239,003.953	-327.100
321	      N9	8	180,078.609	19,655.803	54,702.301	243,407.406	-493.318
322	      N10	8	175,108.422	19,261.951	53,257.992	232,989.859	-344.065
323	      N11	8	172,196.703	18,770.105	52,373.344	225,244.562	-39.217
324	      N12	8	166,628.297	18,054.350	54,099.996	231,858.531	-1,052.827
325	      N13	8	40,791.262	3,068.540	1,334.003	1,539.709	3,210.165
326	      N14	8	39,549.453	3,068.691	1,551.736	1,790.224	3,377.294
327	      N15	8	40,523.766	3,057.689	1,579.099	2,287.932	2,855.309
328	      N16	8	68,916.656	6,881.304	48,975.418	212,805.250	-823.295
329	      N17	8	41,314.957	4,808.159	47,767.000	214,003.297	-997.295
330	      N18	8	41,217.641	4,958.834	47,184.473	219,978.750	-758.740
331	      N19	8	58,331.234	8,353.369	46,257.637	222,950.344	-677.650
332	      N20	8	50,876.184	7,458.770	41,936.250	212,370.844	-1,027.512
333	      N21	8	49,714.895	7,409.847	41,061.273	217,586.875	-783.954
334	      N22	8	338,227.125	24,361.379	43,139.168	203,528.891	2,368.129
335	      N23	8	59,902.715	7,403.119	38,714.070	230,857.766	-1,944.268
336	      N24	8	55,636.867	11,407.628	37,151.098	228,256.000	-1,658.181
337	      O1	8	78,659.445	10,429.364	40,736.840	271,378.719	-451.825
338	      O2	8	70,674.953	9,130.154	39,271.492	247,304.625	-2,107.185
339	      O3	8	101,338.812	12,892.490	41,214.902	239,106.656	20.092
340	      O4	8	230,904.062	27,944.404	45,500.414	257,511.594	-1,642.930
341	      O5	8	251,463.688	30,001.500	53,085.059	283,953.000	-694.078
342	      O6	8	306,895.188	29,693.441	58,952.879	286,433.156	-725.104
343	      O7	8	260,026.578	28,632.953	55,899.168	275,774.781	-872.570
344	      O8	8	242,315.047	23,748.594	51,853.395	240,842.312	-1,228.672
345	      O9	8	210,923.469	22,126.811	50,950.164	234,986.375	-1,105.388
346	      O10	8	244,110.250	25,646.840	56,203.172	254,461.875	-1,024.816
347	      O11	8	217,760.375	24,183.484	54,474.098	244,000.891	-1,232.995
348	      O12	8	209,768.203	22,183.107	51,412.754	227,660.156	-722.448
349	      O13	8	85,713.562	7,666.460	3,081.468	4,605.988	11,898.385
350	      O14	8	89,814.094	7,347.714	3,170.998	5,077.461	12,700.733
351	      O15	8	83,100.859	6,628.282	3,573.427	5,021.396	9,664.397
352	      O16	8	77,599.680	6,225.999	3,014.744	3,708.763	8,302.661
353	      O17	8	90,200.312	7,004.204	3,420.937	4,580.441	9,143.229
354	      O18	8	94,127.016	6,854.184	2,958.441	4,063.366	7,543.499
355	      O19	8	87,966.617	7,294.868	2,654.585	4,971.147	11,091.157
356	      O20	8	89,112.438	7,060.018	2,979.942	4,367.668	8,927.590
357	      O21	8	88,334.773	7,068.087	2,652.162	3,621.941	9,416.837
358	      O22	8	84,140.219	6,849.332	3,985.576	4,841.565	7,211.250
359	      O23	8	90,091.852	6,317.428	3,072.287	3,955.751	4,457.534
360	      O24	8	86,900.180	5,303.908	2,485.129	2,453.990	3,707.177
361	      P1	8	79,880.070	11,060.896	41,472.969	286,519.844	-1,635.208
362	      P2	8	46,281.695	6,694.283	36,711.316	245,268.422	-1,660.136
363	      P3	8	49,320.430	7,390.068	39,995.465	249,612.750	-1,971.837
364	      P4	8	182,788.875	23,824.605	43,128.551	253,102.031	-1,209.389
365	      P5	8	167,139.688	21,035.109	42,325.758	238,364.516	-813.417
366	      P6	8	169,556.391	20,424.477	43,566.707	236,464.547	-1,887.218
367	      P7	8	181,570.750	22,117.574	47,572.230	244,344.906	-1,486.663
368	      P8	8	201,078.422	24,315.857	55,791.402	278,592.281	-1,263.388
369	      P9	8	193,294.422	22,672.422	49,080.609	237,000.125	-1,652.132
370	      P10	8	163,878.703	20,011.195	55,057.133	262,709.188	-2,017.855
371	      P11	8	119,261.047	14,278.832	47,984.086	225,683.109	-503.869
372	      P12	8	172,634.531	20,635.500	49,859.996	231,836.062	-1,179.284
373	      P13	8	89,534.961	6,937.919	3,494.795	3,848.125	6,100.788
374	      P14	8	84,051.195	7,036.115	3,306.665	4,540.838	9,312.307
375	      P15	8	84,163.641	6,686.958	3,264.868	3,964.321	7,605.141
376	      P16	8	81,018.344	6,179.983	3,007.278	4,193.800	7,824.952
377	      P17	8	92,766.859	7,083.908	3,414.977	4,273.466	7,798.927
378	      P18	8	98,124.602	7,653.518	3,162.937	4,267.170	8,551.353
379	      P19	8	90,904.930	7,431.599	3,119.764	3,760.493	7,856.891
380	      P20	8	99,231.719	7,266.065	3,190.467	4,448.042	8,401.423
381	      P21	8	104,791.391	7,802.904	3,445.118	3,895.910	7,759.703
382	      P22	8	98,558.359	7,562.469	3,167.055	3,556.337	8,833.098
383	      P23	8	110,653.117	7,546.561	3,322.299	3,437.884	2,931.211
384	      P24	8	90,660.617	6,201.111	2,853.275	3,448.289	3,689.289
1	      A1	9	74,460.977	22,928.898	37,252.523	251,165.469	-2,834.770
2	      A2	9	68,037.500	20,931.592	38,104.316	237,746.578	-3,344.481
3	      A3	9	76,062.281	21,887.768	41,330.406	245,616.359	-2,367.817
4	      A4	9	107,472.414	13,332.071	31,294.883	176,410.078	-1,564.078
5	      A5	9	187,725.125	22,192.311	43,021.809	241,546.109	-2,421.522
6	      A6	9	168,857.094	19,525.477	40,988.805	219,586.328	-2,230.032
7	      A7	9	191,509.703	21,998.490	46,319.953	235,432.562	-2,933.407
8	      A8	9	193,423.953	22,245.047	45,946.320	228,541.234	-4,394.209
9	      A9	9	199,118.562	21,577.695	52,645.281	254,225.969	-3,364.057
10	      A10	9	195,683.266	21,241.418	49,828.348	233,642.922	-3,150.507
11	      A11	9	199,779.781	20,753.443	51,165.355	238,993.641	-4,495.104
12	      A12	9	197,009.094	20,179.230	47,158.016	217,704.656	-5,016.294
13	      A13	9	91,349.375	5,990.366	2,431.688	3,225.775	2,688.158
14	      A14	9	82,982.234	6,819.523	2,936.100	4,852.781	13,415.101
15	      A15	9	84,044.227	7,014.876	2,891.275	4,873.080	11,759.013
16	      A16	9	83,298.234	5,696.056	2,733.869	3,073.762	3,891.123
17	      A17	9	89,099.758	6,658.175	3,068.584	3,912.971	7,467.713
18	      A18	9	86,951.297	6,631.970	2,888.150	4,056.803	9,714.815
19	      A19	9	87,645.781	7,234.938	3,019.472	4,262.571	10,698.208
20	      A20	9	89,457.422	7,061.691	2,829.256	4,158.357	8,121.794
21	      A21	9	105,990.281	8,378.539	3,289.071	4,445.430	11,041.450
22	      A22	9	96,969.695	7,235.802	2,721.877	4,361.151	7,571.121
23	      A23	9	110,443.672	8,577.031	3,258.477	4,668.250	6,670.741
24	      A24	9	99,313.586	7,170.320	2,767.320	3,577.350	5,864.331
25	      B1	9	42,823.129	6,904.130	36,501.105	246,443.844	-1,058.883
26	      B2	9	40,390.996	4,776.146	40,082.852	250,505.328	-2,840.133
27	      B3	9	51,432.680	6,699.207	43,536.320	255,988.188	-1,209.548
28	      B4	9	219,434.375	26,300.535	47,570.672	265,694.750	-1,299.726
29	      B5	9	190,593.422	22,250.338	44,485.293	240,146.359	-1,479.466
30	      B6	9	194,811.953	21,119.396	50,838.973	265,528.031	-597.944
31	      B7	9	233,818.953	24,336.467	49,059.992	236,708.312	-325.393
32	      B8	9	207,138.734	22,313.549	52,219.152	247,266.203	-781.248
33	      B9	9	198,855.312	20,991.041	51,424.336	236,310.875	-967.595
34	      B10	9	217,822.016	22,519.598	53,651.375	241,344.531	-1,090.039
35	      B11	9	212,734.969	22,040.711	50,413.414	222,705.703	-335.204
36	      B12	9	194,172.672	19,754.125	52,864.191	234,428.969	-327.508
37	      B13	9	49,564.902	6,435.182	51,269.773	225,322.234	-1,238.674
38	      B14	9	45,234.070	6,166.506	52,509.512	232,146.359	-915.415
39	      B15	9	45,842.578	6,072.500	49,111.730	220,797.016	-671.664
40	      B16	9	148,712.281	16,381.174	52,560.000	244,115.062	-860.686
41	      B17	9	182,306.250	20,442.395	50,123.941	236,036.438	-843.258
42	      B18	9	169,481.984	18,783.977	48,846.922	238,691.172	-279.883
43	      B19	9	162,213.859	19,801.609	47,308.309	240,999.484	-610.050
44	      B20	9	157,724.406	19,613.146	44,576.152	237,105.500	-868.649
45	      B21	9	157,555.484	20,953.879	43,665.672	244,413.375	-1,487.338
46	      B22	9	151,075.281	20,045.764	40,507.379	239,542.250	-1,527.534
47	      B23	9	148,795.422	20,715.295	38,573.449	240,281.781	-1,546.845
48	      B24	9	156,366.453	21,972.164	36,984.273	248,940.734	-1,843.202
49	      C1	9	48,132.031	7,221.999	40,547.609	264,427.312	-373.584
50	      C2	9	43,293.730	6,248.153	40,197.086	244,203.641	-1,329.300
51	      C3	9	45,366.910	6,238.528	42,212.496	240,655.172	-939.362
52	      C4	9	209,640.234	24,199.748	44,988.094	243,962.984	-1,077.652
53	      C5	9	206,734.047	23,663.078	46,499.047	236,851.984	-583.236
54	      C6	9	199,508.031	21,824.676	48,349.750	239,443.641	-1,118.231
55	      C7	9	223,559.141	26,514.023	51,620.695	241,513.266	-501.546
56	      C8	9	198,287.266	20,755.057	49,940.477	227,782.156	-885.743
57	      C9	9	199,526.719	21,037.953	51,021.102	227,604.844	-485.642
58	      C10	9	211,223.938	21,647.479	53,573.227	231,958.406	-801.627
59	      C11	9	208,604.188	21,086.303	54,277.535	231,408.094	-894.102
60	      C12	9	200,707.531	20,147.316	53,103.359	224,992.344	-803.626
61	      C13	9	80,180.891	6,721.126	2,759.554	3,464.356	11,150.513
62	      C14	9	81,136.492	6,423.131	2,817.397	3,605.375	8,112.771
63	      C15	9	75,975.156	6,091.825	2,422.721	3,575.269	7,855.888
64	      C16	9	81,579.828	6,829.951	2,832.693	3,218.040	7,639.719
65	      C17	9	90,484.664	7,217.721	3,164.086	4,028.410	9,275.184
66	      C18	9	81,753.445	5,862.915	3,046.165	3,528.237	6,647.736
67	      C19	9	87,819.000	7,324.343	3,183.371	4,312.123	11,459.778
68	      C20	9	87,652.594	7,477.318	2,879.969	5,043.947	12,268.403
69	      C21	9	87,493.789	7,390.093	2,921.324	3,901.489	12,931.921
70	      C22	9	105,155.734	8,623.872	3,374.508	5,387.824	15,341.377
71	      C23	9	96,416.938	7,195.883	3,068.888	4,214.970	9,104.058
72	      C24	9	96,006.555	9,046.888	11,571.047	12,744.987	12,563.680
73	      D1	9	47,544.211	6,813.589	41,909.676	267,176.844	-1,314.357
74	      D2	9	45,633.465	5,545.307	40,452.883	240,111.062	-2,322.036
75	      D3	9	45,540.434	6,193.569	43,838.418	243,508.391	-990.716
76	      D4	9	197,200.875	23,642.861	44,801.199	234,051.141	-1,209.081
77	      D5	9	219,448.234	24,360.957	46,937.707	235,131.703	-673.461
78	      D6	9	196,162.984	21,199.326	49,706.445	235,953.891	-427.595
79	      D7	9	213,536.562	23,381.865	51,373.750	233,758.391	-788.281
80	      D8	9	214,032.594	22,568.135	54,227.355	239,446.422	-413.597
81	      D9	9	192,122.156	20,010.240	53,024.754	227,100.562	-449.968
82	      D10	9	211,000.531	21,563.775	57,411.996	241,088.516	-2,038.536
83	      D11	9	196,022.828	19,654.752	55,915.004	233,191.344	-273.590
84	      D12	9	198,591.719	19,414.629	58,831.371	242,427.938	-788.998
85	      D13	9	56,947.738	6,273.015	60,249.703	243,355.422	-648.477
86	      D14	9	39,798.023	5,219.002	57,585.609	238,116.531	-1,560.381
87	      D15	9	39,253.344	5,098.249	54,200.926	225,820.641	-1,152.993
88	      D16	9	164,024.078	16,839.488	57,135.570	245,550.125	-999.129
89	      D17	9	192,505.766	20,812.184	57,085.523	253,572.266	-1,501.495
90	      D18	9	169,761.469	18,085.840	53,629.270	244,108.250	-1,250.491
91	      D19	9	173,254.125	19,652.635	51,196.637	243,468.609	-185.694
92	      D20	9	167,651.406	19,550.285	48,274.812	240,518.953	-708.503
93	      D21	9	171,958.953	20,797.559	48,183.191	252,221.453	-1,513.424
94	      D22	9	168,421.672	21,834.865	43,906.246	243,085.484	-1,341.823
95	      D23	9	161,590.188	21,707.174	41,808.562	243,521.844	-964.843
96	      D24	9	170,506.203	23,865.506	41,466.164	260,729.297	-1,009.069
97	      E1	9	49,053.617	6,471.373	41,001.688	248,831.062	-470.336
98	      E2	9	47,904.305	6,313.934	42,957.859	246,651.156	-955.288
99	      E3	9	43,997.344	5,761.083	43,518.402	237,881.281	-609.236
100	      E4	9	198,793.078	22,716.242	47,581.277	246,440.703	-392.877
101	      E5	9	203,298.781	22,325.928	49,935.953	242,798.984	-352.055
102	      E6	9	209,818.938	22,102.123	54,642.301	253,328.297	-688.049
103	      E7	9	199,806.516	20,856.211	53,223.648	237,839.297	-675.551
104	      E8	9	200,934.953	20,583.455	55,404.164	239,029.875	-496.885
105	      E9	9	209,234.188	21,078.400	58,235.285	244,111.766	-806.445
106	      E10	9	195,725.453	19,482.930	56,063.070	229,163.859	-1,485.164
107	      E11	9	201,837.312	19,932.998	59,209.496	237,766.297	-347.029
108	      E12	9	211,748.281	21,668.156	58,811.887	233,330.594	-711.425
109	      E13	9	78,549.508	6,613.772	2,865.022	3,983.929	12,078.638
110	      E14	9	84,362.656	6,956.184	3,354.781	4,301.958	13,285.225
111	      E15	9	81,613.625	7,345.618	3,008.233	4,980.896	13,602.839
112	      E16	9	80,927.859	6,234.863	3,228.653	4,086.090	4,838.729
113	      E17	9	90,253.023	6,501.907	2,922.436	3,974.312	5,184.837
114	      E18	9	81,803.922	5,999.356	3,175.236	3,866.100	5,372.039
115	      E19	9	84,096.875	6,054.851	2,974.838	4,012.964	6,811.487
116	      E20	9	91,239.680	6,706.321	2,943.488	3,900.681	6,353.685
117	      E21	9	86,503.836	6,111.247	2,747.880	3,545.259	6,646.413
118	      E22	9	81,955.734	5,941.863	2,376.443	3,117.999	4,481.141
119	      E23	9	94,991.484	7,755.094	2,921.251	4,328.666	10,782.638
120	      E24	9	101,707.734	7,396.297	2,963.826	4,590.566	10,533.102
121	      F1	9	55,592.641	7,302.882	42,775.441	257,743.266	-86.475
122	      F2	9	57,133.336	7,317.770	49,938.516	280,440.812	143.302
123	      F3	9	45,444.770	6,209.414	46,024.254	246,751.578	232.257
124	      F4	9	236,759.922	27,256.740	54,355.145	274,491.750	-893.059
125	      F5	9	204,823.312	22,722.461	51,712.934	246,605.359	-1,362.495
126	      F6	9	235,785.719	24,456.588	59,993.906	271,595.344	-1,386.255
127	      F7	9	225,344.016	24,093.748	57,139.887	249,462.469	-463.360
128	      F8	9	216,405.219	21,995.117	56,234.707	236,691.922	-1,460.257
129	      F9	9	214,121.656	21,077.900	58,066.984	237,841.234	-1,097.700
130	      F10	9	197,261.844	19,960.957	57,089.906	228,593.219	409.269
131	      F11	9	223,816.938	21,909.721	63,699.301	249,227.797	-1,516.011
132	      F12	9	205,745.875	21,027.283	59,141.516	233,360.594	-1,992.485
133	      F13	9	40,791.902	5,262.628	60,726.512	237,099.141	-1,335.971
134	      F14	9	45,639.156	5,580.278	63,724.141	252,390.141	-1,901.365
135	      F15	9	57,119.074	5,730.072	63,215.352	248,678.125	-741.272
136	      F16	9	169,773.875	16,791.672	58,686.344	240,060.875	-1,634.795
137	      F17	9	172,058.078	17,410.988	59,135.102	248,639.344	-949.777
138	      F18	9	190,867.281	19,390.502	58,010.914	251,658.234	-1,375.031
139	      F19	9	148,411.219	15,550.632	51,594.621	232,299.281	-1,222.354
140	      F20	9	170,942.234	18,611.223	50,909.855	249,860.906	-523.612
141	      F21	9	190,269.969	22,849.449	51,329.734	255,992.625	-541.577
142	      F22	9	187,465.469	23,677.541	49,118.641	258,544.688	-573.259
143	      F23	9	189,542.625	24,120.947	47,692.402	268,227.125	-668.322
144	      F24	9	181,445.953	24,575.240	43,402.523	259,939.688	-830.620
145	      G1	9	50,900.922	6,775.917	45,891.406	275,258.438	-314.998
146	      G2	9	44,004.426	5,651.865	44,133.375	245,454.641	-1,045.507
147	      G3	9	58,746.125	9,029.978	55,353.148	288,068.438	-839.855
148	      G4	9	207,294.406	23,445.506	49,837.109	248,123.703	-620.017
149	      G5	9	206,255.812	22,237.562	52,078.516	244,626.047	-1,371.204
150	      G6	9	213,987.219	21,971.318	53,350.098	239,002.500	-1,482.456
151	      G7	9	244,398.641	24,975.723	63,850.418	272,625.438	-1,865.501
152	      G8	9	220,336.078	22,292.504	61,809.047	251,770.109	-1,782.438
153	      G9	9	206,347.812	20,699.896	58,585.566	236,357.203	-1,522.257
154	      G10	9	214,905.781	20,929.850	59,388.324	233,481.500	-2,022.211
155	      G11	9	209,016.125	19,808.518	60,772.238	235,571.031	-1,483.701
156	      G12	9	203,762.781	19,914.766	58,088.598	221,713.453	-1,773.677
157	      G13	9	78,940.305	6,516.219	3,045.183	4,129.484	11,066.813
158	      G14	9	69,143.883	4,653.123	2,907.306	2,943.329	2,592.373
159	      G15	9	78,050.477	6,232.425	3,338.944	3,990.440	6,538.781
160	      G16	9	91,974.328	6,708.884	3,479.262	4,417.787	6,834.285
161	      G17	9	80,543.234	6,064.180	3,176.887	4,190.395	7,150.026
162	      G18	9	95,866.117	8,190.646	3,438.872	5,518.522	14,207.610
163	      G19	9	78,577.375	6,224.525	3,007.776	3,932.438	7,712.589
164	      G20	9	85,542.555	6,342.495	3,040.208	3,596.575	4,444.331
165	      G21	9	78,206.086	5,833.343	2,360.431	2,686.510	4,915.423
166	      G22	9	100,059.344	8,199.849	3,692.060	4,529.758	8,582.504
167	      G23	9	97,421.711	8,357.096	3,220.587	5,324.182	16,130.940
168	      G24	9	99,995.312	7,832.017	3,089.442	4,718.297	11,730.742
169	      H1	9	63,038.473	8,991.247	45,707.922	271,420.250	-1,083.425
170	      H2	9	45,782.688	6,622.082	44,024.465	245,749.797	-1,576.982
171	      H3	9	51,478.766	7,349.761	54,507.309	283,428.062	-1,328.073
172	      H4	9	180,162.469	20,925.201	47,772.832	238,278.281	-1,757.705
173	      H5	9	202,047.766	22,332.309	56,082.262	262,671.688	-2,132.800
174	      H6	9	259,804.641	27,996.908	62,205.055	276,698.094	-1,773.572
175	      H7	9	214,716.953	22,559.828	60,382.312	254,841.297	-1,791.910
176	      H8	9	205,231.562	21,004.496	58,966.738	241,124.516	-1,591.176
177	      H9	9	192,263.516	19,376.570	59,330.277	239,273.078	-1,376.755
178	      H10	9	184,749.906	18,757.234	59,203.344	231,674.734	-1,121.588
179	      H11	9	196,900.734	19,304.049	62,071.094	240,127.188	-1,860.622
180	      H12	9	213,245.891	26,177.062	58,432.598	220,144.078	-745.749
181	      H13	9	77,435.156	9,004.257	63,727.496	241,110.156	-1,798.662
182	      H14	9	43,088.137	5,306.174	60,948.945	235,496.297	-2,217.057
183	      H15	9	59,200.000	6,222.886	62,721.676	246,091.250	-2,674.104
184	      H16	9	175,368.000	16,815.055	61,657.574	249,929.547	-2,546.561
185	      H17	9	187,000.328	18,352.125	61,910.727	254,742.141	-1,841.829
186	      H18	9	203,956.438	20,711.129	56,753.328	240,700.812	-1,633.787
187	      H19	9	196,942.062	21,437.500	57,409.621	255,492.062	-1,745.026
188	      H20	9	184,385.078	21,093.848	52,558.762	243,438.656	-1,329.325
189	      H21	9	190,476.141	22,942.529	51,878.848	253,242.234	-755.904
190	      H22	9	188,732.031	22,813.744	46,480.391	240,500.609	-1,541.207
191	      H23	9	187,250.328	24,405.543	47,290.883	262,028.422	-1,084.499
192	      H24	9	232,602.766	30,699.883	52,444.426	306,238.781	-914.792
193	      I1	9	43,302.496	5,818.062	42,843.617	257,424.953	-1,843.372
194	      I2	9	43,864.621	5,685.647	43,772.359	243,617.469	-1,249.030
195	      I3	9	54,076.062	7,583.162	42,167.961	216,093.234	-1,680.929
196	      I4	9	251,364.234	27,228.887	55,859.074	275,865.219	-1,751.557
197	      I5	9	267,879.219	28,354.139	61,917.207	288,643.938	-1,069.046
198	      I6	9	221,124.750	22,425.930	52,758.031	235,709.344	-1,590.655
199	      I7	9	237,089.266	24,431.203	55,495.156	234,587.562	-1,467.922
200	      I8	9	219,242.703	21,925.551	56,258.195	232,585.375	-1,421.627
201	      I9	9	235,537.531	23,186.023	60,978.980	244,268.750	-1,724.780
202	      I10	9	220,743.844	20,714.318	59,280.895	233,847.922	-2,363.861
203	      I11	9	233,580.328	22,288.477	61,771.941	238,202.359	-919.942
204	      I12	9	226,167.922	21,154.414	60,706.957	233,081.578	-1,621.666
205	      I13	9	81,643.641	7,206.728	3,293.592	4,172.370	11,377.709
206	      I14	9	80,787.414	7,114.240	3,165.565	4,782.139	11,911.655
207	      I15	9	75,719.102	5,590.635	3,103.483	3,879.571	4,688.532
208	      I16	9	84,915.289	6,341.378	3,139.738	3,745.650	4,732.709
209	      I17	9	101,692.469	7,087.997	4,136.398	4,480.949	5,265.609
210	      I18	9	86,757.250	6,190.444	3,227.207	4,331.568	5,018.705
211	      I19	9	87,330.039	6,246.529	3,132.940	3,310.567	5,215.465
212	      I20	9	84,307.641	5,525.718	2,949.864	2,944.502	1,724.041
213	      I21	9	84,815.031	5,599.100	3,061.136	2,745.985	2,810.272
214	      I22	9	92,778.664	5,881.706	2,819.069	3,152.867	2,710.884
215	      I23	9	85,453.414	5,966.282	2,668.333	2,582.197	2,746.993
216	      I24	9	100,584.984	7,418.132	3,033.180	3,807.754	6,971.021
217	      J1	9	50,244.441	6,202.883	43,437.316	260,431.172	-784.555
218	      J2	9	45,829.117	6,151.525	44,932.816	252,556.141	-1,139.365
219	      J3	9	46,156.188	5,817.362	47,292.199	247,044.391	-966.015
220	      J4	9	232,532.656	24,131.072	60,456.523	299,239.531	-1,676.205
221	      J5	9	190,192.656	19,344.021	54,259.227	256,759.359	-1,169.677
222	      J6	9	194,126.625	19,071.873	57,099.016	257,937.344	-530.148
223	      J7	9	205,010.531	20,022.488	59,752.969	258,122.484	-1,340.663
224	      J8	9	196,758.031	19,066.883	57,450.836	237,524.641	-952.301
225	      J9	9	192,108.125	18,698.291	57,220.352	231,520.062	-784.550
226	      J10	9	175,288.859	17,143.039	57,809.438	229,520.875	-1,009.950
227	      J11	9	192,852.625	18,142.338	65,729.312	256,864.516	-2,048.288
228	      J12	9	176,192.969	16,762.410	62,704.953	243,193.906	-1,021.371
229	      J13	9	45,548.633	5,128.079	64,397.453	251,002.984	-2,513.914
230	      J14	9	52,440.363	6,510.199	65,725.500	254,872.359	-1,256.351
231	      J15	9	45,221.539	5,043.906	63,502.336	250,050.125	-3,215.972
232	      J16	9	180,413.844	17,890.160	62,574.277	252,494.891	-1,710.452
233	      J17	9	170,142.609	16,949.018	59,162.840	247,531.906	-2,944.071
234	      J18	9	191,153.453	19,540.002	61,195.754	261,361.703	-1,450.306
235	      J19	9	188,375.734	21,134.295	56,469.406	253,484.766	-781.445
236	      J20	9	180,598.766	20,257.029	53,008.770	250,174.375	-1,034.522
237	      J21	9	185,043.375	21,927.836	52,254.449	258,722.203	-867.625
238	      J22	9	180,173.078	21,829.543	48,022.387	252,403.422	-1,153.497
239	      J23	9	179,839.953	23,476.758	45,003.129	249,690.531	-1,010.532
240	      J24	9	202,519.250	26,896.760	50,183.512	296,719.844	-278.535
241	      K1	9	50,761.207	6,450.417	41,183.672	251,678.578	-586.253
242	      K2	9	46,943.621	6,280.833	45,344.164	256,729.938	-545.977
243	      K3	9	39,596.684	5,500.462	47,817.871	256,813.234	-1,204.953
244	      K4	9	290,718.188	33,360.078	61,582.660	303,382.375	-1,312.365
245	      K5	9	242,623.172	26,190.775	52,222.492	250,546.359	-1,074.725
246	      K6	9	337,577.156	35,686.848	66,591.312	298,045.531	-772.715
247	      K7	9	299,642.906	31,225.924	66,262.969	290,025.094	-1,375.350
248	      K8	9	256,791.422	26,470.389	58,673.539	248,193.500	-1,245.086
249	      K9	9	230,744.000	23,467.705	59,650.598	246,303.359	-478.409
250	      K10	9	228,135.672	22,087.271	57,218.262	230,895.547	-1,259.101
251	      K11	9	224,695.750	21,581.521	60,741.191	239,123.344	2,546.292
252	      K12	9	254,977.219	25,267.318	62,855.496	246,200.828	-643.565
253	      K13	9	60,188.141	3,872.027	2,050.129	2,103.470	1,271.828
254	      K14	9	63,342.473	4,199.827	2,135.410	2,246.585	2,899.794
255	      K15	9	81,335.172	5,163.599	3,079.638	3,529.561	2,308.971
256	      K16	9	76,174.477	6,428.657	3,399.148	3,802.285	7,059.026
257	      K17	9	78,901.367	5,859.028	3,059.223	3,199.562	5,819.229
258	      K18	9	81,224.852	5,952.759	2,852.399	3,601.770	3,481.177
259	      K19	9	100,269.312	6,420.707	3,399.593	3,301.685	2,515.525
260	      K20	9	81,562.469	5,847.052	2,602.642	3,241.248	4,978.448
261	      K21	9	78,935.430	5,793.360	2,700.108	3,708.451	5,420.556
262	      K22	9	40,720.137	2,624.716	1,159.312	2,307.643	3,201.553
263	      K23	9	90,558.250	7,056.370	2,831.546	3,567.589	7,726.291
264	      K24	9	104,375.656	7,441.472	3,062.082	3,261.486	5,210.007
265	      L1	9	50,088.273	6,447.948	42,179.137	260,253.297	-675.278
266	      L2	9	46,480.082	6,087.994	42,560.027	246,061.953	-1,257.045
267	      L3	9	46,244.836	6,170.675	45,061.102	243,314.938	-1,458.183
268	      L4	9	208,759.344	25,180.004	56,159.605	287,584.875	-446.238
269	      L5	9	213,584.031	24,597.906	60,021.648	292,648.750	-1,216.960
270	      L6	9	198,093.500	21,272.062	56,633.770	261,906.766	-1,333.602
271	      L7	9	190,714.766	21,092.467	54,461.797	241,196.141	-836.444
272	      L8	9	185,256.656	20,062.332	55,905.234	240,887.328	-727.388
273	      L9	9	177,915.047	19,059.018	56,492.207	237,478.922	-1,422.432
274	      L10	9	182,610.109	19,013.818	57,755.492	237,224.734	-1,612.890
275	      L11	9	177,904.031	18,706.443	59,511.605	242,866.797	-1,209.926
276	      L12	9	173,420.734	17,706.578	59,032.562	236,231.953	-1,122.394
277	      L13	9	42,889.492	5,332.760	58,295.242	234,297.516	-1,320.814
278	      L14	9	37,763.273	4,795.030	62,202.184	250,412.328	-1,286.630
279	      L15	9	40,803.559	4,830.881	56,756.633	232,856.047	-1,727.207
280	      L16	9	167,060.547	17,159.992	60,788.949	255,830.438	-1,848.786
281	      L17	9	172,824.875	18,032.682	59,496.234	255,945.125	-1,731.455
282	      L18	9	169,457.766	18,123.139	56,143.492	250,555.422	-1,749.244
283	      L19	9	175,190.969	19,448.219	53,231.324	245,908.156	-1,537.210
284	      L20	9	192,548.000	21,811.869	54,574.953	264,374.625	-1,205.456
285	      L21	9	177,411.172	22,248.605	49,281.035	249,501.406	-1,335.915
286	      L22	9	170,984.500	21,786.590	44,044.621	239,016.812	-757.527
287	      L23	9	173,452.500	22,662.447	43,878.648	254,071.922	-1,943.294
288	      L24	9	192,109.719	26,273.943	44,386.590	270,688.562	-995.855
289	      M1	9	49,176.793	6,688.358	39,829.973	251,676.953	-197.714
290	      M2	9	42,459.199	5,939.398	40,594.328	239,545.094	-807.382
291	      M3	9	50,671.969	7,213.690	44,490.035	248,806.609	-963.061
292	      M4	9	246,206.953	28,959.586	48,534.043	254,908.547	-603.261
293	      M5	9	265,713.969	29,887.014	54,813.453	273,168.500	-651.338
294	      M6	9	266,387.938	31,532.355	55,015.020	259,255.375	-802.224
295	      M7	9	273,563.188	29,729.307	59,508.953	271,246.844	-1,145.198
296	      M8	9	257,752.859	27,275.365	58,588.621	258,177.906	-453.439
297	      M9	9	235,185.594	24,577.518	53,254.453	228,441.047	-15.694
298	      M10	9	238,619.469	24,473.061	55,024.156	230,574.578	-401.600
299	      M11	9	259,214.312	28,787.312	57,744.551	239,218.328	-618.347
300	      M12	9	244,682.297	23,382.570	54,482.848	226,094.516	-1,057.986
301	      M13	9	80,078.633	6,774.430	3,004.925	4,522.229	10,950.894
302	      M14	9	77,514.398	6,388.498	2,986.389	4,249.781	8,001.994
303	      M15	9	78,703.516	6,110.438	2,917.223	3,874.337	5,528.703
304	      M16	9	75,233.773	5,732.631	2,612.692	3,545.469	6,754.924
305	      M17	9	96,474.812	7,968.295	3,298.149	4,732.638	12,023.704
306	      M18	9	86,844.617	7,063.671	3,045.120	4,561.535	10,996.458
307	      M19	9	77,396.375	5,285.128	2,650.719	3,536.043	5,313.808
308	      M20	9	80,494.977	5,978.430	2,833.349	2,875.194	6,176.092
309	      M21	9	81,123.602	5,936.584	2,968.090	3,255.992	4,324.465
310	      M22	9	91,075.648	7,448.351	3,037.298	4,077.318	9,666.836
311	      M23	9	83,602.688	5,463.657	2,707.529	2,383.486	2,851.644
312	      M24	9	96,188.398	6,118.534	2,664.656	2,167.818	3,980.010
313	      N1	9	48,115.059	6,416.008	40,756.262	264,872.656	76.287
314	      N2	9	46,188.684	5,967.175	39,714.281	244,057.875	-1,051.183
315	      N3	9	50,049.672	6,902.827	41,898.441	241,076.219	-288.089
316	      N4	9	179,250.141	22,188.334	46,357.848	250,952.250	-285.348
317	      N5	9	184,038.984	21,302.643	47,913.340	249,043.812	-418.657
318	      N6	9	177,114.781	20,505.533	50,933.121	251,775.734	-1,610.885
319	      N7	9	202,123.703	23,095.703	54,968.453	258,838.781	-510.309
320	      N8	9	179,324.719	19,809.930	52,120.148	238,034.703	-269.814
321	      N9	9	181,404.938	19,383.799	54,359.547	242,199.859	-251.177
322	      N10	9	176,294.281	19,233.498	53,209.918	232,254.625	-452.551
323	      N11	9	171,545.859	18,616.281	52,203.172	224,961.812	157.469
324	      N12	9	167,904.172	18,102.055	53,939.176	231,490.938	-968.155
325	      N13	9	39,911.797	2,854.260	1,239.847	1,314.697	3,025.830
326	      N14	9	39,123.516	3,119.010	1,623.238	1,776.569	3,782.708
327	      N15	9	40,340.422	3,147.706	1,447.476	2,077.607	3,104.767
328	      N16	9	68,395.797	6,981.325	48,862.363	212,539.625	-713.867
329	      N17	9	42,076.465	4,506.151	47,531.375	213,099.016	-718.744
330	      N18	9	41,417.457	5,073.806	47,182.652	218,506.766	-947.138
331	      N19	9	59,539.633	8,265.232	46,343.098	222,479.266	-478.150
332	      N20	9	51,710.871	7,704.261	41,992.332	211,694.531	-1,423.099
333	      N21	9	48,302.527	7,339.917	41,022.602	216,819.234	-875.559
334	      N22	9	335,556.312	24,440.996	43,018.598	203,086.734	1,947.356
335	      N23	9	59,189.785	7,695.075	38,431.457	228,642.641	-2,224.117
336	      N24	9	55,843.055	12,079.846	37,078.707	227,037.062	-1,534.034
337	      O1	9	79,200.398	9,934.150	40,311.371	270,899.312	-441.835
338	      O2	9	69,191.391	8,799.773	39,404.879	246,887.297	-1,773.159
339	      O3	9	102,780.047	13,340.812	41,008.613	238,644.859	-172.849
340	      O4	9	232,737.828	28,249.107	45,475.934	255,946.281	-1,196.243
341	      O5	9	252,532.375	29,549.426	52,840.664	283,022.094	-453.395
342	      O6	9	307,011.969	29,916.021	59,074.531	286,140.688	-623.499
343	      O7	9	260,598.750	29,766.986	55,459.977	273,664.094	-659.866
344	      O8	9	243,536.641	23,731.135	51,361.824	238,934.188	-730.678
345	      O9	9	211,521.984	21,699.209	50,570.867	234,597.047	-993.190
346	      O10	9	244,492.438	25,683.387	55,440.875	250,792.375	-555.977
347	      O11	9	219,581.312	24,499.223	54,392.699	243,710.672	-642.198
348	      O12	9	209,353.312	22,539.549	51,155.684	226,573.078	-736.381
349	      O13	9	85,782.945	7,247.996	3,096.373	4,580.613	12,375.753
350	      O14	9	89,158.984	7,456.625	3,255.414	4,758.112	12,893.022
351	      O15	9	82,327.938	6,720.033	3,539.580	4,770.856	9,662.790
352	      O16	9	77,497.234	6,181.800	2,866.798	3,855.587	7,812.370
353	      O17	9	88,994.203	7,006.411	3,223.226	4,520.978	9,618.758
354	      O18	9	94,896.258	6,904.727	2,905.048	4,019.500	7,652.863
355	      O19	9	87,268.586	7,001.873	2,767.862	4,765.837	10,724.286
356	      O20	9	89,775.516	7,215.059	3,163.178	4,348.434	9,161.343
357	      O21	9	89,033.562	7,092.626	2,883.579	3,473.866	9,547.018
358	      O22	9	84,622.133	6,670.259	3,955.414	4,682.237	7,476.799
359	      O23	9	90,515.320	6,453.408	2,972.154	3,753.422	4,845.518
360	      O24	9	87,383.547	5,455.042	2,489.478	2,471.504	3,690.140
361	      P1	9	81,608.289	11,218.372	40,916.340	284,022.469	-2,241.753
362	      P2	9	46,557.273	6,784.516	36,723.289	244,116.672	-1,413.265
363	      P3	9	48,974.941	7,451.799	39,716.504	247,544.359	-2,348.323
364	      P4	9	183,847.859	24,079.127	42,723.914	251,790.109	-889.113
365	      P5	9	169,625.750	21,313.762	42,246.723	237,860.641	-1,390.882
366	      P6	9	170,825.859	20,508.557	43,554.621	235,886.547	-1,764.906
367	      P7	9	181,327.672	22,193.520	47,040.625	243,112.656	-1,215.066
368	      P8	9	203,130.938	23,967.518	55,624.469	276,915.875	-1,361.181
369	      P9	9	196,086.734	23,115.145	48,768.332	235,427.266	-1,552.829
370	      P10	9	165,153.000	20,165.053	54,757.086	262,693.188	-1,784.391
371	      P11	9	120,355.305	14,479.460	47,812.617	225,005.172	-115.369
372	      P12	9	173,336.125	20,851.900	49,665.941	229,789.172	-1,136.371
373	      P13	9	88,481.172	6,782.492	3,558.722	3,653.775	5,814.253
374	      P14	9	82,266.016	7,345.760	3,335.959	4,384.671	9,438.050
375	      P15	9	84,416.250	6,547.146	2,891.657	4,250.053	7,673.171
376	      P16	9	81,647.836	6,427.536	2,770.901	4,016.005	7,962.938
377	      P17	9	92,177.188	7,379.972	3,383.506	4,567.151	7,925.971
378	      P18	9	98,484.141	7,692.339	2,936.678	4,153.091	9,032.443
379	      P19	9	89,575.000	7,241.791	2,964.771	3,639.596	8,337.972
380	      P20	9	99,546.430	7,680.324	3,221.379	4,387.098	8,178.582
381	      P21	9	104,805.078	8,066.296	3,601.229	3,853.658	7,798.294
382	      P22	9	100,208.773	7,719.290	3,088.318	3,590.986	8,830.296
383	      P23	9	110,914.273	7,172.179	3,225.313	3,690.032	3,066.562
384	      P24	9	92,598.297	6,345.412	2,759.673	3,786.847	3,529.953
1	      A1	10	74,210.883	23,301.043	37,601.336	250,619.062	-2,541.848
2	      A2	10	68,551.102	20,919.562	37,946.230	237,029.422	-3,247.733
3	      A3	10	76,227.844	21,462.217	41,471.031	244,438.188	-2,427.016
4	      A4	10	106,029.719	13,130.279	30,989.502	174,570.062	-1,576.413
5	      A5	10	189,021.078	22,141.658	43,321.723	241,219.188	-1,857.043
6	      A6	10	169,076.500	19,553.723	41,444.996	219,556.531	-2,038.183
7	      A7	10	192,105.219	22,112.248	46,258.816	235,649.422	-2,717.134
8	      A8	10	195,058.734	22,512.061	46,225.418	228,190.047	-4,726.586
9	      A9	10	200,999.078	21,564.535	52,346.102	253,183.391	-3,650.039
10	      A10	10	198,058.234	21,218.922	49,931.145	233,591.547	-3,101.618
11	      A11	10	201,966.344	20,387.422	51,444.324	238,395.766	-3,960.451
12	      A12	10	198,825.594	20,656.213	47,368.613	217,460.953	-5,291.786
13	      A13	10	90,967.922	5,813.101	3,062.898	3,183.592	2,711.227
14	      A14	10	81,859.711	7,019.703	2,932.518	5,032.669	13,241.828
15	      A15	10	83,166.328	6,635.875	3,025.300	4,566.143	11,383.345
16	      A16	10	82,935.781	5,936.198	2,771.322	2,975.145	4,318.393
17	      A17	10	89,005.945	6,670.979	3,016.950	4,443.777	7,867.785
18	      A18	10	87,415.055	7,209.641	2,479.451	4,273.579	9,607.341
19	      A19	10	87,848.570	7,081.734	2,864.473	4,146.746	10,853.922
20	      A20	10	88,910.930	7,203.598	3,007.613	4,078.741	7,920.597
21	      A21	10	106,207.531	8,520.673	3,324.444	4,843.425	11,174.678
22	      A22	10	96,445.117	7,218.652	2,828.735	4,158.162	7,848.303
23	      A23	10	111,367.969	8,210.273	3,330.977	4,721.521	6,590.705
24	      A24	10	99,844.969	7,170.395	2,908.342	3,864.598	6,324.907
25	      B1	10	42,649.230	6,910.488	36,296.754	246,069.828	-1,093.481
26	      B2	10	39,072.129	5,245.350	39,600.656	250,280.172	-3,062.773
27	      B3	10	50,710.152	6,810.445	43,394.844	254,991.688	-716.227
28	      B4	10	219,083.703	26,609.172	46,792.773	261,976.562	-1,295.622
29	      B5	10	192,845.609	22,574.092	44,411.902	240,014.000	-1,109.796
30	      B6	10	197,994.172	21,726.154	51,165.766	265,844.969	-684.291
31	      B7	10	234,611.625	24,228.449	48,597.629	235,996.953	-221.045
32	      B8	10	209,465.000	22,390.252	51,864.652	247,241.234	-539.241
33	      B9	10	198,654.156	21,060.496	51,070.125	235,749.891	-536.385
34	      B10	10	217,903.141	22,899.529	53,171.246	240,873.875	-956.749
35	      B11	10	215,158.219	22,083.375	50,375.727	222,401.031	-784.309
36	      B12	10	195,899.812	20,242.652	52,744.895	234,495.750	-425.797
37	      B13	10	49,402.172	6,558.036	50,932.055	224,747.484	-604.132
38	      B14	10	46,017.266	6,370.274	52,333.707	231,967.781	-684.212
39	      B15	10	45,771.379	6,361.741	48,892.832	221,051.797	-192.056
40	      B16	10	149,233.172	16,691.994	52,067.609	243,752.578	-930.286
41	      B17	10	181,704.922	20,433.566	49,446.867	233,938.188	-989.888
42	      B18	10	169,908.328	18,723.709	48,484.246	238,544.781	-499.155
43	      B19	10	161,983.250	19,925.617	47,060.113	238,534.203	-896.954
44	      B20	10	159,075.703	19,985.770	44,571.020	236,754.484	-768.323
45	      B21	10	159,494.469	21,147.527	43,569.418	244,107.953	-1,399.295
46	      B22	10	151,962.953	19,799.006	40,258.371	238,788.469	-1,819.521
47	      B23	10	149,115.719	20,482.189	38,257.609	240,548.422	-1,119.029
48	      B24	10	156,601.125	22,868.672	37,351.270	247,995.344	-1,720.280
49	      C1	10	47,489.770	6,477.039	40,782.020	264,001.906	-454.476
50	      C2	10	43,961.250	6,118.890	40,144.043	243,271.703	-893.084
51	      C3	10	44,456.609	6,138.343	42,128.750	239,996.703	-483.907
52	      C4	10	208,381.531	24,052.213	44,447.328	240,131.969	-817.525
53	      C5	10	207,892.812	23,311.445	45,954.715	235,462.078	-405.925
54	      C6	10	201,090.547	21,849.988	48,792.801	239,585.891	-1,264.913
55	      C7	10	225,177.562	26,090.781	51,251.363	240,557.672	-209.907
56	      C8	10	197,969.000	20,958.127	49,749.789	227,755.281	-913.243
57	      C9	10	199,812.297	20,624.938	50,935.324	227,747.047	-190.421
58	      C10	10	212,948.000	21,733.061	53,596.258	231,496.812	-450.610
59	      C11	10	209,532.328	21,442.674	54,474.605	230,891.797	-415.073
60	      C12	10	201,881.812	20,406.602	52,819.035	225,146.797	-605.521
61	      C13	10	79,734.859	6,958.141	2,795.449	3,754.186	11,003.627
62	      C14	10	82,310.484	6,539.833	2,999.529	3,569.332	8,723.854
63	      C15	10	75,938.992	6,052.267	2,836.477	3,671.999	8,430.194
64	      C16	10	81,869.836	6,677.266	2,746.511	3,292.767	8,636.714
65	      C17	10	90,836.680	7,134.282	3,420.394	3,902.576	9,935.558
66	      C18	10	81,636.961	6,125.933	2,920.440	3,376.982	6,911.568
67	      C19	10	86,439.953	7,100.910	2,943.858	4,552.674	11,957.098
68	      C20	10	85,540.094	7,118.048	2,795.958	4,681.948	11,942.785
69	      C21	10	87,515.148	7,449.539	3,001.491	4,019.580	12,932.117
70	      C22	10	104,582.148	8,529.470	3,492.990	5,344.096	15,705.815
71	      C23	10	96,805.992	7,662.898	2,686.010	4,386.684	9,240.289
72	      C24	10	95,351.617	9,180.603	11,837.999	12,886.527	13,011.778
73	      D1	10	47,813.367	6,786.217	42,024.551	266,330.688	-914.499
74	      D2	10	45,738.086	5,515.724	40,663.566	240,383.391	-2,085.897
75	      D3	10	44,571.773	5,919.635	43,805.359	243,051.109	-866.477
76	      D4	10	198,316.312	23,687.488	44,836.609	233,187.922	-997.857
77	      D5	10	220,235.484	24,698.365	47,111.961	235,166.969	-459.645
78	      D6	10	197,336.062	21,262.850	49,468.605	235,725.578	-207.152
79	      D7	10	215,528.141	23,205.377	51,408.125	233,525.703	-583.329
80	      D8	10	214,972.859	22,670.842	54,126.832	238,998.219	-623.414
81	      D9	10	192,685.797	20,152.438	52,908.141	227,038.672	150.230
82	      D10	10	212,529.203	21,307.301	57,392.320	240,570.906	-1,308.500
83	      D11	10	197,329.453	19,578.500	55,905.512	232,968.688	-399.867
84	      D12	10	201,066.453	19,696.115	58,742.648	241,972.141	-519.114
85	      D13	10	57,280.637	6,598.294	60,348.691	243,210.125	-401.865
86	      D14	10	40,690.918	5,112.219	57,529.938	237,782.906	-1,374.739
87	      D15	10	39,040.578	5,016.547	54,115.074	225,681.047	-1,222.665
88	      D16	10	165,131.844	16,714.500	56,974.402	244,515.359	-1,064.234
89	      D17	10	194,440.156	20,942.330	57,489.020	253,332.359	-1,389.784
90	      D18	10	171,837.766	18,139.930	53,484.457	243,104.766	-716.543
91	      D19	10	174,202.188	19,951.100	50,923.160	241,824.625	-261.946
92	      D20	10	169,697.359	19,620.373	48,097.355	238,239.453	-518.733
93	      D21	10	172,843.625	21,294.434	48,118.375	251,985.406	-1,347.557
94	      D22	10	171,053.125	21,548.328	43,833.191	242,899.031	-933.962
95	      D23	10	162,515.172	21,641.082	41,404.738	242,709.375	-702.899
96	      D24	10	170,756.531	23,614.809	41,059.949	259,581.656	-1,446.051
97	      E1	10	48,292.285	6,133.837	40,615.215	248,188.594	-89.663
98	      E2	10	47,279.582	6,342.986	43,021.590	245,901.312	-1,054.007
99	      E3	10	43,579.711	5,613.296	43,770.086	237,537.438	-1,263.930
100	      E4	10	199,440.422	22,756.764	47,771.785	246,287.750	-577.685
101	      E5	10	203,382.594	22,009.770	49,716.230	242,657.641	-571.030
102	      E6	10	209,853.594	21,999.574	54,173.230	251,091.125	-667.473
103	      E7	10	200,940.562	21,045.629	53,246.957	237,806.062	-972.750
104	      E8	10	202,738.719	20,440.111	55,309.141	238,531.547	-762.912
105	      E9	10	209,836.859	21,011.910	58,255.703	243,570.953	-1,079.286
106	      E10	10	197,113.828	19,554.787	56,069.488	229,047.984	-1,261.372
107	      E11	10	203,133.938	20,154.805	59,488.492	237,568.781	-588.203
108	      E12	10	212,964.875	21,485.252	58,791.723	233,083.766	-684.300
109	      E13	10	79,011.742	6,434.049	2,923.568	4,128.872	11,963.508
110	      E14	10	83,684.227	7,102.333	3,126.114	4,471.924	12,961.396
111	      E15	10	83,137.094	6,991.981	3,229.338	5,214.478	13,180.783
112	      E16	10	81,540.898	6,181.488	3,233.500	3,877.651	5,621.914
113	      E17	10	91,042.734	6,761.223	3,103.732	3,921.619	5,101.458
114	      E18	10	82,603.094	6,099.423	3,264.934	3,767.123	5,656.357
115	      E19	10	83,900.461	6,434.852	3,139.344	3,792.167	6,562.653
116	      E20	10	92,203.539	6,578.160	3,016.473	3,940.477	6,340.870
117	      E21	10	85,534.766	6,332.952	2,975.943	3,776.434	6,891.876
118	      E22	10	82,345.953	5,588.125	2,525.912	2,992.133	4,472.273
119	      E23	10	94,891.141	7,561.040	3,027.238	4,297.927	10,388.796
120	      E24	10	100,784.078	7,745.168	3,019.859	4,356.695	10,722.701
121	      F1	10	54,676.031	6,930.325	42,695.098	257,207.109	-703.601
122	      F2	10	56,369.445	7,175.705	49,946.652	280,224.125	172.226
123	      F3	10	45,180.000	5,971.057	45,867.996	246,729.219	-655.109
124	      F4	10	236,957.297	27,125.186	54,089.402	272,961.219	-1,151.404
125	      F5	10	207,253.031	22,456.049	51,573.133	246,343.734	-1,696.314
126	      F6	10	237,239.141	24,300.912	59,355.566	270,610.406	-2,094.950
127	      F7	10	227,361.188	24,028.227	56,882.090	248,913.219	-552.709
128	      F8	10	217,459.859	21,978.326	55,981.133	236,117.547	-1,581.798
129	      F9	10	213,568.906	21,538.756	58,008.035	238,058.688	-958.718
130	      F10	10	198,928.688	19,830.527	56,968.359	228,245.484	-138.429
131	      F11	10	225,659.172	21,995.236	63,786.324	248,275.469	-1,329.816
132	      F12	10	207,072.156	20,608.439	58,959.133	232,919.109	-2,449.317
133	      F13	10	41,340.539	5,002.499	60,728.203	236,879.000	-1,199.632
134	      F14	10	44,939.262	5,388.863	63,729.191	251,765.250	-1,923.889
135	      F15	10	56,364.695	5,666.687	62,976.074	247,659.969	-850.109
136	      F16	10	170,301.938	16,726.238	58,512.000	239,591.688	-2,015.028
137	      F17	10	174,199.859	17,262.623	58,952.965	248,201.516	-851.506
138	      F18	10	193,573.344	19,117.021	57,417.789	250,630.766	-1,366.305
139	      F19	10	150,767.500	15,792.223	51,132.918	229,839.656	-974.946
140	      F20	10	173,571.203	18,292.973	50,386.352	246,706.141	-829.698
141	      F21	10	190,205.094	22,469.230	51,421.180	255,540.812	-909.573
142	      F22	10	188,281.016	23,014.297	49,134.875	257,813.719	-466.924
143	      F23	10	190,848.484	23,984.686	47,370.723	267,061.094	-972.383
144	      F24	10	183,493.594	24,321.467	43,407.211	259,133.203	-772.040
145	      G1	10	51,324.020	7,335.500	45,731.191	274,415.812	-449.330
146	      G2	10	43,460.730	5,631.811	43,740.090	244,735.953	-1,126.348
147	      G3	10	58,754.441	9,060.146	55,474.941	288,191.531	-670.178
148	      G4	10	209,194.609	23,354.635	49,777.281	247,881.031	-932.116
149	      G5	10	207,619.953	22,568.969	51,814.004	244,738.125	-908.162
150	      G6	10	214,767.188	22,148.727	53,168.438	238,663.125	-1,546.791
151	      G7	10	245,707.047	25,520.234	63,376.691	272,190.000	-1,928.836
152	      G8	10	221,347.234	22,389.166	61,629.246	251,471.781	-1,797.018
153	      G9	10	206,927.797	20,300.883	58,141.629	236,122.906	-1,904.457
154	      G10	10	215,444.984	21,067.312	59,181.633	233,255.906	-1,902.157
155	      G11	10	209,684.391	20,191.322	60,745.020	235,534.688	-1,256.854
156	      G12	10	205,713.641	20,142.850	57,879.613	221,017.953	-1,531.305
157	      G13	10	78,298.828	6,788.995	3,116.379	4,295.918	11,365.390
158	      G14	10	69,898.148	4,701.099	2,790.987	2,623.424	2,938.854
159	      G15	10	78,519.820	6,109.542	3,101.971	4,012.547	7,080.107
160	      G16	10	91,974.328	6,901.774	3,472.092	4,252.313	7,193.843
161	      G17	10	79,362.211	6,187.789	3,345.004	3,953.825	7,216.170
162	      G18	10	95,258.562	8,344.894	3,538.811	5,446.524	14,860.605
163	      G19	10	79,674.391	6,183.191	2,904.627	3,680.314	7,477.429
164	      G20	10	85,156.086	6,522.499	3,019.845	3,552.880	4,920.681
165	      G21	10	78,480.625	5,713.441	2,268.832	2,938.349	4,932.284
166	      G22	10	100,279.398	7,930.399	3,520.239	4,475.597	8,454.205
167	      G23	10	98,041.531	8,562.661	2,745.915	5,051.301	16,289.273
168	      G24	10	100,746.289	8,008.354	2,678.019	4,293.662	12,469.498
169	      H1	10	62,494.297	8,992.187	45,452.000	270,296.594	-1,311.708
170	      H2	10	46,875.234	6,669.975	44,147.441	245,591.734	-1,514.826
171	      H3	10	51,247.273	7,167.551	54,311.332	282,928.281	-1,751.462
172	      H4	10	181,874.953	20,642.531	47,603.566	238,384.391	-1,506.273
173	      H5	10	204,101.578	22,534.668	55,630.812	262,189.594	-1,999.107
174	      H6	10	262,161.156	28,145.873	62,379.051	276,415.062	-1,461.300
175	      H7	10	215,505.109	22,419.578	59,693.469	254,079.234	-1,642.135
176	      H8	10	205,889.500	21,367.832	58,923.957	241,235.984	-1,459.013
177	      H9	10	192,012.984	19,228.861	59,200.348	239,141.531	-1,299.499
178	      H10	10	185,005.766	18,578.137	59,040.332	231,742.125	-1,121.441
179	      H11	10	197,746.562	18,938.900	61,865.504	239,286.531	-1,932.463
180	      H12	10	216,446.984	26,259.355	58,229.910	219,834.250	-1,108.456
181	      H13	10	77,438.242	8,883.283	63,312.199	240,410.594	-1,894.649
182	      H14	10	43,031.828	5,419.346	60,992.680	235,126.641	-2,143.833
183	      H15	10	58,749.848	6,123.397	62,939.590	245,979.703	-2,210.224
184	      H16	10	175,970.891	17,149.543	61,301.305	248,983.250	-2,137.937
185	      H17	10	187,013.922	18,831.287	61,805.113	254,278.625	-1,439.318
186	      H18	10	205,334.453	20,504.021	56,460.477	240,449.922	-1,454.314
187	      H19	10	199,028.250	21,685.797	57,488.223	255,067.141	-1,248.005
188	      H20	10	186,054.328	21,086.338	52,522.840	242,671.938	-1,246.080
189	      H21	10	192,232.891	22,776.033	51,817.008	252,286.812	-1,331.773
190	      H22	10	189,608.734	22,855.053	46,395.035	240,278.438	-1,088.274
191	      H23	10	190,844.500	24,374.186	47,221.348	260,731.078	-1,462.819
192	      H24	10	234,682.109	30,393.768	52,296.332	305,349.000	-932.773
193	      I1	10	44,893.238	5,980.104	42,360.195	253,529.344	-1,968.787
194	      I2	10	44,019.281	5,924.728	43,347.117	243,271.375	-1,323.537
195	      I3	10	54,120.250	7,383.870	42,050.598	215,840.234	-1,285.500
196	      I4	10	250,653.062	27,259.688	55,187.973	272,717.000	-2,355.080
197	      I5	10	267,847.031	28,308.156	60,984.469	285,489.406	-1,480.587
198	      I6	10	221,854.859	22,372.498	52,202.121	233,546.875	-2,141.396
199	      I7	10	239,578.734	24,407.340	55,371.227	234,806.250	-1,272.926
200	      I8	10	220,064.703	22,030.195	56,198.574	232,230.234	-1,340.548
201	      I9	10	234,602.578	23,180.293	60,842.070	244,119.188	-1,690.982
202	      I10	10	222,002.000	21,247.148	59,378.930	233,351.547	-2,363.624
203	      I11	10	233,714.703	22,072.082	61,506.016	237,957.500	-684.000
204	      I12	10	226,399.016	21,411.098	60,419.625	233,180.016	-1,646.923
205	      I13	10	81,026.953	7,132.473	3,139.747	4,408.628	11,499.119
206	      I14	10	80,936.820	6,865.337	3,195.637	4,566.641	12,294.693
207	      I15	10	75,793.695	5,548.013	3,262.823	4,074.594	4,764.798
208	      I16	10	85,478.656	6,371.129	2,905.775	4,028.560	5,558.002
209	      I17	10	102,713.031	7,429.919	4,123.371	4,754.969	5,444.112
210	      I18	10	87,809.375	6,199.834	3,213.663	4,435.146	4,702.272
211	      I19	10	86,813.102	6,468.601	3,034.591	3,514.371	5,161.545
212	      I20	10	84,229.414	5,454.267	2,721.017	2,855.527	2,336.447
213	      I21	10	85,624.953	5,997.702	2,944.420	2,886.407	2,344.490
214	      I22	10	91,984.023	5,997.841	2,980.561	3,136.655	2,868.450
215	      I23	10	85,796.742	5,953.331	2,556.603	2,950.010	2,701.821
216	      I24	10	99,607.172	7,928.045	3,094.463	3,610.978	7,456.443
217	      J1	10	49,695.051	6,293.250	42,829.512	259,281.484	-654.884
218	      J2	10	46,461.543	5,795.726	44,860.051	252,111.703	-557.982
219	      J3	10	47,251.715	5,703.852	46,980.059	247,319.406	-1,170.953
220	      J4	10	232,968.500	24,298.238	60,151.848	298,003.688	-2,154.165
221	      J5	10	192,429.453	19,516.732	53,876.359	256,201.484	-1,689.784
222	      J6	10	194,257.219	19,072.637	57,120.145	257,911.953	-510.481
223	      J7	10	206,074.188	20,230.598	59,370.188	255,313.672	-1,424.521
224	      J8	10	196,563.438	19,121.900	57,030.727	237,346.719	-923.714
225	      J9	10	192,044.203	18,430.002	57,156.836	231,307.453	-627.896
226	      J10	10	175,637.703	17,281.879	57,498.250	229,339.109	-710.931
227	      J11	10	193,600.250	18,177.797	64,839.891	253,662.984	-2,351.801
228	      J12	10	177,594.734	16,984.395	62,592.754	242,780.219	-1,170.452
229	      J13	10	45,266.418	5,169.692	64,186.445	249,801.391	-2,803.537
230	      J14	10	52,981.668	6,250.823	65,109.551	254,453.109	-1,380.067
231	      J15	10	45,754.309	5,244.608	63,086.766	248,111.734	-2,863.888
232	      J16	10	181,861.828	17,755.354	62,106.449	251,747.641	-1,812.183
233	      J17	10	172,018.188	16,936.344	58,959.004	246,557.219	-2,821.242
234	      J18	10	191,763.156	19,296.840	60,613.316	260,524.312	-1,145.490
235	      J19	10	190,003.531	21,205.111	56,367.992	252,976.641	-562.586
236	      J20	10	180,302.219	20,610.939	52,878.895	248,788.078	-915.857
237	      J21	10	185,494.922	22,102.748	51,648.305	256,877.922	-233.987
238	      J22	10	181,211.984	22,156.748	47,626.707	251,936.000	-1,096.201
239	      J23	10	181,273.000	23,264.613	45,001.477	249,525.203	-989.253
240	      J24	10	203,198.531	26,660.250	49,836.988	294,853.625	-105.378
241	      K1	10	50,600.172	7,024.326	41,040.172	250,594.234	-932.834
242	      K2	10	47,489.824	5,962.563	44,972.746	255,247.734	-646.198
243	      K3	10	40,791.770	5,704.170	47,652.676	254,534.125	-1,414.419
244	      K4	10	295,310.406	33,570.758	61,598.832	302,605.219	-1,379.448
245	      K5	10	241,191.109	26,332.584	51,348.492	245,671.594	-1,105.290
246	      K6	10	339,928.219	35,619.480	66,002.250	296,838.844	-1,399.086
247	      K7	10	300,344.156	31,430.930	66,206.352	289,139.188	-1,522.750
248	      K8	10	257,487.516	26,815.867	58,440.488	247,414.375	-1,272.401
249	      K9	10	233,119.016	23,338.881	59,114.332	246,576.578	-1,031.339
250	      K10	10	231,265.125	21,974.996	57,158.047	229,969.156	-1,037.365
251	      K11	10	226,213.484	21,880.684	60,531.113	239,448.797	2,566.129
252	      K12	10	257,123.688	25,304.568	62,651.676	245,705.641	-639.113
253	      K13	10	62,125.238	3,927.723	2,006.320	1,949.276	1,038.691
254	      K14	10	63,755.105	4,329.242	2,335.082	2,288.935	2,650.376
255	      K15	10	82,371.461	5,529.959	3,038.577	3,439.150	2,159.604
256	      K16	10	77,749.359	6,086.383	3,219.811	3,917.780	6,904.327
257	      K17	10	80,265.016	6,076.488	2,897.676	3,500.457	5,978.380
258	      K18	10	81,727.570	5,876.404	2,994.530	3,432.282	3,730.603
259	      K19	10	100,509.289	6,497.327	3,408.764	3,636.524	2,195.550
260	      K20	10	81,908.492	5,640.608	2,664.635	3,391.350	4,810.652
261	      K21	10	79,251.438	5,891.992	3,004.837	3,725.274	5,823.938
262	      K22	10	41,094.691	2,686.552	1,338.256	2,218.018	3,155.079
263	      K23	10	92,264.594	7,142.933	2,840.797	3,654.325	8,164.053
264	      K24	10	105,855.820	7,466.660	3,142.611	3,644.690	5,687.358
265	      L1	10	48,166.332	6,660.733	42,419.668	259,704.141	-827.570
266	      L2	10	45,966.922	6,354.967	42,530.273	245,558.609	-1,637.205
267	      L3	10	44,869.516	5,704.970	45,056.191	243,542.094	-1,062.025
268	      L4	10	209,610.047	25,190.057	56,440.973	287,038.469	-739.226
269	      L5	10	216,068.609	24,221.213	60,047.355	291,973.000	-1,336.885
270	      L6	10	198,192.188	21,457.125	56,476.578	261,202.766	-1,330.668
271	      L7	10	189,663.156	21,263.160	54,203.336	241,060.000	-683.296
272	      L8	10	186,373.109	20,311.693	55,781.270	241,032.656	-478.997
273	      L9	10	179,421.422	19,292.619	56,570.383	237,056.188	-1,502.279
274	      L10	10	184,070.875	19,334.656	57,172.461	235,409.938	-1,674.663
275	      L11	10	179,606.203	18,671.510	59,484.938	242,832.703	-1,842.891
276	      L12	10	174,456.094	17,775.930	59,006.711	235,532.172	-1,450.070
277	      L13	10	42,295.086	5,139.817	58,214.863	234,664.422	-1,769.930
278	      L14	10	38,220.098	4,715.913	61,851.785	250,675.391	-1,584.609
279	      L15	10	41,685.133	4,913.914	56,703.855	232,468.953	-2,001.846
280	      L16	10	168,825.969	17,366.576	60,885.902	255,370.375	-1,153.720
281	      L17	10	173,646.219	18,234.006	59,188.562	255,024.234	-1,535.685
282	      L18	10	169,868.109	18,276.725	55,980.258	251,028.250	-2,055.001
283	      L19	10	174,866.219	20,442.166	52,994.648	244,460.141	-1,697.770
284	      L20	10	191,923.156	21,683.102	53,865.566	261,062.141	-999.633
285	      L21	10	178,009.328	22,207.121	49,016.492	248,731.016	-1,040.676
286	      L22	10	170,498.188	21,862.035	43,702.426	238,300.797	-809.089
287	      L23	10	173,385.031	22,991.613	43,958.332	253,660.516	-2,318.602
288	      L24	10	193,339.469	26,492.273	44,234.137	269,074.000	-1,115.099
289	      M1	10	48,602.785	6,577.787	39,829.754	251,679.344	-97.996
290	      M2	10	43,014.641	6,097.065	40,184.406	238,940.328	-661.669
291	      M3	10	51,304.680	7,071.781	44,444.027	248,755.219	-428.623
292	      M4	10	246,941.734	28,995.914	47,973.953	251,612.109	-799.381
293	      M5	10	266,731.531	30,249.008	53,782.852	269,142.406	-522.664
294	      M6	10	269,268.375	31,784.064	54,602.070	258,932.188	-963.152
295	      M7	10	274,295.031	29,673.002	59,359.535	271,055.125	-661.268
296	      M8	10	258,914.891	27,686.820	58,213.957	257,241.078	-135.209
297	      M9	10	237,363.750	24,560.559	53,007.488	228,697.047	280.353
298	      M10	10	241,053.172	24,249.916	54,753.727	230,265.984	-507.060
299	      M11	10	261,919.656	28,799.961	57,355.500	238,354.781	-467.961
300	      M12	10	246,844.594	23,690.508	54,567.719	226,057.031	-499.631
301	      M13	10	78,949.742	6,873.665	2,857.875	4,101.172	11,014.197
302	      M14	10	77,591.945	6,145.590	2,955.517	4,165.282	8,430.489
303	      M15	10	78,374.602	6,145.413	3,010.666	4,001.179	5,863.743
304	      M16	10	74,796.289	6,076.863	2,707.195	3,598.789	6,841.417
305	      M17	10	96,525.172	7,635.499	3,230.795	4,593.893	11,861.429
306	      M18	10	86,567.969	7,349.300	3,113.476	4,330.442	10,694.220
307	      M19	10	76,460.367	5,655.736	2,521.633	3,124.690	5,565.900
308	      M20	10	80,227.477	6,242.146	2,641.780	2,985.505	6,414.151
309	      M21	10	80,001.289	5,574.297	2,823.694	3,493.119	4,310.481
310	      M22	10	91,153.055	7,812.081	2,920.153	3,991.249	9,475.724
311	      M23	10	83,400.562	5,365.933	2,463.505	2,419.582	2,554.521
312	      M24	10	94,310.297	6,566.762	2,823.624	2,348.666	4,356.875
313	      N1	10	46,695.344	6,569.920	40,392.254	264,227.188	-129.594
314	      N2	10	46,184.441	5,967.274	39,975.117	243,811.766	-1,560.273
315	      N3	10	49,195.699	6,866.696	42,262.223	240,690.156	-367.349
316	      N4	10	181,097.844	22,317.613	46,439.898	250,508.031	71.158
317	      N5	10	182,695.672	21,319.668	47,560.496	248,211.203	-757.010
318	      N6	10	177,847.938	20,400.543	50,815.938	251,688.453	-913.095
319	      N7	10	202,253.438	22,970.568	54,928.598	258,118.875	-634.935
320	      N8	10	180,940.172	20,089.883	51,834.031	237,462.578	-57.770
321	      N9	10	182,414.516	19,675.031	53,991.570	241,868.500	-307.481
322	      N10	10	176,877.234	19,523.615	53,029.035	231,850.453	-183.985
323	      N11	10	173,104.000	18,591.379	52,043.859	224,353.469	-141.296
324	      N12	10	169,513.969	18,046.715	53,761.023	231,026.406	-707.567
325	      N13	10	39,099.145	2,818.122	1,264.364	1,524.222	2,803.839
326	      N14	10	38,625.426	2,825.588	1,464.755	1,615.634	3,295.935
327	      N15	10	39,402.242	2,973.939	1,524.456	1,681.216	3,640.504
328	      N16	10	67,443.367	6,803.612	48,892.355	211,931.594	-922.659
329	      N17	10	41,137.684	4,557.609	47,130.176	212,957.656	-603.750
330	      N18	10	41,383.691	5,008.415	46,739.020	217,977.734	-378.032
331	      N19	10	58,586.535	8,615.047	45,930.945	221,900.734	-654.007
332	      N20	10	50,893.172	7,604.950	41,839.863	211,419.688	-1,132.034
333	      N21	10	48,661.469	7,664.704	40,875.965	216,354.609	-693.673
334	      N22	10	335,246.188	24,045.941	43,040.301	202,446.750	2,140.372
335	      N23	10	60,395.863	7,119.655	37,814.934	226,178.078	-1,138.653
336	      N24	10	56,880.348	12,030.946	36,528.031	225,810.922	-1,316.554
337	      O1	10	79,245.883	10,291.203	40,135.512	270,148.406	-493.954
338	      O2	10	69,851.000	8,705.510	39,052.531	246,689.016	-2,111.561
339	      O3	10	102,022.953	13,225.527	41,245.285	238,494.156	-119.690
340	      O4	10	234,243.031	28,242.121	45,207.633	255,420.656	-1,480.966
341	      O5	10	254,905.094	29,756.668	52,858.137	283,526.719	-690.435
342	      O6	10	307,499.344	29,330.324	58,984.996	286,125.531	-709.627
343	      O7	10	261,716.578	29,374.426	55,184.449	272,643.312	-840.782
344	      O8	10	243,212.953	23,728.736	51,346.336	237,551.688	-682.732
345	      O9	10	212,858.797	22,271.838	50,652.391	233,950.312	-823.481
346	      O10	10	245,748.094	25,426.109	55,179.426	248,952.516	-920.035
347	      O11	10	221,157.016	24,237.520	53,989.012	243,255.312	-1,189.156
348	      O12	10	211,144.719	22,456.844	51,254.027	226,489.125	-802.499
349	      O13	10	86,978.367	7,379.300	3,129.348	4,712.265	12,228.655
350	      O14	10	89,349.688	7,364.389	3,542.812	5,037.041	11,913.860
351	      O15	10	82,955.648	6,541.268	3,299.012	4,660.926	8,702.857
352	      O16	10	76,321.469	6,310.460	2,874.427	3,984.605	7,463.211
353	      O17	10	89,438.023	7,118.280	3,124.055	4,541.305	9,192.661
354	      O18	10	94,894.328	6,978.449	2,952.050	4,194.268	7,985.772
355	      O19	10	88,888.828	7,032.020	2,669.303	4,912.975	10,519.151
356	      O20	10	90,426.664	7,273.464	2,867.427	4,334.679	9,320.106
357	      O21	10	88,501.828	7,373.692	2,641.005	3,702.438	9,934.899
358	      O22	10	84,482.500	6,575.780	3,693.861	4,868.080	7,799.167
359	      O23	10	90,109.930	6,385.730	3,060.210	3,702.510	4,736.618
360	      O24	10	86,459.289	5,764.952	2,386.149	2,706.462	3,749.287
361	      P1	10	81,013.492	10,985.043	40,707.574	282,132.781	-1,592.233
362	      P2	10	46,187.844	6,787.902	36,643.332	243,355.125	-1,586.459
363	      P3	10	50,166.473	6,885.718	39,653.359	247,137.562	-1,801.970
364	      P4	10	185,777.125	24,310.439	42,571.844	250,751.328	-893.769
365	      P5	10	170,946.281	21,008.330	42,250.062	237,711.625	-1,021.204
366	      P6	10	171,661.047	20,555.391	43,441.090	235,645.375	-1,476.905
367	      P7	10	181,648.656	22,081.701	46,907.262	243,059.109	-1,293.264
368	      P8	10	202,791.516	23,976.061	55,191.633	276,432.688	-1,171.351
369	      P9	10	196,617.156	23,004.807	48,497.094	234,593.984	-1,401.856
370	      P10	10	164,263.359	20,204.658	55,059.281	262,425.156	-1,485.808
371	      P11	10	120,388.867	14,036.024	48,092.004	225,216.656	-46.922
372	      P12	10	173,494.484	20,793.535	49,391.684	229,465.312	-1,291.944
373	      P13	10	88,475.078	6,716.404	3,519.632	3,655.573	5,700.020
374	      P14	10	83,684.102	7,242.274	3,330.241	4,343.019	9,766.001
375	      P15	10	83,477.375	6,548.229	3,071.175	3,989.807	7,648.541
376	      P16	10	81,068.289	6,141.428	2,450.244	4,128.131	7,692.550
377	      P17	10	91,956.383	7,075.673	3,268.250	4,357.474	8,198.455
378	      P18	10	98,678.055	7,798.989	2,986.606	4,287.021	8,718.425
379	      P19	10	91,147.703	6,975.989	3,107.709	3,812.709	8,604.309
380	      P20	10	99,349.664	7,678.152	3,173.361	4,360.227	8,232.229
381	      P21	10	104,403.281	7,810.175	3,650.690	4,202.330	7,589.891
382	      P22	10	99,236.625	7,399.785	3,011.918	3,680.807	9,711.170
383	      P23	10	111,118.445	7,728.513	3,069.139	3,540.476	3,427.489
384	      P24	10	91,349.445	5,777.146	2,803.985	3,779.713	3,411.756
1	      A1	11	73,334.492	22,804.215	37,435.703	250,404.281	-2,938.814
2	      A2	11	67,995.727	20,986.648	37,864.184	237,120.297	-3,127.994
3	      A3	11	75,788.578	22,060.666	41,226.723	244,376.719	-2,560.679
4	      A4	11	105,208.805	12,924.140	31,216.805	177,388.797	-1,450.041
5	      A5	11	191,061.203	22,317.346	43,203.430	241,077.344	-2,594.094
6	      A6	11	171,731.078	19,532.146	41,130.422	218,931.375	-2,425.977
7	      A7	11	193,605.141	22,324.637	46,344.910	235,065.656	-2,668.376
8	      A8	11	196,466.094	22,401.945	46,060.926	227,270.453	-4,990.283
9	      A9	11	201,140.484	22,055.699	52,370.641	252,155.234	-3,300.756
10	      A10	11	199,163.156	21,366.377	49,545.066	233,055.609	-3,231.574
11	      A11	11	202,974.281	20,976.826	51,358.594	238,663.656	-4,498.122
12	      A12	11	199,567.188	20,299.852	47,294.496	216,862.969	-5,106.346
13	      A13	11	90,109.094	5,609.407	2,923.377	3,238.232	2,305.000
14	      A14	11	81,736.109	6,819.210	3,061.517	4,784.423	13,099.669
15	      A15	11	82,752.828	6,679.804	3,031.088	4,568.412	11,184.685
16	      A16	11	80,896.961	5,785.228	2,495.096	2,938.698	4,661.097
17	      A17	11	87,691.461	7,170.649	3,120.289	4,145.891	7,782.254
18	      A18	11	87,535.367	6,752.632	2,665.074	4,144.453	9,628.714
19	      A19	11	87,682.938	7,056.803	2,775.718	4,445.865	10,736.373
20	      A20	11	88,669.719	7,088.482	2,759.338	3,914.510	8,095.299
21	      A21	11	104,003.047	8,220.675	2,949.028	4,744.607	11,053.524
22	      A22	11	95,957.648	7,458.585	2,897.302	4,045.189	7,114.237
23	      A23	11	111,469.195	7,933.545	3,238.537	4,456.842	5,985.225
24	      A24	11	97,268.562	7,018.758	2,512.064	3,095.674	5,887.802
25	      B1	11	43,353.344	6,641.108	36,621.953	245,932.578	-1,228.847
26	      B2	11	40,763.297	5,056.671	40,060.480	249,595.672	-3,251.127
27	      B3	11	50,352.055	6,617.906	43,067.129	254,526.750	-870.017
28	      B4	11	221,182.062	26,357.793	46,226.574	258,192.859	-1,133.485
29	      B5	11	194,574.750	23,043.297	44,414.891	239,733.125	-1,136.438
30	      B6	11	199,060.250	21,717.158	51,056.879	265,110.938	-365.061
31	      B7	11	235,702.188	24,440.203	48,695.488	234,879.719	-14.573
32	      B8	11	209,972.766	22,263.393	51,866.094	246,740.062	-329.710
33	      B9	11	200,839.078	21,250.816	51,177.777	234,812.156	-391.904
34	      B10	11	221,317.219	22,904.908	53,233.992	240,574.234	-1,167.840
35	      B11	11	216,473.609	22,317.883	50,190.641	221,780.625	-519.585
36	      B12	11	197,838.859	19,877.650	52,599.270	233,769.156	246.550
37	      B13	11	49,146.375	6,282.604	50,716.234	224,534.219	-994.355
38	      B14	11	44,788.449	6,202.915	52,249.535	232,442.047	-544.594
39	      B15	11	45,529.918	6,166.510	48,903.027	220,626.766	9.732
40	      B16	11	151,782.750	16,818.102	52,308.863	243,164.641	-617.749
41	      B17	11	182,789.188	20,738.805	49,372.043	233,130.531	-609.738
42	      B18	11	170,660.422	18,950.637	48,364.191	237,770.672	-510.258
43	      B19	11	162,934.641	19,662.254	46,609.164	237,627.438	-466.876
44	      B20	11	158,850.859	19,940.316	44,195.039	236,173.453	-555.762
45	      B21	11	159,554.891	20,862.543	43,475.676	243,768.578	-1,338.991
46	      B22	11	151,523.344	20,149.453	40,368.332	238,244.094	-1,786.873
47	      B23	11	149,859.812	20,189.434	38,126.141	239,854.328	-1,331.473
48	      B24	11	155,553.953	22,086.762	37,205.766	247,428.125	-1,874.291
49	      C1	11	48,554.535	7,070.957	40,678.562	263,818.844	-130.806
50	      C2	11	44,587.664	6,269.586	40,123.586	243,164.000	-1,140.276
51	      C3	11	44,689.387	6,123.897	42,235.383	239,807.281	-1,063.729
52	      C4	11	208,739.781	23,950.584	43,764.547	236,948.547	-977.442
53	      C5	11	209,263.547	23,399.689	46,061.309	235,016.656	-1,093.761
54	      C6	11	202,638.234	21,962.162	48,574.328	238,963.109	-1,270.927
55	      C7	11	226,031.047	26,258.896	51,286.438	240,339.391	-690.201
56	      C8	11	200,014.656	21,252.801	49,668.074	227,196.156	-858.181
57	      C9	11	201,985.516	20,803.170	50,866.828	227,046.609	-168.872
58	      C10	11	214,096.969	22,015.115	53,477.949	231,364.938	-493.983
59	      C11	11	210,338.531	21,142.078	54,230.941	230,572.938	-558.164
60	      C12	11	203,405.094	20,241.635	52,998.203	224,786.047	-781.833
61	      C13	11	78,482.875	6,302.928	2,597.762	3,568.255	10,387.699
62	      C14	11	82,655.992	6,640.994	3,082.341	3,603.648	8,566.051
63	      C15	11	75,517.664	6,228.344	3,016.711	3,495.324	8,606.709
64	      C16	11	81,219.781	6,604.375	2,936.524	3,197.429	8,127.432
65	      C17	11	91,276.195	7,493.362	3,377.004	4,133.458	9,217.388
66	      C18	11	80,601.695	6,130.840	3,051.036	3,481.655	6,915.638
67	      C19	11	87,256.219	7,384.546	3,262.025	4,313.788	11,308.551
68	      C20	11	86,937.836	7,102.135	2,965.592	4,834.531	12,150.148
69	      C21	11	87,712.586	7,483.099	3,177.344	4,048.365	12,540.663
70	      C22	11	104,331.969	8,422.937	3,485.359	5,414.101	15,582.875
71	      C23	11	97,599.578	7,495.305	3,171.280	4,223.193	9,186.235
72	      C24	11	95,369.289	8,476.069	11,552.482	12,520.843	12,319.921
73	      D1	11	46,871.539	6,631.192	41,926.219	266,023.469	-1,196.035
74	      D2	11	43,668.871	5,413.631	40,407.340	239,814.156	-2,283.009
75	      D3	11	45,176.012	5,828.963	43,576.430	242,573.094	-1,091.190
76	      D4	11	199,380.531	23,535.580	44,591.277	232,781.609	-1,378.824
77	      D5	11	222,878.891	24,903.232	46,869.637	235,128.844	-477.420
78	      D6	11	199,136.141	21,686.898	49,340.410	235,571.172	-480.188
79	      D7	11	217,136.203	23,430.643	51,340.719	233,276.938	-496.226
80	      D8	11	216,089.188	22,783.582	54,206.949	238,959.656	-430.391
81	      D9	11	194,538.297	20,385.807	52,837.453	226,933.000	-290.197
82	      D10	11	214,396.547	21,561.889	57,041.262	240,605.906	-1,228.546
83	      D11	11	199,897.906	19,565.105	55,943.816	232,608.422	-390.377
84	      D12	11	202,396.797	19,612.760	58,747.719	241,582.641	-796.058
85	      D13	11	57,191.727	6,255.653	60,173.734	242,759.828	-325.958
86	      D14	11	40,461.770	5,169.930	57,695.852	236,879.891	-1,380.136
87	      D15	11	39,052.340	5,068.021	54,105.051	225,231.609	-1,699.301
88	      D16	11	166,063.094	16,815.359	56,575.402	243,969.641	-1,243.261
89	      D17	11	195,758.234	20,950.354	56,964.859	252,796.406	-1,167.557
90	      D18	11	173,148.219	18,626.107	53,001.332	242,232.828	-1,182.266
91	      D19	11	173,137.422	20,038.721	50,897.086	241,125.844	-890.907
92	      D20	11	167,971.469	19,716.764	47,634.828	237,241.453	-894.350
93	      D21	11	173,311.578	21,141.459	47,693.207	251,124.094	-1,517.046
94	      D22	11	171,050.016	21,875.219	43,803.801	241,915.859	-1,101.172
95	      D23	11	163,458.922	22,108.766	41,459.914	241,954.719	-636.873
96	      D24	11	172,191.734	24,140.607	41,148.645	258,629.531	-1,333.159
97	      E1	11	47,595.824	6,442.908	40,765.965	248,168.000	-53.728
98	      E2	11	47,435.648	6,272.399	43,153.160	245,999.172	-543.836
99	      E3	11	43,524.996	5,738.767	43,981.805	237,199.516	-783.145
100	      E4	11	201,603.438	22,815.377	47,924.152	245,816.750	-210.456
101	      E5	11	204,925.562	22,651.502	49,984.898	242,371.984	-548.808
102	      E6	11	212,008.109	22,156.750	53,899.512	249,875.531	-410.043
103	      E7	11	202,525.422	21,318.445	53,097.703	237,447.781	-901.787
104	      E8	11	203,884.609	20,838.789	55,440.527	238,553.609	-827.956
105	      E9	11	212,021.594	21,117.371	58,417.207	242,998.859	-686.193
106	      E10	11	198,532.719	19,509.621	56,104.719	228,927.266	-1,198.479
107	      E11	11	205,384.641	20,344.125	59,269.145	237,542.875	-470.142
108	      E12	11	213,762.234	21,608.133	58,531.543	232,611.516	-592.979
109	      E13	11	78,399.422	6,509.642	2,982.442	4,369.568	12,178.986
110	      E14	11	84,170.836	7,255.874	3,347.133	4,639.083	12,931.429
111	      E15	11	82,006.359	7,281.417	3,185.740	5,075.888	12,784.214
112	      E16	11	81,967.477	6,162.488	3,400.302	4,192.622	5,773.352
113	      E17	11	91,006.602	6,841.638	3,234.969	4,095.955	5,172.220
114	      E18	11	82,323.297	6,122.481	3,239.127	3,800.363	6,048.959
115	      E19	11	84,131.656	6,495.321	3,311.253	3,866.926	7,213.659
116	      E20	11	91,706.914	7,218.948	2,927.310	3,722.810	6,590.194
117	      E21	11	86,705.414	6,147.133	2,976.269	3,730.119	7,010.588
118	      E22	11	82,499.477	5,945.471	2,247.491	3,102.876	4,804.010
119	      E23	11	94,618.258	7,546.173	3,056.161	4,189.458	10,333.825
120	      E24	11	102,631.812	7,511.160	3,119.340	4,503.762	11,146.185
121	      F1	11	54,146.625	7,154.788	42,614.098	256,703.344	-244.356
122	      F2	11	56,312.262	7,473.565	49,956.602	279,831.125	784.744
123	      F3	11	45,027.668	5,985.935	45,824.121	245,657.891	-242.478
124	      F4	11	238,315.109	26,859.900	54,050.062	272,310.594	-1,059.991
125	      F5	11	209,857.984	22,808.578	51,488.145	246,425.797	-1,401.617
126	      F6	11	241,143.516	24,464.154	59,368.742	270,518.625	-1,849.320
127	      F7	11	227,978.891	24,623.602	57,180.102	247,958.203	-668.182
128	      F8	11	218,337.281	22,129.020	55,901.309	235,932.406	-1,415.816
129	      F9	11	217,102.641	21,635.617	57,970.707	237,254.391	-482.849
130	      F10	11	200,600.266	19,884.227	56,901.898	227,488.500	396.155
131	      F11	11	227,858.250	22,042.299	63,448.328	247,833.016	-1,448.761
132	      F12	11	208,847.391	20,969.166	58,647.160	232,234.891	-1,463.527
133	      F13	11	42,485.703	5,075.478	60,634.699	236,187.484	-950.150
134	      F14	11	45,064.395	5,360.413	63,863.973	251,518.734	-1,694.045
135	      F15	11	55,235.020	5,882.192	62,967.602	247,038.922	-677.217
136	      F16	11	173,384.938	16,854.217	58,459.508	239,327.891	-1,769.875
137	      F17	11	176,600.000	17,404.703	59,105.566	248,280.109	-1,050.421
138	      F18	11	196,281.859	19,449.740	57,422.840	250,183.203	-1,327.738
139	      F19	11	152,535.516	16,015.533	50,706.906	227,665.484	-1,269.304
140	      F20	11	173,894.891	18,825.492	50,253.305	245,557.125	-571.399
141	      F21	11	191,260.219	22,612.029	51,304.992	254,838.000	-337.353
142	      F22	11	190,103.969	23,918.461	48,928.234	257,509.391	-331.610
143	      F23	11	192,440.938	24,269.834	47,260.379	266,090.875	-405.865
144	      F24	11	183,927.219	24,461.160	43,234.398	259,007.672	-564.705
145	      G1	11	50,122.102	7,109.424	46,132.008	274,853.219	-190.651
146	      G2	11	44,646.242	5,813.651	43,934.992	245,110.828	-1,238.893
147	      G3	11	59,485.828	8,521.250	55,336.020	287,553.156	-969.390
148	      G4	11	212,166.859	23,412.445	49,651.629	247,470.828	-502.273
149	      G5	11	210,419.969	22,486.055	51,942.895	244,036.250	-1,508.346
150	      G6	11	217,613.125	22,106.051	53,396.918	238,498.172	-1,525.357
151	      G7	11	248,408.203	25,453.039	63,498.926	272,375.250	-1,417.295
152	      G8	11	222,905.406	22,239.182	61,441.695	250,961.156	-1,906.297
153	      G9	11	210,319.938	20,529.803	58,534.680	235,871.438	-1,558.272
154	      G10	11	218,954.031	21,242.023	59,258.586	233,228.406	-1,400.545
155	      G11	11	212,319.516	19,847.492	60,787.602	235,605.531	-1,219.452
156	      G12	11	206,140.359	19,973.244	57,649.984	221,063.891	-987.833
157	      G13	11	77,576.164	6,397.802	3,182.610	4,399.341	11,058.588
158	      G14	11	69,804.992	4,693.663	3,019.730	3,052.815	2,551.203
159	      G15	11	79,257.695	6,294.613	3,097.213	4,326.751	7,132.582
160	      G16	11	92,365.984	7,141.407	3,736.930	4,426.119	7,340.832
161	      G17	11	80,467.648	6,273.146	3,373.448	4,077.708	7,856.758
162	      G18	11	95,790.484	8,307.462	3,558.252	5,433.057	14,737.955
163	      G19	11	79,875.539	6,326.409	3,043.361	3,532.182	6,992.400
164	      G20	11	85,408.938	6,280.911	3,074.586	3,542.561	4,852.325
165	      G21	11	79,162.156	5,361.921	2,689.701	3,025.728	4,865.297
166	      G22	11	100,569.938	7,996.269	3,607.773	4,742.610	8,563.940
167	      G23	11	98,104.852	8,326.849	3,009.839	4,686.816	16,170.552
168	      G24	11	99,983.930	7,571.040	3,117.658	4,546.715	12,268.878
169	      H1	11	62,958.410	8,773.898	45,621.844	269,247.844	-965.567
170	      H2	11	45,806.902	6,391.062	44,164.676	245,257.094	-1,470.718
171	      H3	11	51,203.621	7,375.720	54,204.340	282,582.531	-907.138
172	      H4	11	184,625.219	20,903.410	47,866.145	238,158.609	-1,177.378
173	      H5	11	205,769.078	22,241.371	55,614.285	261,973.078	-1,960.761
174	      H6	11	264,411.438	28,476.039	62,035.840	276,474.656	-1,750.533
175	      H7	11	216,812.250	22,155.184	59,878.633	253,446.203	-1,442.077
176	      H8	11	207,174.203	21,553.609	58,532.898	240,842.125	-1,201.938
177	      H9	11	193,703.172	19,535.223	59,269.375	238,450.297	-1,530.134
178	      H10	11	187,281.797	18,485.789	58,945.992	231,257.141	-1,270.572
179	      H11	11	197,819.438	19,274.227	61,668.938	239,282.859	-1,898.415
180	      H12	11	216,791.562	26,943.840	58,152.738	219,535.797	-802.907
181	      H13	11	77,583.727	8,994.195	63,034.180	239,503.078	-1,900.604
182	      H14	11	41,901.566	5,367.450	60,889.516	235,001.859	-2,003.229
183	      H15	11	58,764.426	6,319.518	62,724.801	245,624.734	-2,275.417
184	      H16	11	177,252.484	16,796.527	61,264.109	248,196.250	-2,291.964
185	      H17	11	189,777.125	18,746.211	61,935.777	253,518.812	-1,479.520
186	      H18	11	206,155.938	20,680.902	56,671.602	240,123.578	-1,491.426
187	      H19	11	200,538.250	21,831.033	57,091.375	254,535.281	-1,153.576
188	      H20	11	186,433.312	21,118.377	52,399.574	242,757.594	-1,293.669
189	      H21	11	193,314.375	22,875.299	51,453.285	252,227.953	-726.688
190	      H22	11	190,574.844	23,325.889	46,385.484	239,857.719	-1,325.209
191	      H23	11	191,988.547	24,388.150	47,097.793	260,389.250	-1,103.000
192	      H24	11	235,186.516	30,702.020	52,026.922	303,533.281	-1,049.612
193	      I1	11	43,900.516	6,143.072	42,001.590	252,311.359	-1,484.197
194	      I2	11	44,715.035	6,050.922	43,315.551	243,456.766	-1,558.906
195	      I3	11	53,541.758	7,332.711	41,909.125	215,801.109	-1,829.970
196	      I4	11	251,380.344	27,687.670	54,938.926	271,040.688	-1,916.102
197	      I5	11	268,980.219	28,054.582	60,831.461	284,046.906	-1,300.339
198	      I6	11	222,474.891	22,364.371	51,818.000	232,096.859	-1,778.911
199	      I7	11	240,302.641	24,206.531	55,099.867	234,045.219	-1,252.848
200	      I8	11	222,468.859	22,216.957	56,046.465	232,259.969	-1,346.021
201	      I9	11	237,226.562	23,217.287	60,767.203	243,648.328	-1,409.091
202	      I10	11	223,505.438	21,152.418	59,232.531	233,625.312	-2,410.482
203	      I11	11	235,521.203	22,153.398	61,691.812	237,583.703	-776.449
204	      I12	11	228,079.016	21,129.506	60,469.645	233,028.172	-1,191.257
205	      I13	11	81,051.719	7,312.694	2,958.388	4,329.307	12,329.406
206	      I14	11	80,262.883	6,850.895	3,082.500	4,710.919	11,922.673
207	      I15	11	75,386.602	5,446.538	3,061.206	4,281.999	4,994.356
208	      I16	11	84,271.539	6,310.065	3,133.020	4,091.249	5,284.404
209	      I17	11	101,979.133	7,538.173	4,131.335	4,581.793	5,650.333
210	      I18	11	87,808.727	6,345.812	3,185.378	4,326.779	4,740.189
211	      I19	11	86,887.336	6,370.113	2,953.487	3,565.335	5,584.880
212	      I20	11	83,173.398	5,581.167	2,693.802	2,804.743	1,948.689
213	      I21	11	84,436.562	5,544.284	2,947.878	2,980.693	3,202.181
214	      I22	11	92,020.281	6,305.625	3,002.921	3,350.574	3,367.831
215	      I23	11	85,545.445	5,982.852	2,761.468	2,918.134	2,975.681
216	      I24	11	101,116.484	7,755.293	2,818.296	3,951.584	7,940.771
217	      J1	11	49,513.000	6,334.791	43,037.598	258,308.297	-1,112.260
218	      J2	11	46,579.004	6,084.871	45,101.465	251,696.938	-607.487
219	      J3	11	46,965.617	5,955.449	47,100.699	246,928.297	-1,108.458
220	      J4	11	233,738.625	24,798.820	60,023.441	298,569.531	-2,317.628
221	      J5	11	194,447.438	19,574.348	54,014.266	255,941.766	-1,400.601
222	      J6	11	197,215.719	19,313.477	57,024.652	257,296.375	-343.972
223	      J7	11	205,713.828	20,478.619	59,035.211	253,495.781	-1,202.496
224	      J8	11	198,105.516	19,251.883	57,312.254	237,393.312	-1,086.071
225	      J9	11	193,566.172	18,802.746	56,966.961	231,189.188	-775.815
226	      J10	11	175,538.688	17,310.629	57,710.469	228,580.719	-1,094.522
227	      J11	11	195,401.422	18,468.004	64,678.625	252,819.484	-2,374.649
228	      J12	11	178,394.922	17,030.869	62,713.312	242,143.750	-1,532.016
229	      J13	11	46,865.129	5,179.928	63,937.941	248,594.438	-2,480.730
230	      J14	11	53,040.328	6,458.433	65,415.906	254,179.953	-1,277.328
231	      J15	11	46,014.855	5,109.657	62,743.934	247,312.500	-3,154.027
232	      J16	11	183,942.812	17,905.928	62,088.434	251,145.688	-2,222.381
233	      J17	11	173,889.000	17,436.672	58,960.117	245,691.969	-2,567.866
234	      J18	11	194,418.016	19,703.043	60,608.305	259,825.609	-1,269.893
235	      J19	11	190,718.219	21,255.148	56,396.234	252,490.938	-655.086
236	      J20	11	181,217.000	20,574.705	52,582.188	248,588.328	-1,390.789
237	      J21	11	187,098.734	22,008.543	51,392.824	254,999.766	-498.062
238	      J22	11	183,273.594	22,515.850	48,050.051	251,194.688	-1,402.255
239	      J23	11	182,881.922	23,902.133	44,489.559	249,035.609	-1,589.475
240	      J24	11	204,769.312	26,911.094	49,574.875	293,805.875	-57.197
241	      K1	11	50,314.648	6,762.788	40,827.070	249,131.156	-856.262
242	      K2	11	47,147.391	6,184.532	44,787.168	254,411.984	-908.412
243	      K3	11	41,144.820	5,578.839	47,420.520	253,381.641	-1,396.465
244	      K4	11	299,137.438	33,777.406	61,602.926	302,408.750	-1,433.310
245	      K5	11	241,843.188	26,169.086	50,941.273	242,746.656	-875.923
246	      K6	11	343,397.312	35,864.547	65,987.945	296,190.281	-1,147.971
247	      K7	11	300,762.375	31,695.578	66,138.555	288,280.062	-1,405.809
248	      K8	11	259,470.719	26,532.439	58,487.402	247,464.578	-1,235.840
249	      K9	11	235,010.906	23,920.037	59,218.660	246,309.938	-654.265
250	      K10	11	232,404.984	21,991.857	56,965.469	229,816.203	-1,179.282
251	      K11	11	229,137.812	21,884.541	60,536.770	239,475.797	2,781.173
252	      K12	11	258,615.531	25,693.932	62,619.742	245,632.406	-440.837
253	      K13	11	61,399.840	3,858.787	2,092.799	1,881.407	1,572.818
254	      K14	11	66,201.508	4,145.334	2,292.975	2,375.853	2,961.838
255	      K15	11	81,875.297	5,412.138	3,062.235	3,269.821	2,061.206
256	      K16	11	78,096.094	6,476.345	3,242.495	3,903.402	7,149.997
257	      K17	11	79,580.641	6,011.838	3,036.204	3,463.262	6,437.435
258	      K18	11	82,114.328	5,772.066	2,923.719	3,669.167	3,778.864
259	      K19	11	99,591.812	6,419.675	3,296.331	3,427.677	2,567.965
260	      K20	11	81,806.891	5,830.954	2,500.077	3,400.234	5,058.658
261	      K21	11	78,800.008	6,354.110	2,836.696	3,947.570	5,482.625
262	      K22	11	40,984.090	2,755.289	1,143.343	1,857.126	3,427.035
263	      K23	11	91,536.891	6,896.126	2,771.025	3,692.697	8,619.797
264	      K24	11	104,707.570	7,394.261	3,239.232	3,289.431	5,610.759
265	      L1	11	49,916.211	6,616.054	42,211.793	259,341.547	-1,087.239
266	      L2	11	46,950.516	6,401.261	42,551.805	245,297.297	-1,378.030
267	      L3	11	45,604.105	5,994.674	44,789.855	243,617.172	-1,144.999
268	      L4	11	212,218.156	25,602.943	56,148.039	286,929.312	-684.773
269	      L5	11	217,551.094	24,883.668	59,890.391	291,403.312	-884.578
270	      L6	11	201,637.312	21,831.170	56,421.703	260,788.906	-1,507.789
271	      L7	11	192,840.703	21,394.000	54,386.660	240,830.266	-215.096
272	      L8	11	187,719.094	20,224.826	55,735.992	240,687.859	-446.967
273	      L9	11	180,831.844	19,238.316	56,281.500	237,031.719	-1,411.239
274	      L10	11	183,950.141	19,128.293	56,853.105	234,281.828	-1,585.802
275	      L11	11	180,129.734	18,821.707	59,536.090	242,951.469	-1,059.681
276	      L12	11	174,603.719	17,742.881	58,818.430	235,053.203	-1,412.251
277	      L13	11	42,205.156	4,856.389	58,061.746	233,851.188	-1,139.612
278	      L14	11	37,839.801	4,629.704	61,813.332	250,328.438	-795.749
279	      L15	11	41,642.355	5,007.140	56,835.164	232,575.312	-1,627.342
280	      L16	11	171,338.672	17,691.844	61,056.609	255,316.484	-1,474.499
281	      L17	11	177,125.750	18,194.133	59,201.051	255,225.328	-1,249.935
282	      L18	11	173,684.812	18,367.914	56,382.012	250,138.250	-1,825.158
283	      L19	11	176,731.359	20,014.350	52,693.414	243,178.156	-1,261.113
284	      L20	11	193,534.000	21,855.809	53,316.121	257,786.469	-1,051.250
285	      L21	11	179,521.547	22,055.684	48,730.863	248,137.453	-1,711.864
286	      L22	11	172,915.531	22,010.438	44,084.320	237,818.906	-839.480
287	      L23	11	175,466.281	23,261.133	43,424.793	253,723.922	-1,883.529
288	      L24	11	195,582.094	26,635.031	43,970.844	268,206.625	-955.641
289	      M1	11	49,048.320	6,572.597	39,771.160	251,745.156	-45.370
290	      M2	11	43,180.176	5,822.026	40,234.676	238,638.656	-642.424
291	      M3	11	51,087.512	6,909.920	44,420.598	248,521.875	-646.971
292	      M4	11	248,025.766	28,618.068	47,380.211	250,089.625	-525.831
293	      M5	11	267,236.344	30,235.477	53,424.164	266,836.625	-542.426
294	      M6	11	272,991.219	32,068.736	54,384.195	258,764.969	-957.582
295	      M7	11	276,195.562	29,632.957	59,399.891	271,016.031	-1,015.741
296	      M8	11	260,653.938	26,960.355	58,204.469	257,013.312	-11.388
297	      M9	11	238,648.703	24,485.277	52,886.418	227,976.250	81.688
298	      M10	11	242,321.438	24,472.078	54,451.504	230,142.906	-770.714
299	      M11	11	262,144.844	28,726.549	57,497.836	238,569.953	-224.392
300	      M12	11	247,800.156	23,667.254	54,134.008	225,395.453	-1,245.487
301	      M13	11	79,559.961	6,673.314	2,990.783	4,211.747	11,023.405
302	      M14	11	76,907.344	6,235.158	2,741.576	4,213.179	8,798.485
303	      M15	11	78,255.188	6,311.725	2,745.648	3,827.363	6,069.620
304	      M16	11	76,096.344	5,766.282	2,622.726	3,576.458	6,958.621
305	      M17	11	95,786.531	7,671.722	3,006.371	4,970.604	11,887.381
306	      M18	11	85,564.453	6,722.111	2,957.584	4,665.416	10,663.984
307	      M19	11	76,686.891	5,645.850	2,597.006	3,210.983	5,568.809
308	      M20	11	81,077.680	6,157.321	2,758.442	3,143.256	6,788.143
309	      M21	11	80,089.648	5,744.380	2,630.344	3,056.197	4,661.150
310	      M22	11	90,849.516	7,312.864	3,005.182	4,126.025	10,053.016
311	      M23	11	83,458.008	5,063.262	2,314.716	2,495.427	2,632.910
312	      M24	11	94,971.156	5,962.812	2,643.765	2,475.011	4,200.573
313	      N1	11	46,748.051	6,884.232	40,513.238	264,286.750	-204.037
314	      N2	11	44,938.164	6,121.151	39,811.977	243,456.234	-1,196.986
315	      N3	11	49,118.230	6,912.898	42,028.660	240,545.516	-892.238
316	      N4	11	181,207.016	22,656.959	46,130.242	250,219.250	75.131
317	      N5	11	184,439.375	21,739.992	48,003.172	247,871.531	-639.773
318	      N6	11	180,671.984	20,490.998	50,715.094	251,786.219	-913.848
319	      N7	11	202,876.172	23,266.254	54,620.984	257,745.734	-773.130
320	      N8	11	180,911.344	20,346.201	51,870.352	237,512.312	-384.155
321	      N9	11	183,293.344	20,053.160	54,174.219	241,523.156	-644.948
322	      N10	11	178,275.781	19,458.316	53,061.734	231,729.594	-313.645
323	      N11	11	176,143.109	18,977.213	52,051.992	223,700.328	431.336
324	      N12	11	170,669.031	18,233.082	53,597.391	230,652.312	-569.468
325	      N13	11	39,318.730	2,876.065	1,328.365	1,358.156	3,167.830
326	      N14	11	38,257.105	2,465.001	1,254.936	1,676.390	3,264.476
327	      N15	11	39,517.363	3,013.708	1,382.363	1,964.927	3,222.174
328	      N16	11	66,274.422	6,848.200	48,800.832	211,835.062	-996.445
329	      N17	11	41,628.242	4,805.670	47,219.590	212,692.688	-882.078
330	      N18	11	41,054.852	5,093.940	46,566.594	217,854.078	-874.567
331	      N19	11	58,710.855	8,828.481	45,866.098	221,634.500	-419.787
332	      N20	11	51,133.949	7,519.341	41,948.648	211,038.547	-1,032.883
333	      N21	11	49,074.430	7,187.747	40,607.988	216,064.062	-834.989
334	      N22	11	334,437.375	23,909.418	42,799.137	202,337.031	2,146.467
335	      N23	11	62,624.883	7,458.774	37,706.133	224,948.625	-1,940.074
336	      N24	11	55,509.508	12,238.124	36,409.504	225,220.547	-2,098.829
337	      O1	11	79,566.656	10,423.442	40,181.039	269,894.781	-780.620
338	      O2	11	70,546.617	8,709.899	38,916.285	246,188.531	-1,917.468
339	      O3	11	103,392.469	13,144.312	41,288.195	238,531.828	-300.693
340	      O4	11	237,091.094	28,540.705	45,160.551	254,792.219	-1,648.072
341	      O5	11	258,086.703	30,205.502	52,785.156	283,462.250	-969.854
342	      O6	11	307,910.781	29,640.490	58,658.109	285,377.625	-1,101.356
343	      O7	11	263,378.938	29,537.037	55,203.594	271,602.156	-702.511
344	      O8	11	242,840.891	23,842.445	51,337.766	236,500.953	-910.930
345	      O9	11	213,610.125	22,149.428	50,512.914	233,544.797	-985.856
346	      O10	11	246,592.172	25,866.201	54,809.438	247,993.781	-571.906
347	      O11	11	222,674.594	24,296.217	54,361.172	242,250.859	-1,306.239
348	      O12	11	212,568.203	22,640.926	51,241.762	225,706.203	-794.316
349	      O13	11	86,978.891	7,521.529	3,051.541	4,572.699	12,051.952
350	      O14	11	88,247.172	7,581.518	3,507.984	4,769.429	11,907.354
351	      O15	11	82,275.141	6,414.636	3,601.096	4,506.001	8,589.159
352	      O16	11	75,898.234	6,107.638	3,011.775	3,724.952	7,853.270
353	      O17	11	89,139.164	6,817.426	3,284.576	4,461.673	8,944.901
354	      O18	11	95,517.852	7,281.807	2,950.486	4,120.780	7,956.569
355	      O19	11	87,962.711	7,487.477	2,761.068	4,610.314	10,468.709
356	      O20	11	91,038.445	7,217.855	2,845.305	4,336.999	9,483.980
357	      O21	11	88,165.984	7,197.064	2,587.457	3,545.215	10,141.683
358	      O22	11	86,028.891	6,712.797	4,012.766	4,507.249	7,749.312
359	      O23	11	90,684.594	6,292.281	3,159.579	3,499.526	4,501.653
360	      O24	11	88,665.789	5,414.507	2,497.418	2,497.442	3,580.366
361	      P1	11	79,253.305	11,435.298	40,606.539	280,618.438	-1,942.998
362	      P2	11	45,363.125	7,127.354	36,679.566	243,192.406	-1,744.293
363	      P3	11	50,393.137	7,592.098	39,467.105	246,217.047	-2,123.493
364	      P4	11	186,076.484	24,222.834	42,646.137	250,567.453	-860.622
365	      P5	11	171,778.828	21,368.162	42,394.617	237,370.188	-1,334.382
366	      P6	11	174,068.172	20,921.225	43,226.066	235,057.203	-1,773.949
367	      P7	11	181,616.391	22,096.016	46,934.766	242,924.703	-1,560.865
368	      P8	11	204,117.562	24,082.828	55,301.086	276,287.156	-1,723.103
369	      P9	11	198,230.000	23,322.721	48,305.715	234,231.266	-1,403.030
370	      P10	11	162,691.781	20,237.494	54,963.062	261,956.375	-1,796.184
371	      P11	11	118,961.094	14,263.662	47,510.059	224,459.172	-708.863
372	      P12	11	173,542.672	20,918.387	49,265.895	228,326.312	-1,502.915
373	      P13	11	87,831.250	6,827.245	3,527.238	3,454.159	5,059.391
374	      P14	11	82,934.047	6,953.075	3,074.947	4,449.013	8,713.468
375	      P15	11	84,003.547	6,533.703	2,872.041	4,270.979	7,071.811
376	      P16	11	81,917.430	6,336.289	2,693.192	4,313.115	7,939.120
377	      P17	11	92,678.766	7,396.499	3,164.793	4,209.332	7,836.877
378	      P18	11	98,396.766	7,684.606	2,951.651	4,350.121	8,802.222
379	      P19	11	89,838.789	7,020.950	3,083.579	3,885.643	8,332.612
380	      P20	11	98,997.961	7,320.029	3,085.234	4,283.357	8,410.609
381	      P21	11	104,380.359	7,909.634	3,458.661	3,716.431	7,712.363
382	      P22	11	99,278.312	7,879.103	2,979.207	3,537.070	9,213.787
383	      P23	11	109,379.375	7,139.872	3,095.813	3,763.120	3,133.956
384	      P24	11	90,019.383	6,071.080	2,815.974	3,637.708	3,456.981
1	      A1	12	74,106.695	23,383.803	37,446.941	250,422.750	-2,644.323
2	      A2	12	67,057.156	21,236.355	37,760.934	236,722.625	-3,231.156
3	      A3	12	74,500.695	22,200.281	41,249.391	244,136.359	-2,306.024
4	      A4	12	100,582.477	12,727.324	30,431.906	173,512.266	-1,270.163
5	      A5	12	192,229.234	22,706.117	43,302.652	240,530.094	-2,194.561
6	      A6	12	173,084.734	19,708.746	41,049.203	218,889.531	-2,133.794
7	      A7	12	194,327.531	22,607.389	46,177.734	234,784.438	-2,700.823
8	      A8	12	195,428.062	22,864.051	45,996.453	227,023.266	-5,143.847
9	      A9	12	201,181.188	21,527.898	52,041.461	251,808.859	-3,695.529
10	      A10	12	200,288.156	21,091.143	49,610.645	232,974.703	-3,325.325
11	      A11	12	202,806.781	21,309.346	51,223.535	238,108.281	-4,319.967
12	      A12	12	199,909.609	20,570.000	47,453.457	217,059.156	-5,092.009
13	      A13	12	90,330.969	6,003.642	2,605.016	3,089.979	2,386.670
14	      A14	12	81,691.352	6,955.999	3,084.451	4,750.217	13,538.833
15	      A15	12	82,276.414	6,501.568	2,955.343	4,572.508	11,735.811
16	      A16	12	80,823.586	5,643.743	2,646.469	3,205.774	4,248.772
17	      A17	12	88,094.812	6,635.141	3,067.314	4,150.222	7,681.232
18	      A18	12	85,950.617	7,163.296	2,714.633	4,279.306	9,494.013
19	      A19	12	86,703.875	7,028.988	2,883.669	3,900.235	9,928.416
20	      A20	12	89,363.320	6,784.875	2,970.058	3,895.553	7,990.718
21	      A21	12	104,659.734	8,120.579	3,227.243	4,516.944	11,006.419
22	      A22	12	95,658.062	7,470.380	2,958.672	3,956.619	7,302.497
23	      A23	12	110,188.375	8,125.285	3,519.183	4,347.280	6,299.304
24	      A24	12	97,183.727	7,461.614	2,592.023	3,239.492	6,123.136
25	      B1	12	41,302.535	7,050.527	36,479.105	245,691.875	-1,097.153
26	      B2	12	39,267.094	4,993.079	39,737.379	249,349.172	-2,685.323
27	      B3	12	50,428.789	6,620.811	43,067.785	253,925.375	-1,225.372
28	      B4	12	220,490.422	26,293.387	45,465.816	255,338.625	-1,207.826
29	      B5	12	197,651.359	23,113.963	44,562.453	239,682.578	-1,590.037
30	      B6	12	200,847.406	21,883.668	51,219.617	265,183.875	-835.759
31	      B7	12	236,116.266	24,271.412	48,663.828	234,337.109	-430.057
32	      B8	12	211,032.000	22,417.100	51,754.012	246,673.328	-761.459
33	      B9	12	201,850.578	21,404.150	51,357.688	234,704.500	-671.006
34	      B10	12	221,776.625	22,397.930	53,095.828	240,321.453	-1,401.741
35	      B11	12	216,011.812	22,657.598	50,261.699	221,865.344	-578.658
36	      B12	12	197,208.094	19,780.916	52,564.848	233,987.312	153.043
37	      B13	12	48,845.520	6,597.934	50,707.426	224,484.141	-870.394
38	      B14	12	44,304.719	6,206.155	52,384.004	231,957.312	-1,195.726
39	      B15	12	44,434.723	6,321.586	49,079.672	220,522.703	-441.407
40	      B16	12	152,774.266	16,494.496	52,192.082	242,906.500	-550.321
41	      B17	12	184,308.203	20,586.445	49,304.613	232,652.062	-1,164.531
42	      B18	12	171,784.656	18,746.209	48,437.043	237,068.266	-588.219
43	      B19	12	164,157.422	19,772.160	46,492.164	236,692.422	-673.999
44	      B20	12	159,043.734	19,921.992	44,250.910	235,922.625	-565.014
45	      B21	12	159,570.750	21,124.908	43,229.547	243,997.312	-1,295.676
46	      B22	12	152,248.078	20,206.725	40,506.980	238,732.766	-2,143.438
47	      B23	12	149,536.984	20,975.842	38,114.125	239,830.156	-1,834.365
48	      B24	12	157,649.609	22,459.621	37,053.023	247,142.141	-2,042.285
49	      C1	12	47,697.594	7,169.454	40,691.195	263,623.438	-639.103
50	      C2	12	43,716.062	6,082.117	40,031.766	243,047.891	-1,098.011
51	      C3	12	46,315.016	6,074.959	41,984.652	239,291.641	-529.574
52	      C4	12	208,174.625	24,386.285	43,675.734	235,437.031	-843.380
53	      C5	12	211,292.641	23,877.041	45,830.172	234,239.000	-568.437
54	      C6	12	205,726.969	22,273.061	48,480.973	238,660.984	-502.346
55	      C7	12	226,627.203	26,673.738	51,403.598	240,041.844	-591.578
56	      C8	12	200,880.562	20,961.053	49,809.969	226,900.375	-620.655
57	      C9	12	203,182.516	21,262.695	50,861.496	226,880.281	53.217
58	      C10	12	215,413.812	21,970.930	53,684.016	230,844.688	-330.197
59	      C11	12	212,208.250	21,381.592	54,270.578	230,216.688	-640.968
60	      C12	12	204,363.938	20,693.955	52,833.461	224,858.078	-541.698
61	      C13	12	78,373.977	6,207.134	2,744.023	3,381.591	10,096.410
62	      C14	12	82,531.109	6,675.078	2,756.739	3,688.895	9,152.958
63	      C15	12	76,444.516	6,407.477	3,031.668	3,703.837	8,465.209
64	      C16	12	82,498.750	7,031.841	2,861.462	3,499.573	8,610.997
65	      C17	12	90,710.352	7,216.017	3,192.873	4,165.769	10,298.783
66	      C18	12	81,698.562	5,942.609	2,897.689	3,334.817	6,912.422
67	      C19	12	87,613.961	7,388.167	3,128.389	4,229.685	11,041.903
68	      C20	12	87,664.336	7,552.132	2,986.609	4,785.042	11,897.896
69	      C21	12	86,890.148	7,297.715	2,890.624	3,624.264	12,300.742
70	      C22	12	102,960.000	8,520.771	3,652.151	5,163.116	14,681.103
71	      C23	12	97,549.562	7,280.628	2,865.583	4,500.577	9,483.990
72	      C24	12	93,964.367	9,102.132	11,777.585	12,586.447	12,050.083
73	      D1	12	46,686.566	6,727.693	41,942.625	266,043.156	-1,120.727
74	      D2	12	45,378.820	5,819.002	40,410.320	239,668.422	-1,810.823
75	      D3	12	44,708.043	5,809.259	43,771.051	243,246.125	-836.762
76	      D4	12	203,934.750	24,073.148	44,570.680	233,063.516	-802.115
77	      D5	12	227,583.531	25,218.389	47,071.289	234,840.156	-405.748
78	      D6	12	202,796.969	21,852.219	49,261.914	235,422.875	-325.631
79	      D7	12	218,913.750	23,590.672	51,491.492	233,250.438	-618.126
80	      D8	12	218,027.828	23,085.809	54,157.277	238,662.953	-173.233
81	      D9	12	195,738.812	20,303.783	52,544.156	226,301.672	-267.122
82	      D10	12	214,944.281	21,690.480	57,077.023	240,688.312	-1,109.892
83	      D11	12	200,691.688	19,772.422	55,647.355	232,236.984	-439.017
84	      D12	12	203,882.219	19,958.332	58,599.367	241,494.453	-307.331
85	      D13	12	57,852.539	6,505.264	59,904.258	242,672.125	-410.489
86	      D14	12	40,392.680	5,293.459	57,461.820	236,767.328	-1,626.741
87	      D15	12	39,710.254	5,301.016	54,038.863	225,233.906	-1,092.218
88	      D16	12	169,800.547	17,192.521	56,821.590	243,749.344	-1,010.566
89	      D17	12	200,669.281	21,419.510	57,306.324	252,560.391	-651.747
90	      D18	12	174,996.391	18,720.244	52,992.484	241,524.375	-1,016.912
91	      D19	12	175,290.391	20,200.463	50,641.059	240,635.172	-675.067
92	      D20	12	168,922.844	19,698.689	47,571.688	236,021.031	-679.809
93	      D21	12	174,205.109	21,383.852	47,843.500	250,708.000	-1,161.963
94	      D22	12	172,267.344	21,796.029	43,732.246	242,227.875	-1,070.634
95	      D23	12	164,866.656	22,017.670	41,622.629	241,535.016	-698.424
96	      D24	12	172,823.203	24,095.799	41,064.578	258,204.500	-1,138.115
97	      E1	12	48,248.699	6,526.223	40,628.090	247,671.469	214.680
98	      E2	12	46,133.480	6,078.540	42,866.785	246,228.625	-615.086
99	      E3	12	43,790.918	5,648.772	43,756.715	237,614.953	-405.446
100	      E4	12	205,205.375	23,492.838	47,588.703	245,686.375	-23.540
101	      E5	12	208,582.547	22,564.281	49,946.246	241,960.344	-580.451
102	      E6	12	212,527.172	22,185.639	54,025.906	249,604.484	-386.101
103	      E7	12	204,466.422	21,336.139	53,065.328	237,620.078	-829.511
104	      E8	12	205,090.281	20,943.445	55,268.879	238,421.438	-616.624
105	      E9	12	212,011.734	21,318.826	58,083.793	243,213.422	-548.060
106	      E10	12	199,867.312	19,437.488	55,848.477	228,994.078	-1,442.625
107	      E11	12	205,292.484	20,188.242	59,365.605	237,599.781	-346.361
108	      E12	12	213,883.406	21,559.854	58,530.773	232,372.797	-635.263
109	      E13	12	78,114.625	6,289.649	2,807.239	4,209.535	11,539.890
110	      E14	12	83,596.000	6,936.532	3,400.404	4,463.643	12,199.485
111	      E15	12	80,927.922	7,072.640	3,162.209	5,030.706	12,404.502
112	      E16	12	82,421.898	6,226.710	3,508.109	4,243.740	6,271.469
113	      E17	12	90,998.992	6,888.719	3,178.715	4,163.115	5,702.216
114	      E18	12	81,115.836	6,048.156	3,335.837	4,146.452	6,092.582
115	      E19	12	84,780.984	6,486.354	3,067.098	4,104.430	7,503.702
116	      E20	12	91,771.266	6,927.870	3,063.164	4,024.615	6,799.986
117	      E21	12	86,734.594	6,572.801	2,922.105	3,747.779	7,041.803
118	      E22	12	82,827.391	5,915.527	2,281.767	3,290.056	5,364.978
119	      E23	12	94,311.000	7,930.399	3,060.645	4,477.206	10,049.951
120	      E24	12	101,567.961	7,962.075	2,981.771	4,509.831	10,991.142
121	      F1	12	55,556.785	7,095.021	42,737.227	257,080.688	-1,093.739
122	      F2	12	56,134.195	7,701.419	50,149.969	279,861.781	-16.509
123	      F3	12	45,188.027	5,932.460	46,096.309	245,537.562	-121.958
124	      F4	12	239,756.078	26,925.570	54,001.129	272,132.438	-1,442.647
125	      F5	12	213,943.406	22,877.551	51,387.137	246,083.828	-1,635.914
126	      F6	12	244,101.266	24,710.205	59,433.535	270,682.750	-1,613.836
127	      F7	12	232,124.562	24,505.838	57,115.965	248,479.406	-620.409
128	      F8	12	220,126.031	22,069.059	56,032.344	236,199.250	-1,796.533
129	      F9	12	218,679.234	21,759.951	57,903.711	237,749.766	-1,421.648
130	      F10	12	200,880.500	19,720.617	56,877.453	228,223.438	-224.153
131	      F11	12	230,131.922	22,227.518	63,710.875	247,313.312	-1,629.302
132	      F12	12	210,225.828	20,938.570	59,006.320	232,724.016	-2,220.639
133	      F13	12	41,530.500	4,997.140	60,473.566	236,088.141	-1,195.088
134	      F14	12	45,061.492	5,397.893	63,576.984	251,304.672	-1,898.489
135	      F15	12	56,841.891	6,086.241	62,867.320	246,826.453	-1,276.573
136	      F16	12	175,578.547	17,436.242	58,645.918	239,228.016	-2,091.099
137	      F17	12	180,043.406	17,503.816	59,224.215	248,096.875	-1,111.766
138	      F18	12	197,794.984	19,533.949	57,622.676	249,760.000	-1,380.017
139	      F19	12	154,640.984	16,318.555	50,362.316	226,377.672	-1,061.315
140	      F20	12	173,026.625	19,040.562	49,820.570	245,112.547	-662.800
141	      F21	12	192,491.219	22,855.072	51,124.074	255,151.391	-629.039
142	      F22	12	190,804.656	24,256.941	49,064.496	257,488.641	-533.802
143	      F23	12	194,968.156	24,592.203	47,142.902	266,009.812	-963.325
144	      F24	12	184,931.469	24,825.244	43,340.305	258,838.125	-1,023.396
145	      G1	12	51,142.262	6,990.089	45,972.969	273,467.688	-241.445
146	      G2	12	43,024.684	5,988.179	44,089.117	244,934.234	-1,396.337
147	      G3	12	58,780.215	8,846.985	54,984.770	287,735.500	-1,152.698
148	      G4	12	214,035.250	24,071.557	49,795.672	246,682.688	-381.244
149	      G5	12	213,742.125	22,700.947	51,938.090	244,163.266	-995.107
150	      G6	12	219,812.266	22,675.320	53,076.375	237,864.453	-1,405.051
151	      G7	12	249,594.188	25,755.975	63,386.395	271,810.688	-1,775.297
152	      G8	12	223,712.578	22,358.203	61,029.676	249,997.594	-1,599.416
153	      G9	12	210,627.547	20,667.510	58,365.805	235,220.250	-1,455.178
154	      G10	12	219,446.312	21,214.205	59,370.172	232,817.406	-1,791.213
155	      G11	12	213,808.875	20,418.949	60,716.223	235,036.172	-1,264.126
156	      G12	12	207,388.484	20,297.729	57,462.816	220,606.172	-1,179.335
157	      G13	12	78,089.172	6,736.932	3,047.973	4,013.943	11,635.944
158	      G14	12	69,971.266	4,906.437	2,933.299	2,785.851	2,342.296
159	      G15	12	78,583.734	6,408.132	3,209.209	3,995.492	7,363.512
160	      G16	12	91,558.320	7,124.683	3,606.549	4,396.605	7,654.277
161	      G17	12	80,056.938	6,311.709	3,322.550	3,931.883	7,477.674
162	      G18	12	95,132.000	8,051.083	3,517.603	5,557.421	14,995.342
163	      G19	12	78,333.234	5,931.434	3,046.079	3,358.859	6,508.414
164	      G20	12	85,138.844	6,177.291	3,066.413	3,548.043	5,653.380
165	      G21	12	79,209.719	5,407.744	2,531.617	3,072.785	5,086.116
166	      G22	12	100,335.414	7,999.732	3,494.349	4,471.073	8,534.957
167	      G23	12	97,394.844	8,427.195	3,114.415	5,163.460	15,841.320
168	      G24	12	100,784.570	7,969.896	2,900.145	4,344.597	12,603.212
169	      H1	12	61,480.609	8,948.872	45,078.855	268,088.438	-1,535.312
170	      H2	12	45,235.012	6,144.332	44,057.207	245,189.953	-1,187.665
171	      H3	12	50,559.336	7,012.512	54,110.930	282,099.938	-1,204.081
172	      H4	12	187,480.188	21,068.629	47,547.445	237,346.719	-1,683.197
173	      H5	12	209,022.984	22,213.543	55,283.879	261,332.734	-2,349.355
174	      H6	12	266,253.469	28,566.371	62,427.359	276,382.031	-1,397.465
175	      H7	12	217,112.484	22,508.971	59,458.547	252,997.094	-1,455.418
176	      H8	12	209,089.812	21,326.598	58,670.047	240,753.625	-1,443.536
177	      H9	12	194,090.297	19,120.619	59,092.828	238,014.016	-1,431.508
178	      H10	12	188,183.594	18,583.537	58,864.066	231,183.016	-1,392.656
179	      H11	12	198,917.750	18,934.014	61,588.852	238,962.828	-2,003.220
180	      H12	12	218,962.406	26,594.838	58,114.539	219,315.047	-1,066.351
181	      H13	12	77,793.812	9,079.147	62,992.551	239,031.250	-1,836.102
182	      H14	12	42,927.156	5,409.770	60,623.082	234,814.594	-2,241.069
183	      H15	12	58,643.824	6,144.862	62,764.590	245,110.500	-2,339.886
184	      H16	12	180,073.344	17,310.889	61,203.980	247,738.047	-2,760.965
185	      H17	12	191,386.938	18,536.529	61,671.285	253,055.750	-1,422.015
186	      H18	12	209,457.891	20,771.863	56,291.285	239,485.391	-950.337
187	      H19	12	202,224.672	21,317.502	57,403.785	253,814.578	-1,353.385
188	      H20	12	188,117.406	21,232.115	52,371.371	242,699.719	-1,238.137
189	      H21	12	194,266.609	22,928.764	51,536.527	251,559.031	-722.849
190	      H22	12	191,443.109	23,013.111	46,094.230	239,661.250	-1,048.200
191	      H23	12	192,010.984	24,472.814	47,033.328	260,109.969	-881.124
192	      H24	12	236,134.969	30,781.223	51,669.965	302,460.469	-766.914
193	      I1	12	44,723.516	6,113.108	42,074.375	251,240.234	-1,443.566
194	      I2	12	43,444.684	6,011.900	43,505.957	242,928.453	-1,256.086
195	      I3	12	54,557.465	7,639.472	41,672.719	215,731.016	-1,572.383
196	      I4	12	253,650.484	27,297.150	54,160.383	270,196.219	-2,485.352
197	      I5	12	270,213.219	28,099.070	60,766.711	282,931.250	-1,510.731
198	      I6	12	223,849.500	22,448.424	51,589.035	231,357.953	-1,593.439
199	      I7	12	241,422.438	24,262.377	55,012.773	233,849.172	-1,398.112
200	      I8	12	223,215.891	22,068.400	55,871.461	231,748.906	-1,369.071
201	      I9	12	238,573.422	23,334.020	60,616.617	243,530.859	-1,563.287
202	      I10	12	224,082.781	20,961.910	59,140.664	233,223.234	-2,640.607
203	      I11	12	237,333.969	21,959.439	61,656.641	236,979.031	-595.424
204	      I12	12	229,207.062	21,055.521	60,479.977	232,397.844	-1,206.446
205	      I13	12	81,368.992	6,908.364	3,099.863	4,559.665	11,945.139
206	      I14	12	80,191.047	7,099.109	3,044.042	4,494.651	12,064.817
207	      I15	12	75,287.672	5,611.744	2,922.024	4,206.935	4,883.754
208	      I16	12	84,960.508	6,498.240	3,030.504	4,145.922	5,177.211
209	      I17	12	102,417.148	7,279.373	4,449.343	4,718.218	5,801.672
210	      I18	12	86,727.195	6,213.632	3,439.830	4,397.239	5,116.004
211	      I19	12	86,101.984	6,258.419	2,922.763	3,508.807	5,907.036
212	      I20	12	83,313.992	5,145.566	2,939.867	2,904.827	1,737.702
213	      I21	12	85,435.617	5,831.507	2,850.181	2,875.714	2,679.199
214	      I22	12	91,648.867	6,010.732	3,130.496	3,234.945	2,758.527
215	      I23	12	85,961.516	6,009.197	2,470.539	2,670.091	3,047.591
216	      I24	12	100,448.516	7,745.646	2,807.831	3,971.705	7,688.526
217	      J1	12	49,553.453	6,135.062	42,743.062	258,356.125	-940.691
218	      J2	12	45,600.484	5,807.872	45,067.668	251,645.203	-629.129
219	      J3	12	46,215.059	5,995.131	47,141.227	246,659.250	-1,256.324
220	      J4	12	237,079.625	24,793.049	59,774.773	298,496.188	-2,297.066
221	      J5	12	196,836.438	19,678.141	53,652.121	255,766.547	-1,788.590
222	      J6	12	199,330.906	19,320.703	56,975.430	257,044.750	-512.486
223	      J7	12	207,590.781	19,872.090	58,712.906	252,373.703	-1,134.695
224	      J8	12	199,009.625	19,240.945	57,168.871	237,254.953	-1,219.526
225	      J9	12	194,199.078	18,397.947	56,795.180	230,699.531	-671.999
226	      J10	12	176,920.109	16,930.932	57,568.277	228,721.875	-703.831
227	      J11	12	195,497.516	18,155.277	64,732.812	251,569.391	-2,287.026
228	      J12	12	179,043.703	16,963.580	62,350.867	242,266.203	-1,516.887
229	      J13	12	45,836.930	4,855.418	63,880.477	248,009.688	-2,763.921
230	      J14	12	52,117.520	6,382.040	65,333.348	254,090.000	-1,016.935
231	      J15	12	45,986.711	5,313.402	62,776.859	246,951.438	-3,205.413
232	      J16	12	185,327.344	17,950.393	62,021.086	250,966.031	-2,048.259
233	      J17	12	176,478.297	17,544.014	58,924.301	245,387.469	-2,686.467
234	      J18	12	195,957.812	19,928.789	60,755.223	259,616.031	-1,524.593
235	      J19	12	191,582.469	21,146.703	56,273.137	252,456.156	-560.746
236	      J20	12	182,956.797	20,292.293	52,607.914	248,067.781	-1,383.070
237	      J21	12	188,061.781	21,928.811	51,359.203	254,730.672	-140.901
238	      J22	12	184,306.547	22,130.637	47,833.676	251,152.516	-1,221.114
239	      J23	12	184,234.328	23,460.328	44,717.117	248,851.562	-1,390.547
240	      J24	12	205,633.344	26,845.883	49,322.555	292,454.312	-129.274
241	      K1	12	50,037.477	6,347.340	40,808.031	248,805.344	-1,018.309
242	      K2	12	47,031.387	5,775.747	44,823.285	254,195.719	-723.435
243	      K3	12	40,911.422	5,755.777	47,202.531	252,588.984	-1,394.092
244	      K4	12	304,207.438	33,884.391	61,195.961	302,051.156	-1,529.890
245	      K5	12	244,265.688	26,210.814	50,614.789	242,261.828	-249.840
246	      K6	12	349,196.531	36,653.461	66,088.945	295,066.250	-371.256
247	      K7	12	302,802.000	31,654.705	66,208.531	287,839.250	-1,132.417
248	      K8	12	261,433.984	26,837.533	58,643.957	247,067.266	-1,302.345
249	      K9	12	237,040.953	23,939.369	59,064.039	246,066.047	-611.495
250	      K10	12	233,842.016	22,114.570	57,041.543	230,167.609	-1,113.686
251	      K11	12	230,791.750	22,222.801	60,350.684	239,148.906	2,800.408
252	      K12	12	261,503.797	25,690.324	62,581.133	244,723.375	-447.923
253	      K13	12	62,020.293	3,828.336	2,089.441	1,693.836	2,048.372
254	      K14	12	65,552.969	4,074.647	2,504.741	2,231.375	3,299.733
255	      K15	12	82,742.586	5,533.521	3,259.688	3,285.926	2,064.289
256	      K16	12	78,491.016	6,504.780	3,582.816	4,111.158	7,993.063
257	      K17	12	80,452.086	6,100.647	2,951.077	3,560.028	6,380.262
258	      K18	12	82,246.109	6,060.961	2,900.774	3,475.175	3,984.812
259	      K19	12	99,421.312	6,345.519	3,427.793	3,452.646	2,754.063
260	      K20	12	82,213.836	5,566.919	2,454.130	3,522.949	5,658.076
261	      K21	12	79,402.852	5,728.483	2,841.731	3,907.859	5,658.682
262	      K22	12	40,573.949	2,751.373	1,159.312	1,906.360	3,465.717
263	      K23	12	92,099.984	6,905.589	2,751.478	3,597.216	8,472.269
264	      K24	12	103,573.258	7,388.945	3,223.890	3,312.905	5,919.833
265	      L1	12	49,178.969	6,651.559	41,894.516	259,015.266	-1,272.086
266	      L2	12	45,676.449	6,494.525	42,416.156	245,177.172	-1,442.247
267	      L3	12	44,581.508	5,811.952	44,871.574	242,855.656	-1,262.818
268	      L4	12	216,887.500	25,955.338	56,517.766	286,774.844	-696.019
269	      L5	12	221,331.062	24,831.471	59,788.906	291,637.906	-1,335.927
270	      L6	12	203,678.578	21,899.740	56,230.871	259,897.484	-1,476.195
271	      L7	12	193,585.000	21,320.363	54,270.293	240,253.844	-492.102
272	      L8	12	188,383.266	20,236.771	55,796.879	239,982.141	-461.121
273	      L9	12	181,960.703	19,036.492	56,163.062	237,259.000	-1,613.718
274	      L10	12	185,141.297	19,020.346	56,872.527	234,233.469	-1,464.805
275	      L11	12	182,328.516	18,862.477	59,518.582	242,700.094	-1,565.708
276	      L12	12	176,901.453	17,621.541	58,800.555	235,278.156	-1,635.022
277	      L13	12	41,139.965	5,008.660	58,254.895	233,922.172	-1,628.795
278	      L14	12	36,960.145	4,680.558	62,077.355	250,287.875	-1,679.002
279	      L15	12	41,084.816	4,900.537	56,832.895	231,931.312	-1,722.619
280	      L16	12	174,473.484	17,617.721	60,677.746	255,413.156	-1,693.344
281	      L17	12	177,707.250	18,204.014	58,924.492	254,803.203	-1,234.614
282	      L18	12	175,216.750	18,786.676	56,132.836	249,987.562	-2,302.586
283	      L19	12	177,993.125	20,173.758	52,517.512	242,961.156	-1,795.366
284	      L20	12	193,912.203	22,314.855	52,819.789	255,593.516	-1,309.482
285	      L21	12	179,661.812	22,126.422	48,732.559	247,575.484	-1,795.189
286	      L22	12	172,384.719	21,902.188	43,630.547	237,343.656	-943.178
287	      L23	12	176,525.484	23,156.293	43,531.184	253,123.281	-2,550.980
288	      L24	12	194,697.047	26,457.008	43,916.047	267,499.344	-1,269.168
289	      M1	12	49,225.688	6,636.991	39,771.887	251,759.250	-280.677
290	      M2	12	43,019.531	5,899.475	40,225.844	238,743.703	-1,157.580
291	      M3	12	51,266.594	7,172.684	44,292.801	248,807.688	-856.828
292	      M4	12	249,105.500	29,225.986	47,162.246	249,279.109	-775.238
293	      M5	12	270,233.125	30,299.043	53,355.953	265,404.594	-424.298
294	      M6	12	276,569.219	32,572.285	54,463.465	258,402.719	-876.890
295	      M7	12	278,918.094	29,926.543	59,012.004	270,439.125	-1,106.368
296	      M8	12	261,263.516	27,690.254	58,196.730	256,197.281	-474.861
297	      M9	12	240,422.531	24,650.957	52,737.418	228,224.750	187.952
298	      M10	12	244,878.047	24,981.822	54,709.230	230,112.500	-373.971
299	      M11	12	264,668.938	29,218.289	57,530.133	238,618.766	-121.806
300	      M12	12	251,046.953	23,901.861	54,236.391	225,352.375	-1,087.564
301	      M13	12	79,617.719	6,773.999	2,983.849	4,087.820	10,615.248
302	      M14	12	77,734.523	6,049.015	2,938.929	4,168.663	8,837.813
303	      M15	12	78,477.906	6,220.487	3,225.448	4,057.048	6,202.967
304	      M16	12	75,464.922	6,032.954	2,760.662	3,526.955	7,032.778
305	      M17	12	95,466.703	7,986.820	3,150.666	4,510.848	11,974.377
306	      M18	12	85,641.297	7,123.031	3,269.183	4,562.108	10,197.977
307	      M19	12	76,180.492	5,520.755	2,708.020	3,523.751	5,675.251
308	      M20	12	80,914.016	6,261.874	2,797.243	2,908.605	6,745.923
309	      M21	12	81,521.688	5,571.645	2,858.485	3,307.358	4,386.904
310	      M22	12	91,203.039	7,556.542	3,106.013	4,304.209	9,694.591
311	      M23	12	83,339.305	5,412.602	2,622.798	2,380.312	3,128.914
312	      M24	12	95,863.750	6,128.307	2,890.604	2,698.139	3,983.171
313	      N1	12	46,803.828	6,691.085	40,383.852	264,549.031	-753.913
314	      N2	12	45,393.570	6,267.353	39,767.496	243,657.484	-1,130.879
315	      N3	12	49,105.891	6,544.592	42,197.785	240,486.281	-284.696
316	      N4	12	184,088.547	22,340.283	46,110.523	250,718.312	-373.790
317	      N5	12	187,934.125	21,620.729	47,870.668	248,187.859	-795.850
318	      N6	12	182,302.438	20,478.918	50,917.996	251,249.547	-936.274
319	      N7	12	203,487.141	23,244.299	54,729.602	257,522.219	-156.158
320	      N8	12	182,608.844	19,763.205	51,717.348	237,235.906	99.165
321	      N9	12	184,469.297	19,871.877	54,089.527	241,559.469	-130.748
322	      N10	12	180,806.516	19,273.383	53,044.488	231,521.031	-252.156
323	      N11	12	176,563.938	18,673.596	52,215.754	223,752.672	-84.012
324	      N12	12	172,221.969	18,067.268	53,865.277	230,947.516	-795.220
325	      N13	12	39,090.000	2,632.911	1,028.821	1,293.481	3,220.039
326	      N14	12	38,023.547	2,872.136	1,763.205	1,566.295	3,422.310
327	      N15	12	40,326.793	2,960.950	1,226.299	2,002.615	3,335.526
328	      N16	12	66,980.367	6,669.015	48,881.621	211,615.938	-706.823
329	      N17	12	41,976.996	4,601.282	47,215.527	212,342.859	-930.904
330	      N18	12	41,063.789	4,690.137	46,682.406	217,697.922	-630.777
331	      N19	12	59,257.098	8,469.318	45,980.535	221,455.781	-184.216
332	      N20	12	51,347.191	7,495.845	41,654.715	210,672.688	-1,089.501
333	      N21	12	48,189.609	7,525.276	41,019.789	216,064.344	-803.447
334	      N22	12	334,191.000	23,835.729	42,734.445	201,722.141	2,086.888
335	      N23	12	62,422.484	7,288.944	37,737.750	223,765.297	-1,661.369
336	      N24	12	56,718.531	12,125.729	36,526.141	224,704.984	-1,679.247
337	      O1	12	78,272.719	10,540.712	40,402.648	269,997.500	-1,357.354
338	      O2	12	68,982.266	8,813.061	39,001.574	246,496.375	-1,958.870
339	      O3	12	102,730.734	12,954.592	41,020.641	237,982.328	6.839
340	      O4	12	238,566.812	28,741.754	45,204.328	254,675.484	-1,449.260
341	      O5	12	261,079.234	30,312.355	52,636.430	282,782.906	-861.633
342	      O6	12	308,570.906	29,483.059	58,913.887	284,939.750	-925.870
343	      O7	12	264,317.688	29,432.604	55,085.746	271,407.312	-684.857
344	      O8	12	242,262.469	23,770.955	51,066.137	236,153.406	-1,031.481
345	      O9	12	213,893.016	22,109.154	50,398.605	233,713.875	-1,093.420
346	      O10	12	245,335.219	25,446.541	54,664.957	246,955.141	-780.077
347	      O11	12	223,175.000	24,440.400	54,268.836	242,419.781	-1,184.851
348	      O12	12	213,954.672	22,523.334	51,196.293	225,847.891	-975.609
349	      O13	12	86,352.297	7,105.244	3,225.562	4,472.228	12,453.564
350	      O14	12	88,521.367	7,512.705	3,276.508	4,771.399	11,942.193
351	      O15	12	81,692.383	6,556.308	3,548.185	4,419.709	8,440.114
352	      O16	12	76,698.320	5,975.813	3,091.989	3,435.038	7,336.166
353	      O17	12	89,345.438	6,869.653	3,232.306	4,453.124	8,382.450
354	      O18	12	93,011.266	7,030.281	3,184.542	3,963.329	7,798.632
355	      O19	12	87,209.617	6,729.910	2,766.216	4,660.937	10,553.878
356	      O20	12	89,495.562	7,270.367	3,004.469	4,265.842	9,315.342
357	      O21	12	87,981.328	7,187.875	2,484.675	3,726.331	9,707.342
358	      O22	12	84,670.727	6,719.006	3,701.667	4,794.604	7,927.644
359	      O23	12	88,677.719	6,134.253	2,966.059	3,718.055	4,510.823
360	      O24	12	86,544.242	5,735.823	2,595.677	2,659.643	3,239.258
361	      P1	12	79,615.570	11,083.689	40,426.172	280,293.625	-1,870.012
362	      P2	12	45,197.434	6,989.741	36,745.688	243,208.953	-1,482.635
363	      P3	12	48,580.430	7,274.082	39,516.016	246,097.422	-2,218.995
364	      P4	12	190,086.141	24,693.199	42,641.801	249,716.250	-796.816
365	      P5	12	175,633.922	21,708.492	42,211.570	237,538.625	-1,188.276
366	      P6	12	177,563.156	21,048.926	43,323.402	234,578.984	-1,484.427
367	      P7	12	182,635.266	22,252.619	46,737.957	242,807.094	-1,243.003
368	      P8	12	205,151.547	24,336.822	55,298.027	275,928.688	-1,366.397
369	      P9	12	198,805.750	23,410.666	48,375.102	233,777.438	-1,590.766
370	      P10	12	164,742.172	19,998.113	54,784.215	261,720.344	-1,854.617
371	      P11	12	118,876.641	14,132.220	47,640.945	224,691.391	-473.145
372	      P12	12	175,234.703	21,027.760	49,111.547	228,390.703	-1,302.756
373	      P13	12	86,661.023	6,531.241	3,661.885	3,442.099	5,547.649
374	      P14	12	82,596.922	6,954.019	3,231.298	4,442.444	8,626.635
375	      P15	12	83,807.695	6,386.799	2,937.422	3,965.144	7,193.262
376	      P16	12	80,262.750	6,419.716	2,656.582	4,186.887	7,509.503
377	      P17	12	91,934.898	7,214.767	3,315.414	4,244.517	8,135.771
378	      P18	12	97,462.992	7,625.754	3,213.595	3,985.299	8,675.403
379	      P19	12	90,241.914	7,448.831	3,100.301	3,561.399	8,720.918
380	      P20	12	98,954.695	7,776.877	3,015.935	4,289.483	8,516.319
381	      P21	12	103,531.867	7,962.955	3,499.778	3,713.151	7,853.139
382	      P22	12	98,833.555	7,906.123	3,018.747	3,589.327	9,049.229
383	      P23	12	109,990.180	7,508.972	3,100.350	3,687.015	3,510.834
384	      P24	12	90,938.641	5,826.928	2,798.983	3,550.594	3,599.598
1	      A1	13	73,394.227	22,714.787	37,218.027	249,858.609	-2,677.740
2	      A2	13	67,015.039	20,603.838	37,829.305	236,694.016	-3,449.415
3	      A3	13	76,022.281	21,602.695	41,230.805	243,931.141	-2,419.298
4	      A4	13	101,666.086	12,239.813	30,968.043	174,847.219	-1,508.034
5	      A5	13	196,221.328	22,751.934	43,073.488	240,398.188	-2,614.862
6	      A6	13	175,784.422	19,300.197	41,070.758	219,143.016	-2,498.853
7	      A7	13	194,030.078	22,475.988	46,430.145	234,779.922	-2,455.210
8	      A8	13	197,025.938	22,685.152	46,052.820	227,600.719	-4,834.637
9	      A9	13	202,260.688	21,863.232	52,299.184	251,277.578	-3,034.790
10	      A10	13	201,423.766	21,571.420	49,795.012	233,054.797	-3,375.308
11	      A11	13	203,515.766	20,772.490	51,194.992	238,063.000	-4,271.780
12	      A12	13	201,531.688	20,446.406	47,206.582	216,888.734	-5,081.539
13	      A13	13	89,998.602	5,465.429	2,787.437	3,555.234	1,765.128
14	      A14	13	81,321.867	6,480.492	2,967.803	5,123.014	13,130.813
15	      A15	13	81,713.125	6,374.724	3,154.553	4,931.518	11,562.845
16	      A16	13	80,921.383	5,879.742	3,020.019	3,054.837	4,709.830
17	      A17	13	87,416.914	6,566.758	3,103.536	4,081.645	8,040.914
18	      A18	13	86,260.531	6,607.171	2,656.620	3,937.351	9,235.322
19	      A19	13	86,491.062	6,457.833	2,864.969	4,254.954	9,891.015
20	      A20	13	88,834.672	6,812.446	2,558.632	3,892.209	8,391.444
21	      A21	13	103,900.289	8,258.199	3,195.270	4,651.988	10,920.938
22	      A22	13	96,129.172	6,823.090	2,792.134	4,429.464	7,209.111
23	      A23	13	110,687.695	7,839.595	3,743.328	4,394.327	5,775.145
24	      A24	13	98,121.758	6,873.603	2,735.653	3,554.008	5,507.888
25	      B1	13	43,088.461	6,731.492	36,616.855	245,844.344	-1,312.134
26	      B2	13	40,332.699	4,919.480	39,635.090	249,748.781	-3,122.003
27	      B3	13	50,604.863	6,359.984	43,063.000	253,917.328	-1,190.405
28	      B4	13	222,534.859	26,414.211	45,377.824	253,454.969	-1,665.669
29	      B5	13	201,666.828	23,310.729	44,361.723	239,774.094	-1,532.363
30	      B6	13	204,333.312	22,004.977	50,900.766	265,169.406	-848.753
31	      B7	13	236,949.156	24,601.418	48,625.422	234,381.672	-558.283
32	      B8	13	210,663.781	22,710.924	51,870.555	246,375.344	-766.657
33	      B9	13	201,109.531	21,463.592	51,009.391	235,020.531	-687.744
34	      B10	13	223,196.141	22,859.676	53,096.035	240,426.547	-1,772.769
35	      B11	13	217,868.562	22,397.096	50,223.840	221,746.891	-936.978
36	      B12	13	198,812.844	20,219.102	52,431.352	233,980.750	5.457
37	      B13	13	49,194.527	6,344.785	50,838.156	224,028.219	-1,102.868
38	      B14	13	45,422.637	6,354.123	52,149.023	231,799.281	-1,043.237
39	      B15	13	44,532.883	6,151.958	48,725.156	220,355.844	-367.726
40	      B16	13	155,893.266	16,765.564	52,147.738	243,022.641	-971.328
41	      B17	13	187,469.203	20,925.092	48,942.820	232,136.312	-1,139.707
42	      B18	13	175,093.000	19,663.072	48,273.516	237,308.438	-653.492
43	      B19	13	163,944.016	19,614.613	46,276.074	236,617.125	-833.252
44	      B20	13	160,455.828	19,623.736	44,039.094	235,440.438	-629.091
45	      B21	13	159,481.875	21,407.268	43,230.637	243,788.797	-2,001.595
46	      B22	13	152,336.594	20,327.385	40,272.789	237,900.781	-2,470.572
47	      B23	13	150,397.969	20,751.557	38,098.547	239,658.844	-1,674.216
48	      B24	13	158,482.375	22,708.734	36,758.582	246,552.828	-2,058.640
49	      C1	13	47,891.023	7,276.030	40,496.438	263,425.781	-403.236
50	      C2	13	43,557.480	6,044.511	40,067.230	242,809.516	-1,255.839
51	      C3	13	44,905.074	6,129.391	42,007.188	239,511.078	-844.448
52	      C4	13	211,287.797	24,137.559	43,517.062	234,628.500	-923.144
53	      C5	13	214,490.500	23,617.717	45,805.703	233,961.219	-698.360
54	      C6	13	210,421.391	22,548.775	48,501.145	238,432.234	-1,446.533
55	      C7	13	228,488.234	26,496.279	51,383.941	240,149.578	-791.735
56	      C8	13	201,923.766	21,197.270	49,687.480	227,000.250	-704.536
57	      C9	13	204,477.938	21,022.953	50,855.188	226,588.094	-626.788
58	      C10	13	217,965.672	21,968.088	53,726.059	230,950.984	-675.609
59	      C11	13	213,084.312	21,390.320	54,269.406	230,100.953	-713.604
60	      C12	13	206,808.922	20,608.623	53,038.262	224,717.875	-1,074.954
61	      C13	13	78,636.148	6,117.688	2,908.723	3,267.293	9,570.601
62	      C14	13	81,709.828	6,600.093	3,058.797	3,842.005	8,902.979
63	      C15	13	76,511.156	6,441.617	3,003.558	3,887.925	8,726.191
64	      C16	13	82,054.742	6,905.239	2,839.384	3,426.321	8,484.916
65	      C17	13	89,911.766	7,309.750	3,281.607	4,318.270	10,245.934
66	      C18	13	82,178.766	6,366.895	2,849.679	3,626.551	7,144.283
67	      C19	13	87,044.406	7,326.366	3,309.423	4,216.979	10,675.554
68	      C20	13	86,396.656	7,247.996	2,816.420	4,809.639	11,609.230
69	      C21	13	86,051.297	6,946.337	3,023.210	4,036.609	11,856.341
70	      C22	13	103,219.727	8,735.855	3,641.212	5,297.757	14,637.156
71	      C23	13	96,933.211	7,697.734	3,002.844	4,462.867	9,506.188
72	      C24	13	93,922.445	8,924.048	11,514.492	12,627.600	11,845.648
73	      D1	13	47,411.520	6,487.198	42,130.004	266,288.188	-1,538.774
74	      D2	13	44,769.988	5,148.857	40,484.801	240,123.609	-2,205.833
75	      D3	13	43,567.539	5,837.638	43,687.523	243,144.906	-1,076.257
76	      D4	13	207,718.594	24,156.225	44,773.297	232,727.156	-1,263.016
77	      D5	13	234,054.984	25,634.588	46,907.637	234,398.453	-253.195
78	      D6	13	207,159.156	22,373.916	49,546.355	235,106.984	-568.194
79	      D7	13	219,119.047	23,697.078	51,337.559	233,007.172	-858.196
80	      D8	13	219,624.984	22,738.297	54,028.902	238,207.844	-614.449
81	      D9	13	195,392.406	20,352.467	52,707.047	226,608.766	-285.919
82	      D10	13	216,550.875	21,640.287	57,112.984	240,577.984	-1,329.187
83	      D11	13	201,478.438	19,543.756	55,669.656	232,179.406	-351.367
84	      D12	13	205,444.250	19,635.555	58,762.332	241,451.344	-819.104
85	      D13	13	56,780.023	6,160.772	60,246.316	242,557.453	-737.555
86	      D14	13	40,087.277	5,087.734	57,352.602	237,196.938	-1,297.515
87	      D15	13	39,718.230	4,722.616	54,008.863	225,379.047	-1,387.768
88	      D16	13	174,134.062	17,329.742	56,772.328	243,490.781	-742.095
89	      D17	13	203,640.172	21,406.504	57,025.266	252,418.516	-1,195.288
90	      D18	13	179,336.016	18,963.906	52,701.477	241,449.969	-964.869
91	      D19	13	175,907.578	19,729.881	50,716.129	240,654.766	-450.229
92	      D20	13	169,140.281	19,582.846	47,329.906	235,691.766	-616.238
93	      D21	13	175,333.344	21,207.322	47,794.094	250,326.422	-1,182.994
94	      D22	13	171,665.828	21,589.436	43,517.789	241,913.141	-1,161.660
95	      D23	13	165,008.625	21,855.365	41,284.133	241,645.797	-786.273
96	      D24	13	174,353.031	24,082.896	41,035.855	257,935.750	-1,209.124
97	      E1	13	48,182.895	6,390.638	40,755.836	247,648.641	3.487
98	      E2	13	46,455.766	5,875.342	42,854.055	245,727.547	-883.015
99	      E3	13	43,955.754	5,886.858	43,668.691	237,455.422	-753.935
100	      E4	13	208,809.328	23,858.373	47,538.203	245,533.594	-266.131
101	      E5	13	212,545.297	23,090.105	49,728.762	242,171.906	-544.260
102	      E6	13	214,496.438	22,301.602	53,812.137	249,193.656	-357.491
103	      E7	13	205,092.266	21,475.893	53,104.570	237,194.828	-664.450
104	      E8	13	205,813.672	21,036.643	55,259.949	238,372.734	-482.726
105	      E9	13	215,033.219	21,460.500	58,193.652	243,175.156	-426.322
106	      E10	13	201,530.391	19,697.551	55,887.457	228,975.156	-1,082.665
107	      E11	13	207,685.172	20,234.434	59,295.898	237,472.234	-639.350
108	      E12	13	214,733.656	21,643.396	58,500.969	232,205.391	-781.497
109	      E13	13	77,601.000	6,469.604	2,977.271	4,264.525	10,995.065
110	      E14	13	82,998.148	6,756.621	3,303.385	4,485.557	12,019.762
111	      E15	13	80,933.703	6,774.237	3,070.285	4,757.167	12,418.073
112	      E16	13	81,752.469	6,372.233	3,174.130	4,185.777	6,239.961
113	      E17	13	90,485.148	7,135.261	3,120.411	4,038.728	6,156.482
114	      E18	13	82,022.211	6,424.180	3,189.905	3,959.606	6,145.686
115	      E19	13	84,367.445	6,371.745	3,264.507	4,224.039	7,184.493
116	      E20	13	90,704.203	6,801.988	2,985.797	3,980.418	7,023.733
117	      E21	13	86,864.641	6,356.606	2,855.184	3,669.001	7,398.253
118	      E22	13	82,886.359	6,244.002	2,318.785	3,102.440	5,527.745
119	      E23	13	93,930.883	6,910.903	3,120.413	4,088.243	10,131.500
120	      E24	13	102,261.648	7,868.065	2,884.213	4,547.722	11,347.997
121	      F1	13	54,760.988	7,212.613	42,258.426	256,988.406	-539.591
122	      F2	13	55,569.988	7,042.540	49,835.039	279,218.719	579.646
123	      F3	13	44,386.133	6,052.817	45,755.113	245,939.375	-514.204
124	      F4	13	243,775.797	27,680.465	53,582.758	271,946.531	-1,419.452
125	      F5	13	219,143.766	23,449.572	51,504.176	246,096.266	-1,486.585
126	      F6	13	250,387.516	25,198.801	59,371.750	270,356.531	-1,682.875
127	      F7	13	232,631.703	24,523.953	57,117.922	247,870.297	-858.884
128	      F8	13	222,509.438	22,470.012	55,770.477	236,003.797	-1,640.906
129	      F9	13	219,872.328	21,845.371	57,841.098	237,414.391	-1,247.289
130	      F10	13	202,473.875	19,894.139	56,570.039	227,687.547	-113.284
131	      F11	13	230,770.078	22,299.961	63,524.281	246,499.203	-1,866.332
132	      F12	13	211,140.016	21,295.467	58,861.609	232,110.062	-1,806.689
133	      F13	13	41,694.484	5,305.131	60,321.500	235,603.891	-1,481.187
134	      F14	13	44,866.098	5,081.244	63,268.465	251,344.031	-2,067.476
135	      F15	13	56,119.824	5,884.914	62,587.906	246,700.344	-1,042.196
136	      F16	13	180,233.984	17,613.457	58,380.820	239,273.891	-2,046.109
137	      F17	13	184,165.094	17,941.271	59,072.789	247,865.078	-1,071.634
138	      F18	13	203,383.469	19,739.846	57,104.457	249,809.547	-1,521.172
139	      F19	13	156,287.531	16,429.541	49,947.855	225,117.000	-1,510.163
140	      F20	13	175,887.719	18,647.289	49,821.922	244,285.219	-817.089
141	      F21	13	192,910.578	23,033.436	51,228.840	254,923.844	-1,269.292
142	      F22	13	191,771.953	23,998.844	49,034.781	257,159.453	88.137
143	      F23	13	194,688.062	24,360.742	47,085.254	265,570.156	-1,056.568
144	      F24	13	184,984.891	24,630.514	43,075.641	258,460.312	-1,035.423
145	      G1	13	50,162.414	7,335.914	45,664.652	273,440.125	-517.738
146	      G2	13	44,023.688	6,009.214	43,947.383	244,839.859	-1,355.146
147	      G3	13	58,401.520	8,736.781	55,407.977	287,261.031	-1,275.032
148	      G4	13	220,372.859	24,156.395	49,791.781	246,978.094	-369.710
149	      G5	13	218,617.406	23,200.924	51,735.121	244,049.656	-1,320.619
150	      G6	13	224,762.188	22,536.973	53,000.742	238,314.812	-1,562.539
151	      G7	13	252,488.969	25,852.840	63,426.801	271,942.688	-1,814.187
152	      G8	13	223,998.734	22,349.070	61,363.207	249,518.984	-1,544.421
153	      G9	13	213,911.609	20,768.820	58,346.930	235,230.922	-1,671.225
154	      G10	13	221,147.750	21,608.623	59,223.422	232,297.500	-1,619.271
155	      G11	13	215,275.359	20,273.254	60,699.070	234,855.812	-1,295.821
156	      G12	13	210,080.422	20,314.793	57,747.145	220,463.656	-1,542.012
157	      G13	13	78,208.031	6,732.033	3,212.172	4,149.664	11,030.608
158	      G14	13	69,533.281	4,975.042	2,927.376	2,762.948	2,746.362
159	      G15	13	79,535.875	6,171.212	3,486.526	4,290.510	7,719.712
160	      G16	13	92,610.250	7,055.783	3,690.041	4,459.805	8,142.286
161	      G17	13	80,575.398	6,444.533	3,291.986	4,064.436	8,126.893
162	      G18	13	94,368.375	8,499.270	3,478.185	5,395.430	14,660.051
163	      G19	13	77,524.500	5,880.708	3,272.219	3,344.136	6,420.808
164	      G20	13	85,874.281	6,451.251	3,059.844	3,624.119	5,500.027
165	      G21	13	79,112.945	5,615.806	2,682.608	2,680.648	4,970.518
166	      G22	13	100,168.750	7,937.199	3,765.955	4,776.557	8,556.550
167	      G23	13	95,919.172	8,458.760	3,148.553	4,930.297	15,911.342
168	      G24	13	99,397.461	7,344.315	3,107.063	4,542.289	12,725.338
169	      H1	13	61,306.000	8,644.696	44,998.789	268,020.250	-1,222.962
170	      H2	13	45,690.922	6,228.808	43,835.156	244,803.312	-1,955.191
171	      H3	13	50,225.152	7,269.452	53,965.602	281,787.469	-1,631.404
172	      H4	13	190,555.391	21,367.301	47,365.238	237,533.328	-1,224.179
173	      H5	13	212,400.859	22,916.365	55,380.613	261,320.391	-2,434.378
174	      H6	13	271,563.562	28,751.098	62,185.266	276,023.312	-1,692.593
175	      H7	13	218,947.109	22,391.557	59,277.992	252,428.359	-1,586.067
176	      H8	13	210,612.484	21,156.992	58,491.113	240,789.156	-1,523.998
177	      H9	13	196,027.391	19,444.059	59,034.250	238,378.078	-1,574.064
178	      H10	13	189,323.453	18,632.385	58,759.695	230,911.312	-1,344.980
179	      H11	13	200,610.953	19,079.686	61,585.754	238,912.938	-1,800.171
180	      H12	13	220,296.656	26,704.299	57,921.973	219,443.297	-699.125
181	      H13	13	77,924.836	9,054.619	62,784.387	239,082.453	-2,100.877
182	      H14	13	43,015.461	5,166.163	60,566.516	234,822.297	-2,377.797
183	      H15	13	57,982.289	6,216.994	62,421.684	245,187.953	-2,522.665
184	      H16	13	183,087.047	17,417.760	60,889.184	247,479.656	-2,610.072
185	      H17	13	195,678.469	18,990.344	61,603.156	252,843.031	-1,290.572
186	      H18	13	212,140.219	21,349.295	56,535.246	239,372.484	-1,515.202
187	      H19	13	202,608.297	21,653.801	57,138.781	254,011.453	-1,326.572
188	      H20	13	190,323.484	21,382.730	51,969.480	242,465.219	-1,004.901
189	      H21	13	197,124.281	23,028.311	51,379.156	251,289.469	-710.532
190	      H22	13	193,515.781	23,030.395	45,993.785	238,806.719	-1,633.265
191	      H23	13	193,280.828	24,644.666	46,912.129	260,020.609	-1,466.052
192	      H24	13	238,061.609	31,263.740	51,770.785	302,358.125	-650.153
193	      I1	13	43,776.863	6,096.363	42,049.434	251,439.203	-1,584.472
194	      I2	13	42,454.637	5,965.941	43,321.016	242,504.328	-1,319.345
195	      I3	13	53,953.230	7,399.775	41,835.223	215,471.938	-1,421.921
196	      I4	13	256,662.297	27,455.008	54,530.727	270,158.250	-1,913.734
197	      I5	13	273,683.219	28,429.580	60,398.109	282,711.469	-1,792.472
198	      I6	13	226,720.203	22,678.787	51,678.988	231,054.562	-1,692.083
199	      I7	13	242,747.828	24,334.148	55,114.941	233,690.297	-1,245.021
200	      I8	13	224,638.062	22,192.213	56,031.613	231,457.750	-1,018.782
201	      I9	13	239,752.719	23,655.045	60,711.215	243,235.578	-1,700.167
202	      I10	13	227,109.672	21,407.078	59,065.809	232,803.094	-2,069.629
203	      I11	13	238,639.359	22,167.527	61,236.711	236,788.938	-464.893
204	      I12	13	230,479.688	21,417.107	60,318.512	232,313.047	-1,955.267
205	      I13	13	80,857.578	7,279.891	2,908.475	4,519.542	12,430.614
206	      I14	13	80,337.852	6,986.824	3,140.876	4,587.875	12,190.826
207	      I15	13	75,687.906	5,599.418	2,951.985	4,098.865	5,060.633
208	      I16	13	84,833.289	6,338.455	2,996.104	4,079.067	5,283.677
209	      I17	13	100,845.250	7,460.844	4,117.887	4,620.491	5,655.640
210	      I18	13	86,838.039	6,598.910	3,062.412	4,373.208	5,161.382
211	      I19	13	86,612.312	6,365.690	2,899.268	3,520.682	5,707.966
212	      I20	13	84,186.172	5,509.742	2,538.716	2,927.065	1,897.218
213	      I21	13	84,311.445	5,790.137	2,899.506	2,761.759	2,205.990
214	      I22	13	91,329.766	6,084.250	3,000.768	3,111.812	3,232.251
215	      I23	13	84,636.320	6,175.559	2,425.935	2,856.859	2,581.678
216	      I24	13	100,195.477	7,558.188	2,684.733	4,006.716	8,062.871
217	      J1	13	48,600.812	6,299.042	42,650.723	257,824.922	-533.869
218	      J2	13	45,532.551	5,888.175	44,962.688	251,566.266	-204.122
219	      J3	13	47,089.777	5,907.867	46,964.215	246,296.250	-1,181.745
220	      J4	13	240,418.938	24,884.322	60,064.688	297,902.500	-2,258.993
221	      J5	13	199,158.891	19,971.260	54,024.203	255,755.578	-1,206.538
222	      J6	13	202,241.312	19,481.510	56,995.352	256,823.156	-315.797
223	      J7	13	208,389.750	20,284.488	58,800.641	251,770.359	-1,143.291
224	      J8	13	199,216.672	19,001.461	57,302.570	236,490.984	-1,405.347
225	      J9	13	195,681.234	18,681.092	57,147.359	230,037.578	-774.901
226	      J10	13	178,137.906	17,238.951	57,570.203	228,623.422	-465.273
227	      J11	13	196,220.844	18,304.115	64,372.246	251,352.047	-2,023.528
228	      J12	13	181,218.094	16,746.102	62,534.270	241,732.453	-910.739
229	      J13	13	45,803.656	5,094.695	63,544.344	247,677.391	-2,138.872
230	      J14	13	52,147.246	6,329.775	65,229.785	253,504.344	-966.075
231	      J15	13	46,027.305	4,963.361	62,496.926	246,473.281	-2,725.540
232	      J16	13	189,223.125	18,303.121	61,680.715	250,144.562	-2,018.925
233	      J17	13	180,373.859	17,685.811	58,798.160	244,574.672	-2,617.151
234	      J18	13	200,978.797	20,041.514	60,712.680	259,172.812	-1,212.865
235	      J19	13	191,766.312	21,383.934	56,139.348	251,856.547	-888.274
236	      J20	13	182,899.641	20,660.152	52,760.391	247,735.312	-976.111
237	      J21	13	188,210.516	22,402.246	51,215.988	254,142.344	-479.482
238	      J22	13	186,080.375	22,311.342	47,658.445	251,155.547	-1,028.229
239	      J23	13	185,064.469	23,635.459	44,850.789	248,163.234	-1,224.374
240	      J24	13	207,516.547	26,922.084	49,353.047	291,835.812	-209.801
241	      K1	13	50,351.297	6,835.129	40,682.484	248,707.609	-763.598
242	      K2	13	46,795.848	6,409.309	44,767.492	254,118.734	-746.250
243	      K3	13	40,762.363	5,567.845	46,950.426	252,614.531	-1,579.475
244	      K4	13	311,242.000	35,125.512	60,986.934	301,846.344	-1,425.528
245	      K5	13	250,141.922	26,382.938	50,534.840	241,630.922	-709.699
246	      K6	13	354,724.781	37,077.086	65,632.953	295,124.844	-1,459.386
247	      K7	13	307,245.094	31,880.572	65,583.125	288,209.125	-1,505.106
248	      K8	13	262,922.062	26,977.527	58,664.324	247,542.109	-1,029.284
249	      K9	13	237,832.328	23,992.764	59,413.773	246,129.594	-587.424
250	      K10	13	235,295.578	22,465.627	57,026.828	230,009.359	-1,336.866
251	      K11	13	232,169.750	22,391.168	60,134.129	239,078.875	2,785.039
252	      K12	13	261,787.891	25,844.684	62,461.488	244,855.297	-671.337
253	      K13	13	62,340.164	3,940.952	2,163.739	2,134.531	2,111.951
254	      K14	13	65,749.344	4,214.116	2,305.277	2,498.166	2,882.760
255	      K15	13	81,843.086	5,465.905	3,156.060	3,545.544	2,502.119
256	      K16	13	78,283.266	6,509.075	3,394.423	4,185.455	7,875.568
257	      K17	13	80,116.898	5,984.910	2,960.423	3,816.028	6,685.087
258	      K18	13	81,584.727	5,867.511	2,899.731	3,777.886	4,120.929
259	      K19	13	100,319.008	6,353.138	3,493.953	3,789.834	2,376.535
260	      K20	13	82,679.984	6,009.172	2,647.789	3,379.972	5,514.010
261	      K21	13	79,824.273	5,955.636	2,620.625	3,792.650	5,956.928
262	      K22	13	40,160.727	2,962.442	1,024.666	2,331.404	3,154.685
263	      K23	13	92,564.727	7,174.680	2,980.908	3,951.065	8,707.970
264	      K24	13	104,779.672	7,679.810	3,082.417	3,797.598	5,890.257
265	      L1	13	50,019.762	6,776.317	42,074.766	259,211.516	-910.168
266	      L2	13	45,882.801	6,244.882	42,462.395	244,790.141	-1,312.287
267	      L3	13	45,004.836	5,674.713	44,896.301	242,625.125	-694.186
268	      L4	13	220,190.859	25,775.895	56,279.863	286,270.781	-990.603
269	      L5	13	225,490.297	25,414.682	59,801.395	291,410.031	-1,451.263
270	      L6	13	208,179.703	21,936.570	56,398.062	259,997.156	-1,364.807
271	      L7	13	194,655.609	21,653.131	54,141.215	240,332.000	-843.329
272	      L8	13	189,821.141	20,369.863	55,528.676	240,003.062	-608.220
273	      L9	13	182,978.141	19,544.625	56,339.855	236,328.578	-1,420.797
274	      L10	13	185,948.250	19,210.104	57,074.074	234,024.406	-1,592.868
275	      L11	13	184,586.031	18,750.543	59,572.031	242,296.828	-1,318.068
276	      L12	13	177,800.516	17,905.225	58,952.930	235,094.656	-1,487.795
277	      L13	13	41,962.371	4,941.248	57,951.551	233,306.203	-1,401.498
278	      L14	13	37,814.059	4,767.027	62,065.445	249,814.125	-1,021.145
279	      L15	13	40,366.391	4,832.083	57,006.207	232,313.859	-2,053.951
280	      L16	13	178,710.500	17,937.633	60,567.941	254,649.797	-1,631.947
281	      L17	13	182,496.062	18,583.953	59,082.633	254,822.531	-1,355.096
282	      L18	13	180,521.781	18,864.459	56,044.438	249,635.047	-1,650.946
283	      L19	13	180,001.969	20,466.740	52,304.277	242,544.328	-1,902.997
284	      L20	13	195,601.031	22,274.070	52,439.871	254,366.375	-870.384
285	      L21	13	182,351.500	22,310.127	48,795.914	247,760.906	-1,341.685
286	      L22	13	175,510.516	22,206.316	44,000.137	237,177.969	-1,068.395
287	      L23	13	176,829.047	23,042.912	43,535.086	252,586.312	-2,317.320
288	      L24	13	196,253.125	26,596.393	43,849.199	266,652.719	-870.424
289	      M1	13	48,505.219	6,823.835	39,878.883	251,705.828	-67.907
290	      M2	13	43,017.797	5,978.665	39,995.457	238,483.688	-653.561
291	      M3	13	52,796.238	6,996.602	44,459.891	248,302.641	-410.418
292	      M4	13	252,821.734	29,780.668	47,033.449	248,554.922	-714.612
293	      M5	13	274,041.219	30,308.664	52,865.145	263,448.750	-287.496
294	      M6	13	282,896.750	33,124.766	54,325.422	257,767.453	-278.825
295	      M7	13	279,411.312	30,023.330	59,350.703	270,392.000	-1,424.656
296	      M8	13	264,446.500	27,926.145	57,980.996	256,534.328	-738.602
297	      M9	13	242,848.984	24,601.857	52,720.723	228,071.203	86.190
298	      M10	13	247,294.438	24,549.213	54,636.719	230,239.234	-415.428
299	      M11	13	265,731.031	29,464.766	57,439.500	238,370.203	-247.335
300	      M12	13	252,211.828	23,800.705	54,258.324	225,880.969	-812.773
301	      M13	13	79,481.859	6,887.828	3,157.772	4,215.454	10,034.642
302	      M14	13	77,983.742	6,424.712	3,025.581	4,667.037	9,009.673
303	      M15	13	79,332.117	6,427.504	2,885.664	4,114.987	6,359.766
304	      M16	13	75,672.469	6,169.656	2,703.711	3,789.025	7,924.225
305	      M17	13	95,550.867	7,656.566	3,489.051	4,898.934	11,633.879
306	      M18	13	85,425.578	6,845.122	3,247.517	4,562.066	10,454.638
307	      M19	13	77,480.492	5,678.512	2,835.850	3,446.245	6,171.224
308	      M20	13	81,054.250	6,048.085	2,699.516	3,052.597	7,062.502
309	      M21	13	81,651.641	5,691.479	2,867.463	3,390.445	4,646.577
310	      M22	13	91,675.883	7,616.161	2,996.346	4,474.282	9,962.014
311	      M23	13	84,003.320	5,345.339	2,609.456	2,513.027	3,043.192
312	      M24	13	94,287.750	5,884.219	2,790.074	2,635.681	4,568.775
313	      N1	13	45,035.445	6,103.767	40,553.531	264,152.000	-523.441
314	      N2	13	45,451.016	5,671.542	39,923.176	243,464.797	-1,423.585
315	      N3	13	48,408.309	6,768.315	42,113.559	240,458.000	-428.691
316	      N4	13	188,683.875	22,834.434	45,989.844	250,146.094	-299.706
317	      N5	13	191,199.828	22,234.023	47,709.387	247,838.250	-551.816
318	      N6	13	185,723.141	21,102.355	51,007.734	251,319.031	-1,231.091
319	      N7	13	205,783.266	23,268.531	54,543.273	257,097.625	-477.210
320	      N8	13	184,469.734	20,259.758	51,636.926	237,079.500	-112.523
321	      N9	13	186,940.797	20,393.289	53,976.012	241,002.266	-452.981
322	      N10	13	182,412.250	19,442.236	52,911.234	231,234.328	-206.635
323	      N11	13	178,019.797	19,121.566	51,914.281	223,725.844	-58.681
324	      N12	13	173,856.516	18,187.221	53,584.945	230,476.609	-1,109.240
325	      N13	13	39,011.488	2,809.927	1,332.740	1,447.870	3,176.364
326	      N14	13	38,234.570	2,767.123	1,391.602	1,800.618	3,662.281
327	      N15	13	39,839.426	3,106.007	1,408.590	1,905.627	2,878.697
328	      N16	13	67,753.406	6,799.349	48,719.215	211,151.766	-864.481
329	      N17	13	40,817.762	4,438.613	47,063.211	212,011.422	-1,042.936
330	      N18	13	41,134.320	4,670.349	46,994.414	217,367.172	-594.764
331	      N19	13	58,771.152	8,200.771	45,731.742	221,595.031	-202.704
332	      N20	13	51,451.379	7,573.931	41,791.848	210,700.828	-1,496.039
333	      N21	13	48,927.953	7,646.670	40,601.082	216,009.281	-676.148
334	      N22	13	334,279.500	24,218.244	42,964.660	201,832.938	2,182.853
335	      N23	13	62,363.277	7,962.470	37,393.078	223,043.297	-1,574.821
336	      N24	13	57,063.031	12,630.601	36,529.051	225,140.156	-1,922.734
337	      O1	13	77,140.094	10,301.904	40,126.926	270,040.906	-520.757
338	      O2	13	68,347.086	8,320.515	38,945.359	246,209.750	-2,113.735
339	      O3	13	103,310.250	13,395.281	41,181.555	238,500.281	-168.370
340	      O4	13	243,620.016	28,650.547	44,983.965	254,201.641	-1,544.142
341	      O5	13	265,718.969	30,820.143	52,549.508	282,666.562	-439.524
342	      O6	13	310,997.031	29,454.904	58,918.121	285,053.250	-1,109.539
343	      O7	13	265,981.250	29,572.906	54,982.027	271,083.875	-939.528
344	      O8	13	242,031.375	23,251.553	50,749.000	236,266.250	-749.508
345	      O9	13	214,593.844	22,007.250	50,307.008	233,140.172	-486.947
346	      O10	13	247,121.688	25,699.016	54,647.312	246,779.500	-1,080.658
347	      O11	13	224,296.625	24,782.473	54,029.156	242,014.734	-763.351
348	      O12	13	214,456.156	22,726.990	50,926.113	225,719.812	-591.676
349	      O13	13	86,378.445	7,433.310	3,094.662	4,781.622	12,539.438
350	      O14	13	88,673.156	7,385.781	3,449.428	4,650.557	11,285.846
351	      O15	13	80,926.461	6,521.082	3,377.125	4,462.240	8,273.343
352	      O16	13	75,394.727	5,695.546	2,947.838	3,546.250	7,148.823
353	      O17	13	89,620.641	6,890.267	3,190.719	4,356.440	8,135.986
354	      O18	13	94,898.805	7,047.717	2,771.581	4,057.666	8,436.866
355	      O19	13	87,143.453	6,967.000	2,753.354	4,510.206	9,876.998
356	      O20	13	90,957.961	7,299.725	3,182.108	4,545.941	9,502.308
357	      O21	13	87,504.930	6,997.566	2,567.333	3,966.604	9,748.664
358	      O22	13	85,153.453	6,519.728	3,992.128	4,794.824	7,611.886
359	      O23	13	89,394.859	6,790.622	3,080.960	3,761.316	4,558.432
360	      O24	13	86,964.523	5,455.704	2,559.549	2,759.029	3,840.257
361	      P1	13	79,599.000	11,273.969	40,014.941	279,778.625	-1,934.475
362	      P2	13	46,253.164	6,993.950	36,601.293	243,155.391	-1,574.470
363	      P3	13	49,689.902	7,147.904	39,318.438	246,231.359	-2,134.590
364	      P4	13	194,815.500	24,710.953	42,283.652	249,755.875	-701.792
365	      P5	13	180,580.234	21,963.584	42,213.105	237,412.953	-1,495.756
366	      P6	13	183,486.141	21,357.156	43,084.539	235,040.047	-1,989.209
367	      P7	13	185,563.250	22,216.033	46,744.660	242,744.469	-1,673.877
368	      P8	13	206,213.562	24,084.131	54,960.391	275,357.969	-1,559.867
369	      P9	13	200,939.812	23,298.574	47,913.480	233,554.562	-1,493.404
370	      P10	13	164,947.531	19,863.125	54,983.062	261,352.453	-1,483.475
371	      P11	13	118,995.805	13,998.147	47,603.859	224,393.969	-487.612
372	      P12	13	175,934.922	21,165.494	48,846.445	227,658.297	-1,732.653
373	      P13	13	87,904.758	6,726.475	3,408.893	3,643.930	4,695.211
374	      P14	13	82,423.227	7,034.866	3,302.062	4,476.120	8,878.740
375	      P15	13	83,337.312	6,313.904	2,823.185	4,122.129	6,951.492
376	      P16	13	80,529.781	6,166.018	2,670.115	3,977.972	7,457.573
377	      P17	13	92,054.523	7,200.233	3,309.136	4,662.850	8,153.391
378	      P18	13	97,462.180	7,364.381	3,311.786	4,210.143	8,950.398
379	      P19	13	91,353.281	7,327.332	3,001.199	3,812.267	8,406.979
380	      P20	13	100,260.414	7,747.175	3,103.866	4,560.983	8,770.440
381	      P21	13	104,592.641	7,982.179	3,376.743	4,118.908	7,540.019
382	      P22	13	98,184.000	7,424.858	2,885.149	3,645.699	9,036.147
383	      P23	13	112,266.406	7,093.758	3,072.044	3,866.569	3,081.693
384	      P24	13	91,146.961	6,096.242	2,697.443	3,841.480	3,371.868
1	      A1	14	73,427.984	23,003.285	37,583.324	249,723.469	-2,682.598
2	      A2	14	67,735.578	20,912.324	37,966.875	236,730.062	-3,475.823
3	      A3	14	75,069.117	21,606.344	41,449.621	243,824.734	-2,113.411
4	      A4	14	100,780.945	12,316.694	31,449.785	177,454.594	-1,407.613
5	      A5	14	202,841.031	22,909.592	43,273.125	240,114.719	-2,715.290
6	      A6	14	180,326.062	20,311.932	41,130.566	218,846.703	-2,140.112
7	      A7	14	196,848.766	22,219.594	46,278.559	234,694.656	-2,446.627
8	      A8	14	199,059.266	22,573.373	46,138.543	226,765.750	-4,428.349
9	      A9	14	203,638.219	21,742.260	52,491.633	251,210.984	-3,171.425
10	      A10	14	202,801.281	21,391.469	49,699.996	232,755.266	-2,905.362
11	      A11	14	204,781.562	20,741.943	51,403.660	237,832.031	-4,027.576
12	      A12	14	203,413.156	20,211.721	47,562.828	216,756.422	-5,123.413
13	      A13	14	90,951.023	5,445.042	2,718.645	3,181.562	1,448.507
14	      A14	14	81,312.953	6,753.567	2,999.894	4,516.236	12,990.824
15	      A15	14	81,389.602	6,940.201	2,887.398	4,649.334	11,362.964
16	      A16	14	82,280.414	5,646.252	2,667.439	2,919.110	4,478.457
17	      A17	14	87,596.773	6,762.558	3,092.708	3,935.349	7,764.918
18	      A18	14	85,954.141	6,599.629	2,802.148	3,873.981	9,430.120
19	      A19	14	87,094.977	7,182.025	3,143.025	4,264.915	10,294.421
20	      A20	14	87,918.188	6,772.833	2,910.281	3,560.344	7,608.805
21	      A21	14	103,395.102	8,380.773	3,377.488	4,394.047	10,617.371
22	      A22	14	94,600.742	6,798.068	3,075.628	3,986.995	7,024.944
23	      A23	14	110,177.586	7,887.186	3,624.648	4,475.659	5,541.699
24	      A24	14	98,556.016	7,009.775	2,822.424	3,205.643	5,488.060
25	      B1	14	42,183.613	6,940.293	36,257.906	245,285.281	-1,253.270
26	      B2	14	39,738.969	5,239.732	39,480.965	249,766.891	-3,345.898
27	      B3	14	49,622.906	6,534.359	43,166.695	253,960.312	-860.108
28	      B4	14	226,447.812	26,964.068	45,208.422	251,998.359	-1,262.495
29	      B5	14	210,124.828	23,936.713	44,264.051	239,774.266	-1,347.276
30	      B6	14	208,619.375	22,798.016	50,967.688	264,433.688	-907.021
31	      B7	14	237,556.781	24,749.199	48,381.551	234,359.141	-611.246
32	      B8	14	213,227.219	22,976.867	51,580.672	245,790.281	-357.127
33	      B9	14	200,791.469	21,256.100	50,895.742	234,295.609	-196.832
34	      B10	14	224,347.906	22,887.854	52,965.648	240,024.719	-711.486
35	      B11	14	217,617.906	22,575.988	50,342.156	221,355.453	-822.220
36	      B12	14	199,943.328	20,570.514	52,767.277	233,737.969	-350.118
37	      B13	14	48,667.902	6,537.646	50,483.984	224,329.500	-577.123
38	      B14	14	44,393.383	6,148.985	52,350.832	231,964.391	-757.158
39	      B15	14	44,668.758	6,278.164	48,839.102	220,613.125	-257.612
40	      B16	14	161,758.766	17,405.484	52,048.535	242,185.547	-794.476
41	      B17	14	192,525.609	20,836.492	49,059.695	231,645.328	-767.536
42	      B18	14	181,216.047	19,684.424	48,224.723	236,822.516	-226.460
43	      B19	14	164,110.703	19,790.441	46,108.109	236,593.781	-920.796
44	      B20	14	160,841.703	19,902.350	44,119.840	235,344.641	-95.523
45	      B21	14	162,275.312	21,119.170	43,488.008	243,469.906	-1,750.396
46	      B22	14	152,640.391	20,231.619	40,194.402	237,746.234	-1,790.320
47	      B23	14	151,095.375	20,810.285	38,027.977	239,430.625	-1,162.373
48	      B24	14	157,949.000	22,071.516	36,899.734	246,605.078	-2,084.979
49	      C1	14	48,223.727	6,760.987	40,696.938	263,340.656	-561.885
50	      C2	14	43,623.195	6,280.721	40,186.164	242,719.516	-1,245.279
51	      C3	14	44,849.945	6,094.758	41,948.391	239,320.141	-735.290
52	      C4	14	214,195.672	24,563.141	43,288.383	234,197.250	-1,049.528
53	      C5	14	220,607.297	24,604.867	45,615.668	233,111.172	-805.746
54	      C6	14	218,937.531	23,006.705	48,401.191	238,579.453	-1,305.259
55	      C7	14	230,141.875	26,720.027	50,982.547	239,764.266	-701.681
56	      C8	14	202,906.484	21,205.170	49,588.949	227,028.000	-957.519
57	      C9	14	206,624.781	21,051.256	50,604.590	226,749.781	-498.705
58	      C10	14	220,111.859	22,304.213	53,299.094	230,835.719	-138.140
59	      C11	14	214,762.875	21,399.527	54,248.742	230,041.953	-785.876
60	      C12	14	207,611.578	20,549.096	52,622.336	223,834.422	-530.140
61	      C13	14	78,527.328	6,044.191	2,619.970	3,364.817	9,442.873
62	      C14	14	82,167.625	6,554.012	2,987.031	3,540.500	9,593.484
63	      C15	14	77,220.852	6,407.758	2,692.211	3,655.491	8,949.633
64	      C16	14	80,258.094	6,951.815	2,754.785	3,213.132	8,866.891
65	      C17	14	90,979.039	7,371.623	3,312.937	3,980.526	10,143.776
66	      C18	14	81,447.195	5,991.287	2,894.894	3,411.442	7,219.043
67	      C19	14	85,878.367	7,251.441	3,225.241	4,156.521	11,173.290
68	      C20	14	85,664.953	7,055.225	2,794.300	4,390.577	11,621.226
69	      C21	14	86,491.977	7,353.536	3,189.522	3,603.282	11,747.200
70	      C22	14	103,153.094	8,370.288	3,559.353	5,098.119	14,500.165
71	      C23	14	95,736.648	7,752.548	2,910.717	4,114.036	9,773.544
72	      C24	14	93,183.203	9,001.304	11,678.598	12,271.414	11,422.582
73	      D1	14	47,334.809	6,921.296	41,716.434	266,370.062	-986.989
74	      D2	14	44,549.766	5,542.734	40,364.270	239,709.016	-1,650.458
75	      D3	14	44,177.738	5,836.602	43,483.918	242,783.078	-1,048.655
76	      D4	14	216,087.734	24,922.840	44,536.434	232,722.969	-801.997
77	      D5	14	242,835.609	26,401.453	46,910.578	234,176.594	-385.021
78	      D6	14	217,181.234	22,862.357	49,405.238	235,222.062	-163.871
79	      D7	14	221,063.828	23,794.932	50,992.715	232,575.312	-182.228
80	      D8	14	220,059.047	22,900.145	53,879.375	237,747.062	-493.934
81	      D9	14	197,441.734	20,398.926	52,538.328	226,309.703	227.893
82	      D10	14	218,534.844	21,785.434	57,198.723	240,289.953	-1,073.993
83	      D11	14	201,504.750	19,645.670	55,814.285	231,773.125	-281.306
84	      D12	14	206,495.281	19,768.689	58,531.785	241,413.984	-438.652
85	      D13	14	56,453.746	6,206.992	59,980.371	242,376.547	18.302
86	      D14	14	40,949.750	5,087.188	57,138.367	236,710.875	-1,526.304
87	      D15	14	39,867.266	5,215.965	53,737.320	225,341.312	-768.903
88	      D16	14	181,039.859	18,052.275	56,531.664	243,525.734	-1,101.852
89	      D17	14	212,333.562	22,332.193	57,050.750	252,034.750	-1,251.621
90	      D18	14	186,465.406	19,155.357	52,798.879	241,048.188	-1,140.819
91	      D19	14	176,907.500	19,830.191	50,646.949	240,122.250	42.971
92	      D20	14	170,589.844	19,640.604	47,151.078	235,281.422	-610.860
93	      D21	14	176,001.297	21,781.174	47,745.125	250,178.797	-877.299
94	      D22	14	174,416.047	21,743.367	43,663.797	241,714.250	-905.335
95	      D23	14	166,963.859	22,169.357	41,220.902	241,244.719	-1,058.497
96	      D24	14	175,464.688	23,795.402	40,896.262	257,515.172	-1,426.123
97	      E1	14	46,906.836	6,470.290	40,530.602	247,117.047	-212.991
98	      E2	14	45,808.207	6,079.523	42,589.074	245,612.422	-604.735
99	      E3	14	43,254.801	5,699.202	43,872.980	237,366.375	-618.797
100	      E4	14	216,915.344	24,334.773	47,532.348	245,541.500	-188.128
101	      E5	14	218,014.703	23,549.930	49,793.645	241,747.797	-549.743
102	      E6	14	219,163.391	22,526.238	53,286.914	248,605.406	-491.644
103	      E7	14	207,796.875	21,457.271	52,938.875	236,906.000	-936.715
104	      E8	14	208,194.812	21,047.426	55,158.812	238,251.031	-596.021
105	      E9	14	215,464.516	21,669.914	57,734.926	242,617.719	-1,203.621
106	      E10	14	203,195.578	19,616.191	55,722.645	229,050.656	-1,723.267
107	      E11	14	208,457.844	20,573.551	59,193.977	237,182.703	-408.374
108	      E12	14	214,423.016	21,692.580	58,441.039	231,785.516	-1,078.566
109	      E13	14	78,200.094	6,222.334	2,702.790	3,997.989	11,443.518
110	      E14	14	82,837.000	6,782.604	3,156.405	4,052.540	11,752.411
111	      E15	14	80,259.680	6,931.096	3,124.092	4,772.828	11,937.342
112	      E16	14	82,712.297	6,662.187	3,055.783	4,170.130	6,122.342
113	      E17	14	90,169.430	7,093.606	2,988.308	4,309.532	6,029.738
114	      E18	14	82,226.125	6,571.011	3,250.625	3,907.448	6,571.535
115	      E19	14	84,205.469	6,624.860	3,131.479	3,954.416	7,409.476
116	      E20	14	90,686.922	6,842.417	3,118.302	3,574.674	6,957.348
117	      E21	14	86,765.391	6,325.271	2,907.875	3,557.301	7,494.299
118	      E22	14	81,526.867	6,277.232	2,301.669	2,912.733	5,324.723
119	      E23	14	93,742.266	7,892.817	3,021.621	4,107.881	9,567.738
120	      E24	14	101,370.594	8,063.978	2,857.623	4,582.279	11,484.234
121	      F1	14	53,322.109	7,329.996	42,322.836	256,354.938	-271.055
122	      F2	14	55,288.145	7,502.440	49,803.391	279,505.688	249.569
123	      F3	14	45,015.961	6,180.580	45,726.055	245,477.703	-495.456
124	      F4	14	251,785.781	28,297.301	53,891.543	271,910.969	-1,672.044
125	      F5	14	228,508.141	24,369.418	51,317.535	245,721.703	-1,706.685
126	      F6	14	259,777.859	26,116.389	59,414.238	270,225.531	-1,597.845
127	      F7	14	234,278.766	24,777.164	56,965.652	247,717.203	-1,050.930
128	      F8	14	224,334.875	22,271.521	55,826.688	235,691.438	-1,887.482
129	      F9	14	222,032.078	21,880.039	57,960.539	237,145.625	-946.887
130	      F10	14	204,851.094	20,121.113	57,015.000	227,468.312	-256.375
131	      F11	14	233,448.125	22,358.631	63,317.750	246,701.953	-1,749.429
132	      F12	14	214,783.844	21,276.768	58,565.082	232,204.172	-2,067.134
133	      F13	14	42,216.172	5,367.453	60,521.742	235,996.312	-1,361.711
134	      F14	14	44,229.375	5,266.335	63,569.559	251,214.125	-1,994.225
135	      F15	14	55,403.859	6,199.654	62,671.309	246,410.625	-938.028
136	      F16	14	187,633.516	18,080.186	58,314.691	239,380.391	-1,871.282
137	      F17	14	193,462.516	18,770.637	59,050.184	247,662.359	-1,427.726
138	      F18	14	210,905.594	20,467.246	57,469.734	249,605.781	-1,157.447
139	      F19	14	157,178.062	16,204.508	49,802.129	224,585.234	-1,147.405
140	      F20	14	175,860.625	18,870.957	49,621.590	244,283.234	-615.115
141	      F21	14	194,478.469	22,550.219	51,199.762	255,203.688	-679.921
142	      F22	14	194,190.734	23,935.068	48,901.887	256,640.641	-507.568
143	      F23	14	197,461.422	24,512.566	46,974.859	265,675.688	-881.094
144	      F24	14	186,685.953	24,925.146	43,052.414	258,459.984	-585.010
145	      G1	14	50,263.281	7,147.700	45,587.035	273,625.812	-398.106
146	      G2	14	43,774.438	5,929.164	43,723.570	244,604.188	-1,235.805
147	      G3	14	58,687.469	8,863.597	55,077.234	287,777.844	-1,517.505
148	      G4	14	226,089.609	24,982.223	49,635.277	246,762.734	-575.373
149	      G5	14	227,379.625	23,836.178	51,722.695	243,697.219	-1,235.977
150	      G6	14	231,932.203	23,035.537	52,894.176	237,675.219	-1,526.956
151	      G7	14	253,665.453	26,035.133	63,378.312	271,455.281	-1,960.815
152	      G8	14	227,943.703	22,559.428	60,983.078	250,011.609	-1,839.523
153	      G9	14	215,048.438	20,575.764	58,287.695	234,493.156	-1,840.551
154	      G10	14	223,587.016	21,437.096	58,946.098	232,649.453	-1,691.893
155	      G11	14	217,419.422	20,384.227	60,743.641	235,023.062	-1,408.804
156	      G12	14	210,614.000	20,400.395	57,708.691	220,360.969	-1,342.275
157	      G13	14	78,352.938	6,429.133	2,999.715	4,163.230	10,877.133
158	      G14	14	70,050.430	4,758.430	2,943.056	2,811.601	2,572.640
159	      G15	14	79,227.789	6,445.373	3,254.354	4,118.096	7,798.540
160	      G16	14	91,806.805	7,116.959	3,570.932	4,482.792	8,089.024
161	      G17	14	80,613.625	6,368.178	3,465.906	3,891.425	8,424.218
162	      G18	14	94,911.570	8,407.465	3,429.051	5,460.715	14,787.738
163	      G19	14	78,235.328	6,046.006	3,084.023	3,209.377	6,488.756
164	      G20	14	85,396.820	6,421.154	3,071.316	3,527.703	5,744.220
165	      G21	14	77,449.477	5,731.057	2,440.525	2,681.658	5,188.948
166	      G22	14	100,889.656	8,368.061	3,467.921	4,604.191	9,030.335
167	      G23	14	96,468.836	8,727.814	3,033.099	5,100.387	15,638.820
168	      G24	14	100,504.016	7,907.852	3,017.720	4,738.828	12,945.786
169	      H1	14	61,350.141	8,874.810	44,862.770	267,857.281	-791.473
170	      H2	14	45,195.633	6,707.281	44,005.031	244,477.859	-1,521.399
171	      H3	14	49,685.004	6,937.680	54,202.535	281,596.438	-1,730.297
172	      H4	14	197,140.703	21,852.652	47,663.613	237,327.203	-1,628.781
173	      H5	14	221,685.141	23,686.504	55,228.766	261,025.469	-2,023.909
174	      H6	14	279,260.188	29,246.539	62,050.777	275,821.312	-1,531.944
175	      H7	14	218,537.203	22,592.670	59,342.418	252,214.844	-1,401.326
176	      H8	14	210,769.484	21,652.617	58,513.059	240,004.312	-1,577.099
177	      H9	14	196,410.891	19,430.959	59,004.730	238,032.359	-1,478.780
178	      H10	14	190,576.578	18,989.154	58,943.680	230,977.656	-1,236.322
179	      H11	14	201,061.141	19,183.223	61,731.320	238,407.219	-1,634.430
180	      H12	14	221,555.875	27,032.328	58,189.387	219,288.969	-1,054.177
181	      H13	14	77,405.758	9,144.394	62,814.500	238,757.219	-1,727.987
182	      H14	14	42,492.410	5,250.720	60,581.078	234,637.812	-2,147.283
183	      H15	14	58,161.953	6,122.301	62,550.895	245,005.141	-2,326.342
184	      H16	14	190,039.125	17,784.490	60,930.012	247,673.750	-1,934.547
185	      H17	14	201,276.344	19,268.488	61,303.719	252,328.688	-1,708.540
186	      H18	14	220,158.438	21,753.666	56,557.715	239,164.109	-1,075.203
187	      H19	14	203,957.344	21,784.781	57,163.801	253,545.109	-1,367.502
188	      H20	14	192,832.625	21,581.469	52,308.684	242,354.453	-1,265.951
189	      H21	14	197,987.578	23,147.352	51,327.633	250,766.953	-981.000
190	      H22	14	194,646.781	23,272.186	46,147.082	239,152.031	-1,076.742
191	      H23	14	194,786.250	24,628.207	47,206.020	259,582.828	-1,359.772
192	      H24	14	241,300.000	31,284.309	51,895.020	302,082.844	-725.330
193	      I1	14	43,512.297	6,356.651	41,972.352	251,206.344	-1,518.661
194	      I2	14	42,313.957	5,765.153	43,460.820	242,613.953	-1,024.836
195	      I3	14	53,655.676	7,494.858	41,858.426	215,047.359	-1,529.343
196	      I4	14	261,709.062	28,154.523	54,329.332	269,626.312	-2,180.026
197	      I5	14	279,330.906	28,867.621	59,704.676	282,113.438	-1,640.881
198	      I6	14	231,874.328	23,006.908	51,677.664	230,968.938	-1,652.853
199	      I7	14	243,388.297	24,666.623	54,839.543	233,907.969	-1,322.392
200	      I8	14	225,620.250	22,223.129	55,620.773	231,318.812	-1,092.355
201	      I9	14	242,003.281	23,317.016	60,378.910	243,255.344	-1,312.052
202	      I10	14	227,671.250	21,290.971	58,989.418	233,157.656	-2,627.801
203	      I11	14	240,162.484	22,431.162	61,193.039	236,617.906	-363.745
204	      I12	14	231,588.562	21,337.113	60,154.957	232,215.891	-1,323.712
205	      I13	14	81,060.859	6,919.490	3,221.608	4,262.986	12,569.885
206	      I14	14	79,372.211	7,005.952	3,000.466	4,601.978	12,267.766
207	      I15	14	76,362.984	5,683.526	2,929.117	4,337.761	5,634.281
208	      I16	14	84,400.664	6,570.687	3,175.498	4,090.848	5,655.816
209	      I17	14	101,872.312	7,597.926	4,236.147	5,018.878	5,687.255
210	      I18	14	87,418.258	6,502.117	3,157.233	4,370.577	5,114.608
211	      I19	14	86,600.023	6,427.529	2,894.073	3,395.439	5,874.238
212	      I20	14	83,523.891	5,485.599	2,933.096	3,262.349	2,450.143
213	      I21	14	85,375.508	5,874.704	3,077.181	3,184.608	2,879.665
214	      I22	14	91,716.141	6,255.550	3,149.712	3,516.909	2,753.104
215	      I23	14	85,470.336	6,001.144	2,510.788	2,589.047	2,880.257
216	      I24	14	99,981.570	7,484.847	3,024.335	3,749.808	8,298.027
217	      J1	14	49,430.254	5,990.103	42,741.777	257,485.422	-898.086
218	      J2	14	45,448.598	6,118.841	44,798.066	250,801.719	-120.844
219	      J3	14	47,461.965	5,895.915	47,100.531	246,224.328	-856.798
220	      J4	14	244,652.250	25,352.906	59,809.051	298,038.688	-2,015.066
221	      J5	14	203,312.672	20,671.668	53,754.949	255,408.078	-1,706.434
222	      J6	14	206,888.703	19,860.801	56,607.434	256,577.234	-24.465
223	      J7	14	208,841.438	20,057.660	58,319.824	251,319.812	-1,082.922
224	      J8	14	200,963.969	19,524.379	56,839.688	236,375.812	-977.729
225	      J9	14	198,324.703	18,925.762	56,741.086	230,238.312	-390.204
226	      J10	14	178,839.078	17,332.354	57,506.598	228,379.156	-783.297
227	      J11	14	198,881.172	18,410.807	64,550.074	250,995.406	-1,900.999
228	      J12	14	182,617.766	17,108.088	62,174.652	241,524.000	-1,239.625
229	      J13	14	45,561.270	5,071.927	63,819.355	247,264.609	-2,026.873
230	      J14	14	51,824.227	6,352.476	65,586.789	253,883.828	-930.847
231	      J15	14	45,851.762	5,175.118	62,507.410	246,334.906	-2,970.010
232	      J16	14	198,470.797	18,861.506	61,771.320	250,210.375	-1,793.480
233	      J17	14	187,221.969	18,431.316	58,474.359	244,639.812	-2,660.101
234	      J18	14	209,013.984	20,746.406	60,702.375	258,712.766	-1,274.051
235	      J19	14	193,123.891	21,317.475	55,939.602	251,638.734	-856.352
236	      J20	14	184,634.234	20,594.934	52,404.184	248,199.375	-702.455
237	      J21	14	188,581.609	22,144.467	51,221.902	254,079.891	-347.574
238	      J22	14	187,045.250	22,340.053	47,559.965	250,633.172	-1,437.843
239	      J23	14	185,967.031	23,724.871	44,507.574	248,572.406	-714.419
240	      J24	14	207,061.969	27,219.494	49,164.105	292,002.156	101.556
241	      K1	14	49,544.988	6,647.105	40,964.242	248,735.844	-671.380
242	      K2	14	46,468.703	5,893.351	44,726.301	253,452.734	-725.341
243	      K3	14	41,116.191	5,513.184	46,865.641	252,395.922	-1,629.354
244	      K4	14	322,282.562	36,165.676	61,634.703	301,594.125	-1,458.110
245	      K5	14	256,258.500	26,901.672	50,657.621	241,265.516	-935.585
246	      K6	14	369,563.156	37,731.898	65,640.016	295,064.406	-951.288
247	      K7	14	309,260.906	32,158.555	66,081.383	287,527.688	-1,500.286
248	      K8	14	264,391.750	27,493.328	58,531.086	246,682.609	-1,161.107
249	      K9	14	241,613.594	24,015.160	58,891.352	245,870.078	-752.588
250	      K10	14	235,833.406	22,413.975	57,054.066	229,479.516	-1,526.348
251	      K11	14	234,894.703	22,192.811	60,407.727	238,877.109	2,537.257
252	      K12	14	265,278.719	25,888.201	62,401.441	244,581.094	-528.870
253	      K13	14	62,710.367	3,906.333	2,262.561	1,990.973	1,633.900
254	      K14	14	66,677.062	4,228.987	2,464.244	2,352.474	2,685.575
255	      K15	14	82,545.945	5,426.649	3,141.632	3,534.167	2,212.423
256	      K16	14	79,219.641	6,503.608	3,404.180	4,240.247	8,208.887
257	      K17	14	79,632.328	6,061.770	3,168.889	3,512.919	6,972.772
258	      K18	14	82,034.805	5,875.973	2,992.256	3,744.016	3,908.856
259	      K19	14	100,362.289	6,313.663	3,422.180	3,486.495	2,293.648
260	      K20	14	83,273.703	6,045.575	2,733.594	3,229.556	5,388.791
261	      K21	14	80,092.773	5,965.016	2,784.212	3,812.469	6,134.089
262	      K22	14	41,854.816	2,894.260	1,064.032	2,136.024	3,600.487
263	      K23	14	91,629.359	6,999.708	2,934.831	3,661.846	8,614.895
264	      K24	14	104,164.750	7,625.460	3,214.809	3,774.975	6,502.129
265	      L1	14	49,407.875	6,520.345	41,940.441	259,387.281	-1,119.341
266	      L2	14	45,470.199	6,217.451	42,030.617	244,985.359	-1,280.134
267	      L3	14	44,140.953	5,813.701	44,546.270	242,364.062	-1,361.459
268	      L4	14	228,035.359	26,474.936	55,896.938	286,408.625	-792.208
269	      L5	14	232,671.812	25,996.557	59,521.559	290,894.750	-1,192.790
270	      L6	14	214,500.359	22,719.912	56,234.652	259,999.984	-1,472.614
271	      L7	14	195,883.516	21,379.674	54,190.512	240,195.766	-617.846
272	      L8	14	190,973.641	20,615.828	55,735.508	239,762.312	-402.540
273	      L9	14	184,748.812	19,422.152	56,126.582	236,666.625	-1,183.664
274	      L10	14	188,438.406	19,046.477	56,746.414	234,059.297	-1,770.228
275	      L11	14	186,347.391	18,899.482	59,187.762	242,189.672	-1,607.443
276	      L12	14	178,871.219	18,108.836	58,904.203	235,139.156	-1,500.163
277	      L13	14	40,981.328	5,142.182	57,921.215	233,370.812	-1,899.992
278	      L14	14	37,055.211	4,647.708	61,955.566	250,125.094	-1,144.781
279	      L15	14	40,305.945	5,059.638	56,478.188	231,827.984	-1,785.239
280	      L16	14	186,359.062	18,537.176	60,481.039	254,755.531	-1,140.010
281	      L17	14	190,234.719	19,192.525	59,085.746	254,595.516	-1,376.184
282	      L18	14	186,873.734	19,398.285	55,975.895	249,366.078	-2,072.369
283	      L19	14	181,969.594	20,594.545	52,216.238	242,458.266	-1,343.263
284	      L20	14	197,765.922	22,189.451	52,301.250	253,485.422	-975.869
285	      L21	14	185,000.641	22,496.193	48,370.117	247,106.812	-1,392.018
286	      L22	14	177,910.078	22,481.350	43,655.352	236,886.266	-905.868
287	      L23	14	180,162.859	23,629.219	43,587.395	252,542.562	-2,270.533
288	      L24	14	200,241.297	27,087.209	43,648.582	266,158.062	-1,239.632
289	      M1	14	48,875.789	6,983.207	40,040.516	251,189.250	7.928
290	      M2	14	42,501.402	5,568.285	40,295.848	237,903.922	-612.661
291	      M3	14	51,736.605	6,974.267	44,284.090	248,434.000	-820.698
292	      M4	14	259,876.359	29,871.803	46,912.477	248,097.109	-956.209
293	      M5	14	280,375.125	31,015.949	52,537.652	263,895.781	-517.132
294	      M6	14	292,404.219	33,800.996	54,479.945	258,210.062	-1,196.424
295	      M7	14	281,443.938	30,160.537	58,981.855	270,019.125	-1,245.057
296	      M8	14	265,017.906	27,891.289	57,672.613	256,157.297	-259.980
297	      M9	14	245,186.297	24,776.838	53,025.574	227,812.562	75.350
298	      M10	14	249,120.391	25,026.703	54,644.418	229,573.609	-598.183
299	      M11	14	268,690.188	29,699.385	57,541.457	238,411.266	-626.913
300	      M12	14	252,819.312	23,982.473	54,346.191	225,029.703	-1,038.128
301	      M13	14	78,439.211	6,641.780	3,060.703	4,027.380	9,691.896
302	      M14	14	77,996.930	6,271.284	2,915.568	4,553.490	9,532.469
303	      M15	14	79,126.047	6,461.720	3,108.432	3,976.031	6,316.946
304	      M16	14	75,759.250	6,185.927	2,582.472	3,820.035	7,343.017
305	      M17	14	95,761.578	7,603.429	3,290.110	4,703.592	11,622.271
306	      M18	14	85,358.414	6,756.827	2,889.674	4,382.059	9,971.778
307	      M19	14	77,146.172	5,478.172	2,754.619	3,504.985	5,539.963
308	      M20	14	80,009.367	6,363.100	2,780.160	3,064.562	6,864.633
309	      M21	14	80,686.094	5,797.877	2,730.225	3,430.535	4,489.253
310	      M22	14	90,473.352	7,344.411	3,092.064	4,333.694	9,995.768
311	      M23	14	83,758.898	5,365.164	2,475.748	2,583.545	2,578.935
312	      M24	14	95,599.375	6,306.851	2,776.877	2,722.776	4,495.450
313	      N1	14	45,992.242	6,630.419	40,251.836	264,073.312	-832.015
314	      N2	14	45,495.258	5,994.351	39,729.082	243,437.484	-1,068.195
315	      N3	14	48,739.039	6,952.468	41,985.043	240,649.438	-520.768
316	      N4	14	193,408.594	23,663.896	46,178.934	250,044.734	-8.726
317	      N5	14	197,375.812	22,863.152	47,491.562	247,834.422	-406.421
318	      N6	14	192,221.219	21,766.334	50,466.781	251,407.094	-927.779
319	      N7	14	206,381.328	23,295.521	54,483.008	257,003.234	-632.097
320	      N8	14	186,434.844	20,207.156	51,505.500	236,914.781	-443.041
321	      N9	14	187,295.734	20,350.510	53,988.270	240,978.375	43.044
322	      N10	14	184,125.891	19,936.334	52,774.391	231,149.312	-85.925
323	      N11	14	180,490.062	18,939.633	52,205.742	223,758.938	377.629
324	      N12	14	176,013.641	18,604.920	53,662.527	230,566.312	-1,044.440
325	      N13	14	37,916.074	2,984.721	1,406.180	1,456.472	3,155.527
326	      N14	14	39,035.039	2,747.421	1,534.894	1,780.334	3,606.918
327	      N15	14	39,274.969	2,978.202	1,208.100	2,068.241	3,110.984
328	      N16	14	66,538.523	6,714.310	48,442.844	211,248.062	-733.285
329	      N17	14	40,880.910	4,557.955	47,228.145	211,727.578	-1,051.149
330	      N18	14	41,006.250	5,058.073	46,432.527	217,223.906	-855.486
331	      N19	14	58,644.965	8,142.681	45,932.922	221,464.875	-470.669
332	      N20	14	51,486.914	7,670.308	41,687.980	210,331.609	-1,420.073
333	      N21	14	47,968.043	7,450.916	40,477.996	215,860.422	-525.336
334	      N22	14	334,480.250	23,918.762	42,715.984	201,969.391	1,991.649
335	      N23	14	63,969.949	7,914.170	37,218.188	223,076.766	-1,422.315
336	      N24	14	55,176.922	12,570.621	36,277.488	224,979.188	-2,058.327
337	      O1	14	77,887.703	10,427.123	40,165.957	269,621.562	-786.773
338	      O2	14	67,138.250	8,809.784	38,811.656	245,604.484	-1,858.508
339	      O3	14	104,254.812	13,383.669	41,116.191	237,862.984	-5.869
340	      O4	14	251,316.953	29,766.617	45,099.332	254,430.672	-1,697.905
341	      O5	14	276,237.125	31,606.646	52,814.027	282,400.125	-592.157
342	      O6	14	312,875.750	30,025.633	58,666.730	284,733.938	-936.380
343	      O7	14	267,431.844	29,939.936	54,566.383	270,771.375	-936.859
344	      O8	14	241,892.453	23,604.689	50,832.102	235,532.172	-535.327
345	      O9	14	215,050.281	22,325.750	50,312.094	232,902.266	-888.917
346	      O10	14	247,173.578	25,724.848	54,634.922	246,457.547	-1,206.146
347	      O11	14	226,480.719	24,774.387	53,751.301	241,706.750	-817.750
348	      O12	14	216,602.141	22,926.996	50,757.113	225,715.750	-629.948
349	      O13	14	86,022.961	7,247.640	3,293.126	4,827.711	12,740.716
350	      O14	14	87,652.047	7,009.628	3,577.486	4,693.109	11,380.537
351	      O15	14	81,609.930	6,669.205	3,263.387	4,751.386	7,828.374
352	      O16	14	74,541.727	5,790.391	2,597.526	3,725.495	6,495.125
353	      O17	14	87,913.570	6,832.450	3,353.227	4,318.654	8,041.400
354	      O18	14	93,953.844	7,251.667	2,943.018	3,853.372	7,985.535
355	      O19	14	85,988.594	7,013.221	2,812.457	4,462.862	9,732.430
356	      O20	14	90,325.570	7,505.355	3,339.083	4,349.093	9,483.465
357	      O21	14	86,766.242	7,361.463	2,753.449	3,720.512	9,939.198
358	      O22	14	84,137.852	6,716.943	3,999.390	4,874.794	7,874.286
359	      O23	14	88,861.250	6,243.911	3,143.886	3,834.424	4,423.604
[truncated: 6,325,480 more chars]
