# Supplementary material for: PTGS is dispensable for the initiation of epigenetic silencing of an active transposon in Arabidopsis
Source: EMBO Rep. 2024 Nov 7;25(12):28. doi: 10.1038/s44319-024-00304-5 (PMC11624286; doi:10.1038/s44319-024-00304-5)
Supplement: Supplementary file 4 — Source data Fig. 3 [file 44319_2024_304_MOESM4_ESM.zip]

Archive with 20 entries (15 files):
- Figure 3/
- __MACOSX/._Figure 3
- Figure 3/3B/
- __MACOSX/Figure 3/._3B
- Figure 3/3C/
- __MACOSX/Figure 3/._3C
- Figure 3/3D/
- __MACOSX/Figure 3/._3D
- Figure 3/.DS_Store
- __MACOSX/Figure 3/._.DS_Store
- Figure 3/3A/
- __MACOSX/Figure 3/._3A
- Figure 3/3B/5mC_GAG_act_vs_sil.xlsx
- __MACOSX/Figure 3/3B/._5mC_GAG_act_vs_sil.xlsx
- Figure 3/3C/5mC_5pLTR.xlsx
- __MACOSX/Figure 3/3C/._5mC_5pLTR.xlsx
- Figure 3/3D/5mC_RPP4_solo.xlsx
- __MACOSX/Figure 3/3D/._5mC_RPP4_solo.xlsx
- Figure 3/3A/5mC_GAG.xlsx
- __MACOSX/Figure 3/3A/._5mC_GAG.xlsx
