# Supplementary material for: PTGS is dispensable for the initiation of epigenetic silencing of an active transposon in Arabidopsis
Source: EMBO Rep. 2024 Nov 7;25(12):28. doi: 10.1038/s44319-024-00304-5 (PMC11624286; doi:10.1038/s44319-024-00304-5)
Supplement: Supplementary file 4 — Source data Fig. 3 [file 44319_2024_304_MOESM4_ESM.zip › Figure 3/3B/5mC_GAG_act_vs_sil.xlsx]

## Sheet: Sheet1
position	sample_id	chr	pos	meth	unmeth	meth_level	context	annot	sample_genotype	EVD status
1	RDR6-EVD_2	Chr5	5630540	1	484	0.00206185567010309	CHH	GAG	rdr6_F6+	Active
1	RDR6-EVD_2	Chr5	5630541	3	480	0.0062111801242236	CHH	GAG	rdr6_F6+	Active
1	RDR6-EVD_2	Chr5	5630543	6	473	0.0125260960334029	CHH	GAG	rdr6_F6+	Active
1	RDR6-EVD_2	Chr5	5630545	5	678	0.00732064421669107	CHH	GAG	rdr6_F6+	Active
1	RDR6-EVD_2	Chr5	5630548	4	679	0.00585651537335286	CHH	GAG	rdr6_F6+	Active
1	RDR6-EVD_2	Chr5	5630550	12	669	0.0176211453744493	CHH	GAG	rdr6_F6+	Active
1	RDR6-EVD_2	Chr5	5630555	2	470	0.00423728813559322	CHH	GAG	rdr6_F6+	Active
1	RDR6-EVD_2	Chr5	5630558	2	467	0.00426439232409382	CHH	GAG	rdr6_F6+	Active
1	RDR6-EVD_2	Chr5	5630563	8	681	0.011611030478955	CHH	GAG	rdr6_F6+	Active
1	RDR6-EVD_2	Chr5	5630566	34	645	0.0500736377025037	CG	GAG	rdr6_F6+	Active
1	RDR6-EVD_2	Chr5	5630567	20	444	0.0431034482758621	CG	GAG	rdr6_F6+	Active
1	RDR6-EVD_2	Chr5	5630568	10	453	0.0215982721382289	CHG	GAG	rdr6_F6+	Active
1	RDR6-EVD_2	Chr5	5630570	2	461	0.00431965442764579	CHH	GAG	rdr6_F6+	Active
1	RDR6-EVD_2	Chr5	5630574	5	674	0.00736377025036819	CHH	GAG	rdr6_F6+	Active
1	RDR6-EVD_2	Chr5	5630577	13	667	0.0191176470588235	CHH	GAG	rdr6_F6+	Active
1	RDR6-EVD_2	Chr5	5630580	6	445	0.0133037694013304	CHH	GAG	rdr6_F6+	Active
1	RDR6-EVD_2	Chr5	5630581	1	453	0.00220264317180617	CHH	GAG	rdr6_F6+	Active
1	RDR6-EVD_2	Chr5	5630582	1	450	0.00221729490022173	CHH	GAG	rdr6_F6+	Active
1	RDR6-EVD_2	Chr5	5630583	1	452	0.0022075055187638	CHH	GAG	rdr6_F6+	Active
1	RDR6-EVD_2	Chr5	5630584	1	452	0.0022075055187638	CHH	GAG	rdr6_F6+	Active
1	RDR6-EVD_2	Chr5	5630588	5	680	0.0072992700729927	CHH	GAG	rdr6_F6+	Active
1	RDR6-EVD_2	Chr5	5630591	4	682	0.00583090379008746	CHH	GAG	rdr6_F6+	Active
1	RDR6-EVD_2	Chr5	5630592	5	680	0.0072992700729927	CHH	GAG	rdr6_F6+	Active
1	RDR6-EVD_2	Chr5	5630596	2	684	0.00291545189504373	CHH	GAG	rdr6_F6+	Active
1	RDR6-EVD_2	Chr5	5630599	2	434	0.00458715596330275	CHH	GAG	rdr6_F6+	Active
1	RDR6-EVD_2	Chr5	5630600	0	435	0	CHH	GAG	rdr6_F6+	Active
1	RDR6-EVD_2	Chr5	5630602	18	664	0.0263929618768328	CHH	GAG	rdr6_F6+	Active
1	RDR6-EVD_2	Chr5	5630605	2	424	0.00469483568075117	CHH	GAG	rdr6_F6+	Active
1	RDR6-EVD_2	Chr5	5630608	6	666	0.00892857142857143	CHH	GAG	rdr6_F6+	Active
1	RDR6-EVD_2	Chr5	5630611	10	662	0.0148809523809524	CHH	GAG	rdr6_F6+	Active
1	RDR6-EVD_2	Chr5	5630617	26	659	0.037956204379562	CG	GAG	rdr6_F6+	Active
1	RDR6-EVD_2	Chr5	5630618	19	408	0.0444964871194379	CG	GAG	rdr6_F6+	Active
1	RDR6-EVD_2	Chr5	5630619	3	425	0.00700934579439252	CHG	GAG	rdr6_F6+	Active
1	RDR6-EVD_2	Chr5	5630621	0	423	0	CHH	GAG	rdr6_F6+	Active
1	RDR6-EVD_2	Chr5	5630624	4	423	0.00936768149882904	CHH	GAG	rdr6_F6+	Active
1	RDR6-EVD_2	Chr5	5630626	0	429	0	CHH	GAG	rdr6_F6+	Active
1	RDR6-EVD_2	Chr5	5630628	2	429	0.00464037122969838	CHH	GAG	rdr6_F6+	Active
1	RDR6-EVD_2	Chr5	5630629	3	425	0.00700934579439252	CHH	GAG	rdr6_F6+	Active
1	RDR6-EVD_2	Chr5	5630631	21	655	0.0310650887573964	CG	GAG	rdr6_F6+	Active
1	RDR6-EVD_2	Chr5	5630632	15	410	0.0352941176470588	CG	GAG	rdr6_F6+	Active
1	RDR6-EVD_2	Chr5	5630634	0	416	0	CHH	GAG	rdr6_F6+	Active
1	RDR6-EVD_2	Chr5	5630635	0	416	0	CHH	GAG	rdr6_F6+	Active
1	RDR6-EVD_2	Chr5	5630636	0	415	0	CHH	GAG	rdr6_F6+	Active
1	RDR6-EVD_2	Chr5	5630637	2	679	0.00293685756240822	CHH	GAG	rdr6_F6+	Active
1	RDR6-EVD_2	Chr5	5630641	10	402	0.0242718446601942	CHH	GAG	rdr6_F6+	Active
1	RDR6-EVD_2	Chr5	5630642	3	410	0.00726392251815981	CHH	GAG	rdr6_F6+	Active
1	RDR6-EVD_2	Chr5	5630644	1	408	0.00244498777506112	CHH	GAG	rdr6_F6+	Active
1	RDR6-EVD_2	Chr5	5630645	2	674	0.0029585798816568	CHH	GAG	rdr6_F6+	Active
1	RDR6-EVD_2	Chr5	5630646	4	668	0.00595238095238095	CHH	GAG	rdr6_F6+	Active
1	RDR6-EVD_2	Chr5	5630649	0	403	0	CHH	GAG	rdr6_F6+	Active
1	RDR6-EVD_2	Chr5	5630654	4	684	0.00581395348837209	CHH	GAG	rdr6_F6+	Active
1	RDR6-EVD_2	Chr5	5630656	3	687	0.00434782608695652	CHH	GAG	rdr6_F6+	Active
1	RDR6-EVD_2	Chr5	5630659	18	667	0.0262773722627737	CHH	GAG	rdr6_F6+	Active
1	RDR6-EVD_2	Chr5	5630664	0	414	0	CHH	GAG	rdr6_F6+	Active
1	RDR6-EVD_2	Chr5	5630665	3	675	0.00442477876106195	CHH	GAG	rdr6_F6+	Active
1	RDR6-EVD_2	Chr5	5630667	7	672	0.0103092783505155	CHH	GAG	rdr6_F6+	Active
1	RDR6-EVD_2	Chr5	5630668	16	661	0.0236336779911374	CHH	GAG	rdr6_F6+	Active
1	RDR6-EVD_2	Chr5	5630673	4	386	0.0102564102564103	CHH	GAG	rdr6_F6+	Active
1	RDR6-EVD_2	Chr5	5630676	1	387	0.00257731958762887	CHH	GAG	rdr6_F6+	Active
1	RDR6-EVD_2	Chr5	5630677	2	673	0.00296296296296296	CHH	GAG	rdr6_F6+	Active
1	RDR6-EVD_2	Chr5	5630678	10	663	0.0148588410104012	CHH	GAG	rdr6_F6+	Active
1	RDR6-EVD_2	Chr5	5630682	3	376	0.0079155672823219	CHH	GAG	rdr6_F6+	Active
1	RDR6-EVD_2	Chr5	5630685	2	383	0.00519480519480519	CHH	GAG	rdr6_F6+	Active
1	RDR6-EVD_2	Chr5	5630688	3	381	0.0078125	CHH	GAG	rdr6_F6+	Active
1	RDR6-EVD_2	Chr5	5630691	1	397	0.00251256281407035	CHH	GAG	rdr6_F6+	Active
1	RDR6-EVD_2	Chr5	5630695	29	621	0.0446153846153846	CG	GAG	rdr6_F6+	Active
1	RDR6-EVD_2	Chr5	5630696	25	377	0.0621890547263682	CG	GAG	rdr6_F6+	Active
1	RDR6-EVD_2	Chr5	5630697	8	397	0.0197530864197531	CHG	GAG	rdr6_F6+	Active
1	RDR6-EVD_2	Chr5	5630699	1	403	0.00247524752475248	CHH	GAG	rdr6_F6+	Active
1	RDR6-EVD_2	Chr5	5630701	12	631	0.0186625194401244	CHH	GAG	rdr6_F6+	Active
1	RDR6-EVD_2	Chr5	5630707	5	632	0.00784929356357928	CHH	GAG	rdr6_F6+	Active
1	RDR6-EVD_2	Chr5	5630709	2	629	0.00316957210776545	CHH	GAG	rdr6_F6+	Active
1	RDR6-EVD_2	Chr5	5630710	16	612	0.0254777070063694	CHG	GAG	rdr6_F6+	Active
1	RDR6-EVD_2	Chr5	5630711	47	583	0.0746031746031746	CG	GAG	rdr6_F6+	Active
1	RDR6-EVD_2	Chr5	5630712	38	357	0.0962025316455696	CG	GAG	rdr6_F6+	Active
1	RDR6-EVD_2	Chr5	5630714	3	413	0.00721153846153846	CHH	GAG	rdr6_F6+	Active
1	RDR6-EVD_2	Chr5	5630715	2	420	0.004739336492891	CHH	GAG	rdr6_F6+	Active
1	RDR6-EVD_2	Chr5	5630718	2	426	0.00467289719626168	CHH	GAG	rdr6_F6+	Active
1	RDR6-EVD_2	Chr5	5630725	1	446	0.00223713646532438	CHH	GAG	rdr6_F6+	Active
1	RDR6-EVD_2	Chr5	5630726	3	445	0.00669642857142857	CHH	GAG	rdr6_F6+	Active
1	RDR6-EVD_2	Chr5	5630729	3	625	0.00477707006369427	CHH	GAG	rdr6_F6+	Active
1	RDR6-EVD_2	Chr5	5630730	15	608	0.0240770465489567	CHH	GAG	rdr6_F6+	Active
1	RDR6-EVD_2	Chr5	5630733	6	466	0.0127118644067797	CHH	GAG	rdr6_F6+	Active
1	RDR6-EVD_2	Chr5	5630735	4	469	0.00845665961945032	CHH	GAG	rdr6_F6+	Active
1	RDR6-EVD_2	Chr5	5630736	3	476	0.00626304801670146	CHH	GAG	rdr6_F6+	Active
1	RDR6-EVD_2	Chr5	5630739	12	607	0.0193861066235864	CHH	GAG	rdr6_F6+	Active
1	RDR6-EVD_2	Chr5	5630742	4	478	0.00829875518672199	CHH	GAG	rdr6_F6+	Active
1	RDR6-EVD_2	Chr5	5630743	16	604	0.0258064516129032	CHG	GAG	rdr6_F6+	Active
1	RDR6-EVD_2	Chr5	5630745	12	473	0.0247422680412371	CHG	GAG	rdr6_F6+	Active
1	RDR6-EVD_2	Chr5	5630747	2	607	0.00328407224958949	CHH	GAG	rdr6_F6+	Active
1	RDR6-EVD_2	Chr5	5630748	5	615	0.00806451612903226	CHH	GAG	rdr6_F6+	Active
1	RDR6-EVD_2	Chr5	5630751	7	477	0.0144628099173554	CHH	GAG	rdr6_F6+	Active
1	RDR6-EVD_2	Chr5	5630752	4	614	0.00647249190938511	CHH	GAG	rdr6_F6+	Active
1	RDR6-EVD_2	Chr5	5630754	14	608	0.022508038585209	CHH	GAG	rdr6_F6+	Active
1	RDR6-EVD_2	Chr5	5630757	10	611	0.0161030595813204	CHH	GAG	rdr6_F6+	Active
1	RDR6-EVD_2	Chr5	5630760	14	603	0.0226904376012966	CHH	GAG	rdr6_F6+	Active
1	RDR6-EVD_2	Chr5	5630765	4	596	0.00666666666666667	CHH	GAG	rdr6_F6+	Active
1	RDR6-EVD_2	Chr5	5630767	11	589	0.0183333333333333	CHH	GAG	rdr6_F6+	Active
1	RDR6-EVD_2	Chr5	5630769	6	594	0.01	CHH	GAG	rdr6_F6+	Active
1	RDR6-EVD_2	Chr5	5630772	10	455	0.021505376344086	CHH	GAG	rdr6_F6+	Active
1	RDR6-EVD_2	Chr5	5630776	4	590	0.00673400673400673	CHH	GAG	rdr6_F6+	Active
1	RDR6-EVD_2	Chr5	5630777	3	597	0.005	CHH	GAG	rdr6_F6+	Active
1	RDR6-EVD_2	Chr5	5630779	23	584	0.0378912685337726	CHH	GAG	rdr6_F6+	Active
1	RDR6-EVD_2	Chr5	5630784	23	579	0.0382059800664452	CHH	GAG	rdr6_F6+	Active
1	RDR6-EVD_2	Chr5	5630787	17	444	0.0368763557483731	CHH	GAG	rdr6_F6+	Active
1	RDR6-EVD_2	Chr5	5630789	4	458	0.00865800865800866	CHH	GAG	rdr6_F6+	Active
1	RDR6-EVD_2	Chr5	5630790	3	462	0.00645161290322581	CHH	GAG	rdr6_F6+	Active
1	RDR6-EVD_2	Chr5	5630791	2	458	0.00434782608695652	CHH	GAG	rdr6_F6+	Active
1	RDR6-EVD_2	Chr5	5630795	8	605	0.0130505709624796	CHH	GAG	rdr6_F6+	Active
1	RDR6-EVD_2	Chr5	5630797	6	605	0.00981996726677578	CHH	GAG	rdr6_F6+	Active
1	RDR6-EVD_2	Chr5	5630801	35	569	0.0579470198675497	CHG	GAG	rdr6_F6+	Active
1	RDR6-EVD_2	Chr5	5630803	29	418	0.0648769574944072	CHG	GAG	rdr6_F6+	Active
1	RDR6-EVD_2	Chr5	5630805	5	440	0.0112359550561798	CHH	GAG	rdr6_F6+	Active
1	RDR6-EVD_2	Chr5	5630807	6	438	0.0135135135135135	CHH	GAG	rdr6_F6+	Active
1	RDR6-EVD_2	Chr5	5630809	13	595	0.0213815789473684	CHG	GAG	rdr6_F6+	Active
1	RDR6-EVD_2	Chr5	5630811	16	421	0.0366132723112128	CHG	GAG	rdr6_F6+	Active
1	RDR6-EVD_2	Chr5	5630812	14	608	0.022508038585209	CHH	GAG	rdr6_F6+	Active
1	RDR6-EVD_2	Chr5	5630817	5	429	0.0115207373271889	CHH	GAG	rdr6_F6+	Active
1	RDR6-EVD_2	Chr5	5630819	4	427	0.00928074245939675	CHH	GAG	rdr6_F6+	Active
1	RDR6-EVD_2	Chr5	5630822	8	419	0.0187353629976581	CHH	GAG	rdr6_F6+	Active
1	RDR6-EVD_2	Chr5	5630824	3	422	0.00705882352941176	CHH	GAG	rdr6_F6+	Active
1	RDR6-EVD_2	Chr5	5630825	4	419	0.00945626477541371	CHH	GAG	rdr6_F6+	Active
1	RDR6-EVD_2	Chr5	5630826	3	420	0.00709219858156028	CHH	GAG	rdr6_F6+	Active
1	RDR6-EVD_2	Chr5	5630830	6	605	0.00981996726677578	CHH	GAG	rdr6_F6+	Active
1	RDR6-EVD_2	Chr5	5630832	10	604	0.0162866449511401	CHH	GAG	rdr6_F6+	Active
1	RDR6-EVD_2	Chr5	5630840	37	556	0.0623946037099494	CG	GAG	rdr6_F6+	Active
1	RDR6-EVD_2	Chr5	5630841	24	358	0.06282722513089	CG	GAG	rdr6_F6+	Active
1	RDR6-EVD_2	Chr5	5630843	5	372	0.013262599469496	CHH	GAG	rdr6_F6+	Active
1	RDR6-EVD_2	Chr5	5630847	5	361	0.0136612021857923	CHH	GAG	rdr6_F6+	Active
1	RDR6-EVD_2	Chr5	5630848	5	359	0.0137362637362637	CHH	GAG	rdr6_F6+	Active
1	RDR6-EVD_2	Chr5	5630849	5	358	0.0137741046831956	CHH	GAG	rdr6_F6+	Active
1	RDR6-EVD_2	Chr5	5630852	89	512	0.148086522462562	CG	GAG	rdr6_F6+	Active
1	RDR6-EVD_2	Chr5	5630853	52	301	0.147308781869688	CG	GAG	rdr6_F6+	Active
1	RDR6-EVD_2	Chr5	5630857	107	503	0.175409836065574	CG	GAG	rdr6_F6+	Active
1	RDR6-EVD_2	Chr5	5630858	53	291	0.15406976744186	CG	GAG	rdr6_F6+	Active
1	RDR6-EVD_2	Chr5	5630864	10	318	0.0304878048780488	CHH	GAG	rdr6_F6+	Active
1	RDR6-EVD_2	Chr5	5630866	1	601	0.00166112956810631	CHH	GAG	rdr6_F6+	Active
1	RDR6-EVD_2	Chr5	5630867	15	589	0.0248344370860927	CHG	GAG	rdr6_F6+	Active
1	RDR6-EVD_2	Chr5	5630868	92	512	0.152317880794702	CG	GAG	rdr6_F6+	Active
1	RDR6-EVD_2	Chr5	5630869	36	277	0.115015974440895	CG	GAG	rdr6_F6+	Active
1	RDR6-EVD_2	Chr5	5630870	72	531	0.119402985074627	CG	GAG	rdr6_F6+	Active
1	RDR6-EVD_2	Chr5	5630871	14	294	0.0454545454545455	CG	GAG	rdr6_F6+	Active
1	RDR6-EVD_2	Chr5	5630873	3	296	0.0100334448160535	CHH	GAG	rdr6_F6+	Active
1	RDR6-EVD_2	Chr5	5630877	5	278	0.0176678445229682	CHH	GAG	rdr6_F6+	Active
1	RDR6-EVD_2	Chr5	5630880	2	278	0.00714285714285714	CHH	GAG	rdr6_F6+	Active
1	RDR6-EVD_2	Chr5	5630882	4	272	0.0144927536231884	CHH	GAG	rdr6_F6+	Active
1	RDR6-EVD_2	Chr5	5630885	5	261	0.018796992481203	CHH	GAG	rdr6_F6+	Active
1	RDR6-EVD_2	Chr5	5630888	3	259	0.0114503816793893	CHH	GAG	rdr6_F6+	Active
1	RDR6-EVD_2	Chr5	5630889	2	253	0.00784313725490196	CHH	GAG	rdr6_F6+	Active
1	RDR6-EVD_2	Chr5	5630890	98	519	0.158833063209076	CG	GAG	rdr6_F6+	Active
1	RDR6-EVD_2	Chr5	5630891	34	219	0.134387351778656	CG	GAG	rdr6_F6+	Active
1	RDR6-EVD_2	Chr5	5630897	55	558	0.0897226753670473	CG	GAG	rdr6_F6+	Active
1	RDR6-EVD_2	Chr5	5630898	25	224	0.100401606425703	CG	GAG	rdr6_F6+	Active
1	RDR6-EVD_2	Chr5	5630901	6	621	0.00956937799043062	CHH	GAG	rdr6_F6+	Active
1	RDR6-EVD_2	Chr5	5630905	5	238	0.0205761316872428	CHH	GAG	rdr6_F6+	Active
1	RDR6-EVD_2	Chr5	5630907	29	610	0.0453834115805947	CHH	GAG	rdr6_F6+	Active
1	RDR6-EVD_2	Chr5	5630910	5	239	0.0204918032786885	CHH	GAG	rdr6_F6+	Active
1	RDR6-EVD_2	Chr5	5630913	7	240	0.0283400809716599	CHH	GAG	rdr6_F6+	Active
1	RDR6-EVD_2	Chr5	5630915	5	653	0.00759878419452888	CHH	GAG	rdr6_F6+	Active
1	RDR6-EVD_2	Chr5	5630919	7	241	0.0282258064516129	CHH	GAG	rdr6_F6+	Active
1	RDR6-EVD_2	Chr5	5630921	6	244	0.024	CHH	GAG	rdr6_F6+	Active
1	RDR6-EVD_2	Chr5	5630926	10	662	0.0148809523809524	CHH	GAG	rdr6_F6+	Active
1	RDR6-EVD_2	Chr5	5630931	7	656	0.0105580693815988	CHH	GAG	rdr6_F6+	Active
1	RDR6-EVD_2	Chr5	5630933	3	657	0.00454545454545455	CHH	GAG	rdr6_F6+	Active
1	RDR6-EVD_2	Chr5	5630937	2	243	0.00816326530612245	CHH	GAG	rdr6_F6+	Active
1	RDR6-EVD_2	Chr5	5630938	3	239	0.012396694214876	CHH	GAG	rdr6_F6+	Active
1	RDR6-EVD_2	Chr5	5630942	3	237	0.0125	CHH	GAG	rdr6_F6+	Active
1	RDR6-EVD_2	Chr5	5630945	11	677	0.0159883720930233	CHG	GAG	rdr6_F6+	Active
1	RDR6-EVD_2	Chr5	5630947	6	231	0.0253164556962025	CHG	GAG	rdr6_F6+	Active
1	RDR6-EVD_2	Chr5	5630948	2	233	0.00851063829787234	CHH	GAG	rdr6_F6+	Active
1	RDR6-EVD_2	Chr5	5630950	5	689	0.00720461095100865	CHH	GAG	rdr6_F6+	Active
1	RDR6-EVD_2	Chr5	5630951	9	689	0.0128939828080229	CHH	GAG	rdr6_F6+	Active
1	RDR6-EVD_2	Chr5	5630956	2	223	0.00888888888888889	CHH	GAG	rdr6_F6+	Active
1	RDR6-EVD_2	Chr5	5630957	4	219	0.0179372197309417	CHH	GAG	rdr6_F6+	Active
1	RDR6-EVD_2	Chr5	5630959	11	686	0.0157819225251076	CHG	GAG	rdr6_F6+	Active
1	RDR6-EVD_2	Chr5	5630961	6	219	0.0266666666666667	CHG	GAG	rdr6_F6+	Active
1	RDR6-EVD_2	Chr5	5630964	5	700	0.00709219858156028	CHH	GAG	rdr6_F6+	Active
1	RDR6-EVD_2	Chr5	5630967	7	214	0.0316742081447964	CHH	GAG	rdr6_F6+	Active
1	RDR6-EVD_2	Chr5	5630969	2	219	0.00904977375565611	CHH	GAG	rdr6_F6+	Active
1	RDR6-EVD_2	Chr5	5630971	2	220	0.00900900900900901	CHH	GAG	rdr6_F6+	Active
1	RDR6-EVD_2	Chr5	5630972	5	713	0.00696378830083565	CHH	GAG	rdr6_F6+	Active
1	RDR6-EVD_2	Chr5	5630975	9	217	0.0398230088495575	CHH	GAG	rdr6_F6+	Active
1	RDR6-EVD_2	Chr5	5630977	0	227	0	CHH	GAG	rdr6_F6+	Active
1	RDR6-EVD_2	Chr5	5630978	1	224	0.00444444444444444	CHH	GAG	rdr6_F6+	Active
1	RDR6-EVD_2	Chr5	5630979	10	700	0.0140845070422535	CHG	GAG	rdr6_F6+	Active
1	RDR6-EVD_2	Chr5	5630980	97	614	0.136427566807314	CG	GAG	rdr6_F6+	Active
1	RDR6-EVD_2	Chr5	5630981	36	190	0.15929203539823	CG	GAG	rdr6_F6+	Active
1	RDR6-EVD_2	Chr5	5630982	5	220	0.0222222222222222	CHG	GAG	rdr6_F6+	Active
1	RDR6-EVD_2	Chr5	5630983	1	228	0.00436681222707424	CHH	GAG	rdr6_F6+	Active
1	RDR6-EVD_2	Chr5	5630986	64	637	0.0912981455064194	CG	GAG	rdr6_F6+	Active
1	RDR6-EVD_2	Chr5	5630987	24	207	0.103896103896104	CG	GAG	rdr6_F6+	Active
1	RDR6-EVD_2	Chr5	5630988	4	697	0.00570613409415121	CHH	GAG	rdr6_F6+	Active
1	RDR6-EVD_2	Chr5	5630991	7	220	0.0308370044052863	CHH	GAG	rdr6_F6+	Active
1	RDR6-EVD_2	Chr5	5630993	1	703	0.00142045454545455	CHH	GAG	rdr6_F6+	Active
1	RDR6-EVD_2	Chr5	5630994	8	698	0.0113314447592068	CHG	GAG	rdr6_F6+	Active
1	RDR6-EVD_2	Chr5	5630995	106	596	0.150997150997151	CG	GAG	rdr6_F6+	Active
1	RDR6-EVD_2	Chr5	5630996	34	189	0.152466367713004	CG	GAG	rdr6_F6+	Active
1	RDR6-EVD_2	Chr5	5630999	1	220	0.00452488687782805	CHH	GAG	rdr6_F6+	Active
1	RDR6-EVD_2	Chr5	5631003	4	694	0.00573065902578797	CHH	GAG	rdr6_F6+	Active
1	RDR6-EVD_2	Chr5	5631005	3	701	0.00426136363636364	CHH	GAG	rdr6_F6+	Active
1	RDR6-EVD_2	Chr5	5631006	5	697	0.00712250712250712	CHH	GAG	rdr6_F6+	Active
1	RDR6-EVD_2	Chr5	5631008	68	637	0.0964539007092199	CG	GAG	rdr6_F6+	Active
1	RDR6-EVD_2	Chr5	5631009	28	195	0.125560538116592	CG	GAG	rdr6_F6+	Active
1	RDR6-EVD_2	Chr5	5631013	5	222	0.0220264317180617	CHH	GAG	rdr6_F6+	Active
1	RDR6-EVD_2	Chr5	5631014	2	224	0.00884955752212389	CHH	GAG	rdr6_F6+	Active
1	RDR6-EVD_2	Chr5	5631015	53	658	0.0745428973277075	CG	GAG	rdr6_F6+	Active
1	RDR6-EVD_2	Chr5	5631016	24	204	0.105263157894737	CG	GAG	rdr6_F6+	Active
1	RDR6-EVD_2	Chr5	5631018	2	224	0.00884955752212389	CHH	GAG	rdr6_F6+	Active
1	RDR6-EVD_2	Chr5	5631020	1	230	0.00432900432900433	CHH	GAG	rdr6_F6+	Active
1	RDR6-EVD_2	Chr5	5631021	13	697	0.0183098591549296	CHH	GAG	rdr6_F6+	Active
1	RDR6-EVD_2	Chr5	5631024	2	230	0.00862068965517241	CHH	GAG	rdr6_F6+	Active
1	RDR6-EVD_2	Chr5	5631026	13	693	0.018413597733711	CHH	GAG	rdr6_F6+	Active
1	RDR6-EVD_2	Chr5	5631029	2	227	0.00873362445414847	CHH	GAG	rdr6_F6+	Active
1	RDR6-EVD_2	Chr5	5631030	2	225	0.00881057268722467	CHH	GAG	rdr6_F6+	Active
1	RDR6-EVD_2	Chr5	5631032	2	222	0.00892857142857143	CHH	GAG	rdr6_F6+	Active
1	RDR6-EVD_2	Chr5	5631036	4	218	0.018018018018018	CHH	GAG	rdr6_F6+	Active
1	RDR6-EVD_2	Chr5	5631037	1	224	0.00444444444444444	CHH	GAG	rdr6_F6+	Active
1	RDR6-EVD_2	Chr5	5631039	5	699	0.00710227272727273	CHH	GAG	rdr6_F6+	Active
1	RDR6-EVD_2	Chr5	5631041	5	697	0.00712250712250712	CHH	GAG	rdr6_F6+	Active
1	RDR6-EVD_2	Chr5	5631042	11	691	0.0156695156695157	CHH	GAG	rdr6_F6+	Active
1	RDR6-EVD_2	Chr5	5631045	9	690	0.0128755364806867	CHH	GAG	rdr6_F6+	Active
1	RDR6-EVD_2	Chr5	5631047	5	684	0.00725689404934688	CHH	GAG	rdr6_F6+	Active
1	RDR6-EVD_2	Chr5	5631049	3	687	0.00434782608695652	CHH	GAG	rdr6_F6+	Active
1	RDR6-EVD_2	Chr5	5631050	7	682	0.0101596516690856	CHH	GAG	rdr6_F6+	Active
1	RDR6-EVD_2	Chr5	5631057	4	690	0.00576368876080692	CHH	GAG	rdr6_F6+	Active
1	RDR6-EVD_2	Chr5	5631058	23	665	0.0334302325581395	CHG	GAG	rdr6_F6+	Active
1	RDR6-EVD_2	Chr5	5631060	8	218	0.0353982300884956	CHG	GAG	rdr6_F6+	Active
1	RDR6-EVD_2	Chr5	5631061	0	226	0	CHH	GAG	rdr6_F6+	Active
1	RDR6-EVD_2	Chr5	5631062	0	225	0	CHH	GAG	rdr6_F6+	Active
1	RDR6-EVD_2	Chr5	5631065	25	661	0.0364431486880466	CHH	GAG	rdr6_F6+	Active
1	RDR6-EVD_2	Chr5	5631069	1	234	0.00425531914893617	CHH	GAG	rdr6_F6+	Active
1	RDR6-EVD_2	Chr5	5631071	3	678	0.00440528634361234	CHH	GAG	rdr6_F6+	Active
1	RDR6-EVD_2	Chr5	5631072	11	668	0.01620029455081	CHH	GAG	rdr6_F6+	Active
1	RDR6-EVD_2	Chr5	5631081	8	698	0.0113314447592068	CHH	GAG	rdr6_F6+	Active
1	RDR6-EVD_2	Chr5	5631083	9	698	0.0127298444130127	CHH	GAG	rdr6_F6+	Active
1	RDR6-EVD_2	Chr5	5631086	1	255	0.00390625	CHH	GAG	rdr6_F6+	Active
1	RDR6-EVD_2	Chr5	5631087	7	695	0.00997150997150997	CHH	GAG	rdr6_F6+	Active
1	RDR6-EVD_2	Chr5	5631091	4	259	0.0152091254752852	CHH	GAG	rdr6_F6+	Active
1	RDR6-EVD_2	Chr5	5631092	2	258	0.00769230769230769	CHH	GAG	rdr6_F6+	Active
1	RDR6-EVD_2	Chr5	5631094	103	595	0.14756446991404	CG	GAG	rdr6_F6+	Active
1	RDR6-EVD_2	Chr5	5631095	48	217	0.181132075471698	CG	GAG	rdr6_F6+	Active
1	RDR6-EVD_2	Chr5	5631096	4	258	0.0152671755725191	CHG	GAG	rdr6_F6+	Active
1	RDR6-EVD_2	Chr5	5631098	2	259	0.00766283524904215	CHH	GAG	rdr6_F6+	Active
1	RDR6-EVD_2	Chr5	5631101	2	260	0.00763358778625954	CHH	GAG	rdr6_F6+	Active
1	RDR6-EVD_2	Chr5	5631105	6	671	0.00886262924667651	CHH	GAG	rdr6_F6+	Active
1	RDR6-EVD_2	Chr5	5631106	15	656	0.022354694485842	CHH	GAG	rdr6_F6+	Active
1	RDR6-EVD_2	Chr5	5631109	2	267	0.00743494423791822	CHH	GAG	rdr6_F6+	Active
1	RDR6-EVD_2	Chr5	5631111	9	655	0.0135542168674699	CHH	GAG	rdr6_F6+	Active
1	RDR6-EVD_2	Chr5	5631114	4	273	0.0144404332129964	CHH	GAG	rdr6_F6+	Active
1	RDR6-EVD_2	Chr5	5631117	4	279	0.0141342756183746	CHH	GAG	rdr6_F6+	Active
1	RDR6-EVD_2	Chr5	5631119	3	281	0.0105633802816901	CHH	GAG	rdr6_F6+	Active
1	RDR6-EVD_2	Chr5	5631120	4	282	0.013986013986014	CHH	GAG	rdr6_F6+	Active
1	RDR6-EVD_2	Chr5	5631122	3	280	0.0106007067137809	CHH	GAG	rdr6_F6+	Active
1	RDR6-EVD_2	Chr5	5631124	2	276	0.00719424460431655	CHH	GAG	rdr6_F6+	Active
1	RDR6-EVD_2	Chr5	5631127	22	606	0.035031847133758	CHH	GAG	rdr6_F6+	Active
1	RDR6-EVD_2	Chr5	5631131	5	283	0.0173611111111111	CHH	GAG	rdr6_F6+	Active
1	RDR6-EVD_2	Chr5	5631135	37	571	0.0608552631578947	CHG	GAG	rdr6_F6+	Active
1	RDR6-EVD_2	Chr5	5631137	14	280	0.0476190476190476	CHG	GAG	rdr6_F6+	Active
1	RDR6-EVD_2	Chr5	5631141	6	293	0.020066889632107	CHH	GAG	rdr6_F6+	Active
1	RDR6-EVD_2	Chr5	5631143	3	297	0.01	CHH	GAG	rdr6_F6+	Active
1	RDR6-EVD_2	Chr5	5631144	16	582	0.0267558528428094	CHH	GAG	rdr6_F6+	Active
1	RDR6-EVD_2	Chr5	5631147	3	310	0.00958466453674121	CHH	GAG	rdr6_F6+	Active
1	RDR6-EVD_2	Chr5	5631148	4	311	0.0126984126984127	CHH	GAG	rdr6_F6+	Active
1	RDR6-EVD_2	Chr5	5631151	17	561	0.0294117647058824	CHH	GAG	rdr6_F6+	Active
1	RDR6-EVD_2	Chr5	5631154	36	536	0.0629370629370629	CHG	GAG	rdr6_F6+	Active
1	RDR6-EVD_2	Chr5	5631155	186	386	0.325174825174825	CG	GAG	rdr6_F6+	Active
1	RDR6-EVD_2	Chr5	5631156	107	218	0.329230769230769	CG	GAG	rdr6_F6+	Active
1	RDR6-EVD_2	Chr5	5631157	8	316	0.0246913580246914	CHG	GAG	rdr6_F6+	Active
1	RDR6-EVD_2	Chr5	5631158	4	320	0.0123456790123457	CHH	GAG	rdr6_F6+	Active
1	RDR6-EVD_2	Chr5	5631159	21	541	0.0373665480427046	CHH	GAG	rdr6_F6+	Active
1	RDR6-EVD_2	Chr5	5631165	7	329	0.0208333333333333	CHH	GAG	rdr6_F6+	Active
1	RDR6-EVD_2	Chr5	5631166	4	332	0.0119047619047619	CHH	GAG	rdr6_F6+	Active
1	RDR6-EVD_2	Chr5	5631168	5	331	0.0148809523809524	CHH	GAG	rdr6_F6+	Active
1	RDR6-EVD_2	Chr5	5631169	3	334	0.00890207715133531	CHH	GAG	rdr6_F6+	Active
1	RDR6-EVD_2	Chr5	5631175	4	343	0.0115273775216138	CHH	GAG	rdr6_F6+	Active
1	RDR6-EVD_2	Chr5	5631177	5	341	0.0144508670520231	CHH	GAG	rdr6_F6+	Active
1	RDR6-EVD_2	Chr5	5631180	9	512	0.017274472168906	CHH	GAG	rdr6_F6+	Active
1	RDR6-EVD_2	Chr5	5631182	10	506	0.0193798449612403	CHH	GAG	rdr6_F6+	Active
1	RDR6-EVD_2	Chr5	5631185	7	498	0.0138613861386139	CHH	GAG	rdr6_F6+	Active
1	RDR6-EVD_2	Chr5	5631187	51	448	0.102204408817635	CG	GAG	rdr6_F6+	Active
1	RDR6-EVD_2	Chr5	5631188	25	323	0.0718390804597701	CG	GAG	rdr6_F6+	Active
1	RDR6-EVD_2	Chr5	5631189	3	348	0.00854700854700855	CHG	GAG	rdr6_F6+	Active
1	RDR6-EVD_2	Chr5	5631190	19	475	0.0384615384615385	CHH	GAG	rdr6_F6+	Active
1	RDR6-EVD_2	Chr5	5631194	16	469	0.0329896907216495	CHH	GAG	rdr6_F6+	Active
1	RDR6-EVD_2	Chr5	5631198	5	356	0.0138504155124654	CHH	GAG	rdr6_F6+	Active
1	RDR6-EVD_2	Chr5	5631199	2	362	0.00549450549450549	CHH	GAG	rdr6_F6+	Active
1	RDR6-EVD_2	Chr5	5631201	5	360	0.0136986301369863	CHH	GAG	rdr6_F6+	Active
1	RDR6-EVD_2	Chr5	5631204	5	355	0.0138888888888889	CHH	GAG	rdr6_F6+	Active
1	RDR6-EVD_2	Chr5	5631207	6	363	0.016260162601626	CHH	GAG	rdr6_F6+	Active
1	RDR6-EVD_2	Chr5	5631209	3	372	0.008	CHH	GAG	rdr6_F6+	Active
1	RDR6-EVD_2	Chr5	5631210	3	376	0.0079155672823219	CHH	GAG	rdr6_F6+	Active
1	RDR6-EVD_2	Chr5	5631211	107	349	0.234649122807018	CG	GAG	rdr6_F6+	Active
1	RDR6-EVD_2	Chr5	5631212	69	308	0.183023872679045	CG	GAG	rdr6_F6+	Active
1	RDR6-EVD_2	Chr5	5631215	17	434	0.0376940133037694	CHH	GAG	rdr6_F6+	Active
1	RDR6-EVD_2	Chr5	5631219	7	393	0.0175	CHH	GAG	rdr6_F6+	Active
1	RDR6-EVD_2	Chr5	5631220	7	392	0.0175438596491228	CHH	GAG	rdr6_F6+	Active
1	RDR6-EVD_2	Chr5	5631222	6	396	0.0149253731343284	CHH	GAG	rdr6_F6+	Active
1	RDR6-EVD_2	Chr5	5631224	9	388	0.0226700251889169	CHH	GAG	rdr6_F6+	Active
1	RDR6-EVD_2	Chr5	5631227	17	407	0.0400943396226415	CHH	GAG	rdr6_F6+	Active
1	RDR6-EVD_2	Chr5	5631230	12	392	0.0297029702970297	CHH	GAG	rdr6_F6+	Active
1	RDR6-EVD_2	Chr5	5631234	13	394	0.0319410319410319	CHH	GAG	rdr6_F6+	Active
1	RDR6-EVD_2	Chr5	5631236	12	391	0.0297766749379653	CHH	GAG	rdr6_F6+	Active
1	RDR6-EVD_2	Chr5	5631237	13	392	0.0320987654320988	CHH	GAG	rdr6_F6+	Active
1	RDR6-EVD_2	Chr5	5631241	13	400	0.0314769975786925	CHH	GAG	rdr6_F6+	Active
1	RDR6-EVD_2	Chr5	5631246	14	390	0.0346534653465347	CHG	GAG	rdr6_F6+	Active
1	RDR6-EVD_2	Chr5	5631248	12	423	0.0275862068965517	CHG	GAG	rdr6_F6+	Active
1	RDR6-EVD_2	Chr5	5631251	19	433	0.0420353982300885	CHH	GAG	rdr6_F6+	Active
1	RDR6-EVD_2	Chr5	5631253	7	399	0.0172413793103448	CHH	GAG	rdr6_F6+	Active
1	RDR6-EVD_2	Chr5	5631256	13	458	0.0276008492569002	CHH	GAG	rdr6_F6+	Active
1	RDR6-EVD_2	Chr5	5631258	8	459	0.0171306209850107	CHH	GAG	rdr6_F6+	Active
1	RDR6-EVD_2	Chr5	5631261	6	404	0.0146341463414634	CHH	GAG	rdr6_F6+	Active
1	RDR6-EVD_2	Chr5	5631265	13	472	0.0268041237113402	CHH	GAG	rdr6_F6+	Active
1	RDR6-EVD_2	Chr5	5631269	10	483	0.0202839756592292	CHH	GAG	rdr6_F6+	Active
1	RDR6-EVD_2	Chr5	5631272	9	492	0.0179640718562874	CHH	GAG	rdr6_F6+	Active
1	RDR6-EVD_2	Chr5	5631275	11	491	0.0219123505976096	CHH	GAG	rdr6_F6+	Active
1	RDR6-EVD_2	Chr5	5631276	8	484	0.016260162601626	CHH	GAG	rdr6_F6+	Active
1	RDR6-EVD_2	Chr5	5631277	3	500	0.00596421471172962	CHH	GAG	rdr6_F6+	Active
1	RDR6-EVD_2	Chr5	5631278	4	398	0.00995024875621891	CHH	GAG	rdr6_F6+	Active
1	RDR6-EVD_2	Chr5	5631279	4	401	0.00987654320987654	CHH	GAG	rdr6_F6+	Active
1	RDR6-EVD_2	Chr5	5631281	6	401	0.0147420147420147	CHH	GAG	rdr6_F6+	Active
1	RDR6-EVD_2	Chr5	5631283	3	408	0.0072992700729927	CHH	GAG	rdr6_F6+	Active
1	RDR6-EVD_2	Chr5	5631284	8	403	0.0194647201946472	CHH	GAG	rdr6_F6+	Active
1	RDR6-EVD_2	Chr5	5631288	8	512	0.0153846153846154	CHH	GAG	rdr6_F6+	Active
1	RDR6-EVD_2	Chr5	5631290	9	389	0.0226130653266332	CHH	GAG	rdr6_F6+	Active
1	RDR6-EVD_2	Chr5	5631295	6	529	0.011214953271028	CHH	GAG	rdr6_F6+	Active
1	RDR6-EVD_2	Chr5	5631298	6	540	0.010989010989011	CHH	GAG	rdr6_F6+	Active
1	RDR6-EVD_2	Chr5	5631299	6	544	0.0109090909090909	CHH	GAG	rdr6_F6+	Active
1	RDR6-EVD_2	Chr5	5631302	10	544	0.0180505415162455	CHH	GAG	rdr6_F6+	Active
1	RDR6-EVD_2	Chr5	5631303	10	400	0.024390243902439	CHH	GAG	rdr6_F6+	Active
1	RDR6-EVD_2	Chr5	5631306	6	407	0.0145278450363196	CHH	GAG	rdr6_F6+	Active
1	RDR6-EVD_2	Chr5	5631309	2	417	0.00477326968973747	CHH	GAG	rdr6_F6+	Active
1	RDR6-EVD_2	Chr5	5631310	2	416	0.00478468899521531	CHH	GAG	rdr6_F6+	Active
1	RDR6-EVD_2	Chr5	5631312	5	412	0.0119904076738609	CHH	GAG	rdr6_F6+	Active
1	RDR6-EVD_2	Chr5	5631314	3	415	0.00717703349282297	CHH	GAG	rdr6_F6+	Active
1	RDR6-EVD_2	Chr5	5631315	2	419	0.00475059382422803	CHH	GAG	rdr6_F6+	Active
1	RDR6-EVD_2	Chr5	5631317	27	391	0.0645933014354067	CHH	GAG	rdr6_F6+	Active
1	RDR6-EVD_2	Chr5	5631320	5	594	0.00834724540901502	CHH	GAG	rdr6_F6+	Active
1	RDR6-EVD_2	Chr5	5631321	2	409	0.0048661800486618	CHH	GAG	rdr6_F6+	Active
1	RDR6-EVD_2	Chr5	5631322	14	395	0.0342298288508557	CHG	GAG	rdr6_F6+	Active
1	RDR6-EVD_2	Chr5	5631323	116	290	0.285714285714286	CG	GAG	rdr6_F6+	Active
1	RDR6-EVD_2	Chr5	5631324	161	446	0.265238879736409	CG	GAG	rdr6_F6+	Active
1	RDR6-EVD_2	Chr5	5631325	2	403	0.00493827160493827	CHH	GAG	rdr6_F6+	Active
1	RDR6-EVD_2	Chr5	5631326	16	390	0.0394088669950739	CHH	GAG	rdr6_F6+	Active
1	RDR6-EVD_2	Chr5	5631329	2	612	0.00325732899022801	CHH	GAG	rdr6_F6+	Active
1	RDR6-EVD_2	Chr5	5631332	9	396	0.0222222222222222	CHH	GAG	rdr6_F6+	Active
1	RDR6-EVD_2	Chr5	5631336	4	634	0.00626959247648903	CHH	GAG	rdr6_F6+	Active
1	RDR6-EVD_2	Chr5	5631338	3	405	0.00735294117647059	CHH	GAG	rdr6_F6+	Active
1	RDR6-EVD_2	Chr5	5631340	16	386	0.0398009950248756	CHH	GAG	rdr6_F6+	Active
1	RDR6-EVD_2	Chr5	5631343	4	656	0.00606060606060606	CHH	GAG	rdr6_F6+	Active
1	RDR6-EVD_2	Chr5	5631345	5	645	0.00769230769230769	CHH	GAG	rdr6_F6+	Active
1	RDR6-EVD_2	Chr5	5631346	2	389	0.0051150895140665	CHH	GAG	rdr6_F6+	Active
1	RDR6-EVD_2	Chr5	5631348	6	385	0.0153452685421995	CHH	GAG	rdr6_F6+	Active
1	RDR6-EVD_2	Chr5	5631351	4	394	0.0100502512562814	CHH	GAG	rdr6_F6+	Active
1	RDR6-EVD_2	Chr5	5631353	5	390	0.0126582278481013	CHH	GAG	rdr6_F6+	Active
1	RDR6-EVD_2	Chr5	5631355	11	379	0.0282051282051282	CHH	GAG	rdr6_F6+	Active
1	RDR6-EVD_2	Chr5	5631357	16	370	0.0414507772020725	CHH	GAG	rdr6_F6+	Active
1	RDR6-EVD_2	Chr5	5631360	5	685	0.0072463768115942	CHH	GAG	rdr6_F6+	Active
1	RDR6-EVD_2	Chr5	5631364	1	388	0.0025706940874036	CHH	GAG	rdr6_F6+	Active
1	RDR6-EVD_2	Chr5	5631366	6	380	0.0155440414507772	CHH	GAG	rdr6_F6+	Active
1	RDR6-EVD_2	Chr5	5631369	5	688	0.00721500721500722	CHH	GAG	rdr6_F6+	Active
1	RDR6-EVD_2	Chr5	5631371	10	683	0.0144300144300144	CHH	GAG	rdr6_F6+	Active
1	RDR6-EVD_2	Chr5	5631372	0	692	0	CHH	GAG	rdr6_F6+	Active
1	RDR6-EVD_2	Chr5	5631374	1	698	0.00143061516452074	CHH	GAG	rdr6_F6+	Active
1	RDR6-EVD_2	Chr5	5631375	5	391	0.0126262626262626	CHH	GAG	rdr6_F6+	Active
1	RDR6-EVD_2	Chr5	5631379	0	697	0	CHH	GAG	rdr6_F6+	Active
1	RDR6-EVD_2	Chr5	5631381	8	400	0.0196078431372549	CHH	GAG	rdr6_F6+	Active
1	RDR6-EVD_2	Chr5	5631384	2	699	0.00285306704707561	CHH	GAG	rdr6_F6+	Active
1	RDR6-EVD_2	Chr5	5631385	8	400	0.0196078431372549	CHG	GAG	rdr6_F6+	Active
1	RDR6-EVD_2	Chr5	5631386	127	290	0.304556354916067	CG	GAG	rdr6_F6+	Active
1	RDR6-EVD_2	Chr5	5631387	187	524	0.263009845288326	CG	GAG	rdr6_F6+	Active
1	RDR6-EVD_2	Chr5	5631388	17	701	0.0236768802228412	CHG	GAG	rdr6_F6+	Active
1	RDR6-EVD_2	Chr5	5631389	1	711	0.00140449438202247	CHH	GAG	rdr6_F6+	Active
1	RDR6-EVD_2	Chr5	5631391	4	425	0.00932400932400932	CHH	GAG	rdr6_F6+	Active
1	RDR6-EVD_2	Chr5	5631394	164	266	0.381395348837209	CG	GAG	rdr6_F6+	Active
1	RDR6-EVD_2	Chr5	5631395	214	452	0.321321321321321	CG	GAG	rdr6_F6+	Active
1	RDR6-EVD_2	Chr5	5631399	5	691	0.00718390804597701	CHH	GAG	rdr6_F6+	Active
1	RDR6-EVD_2	Chr5	5631400	6	689	0.00863309352517986	CHH	GAG	rdr6_F6+	Active
2	RDR6-EVD_9	Chr5	5630540	4	618	0.00643086816720257	CHH	GAG	rdr6_F6+	Active
2	RDR6-EVD_9	Chr5	5630541	5	621	0.00798722044728434	CHH	GAG	rdr6_F6+	Active
2	RDR6-EVD_9	Chr5	5630543	6	615	0.00966183574879227	CHH	GAG	rdr6_F6+	Active
2	RDR6-EVD_9	Chr5	5630545	4	803	0.00495662949194548	CHH	GAG	rdr6_F6+	Active
2	RDR6-EVD_9	Chr5	5630548	6	806	0.00738916256157635	CHH	GAG	rdr6_F6+	Active
2	RDR6-EVD_9	Chr5	5630550	9	803	0.0110837438423645	CHH	GAG	rdr6_F6+	Active
2	RDR6-EVD_9	Chr5	5630555	1	593	0.00168350168350168	CHH	GAG	rdr6_F6+	Active
2	RDR6-EVD_9	Chr5	5630558	1	593	0.00168350168350168	CHH	GAG	rdr6_F6+	Active
2	RDR6-EVD_9	Chr5	5630563	5	833	0.00596658711217184	CHH	GAG	rdr6_F6+	Active
2	RDR6-EVD_9	Chr5	5630566	58	777	0.0694610778443114	CG	GAG	rdr6_F6+	Active
2	RDR6-EVD_9	Chr5	5630567	38	563	0.0632279534109817	CG	GAG	rdr6_F6+	Active
2	RDR6-EVD_9	Chr5	5630568	13	591	0.021523178807947	CHG	GAG	rdr6_F6+	Active
2	RDR6-EVD_9	Chr5	5630570	1	594	0.00168067226890756	CHH	GAG	rdr6_F6+	Active
2	RDR6-EVD_9	Chr5	5630574	1	823	0.00121359223300971	CHH	GAG	rdr6_F6+	Active
2	RDR6-EVD_9	Chr5	5630577	4	823	0.00483675937122128	CHH	GAG	rdr6_F6+	Active
2	RDR6-EVD_9	Chr5	5630580	11	565	0.0190972222222222	CHH	GAG	rdr6_F6+	Active
2	RDR6-EVD_9	Chr5	5630581	2	576	0.00346020761245675	CHH	GAG	rdr6_F6+	Active
2	RDR6-EVD_9	Chr5	5630582	1	576	0.00173310225303293	CHH	GAG	rdr6_F6+	Active
2	RDR6-EVD_9	Chr5	5630583	1	576	0.00173310225303293	CHH	GAG	rdr6_F6+	Active
2	RDR6-EVD_9	Chr5	5630584	1	576	0.00173310225303293	CHH	GAG	rdr6_F6+	Active
2	RDR6-EVD_9	Chr5	5630588	2	832	0.00239808153477218	CHH	GAG	rdr6_F6+	Active
2	RDR6-EVD_9	Chr5	5630591	1	828	0.00120627261761158	CHH	GAG	rdr6_F6+	Active
2	RDR6-EVD_9	Chr5	5630592	5	826	0.00601684717208183	CHH	GAG	rdr6_F6+	Active
2	RDR6-EVD_9	Chr5	5630596	2	831	0.00240096038415366	CHH	GAG	rdr6_F6+	Active
2	RDR6-EVD_9	Chr5	5630599	2	554	0.00359712230215827	CHH	GAG	rdr6_F6+	Active
2	RDR6-EVD_9	Chr5	5630600	1	549	0.00181818181818182	CHH	GAG	rdr6_F6+	Active
2	RDR6-EVD_9	Chr5	5630602	14	812	0.0169491525423729	CHH	GAG	rdr6_F6+	Active
2	RDR6-EVD_9	Chr5	5630605	0	545	0	CHH	GAG	rdr6_F6+	Active
2	RDR6-EVD_9	Chr5	5630608	4	823	0.00483675937122128	CHH	GAG	rdr6_F6+	Active
2	RDR6-EVD_9	Chr5	5630611	5	820	0.00606060606060606	CHH	GAG	rdr6_F6+	Active
2	RDR6-EVD_9	Chr5	5630617	28	784	0.0344827586206897	CG	GAG	rdr6_F6+	Active
2	RDR6-EVD_9	Chr5	5630618	31	505	0.0578358208955224	CG	GAG	rdr6_F6+	Active
2	RDR6-EVD_9	Chr5	5630619	6	530	0.0111940298507463	CHG	GAG	rdr6_F6+	Active
2	RDR6-EVD_9	Chr5	5630621	3	529	0.0056390977443609	CHH	GAG	rdr6_F6+	Active
2	RDR6-EVD_9	Chr5	5630624	5	532	0.00931098696461825	CHH	GAG	rdr6_F6+	Active
2	RDR6-EVD_9	Chr5	5630626	1	537	0.00185873605947955	CHH	GAG	rdr6_F6+	Active
2	RDR6-EVD_9	Chr5	5630628	0	536	0	CHH	GAG	rdr6_F6+	Active
2	RDR6-EVD_9	Chr5	5630629	0	536	0	CHH	GAG	rdr6_F6+	Active
2	RDR6-EVD_9	Chr5	5630631	29	781	0.0358024691358025	CG	GAG	rdr6_F6+	Active
2	RDR6-EVD_9	Chr5	5630632	27	510	0.0502793296089385	CG	GAG	rdr6_F6+	Active
2	RDR6-EVD_9	Chr5	5630634	1	538	0.00185528756957328	CHH	GAG	rdr6_F6+	Active
2	RDR6-EVD_9	Chr5	5630635	1	542	0.00184162062615101	CHH	GAG	rdr6_F6+	Active
2	RDR6-EVD_9	Chr5	5630636	0	535	0	CHH	GAG	rdr6_F6+	Active
2	RDR6-EVD_9	Chr5	5630637	1	815	0.00122549019607843	CHH	GAG	rdr6_F6+	Active
2	RDR6-EVD_9	Chr5	5630641	15	512	0.0284629981024668	CHH	GAG	rdr6_F6+	Active
2	RDR6-EVD_9	Chr5	5630642	3	523	0.00570342205323194	CHH	GAG	rdr6_F6+	Active
2	RDR6-EVD_9	Chr5	5630644	2	515	0.00386847195357834	CHH	GAG	rdr6_F6+	Active
2	RDR6-EVD_9	Chr5	5630645	1	800	0.00124843945068664	CHH	GAG	rdr6_F6+	Active
2	RDR6-EVD_9	Chr5	5630646	1	805	0.00124069478908189	CHH	GAG	rdr6_F6+	Active
2	RDR6-EVD_9	Chr5	5630649	2	515	0.00386847195357834	CHH	GAG	rdr6_F6+	Active
2	RDR6-EVD_9	Chr5	5630654	3	803	0.00372208436724566	CHH	GAG	rdr6_F6+	Active
2	RDR6-EVD_9	Chr5	5630656	1	799	0.00125	CHH	GAG	rdr6_F6+	Active
2	RDR6-EVD_9	Chr5	5630659	15	786	0.0187265917602996	CHH	GAG	rdr6_F6+	Active
2	RDR6-EVD_9	Chr5	5630664	3	510	0.00584795321637427	CHH	GAG	rdr6_F6+	Active
2	RDR6-EVD_9	Chr5	5630665	1	803	0.00124378109452736	CHH	GAG	rdr6_F6+	Active
2	RDR6-EVD_9	Chr5	5630667	2	797	0.00250312891113892	CHH	GAG	rdr6_F6+	Active
2	RDR6-EVD_9	Chr5	5630668	14	785	0.0175219023779725	CHH	GAG	rdr6_F6+	Active
2	RDR6-EVD_9	Chr5	5630673	6	501	0.0118343195266272	CHH	GAG	rdr6_F6+	Active
2	RDR6-EVD_9	Chr5	5630676	5	483	0.0102459016393443	CHH	GAG	rdr6_F6+	Active
2	RDR6-EVD_9	Chr5	5630677	2	802	0.00248756218905473	CHH	GAG	rdr6_F6+	Active
2	RDR6-EVD_9	Chr5	5630678	6	798	0.00746268656716418	CHH	GAG	rdr6_F6+	Active
2	RDR6-EVD_9	Chr5	5630682	8	472	0.0166666666666667	CHH	GAG	rdr6_F6+	Active
2	RDR6-EVD_9	Chr5	5630685	5	469	0.0105485232067511	CHH	GAG	rdr6_F6+	Active
2	RDR6-EVD_9	Chr5	5630688	4	466	0.00851063829787234	CHH	GAG	rdr6_F6+	Active
2	RDR6-EVD_9	Chr5	5630691	6	461	0.012847965738758	CHH	GAG	rdr6_F6+	Active
2	RDR6-EVD_9	Chr5	5630695	33	734	0.0430247718383312	CG	GAG	rdr6_F6+	Active
2	RDR6-EVD_9	Chr5	5630696	21	455	0.0441176470588235	CG	GAG	rdr6_F6+	Active
2	RDR6-EVD_9	Chr5	5630697	8	469	0.0167714884696017	CHG	GAG	rdr6_F6+	Active
2	RDR6-EVD_9	Chr5	5630699	2	475	0.00419287211740042	CHH	GAG	rdr6_F6+	Active
2	RDR6-EVD_9	Chr5	5630701	6	741	0.00803212851405622	CHH	GAG	rdr6_F6+	Active
2	RDR6-EVD_9	Chr5	5630707	3	747	0.004	CHH	GAG	rdr6_F6+	Active
2	RDR6-EVD_9	Chr5	5630709	2	744	0.00268096514745308	CHH	GAG	rdr6_F6+	Active
2	RDR6-EVD_9	Chr5	5630710	18	720	0.024390243902439	CHG	GAG	rdr6_F6+	Active
2	RDR6-EVD_9	Chr5	5630711	57	678	0.0775510204081633	CG	GAG	rdr6_F6+	Active
2	RDR6-EVD_9	Chr5	5630712	34	452	0.0699588477366255	CG	GAG	rdr6_F6+	Active
2	RDR6-EVD_9	Chr5	5630714	2	507	0.00392927308447937	CHH	GAG	rdr6_F6+	Active
2	RDR6-EVD_9	Chr5	5630715	2	507	0.00392927308447937	CHH	GAG	rdr6_F6+	Active
2	RDR6-EVD_9	Chr5	5630718	2	502	0.00396825396825397	CHH	GAG	rdr6_F6+	Active
2	RDR6-EVD_9	Chr5	5630725	3	525	0.00568181818181818	CHH	GAG	rdr6_F6+	Active
2	RDR6-EVD_9	Chr5	5630726	3	522	0.00571428571428571	CHH	GAG	rdr6_F6+	Active
2	RDR6-EVD_9	Chr5	5630729	6	712	0.00835654596100279	CHH	GAG	rdr6_F6+	Active
2	RDR6-EVD_9	Chr5	5630730	16	700	0.0223463687150838	CHH	GAG	rdr6_F6+	Active
2	RDR6-EVD_9	Chr5	5630733	6	538	0.0110294117647059	CHH	GAG	rdr6_F6+	Active
2	RDR6-EVD_9	Chr5	5630735	5	549	0.00902527075812274	CHH	GAG	rdr6_F6+	Active
2	RDR6-EVD_9	Chr5	5630736	5	549	0.00902527075812274	CHH	GAG	rdr6_F6+	Active
2	RDR6-EVD_9	Chr5	5630739	13	693	0.018413597733711	CHH	GAG	rdr6_F6+	Active
2	RDR6-EVD_9	Chr5	5630742	4	551	0.00720720720720721	CHH	GAG	rdr6_F6+	Active
2	RDR6-EVD_9	Chr5	5630743	17	692	0.0239774330042313	CHG	GAG	rdr6_F6+	Active
2	RDR6-EVD_9	Chr5	5630745	10	543	0.0180831826401447	CHG	GAG	rdr6_F6+	Active
2	RDR6-EVD_9	Chr5	5630747	4	689	0.00577200577200577	CHH	GAG	rdr6_F6+	Active
2	RDR6-EVD_9	Chr5	5630748	4	696	0.00571428571428571	CHH	GAG	rdr6_F6+	Active
2	RDR6-EVD_9	Chr5	5630751	7	538	0.0128440366972477	CHH	GAG	rdr6_F6+	Active
2	RDR6-EVD_9	Chr5	5630752	5	683	0.00726744186046512	CHH	GAG	rdr6_F6+	Active
2	RDR6-EVD_9	Chr5	5630754	7	686	0.0101010101010101	CHH	GAG	rdr6_F6+	Active
2	RDR6-EVD_9	Chr5	5630757	6	680	0.0087463556851312	CHH	GAG	rdr6_F6+	Active
2	RDR6-EVD_9	Chr5	5630760	13	673	0.0189504373177843	CHH	GAG	rdr6_F6+	Active
2	RDR6-EVD_9	Chr5	5630765	2	693	0.00287769784172662	CHH	GAG	rdr6_F6+	Active
2	RDR6-EVD_9	Chr5	5630767	5	688	0.00721500721500722	CHH	GAG	rdr6_F6+	Active
2	RDR6-EVD_9	Chr5	5630769	6	690	0.00862068965517241	CHH	GAG	rdr6_F6+	Active
2	RDR6-EVD_9	Chr5	5630772	5	528	0.00938086303939963	CHH	GAG	rdr6_F6+	Active
2	RDR6-EVD_9	Chr5	5630776	0	684	0	CHH	GAG	rdr6_F6+	Active
2	RDR6-EVD_9	Chr5	5630777	2	684	0.00291545189504373	CHH	GAG	rdr6_F6+	Active
2	RDR6-EVD_9	Chr5	5630779	14	667	0.0205580029368576	CHH	GAG	rdr6_F6+	Active
2	RDR6-EVD_9	Chr5	5630784	15	665	0.0220588235294118	CHH	GAG	rdr6_F6+	Active
2	RDR6-EVD_9	Chr5	5630787	25	501	0.0475285171102662	CHH	GAG	rdr6_F6+	Active
2	RDR6-EVD_9	Chr5	5630789	7	518	0.0133333333333333	CHH	GAG	rdr6_F6+	Active
2	RDR6-EVD_9	Chr5	5630790	7	515	0.0134099616858238	CHH	GAG	rdr6_F6+	Active
2	RDR6-EVD_9	Chr5	5630791	5	516	0.00959692898272553	CHH	GAG	rdr6_F6+	Active
2	RDR6-EVD_9	Chr5	5630795	1	682	0.00146412884333821	CHH	GAG	rdr6_F6+	Active
2	RDR6-EVD_9	Chr5	5630797	4	680	0.00584795321637427	CHH	GAG	rdr6_F6+	Active
2	RDR6-EVD_9	Chr5	5630801	38	636	0.056379821958457	CHG	GAG	rdr6_F6+	Active
2	RDR6-EVD_9	Chr5	5630803	36	468	0.0714285714285714	CHG	GAG	rdr6_F6+	Active
2	RDR6-EVD_9	Chr5	5630805	5	496	0.00998003992015968	CHH	GAG	rdr6_F6+	Active
2	RDR6-EVD_9	Chr5	5630807	8	492	0.016	CHH	GAG	rdr6_F6+	Active
2	RDR6-EVD_9	Chr5	5630809	8	656	0.0120481927710843	CHG	GAG	rdr6_F6+	Active
2	RDR6-EVD_9	Chr5	5630811	18	459	0.0377358490566038	CHG	GAG	rdr6_F6+	Active
2	RDR6-EVD_9	Chr5	5630812	6	659	0.00902255639097744	CHH	GAG	rdr6_F6+	Active
2	RDR6-EVD_9	Chr5	5630817	6	466	0.0127118644067797	CHH	GAG	rdr6_F6+	Active
2	RDR6-EVD_9	Chr5	5630819	5	460	0.010752688172043	CHH	GAG	rdr6_F6+	Active
2	RDR6-EVD_9	Chr5	5630822	14	446	0.0304347826086957	CHH	GAG	rdr6_F6+	Active
2	RDR6-EVD_9	Chr5	5630824	5	456	0.0108459869848156	CHH	GAG	rdr6_F6+	Active
2	RDR6-EVD_9	Chr5	5630825	4	458	0.00865800865800866	CHH	GAG	rdr6_F6+	Active
2	RDR6-EVD_9	Chr5	5630826	4	458	0.00865800865800866	CHH	GAG	rdr6_F6+	Active
2	RDR6-EVD_9	Chr5	5630830	5	657	0.00755287009063444	CHH	GAG	rdr6_F6+	Active
2	RDR6-EVD_9	Chr5	5630832	3	660	0.00452488687782805	CHH	GAG	rdr6_F6+	Active
2	RDR6-EVD_9	Chr5	5630840	14	639	0.0214395099540582	CG	GAG	rdr6_F6+	Active
2	RDR6-EVD_9	Chr5	5630841	16	410	0.0375586854460094	CG	GAG	rdr6_F6+	Active
2	RDR6-EVD_9	Chr5	5630843	6	420	0.0140845070422535	CHH	GAG	rdr6_F6+	Active
2	RDR6-EVD_9	Chr5	5630847	5	411	0.0120192307692308	CHH	GAG	rdr6_F6+	Active
2	RDR6-EVD_9	Chr5	5630848	6	409	0.0144578313253012	CHH	GAG	rdr6_F6+	Active
2	RDR6-EVD_9	Chr5	5630849	7	403	0.0170731707317073	CHH	GAG	rdr6_F6+	Active
2	RDR6-EVD_9	Chr5	5630852	66	590	0.100609756097561	CG	GAG	rdr6_F6+	Active
2	RDR6-EVD_9	Chr5	5630853	47	357	0.116336633663366	CG	GAG	rdr6_F6+	Active
2	RDR6-EVD_9	Chr5	5630857	103	550	0.157733537519142	CG	GAG	rdr6_F6+	Active
2	RDR6-EVD_9	Chr5	5630858	80	305	0.207792207792208	CG	GAG	rdr6_F6+	Active
2	RDR6-EVD_9	Chr5	5630864	13	349	0.0359116022099447	CHH	GAG	rdr6_F6+	Active
2	RDR6-EVD_9	Chr5	5630866	4	646	0.00615384615384615	CHH	GAG	rdr6_F6+	Active
2	RDR6-EVD_9	Chr5	5630867	13	640	0.0199081163859112	CHG	GAG	rdr6_F6+	Active
2	RDR6-EVD_9	Chr5	5630868	125	526	0.192012288786482	CG	GAG	rdr6_F6+	Active
2	RDR6-EVD_9	Chr5	5630869	86	272	0.240223463687151	CG	GAG	rdr6_F6+	Active
2	RDR6-EVD_9	Chr5	5630870	91	568	0.138088012139605	CG	GAG	rdr6_F6+	Active
2	RDR6-EVD_9	Chr5	5630871	63	288	0.179487179487179	CG	GAG	rdr6_F6+	Active
2	RDR6-EVD_9	Chr5	5630873	3	339	0.0087719298245614	CHH	GAG	rdr6_F6+	Active
2	RDR6-EVD_9	Chr5	5630877	10	318	0.0304878048780488	CHH	GAG	rdr6_F6+	Active
2	RDR6-EVD_9	Chr5	5630880	4	308	0.0128205128205128	CHH	GAG	rdr6_F6+	Active
2	RDR6-EVD_9	Chr5	5630882	2	301	0.0066006600660066	CHH	GAG	rdr6_F6+	Active
2	RDR6-EVD_9	Chr5	5630885	6	287	0.0204778156996587	CHH	GAG	rdr6_F6+	Active
2	RDR6-EVD_9	Chr5	5630888	4	286	0.0137931034482759	CHH	GAG	rdr6_F6+	Active
2	RDR6-EVD_9	Chr5	5630889	2	286	0.00694444444444444	CHH	GAG	rdr6_F6+	Active
2	RDR6-EVD_9	Chr5	5630890	63	596	0.0955993930197269	CG	GAG	rdr6_F6+	Active
2	RDR6-EVD_9	Chr5	5630891	44	241	0.154385964912281	CG	GAG	rdr6_F6+	Active
2	RDR6-EVD_9	Chr5	5630897	37	619	0.0564024390243902	CG	GAG	rdr6_F6+	Active
2	RDR6-EVD_9	Chr5	5630898	31	249	0.110714285714286	CG	GAG	rdr6_F6+	Active
2	RDR6-EVD_9	Chr5	5630901	7	657	0.0105421686746988	CHH	GAG	rdr6_F6+	Active
2	RDR6-EVD_9	Chr5	5630905	1	271	0.00367647058823529	CHH	GAG	rdr6_F6+	Active
2	RDR6-EVD_9	Chr5	5630907	42	628	0.0626865671641791	CHH	GAG	rdr6_F6+	Active
2	RDR6-EVD_9	Chr5	5630910	4	264	0.0149253731343284	CHH	GAG	rdr6_F6+	Active
2	RDR6-EVD_9	Chr5	5630913	6	264	0.0222222222222222	CHH	GAG	rdr6_F6+	Active
2	RDR6-EVD_9	Chr5	5630915	7	664	0.0104321907600596	CHH	GAG	rdr6_F6+	Active
2	RDR6-EVD_9	Chr5	5630919	10	251	0.0383141762452107	CHH	GAG	rdr6_F6+	Active
2	RDR6-EVD_9	Chr5	5630921	6	251	0.0233463035019455	CHH	GAG	rdr6_F6+	Active
2	RDR6-EVD_9	Chr5	5630926	11	686	0.0157819225251076	CHH	GAG	rdr6_F6+	Active
2	RDR6-EVD_9	Chr5	5630931	1	696	0.00143472022955524	CHH	GAG	rdr6_F6+	Active
2	RDR6-EVD_9	Chr5	5630933	4	697	0.00570613409415121	CHH	GAG	rdr6_F6+	Active
2	RDR6-EVD_9	Chr5	5630937	6	216	0.027027027027027	CHH	GAG	rdr6_F6+	Active
2	RDR6-EVD_9	Chr5	5630938	1	221	0.0045045045045045	CHH	GAG	rdr6_F6+	Active
2	RDR6-EVD_9	Chr5	5630942	3	216	0.0136986301369863	CHH	GAG	rdr6_F6+	Active
2	RDR6-EVD_9	Chr5	5630945	11	707	0.0153203342618384	CHG	GAG	rdr6_F6+	Active
2	RDR6-EVD_9	Chr5	5630947	3	213	0.0138888888888889	CHG	GAG	rdr6_F6+	Active
2	RDR6-EVD_9	Chr5	5630948	0	218	0	CHH	GAG	rdr6_F6+	Active
2	RDR6-EVD_9	Chr5	5630950	4	728	0.00546448087431694	CHH	GAG	rdr6_F6+	Active
2	RDR6-EVD_9	Chr5	5630951	9	723	0.0122950819672131	CHH	GAG	rdr6_F6+	Active
2	RDR6-EVD_9	Chr5	5630956	1	221	0.0045045045045045	CHH	GAG	rdr6_F6+	Active
2	RDR6-EVD_9	Chr5	5630957	1	220	0.00452488687782805	CHH	GAG	rdr6_F6+	Active
2	RDR6-EVD_9	Chr5	5630959	18	738	0.0238095238095238	CHG	GAG	rdr6_F6+	Active
2	RDR6-EVD_9	Chr5	5630961	2	219	0.00904977375565611	CHG	GAG	rdr6_F6+	Active
2	RDR6-EVD_9	Chr5	5630964	8	759	0.0104302477183833	CHH	GAG	rdr6_F6+	Active
2	RDR6-EVD_9	Chr5	5630967	3	214	0.0138248847926267	CHH	GAG	rdr6_F6+	Active
2	RDR6-EVD_9	Chr5	5630969	3	215	0.0137614678899083	CHH	GAG	rdr6_F6+	Active
2	RDR6-EVD_9	Chr5	5630971	2	212	0.00934579439252336	CHH	GAG	rdr6_F6+	Active
2	RDR6-EVD_9	Chr5	5630972	5	768	0.00646830530401035	CHH	GAG	rdr6_F6+	Active
2	RDR6-EVD_9	Chr5	5630975	6	207	0.028169014084507	CHH	GAG	rdr6_F6+	Active
2	RDR6-EVD_9	Chr5	5630977	1	214	0.00465116279069767	CHH	GAG	rdr6_F6+	Active
2	RDR6-EVD_9	Chr5	5630978	0	216	0	CHH	GAG	rdr6_F6+	Active
2	RDR6-EVD_9	Chr5	5630979	9	746	0.0119205298013245	CHG	GAG	rdr6_F6+	Active
2	RDR6-EVD_9	Chr5	5630980	92	671	0.120576671035387	CG	GAG	rdr6_F6+	Active
2	RDR6-EVD_9	Chr5	5630981	27	191	0.123853211009174	CG	GAG	rdr6_F6+	Active
2	RDR6-EVD_9	Chr5	5630982	3	215	0.0137614678899083	CHG	GAG	rdr6_F6+	Active
2	RDR6-EVD_9	Chr5	5630983	0	218	0	CHH	GAG	rdr6_F6+	Active
2	RDR6-EVD_9	Chr5	5630986	70	707	0.0900900900900901	CG	GAG	rdr6_F6+	Active
2	RDR6-EVD_9	Chr5	5630987	21	196	0.0967741935483871	CG	GAG	rdr6_F6+	Active
2	RDR6-EVD_9	Chr5	5630988	7	766	0.00905562742561449	CHH	GAG	rdr6_F6+	Active
2	RDR6-EVD_9	Chr5	5630991	7	214	0.0316742081447964	CHH	GAG	rdr6_F6+	Active
2	RDR6-EVD_9	Chr5	5630993	3	772	0.00387096774193548	CHH	GAG	rdr6_F6+	Active
2	RDR6-EVD_9	Chr5	5630994	10	765	0.0129032258064516	CHG	GAG	rdr6_F6+	Active
2	RDR6-EVD_9	Chr5	5630995	114	662	0.146907216494845	CG	GAG	rdr6_F6+	Active
2	RDR6-EVD_9	Chr5	5630996	35	181	0.162037037037037	CG	GAG	rdr6_F6+	Active
2	RDR6-EVD_9	Chr5	5630999	2	212	0.00934579439252336	CHH	GAG	rdr6_F6+	Active
2	RDR6-EVD_9	Chr5	5631003	5	777	0.00639386189258312	CHH	GAG	rdr6_F6+	Active
2	RDR6-EVD_9	Chr5	5631005	5	781	0.00636132315521628	CHH	GAG	rdr6_F6+	Active
2	RDR6-EVD_9	Chr5	5631006	6	783	0.00760456273764259	CHH	GAG	rdr6_F6+	Active
2	RDR6-EVD_9	Chr5	5631008	78	706	0.0994897959183673	CG	GAG	rdr6_F6+	Active
2	RDR6-EVD_9	Chr5	5631009	27	185	0.127358490566038	CG	GAG	rdr6_F6+	Active
2	RDR6-EVD_9	Chr5	5631013	3	207	0.0142857142857143	CHH	GAG	rdr6_F6+	Active
2	RDR6-EVD_9	Chr5	5631014	1	211	0.00471698113207547	CHH	GAG	rdr6_F6+	Active
2	RDR6-EVD_9	Chr5	5631015	68	726	0.0856423173803526	CG	GAG	rdr6_F6+	Active
2	RDR6-EVD_9	Chr5	5631016	19	192	0.0900473933649289	CG	GAG	rdr6_F6+	Active
2	RDR6-EVD_9	Chr5	5631018	1	211	0.00471698113207547	CHH	GAG	rdr6_F6+	Active
2	RDR6-EVD_9	Chr5	5631020	1	210	0.004739336492891	CHH	GAG	rdr6_F6+	Active
2	RDR6-EVD_9	Chr5	5631021	9	794	0.0112079701120797	CHH	GAG	rdr6_F6+	Active
2	RDR6-EVD_9	Chr5	5631024	2	214	0.00925925925925926	CHH	GAG	rdr6_F6+	Active
2	RDR6-EVD_9	Chr5	5631026	13	783	0.0163316582914573	CHH	GAG	rdr6_F6+	Active
2	RDR6-EVD_9	Chr5	5631029	1	223	0.00446428571428571	CHH	GAG	rdr6_F6+	Active
2	RDR6-EVD_9	Chr5	5631030	0	224	0	CHH	GAG	rdr6_F6+	Active
2	RDR6-EVD_9	Chr5	5631032	1	222	0.00448430493273543	CHH	GAG	rdr6_F6+	Active
2	RDR6-EVD_9	Chr5	5631036	4	221	0.0177777777777778	CHH	GAG	rdr6_F6+	Active
2	RDR6-EVD_9	Chr5	5631037	1	225	0.00442477876106195	CHH	GAG	rdr6_F6+	Active
2	RDR6-EVD_9	Chr5	5631039	7	780	0.00889453621346887	CHH	GAG	rdr6_F6+	Active
2	RDR6-EVD_9	Chr5	5631041	6	785	0.00758533501896334	CHH	GAG	rdr6_F6+	Active
2	RDR6-EVD_9	Chr5	5631042	11	782	0.0138713745271122	CHH	GAG	rdr6_F6+	Active
2	RDR6-EVD_9	Chr5	5631045	11	780	0.0139064475347661	CHH	GAG	rdr6_F6+	Active
2	RDR6-EVD_9	Chr5	5631047	8	780	0.0101522842639594	CHH	GAG	rdr6_F6+	Active
2	RDR6-EVD_9	Chr5	5631049	3	783	0.00381679389312977	CHH	GAG	rdr6_F6+	Active
2	RDR6-EVD_9	Chr5	5631050	9	778	0.01143583227446	CHH	GAG	rdr6_F6+	Active
2	RDR6-EVD_9	Chr5	5631057	3	790	0.00378310214375788	CHH	GAG	rdr6_F6+	Active
2	RDR6-EVD_9	Chr5	5631058	21	773	0.026448362720403	CHG	GAG	rdr6_F6+	Active
2	RDR6-EVD_9	Chr5	5631060	9	225	0.0384615384615385	CHG	GAG	rdr6_F6+	Active
2	RDR6-EVD_9	Chr5	5631061	1	236	0.00421940928270042	CHH	GAG	rdr6_F6+	Active
2	RDR6-EVD_9	Chr5	5631062	1	237	0.00420168067226891	CHH	GAG	rdr6_F6+	Active
2	RDR6-EVD_9	Chr5	5631065	33	780	0.040590405904059	CHH	GAG	rdr6_F6+	Active
2	RDR6-EVD_9	Chr5	5631069	1	242	0.00411522633744856	CHH	GAG	rdr6_F6+	Active
2	RDR6-EVD_9	Chr5	5631071	4	793	0.00501882057716437	CHH	GAG	rdr6_F6+	Active
2	RDR6-EVD_9	Chr5	5631072	16	777	0.0201765447667087	CHH	GAG	rdr6_F6+	Active
2	RDR6-EVD_9	Chr5	5631081	9	780	0.0114068441064639	CHH	GAG	rdr6_F6+	Active
2	RDR6-EVD_9	Chr5	5631083	9	770	0.0115532734274711	CHH	GAG	rdr6_F6+	Active
2	RDR6-EVD_9	Chr5	5631086	3	263	0.0112781954887218	CHH	GAG	rdr6_F6+	Active
2	RDR6-EVD_9	Chr5	5631087	14	763	0.018018018018018	CHH	GAG	rdr6_F6+	Active
2	RDR6-EVD_9	Chr5	5631091	4	267	0.014760147601476	CHH	GAG	rdr6_F6+	Active
2	RDR6-EVD_9	Chr5	5631092	0	272	0	CHH	GAG	rdr6_F6+	Active
2	RDR6-EVD_9	Chr5	5631094	112	658	0.145454545454545	CG	GAG	rdr6_F6+	Active
2	RDR6-EVD_9	Chr5	5631095	38	235	0.139194139194139	CG	GAG	rdr6_F6+	Active
2	RDR6-EVD_9	Chr5	5631096	4	271	0.0145454545454545	CHG	GAG	rdr6_F6+	Active
2	RDR6-EVD_9	Chr5	5631098	0	277	0	CHH	GAG	rdr6_F6+	Active
2	RDR6-EVD_9	Chr5	5631101	1	276	0.0036101083032491	CHH	GAG	rdr6_F6+	Active
2	RDR6-EVD_9	Chr5	5631105	8	729	0.0108548168249661	CHH	GAG	rdr6_F6+	Active
2	RDR6-EVD_9	Chr5	5631106	13	721	0.0177111716621253	CHH	GAG	rdr6_F6+	Active
2	RDR6-EVD_9	Chr5	5631109	0	289	0	CHH	GAG	rdr6_F6+	Active
2	RDR6-EVD_9	Chr5	5631111	9	717	0.012396694214876	CHH	GAG	rdr6_F6+	Active
2	RDR6-EVD_9	Chr5	5631114	5	301	0.0163398692810458	CHH	GAG	rdr6_F6+	Active
2	RDR6-EVD_9	Chr5	5631117	2	305	0.00651465798045603	CHH	GAG	rdr6_F6+	Active
2	RDR6-EVD_9	Chr5	5631119	2	308	0.00645161290322581	CHH	GAG	rdr6_F6+	Active
2	RDR6-EVD_9	Chr5	5631120	4	305	0.0129449838187702	CHH	GAG	rdr6_F6+	Active
2	RDR6-EVD_9	Chr5	5631122	3	307	0.00967741935483871	CHH	GAG	rdr6_F6+	Active
2	RDR6-EVD_9	Chr5	5631124	3	308	0.00964630225080386	CHH	GAG	rdr6_F6+	Active
2	RDR6-EVD_9	Chr5	5631127	21	659	0.0308823529411765	CHH	GAG	rdr6_F6+	Active
2	RDR6-EVD_9	Chr5	5631131	2	314	0.00632911392405063	CHH	GAG	rdr6_F6+	Active
2	RDR6-EVD_9	Chr5	5631135	43	616	0.0652503793626707	CHG	GAG	rdr6_F6+	Active
2	RDR6-EVD_9	Chr5	5631137	18	297	0.0571428571428571	CHG	GAG	rdr6_F6+	Active
2	RDR6-EVD_9	Chr5	5631141	8	308	0.0253164556962025	CHH	GAG	rdr6_F6+	Active
2	RDR6-EVD_9	Chr5	5631143	5	317	0.015527950310559	CHH	GAG	rdr6_F6+	Active
2	RDR6-EVD_9	Chr5	5631144	13	630	0.0202177293934681	CHH	GAG	rdr6_F6+	Active
2	RDR6-EVD_9	Chr5	5631147	4	320	0.0123456790123457	CHH	GAG	rdr6_F6+	Active
2	RDR6-EVD_9	Chr5	5631148	2	320	0.0062111801242236	CHH	GAG	rdr6_F6+	Active
2	RDR6-EVD_9	Chr5	5631151	16	611	0.025518341307815	CHH	GAG	rdr6_F6+	Active
2	RDR6-EVD_9	Chr5	5631154	32	588	0.0516129032258065	CHG	GAG	rdr6_F6+	Active
2	RDR6-EVD_9	Chr5	5631155	169	451	0.27258064516129	CG	GAG	rdr6_F6+	Active
2	RDR6-EVD_9	Chr5	5631156	62	274	0.18452380952381	CG	GAG	rdr6_F6+	Active
2	RDR6-EVD_9	Chr5	5631157	10	327	0.029673590504451	CHG	GAG	rdr6_F6+	Active
2	RDR6-EVD_9	Chr5	5631158	3	333	0.00892857142857143	CHH	GAG	rdr6_F6+	Active
2	RDR6-EVD_9	Chr5	5631159	22	590	0.0359477124183007	CHH	GAG	rdr6_F6+	Active
2	RDR6-EVD_9	Chr5	5631165	15	325	0.0441176470588235	CHH	GAG	rdr6_F6+	Active
2	RDR6-EVD_9	Chr5	5631166	4	334	0.0118343195266272	CHH	GAG	rdr6_F6+	Active
2	RDR6-EVD_9	Chr5	5631168	4	332	0.0119047619047619	CHH	GAG	rdr6_F6+	Active
2	RDR6-EVD_9	Chr5	5631169	4	332	0.0119047619047619	CHH	GAG	rdr6_F6+	Active
2	RDR6-EVD_9	Chr5	5631175	3	328	0.00906344410876133	CHH	GAG	rdr6_F6+	Active
2	RDR6-EVD_9	Chr5	5631177	4	335	0.0117994100294985	CHH	GAG	rdr6_F6+	Active
2	RDR6-EVD_9	Chr5	5631180	8	556	0.0141843971631206	CHH	GAG	rdr6_F6+	Active
2	RDR6-EVD_9	Chr5	5631182	6	552	0.010752688172043	CHH	GAG	rdr6_F6+	Active
2	RDR6-EVD_9	Chr5	5631185	6	549	0.0108108108108108	CHH	GAG	rdr6_F6+	Active
2	RDR6-EVD_9	Chr5	5631187	75	473	0.136861313868613	CG	GAG	rdr6_F6+	Active
2	RDR6-EVD_9	Chr5	5631188	42	310	0.119318181818182	CG	GAG	rdr6_F6+	Active
2	RDR6-EVD_9	Chr5	5631189	6	338	0.0174418604651163	CHG	GAG	rdr6_F6+	Active
2	RDR6-EVD_9	Chr5	5631190	10	536	0.0183150183150183	CHH	GAG	rdr6_F6+	Active
2	RDR6-EVD_9	Chr5	5631194	16	525	0.0295748613678373	CHH	GAG	rdr6_F6+	Active
2	RDR6-EVD_9	Chr5	5631198	3	362	0.00821917808219178	CHH	GAG	rdr6_F6+	Active
2	RDR6-EVD_9	Chr5	5631199	1	362	0.00275482093663912	CHH	GAG	rdr6_F6+	Active
2	RDR6-EVD_9	Chr5	5631201	5	361	0.0136612021857923	CHH	GAG	rdr6_F6+	Active
2	RDR6-EVD_9	Chr5	5631204	4	367	0.0107816711590297	CHH	GAG	rdr6_F6+	Active
2	RDR6-EVD_9	Chr5	5631207	12	364	0.0319148936170213	CHH	GAG	rdr6_F6+	Active
2	RDR6-EVD_9	Chr5	5631209	5	380	0.012987012987013	CHH	GAG	rdr6_F6+	Active
2	RDR6-EVD_9	Chr5	5631210	2	385	0.00516795865633075	CHH	GAG	rdr6_F6+	Active
2	RDR6-EVD_9	Chr5	5631211	103	423	0.195817490494297	CG	GAG	rdr6_F6+	Active
2	RDR6-EVD_9	Chr5	5631212	62	336	0.155778894472362	CG	GAG	rdr6_F6+	Active
2	RDR6-EVD_9	Chr5	5631215	11	499	0.0215686274509804	CHH	GAG	rdr6_F6+	Active
2	RDR6-EVD_9	Chr5	5631219	9	414	0.0212765957446809	CHH	GAG	rdr6_F6+	Active
2	RDR6-EVD_9	Chr5	5631220	8	414	0.018957345971564	CHH	GAG	rdr6_F6+	Active
2	RDR6-EVD_9	Chr5	5631222	11	414	0.0258823529411765	CHH	GAG	rdr6_F6+	Active
2	RDR6-EVD_9	Chr5	5631224	8	425	0.0184757505773672	CHH	GAG	rdr6_F6+	Active
2	RDR6-EVD_9	Chr5	5631227	15	501	0.0290697674418605	CHH	GAG	rdr6_F6+	Active
2	RDR6-EVD_9	Chr5	5631230	14	434	0.03125	CHH	GAG	rdr6_F6+	Active
2	RDR6-EVD_9	Chr5	5631234	11	452	0.0237580993520518	CHH	GAG	rdr6_F6+	Active
2	RDR6-EVD_9	Chr5	5631236	11	460	0.0233545647558386	CHH	GAG	rdr6_F6+	Active
2	RDR6-EVD_9	Chr5	5631237	10	467	0.0209643605870021	CHH	GAG	rdr6_F6+	Active
2	RDR6-EVD_9	Chr5	5631241	14	468	0.029045643153527	CHH	GAG	rdr6_F6+	Active
2	RDR6-EVD_9	Chr5	5631246	19	463	0.0394190871369295	CHG	GAG	rdr6_F6+	Active
2	RDR6-EVD_9	Chr5	5631248	23	478	0.0459081836327345	CHG	GAG	rdr6_F6+	Active
2	RDR6-EVD_9	Chr5	5631251	22	496	0.0424710424710425	CHH	GAG	rdr6_F6+	Active
2	RDR6-EVD_9	Chr5	5631253	6	484	0.0122448979591837	CHH	GAG	rdr6_F6+	Active
2	RDR6-EVD_9	Chr5	5631256	16	513	0.0302457466918715	CHH	GAG	rdr6_F6+	Active
2	RDR6-EVD_9	Chr5	5631258	11	528	0.0204081632653061	CHH	GAG	rdr6_F6+	Active
2	RDR6-EVD_9	Chr5	5631261	8	500	0.015748031496063	CHH	GAG	rdr6_F6+	Active
2	RDR6-EVD_9	Chr5	5631265	19	522	0.0351201478743068	CHH	GAG	rdr6_F6+	Active
2	RDR6-EVD_9	Chr5	5631269	9	549	0.0161290322580645	CHH	GAG	rdr6_F6+	Active
2	RDR6-EVD_9	Chr5	5631272	8	558	0.0141342756183746	CHH	GAG	rdr6_F6+	Active
2	RDR6-EVD_9	Chr5	5631275	13	564	0.0225303292894281	CHH	GAG	rdr6_F6+	Active
2	RDR6-EVD_9	Chr5	5631276	4	566	0.00701754385964912	CHH	GAG	rdr6_F6+	Active
2	RDR6-EVD_9	Chr5	5631277	3	576	0.00518134715025907	CHH	GAG	rdr6_F6+	Active
2	RDR6-EVD_9	Chr5	5631278	5	497	0.0099601593625498	CHH	GAG	rdr6_F6+	Active
2	RDR6-EVD_9	Chr5	5631279	6	498	0.0119047619047619	CHH	GAG	rdr6_F6+	Active
2	RDR6-EVD_9	Chr5	5631281	9	494	0.0178926441351889	CHH	GAG	rdr6_F6+	Active
2	RDR6-EVD_9	Chr5	5631283	6	502	0.0118110236220472	CHH	GAG	rdr6_F6+	Active
2	RDR6-EVD_9	Chr5	5631284	17	493	0.0333333333333333	CHH	GAG	rdr6_F6+	Active
2	RDR6-EVD_9	Chr5	5631288	5	596	0.00831946755407654	CHH	GAG	rdr6_F6+	Active
2	RDR6-EVD_9	Chr5	5631290	9	503	0.017578125	CHH	GAG	rdr6_F6+	Active
2	RDR6-EVD_9	Chr5	5631295	4	609	0.0065252854812398	CHH	GAG	rdr6_F6+	Active
2	RDR6-EVD_9	Chr5	5631298	11	614	0.0176	CHH	GAG	rdr6_F6+	Active
2	RDR6-EVD_9	Chr5	5631299	3	626	0.00476947535771065	CHH	GAG	rdr6_F6+	Active
2	RDR6-EVD_9	Chr5	5631302	18	627	0.027906976744186	CHH	GAG	rdr6_F6+	Active
2	RDR6-EVD_9	Chr5	5631303	12	493	0.0237623762376238	CHH	GAG	rdr6_F6+	Active
2	RDR6-EVD_9	Chr5	5631306	6	499	0.0118811881188119	CHH	GAG	rdr6_F6+	Active
2	RDR6-EVD_9	Chr5	5631309	2	510	0.00390625	CHH	GAG	rdr6_F6+	Active
2	RDR6-EVD_9	Chr5	5631310	4	505	0.00785854616895874	CHH	GAG	rdr6_F6+	Active
2	RDR6-EVD_9	Chr5	5631312	3	505	0.00590551181102362	CHH	GAG	rdr6_F6+	Active
2	RDR6-EVD_9	Chr5	5631314	2	502	0.00396825396825397	CHH	GAG	rdr6_F6+	Active
2	RDR6-EVD_9	Chr5	5631315	5	495	0.01	CHH	GAG	rdr6_F6+	Active
2	RDR6-EVD_9	Chr5	5631317	21	480	0.0419161676646707	CHH	GAG	rdr6_F6+	Active
2	RDR6-EVD_9	Chr5	5631320	7	698	0.0099290780141844	CHH	GAG	rdr6_F6+	Active
2	RDR6-EVD_9	Chr5	5631321	2	493	0.00404040404040404	CHH	GAG	rdr6_F6+	Active
2	RDR6-EVD_9	Chr5	5631322	9	487	0.0181451612903226	CHG	GAG	rdr6_F6+	Active
2	RDR6-EVD_9	Chr5	5631323	74	423	0.148893360160966	CG	GAG	rdr6_F6+	Active
2	RDR6-EVD_9	Chr5	5631324	100	611	0.140646976090014	CG	GAG	rdr6_F6+	Active
2	RDR6-EVD_9	Chr5	5631325	4	490	0.00809716599190283	CHH	GAG	rdr6_F6+	Active
2	RDR6-EVD_9	Chr5	5631326	15	476	0.0305498981670061	CHH	GAG	rdr6_F6+	Active
2	RDR6-EVD_9	Chr5	5631329	8	719	0.0110041265474553	CHH	GAG	rdr6_F6+	Active
2	RDR6-EVD_9	Chr5	5631332	9	479	0.0184426229508197	CHH	GAG	rdr6_F6+	Active
2	RDR6-EVD_9	Chr5	5631336	11	743	0.0145888594164456	CHH	GAG	rdr6_F6+	Active
2	RDR6-EVD_9	Chr5	5631338	5	478	0.010351966873706	CHH	GAG	rdr6_F6+	Active
2	RDR6-EVD_9	Chr5	5631340	15	463	0.0313807531380753	CHH	GAG	rdr6_F6+	Active
2	RDR6-EVD_9	Chr5	5631343	14	754	0.0182291666666667	CHH	GAG	rdr6_F6+	Active
2	RDR6-EVD_9	Chr5	5631345	7	767	0.00904392764857881	CHH	GAG	rdr6_F6+	Active
2	RDR6-EVD_9	Chr5	5631346	1	474	0.00210526315789474	CHH	GAG	rdr6_F6+	Active
2	RDR6-EVD_9	Chr5	5631348	4	470	0.00843881856540084	CHH	GAG	rdr6_F6+	Active
2	RDR6-EVD_9	Chr5	5631351	2	468	0.00425531914893617	CHH	GAG	rdr6_F6+	Active
2	RDR6-EVD_9	Chr5	5631353	3	464	0.00642398286937901	CHH	GAG	rdr6_F6+	Active
2	RDR6-EVD_9	Chr5	5631355	8	457	0.0172043010752688	CHH	GAG	rdr6_F6+	Active
2	RDR6-EVD_9	Chr5	5631357	16	446	0.0346320346320346	CHH	GAG	rdr6_F6+	Active
2	RDR6-EVD_9	Chr5	5631360	11	792	0.0136986301369863	CHH	GAG	rdr6_F6+	Active
2	RDR6-EVD_9	Chr5	5631364	3	458	0.00650759219088937	CHH	GAG	rdr6_F6+	Active
2	RDR6-EVD_9	Chr5	5631366	2	458	0.00434782608695652	CHH	GAG	rdr6_F6+	Active
2	RDR6-EVD_9	Chr5	5631369	7	786	0.00882723833543506	CHH	GAG	rdr6_F6+	Active
2	RDR6-EVD_9	Chr5	5631371	15	781	0.0188442211055276	CHH	GAG	rdr6_F6+	Active
2	RDR6-EVD_9	Chr5	5631372	9	784	0.0113493064312736	CHH	GAG	rdr6_F6+	Active
2	RDR6-EVD_9	Chr5	5631374	3	786	0.00380228136882129	CHH	GAG	rdr6_F6+	Active
2	RDR6-EVD_9	Chr5	5631375	9	454	0.019438444924406	CHH	GAG	rdr6_F6+	Active
2	RDR6-EVD_9	Chr5	5631379	6	784	0.00759493670886076	CHH	GAG	rdr6_F6+	Active
2	RDR6-EVD_9	Chr5	5631381	17	466	0.0351966873706004	CHH	GAG	rdr6_F6+	Active
2	RDR6-EVD_9	Chr5	5631384	5	779	0.00637755102040816	CHH	GAG	rdr6_F6+	Active
2	RDR6-EVD_9	Chr5	5631385	11	471	0.0228215767634855	CHG	GAG	rdr6_F6+	Active
2	RDR6-EVD_9	Chr5	5631386	122	364	0.251028806584362	CG	GAG	rdr6_F6+	Active
2	RDR6-EVD_9	Chr5	5631387	206	585	0.260429835651075	CG	GAG	rdr6_F6+	Active
2	RDR6-EVD_9	Chr5	5631388	29	760	0.0367553865652725	CHG	GAG	rdr6_F6+	Active
2	RDR6-EVD_9	Chr5	5631389	3	785	0.00380710659898477	CHH	GAG	rdr6_F6+	Active
2	RDR6-EVD_9	Chr5	5631391	5	488	0.0101419878296146	CHH	GAG	rdr6_F6+	Active
2	RDR6-EVD_9	Chr5	5631394	123	375	0.246987951807229	CG	GAG	rdr6_F6+	Active
2	RDR6-EVD_9	Chr5	5631395	176	600	0.22680412371134	CG	GAG	rdr6_F6+	Active
2	RDR6-EVD_9	Chr5	5631399	9	788	0.0112923462986198	CHH	GAG	rdr6_F6+	Active
2	RDR6-EVD_9	Chr5	5631400	9	784	0.0113493064312736	CHH	GAG	rdr6_F6+	Active
3	rdr6-EVD_8	Chr5	5630540	0	595	0	CHH	GAG	rdr6_F6-	Active
3	rdr6-EVD_8	Chr5	5630541	0	599	0	CHH	GAG	rdr6_F6-	Active
3	rdr6-EVD_8	Chr5	5630543	0	598	0	CHH	GAG	rdr6_F6-	Active
3	rdr6-EVD_8	Chr5	5630545	2	810	0.00246305418719212	CHH	GAG	rdr6_F6-	Active
3	rdr6-EVD_8	Chr5	5630548	1	809	0.00123456790123457	CHH	GAG	rdr6_F6-	Active
3	rdr6-EVD_8	Chr5	5630550	4	805	0.00494437577255871	CHH	GAG	rdr6_F6-	Active
3	rdr6-EVD_8	Chr5	5630555	1	586	0.00170357751277683	CHH	GAG	rdr6_F6-	Active
3	rdr6-EVD_8	Chr5	5630558	1	586	0.00170357751277683	CHH	GAG	rdr6_F6-	Active
3	rdr6-EVD_8	Chr5	5630563	1	801	0.00124688279301746	CHH	GAG	rdr6_F6-	Active
3	rdr6-EVD_8	Chr5	5630566	5	795	0.00625	CG	GAG	rdr6_F6-	Active
3	rdr6-EVD_8	Chr5	5630567	5	583	0.00850340136054422	CG	GAG	rdr6_F6-	Active
3	rdr6-EVD_8	Chr5	5630568	3	584	0.00511073253833049	CHG	GAG	rdr6_F6-	Active
3	rdr6-EVD_8	Chr5	5630570	1	580	0.00172117039586919	CHH	GAG	rdr6_F6-	Active
3	rdr6-EVD_8	Chr5	5630574	0	811	0	CHH	GAG	rdr6_F6-	Active
3	rdr6-EVD_8	Chr5	5630577	1	819	0.00121951219512195	CHH	GAG	rdr6_F6-	Active
3	rdr6-EVD_8	Chr5	5630580	4	569	0.00698080279232112	CHH	GAG	rdr6_F6-	Active
3	rdr6-EVD_8	Chr5	5630581	2	572	0.00348432055749129	CHH	GAG	rdr6_F6-	Active
3	rdr6-EVD_8	Chr5	5630582	1	568	0.00175746924428822	CHH	GAG	rdr6_F6-	Active
3	rdr6-EVD_8	Chr5	5630583	1	569	0.00175438596491228	CHH	GAG	rdr6_F6-	Active
3	rdr6-EVD_8	Chr5	5630584	1	566	0.0017636684303351	CHH	GAG	rdr6_F6-	Active
3	rdr6-EVD_8	Chr5	5630588	2	807	0.00247218788627936	CHH	GAG	rdr6_F6-	Active
3	rdr6-EVD_8	Chr5	5630591	2	801	0.0024906600249066	CHH	GAG	rdr6_F6-	Active
3	rdr6-EVD_8	Chr5	5630592	1	795	0.00125628140703518	CHH	GAG	rdr6_F6-	Active
3	rdr6-EVD_8	Chr5	5630596	2	790	0.00252525252525253	CHH	GAG	rdr6_F6-	Active
3	rdr6-EVD_8	Chr5	5630599	2	549	0.00362976406533575	CHH	GAG	rdr6_F6-	Active
3	rdr6-EVD_8	Chr5	5630600	0	547	0	CHH	GAG	rdr6_F6-	Active
3	rdr6-EVD_8	Chr5	5630602	10	790	0.0125	CHH	GAG	rdr6_F6-	Active
3	rdr6-EVD_8	Chr5	5630605	0	535	0	CHH	GAG	rdr6_F6-	Active
3	rdr6-EVD_8	Chr5	5630608	2	792	0.00251889168765743	CHH	GAG	rdr6_F6-	Active
3	rdr6-EVD_8	Chr5	5630611	5	787	0.00631313131313131	CHH	GAG	rdr6_F6-	Active
3	rdr6-EVD_8	Chr5	5630617	22	766	0.0279187817258883	CG	GAG	rdr6_F6-	Active
3	rdr6-EVD_8	Chr5	5630618	12	541	0.0216998191681736	CG	GAG	rdr6_F6-	Active
3	rdr6-EVD_8	Chr5	5630619	0	551	0	CHG	GAG	rdr6_F6-	Active
3	rdr6-EVD_8	Chr5	5630621	0	552	0	CHH	GAG	rdr6_F6-	Active
3	rdr6-EVD_8	Chr5	5630624	2	553	0.0036036036036036	CHH	GAG	rdr6_F6-	Active
3	rdr6-EVD_8	Chr5	5630626	0	555	0	CHH	GAG	rdr6_F6-	Active
3	rdr6-EVD_8	Chr5	5630628	0	559	0	CHH	GAG	rdr6_F6-	Active
3	rdr6-EVD_8	Chr5	5630629	2	558	0.00357142857142857	CHH	GAG	rdr6_F6-	Active
3	rdr6-EVD_8	Chr5	5630631	30	754	0.038265306122449	CG	GAG	rdr6_F6-	Active
3	rdr6-EVD_8	Chr5	5630632	21	542	0.0373001776198934	CG	GAG	rdr6_F6-	Active
3	rdr6-EVD_8	Chr5	5630634	1	560	0.0017825311942959	CHH	GAG	rdr6_F6-	Active
3	rdr6-EVD_8	Chr5	5630635	0	565	0	CHH	GAG	rdr6_F6-	Active
3	rdr6-EVD_8	Chr5	5630636	0	564	0	CHH	GAG	rdr6_F6-	Active
3	rdr6-EVD_8	Chr5	5630637	2	798	0.0025	CHH	GAG	rdr6_F6-	Active
3	rdr6-EVD_8	Chr5	5630641	6	562	0.0105633802816901	CHH	GAG	rdr6_F6-	Active
3	rdr6-EVD_8	Chr5	5630642	4	562	0.00706713780918728	CHH	GAG	rdr6_F6-	Active
3	rdr6-EVD_8	Chr5	5630644	0	562	0	CHH	GAG	rdr6_F6-	Active
3	rdr6-EVD_8	Chr5	5630645	5	788	0.00630517023959647	CHH	GAG	rdr6_F6-	Active
3	rdr6-EVD_8	Chr5	5630646	3	793	0.00376884422110553	CHH	GAG	rdr6_F6-	Active
3	rdr6-EVD_8	Chr5	5630649	0	549	0	CHH	GAG	rdr6_F6-	Active
3	rdr6-EVD_8	Chr5	5630654	4	789	0.00504413619167718	CHH	GAG	rdr6_F6-	Active
3	rdr6-EVD_8	Chr5	5630656	3	787	0.00379746835443038	CHH	GAG	rdr6_F6-	Active
3	rdr6-EVD_8	Chr5	5630659	11	783	0.0138539042821159	CHH	GAG	rdr6_F6-	Active
3	rdr6-EVD_8	Chr5	5630664	0	537	0	CHH	GAG	rdr6_F6-	Active
3	rdr6-EVD_8	Chr5	5630665	4	785	0.00506970849176172	CHH	GAG	rdr6_F6-	Active
3	rdr6-EVD_8	Chr5	5630667	4	788	0.00505050505050505	CHH	GAG	rdr6_F6-	Active
3	rdr6-EVD_8	Chr5	5630668	9	787	0.0113065326633166	CHH	GAG	rdr6_F6-	Active
3	rdr6-EVD_8	Chr5	5630673	0	508	0	CHH	GAG	rdr6_F6-	Active
3	rdr6-EVD_8	Chr5	5630676	0	489	0	CHH	GAG	rdr6_F6-	Active
3	rdr6-EVD_8	Chr5	5630677	3	795	0.0037593984962406	CHH	GAG	rdr6_F6-	Active
3	rdr6-EVD_8	Chr5	5630678	7	795	0.00872817955112219	CHH	GAG	rdr6_F6-	Active
3	rdr6-EVD_8	Chr5	5630682	0	497	0	CHH	GAG	rdr6_F6-	Active
3	rdr6-EVD_8	Chr5	5630685	1	504	0.00198019801980198	CHH	GAG	rdr6_F6-	Active
3	rdr6-EVD_8	Chr5	5630688	2	510	0.00390625	CHH	GAG	rdr6_F6-	Active
3	rdr6-EVD_8	Chr5	5630691	0	516	0	CHH	GAG	rdr6_F6-	Active
3	rdr6-EVD_8	Chr5	5630695	31	758	0.0392902408111534	CG	GAG	rdr6_F6-	Active
3	rdr6-EVD_8	Chr5	5630696	10	510	0.0192307692307692	CG	GAG	rdr6_F6-	Active
3	rdr6-EVD_8	Chr5	5630697	3	521	0.00572519083969466	CHG	GAG	rdr6_F6-	Active
3	rdr6-EVD_8	Chr5	5630699	2	523	0.00380952380952381	CHH	GAG	rdr6_F6-	Active
3	rdr6-EVD_8	Chr5	5630701	5	782	0.00635324015247776	CHH	GAG	rdr6_F6-	Active
3	rdr6-EVD_8	Chr5	5630707	3	770	0.00388098318240621	CHH	GAG	rdr6_F6-	Active
3	rdr6-EVD_8	Chr5	5630709	4	774	0.0051413881748072	CHH	GAG	rdr6_F6-	Active
3	rdr6-EVD_8	Chr5	5630710	10	770	0.0128205128205128	CHG	GAG	rdr6_F6-	Active
3	rdr6-EVD_8	Chr5	5630711	33	749	0.0421994884910486	CG	GAG	rdr6_F6-	Active
3	rdr6-EVD_8	Chr5	5630712	10	519	0.0189035916824197	CG	GAG	rdr6_F6-	Active
3	rdr6-EVD_8	Chr5	5630714	0	552	0	CHH	GAG	rdr6_F6-	Active
3	rdr6-EVD_8	Chr5	5630715	0	552	0	CHH	GAG	rdr6_F6-	Active
3	rdr6-EVD_8	Chr5	5630718	0	564	0	CHH	GAG	rdr6_F6-	Active
3	rdr6-EVD_8	Chr5	5630725	0	576	0	CHH	GAG	rdr6_F6-	Active
3	rdr6-EVD_8	Chr5	5630726	0	572	0	CHH	GAG	rdr6_F6-	Active
3	rdr6-EVD_8	Chr5	5630729	3	734	0.00407055630936228	CHH	GAG	rdr6_F6-	Active
3	rdr6-EVD_8	Chr5	5630730	12	720	0.0163934426229508	CHH	GAG	rdr6_F6-	Active
3	rdr6-EVD_8	Chr5	5630733	1	589	0.00169491525423729	CHH	GAG	rdr6_F6-	Active
3	rdr6-EVD_8	Chr5	5630735	0	589	0	CHH	GAG	rdr6_F6-	Active
3	rdr6-EVD_8	Chr5	5630736	0	591	0	CHH	GAG	rdr6_F6-	Active
3	rdr6-EVD_8	Chr5	5630739	8	714	0.0110803324099723	CHH	GAG	rdr6_F6-	Active
3	rdr6-EVD_8	Chr5	5630742	0	603	0	CHH	GAG	rdr6_F6-	Active
3	rdr6-EVD_8	Chr5	5630743	7	715	0.00969529085872576	CHG	GAG	rdr6_F6-	Active
3	rdr6-EVD_8	Chr5	5630745	0	603	0	CHG	GAG	rdr6_F6-	Active
3	rdr6-EVD_8	Chr5	5630747	1	706	0.00141442715700141	CHH	GAG	rdr6_F6-	Active
3	rdr6-EVD_8	Chr5	5630748	5	717	0.00692520775623269	CHH	GAG	rdr6_F6-	Active
3	rdr6-EVD_8	Chr5	5630751	0	588	0	CHH	GAG	rdr6_F6-	Active
3	rdr6-EVD_8	Chr5	5630752	3	715	0.00417827298050139	CHH	GAG	rdr6_F6-	Active
3	rdr6-EVD_8	Chr5	5630754	4	718	0.00554016620498615	CHH	GAG	rdr6_F6-	Active
3	rdr6-EVD_8	Chr5	5630757	2	713	0.0027972027972028	CHH	GAG	rdr6_F6-	Active
3	rdr6-EVD_8	Chr5	5630760	9	714	0.012448132780083	CHH	GAG	rdr6_F6-	Active
3	rdr6-EVD_8	Chr5	5630765	2	724	0.00275482093663912	CHH	GAG	rdr6_F6-	Active
3	rdr6-EVD_8	Chr5	5630767	4	726	0.00547945205479452	CHH	GAG	rdr6_F6-	Active
3	rdr6-EVD_8	Chr5	5630769	3	719	0.00415512465373961	CHH	GAG	rdr6_F6-	Active
3	rdr6-EVD_8	Chr5	5630772	3	562	0.00530973451327434	CHH	GAG	rdr6_F6-	Active
3	rdr6-EVD_8	Chr5	5630776	1	716	0.00139470013947001	CHH	GAG	rdr6_F6-	Active
3	rdr6-EVD_8	Chr5	5630777	1	716	0.00139470013947001	CHH	GAG	rdr6_F6-	Active
3	rdr6-EVD_8	Chr5	5630779	8	707	0.0111888111888112	CHH	GAG	rdr6_F6-	Active
3	rdr6-EVD_8	Chr5	5630784	14	687	0.0199714693295292	CHH	GAG	rdr6_F6-	Active
3	rdr6-EVD_8	Chr5	5630787	8	537	0.0146788990825688	CHH	GAG	rdr6_F6-	Active
3	rdr6-EVD_8	Chr5	5630789	2	540	0.003690036900369	CHH	GAG	rdr6_F6-	Active
3	rdr6-EVD_8	Chr5	5630790	0	540	0	CHH	GAG	rdr6_F6-	Active
3	rdr6-EVD_8	Chr5	5630791	0	539	0	CHH	GAG	rdr6_F6-	Active
3	rdr6-EVD_8	Chr5	5630795	3	696	0.00429184549356223	CHH	GAG	rdr6_F6-	Active
3	rdr6-EVD_8	Chr5	5630797	3	700	0.0042674253200569	CHH	GAG	rdr6_F6-	Active
3	rdr6-EVD_8	Chr5	5630801	20	679	0.0286123032904149	CHG	GAG	rdr6_F6-	Active
3	rdr6-EVD_8	Chr5	5630803	8	510	0.0154440154440154	CHG	GAG	rdr6_F6-	Active
3	rdr6-EVD_8	Chr5	5630805	0	517	0	CHH	GAG	rdr6_F6-	Active
3	rdr6-EVD_8	Chr5	5630807	3	512	0.0058252427184466	CHH	GAG	rdr6_F6-	Active
3	rdr6-EVD_8	Chr5	5630809	6	669	0.00888888888888889	CHG	GAG	rdr6_F6-	Active
3	rdr6-EVD_8	Chr5	5630811	6	504	0.0117647058823529	CHG	GAG	rdr6_F6-	Active
3	rdr6-EVD_8	Chr5	5630812	4	676	0.00588235294117647	CHH	GAG	rdr6_F6-	Active
3	rdr6-EVD_8	Chr5	5630817	2	492	0.00404858299595142	CHH	GAG	rdr6_F6-	Active
3	rdr6-EVD_8	Chr5	5630819	1	489	0.00204081632653061	CHH	GAG	rdr6_F6-	Active
3	rdr6-EVD_8	Chr5	5630822	3	474	0.00628930817610063	CHH	GAG	rdr6_F6-	Active
3	rdr6-EVD_8	Chr5	5630824	0	479	0	CHH	GAG	rdr6_F6-	Active
3	rdr6-EVD_8	Chr5	5630825	0	478	0	CHH	GAG	rdr6_F6-	Active
3	rdr6-EVD_8	Chr5	5630826	0	476	0	CHH	GAG	rdr6_F6-	Active
3	rdr6-EVD_8	Chr5	5630830	1	695	0.0014367816091954	CHH	GAG	rdr6_F6-	Active
3	rdr6-EVD_8	Chr5	5630832	3	691	0.00432276657060519	CHH	GAG	rdr6_F6-	Active
3	rdr6-EVD_8	Chr5	5630840	15	675	0.0217391304347826	CG	GAG	rdr6_F6-	Active
3	rdr6-EVD_8	Chr5	5630841	6	417	0.0141843971631206	CG	GAG	rdr6_F6-	Active
3	rdr6-EVD_8	Chr5	5630843	0	416	0	CHH	GAG	rdr6_F6-	Active
3	rdr6-EVD_8	Chr5	5630847	0	402	0	CHH	GAG	rdr6_F6-	Active
3	rdr6-EVD_8	Chr5	5630848	0	400	0	CHH	GAG	rdr6_F6-	Active
3	rdr6-EVD_8	Chr5	5630849	0	398	0	CHH	GAG	rdr6_F6-	Active
3	rdr6-EVD_8	Chr5	5630852	23	659	0.0337243401759531	CG	GAG	rdr6_F6-	Active
3	rdr6-EVD_8	Chr5	5630853	13	377	0.0333333333333333	CG	GAG	rdr6_F6-	Active
3	rdr6-EVD_8	Chr5	5630857	24	660	0.0350877192982456	CG	GAG	rdr6_F6-	Active
3	rdr6-EVD_8	Chr5	5630858	13	361	0.0347593582887701	CG	GAG	rdr6_F6-	Active
3	rdr6-EVD_8	Chr5	5630864	4	345	0.0114613180515759	CHH	GAG	rdr6_F6-	Active
3	rdr6-EVD_8	Chr5	5630866	1	689	0.00144927536231884	CHH	GAG	rdr6_F6-	Active
3	rdr6-EVD_8	Chr5	5630867	4	685	0.0058055152394775	CHG	GAG	rdr6_F6-	Active
3	rdr6-EVD_8	Chr5	5630868	25	670	0.0359712230215827	CG	GAG	rdr6_F6-	Active
3	rdr6-EVD_8	Chr5	5630869	11	329	0.0323529411764706	CG	GAG	rdr6_F6-	Active
3	rdr6-EVD_8	Chr5	5630870	23	675	0.0329512893982808	CG	GAG	rdr6_F6-	Active
3	rdr6-EVD_8	Chr5	5630871	11	329	0.0323529411764706	CG	GAG	rdr6_F6-	Active
3	rdr6-EVD_8	Chr5	5630873	0	340	0	CHH	GAG	rdr6_F6-	Active
3	rdr6-EVD_8	Chr5	5630877	2	330	0.00602409638554217	CHH	GAG	rdr6_F6-	Active
3	rdr6-EVD_8	Chr5	5630880	0	331	0	CHH	GAG	rdr6_F6-	Active
3	rdr6-EVD_8	Chr5	5630882	1	327	0.00304878048780488	CHH	GAG	rdr6_F6-	Active
3	rdr6-EVD_8	Chr5	5630885	1	324	0.00307692307692308	CHH	GAG	rdr6_F6-	Active
3	rdr6-EVD_8	Chr5	5630888	0	318	0	CHH	GAG	rdr6_F6-	Active
3	rdr6-EVD_8	Chr5	5630889	0	316	0	CHH	GAG	rdr6_F6-	Active
3	rdr6-EVD_8	Chr5	5630890	24	703	0.0330123796423659	CG	GAG	rdr6_F6-	Active
3	rdr6-EVD_8	Chr5	5630891	8	301	0.0258899676375405	CG	GAG	rdr6_F6-	Active
3	rdr6-EVD_8	Chr5	5630897	24	700	0.0331491712707182	CG	GAG	rdr6_F6-	Active
3	rdr6-EVD_8	Chr5	5630898	7	306	0.0223642172523962	CG	GAG	rdr6_F6-	Active
3	rdr6-EVD_8	Chr5	5630901	2	727	0.00274348422496571	CHH	GAG	rdr6_F6-	Active
3	rdr6-EVD_8	Chr5	5630905	0	313	0	CHH	GAG	rdr6_F6-	Active
3	rdr6-EVD_8	Chr5	5630907	17	719	0.0230978260869565	CHH	GAG	rdr6_F6-	Active
3	rdr6-EVD_8	Chr5	5630910	0	302	0	CHH	GAG	rdr6_F6-	Active
3	rdr6-EVD_8	Chr5	5630913	0	297	0	CHH	GAG	rdr6_F6-	Active
3	rdr6-EVD_8	Chr5	5630915	1	730	0.00136798905608755	CHH	GAG	rdr6_F6-	Active
3	rdr6-EVD_8	Chr5	5630919	0	286	0	CHH	GAG	rdr6_F6-	Active
3	rdr6-EVD_8	Chr5	5630921	0	285	0	CHH	GAG	rdr6_F6-	Active
3	rdr6-EVD_8	Chr5	5630926	3	739	0.00404312668463612	CHH	GAG	rdr6_F6-	Active
3	rdr6-EVD_8	Chr5	5630931	0	760	0	CHH	GAG	rdr6_F6-	Active
3	rdr6-EVD_8	Chr5	5630933	0	768	0	CHH	GAG	rdr6_F6-	Active
3	rdr6-EVD_8	Chr5	5630937	0	283	0	CHH	GAG	rdr6_F6-	Active
3	rdr6-EVD_8	Chr5	5630938	0	280	0	CHH	GAG	rdr6_F6-	Active
3	rdr6-EVD_8	Chr5	5630942	0	283	0	CHH	GAG	rdr6_F6-	Active
3	rdr6-EVD_8	Chr5	5630945	1	791	0.00126262626262626	CHG	GAG	rdr6_F6-	Active
3	rdr6-EVD_8	Chr5	5630947	2	286	0.00694444444444444	CHG	GAG	rdr6_F6-	Active
3	rdr6-EVD_8	Chr5	5630948	0	285	0	CHH	GAG	rdr6_F6-	Active
3	rdr6-EVD_8	Chr5	5630950	0	801	0	CHH	GAG	rdr6_F6-	Active
3	rdr6-EVD_8	Chr5	5630951	2	799	0.00249687890137328	CHH	GAG	rdr6_F6-	Active
3	rdr6-EVD_8	Chr5	5630956	0	273	0	CHH	GAG	rdr6_F6-	Active
3	rdr6-EVD_8	Chr5	5630957	0	274	0	CHH	GAG	rdr6_F6-	Active
3	rdr6-EVD_8	Chr5	5630959	2	830	0.00240384615384615	CHG	GAG	rdr6_F6-	Active
3	rdr6-EVD_8	Chr5	5630961	1	274	0.00363636363636364	CHG	GAG	rdr6_F6-	Active
3	rdr6-EVD_8	Chr5	5630964	1	842	0.00118623962040332	CHH	GAG	rdr6_F6-	Active
3	rdr6-EVD_8	Chr5	5630967	1	264	0.00377358490566038	CHH	GAG	rdr6_F6-	Active
3	rdr6-EVD_8	Chr5	5630969	2	268	0.00740740740740741	CHH	GAG	rdr6_F6-	Active
3	rdr6-EVD_8	Chr5	5630971	1	273	0.00364963503649635	CHH	GAG	rdr6_F6-	Active
3	rdr6-EVD_8	Chr5	5630972	1	832	0.00120048019207683	CHH	GAG	rdr6_F6-	Active
3	rdr6-EVD_8	Chr5	5630975	3	269	0.0110294117647059	CHH	GAG	rdr6_F6-	Active
3	rdr6-EVD_8	Chr5	5630977	1	271	0.00367647058823529	CHH	GAG	rdr6_F6-	Active
3	rdr6-EVD_8	Chr5	5630978	0	272	0	CHH	GAG	rdr6_F6-	Active
3	rdr6-EVD_8	Chr5	5630979	3	832	0.00359281437125748	CHG	GAG	rdr6_F6-	Active
3	rdr6-EVD_8	Chr5	5630980	28	801	0.0337756332931242	CG	GAG	rdr6_F6-	Active
3	rdr6-EVD_8	Chr5	5630981	6	263	0.0223048327137546	CG	GAG	rdr6_F6-	Active
3	rdr6-EVD_8	Chr5	5630982	1	269	0.0037037037037037	CHG	GAG	rdr6_F6-	Active
3	rdr6-EVD_8	Chr5	5630983	0	268	0	CHH	GAG	rdr6_F6-	Active
3	rdr6-EVD_8	Chr5	5630986	30	804	0.0359712230215827	CG	GAG	rdr6_F6-	Active
3	rdr6-EVD_8	Chr5	5630987	6	263	0.0223048327137546	CG	GAG	rdr6_F6-	Active
3	rdr6-EVD_8	Chr5	5630988	0	829	0	CHH	GAG	rdr6_F6-	Active
3	rdr6-EVD_8	Chr5	5630991	0	269	0	CHH	GAG	rdr6_F6-	Active
3	rdr6-EVD_8	Chr5	5630993	1	826	0.00120918984280532	CHH	GAG	rdr6_F6-	Active
3	rdr6-EVD_8	Chr5	5630994	7	823	0.00843373493975904	CHG	GAG	rdr6_F6-	Active
3	rdr6-EVD_8	Chr5	5630995	37	795	0.0444711538461538	CG	GAG	rdr6_F6-	Active
3	rdr6-EVD_8	Chr5	5630996	7	259	0.0263157894736842	CG	GAG	rdr6_F6-	Active
3	rdr6-EVD_8	Chr5	5630999	1	265	0.0037593984962406	CHH	GAG	rdr6_F6-	Active
3	rdr6-EVD_8	Chr5	5631003	0	832	0	CHH	GAG	rdr6_F6-	Active
3	rdr6-EVD_8	Chr5	5631005	0	836	0	CHH	GAG	rdr6_F6-	Active
3	rdr6-EVD_8	Chr5	5631006	1	830	0.00120336943441637	CHH	GAG	rdr6_F6-	Active
3	rdr6-EVD_8	Chr5	5631008	26	805	0.0312876052948255	CG	GAG	rdr6_F6-	Active
3	rdr6-EVD_8	Chr5	5631009	4	254	0.0155038759689922	CG	GAG	rdr6_F6-	Active
3	rdr6-EVD_8	Chr5	5631013	0	253	0	CHH	GAG	rdr6_F6-	Active
3	rdr6-EVD_8	Chr5	5631014	0	252	0	CHH	GAG	rdr6_F6-	Active
3	rdr6-EVD_8	Chr5	5631015	24	803	0.0290205562273277	CG	GAG	rdr6_F6-	Active
3	rdr6-EVD_8	Chr5	5631016	6	246	0.0238095238095238	CG	GAG	rdr6_F6-	Active
3	rdr6-EVD_8	Chr5	5631018	0	248	0	CHH	GAG	rdr6_F6-	Active
3	rdr6-EVD_8	Chr5	5631020	0	242	0	CHH	GAG	rdr6_F6-	Active
3	rdr6-EVD_8	Chr5	5631021	4	823	0.00483675937122128	CHH	GAG	rdr6_F6-	Active
3	rdr6-EVD_8	Chr5	5631024	0	234	0	CHH	GAG	rdr6_F6-	Active
3	rdr6-EVD_8	Chr5	5631026	5	824	0.0060313630880579	CHH	GAG	rdr6_F6-	Active
3	rdr6-EVD_8	Chr5	5631029	0	232	0	CHH	GAG	rdr6_F6-	Active
3	rdr6-EVD_8	Chr5	5631030	0	228	0	CHH	GAG	rdr6_F6-	Active
3	rdr6-EVD_8	Chr5	5631032	0	231	0	CHH	GAG	rdr6_F6-	Active
3	rdr6-EVD_8	Chr5	5631036	1	227	0.0043859649122807	CHH	GAG	rdr6_F6-	Active
3	rdr6-EVD_8	Chr5	5631037	0	230	0	CHH	GAG	rdr6_F6-	Active
3	rdr6-EVD_8	Chr5	5631039	1	826	0.00120918984280532	CHH	GAG	rdr6_F6-	Active
3	rdr6-EVD_8	Chr5	5631041	0	825	0	CHH	GAG	rdr6_F6-	Active
3	rdr6-EVD_8	Chr5	5631042	3	820	0.00364520048602673	CHH	GAG	rdr6_F6-	Active
3	rdr6-EVD_8	Chr5	5631045	3	824	0.00362756952841596	CHH	GAG	rdr6_F6-	Active
3	rdr6-EVD_8	Chr5	5631047	0	831	0	CHH	GAG	rdr6_F6-	Active
3	rdr6-EVD_8	Chr5	5631049	0	833	0	CHH	GAG	rdr6_F6-	Active
3	rdr6-EVD_8	Chr5	5631050	2	830	0.00240384615384615	CHH	GAG	rdr6_F6-	Active
3	rdr6-EVD_8	Chr5	5631057	0	826	0	CHH	GAG	rdr6_F6-	Active
3	rdr6-EVD_8	Chr5	5631058	6	822	0.0072463768115942	CHG	GAG	rdr6_F6-	Active
3	rdr6-EVD_8	Chr5	5631060	2	239	0.00829875518672199	CHG	GAG	rdr6_F6-	Active
3	rdr6-EVD_8	Chr5	5631061	0	243	0	CHH	GAG	rdr6_F6-	Active
3	rdr6-EVD_8	Chr5	5631062	0	246	0	CHH	GAG	rdr6_F6-	Active
3	rdr6-EVD_8	Chr5	5631065	14	810	0.0169902912621359	CHH	GAG	rdr6_F6-	Active
3	rdr6-EVD_8	Chr5	5631069	1	258	0.00386100386100386	CHH	GAG	rdr6_F6-	Active
3	rdr6-EVD_8	Chr5	5631071	3	810	0.003690036900369	CHH	GAG	rdr6_F6-	Active
3	rdr6-EVD_8	Chr5	5631072	0	818	0	CHH	GAG	rdr6_F6-	Active
3	rdr6-EVD_8	Chr5	5631081	1	818	0.00122100122100122	CHH	GAG	rdr6_F6-	Active
3	rdr6-EVD_8	Chr5	5631083	1	817	0.00122249388753056	CHH	GAG	rdr6_F6-	Active
3	rdr6-EVD_8	Chr5	5631086	3	257	0.0115384615384615	CHH	GAG	rdr6_F6-	Active
3	rdr6-EVD_8	Chr5	5631087	0	823	0	CHH	GAG	rdr6_F6-	Active
3	rdr6-EVD_8	Chr5	5631091	1	264	0.00377358490566038	CHH	GAG	rdr6_F6-	Active
3	rdr6-EVD_8	Chr5	5631092	0	266	0	CHH	GAG	rdr6_F6-	Active
3	rdr6-EVD_8	Chr5	5631094	28	789	0.0342717258261934	CG	GAG	rdr6_F6-	Active
3	rdr6-EVD_8	Chr5	5631095	5	260	0.0188679245283019	CG	GAG	rdr6_F6-	Active
3	rdr6-EVD_8	Chr5	5631096	2	264	0.0075187969924812	CHG	GAG	rdr6_F6-	Active
3	rdr6-EVD_8	Chr5	5631098	0	274	0	CHH	GAG	rdr6_F6-	Active
3	rdr6-EVD_8	Chr5	5631101	1	269	0.0037037037037037	CHH	GAG	rdr6_F6-	Active
3	rdr6-EVD_8	Chr5	5631105	1	801	0.00124688279301746	CHH	GAG	rdr6_F6-	Active
3	rdr6-EVD_8	Chr5	5631106	1	794	0.00125786163522013	CHH	GAG	rdr6_F6-	Active
3	rdr6-EVD_8	Chr5	5631109	0	273	0	CHH	GAG	rdr6_F6-	Active
3	rdr6-EVD_8	Chr5	5631111	1	790	0.00126422250316056	CHH	GAG	rdr6_F6-	Active
3	rdr6-EVD_8	Chr5	5631114	2	274	0.0072463768115942	CHH	GAG	rdr6_F6-	Active
3	rdr6-EVD_8	Chr5	5631117	0	275	0	CHH	GAG	rdr6_F6-	Active
3	rdr6-EVD_8	Chr5	5631119	0	275	0	CHH	GAG	rdr6_F6-	Active
3	rdr6-EVD_8	Chr5	5631120	0	275	0	CHH	GAG	rdr6_F6-	Active
3	rdr6-EVD_8	Chr5	5631122	0	276	0	CHH	GAG	rdr6_F6-	Active
3	rdr6-EVD_8	Chr5	5631124	0	277	0	CHH	GAG	rdr6_F6-	Active
3	rdr6-EVD_8	Chr5	5631127	3	751	0.00397877984084881	CHH	GAG	rdr6_F6-	Active
3	rdr6-EVD_8	Chr5	5631131	0	283	0	CHH	GAG	rdr6_F6-	Active
3	rdr6-EVD_8	Chr5	5631135	7	725	0.00956284153005465	CHG	GAG	rdr6_F6-	Active
3	rdr6-EVD_8	Chr5	5631137	1	288	0.00346020761245675	CHG	GAG	rdr6_F6-	Active
3	rdr6-EVD_8	Chr5	5631141	3	297	0.01	CHH	GAG	rdr6_F6-	Active
3	rdr6-EVD_8	Chr5	5631143	1	301	0.0033112582781457	CHH	GAG	rdr6_F6-	Active
3	rdr6-EVD_8	Chr5	5631144	2	712	0.00280112044817927	CHH	GAG	rdr6_F6-	Active
3	rdr6-EVD_8	Chr5	5631147	0	306	0	CHH	GAG	rdr6_F6-	Active
3	rdr6-EVD_8	Chr5	5631148	0	306	0	CHH	GAG	rdr6_F6-	Active
3	rdr6-EVD_8	Chr5	5631151	0	689	0	CHH	GAG	rdr6_F6-	Active
3	rdr6-EVD_8	Chr5	5631154	9	674	0.0131771595900439	CHG	GAG	rdr6_F6-	Active
3	rdr6-EVD_8	Chr5	5631155	37	646	0.0541727672035139	CG	GAG	rdr6_F6-	Active
3	rdr6-EVD_8	Chr5	5631156	12	307	0.0376175548589342	CG	GAG	rdr6_F6-	Active
3	rdr6-EVD_8	Chr5	5631157	2	317	0.00626959247648903	CHG	GAG	rdr6_F6-	Active
3	rdr6-EVD_8	Chr5	5631158	0	322	0	CHH	GAG	rdr6_F6-	Active
3	rdr6-EVD_8	Chr5	5631159	2	668	0.00298507462686567	CHH	GAG	rdr6_F6-	Active
3	rdr6-EVD_8	Chr5	5631165	3	328	0.00906344410876133	CHH	GAG	rdr6_F6-	Active
3	rdr6-EVD_8	Chr5	5631166	0	334	0	CHH	GAG	rdr6_F6-	Active
3	rdr6-EVD_8	Chr5	5631168	0	335	0	CHH	GAG	rdr6_F6-	Active
3	rdr6-EVD_8	Chr5	5631169	0	336	0	CHH	GAG	rdr6_F6-	Active
3	rdr6-EVD_8	Chr5	5631175	0	347	0	CHH	GAG	rdr6_F6-	Active
3	rdr6-EVD_8	Chr5	5631177	0	350	0	CHH	GAG	rdr6_F6-	Active
3	rdr6-EVD_8	Chr5	5631180	2	635	0.00313971742543171	CHH	GAG	rdr6_F6-	Active
3	rdr6-EVD_8	Chr5	5631182	1	636	0.00156985871271586	CHH	GAG	rdr6_F6-	Active
3	rdr6-EVD_8	Chr5	5631185	1	632	0.00157977883096367	CHH	GAG	rdr6_F6-	Active
3	rdr6-EVD_8	Chr5	5631187	30	593	0.0481540930979133	CG	GAG	rdr6_F6-	Active
3	rdr6-EVD_8	Chr5	5631188	11	346	0.030812324929972	CG	GAG	rdr6_F6-	Active
3	rdr6-EVD_8	Chr5	5631189	0	353	0	CHG	GAG	rdr6_F6-	Active
3	rdr6-EVD_8	Chr5	5631190	6	615	0.00966183574879227	CHH	GAG	rdr6_F6-	Active
3	rdr6-EVD_8	Chr5	5631194	8	603	0.0130932896890344	CHH	GAG	rdr6_F6-	Active
3	rdr6-EVD_8	Chr5	5631198	0	376	0	CHH	GAG	rdr6_F6-	Active
3	rdr6-EVD_8	Chr5	5631199	0	378	0	CHH	GAG	rdr6_F6-	Active
3	rdr6-EVD_8	Chr5	5631201	0	377	0	CHH	GAG	rdr6_F6-	Active
3	rdr6-EVD_8	Chr5	5631204	1	376	0.0026525198938992	CHH	GAG	rdr6_F6-	Active
3	rdr6-EVD_8	Chr5	5631207	1	387	0.00257731958762887	CHH	GAG	rdr6_F6-	Active
3	rdr6-EVD_8	Chr5	5631209	0	393	0	CHH	GAG	rdr6_F6-	Active
3	rdr6-EVD_8	Chr5	5631210	0	393	0	CHH	GAG	rdr6_F6-	Active
3	rdr6-EVD_8	Chr5	5631211	21	559	0.0362068965517241	CG	GAG	rdr6_F6-	Active
3	rdr6-EVD_8	Chr5	5631212	8	394	0.0199004975124378	CG	GAG	rdr6_F6-	Active
3	rdr6-EVD_8	Chr5	5631215	2	569	0.00350262697022767	CHH	GAG	rdr6_F6-	Active
3	rdr6-EVD_8	Chr5	5631219	1	414	0.00240963855421687	CHH	GAG	rdr6_F6-	Active
3	rdr6-EVD_8	Chr5	5631220	3	418	0.00712589073634204	CHH	GAG	rdr6_F6-	Active
3	rdr6-EVD_8	Chr5	5631222	1	422	0.00236406619385343	CHH	GAG	rdr6_F6-	Active
3	rdr6-EVD_8	Chr5	5631224	2	420	0.004739336492891	CHH	GAG	rdr6_F6-	Active
3	rdr6-EVD_8	Chr5	5631227	2	545	0.0036563071297989	CHH	GAG	rdr6_F6-	Active
3	rdr6-EVD_8	Chr5	5631230	1	441	0.00226244343891403	CHH	GAG	rdr6_F6-	Active
3	rdr6-EVD_8	Chr5	5631234	1	463	0.0021551724137931	CHH	GAG	rdr6_F6-	Active
3	rdr6-EVD_8	Chr5	5631236	1	476	0.00209643605870021	CHH	GAG	rdr6_F6-	Active
3	rdr6-EVD_8	Chr5	5631237	1	475	0.00210084033613445	CHH	GAG	rdr6_F6-	Active
3	rdr6-EVD_8	Chr5	5631241	1	485	0.00205761316872428	CHH	GAG	rdr6_F6-	Active
3	rdr6-EVD_8	Chr5	5631246	4	506	0.00784313725490196	CHG	GAG	rdr6_F6-	Active
3	rdr6-EVD_8	Chr5	5631248	3	484	0.00616016427104723	CHG	GAG	rdr6_F6-	Active
3	rdr6-EVD_8	Chr5	5631251	7	504	0.0136986301369863	CHH	GAG	rdr6_F6-	Active
3	rdr6-EVD_8	Chr5	5631253	4	498	0.00796812749003984	CHH	GAG	rdr6_F6-	Active
3	rdr6-EVD_8	Chr5	5631256	1	525	0.00190114068441065	CHH	GAG	rdr6_F6-	Active
3	rdr6-EVD_8	Chr5	5631258	1	530	0.00188323917137476	CHH	GAG	rdr6_F6-	Active
3	rdr6-EVD_8	Chr5	5631261	2	497	0.00400801603206413	CHH	GAG	rdr6_F6-	Active
3	rdr6-EVD_8	Chr5	5631265	4	546	0.00727272727272727	CHH	GAG	rdr6_F6-	Active
3	rdr6-EVD_8	Chr5	5631269	1	565	0.00176678445229682	CHH	GAG	rdr6_F6-	Active
3	rdr6-EVD_8	Chr5	5631272	3	575	0.00519031141868512	CHH	GAG	rdr6_F6-	Active
3	rdr6-EVD_8	Chr5	5631275	7	591	0.0117056856187291	CHH	GAG	rdr6_F6-	Active
3	rdr6-EVD_8	Chr5	5631276	1	592	0.00168634064080944	CHH	GAG	rdr6_F6-	Active
3	rdr6-EVD_8	Chr5	5631277	3	600	0.00497512437810945	CHH	GAG	rdr6_F6-	Active
3	rdr6-EVD_8	Chr5	5631278	3	480	0.0062111801242236	CHH	GAG	rdr6_F6-	Active
3	rdr6-EVD_8	Chr5	5631279	3	478	0.00623700623700624	CHH	GAG	rdr6_F6-	Active
3	rdr6-EVD_8	Chr5	5631281	2	475	0.00419287211740042	CHH	GAG	rdr6_F6-	Active
3	rdr6-EVD_8	Chr5	5631283	3	475	0.00627615062761506	CHH	GAG	rdr6_F6-	Active
3	rdr6-EVD_8	Chr5	5631284	3	476	0.00626304801670146	CHH	GAG	rdr6_F6-	Active
3	rdr6-EVD_8	Chr5	5631288	2	636	0.00313479623824451	CHH	GAG	rdr6_F6-	Active
3	rdr6-EVD_8	Chr5	5631290	4	467	0.00849256900212314	CHH	GAG	rdr6_F6-	Active
3	rdr6-EVD_8	Chr5	5631295	2	661	0.00301659125188537	CHH	GAG	rdr6_F6-	Active
3	rdr6-EVD_8	Chr5	5631298	4	664	0.00598802395209581	CHH	GAG	rdr6_F6-	Active
3	rdr6-EVD_8	Chr5	5631299	3	667	0.00447761194029851	CHH	GAG	rdr6_F6-	Active
3	rdr6-EVD_8	Chr5	5631302	6	678	0.0087719298245614	CHH	GAG	rdr6_F6-	Active
3	rdr6-EVD_8	Chr5	5631303	5	461	0.0107296137339056	CHH	GAG	rdr6_F6-	Active
3	rdr6-EVD_8	Chr5	5631306	2	466	0.00427350427350427	CHH	GAG	rdr6_F6-	Active
3	rdr6-EVD_8	Chr5	5631309	2	458	0.00434782608695652	CHH	GAG	rdr6_F6-	Active
3	rdr6-EVD_8	Chr5	5631310	2	458	0.00434782608695652	CHH	GAG	rdr6_F6-	Active
3	rdr6-EVD_8	Chr5	5631312	2	456	0.00436681222707424	CHH	GAG	rdr6_F6-	Active
3	rdr6-EVD_8	Chr5	5631314	2	456	0.00436681222707424	CHH	GAG	rdr6_F6-	Active
3	rdr6-EVD_8	Chr5	5631315	2	456	0.00436681222707424	CHH	GAG	rdr6_F6-	Active
3	rdr6-EVD_8	Chr5	5631317	9	444	0.0198675496688742	CHH	GAG	rdr6_F6-	Active
3	rdr6-EVD_8	Chr5	5631320	4	737	0.00539811066126856	CHH	GAG	rdr6_F6-	Active
3	rdr6-EVD_8	Chr5	5631321	1	457	0.00218340611353712	CHH	GAG	rdr6_F6-	Active
3	rdr6-EVD_8	Chr5	5631322	1	454	0.0021978021978022	CHG	GAG	rdr6_F6-	Active
3	rdr6-EVD_8	Chr5	5631323	8	444	0.0176991150442478	CG	GAG	rdr6_F6-	Active
3	rdr6-EVD_8	Chr5	5631324	21	721	0.0283018867924528	CG	GAG	rdr6_F6-	Active
3	rdr6-EVD_8	Chr5	5631325	1	448	0.0022271714922049	CHH	GAG	rdr6_F6-	Active
3	rdr6-EVD_8	Chr5	5631326	1	452	0.0022075055187638	CHH	GAG	rdr6_F6-	Active
3	rdr6-EVD_8	Chr5	5631329	3	761	0.00392670157068063	CHH	GAG	rdr6_F6-	Active
3	rdr6-EVD_8	Chr5	5631332	1	451	0.00221238938053097	CHH	GAG	rdr6_F6-	Active
3	rdr6-EVD_8	Chr5	5631336	5	780	0.00636942675159236	CHH	GAG	rdr6_F6-	Active
3	rdr6-EVD_8	Chr5	5631338	1	452	0.0022075055187638	CHH	GAG	rdr6_F6-	Active
3	rdr6-EVD_8	Chr5	5631340	3	454	0.00656455142231947	CHH	GAG	rdr6_F6-	Active
3	rdr6-EVD_8	Chr5	5631343	2	787	0.00253485424588086	CHH	GAG	rdr6_F6-	Active
3	rdr6-EVD_8	Chr5	5631345	5	787	0.00631313131313131	CHH	GAG	rdr6_F6-	Active
3	rdr6-EVD_8	Chr5	5631346	2	446	0.00446428571428571	CHH	GAG	rdr6_F6-	Active
3	rdr6-EVD_8	Chr5	5631348	3	443	0.00672645739910314	CHH	GAG	rdr6_F6-	Active
3	rdr6-EVD_8	Chr5	5631351	0	444	0	CHH	GAG	rdr6_F6-	Active
3	rdr6-EVD_8	Chr5	5631353	1	443	0.00225225225225225	CHH	GAG	rdr6_F6-	Active
3	rdr6-EVD_8	Chr5	5631355	1	440	0.00226757369614512	CHH	GAG	rdr6_F6-	Active
3	rdr6-EVD_8	Chr5	5631357	6	435	0.0136054421768707	CHH	GAG	rdr6_F6-	Active
3	rdr6-EVD_8	Chr5	5631360	1	823	0.00121359223300971	CHH	GAG	rdr6_F6-	Active
3	rdr6-EVD_8	Chr5	5631364	0	441	0	CHH	GAG	rdr6_F6-	Active
3	rdr6-EVD_8	Chr5	5631366	0	439	0	CHH	GAG	rdr6_F6-	Active
3	rdr6-EVD_8	Chr5	5631369	0	810	0	CHH	GAG	rdr6_F6-	Active
3	rdr6-EVD_8	Chr5	5631371	3	804	0.00371747211895911	CHH	GAG	rdr6_F6-	Active
3	rdr6-EVD_8	Chr5	5631372	0	804	0	CHH	GAG	rdr6_F6-	Active
3	rdr6-EVD_8	Chr5	5631374	1	802	0.0012453300124533	CHH	GAG	rdr6_F6-	Active
3	rdr6-EVD_8	Chr5	5631375	0	443	0	CHH	GAG	rdr6_F6-	Active
3	rdr6-EVD_8	Chr5	5631379	1	788	0.00126742712294043	CHH	GAG	rdr6_F6-	Active
3	rdr6-EVD_8	Chr5	5631381	2	450	0.00442477876106195	CHH	GAG	rdr6_F6-	Active
3	rdr6-EVD_8	Chr5	5631384	1	788	0.00126742712294043	CHH	GAG	rdr6_F6-	Active
3	rdr6-EVD_8	Chr5	5631385	4	447	0.00886917960088692	CHG	GAG	rdr6_F6-	Active
3	rdr6-EVD_8	Chr5	5631386	13	441	0.0286343612334802	CG	GAG	rdr6_F6-	Active
3	rdr6-EVD_8	Chr5	5631387	26	760	0.0330788804071247	CG	GAG	rdr6_F6-	Active
3	rdr6-EVD_8	Chr5	5631388	4	780	0.00510204081632653	CHG	GAG	rdr6_F6-	Active
3	rdr6-EVD_8	Chr5	5631389	0	781	0	CHH	GAG	rdr6_F6-	Active
3	rdr6-EVD_8	Chr5	5631391	1	471	0.00211864406779661	CHH	GAG	rdr6_F6-	Active
3	rdr6-EVD_8	Chr5	5631394	14	460	0.029535864978903	CG	GAG	rdr6_F6-	Active
3	rdr6-EVD_8	Chr5	5631395	28	741	0.0364109232769831	CG	GAG	rdr6_F6-	Active
3	rdr6-EVD_8	Chr5	5631399	0	802	0	CHH	GAG	rdr6_F6-	Active
3	rdr6-EVD_8	Chr5	5631400	0	799	0	CHH	GAG	rdr6_F6-	Active
4	rdr6-EVD_10	Chr5	5630540	0	960	0	CHH	GAG	rdr6_F6-	Active
4	rdr6-EVD_10	Chr5	5630541	1	957	0.00104384133611691	CHH	GAG	rdr6_F6-	Active
4	rdr6-EVD_10	Chr5	5630543	2	965	0.00206825232678387	CHH	GAG	rdr6_F6-	Active
4	rdr6-EVD_10	Chr5	5630545	1	1260	0.000793021411578113	CHH	GAG	rdr6_F6-	Active
4	rdr6-EVD_10	Chr5	5630548	1	1268	0.000788022064617809	CHH	GAG	rdr6_F6-	Active
4	rdr6-EVD_10	Chr5	5630550	2	1272	0.00156985871271586	CHH	GAG	rdr6_F6-	Active
4	rdr6-EVD_10	Chr5	5630555	0	954	0	CHH	GAG	rdr6_F6-	Active
4	rdr6-EVD_10	Chr5	5630558	0	961	0	CHH	GAG	rdr6_F6-	Active
4	rdr6-EVD_10	Chr5	5630563	3	1268	0.002360346184107	CHH	GAG	rdr6_F6-	Active
4	rdr6-EVD_10	Chr5	5630566	11	1271	0.00858034321372855	CG	GAG	rdr6_F6-	Active
4	rdr6-EVD_10	Chr5	5630567	4	948	0.00420168067226891	CG	GAG	rdr6_F6-	Active
4	rdr6-EVD_10	Chr5	5630568	2	946	0.00210970464135021	CHG	GAG	rdr6_F6-	Active
4	rdr6-EVD_10	Chr5	5630570	1	950	0.0010515247108307	CHH	GAG	rdr6_F6-	Active
4	rdr6-EVD_10	Chr5	5630574	2	1277	0.00156372165754496	CHH	GAG	rdr6_F6-	Active
4	rdr6-EVD_10	Chr5	5630577	5	1262	0.00394632991318074	CHH	GAG	rdr6_F6-	Active
4	rdr6-EVD_10	Chr5	5630580	1	919	0.00108695652173913	CHH	GAG	rdr6_F6-	Active
4	rdr6-EVD_10	Chr5	5630581	1	915	0.00109170305676856	CHH	GAG	rdr6_F6-	Active
4	rdr6-EVD_10	Chr5	5630582	0	914	0	CHH	GAG	rdr6_F6-	Active
4	rdr6-EVD_10	Chr5	5630583	0	916	0	CHH	GAG	rdr6_F6-	Active
4	rdr6-EVD_10	Chr5	5630584	0	912	0	CHH	GAG	rdr6_F6-	Active
4	rdr6-EVD_10	Chr5	5630588	1	1249	0.0008	CHH	GAG	rdr6_F6-	Active
4	rdr6-EVD_10	Chr5	5630591	1	1256	0.000795544948289578	CHH	GAG	rdr6_F6-	Active
4	rdr6-EVD_10	Chr5	5630592	4	1250	0.00318979266347687	CHH	GAG	rdr6_F6-	Active
4	rdr6-EVD_10	Chr5	5630596	1	1252	0.000798084596967279	CHH	GAG	rdr6_F6-	Active
4	rdr6-EVD_10	Chr5	5630599	0	853	0	CHH	GAG	rdr6_F6-	Active
4	rdr6-EVD_10	Chr5	5630600	0	843	0	CHH	GAG	rdr6_F6-	Active
4	rdr6-EVD_10	Chr5	5630602	12	1227	0.00968523002421308	CHH	GAG	rdr6_F6-	Active
4	rdr6-EVD_10	Chr5	5630605	0	833	0	CHH	GAG	rdr6_F6-	Active
4	rdr6-EVD_10	Chr5	5630608	3	1224	0.00244498777506112	CHH	GAG	rdr6_F6-	Active
4	rdr6-EVD_10	Chr5	5630611	5	1232	0.00404203718674212	CHH	GAG	rdr6_F6-	Active
4	rdr6-EVD_10	Chr5	5630617	30	1219	0.0240192153722978	CG	GAG	rdr6_F6-	Active
4	rdr6-EVD_10	Chr5	5630618	13	813	0.0157384987893462	CG	GAG	rdr6_F6-	Active
4	rdr6-EVD_10	Chr5	5630619	4	820	0.00485436893203883	CHG	GAG	rdr6_F6-	Active
4	rdr6-EVD_10	Chr5	5630621	0	822	0	CHH	GAG	rdr6_F6-	Active
4	rdr6-EVD_10	Chr5	5630624	1	821	0.00121654501216545	CHH	GAG	rdr6_F6-	Active
4	rdr6-EVD_10	Chr5	5630626	0	825	0	CHH	GAG	rdr6_F6-	Active
4	rdr6-EVD_10	Chr5	5630628	0	826	0	CHH	GAG	rdr6_F6-	Active
4	rdr6-EVD_10	Chr5	5630629	1	824	0.00121212121212121	CHH	GAG	rdr6_F6-	Active
4	rdr6-EVD_10	Chr5	5630631	26	1245	0.020456333595594	CG	GAG	rdr6_F6-	Active
4	rdr6-EVD_10	Chr5	5630632	14	805	0.0170940170940171	CG	GAG	rdr6_F6-	Active
4	rdr6-EVD_10	Chr5	5630634	0	818	0	CHH	GAG	rdr6_F6-	Active
4	rdr6-EVD_10	Chr5	5630635	0	820	0	CHH	GAG	rdr6_F6-	Active
4	rdr6-EVD_10	Chr5	5630636	0	818	0	CHH	GAG	rdr6_F6-	Active
4	rdr6-EVD_10	Chr5	5630637	5	1269	0.00392464678178964	CHH	GAG	rdr6_F6-	Active
4	rdr6-EVD_10	Chr5	5630641	5	821	0.00605326876513317	CHH	GAG	rdr6_F6-	Active
4	rdr6-EVD_10	Chr5	5630642	1	826	0.00120918984280532	CHH	GAG	rdr6_F6-	Active
4	rdr6-EVD_10	Chr5	5630644	0	816	0	CHH	GAG	rdr6_F6-	Active
4	rdr6-EVD_10	Chr5	5630645	3	1282	0.00233463035019455	CHH	GAG	rdr6_F6-	Active
4	rdr6-EVD_10	Chr5	5630646	5	1291	0.00385802469135802	CHH	GAG	rdr6_F6-	Active
4	rdr6-EVD_10	Chr5	5630649	0	819	0	CHH	GAG	rdr6_F6-	Active
4	rdr6-EVD_10	Chr5	5630654	3	1285	0.00232919254658385	CHH	GAG	rdr6_F6-	Active
4	rdr6-EVD_10	Chr5	5630656	3	1289	0.00232198142414861	CHH	GAG	rdr6_F6-	Active
4	rdr6-EVD_10	Chr5	5630659	8	1277	0.00622568093385214	CHH	GAG	rdr6_F6-	Active
4	rdr6-EVD_10	Chr5	5630664	0	785	0	CHH	GAG	rdr6_F6-	Active
4	rdr6-EVD_10	Chr5	5630665	4	1281	0.00311284046692607	CHH	GAG	rdr6_F6-	Active
4	rdr6-EVD_10	Chr5	5630667	4	1282	0.0031104199066874	CHH	GAG	rdr6_F6-	Active
4	rdr6-EVD_10	Chr5	5630668	11	1280	0.00852052672347018	CHH	GAG	rdr6_F6-	Active
4	rdr6-EVD_10	Chr5	5630673	2	751	0.00265604249667995	CHH	GAG	rdr6_F6-	Active
4	rdr6-EVD_10	Chr5	5630676	0	735	0	CHH	GAG	rdr6_F6-	Active
4	rdr6-EVD_10	Chr5	5630677	4	1286	0.00310077519379845	CHH	GAG	rdr6_F6-	Active
4	rdr6-EVD_10	Chr5	5630678	6	1285	0.00464756003098373	CHH	GAG	rdr6_F6-	Active
4	rdr6-EVD_10	Chr5	5630682	1	742	0.00134589502018843	CHH	GAG	rdr6_F6-	Active
4	rdr6-EVD_10	Chr5	5630685	2	747	0.00267022696929239	CHH	GAG	rdr6_F6-	Active
4	rdr6-EVD_10	Chr5	5630688	2	757	0.00263504611330698	CHH	GAG	rdr6_F6-	Active
4	rdr6-EVD_10	Chr5	5630691	1	762	0.00131061598951507	CHH	GAG	rdr6_F6-	Active
4	rdr6-EVD_10	Chr5	5630695	27	1235	0.0213946117274168	CG	GAG	rdr6_F6-	Active
4	rdr6-EVD_10	Chr5	5630696	9	792	0.0112359550561798	CG	GAG	rdr6_F6-	Active
4	rdr6-EVD_10	Chr5	5630697	1	802	0.0012453300124533	CHG	GAG	rdr6_F6-	Active
4	rdr6-EVD_10	Chr5	5630699	0	806	0	CHH	GAG	rdr6_F6-	Active
4	rdr6-EVD_10	Chr5	5630701	9	1238	0.00721732157177225	CHH	GAG	rdr6_F6-	Active
4	rdr6-EVD_10	Chr5	5630707	4	1226	0.0032520325203252	CHH	GAG	rdr6_F6-	Active
4	rdr6-EVD_10	Chr5	5630709	4	1227	0.00324939073923639	CHH	GAG	rdr6_F6-	Active
4	rdr6-EVD_10	Chr5	5630710	12	1207	0.00984413453650533	CHG	GAG	rdr6_F6-	Active
4	rdr6-EVD_10	Chr5	5630711	32	1190	0.0261865793780687	CG	GAG	rdr6_F6-	Active
4	rdr6-EVD_10	Chr5	5630712	14	809	0.0170109356014581	CG	GAG	rdr6_F6-	Active
4	rdr6-EVD_10	Chr5	5630714	0	859	0	CHH	GAG	rdr6_F6-	Active
4	rdr6-EVD_10	Chr5	5630715	0	854	0	CHH	GAG	rdr6_F6-	Active
4	rdr6-EVD_10	Chr5	5630718	0	868	0	CHH	GAG	rdr6_F6-	Active
4	rdr6-EVD_10	Chr5	5630725	0	886	0	CHH	GAG	rdr6_F6-	Active
4	rdr6-EVD_10	Chr5	5630726	0	881	0	CHH	GAG	rdr6_F6-	Active
4	rdr6-EVD_10	Chr5	5630729	3	1161	0.00257731958762887	CHH	GAG	rdr6_F6-	Active
4	rdr6-EVD_10	Chr5	5630730	7	1158	0.00600858369098712	CHH	GAG	rdr6_F6-	Active
4	rdr6-EVD_10	Chr5	5630733	2	900	0.00221729490022173	CHH	GAG	rdr6_F6-	Active
4	rdr6-EVD_10	Chr5	5630735	0	907	0	CHH	GAG	rdr6_F6-	Active
4	rdr6-EVD_10	Chr5	5630736	0	908	0	CHH	GAG	rdr6_F6-	Active
4	rdr6-EVD_10	Chr5	5630739	3	1153	0.00259515570934256	CHH	GAG	rdr6_F6-	Active
4	rdr6-EVD_10	Chr5	5630742	0	923	0	CHH	GAG	rdr6_F6-	Active
4	rdr6-EVD_10	Chr5	5630743	6	1142	0.00522648083623693	CHG	GAG	rdr6_F6-	Active
4	rdr6-EVD_10	Chr5	5630745	2	918	0.00217391304347826	CHG	GAG	rdr6_F6-	Active
4	rdr6-EVD_10	Chr5	5630747	4	1132	0.00352112676056338	CHH	GAG	rdr6_F6-	Active
4	rdr6-EVD_10	Chr5	5630748	6	1148	0.00519930675909879	CHH	GAG	rdr6_F6-	Active
4	rdr6-EVD_10	Chr5	5630751	1	913	0.00109409190371991	CHH	GAG	rdr6_F6-	Active
4	rdr6-EVD_10	Chr5	5630752	4	1136	0.00350877192982456	CHH	GAG	rdr6_F6-	Active
4	rdr6-EVD_10	Chr5	5630754	6	1134	0.00526315789473684	CHH	GAG	rdr6_F6-	Active
4	rdr6-EVD_10	Chr5	5630757	4	1128	0.00353356890459364	CHH	GAG	rdr6_F6-	Active
4	rdr6-EVD_10	Chr5	5630760	8	1127	0.00704845814977974	CHH	GAG	rdr6_F6-	Active
4	rdr6-EVD_10	Chr5	5630765	5	1126	0.00442086648983201	CHH	GAG	rdr6_F6-	Active
4	rdr6-EVD_10	Chr5	5630767	4	1135	0.00351185250219491	CHH	GAG	rdr6_F6-	Active
4	rdr6-EVD_10	Chr5	5630769	5	1133	0.00439367311072056	CHH	GAG	rdr6_F6-	Active
4	rdr6-EVD_10	Chr5	5630772	1	904	0.00110497237569061	CHH	GAG	rdr6_F6-	Active
4	rdr6-EVD_10	Chr5	5630776	3	1122	0.00266666666666667	CHH	GAG	rdr6_F6-	Active
4	rdr6-EVD_10	Chr5	5630777	4	1123	0.00354924578527063	CHH	GAG	rdr6_F6-	Active
4	rdr6-EVD_10	Chr5	5630779	7	1122	0.00620017714791851	CHH	GAG	rdr6_F6-	Active
4	rdr6-EVD_10	Chr5	5630784	11	1122	0.00970873786407767	CHH	GAG	rdr6_F6-	Active
4	rdr6-EVD_10	Chr5	5630787	9	868	0.0102622576966933	CHH	GAG	rdr6_F6-	Active
4	rdr6-EVD_10	Chr5	5630789	0	872	0	CHH	GAG	rdr6_F6-	Active
4	rdr6-EVD_10	Chr5	5630790	1	870	0.00114810562571757	CHH	GAG	rdr6_F6-	Active
4	rdr6-EVD_10	Chr5	5630791	1	873	0.0011441647597254	CHH	GAG	rdr6_F6-	Active
4	rdr6-EVD_10	Chr5	5630795	3	1127	0.00265486725663717	CHH	GAG	rdr6_F6-	Active
4	rdr6-EVD_10	Chr5	5630797	3	1131	0.00264550264550265	CHH	GAG	rdr6_F6-	Active
4	rdr6-EVD_10	Chr5	5630801	12	1126	0.0105448154657293	CHG	GAG	rdr6_F6-	Active
4	rdr6-EVD_10	Chr5	5630803	3	858	0.00348432055749129	CHG	GAG	rdr6_F6-	Active
4	rdr6-EVD_10	Chr5	5630805	0	853	0	CHH	GAG	rdr6_F6-	Active
4	rdr6-EVD_10	Chr5	5630807	0	846	0	CHH	GAG	rdr6_F6-	Active
4	rdr6-EVD_10	Chr5	5630809	4	1141	0.00349344978165939	CHG	GAG	rdr6_F6-	Active
4	rdr6-EVD_10	Chr5	5630811	3	830	0.00360144057623049	CHG	GAG	rdr6_F6-	Active
4	rdr6-EVD_10	Chr5	5630812	5	1143	0.00435540069686411	CHH	GAG	rdr6_F6-	Active
4	rdr6-EVD_10	Chr5	5630817	0	820	0	CHH	GAG	rdr6_F6-	Active
4	rdr6-EVD_10	Chr5	5630819	0	816	0	CHH	GAG	rdr6_F6-	Active
4	rdr6-EVD_10	Chr5	5630822	0	814	0	CHH	GAG	rdr6_F6-	Active
4	rdr6-EVD_10	Chr5	5630824	0	806	0	CHH	GAG	rdr6_F6-	Active
4	rdr6-EVD_10	Chr5	5630825	0	801	0	CHH	GAG	rdr6_F6-	Active
4	rdr6-EVD_10	Chr5	5630826	0	797	0	CHH	GAG	rdr6_F6-	Active
4	rdr6-EVD_10	Chr5	5630830	3	1139	0.00262697022767075	CHH	GAG	rdr6_F6-	Active
4	rdr6-EVD_10	Chr5	5630832	3	1144	0.002615518744551	CHH	GAG	rdr6_F6-	Active
4	rdr6-EVD_10	Chr5	5630840	23	1143	0.0197255574614065	CG	GAG	rdr6_F6-	Active
4	rdr6-EVD_10	Chr5	5630841	9	697	0.0127478753541076	CG	GAG	rdr6_F6-	Active
4	rdr6-EVD_10	Chr5	5630843	0	698	0	CHH	GAG	rdr6_F6-	Active
4	rdr6-EVD_10	Chr5	5630847	0	670	0	CHH	GAG	rdr6_F6-	Active
4	rdr6-EVD_10	Chr5	5630848	0	666	0	CHH	GAG	rdr6_F6-	Active
4	rdr6-EVD_10	Chr5	5630849	0	664	0	CHH	GAG	rdr6_F6-	Active
4	rdr6-EVD_10	Chr5	5630852	27	1138	0.0231759656652361	CG	GAG	rdr6_F6-	Active
4	rdr6-EVD_10	Chr5	5630853	11	635	0.0170278637770898	CG	GAG	rdr6_F6-	Active
4	rdr6-EVD_10	Chr5	5630857	43	1128	0.0367207514944492	CG	GAG	rdr6_F6-	Active
4	rdr6-EVD_10	Chr5	5630858	15	608	0.0240770465489567	CG	GAG	rdr6_F6-	Active
4	rdr6-EVD_10	Chr5	5630864	6	585	0.0101522842639594	CHH	GAG	rdr6_F6-	Active
4	rdr6-EVD_10	Chr5	5630866	4	1177	0.00338696020321761	CHH	GAG	rdr6_F6-	Active
4	rdr6-EVD_10	Chr5	5630867	4	1172	0.00340136054421769	CHG	GAG	rdr6_F6-	Active
4	rdr6-EVD_10	Chr5	5630868	35	1153	0.0294612794612795	CG	GAG	rdr6_F6-	Active
4	rdr6-EVD_10	Chr5	5630869	11	559	0.0192982456140351	CG	GAG	rdr6_F6-	Active
4	rdr6-EVD_10	Chr5	5630870	33	1165	0.0275459098497496	CG	GAG	rdr6_F6-	Active
4	rdr6-EVD_10	Chr5	5630871	13	552	0.0230088495575221	CG	GAG	rdr6_F6-	Active
4	rdr6-EVD_10	Chr5	5630873	1	560	0.0017825311942959	CHH	GAG	rdr6_F6-	Active
4	rdr6-EVD_10	Chr5	5630877	2	547	0.00364298724954463	CHH	GAG	rdr6_F6-	Active
4	rdr6-EVD_10	Chr5	5630880	1	542	0.00184162062615101	CHH	GAG	rdr6_F6-	Active
4	rdr6-EVD_10	Chr5	5630882	1	535	0.00186567164179104	CHH	GAG	rdr6_F6-	Active
4	rdr6-EVD_10	Chr5	5630885	2	523	0.00380952380952381	CHH	GAG	rdr6_F6-	Active
4	rdr6-EVD_10	Chr5	5630888	1	513	0.00194552529182879	CHH	GAG	rdr6_F6-	Active
4	rdr6-EVD_10	Chr5	5630889	0	510	0	CHH	GAG	rdr6_F6-	Active
4	rdr6-EVD_10	Chr5	5630890	22	1195	0.0180772391125719	CG	GAG	rdr6_F6-	Active
4	rdr6-EVD_10	Chr5	5630891	10	492	0.0199203187250996	CG	GAG	rdr6_F6-	Active
4	rdr6-EVD_10	Chr5	5630897	20	1193	0.0164880461665293	CG	GAG	rdr6_F6-	Active
4	rdr6-EVD_10	Chr5	5630898	8	484	0.016260162601626	CG	GAG	rdr6_F6-	Active
4	rdr6-EVD_10	Chr5	5630901	4	1212	0.00328947368421053	CHH	GAG	rdr6_F6-	Active
4	rdr6-EVD_10	Chr5	5630905	3	481	0.00619834710743802	CHH	GAG	rdr6_F6-	Active
4	rdr6-EVD_10	Chr5	5630907	17	1223	0.0137096774193548	CHH	GAG	rdr6_F6-	Active
4	rdr6-EVD_10	Chr5	5630910	3	480	0.0062111801242236	CHH	GAG	rdr6_F6-	Active
4	rdr6-EVD_10	Chr5	5630913	1	479	0.00208333333333333	CHH	GAG	rdr6_F6-	Active
4	rdr6-EVD_10	Chr5	5630915	2	1236	0.00161550888529887	CHH	GAG	rdr6_F6-	Active
4	rdr6-EVD_10	Chr5	5630919	4	482	0.00823045267489712	CHH	GAG	rdr6_F6-	Active
4	rdr6-EVD_10	Chr5	5630921	2	473	0.00421052631578947	CHH	GAG	rdr6_F6-	Active
4	rdr6-EVD_10	Chr5	5630926	6	1255	0.00475812846946868	CHH	GAG	rdr6_F6-	Active
4	rdr6-EVD_10	Chr5	5630931	1	1272	0.000785545954438335	CHH	GAG	rdr6_F6-	Active
4	rdr6-EVD_10	Chr5	5630933	3	1275	0.00234741784037559	CHH	GAG	rdr6_F6-	Active
4	rdr6-EVD_10	Chr5	5630937	0	460	0	CHH	GAG	rdr6_F6-	Active
4	rdr6-EVD_10	Chr5	5630938	0	460	0	CHH	GAG	rdr6_F6-	Active
4	rdr6-EVD_10	Chr5	5630942	0	450	0	CHH	GAG	rdr6_F6-	Active
4	rdr6-EVD_10	Chr5	5630945	2	1309	0.0015255530129672	CHG	GAG	rdr6_F6-	Active
4	rdr6-EVD_10	Chr5	5630947	2	455	0.00437636761487965	CHG	GAG	rdr6_F6-	Active
4	rdr6-EVD_10	Chr5	5630948	0	453	0	CHH	GAG	rdr6_F6-	Active
4	rdr6-EVD_10	Chr5	5630950	0	1308	0	CHH	GAG	rdr6_F6-	Active
4	rdr6-EVD_10	Chr5	5630951	1	1318	0.000758150113722517	CHH	GAG	rdr6_F6-	Active
4	rdr6-EVD_10	Chr5	5630956	0	454	0	CHH	GAG	rdr6_F6-	Active
4	rdr6-EVD_10	Chr5	5630957	1	454	0.0021978021978022	CHH	GAG	rdr6_F6-	Active
4	rdr6-EVD_10	Chr5	5630959	6	1335	0.00447427293064877	CHG	GAG	rdr6_F6-	Active
4	rdr6-EVD_10	Chr5	5630961	1	463	0.0021551724137931	CHG	GAG	rdr6_F6-	Active
4	rdr6-EVD_10	Chr5	5630964	3	1351	0.00221565731166913	CHH	GAG	rdr6_F6-	Active
4	rdr6-EVD_10	Chr5	5630967	3	459	0.00649350649350649	CHH	GAG	rdr6_F6-	Active
4	rdr6-EVD_10	Chr5	5630969	0	461	0	CHH	GAG	rdr6_F6-	Active
4	rdr6-EVD_10	Chr5	5630971	1	453	0.00220264317180617	CHH	GAG	rdr6_F6-	Active
4	rdr6-EVD_10	Chr5	5630972	1	1371	0.000728862973760933	CHH	GAG	rdr6_F6-	Active
4	rdr6-EVD_10	Chr5	5630975	5	444	0.0111358574610245	CHH	GAG	rdr6_F6-	Active
4	rdr6-EVD_10	Chr5	5630977	0	454	0	CHH	GAG	rdr6_F6-	Active
4	rdr6-EVD_10	Chr5	5630978	0	456	0	CHH	GAG	rdr6_F6-	Active
4	rdr6-EVD_10	Chr5	5630979	9	1363	0.0065597667638484	CHG	GAG	rdr6_F6-	Active
4	rdr6-EVD_10	Chr5	5630980	33	1342	0.024	CG	GAG	rdr6_F6-	Active
4	rdr6-EVD_10	Chr5	5630981	17	440	0.037199124726477	CG	GAG	rdr6_F6-	Active
4	rdr6-EVD_10	Chr5	5630982	1	452	0.0022075055187638	CHG	GAG	rdr6_F6-	Active
4	rdr6-EVD_10	Chr5	5630983	0	452	0	CHH	GAG	rdr6_F6-	Active
4	rdr6-EVD_10	Chr5	5630986	28	1368	0.0200573065902579	CG	GAG	rdr6_F6-	Active
4	rdr6-EVD_10	Chr5	5630987	16	437	0.0353200883002208	CG	GAG	rdr6_F6-	Active
4	rdr6-EVD_10	Chr5	5630988	1	1385	0.000721500721500722	CHH	GAG	rdr6_F6-	Active
4	rdr6-EVD_10	Chr5	5630991	1	444	0.00224719101123596	CHH	GAG	rdr6_F6-	Active
4	rdr6-EVD_10	Chr5	5630993	1	1376	0.000726216412490922	CHH	GAG	rdr6_F6-	Active
4	rdr6-EVD_10	Chr5	5630994	6	1377	0.00433839479392625	CHG	GAG	rdr6_F6-	Active
4	rdr6-EVD_10	Chr5	5630995	41	1336	0.0297748729121278	CG	GAG	rdr6_F6-	Active
4	rdr6-EVD_10	Chr5	5630996	25	416	0.0566893424036281	CG	GAG	rdr6_F6-	Active
4	rdr6-EVD_10	Chr5	5630999	1	439	0.00227272727272727	CHH	GAG	rdr6_F6-	Active
4	rdr6-EVD_10	Chr5	5631003	1	1371	0.000728862973760933	CHH	GAG	rdr6_F6-	Active
4	rdr6-EVD_10	Chr5	5631005	1	1364	0.000732600732600733	CHH	GAG	rdr6_F6-	Active
4	rdr6-EVD_10	Chr5	5631006	1	1359	0.000735294117647059	CHH	GAG	rdr6_F6-	Active
4	rdr6-EVD_10	Chr5	5631008	34	1329	0.02494497432135	CG	GAG	rdr6_F6-	Active
4	rdr6-EVD_10	Chr5	5631009	12	412	0.0283018867924528	CG	GAG	rdr6_F6-	Active
4	rdr6-EVD_10	Chr5	5631013	1	421	0.0023696682464455	CHH	GAG	rdr6_F6-	Active
4	rdr6-EVD_10	Chr5	5631014	1	419	0.00238095238095238	CHH	GAG	rdr6_F6-	Active
4	rdr6-EVD_10	Chr5	5631015	38	1324	0.0279001468428781	CG	GAG	rdr6_F6-	Active
4	rdr6-EVD_10	Chr5	5631016	13	410	0.0307328605200946	CG	GAG	rdr6_F6-	Active
4	rdr6-EVD_10	Chr5	5631018	1	422	0.00236406619385343	CHH	GAG	rdr6_F6-	Active
4	rdr6-EVD_10	Chr5	5631020	1	414	0.00240963855421687	CHH	GAG	rdr6_F6-	Active
4	rdr6-EVD_10	Chr5	5631021	3	1366	0.00219138056975895	CHH	GAG	rdr6_F6-	Active
4	rdr6-EVD_10	Chr5	5631024	1	418	0.00238663484486874	CHH	GAG	rdr6_F6-	Active
4	rdr6-EVD_10	Chr5	5631026	5	1379	0.00361271676300578	CHH	GAG	rdr6_F6-	Active
4	rdr6-EVD_10	Chr5	5631029	1	420	0.00237529691211401	CHH	GAG	rdr6_F6-	Active
4	rdr6-EVD_10	Chr5	5631030	1	419	0.00238095238095238	CHH	GAG	rdr6_F6-	Active
4	rdr6-EVD_10	Chr5	5631032	1	416	0.00239808153477218	CHH	GAG	rdr6_F6-	Active
4	rdr6-EVD_10	Chr5	5631036	4	410	0.00966183574879227	CHH	GAG	rdr6_F6-	Active
4	rdr6-EVD_10	Chr5	5631037	3	408	0.0072992700729927	CHH	GAG	rdr6_F6-	Active
4	rdr6-EVD_10	Chr5	5631039	1	1367	0.000730994152046784	CHH	GAG	rdr6_F6-	Active
4	rdr6-EVD_10	Chr5	5631041	1	1354	0.000738007380073801	CHH	GAG	rdr6_F6-	Active
4	rdr6-EVD_10	Chr5	5631042	6	1349	0.0044280442804428	CHH	GAG	rdr6_F6-	Active
4	rdr6-EVD_10	Chr5	5631045	6	1363	0.0043827611395179	CHH	GAG	rdr6_F6-	Active
4	rdr6-EVD_10	Chr5	5631047	3	1364	0.0021945866861741	CHH	GAG	rdr6_F6-	Active
4	rdr6-EVD_10	Chr5	5631049	2	1363	0.00146520146520147	CHH	GAG	rdr6_F6-	Active
4	rdr6-EVD_10	Chr5	5631050	4	1370	0.00291120815138282	CHH	GAG	rdr6_F6-	Active
4	rdr6-EVD_10	Chr5	5631057	1	1352	0.00073909830007391	CHH	GAG	rdr6_F6-	Active
4	rdr6-EVD_10	Chr5	5631058	14	1328	0.0104321907600596	CHG	GAG	rdr6_F6-	Active
4	rdr6-EVD_10	Chr5	5631060	4	415	0.00954653937947494	CHG	GAG	rdr6_F6-	Active
4	rdr6-EVD_10	Chr5	5631061	1	418	0.00238663484486874	CHH	GAG	rdr6_F6-	Active
4	rdr6-EVD_10	Chr5	5631062	1	416	0.00239808153477218	CHH	GAG	rdr6_F6-	Active
4	rdr6-EVD_10	Chr5	5631065	16	1337	0.0118255728011826	CHH	GAG	rdr6_F6-	Active
4	rdr6-EVD_10	Chr5	5631069	0	412	0	CHH	GAG	rdr6_F6-	Active
4	rdr6-EVD_10	Chr5	5631071	3	1343	0.00222882615156018	CHH	GAG	rdr6_F6-	Active
4	rdr6-EVD_10	Chr5	5631072	5	1333	0.00373692077727952	CHH	GAG	rdr6_F6-	Active
4	rdr6-EVD_10	Chr5	5631081	1	1323	0.000755287009063444	CHH	GAG	rdr6_F6-	Active
4	rdr6-EVD_10	Chr5	5631083	1	1314	0.000760456273764259	CHH	GAG	rdr6_F6-	Active
4	rdr6-EVD_10	Chr5	5631086	1	416	0.00239808153477218	CHH	GAG	rdr6_F6-	Active
4	rdr6-EVD_10	Chr5	5631087	4	1309	0.00304645849200305	CHH	GAG	rdr6_F6-	Active
4	rdr6-EVD_10	Chr5	5631091	1	426	0.00234192037470726	CHH	GAG	rdr6_F6-	Active
4	rdr6-EVD_10	Chr5	5631092	0	418	0	CHH	GAG	rdr6_F6-	Active
4	rdr6-EVD_10	Chr5	5631094	32	1276	0.0244648318042813	CG	GAG	rdr6_F6-	Active
4	rdr6-EVD_10	Chr5	5631095	8	411	0.0190930787589499	CG	GAG	rdr6_F6-	Active
4	rdr6-EVD_10	Chr5	5631096	3	417	0.00714285714285714	CHG	GAG	rdr6_F6-	Active
4	rdr6-EVD_10	Chr5	5631098	1	421	0.0023696682464455	CHH	GAG	rdr6_F6-	Active
4	rdr6-EVD_10	Chr5	5631101	0	419	0	CHH	GAG	rdr6_F6-	Active
4	rdr6-EVD_10	Chr5	5631105	3	1234	0.00242522231204527	CHH	GAG	rdr6_F6-	Active
4	rdr6-EVD_10	Chr5	5631106	2	1232	0.00162074554294976	CHH	GAG	rdr6_F6-	Active
4	rdr6-EVD_10	Chr5	5631109	0	413	0	CHH	GAG	rdr6_F6-	Active
4	rdr6-EVD_10	Chr5	5631111	2	1206	0.00165562913907285	CHH	GAG	rdr6_F6-	Active
4	rdr6-EVD_10	Chr5	5631114	4	412	0.00961538461538462	CHH	GAG	rdr6_F6-	Active
4	rdr6-EVD_10	Chr5	5631117	0	419	0	CHH	GAG	rdr6_F6-	Active
4	rdr6-EVD_10	Chr5	5631119	1	428	0.00233100233100233	CHH	GAG	rdr6_F6-	Active
4	rdr6-EVD_10	Chr5	5631120	0	433	0	CHH	GAG	rdr6_F6-	Active
4	rdr6-EVD_10	Chr5	5631122	0	432	0	CHH	GAG	rdr6_F6-	Active
4	rdr6-EVD_10	Chr5	5631124	0	440	0	CHH	GAG	rdr6_F6-	Active
4	rdr6-EVD_10	Chr5	5631127	5	1135	0.0043859649122807	CHH	GAG	rdr6_F6-	Active
4	rdr6-EVD_10	Chr5	5631131	1	444	0.00224719101123596	CHH	GAG	rdr6_F6-	Active
4	rdr6-EVD_10	Chr5	5631135	12	1085	0.0109389243391067	CHG	GAG	rdr6_F6-	Active
4	rdr6-EVD_10	Chr5	5631137	2	448	0.00444444444444444	CHG	GAG	rdr6_F6-	Active
4	rdr6-EVD_10	Chr5	5631141	7	452	0.0152505446623094	CHH	GAG	rdr6_F6-	Active
4	rdr6-EVD_10	Chr5	5631143	0	459	0	CHH	GAG	rdr6_F6-	Active
4	rdr6-EVD_10	Chr5	5631144	4	1071	0.00372093023255814	CHH	GAG	rdr6_F6-	Active
4	rdr6-EVD_10	Chr5	5631147	0	469	0	CHH	GAG	rdr6_F6-	Active
4	rdr6-EVD_10	Chr5	5631148	0	470	0	CHH	GAG	rdr6_F6-	Active
4	rdr6-EVD_10	Chr5	5631151	2	1056	0.00189035916824197	CHH	GAG	rdr6_F6-	Active
4	rdr6-EVD_10	Chr5	5631154	13	1046	0.012275731822474	CHG	GAG	rdr6_F6-	Active
4	rdr6-EVD_10	Chr5	5631155	23	1040	0.0216368767638758	CG	GAG	rdr6_F6-	Active
4	rdr6-EVD_10	Chr5	5631156	10	487	0.0201207243460765	CG	GAG	rdr6_F6-	Active
4	rdr6-EVD_10	Chr5	5631157	3	497	0.006	CHG	GAG	rdr6_F6-	Active
4	rdr6-EVD_10	Chr5	5631158	0	497	0	CHH	GAG	rdr6_F6-	Active
4	rdr6-EVD_10	Chr5	5631159	4	1033	0.0038572806171649	CHH	GAG	rdr6_F6-	Active
4	rdr6-EVD_10	Chr5	5631165	3	514	0.00580270793036751	CHH	GAG	rdr6_F6-	Active
4	rdr6-EVD_10	Chr5	5631166	0	518	0	CHH	GAG	rdr6_F6-	Active
4	rdr6-EVD_10	Chr5	5631168	0	521	0	CHH	GAG	rdr6_F6-	Active
4	rdr6-EVD_10	Chr5	5631169	0	523	0	CHH	GAG	rdr6_F6-	Active
4	rdr6-EVD_10	Chr5	5631175	0	532	0	CHH	GAG	rdr6_F6-	Active
4	rdr6-EVD_10	Chr5	5631177	0	530	0	CHH	GAG	rdr6_F6-	Active
4	rdr6-EVD_10	Chr5	5631180	2	968	0.00206185567010309	CHH	GAG	rdr6_F6-	Active
4	rdr6-EVD_10	Chr5	5631182	0	971	0	CHH	GAG	rdr6_F6-	Active
4	rdr6-EVD_10	Chr5	5631185	0	958	0	CHH	GAG	rdr6_F6-	Active
4	rdr6-EVD_10	Chr5	5631187	27	931	0.0281837160751566	CG	GAG	rdr6_F6-	Active
4	rdr6-EVD_10	Chr5	5631188	15	537	0.0271739130434783	CG	GAG	rdr6_F6-	Active
4	rdr6-EVD_10	Chr5	5631189	2	549	0.00362976406533575	CHG	GAG	rdr6_F6-	Active
4	rdr6-EVD_10	Chr5	5631190	9	944	0.00944386149003148	CHH	GAG	rdr6_F6-	Active
4	rdr6-EVD_10	Chr5	5631194	8	930	0.00852878464818763	CHH	GAG	rdr6_F6-	Active
4	rdr6-EVD_10	Chr5	5631198	0	586	0	CHH	GAG	rdr6_F6-	Active
4	rdr6-EVD_10	Chr5	5631199	0	591	0	CHH	GAG	rdr6_F6-	Active
4	rdr6-EVD_10	Chr5	5631201	1	592	0.00168634064080944	CHH	GAG	rdr6_F6-	Active
4	rdr6-EVD_10	Chr5	5631204	0	599	0	CHH	GAG	rdr6_F6-	Active
4	rdr6-EVD_10	Chr5	5631207	4	609	0.0065252854812398	CHH	GAG	rdr6_F6-	Active
4	rdr6-EVD_10	Chr5	5631209	1	616	0.00162074554294976	CHH	GAG	rdr6_F6-	Active
4	rdr6-EVD_10	Chr5	5631210	1	620	0.00161030595813205	CHH	GAG	rdr6_F6-	Active
4	rdr6-EVD_10	Chr5	5631211	31	866	0.0345596432552954	CG	GAG	rdr6_F6-	Active
4	rdr6-EVD_10	Chr5	5631212	19	614	0.0300157977883096	CG	GAG	rdr6_F6-	Active
4	rdr6-EVD_10	Chr5	5631215	8	865	0.00916380297823597	CHH	GAG	rdr6_F6-	Active
4	rdr6-EVD_10	Chr5	5631219	0	672	0	CHH	GAG	rdr6_F6-	Active
4	rdr6-EVD_10	Chr5	5631220	1	677	0.00147492625368732	CHH	GAG	rdr6_F6-	Active
4	rdr6-EVD_10	Chr5	5631222	2	680	0.00293255131964809	CHH	GAG	rdr6_F6-	Active
4	rdr6-EVD_10	Chr5	5631224	0	691	0	CHH	GAG	rdr6_F6-	Active
4	rdr6-EVD_10	Chr5	5631227	10	845	0.0116959064327485	CHH	GAG	rdr6_F6-	Active
4	rdr6-EVD_10	Chr5	5631230	0	716	0	CHH	GAG	rdr6_F6-	Active
4	rdr6-EVD_10	Chr5	5631234	2	748	0.00266666666666667	CHH	GAG	rdr6_F6-	Active
4	rdr6-EVD_10	Chr5	5631236	0	758	0	CHH	GAG	rdr6_F6-	Active
4	rdr6-EVD_10	Chr5	5631237	0	759	0	CHH	GAG	rdr6_F6-	Active
4	rdr6-EVD_10	Chr5	5631241	2	776	0.0025706940874036	CHH	GAG	rdr6_F6-	Active
4	rdr6-EVD_10	Chr5	5631246	13	799	0.0160098522167488	CHG	GAG	rdr6_F6-	Active
4	rdr6-EVD_10	Chr5	5631248	8	787	0.010062893081761	CHG	GAG	rdr6_F6-	Active
4	rdr6-EVD_10	Chr5	5631251	17	811	0.0205314009661836	CHH	GAG	rdr6_F6-	Active
4	rdr6-EVD_10	Chr5	5631253	1	823	0.00121359223300971	CHH	GAG	rdr6_F6-	Active
4	rdr6-EVD_10	Chr5	5631256	2	865	0.00230680507497117	CHH	GAG	rdr6_F6-	Active
4	rdr6-EVD_10	Chr5	5631258	0	881	0	CHH	GAG	rdr6_F6-	Active
4	rdr6-EVD_10	Chr5	5631261	1	816	0.00122399020807834	CHH	GAG	rdr6_F6-	Active
4	rdr6-EVD_10	Chr5	5631265	6	917	0.00650054171180932	CHH	GAG	rdr6_F6-	Active
4	rdr6-EVD_10	Chr5	5631269	3	935	0.00319829424307036	CHH	GAG	rdr6_F6-	Active
4	rdr6-EVD_10	Chr5	5631272	3	959	0.00311850311850312	CHH	GAG	rdr6_F6-	Active
4	rdr6-EVD_10	Chr5	5631275	5	959	0.00518672199170124	CHH	GAG	rdr6_F6-	Active
4	rdr6-EVD_10	Chr5	5631276	0	958	0	CHH	GAG	rdr6_F6-	Active
4	rdr6-EVD_10	Chr5	5631277	0	975	0	CHH	GAG	rdr6_F6-	Active
4	rdr6-EVD_10	Chr5	5631278	1	812	0.001230012300123	CHH	GAG	rdr6_F6-	Active
4	rdr6-EVD_10	Chr5	5631279	1	809	0.00123456790123457	CHH	GAG	rdr6_F6-	Active
4	rdr6-EVD_10	Chr5	5631281	4	806	0.00493827160493827	CHH	GAG	rdr6_F6-	Active
4	rdr6-EVD_10	Chr5	5631283	1	808	0.00123609394313968	CHH	GAG	rdr6_F6-	Active
4	rdr6-EVD_10	Chr5	5631284	9	797	0.011166253101737	CHH	GAG	rdr6_F6-	Active
4	rdr6-EVD_10	Chr5	5631288	0	1032	0	CHH	GAG	rdr6_F6-	Active
4	rdr6-EVD_10	Chr5	5631290	4	795	0.00500625782227785	CHH	GAG	rdr6_F6-	Active
4	rdr6-EVD_10	Chr5	5631295	0	1063	0	CHH	GAG	rdr6_F6-	Active
4	rdr6-EVD_10	Chr5	5631298	8	1072	0.00740740740740741	CHH	GAG	rdr6_F6-	Active
4	rdr6-EVD_10	Chr5	5631299	0	1086	0	CHH	GAG	rdr6_F6-	Active
4	rdr6-EVD_10	Chr5	5631302	6	1101	0.00542005420054201	CHH	GAG	rdr6_F6-	Active
4	rdr6-EVD_10	Chr5	5631303	6	776	0.00767263427109974	CHH	GAG	rdr6_F6-	Active
4	rdr6-EVD_10	Chr5	5631306	5	771	0.00644329896907216	CHH	GAG	rdr6_F6-	Active
4	rdr6-EVD_10	Chr5	5631309	1	775	0.00128865979381443	CHH	GAG	rdr6_F6-	Active
4	rdr6-EVD_10	Chr5	5631310	3	776	0.00385109114249037	CHH	GAG	rdr6_F6-	Active
4	rdr6-EVD_10	Chr5	5631312	3	771	0.00387596899224806	CHH	GAG	rdr6_F6-	Active
4	rdr6-EVD_10	Chr5	5631314	3	767	0.0038961038961039	CHH	GAG	rdr6_F6-	Active
4	rdr6-EVD_10	Chr5	5631315	2	766	0.00260416666666667	CHH	GAG	rdr6_F6-	Active
4	rdr6-EVD_10	Chr5	5631317	12	758	0.0155844155844156	CHH	GAG	rdr6_F6-	Active
4	rdr6-EVD_10	Chr5	5631320	3	1184	0.0025273799494524	CHH	GAG	rdr6_F6-	Active
4	rdr6-EVD_10	Chr5	5631321	3	776	0.00385109114249037	CHH	GAG	rdr6_F6-	Active
4	rdr6-EVD_10	Chr5	5631322	6	767	0.00776196636481242	CHG	GAG	rdr6_F6-	Active
4	rdr6-EVD_10	Chr5	5631323	23	748	0.0298313878080415	CG	GAG	rdr6_F6-	Active
4	rdr6-EVD_10	Chr5	5631324	43	1157	0.0358333333333333	CG	GAG	rdr6_F6-	Active
4	rdr6-EVD_10	Chr5	5631325	3	770	0.00388098318240621	CHH	GAG	rdr6_F6-	Active
4	rdr6-EVD_10	Chr5	5631326	8	769	0.0102960102960103	CHH	GAG	rdr6_F6-	Active
4	rdr6-EVD_10	Chr5	5631329	0	1219	0	CHH	GAG	rdr6_F6-	Active
4	rdr6-EVD_10	Chr5	5631332	4	772	0.00515463917525773	CHH	GAG	rdr6_F6-	Active
4	rdr6-EVD_10	Chr5	5631336	5	1248	0.00399042298483639	CHH	GAG	rdr6_F6-	Active
4	rdr6-EVD_10	Chr5	5631338	3	747	0.004	CHH	GAG	rdr6_F6-	Active
4	rdr6-EVD_10	Chr5	5631340	12	744	0.0158730158730159	CHH	GAG	rdr6_F6-	Active
4	rdr6-EVD_10	Chr5	5631343	3	1294	0.0023130300693909	CHH	GAG	rdr6_F6-	Active
4	rdr6-EVD_10	Chr5	5631345	2	1294	0.00154320987654321	CHH	GAG	rdr6_F6-	Active
4	rdr6-EVD_10	Chr5	5631346	2	759	0.0026281208935611	CHH	GAG	rdr6_F6-	Active
4	rdr6-EVD_10	Chr5	5631348	3	759	0.00393700787401575	CHH	GAG	rdr6_F6-	Active
4	rdr6-EVD_10	Chr5	5631351	3	755	0.00395778364116095	CHH	GAG	rdr6_F6-	Active
4	rdr6-EVD_10	Chr5	5631353	3	751	0.00397877984084881	CHH	GAG	rdr6_F6-	Active
4	rdr6-EVD_10	Chr5	5631355	6	750	0.00793650793650794	CHH	GAG	rdr6_F6-	Active
4	rdr6-EVD_10	Chr5	5631357	11	745	0.0145502645502645	CHH	GAG	rdr6_F6-	Active
4	rdr6-EVD_10	Chr5	5631360	2	1351	0.00147819660014782	CHH	GAG	rdr6_F6-	Active
4	rdr6-EVD_10	Chr5	5631364	2	746	0.00267379679144385	CHH	GAG	rdr6_F6-	Active
4	rdr6-EVD_10	Chr5	5631366	2	738	0.0027027027027027	CHH	GAG	rdr6_F6-	Active
4	rdr6-EVD_10	Chr5	5631369	5	1340	0.00371747211895911	CHH	GAG	rdr6_F6-	Active
4	rdr6-EVD_10	Chr5	5631371	9	1342	0.00666173205033309	CHH	GAG	rdr6_F6-	Active
4	rdr6-EVD_10	Chr5	5631372	3	1348	0.00222057735011103	CHH	GAG	rdr6_F6-	Active
4	rdr6-EVD_10	Chr5	5631374	1	1350	0.00074019245003701	CHH	GAG	rdr6_F6-	Active
4	rdr6-EVD_10	Chr5	5631375	3	749	0.00398936170212766	CHH	GAG	rdr6_F6-	Active
4	rdr6-EVD_10	Chr5	5631379	2	1346	0.00148367952522255	CHH	GAG	rdr6_F6-	Active
4	rdr6-EVD_10	Chr5	5631381	8	742	0.0106666666666667	CHH	GAG	rdr6_F6-	Active
4	rdr6-EVD_10	Chr5	5631384	5	1342	0.00371195248700817	CHH	GAG	rdr6_F6-	Active
4	rdr6-EVD_10	Chr5	5631385	7	751	0.00923482849604222	CHG	GAG	rdr6_F6-	Active
4	rdr6-EVD_10	Chr5	5631386	21	740	0.0275952693823916	CG	GAG	rdr6_F6-	Active
4	rdr6-EVD_10	Chr5	5631387	39	1320	0.0286975717439294	CG	GAG	rdr6_F6-	Active
4	rdr6-EVD_10	Chr5	5631388	9	1357	0.00658857979502196	CHG	GAG	rdr6_F6-	Active
4	rdr6-EVD_10	Chr5	5631389	2	1364	0.00146412884333821	CHH	GAG	rdr6_F6-	Active
4	rdr6-EVD_10	Chr5	5631391	3	775	0.0038560411311054	CHH	GAG	rdr6_F6-	Active
4	rdr6-EVD_10	Chr5	5631394	22	765	0.0279542566709022	CG	GAG	rdr6_F6-	Active
4	rdr6-EVD_10	Chr5	5631395	40	1289	0.0300978179082017	CG	GAG	rdr6_F6-	Active
4	rdr6-EVD_10	Chr5	5631399	2	1367	0.0014609203798393	CHH	GAG	rdr6_F6-	Active
4	rdr6-EVD_10	Chr5	5631400	1	1374	0.000727272727272727	CHH	GAG	rdr6_F6-	Active
