# Supplementary material for: PTGS is dispensable for the initiation of epigenetic silencing of an active transposon in Arabidopsis
Source: EMBO Rep. 2024 Nov 7;25(12):28. doi: 10.1038/s44319-024-00304-5 (PMC11624286; doi:10.1038/s44319-024-00304-5)
Supplement: Supplementary file 4 — Source data Fig. 3 [file 44319_2024_304_MOESM4_ESM.zip › Figure 3/3C/5mC_5pLTR.xlsx]

## Sheet: Sheet1
position	sample_id	chr	pos	meth	unmeth	meth_level	context	annot	sample_genotype	EVD status
1	Col-0_rep1	Chr5	5629982	0	19	0	CHH	5pLTR	col-0	Silenced
1	Col-0_rep1	Chr5	5629985	0	23	0	CHH	5pLTR	col-0	Silenced
1	Col-0_rep1	Chr5	5629988	0	17	0	CHH	5pLTR	col-0	Silenced
1	Col-0_rep1	Chr5	5629990	0	23	0	CHH	5pLTR	col-0	Silenced
1	Col-0_rep1	Chr5	5629992	1	22	0.0434782608695652	CHH	5pLTR	col-0	Silenced
1	Col-0_rep1	Chr5	5629999	0	15	0	CHH	5pLTR	col-0	Silenced
1	Col-0_rep1	Chr5	5630003	0	14	0	CHH	5pLTR	col-0	Silenced
1	Col-0_rep1	Chr5	5630004	0	14	0	CHH	5pLTR	col-0	Silenced
1	Col-0_rep1	Chr5	5630005	0	20	0	CHH	5pLTR	col-0	Silenced
1	Col-0_rep1	Chr5	5630006	0	21	0	CHH	5pLTR	col-0	Silenced
1	Col-0_rep1	Chr5	5630009	0	14	0	CHH	5pLTR	col-0	Silenced
1	Col-0_rep1	Chr5	5630014	0	12	0	CHH	5pLTR	col-0	Silenced
1	Col-0_rep1	Chr5	5630015	0	12	0	CHH	5pLTR	col-0	Silenced
1	Col-0_rep1	Chr5	5630020	0	12	0	CHH	5pLTR	col-0	Silenced
1	Col-0_rep1	Chr5	5630023	0	19	0	CHH	5pLTR	col-0	Silenced
1	Col-0_rep1	Chr5	5630026	1	18	0.0526315789473684	CHH	5pLTR	col-0	Silenced
1	Col-0_rep1	Chr5	5630029	0	13	0	CHH	5pLTR	col-0	Silenced
1	Col-0_rep1	Chr5	5630031	0	13	0	CHH	5pLTR	col-0	Silenced
1	Col-0_rep1	Chr5	5630033	0	13	0	CHH	5pLTR	col-0	Silenced
1	Col-0_rep1	Chr5	5630035	1	12	0.0769230769230769	CHH	5pLTR	col-0	Silenced
1	Col-0_rep1	Chr5	5630036	0	13	0	CHH	5pLTR	col-0	Silenced
1	Col-0_rep1	Chr5	5630037	1	12	0.0769230769230769	CHH	5pLTR	col-0	Silenced
1	Col-0_rep1	Chr5	5630038	1	17	0.0555555555555556	CHG	5pLTR	col-0	Silenced
1	Col-0_rep1	Chr5	5630039	6	12	0.333333333333333	CG	5pLTR	col-0	Silenced
1	Col-0_rep1	Chr5	5630040	6	7	0.461538461538462	CG	5pLTR	col-0	Silenced
1	Col-0_rep1	Chr5	5630043	0	18	0	CHH	5pLTR	col-0	Silenced
1	Col-0_rep1	Chr5	5630048	1	11	0.0833333333333333	CHH	5pLTR	col-0	Silenced
1	Col-0_rep1	Chr5	5630050	1	11	0.0833333333333333	CHH	5pLTR	col-0	Silenced
1	Col-0_rep1	Chr5	5630053	1	11	0.0833333333333333	CHH	5pLTR	col-0	Silenced
1	Col-0_rep1	Chr5	5630055	1	16	0.0588235294117647	CHH	5pLTR	col-0	Silenced
1	Col-0_rep1	Chr5	5630059	1	10	0.0909090909090909	CHH	5pLTR	col-0	Silenced
1	Col-0_rep1	Chr5	5630062	1	10	0.0909090909090909	CHH	5pLTR	col-0	Silenced
1	Col-0_rep1	Chr5	5630064	1	10	0.0909090909090909	CHH	5pLTR	col-0	Silenced
1	Col-0_rep1	Chr5	5630065	1	16	0.0588235294117647	CHH	5pLTR	col-0	Silenced
1	Col-0_rep1	Chr5	5630068	1	19	0.05	CHH	5pLTR	col-0	Silenced
1	Col-0_rep1	Chr5	5630071	2	8	0.2	CHH	5pLTR	col-0	Silenced
1	Col-0_rep1	Chr5	5630074	1	10	0.0909090909090909	CHH	5pLTR	col-0	Silenced
1	Col-0_rep1	Chr5	5630076	1	10	0.0909090909090909	CHH	5pLTR	col-0	Silenced
1	Col-0_rep1	Chr5	5630077	0	11	0	CHH	5pLTR	col-0	Silenced
1	Col-0_rep1	Chr5	5630079	0	11	0	CHH	5pLTR	col-0	Silenced
1	Col-0_rep1	Chr5	5630082	0	10	0	CHH	5pLTR	col-0	Silenced
1	Col-0_rep1	Chr5	5630083	0	10	0	CHH	5pLTR	col-0	Silenced
1	Col-0_rep1	Chr5	5630084	1	16	0.0588235294117647	CHH	5pLTR	col-0	Silenced
1	Col-0_rep1	Chr5	5630086	1	17	0.0555555555555556	CHH	5pLTR	col-0	Silenced
1	Col-0_rep1	Chr5	5630088	2	16	0.111111111111111	CHH	5pLTR	col-0	Silenced
1	Col-0_rep1	Chr5	5630095	0	18	0	CHH	5pLTR	col-0	Silenced
1	Col-0_rep1	Chr5	5630097	1	17	0.0555555555555556	CHH	5pLTR	col-0	Silenced
1	Col-0_rep1	Chr5	5630100	0	10	0	CHH	5pLTR	col-0	Silenced
1	Col-0_rep1	Chr5	5630103	0	11	0	CHH	5pLTR	col-0	Silenced
1	Col-0_rep1	Chr5	5630104	1	17	0.0555555555555556	CHG	5pLTR	col-0	Silenced
1	Col-0_rep1	Chr5	5630105	11	7	0.611111111111111	CG	5pLTR	col-0	Silenced
1	Col-0_rep1	Chr5	5630106	8	1	0.888888888888889	CG	5pLTR	col-0	Silenced
1	Col-0_rep1	Chr5	5630109	0	10	0	CHH	5pLTR	col-0	Silenced
1	Col-0_rep1	Chr5	5630112	0	10	0	CHH	5pLTR	col-0	Silenced
1	Col-0_rep1	Chr5	5630114	0	10	0	CHH	5pLTR	col-0	Silenced
1	Col-0_rep1	Chr5	5630115	0	11	0	CHH	5pLTR	col-0	Silenced
1	Col-0_rep1	Chr5	5630117	0	20	0	CHH	5pLTR	col-0	Silenced
1	Col-0_rep1	Chr5	5630119	0	19	0	CHH	5pLTR	col-0	Silenced
1	Col-0_rep1	Chr5	5630121	11	7	0.611111111111111	CG	5pLTR	col-0	Silenced
1	Col-0_rep1	Chr5	5630122	6	6	0.5	CG	5pLTR	col-0	Silenced
1	Col-0_rep1	Chr5	5630124	0	12	0	CHH	5pLTR	col-0	Silenced
1	Col-0_rep1	Chr5	5630126	0	12	0	CHH	5pLTR	col-0	Silenced
1	Col-0_rep1	Chr5	5630128	0	18	0	CHH	5pLTR	col-0	Silenced
1	Col-0_rep1	Chr5	5630133	0	10	0	CHH	5pLTR	col-0	Silenced
1	Col-0_rep1	Chr5	5630134	0	20	0	CHH	5pLTR	col-0	Silenced
1	Col-0_rep1	Chr5	5630137	0	21	0	CHH	5pLTR	col-0	Silenced
1	Col-0_rep1	Chr5	5630140	0	11	0	CHH	5pLTR	col-0	Silenced
1	Col-0_rep1	Chr5	5630141	0	10	0	CHH	5pLTR	col-0	Silenced
1	Col-0_rep1	Chr5	5630143	0	21	0	CHH	5pLTR	col-0	Silenced
1	Col-0_rep1	Chr5	5630146	0	22	0	CHH	5pLTR	col-0	Silenced
1	Col-0_rep1	Chr5	5630147	0	22	0	CHH	5pLTR	col-0	Silenced
1	Col-0_rep1	Chr5	5630151	0	11	0	CHH	5pLTR	col-0	Silenced
1	Col-0_rep1	Chr5	5630153	0	19	0	CHH	5pLTR	col-0	Silenced
1	Col-0_rep1	Chr5	5630154	2	17	0.105263157894737	CHG	5pLTR	col-0	Silenced
1	Col-0_rep1	Chr5	5630156	1	10	0.0909090909090909	CHG	5pLTR	col-0	Silenced
1	Col-0_rep1	Chr5	5630158	0	20	0	CHH	5pLTR	col-0	Silenced
1	Col-0_rep1	Chr5	5630160	0	20	0	CHH	5pLTR	col-0	Silenced
1	Col-0_rep1	Chr5	5630162	0	19	0	CHH	5pLTR	col-0	Silenced
1	Col-0_rep1	Chr5	5630164	0	20	0	CHH	5pLTR	col-0	Silenced
1	Col-0_rep1	Chr5	5630167	0	20	0	CHH	5pLTR	col-0	Silenced
1	Col-0_rep1	Chr5	5630169	0	20	0	CHH	5pLTR	col-0	Silenced
1	Col-0_rep1	Chr5	5630170	0	20	0	CHH	5pLTR	col-0	Silenced
1	Col-0_rep1	Chr5	5630173	0	11	0	CHH	5pLTR	col-0	Silenced
1	Col-0_rep1	Chr5	5630175	0	20	0	CHH	5pLTR	col-0	Silenced
1	Col-0_rep1	Chr5	5630176	0	20	0	CHH	5pLTR	col-0	Silenced
1	Col-0_rep1	Chr5	5630179	0	11	0	CHH	5pLTR	col-0	Silenced
1	Col-0_rep1	Chr5	5630180	0	11	0	CHH	5pLTR	col-0	Silenced
1	Col-0_rep1	Chr5	5630183	0	20	0	CHH	5pLTR	col-0	Silenced
1	Col-0_rep1	Chr5	5630184	0	20	0	CHH	5pLTR	col-0	Silenced
1	Col-0_rep1	Chr5	5630186	0	19	0	CHH	5pLTR	col-0	Silenced
1	Col-0_rep1	Chr5	5630189	0	19	0	CHH	5pLTR	col-0	Silenced
1	Col-0_rep1	Chr5	5630191	1	18	0.0526315789473684	CHH	5pLTR	col-0	Silenced
1	Col-0_rep1	Chr5	5630196	0	11	0	CHH	5pLTR	col-0	Silenced
1	Col-0_rep1	Chr5	5630198	2	16	0.111111111111111	CHH	5pLTR	col-0	Silenced
1	Col-0_rep1	Chr5	5630200	2	16	0.111111111111111	CHH	5pLTR	col-0	Silenced
1	Col-0_rep1	Chr5	5630204	5	13	0.277777777777778	CHG	5pLTR	col-0	Silenced
1	Col-0_rep1	Chr5	5630206	3	8	0.272727272727273	CHG	5pLTR	col-0	Silenced
1	Col-0_rep1	Chr5	5630208	1	17	0.0555555555555556	CHH	5pLTR	col-0	Silenced
1	Col-0_rep1	Chr5	5630212	8	8	0.5	CG	5pLTR	col-0	Silenced
1	Col-0_rep1	Chr5	5630213	6	4	0.6	CG	5pLTR	col-0	Silenced
1	Col-0_rep1	Chr5	5630220	1	10	0.0909090909090909	CHH	5pLTR	col-0	Silenced
1	Col-0_rep1	Chr5	5630225	0	15	0	CHG	5pLTR	col-0	Silenced
1	Col-0_rep1	Chr5	5630227	1	10	0.0909090909090909	CHG	5pLTR	col-0	Silenced
1	Col-0_rep1	Chr5	5630228	0	15	0	CHH	5pLTR	col-0	Silenced
1	Col-0_rep1	Chr5	5630229	0	15	0	CHH	5pLTR	col-0	Silenced
1	Col-0_rep1	Chr5	5630235	0	15	0	CHH	5pLTR	col-0	Silenced
1	Col-0_rep1	Chr5	5630237	0	15	0	CHH	5pLTR	col-0	Silenced
1	Col-0_rep1	Chr5	5630241	1	13	0.0714285714285714	CHH	5pLTR	col-0	Silenced
1	Col-0_rep1	Chr5	5630243	0	14	0	CHH	5pLTR	col-0	Silenced
1	Col-0_rep1	Chr5	5630245	0	15	0	CHH	5pLTR	col-0	Silenced
1	Col-0_rep1	Chr5	5630247	0	15	0	CHH	5pLTR	col-0	Silenced
1	Col-0_rep1	Chr5	5630255	0	14	0	CHH	5pLTR	col-0	Silenced
1	Col-0_rep1	Chr5	5630256	0	15	0	CHH	5pLTR	col-0	Silenced
1	Col-0_rep1	Chr5	5630260	1	14	0.0666666666666667	CHH	5pLTR	col-0	Silenced
1	Col-0_rep1	Chr5	5630265	0	15	0	CHH	5pLTR	col-0	Silenced
1	Col-0_rep1	Chr5	5630267	0	15	0	CHH	5pLTR	col-0	Silenced
1	Col-0_rep1	Chr5	5630269	1	14	0.0666666666666667	CHH	5pLTR	col-0	Silenced
1	Col-0_rep1	Chr5	5630273	0	15	0	CHH	5pLTR	col-0	Silenced
1	Col-0_rep1	Chr5	5630274	0	15	0	CHH	5pLTR	col-0	Silenced
1	Col-0_rep1	Chr5	5630278	0	15	0	CHH	5pLTR	col-0	Silenced
1	Col-0_rep1	Chr5	5630282	2	11	0.153846153846154	CHH	5pLTR	col-0	Silenced
1	Col-0_rep1	Chr5	5630288	1	14	0.0666666666666667	CHH	5pLTR	col-0	Silenced
1	Col-0_rep1	Chr5	5630292	2	13	0.133333333333333	CHH	5pLTR	col-0	Silenced
1	Col-0_rep1	Chr5	5630298	0	17	0	CHH	5pLTR	col-0	Silenced
1	Col-0_rep1	Chr5	5630303	0	18	0	CHH	5pLTR	col-0	Silenced
1	Col-0_rep1	Chr5	5630304	0	18	0	CHH	5pLTR	col-0	Silenced
1	Col-0_rep1	Chr5	5630306	3	15	0.166666666666667	CHH	5pLTR	col-0	Silenced
1	Col-0_rep1	Chr5	5630308	0	18	0	CHH	5pLTR	col-0	Silenced
1	Col-0_rep1	Chr5	5630314	0	18	0	CHH	5pLTR	col-0	Silenced
1	Col-0_rep1	Chr5	5630316	0	18	0	CHH	5pLTR	col-0	Silenced
1	Col-0_rep1	Chr5	5630318	0	18	0	CHH	5pLTR	col-0	Silenced
1	Col-0_rep1	Chr5	5630320	0	19	0	CHH	5pLTR	col-0	Silenced
1	Col-0_rep1	Chr5	5630324	3	16	0.157894736842105	CHH	5pLTR	col-0	Silenced
1	Col-0_rep1	Chr5	5630328	0	20	0	CHH	5pLTR	col-0	Silenced
1	Col-0_rep1	Chr5	5630330	0	20	0	CHH	5pLTR	col-0	Silenced
1	Col-0_rep1	Chr5	5630332	0	20	0	CHH	5pLTR	col-0	Silenced
1	Col-0_rep1	Chr5	5630335	2	20	0.0909090909090909	CHH	5pLTR	col-0	Silenced
1	Col-0_rep1	Chr5	5630338	0	20	0	CHH	5pLTR	col-0	Silenced
1	Col-0_rep1	Chr5	5630341	0	21	0	CHH	5pLTR	col-0	Silenced
1	Col-0_rep1	Chr5	5630346	0	20	0	CHH	5pLTR	col-0	Silenced
1	Col-0_rep1	Chr5	5630348	2	18	0.1	CHH	5pLTR	col-0	Silenced
1	Col-0_rep1	Chr5	5630350	0	20	0	CHH	5pLTR	col-0	Silenced
1	Col-0_rep1	Chr5	5630356	0	21	0	CHH	5pLTR	col-0	Silenced
1	Col-0_rep1	Chr5	5630364	4	16	0.2	CHH	5pLTR	col-0	Silenced
1	Col-0_rep1	Chr5	5630369	1	20	0.0476190476190476	CHG	5pLTR	col-0	Silenced
1	Col-0_rep1	Chr5	5630370	19	1	0.95	CG	5pLTR	col-0	Silenced
1	Col-0_rep1	Chr5	5630371	20	3	0.869565217391304	CG	5pLTR	col-0	Silenced
1	Col-0_rep1	Chr5	5630372	0	20	0	CHH	5pLTR	col-0	Silenced
1	Col-0_rep1	Chr5	5630378	0	21	0	CHH	5pLTR	col-0	Silenced
1	Col-0_rep1	Chr5	5630382	0	20	0	CHH	5pLTR	col-0	Silenced
1	Col-0_rep1	Chr5	5630385	0	25	0	CHH	5pLTR	col-0	Silenced
1	Col-0_rep1	Chr5	5630386	0	26	0	CHH	5pLTR	col-0	Silenced
1	Col-0_rep1	Chr5	5630390	9	11	0.45	CHG	5pLTR	col-0	Silenced
1	Col-0_rep1	Chr5	5630392	15	12	0.555555555555556	CHG	5pLTR	col-0	Silenced
1	Col-0_rep1	Chr5	5630394	0	26	0	CHH	5pLTR	col-0	Silenced
1	Col-0_rep1	Chr5	5630395	0	22	0	CHH	5pLTR	col-0	Silenced
2	Col-0_rep2	Chr5	5629982	0	38	0	CHH	5pLTR	col-0	Silenced
2	Col-0_rep2	Chr5	5629985	0	35	0	CHH	5pLTR	col-0	Silenced
2	Col-0_rep2	Chr5	5629988	0	37	0	CHH	5pLTR	col-0	Silenced
2	Col-0_rep2	Chr5	5629990	0	34	0	CHH	5pLTR	col-0	Silenced
2	Col-0_rep2	Chr5	5629992	0	34	0	CHH	5pLTR	col-0	Silenced
2	Col-0_rep2	Chr5	5629999	0	34	0	CHH	5pLTR	col-0	Silenced
2	Col-0_rep2	Chr5	5630003	0	33	0	CHH	5pLTR	col-0	Silenced
2	Col-0_rep2	Chr5	5630004	0	32	0	CHH	5pLTR	col-0	Silenced
2	Col-0_rep2	Chr5	5630005	1	31	0.03125	CHH	5pLTR	col-0	Silenced
2	Col-0_rep2	Chr5	5630006	1	30	0.032258064516129	CHH	5pLTR	col-0	Silenced
2	Col-0_rep2	Chr5	5630009	0	31	0	CHH	5pLTR	col-0	Silenced
2	Col-0_rep2	Chr5	5630014	0	31	0	CHH	5pLTR	col-0	Silenced
2	Col-0_rep2	Chr5	5630015	0	30	0	CHH	5pLTR	col-0	Silenced
2	Col-0_rep2	Chr5	5630020	0	29	0	CHH	5pLTR	col-0	Silenced
2	Col-0_rep2	Chr5	5630023	0	26	0	CHH	5pLTR	col-0	Silenced
2	Col-0_rep2	Chr5	5630026	1	25	0.0384615384615385	CHH	5pLTR	col-0	Silenced
2	Col-0_rep2	Chr5	5630029	0	27	0	CHH	5pLTR	col-0	Silenced
2	Col-0_rep2	Chr5	5630031	0	27	0	CHH	5pLTR	col-0	Silenced
2	Col-0_rep2	Chr5	5630033	0	27	0	CHH	5pLTR	col-0	Silenced
2	Col-0_rep2	Chr5	5630035	0	25	0	CHH	5pLTR	col-0	Silenced
2	Col-0_rep2	Chr5	5630036	0	25	0	CHH	5pLTR	col-0	Silenced
2	Col-0_rep2	Chr5	5630037	0	24	0	CHH	5pLTR	col-0	Silenced
2	Col-0_rep2	Chr5	5630038	0	24	0	CHG	5pLTR	col-0	Silenced
2	Col-0_rep2	Chr5	5630039	21	3	0.875	CG	5pLTR	col-0	Silenced
2	Col-0_rep2	Chr5	5630040	20	2	0.909090909090909	CG	5pLTR	col-0	Silenced
2	Col-0_rep2	Chr5	5630043	0	22	0	CHH	5pLTR	col-0	Silenced
2	Col-0_rep2	Chr5	5630048	0	23	0	CHH	5pLTR	col-0	Silenced
2	Col-0_rep2	Chr5	5630050	0	23	0	CHH	5pLTR	col-0	Silenced
2	Col-0_rep2	Chr5	5630053	0	23	0	CHH	5pLTR	col-0	Silenced
2	Col-0_rep2	Chr5	5630055	1	23	0.0416666666666667	CHH	5pLTR	col-0	Silenced
2	Col-0_rep2	Chr5	5630059	0	24	0	CHH	5pLTR	col-0	Silenced
2	Col-0_rep2	Chr5	5630062	0	25	0	CHH	5pLTR	col-0	Silenced
2	Col-0_rep2	Chr5	5630064	0	25	0	CHH	5pLTR	col-0	Silenced
2	Col-0_rep2	Chr5	5630065	0	23	0	CHH	5pLTR	col-0	Silenced
2	Col-0_rep2	Chr5	5630068	1	23	0.0416666666666667	CHH	5pLTR	col-0	Silenced
2	Col-0_rep2	Chr5	5630071	1	24	0.04	CHH	5pLTR	col-0	Silenced
2	Col-0_rep2	Chr5	5630074	0	25	0	CHH	5pLTR	col-0	Silenced
2	Col-0_rep2	Chr5	5630076	1	23	0.0416666666666667	CHH	5pLTR	col-0	Silenced
2	Col-0_rep2	Chr5	5630077	0	24	0	CHH	5pLTR	col-0	Silenced
2	Col-0_rep2	Chr5	5630079	0	23	0	CHH	5pLTR	col-0	Silenced
2	Col-0_rep2	Chr5	5630082	0	22	0	CHH	5pLTR	col-0	Silenced
2	Col-0_rep2	Chr5	5630083	0	22	0	CHH	5pLTR	col-0	Silenced
2	Col-0_rep2	Chr5	5630084	0	27	0	CHH	5pLTR	col-0	Silenced
2	Col-0_rep2	Chr5	5630086	0	24	0	CHH	5pLTR	col-0	Silenced
2	Col-0_rep2	Chr5	5630088	3	19	0.136363636363636	CHH	5pLTR	col-0	Silenced
2	Col-0_rep2	Chr5	5630095	0	25	0	CHH	5pLTR	col-0	Silenced
2	Col-0_rep2	Chr5	5630097	1	24	0.04	CHH	5pLTR	col-0	Silenced
2	Col-0_rep2	Chr5	5630100	0	18	0	CHH	5pLTR	col-0	Silenced
2	Col-0_rep2	Chr5	5630103	1	19	0.05	CHH	5pLTR	col-0	Silenced
2	Col-0_rep2	Chr5	5630104	4	21	0.16	CHG	5pLTR	col-0	Silenced
2	Col-0_rep2	Chr5	5630105	23	3	0.884615384615385	CG	5pLTR	col-0	Silenced
2	Col-0_rep2	Chr5	5630106	15	5	0.75	CG	5pLTR	col-0	Silenced
2	Col-0_rep2	Chr5	5630109	1	19	0.05	CHH	5pLTR	col-0	Silenced
2	Col-0_rep2	Chr5	5630112	0	19	0	CHH	5pLTR	col-0	Silenced
2	Col-0_rep2	Chr5	5630114	0	18	0	CHH	5pLTR	col-0	Silenced
2	Col-0_rep2	Chr5	5630115	0	18	0	CHH	5pLTR	col-0	Silenced
2	Col-0_rep2	Chr5	5630117	1	25	0.0384615384615385	CHH	5pLTR	col-0	Silenced
2	Col-0_rep2	Chr5	5630119	1	24	0.04	CHH	5pLTR	col-0	Silenced
2	Col-0_rep2	Chr5	5630121	22	4	0.846153846153846	CG	5pLTR	col-0	Silenced
2	Col-0_rep2	Chr5	5630122	13	6	0.684210526315789	CG	5pLTR	col-0	Silenced
2	Col-0_rep2	Chr5	5630124	0	20	0	CHH	5pLTR	col-0	Silenced
2	Col-0_rep2	Chr5	5630126	0	21	0	CHH	5pLTR	col-0	Silenced
2	Col-0_rep2	Chr5	5630128	0	24	0	CHH	5pLTR	col-0	Silenced
2	Col-0_rep2	Chr5	5630133	1	20	0.0476190476190476	CHH	5pLTR	col-0	Silenced
2	Col-0_rep2	Chr5	5630134	1	22	0.0434782608695652	CHH	5pLTR	col-0	Silenced
2	Col-0_rep2	Chr5	5630137	0	22	0	CHH	5pLTR	col-0	Silenced
2	Col-0_rep2	Chr5	5630140	0	19	0	CHH	5pLTR	col-0	Silenced
2	Col-0_rep2	Chr5	5630141	0	20	0	CHH	5pLTR	col-0	Silenced
2	Col-0_rep2	Chr5	5630143	1	22	0.0434782608695652	CHH	5pLTR	col-0	Silenced
2	Col-0_rep2	Chr5	5630146	0	23	0	CHH	5pLTR	col-0	Silenced
2	Col-0_rep2	Chr5	5630147	0	23	0	CHH	5pLTR	col-0	Silenced
2	Col-0_rep2	Chr5	5630151	0	22	0	CHH	5pLTR	col-0	Silenced
2	Col-0_rep2	Chr5	5630153	0	24	0	CHH	5pLTR	col-0	Silenced
2	Col-0_rep2	Chr5	5630154	0	24	0	CHG	5pLTR	col-0	Silenced
2	Col-0_rep2	Chr5	5630156	0	23	0	CHG	5pLTR	col-0	Silenced
2	Col-0_rep2	Chr5	5630158	0	23	0	CHH	5pLTR	col-0	Silenced
2	Col-0_rep2	Chr5	5630160	0	24	0	CHH	5pLTR	col-0	Silenced
2	Col-0_rep2	Chr5	5630162	1	24	0.04	CHH	5pLTR	col-0	Silenced
2	Col-0_rep2	Chr5	5630164	0	26	0	CHH	5pLTR	col-0	Silenced
2	Col-0_rep2	Chr5	5630167	0	25	0	CHH	5pLTR	col-0	Silenced
2	Col-0_rep2	Chr5	5630169	0	28	0	CHH	5pLTR	col-0	Silenced
2	Col-0_rep2	Chr5	5630170	0	29	0	CHH	5pLTR	col-0	Silenced
2	Col-0_rep2	Chr5	5630173	0	24	0	CHH	5pLTR	col-0	Silenced
2	Col-0_rep2	Chr5	5630175	0	29	0	CHH	5pLTR	col-0	Silenced
2	Col-0_rep2	Chr5	5630176	1	27	0.0357142857142857	CHH	5pLTR	col-0	Silenced
2	Col-0_rep2	Chr5	5630179	0	25	0	CHH	5pLTR	col-0	Silenced
2	Col-0_rep2	Chr5	5630180	0	25	0	CHH	5pLTR	col-0	Silenced
2	Col-0_rep2	Chr5	5630183	0	29	0	CHH	5pLTR	col-0	Silenced
2	Col-0_rep2	Chr5	5630184	1	28	0.0344827586206897	CHH	5pLTR	col-0	Silenced
2	Col-0_rep2	Chr5	5630186	1	28	0.0344827586206897	CHH	5pLTR	col-0	Silenced
2	Col-0_rep2	Chr5	5630189	0	30	0	CHH	5pLTR	col-0	Silenced
2	Col-0_rep2	Chr5	5630191	1	28	0.0344827586206897	CHH	5pLTR	col-0	Silenced
2	Col-0_rep2	Chr5	5630196	0	24	0	CHH	5pLTR	col-0	Silenced
2	Col-0_rep2	Chr5	5630198	0	28	0	CHH	5pLTR	col-0	Silenced
2	Col-0_rep2	Chr5	5630200	0	32	0	CHH	5pLTR	col-0	Silenced
2	Col-0_rep2	Chr5	5630204	6	26	0.1875	CHG	5pLTR	col-0	Silenced
2	Col-0_rep2	Chr5	5630206	2	20	0.0909090909090909	CHG	5pLTR	col-0	Silenced
2	Col-0_rep2	Chr5	5630208	0	33	0	CHH	5pLTR	col-0	Silenced
2	Col-0_rep2	Chr5	5630212	16	15	0.516129032258065	CG	5pLTR	col-0	Silenced
2	Col-0_rep2	Chr5	5630213	6	15	0.285714285714286	CG	5pLTR	col-0	Silenced
2	Col-0_rep2	Chr5	5630220	1	20	0.0476190476190476	CHH	5pLTR	col-0	Silenced
2	Col-0_rep2	Chr5	5630225	0	30	0	CHG	5pLTR	col-0	Silenced
2	Col-0_rep2	Chr5	5630227	0	20	0	CHG	5pLTR	col-0	Silenced
2	Col-0_rep2	Chr5	5630228	1	30	0.032258064516129	CHH	5pLTR	col-0	Silenced
2	Col-0_rep2	Chr5	5630229	1	30	0.032258064516129	CHH	5pLTR	col-0	Silenced
2	Col-0_rep2	Chr5	5630235	1	29	0.0333333333333333	CHH	5pLTR	col-0	Silenced
2	Col-0_rep2	Chr5	5630237	1	29	0.0333333333333333	CHH	5pLTR	col-0	Silenced
2	Col-0_rep2	Chr5	5630241	1	22	0.0434782608695652	CHH	5pLTR	col-0	Silenced
2	Col-0_rep2	Chr5	5630243	0	23	0	CHH	5pLTR	col-0	Silenced
2	Col-0_rep2	Chr5	5630245	0	24	0	CHH	5pLTR	col-0	Silenced
2	Col-0_rep2	Chr5	5630247	1	27	0.0357142857142857	CHH	5pLTR	col-0	Silenced
2	Col-0_rep2	Chr5	5630255	0	22	0	CHH	5pLTR	col-0	Silenced
2	Col-0_rep2	Chr5	5630256	0	23	0	CHH	5pLTR	col-0	Silenced
2	Col-0_rep2	Chr5	5630260	0	21	0	CHH	5pLTR	col-0	Silenced
2	Col-0_rep2	Chr5	5630265	0	25	0	CHH	5pLTR	col-0	Silenced
2	Col-0_rep2	Chr5	5630267	1	24	0.04	CHH	5pLTR	col-0	Silenced
2	Col-0_rep2	Chr5	5630269	1	24	0.04	CHH	5pLTR	col-0	Silenced
2	Col-0_rep2	Chr5	5630273	0	22	0	CHH	5pLTR	col-0	Silenced
2	Col-0_rep2	Chr5	5630274	0	21	0	CHH	5pLTR	col-0	Silenced
2	Col-0_rep2	Chr5	5630278	2	24	0.0769230769230769	CHH	5pLTR	col-0	Silenced
2	Col-0_rep2	Chr5	5630282	5	22	0.185185185185185	CHH	5pLTR	col-0	Silenced
2	Col-0_rep2	Chr5	5630288	4	23	0.148148148148148	CHH	5pLTR	col-0	Silenced
2	Col-0_rep2	Chr5	5630292	5	22	0.185185185185185	CHH	5pLTR	col-0	Silenced
2	Col-0_rep2	Chr5	5630298	0	22	0	CHH	5pLTR	col-0	Silenced
2	Col-0_rep2	Chr5	5630303	0	23	0	CHH	5pLTR	col-0	Silenced
2	Col-0_rep2	Chr5	5630304	0	24	0	CHH	5pLTR	col-0	Silenced
2	Col-0_rep2	Chr5	5630306	1	29	0.0333333333333333	CHH	5pLTR	col-0	Silenced
2	Col-0_rep2	Chr5	5630308	0	31	0	CHH	5pLTR	col-0	Silenced
2	Col-0_rep2	Chr5	5630314	1	29	0.0333333333333333	CHH	5pLTR	col-0	Silenced
2	Col-0_rep2	Chr5	5630316	0	30	0	CHH	5pLTR	col-0	Silenced
2	Col-0_rep2	Chr5	5630318	0	31	0	CHH	5pLTR	col-0	Silenced
2	Col-0_rep2	Chr5	5630320	0	30	0	CHH	5pLTR	col-0	Silenced
2	Col-0_rep2	Chr5	5630324	4	26	0.133333333333333	CHH	5pLTR	col-0	Silenced
2	Col-0_rep2	Chr5	5630328	0	33	0	CHH	5pLTR	col-0	Silenced
2	Col-0_rep2	Chr5	5630330	1	33	0.0294117647058824	CHH	5pLTR	col-0	Silenced
2	Col-0_rep2	Chr5	5630332	0	34	0	CHH	5pLTR	col-0	Silenced
2	Col-0_rep2	Chr5	5630335	1	26	0.037037037037037	CHH	5pLTR	col-0	Silenced
2	Col-0_rep2	Chr5	5630338	1	33	0.0294117647058824	CHH	5pLTR	col-0	Silenced
2	Col-0_rep2	Chr5	5630341	0	33	0	CHH	5pLTR	col-0	Silenced
2	Col-0_rep2	Chr5	5630346	0	35	0	CHH	5pLTR	col-0	Silenced
2	Col-0_rep2	Chr5	5630348	1	33	0.0294117647058824	CHH	5pLTR	col-0	Silenced
2	Col-0_rep2	Chr5	5630350	1	30	0.032258064516129	CHH	5pLTR	col-0	Silenced
2	Col-0_rep2	Chr5	5630356	0	31	0	CHH	5pLTR	col-0	Silenced
2	Col-0_rep2	Chr5	5630364	2	29	0.0645161290322581	CHH	5pLTR	col-0	Silenced
2	Col-0_rep2	Chr5	5630369	1	30	0.032258064516129	CHG	5pLTR	col-0	Silenced
2	Col-0_rep2	Chr5	5630370	30	1	0.967741935483871	CG	5pLTR	col-0	Silenced
2	Col-0_rep2	Chr5	5630371	30	1	0.967741935483871	CG	5pLTR	col-0	Silenced
2	Col-0_rep2	Chr5	5630372	0	32	0	CHH	5pLTR	col-0	Silenced
2	Col-0_rep2	Chr5	5630378	0	31	0	CHH	5pLTR	col-0	Silenced
2	Col-0_rep2	Chr5	5630382	0	32	0	CHH	5pLTR	col-0	Silenced
2	Col-0_rep2	Chr5	5630385	0	33	0	CHH	5pLTR	col-0	Silenced
2	Col-0_rep2	Chr5	5630386	0	33	0	CHH	5pLTR	col-0	Silenced
2	Col-0_rep2	Chr5	5630390	15	17	0.46875	CHG	5pLTR	col-0	Silenced
2	Col-0_rep2	Chr5	5630392	10	23	0.303030303030303	CHG	5pLTR	col-0	Silenced
2	Col-0_rep2	Chr5	5630394	0	32	0	CHH	5pLTR	col-0	Silenced
2	Col-0_rep2	Chr5	5630395	0	34	0	CHH	5pLTR	col-0	Silenced
3	rdr6_rep1	Chr5	5629982	0	30	0	CHH	5pLTR	rdr6	Silenced
3	rdr6_rep1	Chr5	5629985	0	33	0	CHH	5pLTR	rdr6	Silenced
3	rdr6_rep1	Chr5	5629988	0	29	0	CHH	5pLTR	rdr6	Silenced
3	rdr6_rep1	Chr5	5629990	1	33	0.0294117647058824	CHH	5pLTR	rdr6	Silenced
3	rdr6_rep1	Chr5	5629992	1	31	0.03125	CHH	5pLTR	rdr6	Silenced
3	rdr6_rep1	Chr5	5629999	0	26	0	CHH	5pLTR	rdr6	Silenced
3	rdr6_rep1	Chr5	5630003	0	25	0	CHH	5pLTR	rdr6	Silenced
3	rdr6_rep1	Chr5	5630004	0	25	0	CHH	5pLTR	rdr6	Silenced
3	rdr6_rep1	Chr5	5630005	0	32	0	CHH	5pLTR	rdr6	Silenced
3	rdr6_rep1	Chr5	5630006	0	32	0	CHH	5pLTR	rdr6	Silenced
3	rdr6_rep1	Chr5	5630009	0	24	0	CHH	5pLTR	rdr6	Silenced
3	rdr6_rep1	Chr5	5630014	0	24	0	CHH	5pLTR	rdr6	Silenced
3	rdr6_rep1	Chr5	5630015	0	23	0	CHH	5pLTR	rdr6	Silenced
3	rdr6_rep1	Chr5	5630020	0	22	0	CHH	5pLTR	rdr6	Silenced
3	rdr6_rep1	Chr5	5630023	1	32	0.0303030303030303	CHH	5pLTR	rdr6	Silenced
3	rdr6_rep1	Chr5	5630026	2	31	0.0606060606060606	CHH	5pLTR	rdr6	Silenced
3	rdr6_rep1	Chr5	5630029	0	20	0	CHH	5pLTR	rdr6	Silenced
3	rdr6_rep1	Chr5	5630031	1	20	0.0476190476190476	CHH	5pLTR	rdr6	Silenced
3	rdr6_rep1	Chr5	5630033	0	21	0	CHH	5pLTR	rdr6	Silenced
3	rdr6_rep1	Chr5	5630035	0	20	0	CHH	5pLTR	rdr6	Silenced
3	rdr6_rep1	Chr5	5630036	0	21	0	CHH	5pLTR	rdr6	Silenced
3	rdr6_rep1	Chr5	5630037	0	21	0	CHH	5pLTR	rdr6	Silenced
3	rdr6_rep1	Chr5	5630038	0	31	0	CHG	5pLTR	rdr6	Silenced
3	rdr6_rep1	Chr5	5630039	17	14	0.548387096774194	CG	5pLTR	rdr6	Silenced
3	rdr6_rep1	Chr5	5630040	10	10	0.5	CG	5pLTR	rdr6	Silenced
3	rdr6_rep1	Chr5	5630043	0	29	0	CHH	5pLTR	rdr6	Silenced
3	rdr6_rep1	Chr5	5630048	0	19	0	CHH	5pLTR	rdr6	Silenced
3	rdr6_rep1	Chr5	5630050	0	19	0	CHH	5pLTR	rdr6	Silenced
3	rdr6_rep1	Chr5	5630053	0	19	0	CHH	5pLTR	rdr6	Silenced
3	rdr6_rep1	Chr5	5630055	1	29	0.0333333333333333	CHH	5pLTR	rdr6	Silenced
3	rdr6_rep1	Chr5	5630059	0	18	0	CHH	5pLTR	rdr6	Silenced
3	rdr6_rep1	Chr5	5630062	0	18	0	CHH	5pLTR	rdr6	Silenced
3	rdr6_rep1	Chr5	5630064	0	18	0	CHH	5pLTR	rdr6	Silenced
3	rdr6_rep1	Chr5	5630065	0	29	0	CHH	5pLTR	rdr6	Silenced
3	rdr6_rep1	Chr5	5630068	1	28	0.0344827586206897	CHH	5pLTR	rdr6	Silenced
3	rdr6_rep1	Chr5	5630071	0	19	0	CHH	5pLTR	rdr6	Silenced
3	rdr6_rep1	Chr5	5630074	0	19	0	CHH	5pLTR	rdr6	Silenced
3	rdr6_rep1	Chr5	5630076	0	19	0	CHH	5pLTR	rdr6	Silenced
3	rdr6_rep1	Chr5	5630077	0	19	0	CHH	5pLTR	rdr6	Silenced
3	rdr6_rep1	Chr5	5630079	0	19	0	CHH	5pLTR	rdr6	Silenced
3	rdr6_rep1	Chr5	5630082	0	19	0	CHH	5pLTR	rdr6	Silenced
3	rdr6_rep1	Chr5	5630083	0	19	0	CHH	5pLTR	rdr6	Silenced
3	rdr6_rep1	Chr5	5630084	0	26	0	CHH	5pLTR	rdr6	Silenced
3	rdr6_rep1	Chr5	5630086	0	27	0	CHH	5pLTR	rdr6	Silenced
3	rdr6_rep1	Chr5	5630088	0	27	0	CHH	5pLTR	rdr6	Silenced
3	rdr6_rep1	Chr5	5630095	0	26	0	CHH	5pLTR	rdr6	Silenced
3	rdr6_rep1	Chr5	5630097	0	24	0	CHH	5pLTR	rdr6	Silenced
3	rdr6_rep1	Chr5	5630100	2	17	0.105263157894737	CHH	5pLTR	rdr6	Silenced
3	rdr6_rep1	Chr5	5630103	0	17	0	CHH	5pLTR	rdr6	Silenced
3	rdr6_rep1	Chr5	5630104	1	20	0.0476190476190476	CHG	5pLTR	rdr6	Silenced
3	rdr6_rep1	Chr5	5630105	10	11	0.476190476190476	CG	5pLTR	rdr6	Silenced
3	rdr6_rep1	Chr5	5630106	10	7	0.588235294117647	CG	5pLTR	rdr6	Silenced
3	rdr6_rep1	Chr5	5630109	2	14	0.125	CHH	5pLTR	rdr6	Silenced
3	rdr6_rep1	Chr5	5630112	1	15	0.0625	CHH	5pLTR	rdr6	Silenced
3	rdr6_rep1	Chr5	5630114	0	16	0	CHH	5pLTR	rdr6	Silenced
3	rdr6_rep1	Chr5	5630115	0	15	0	CHH	5pLTR	rdr6	Silenced
3	rdr6_rep1	Chr5	5630117	0	21	0	CHH	5pLTR	rdr6	Silenced
3	rdr6_rep1	Chr5	5630119	0	21	0	CHH	5pLTR	rdr6	Silenced
3	rdr6_rep1	Chr5	5630121	14	6	0.7	CG	5pLTR	rdr6	Silenced
3	rdr6_rep1	Chr5	5630122	15	2	0.882352941176471	CG	5pLTR	rdr6	Silenced
3	rdr6_rep1	Chr5	5630124	0	17	0	CHH	5pLTR	rdr6	Silenced
3	rdr6_rep1	Chr5	5630126	0	17	0	CHH	5pLTR	rdr6	Silenced
3	rdr6_rep1	Chr5	5630128	0	20	0	CHH	5pLTR	rdr6	Silenced
3	rdr6_rep1	Chr5	5630133	0	15	0	CHH	5pLTR	rdr6	Silenced
3	rdr6_rep1	Chr5	5630134	1	19	0.05	CHH	5pLTR	rdr6	Silenced
3	rdr6_rep1	Chr5	5630137	1	18	0.0526315789473684	CHH	5pLTR	rdr6	Silenced
3	rdr6_rep1	Chr5	5630140	0	15	0	CHH	5pLTR	rdr6	Silenced
3	rdr6_rep1	Chr5	5630141	0	15	0	CHH	5pLTR	rdr6	Silenced
3	rdr6_rep1	Chr5	5630143	3	17	0.15	CHH	5pLTR	rdr6	Silenced
3	rdr6_rep1	Chr5	5630146	0	20	0	CHH	5pLTR	rdr6	Silenced
3	rdr6_rep1	Chr5	5630147	1	19	0.05	CHH	5pLTR	rdr6	Silenced
3	rdr6_rep1	Chr5	5630151	0	16	0	CHH	5pLTR	rdr6	Silenced
3	rdr6_rep1	Chr5	5630153	0	22	0	CHH	5pLTR	rdr6	Silenced
3	rdr6_rep1	Chr5	5630154	1	21	0.0454545454545455	CHG	5pLTR	rdr6	Silenced
3	rdr6_rep1	Chr5	5630156	0	17	0	CHG	5pLTR	rdr6	Silenced
3	rdr6_rep1	Chr5	5630158	0	23	0	CHH	5pLTR	rdr6	Silenced
3	rdr6_rep1	Chr5	5630160	0	22	0	CHH	5pLTR	rdr6	Silenced
3	rdr6_rep1	Chr5	5630162	2	18	0.1	CHH	5pLTR	rdr6	Silenced
3	rdr6_rep1	Chr5	5630164	0	19	0	CHH	5pLTR	rdr6	Silenced
3	rdr6_rep1	Chr5	5630167	0	18	0	CHH	5pLTR	rdr6	Silenced
3	rdr6_rep1	Chr5	5630169	0	16	0	CHH	5pLTR	rdr6	Silenced
3	rdr6_rep1	Chr5	5630170	0	17	0	CHH	5pLTR	rdr6	Silenced
3	rdr6_rep1	Chr5	5630173	0	19	0	CHH	5pLTR	rdr6	Silenced
3	rdr6_rep1	Chr5	5630175	0	18	0	CHH	5pLTR	rdr6	Silenced
3	rdr6_rep1	Chr5	5630176	0	18	0	CHH	5pLTR	rdr6	Silenced
3	rdr6_rep1	Chr5	5630179	0	18	0	CHH	5pLTR	rdr6	Silenced
3	rdr6_rep1	Chr5	5630180	0	17	0	CHH	5pLTR	rdr6	Silenced
3	rdr6_rep1	Chr5	5630183	0	19	0	CHH	5pLTR	rdr6	Silenced
3	rdr6_rep1	Chr5	5630184	0	19	0	CHH	5pLTR	rdr6	Silenced
3	rdr6_rep1	Chr5	5630186	0	18	0	CHH	5pLTR	rdr6	Silenced
3	rdr6_rep1	Chr5	5630189	0	17	0	CHH	5pLTR	rdr6	Silenced
3	rdr6_rep1	Chr5	5630191	1	18	0.0526315789473684	CHH	5pLTR	rdr6	Silenced
3	rdr6_rep1	Chr5	5630196	0	16	0	CHH	5pLTR	rdr6	Silenced
3	rdr6_rep1	Chr5	5630198	1	17	0.0555555555555556	CHH	5pLTR	rdr6	Silenced
3	rdr6_rep1	Chr5	5630200	2	16	0.111111111111111	CHH	5pLTR	rdr6	Silenced
3	rdr6_rep1	Chr5	5630204	3	16	0.157894736842105	CHG	5pLTR	rdr6	Silenced
3	rdr6_rep1	Chr5	5630206	5	11	0.3125	CHG	5pLTR	rdr6	Silenced
3	rdr6_rep1	Chr5	5630208	1	19	0.05	CHH	5pLTR	rdr6	Silenced
3	rdr6_rep1	Chr5	5630212	16	4	0.8	CG	5pLTR	rdr6	Silenced
3	rdr6_rep1	Chr5	5630213	13	4	0.764705882352941	CG	5pLTR	rdr6	Silenced
3	rdr6_rep1	Chr5	5630220	2	14	0.125	CHH	5pLTR	rdr6	Silenced
3	rdr6_rep1	Chr5	5630225	0	22	0	CHG	5pLTR	rdr6	Silenced
3	rdr6_rep1	Chr5	5630227	0	15	0	CHG	5pLTR	rdr6	Silenced
3	rdr6_rep1	Chr5	5630228	0	22	0	CHH	5pLTR	rdr6	Silenced
3	rdr6_rep1	Chr5	5630229	0	22	0	CHH	5pLTR	rdr6	Silenced
3	rdr6_rep1	Chr5	5630235	0	21	0	CHH	5pLTR	rdr6	Silenced
3	rdr6_rep1	Chr5	5630237	0	21	0	CHH	5pLTR	rdr6	Silenced
3	rdr6_rep1	Chr5	5630241	1	14	0.0666666666666667	CHH	5pLTR	rdr6	Silenced
3	rdr6_rep1	Chr5	5630243	0	18	0	CHH	5pLTR	rdr6	Silenced
3	rdr6_rep1	Chr5	5630245	0	18	0	CHH	5pLTR	rdr6	Silenced
3	rdr6_rep1	Chr5	5630247	0	20	0	CHH	5pLTR	rdr6	Silenced
3	rdr6_rep1	Chr5	5630255	0	21	0	CHH	5pLTR	rdr6	Silenced
3	rdr6_rep1	Chr5	5630256	0	23	0	CHH	5pLTR	rdr6	Silenced
3	rdr6_rep1	Chr5	5630260	0	20	0	CHH	5pLTR	rdr6	Silenced
3	rdr6_rep1	Chr5	5630265	0	22	0	CHH	5pLTR	rdr6	Silenced
3	rdr6_rep1	Chr5	5630267	0	22	0	CHH	5pLTR	rdr6	Silenced
3	rdr6_rep1	Chr5	5630269	1	21	0.0454545454545455	CHH	5pLTR	rdr6	Silenced
3	rdr6_rep1	Chr5	5630273	0	20	0	CHH	5pLTR	rdr6	Silenced
3	rdr6_rep1	Chr5	5630274	0	20	0	CHH	5pLTR	rdr6	Silenced
3	rdr6_rep1	Chr5	5630278	0	22	0	CHH	5pLTR	rdr6	Silenced
3	rdr6_rep1	Chr5	5630282	4	18	0.181818181818182	CHH	5pLTR	rdr6	Silenced
3	rdr6_rep1	Chr5	5630288	2	21	0.0869565217391304	CHH	5pLTR	rdr6	Silenced
3	rdr6_rep1	Chr5	5630292	4	19	0.173913043478261	CHH	5pLTR	rdr6	Silenced
3	rdr6_rep1	Chr5	5630298	1	26	0.037037037037037	CHH	5pLTR	rdr6	Silenced
3	rdr6_rep1	Chr5	5630303	1	25	0.0384615384615385	CHH	5pLTR	rdr6	Silenced
3	rdr6_rep1	Chr5	5630304	0	26	0	CHH	5pLTR	rdr6	Silenced
3	rdr6_rep1	Chr5	5630306	1	22	0.0434782608695652	CHH	5pLTR	rdr6	Silenced
3	rdr6_rep1	Chr5	5630308	0	25	0	CHH	5pLTR	rdr6	Silenced
3	rdr6_rep1	Chr5	5630314	0	27	0	CHH	5pLTR	rdr6	Silenced
3	rdr6_rep1	Chr5	5630316	0	29	0	CHH	5pLTR	rdr6	Silenced
3	rdr6_rep1	Chr5	5630318	0	29	0	CHH	5pLTR	rdr6	Silenced
3	rdr6_rep1	Chr5	5630320	0	28	0	CHH	5pLTR	rdr6	Silenced
3	rdr6_rep1	Chr5	5630324	1	27	0.0357142857142857	CHH	5pLTR	rdr6	Silenced
3	rdr6_rep1	Chr5	5630328	0	29	0	CHH	5pLTR	rdr6	Silenced
3	rdr6_rep1	Chr5	5630330	1	30	0.032258064516129	CHH	5pLTR	rdr6	Silenced
3	rdr6_rep1	Chr5	5630332	0	31	0	CHH	5pLTR	rdr6	Silenced
3	rdr6_rep1	Chr5	5630335	0	29	0	CHH	5pLTR	rdr6	Silenced
3	rdr6_rep1	Chr5	5630338	0	33	0	CHH	5pLTR	rdr6	Silenced
3	rdr6_rep1	Chr5	5630341	0	31	0	CHH	5pLTR	rdr6	Silenced
3	rdr6_rep1	Chr5	5630346	0	31	0	CHH	5pLTR	rdr6	Silenced
3	rdr6_rep1	Chr5	5630348	0	31	0	CHH	5pLTR	rdr6	Silenced
3	rdr6_rep1	Chr5	5630350	2	30	0.0625	CHH	5pLTR	rdr6	Silenced
3	rdr6_rep1	Chr5	5630356	0	31	0	CHH	5pLTR	rdr6	Silenced
3	rdr6_rep1	Chr5	5630364	2	28	0.0666666666666667	CHH	5pLTR	rdr6	Silenced
3	rdr6_rep1	Chr5	5630369	0	28	0	CHG	5pLTR	rdr6	Silenced
3	rdr6_rep1	Chr5	5630370	28	0	1	CG	5pLTR	rdr6	Silenced
3	rdr6_rep1	Chr5	5630371	30	3	0.909090909090909	CG	5pLTR	rdr6	Silenced
3	rdr6_rep1	Chr5	5630372	0	30	0	CHH	5pLTR	rdr6	Silenced
3	rdr6_rep1	Chr5	5630378	0	30	0	CHH	5pLTR	rdr6	Silenced
3	rdr6_rep1	Chr5	5630382	0	31	0	CHH	5pLTR	rdr6	Silenced
3	rdr6_rep1	Chr5	5630385	0	33	0	CHH	5pLTR	rdr6	Silenced
3	rdr6_rep1	Chr5	5630386	0	33	0	CHH	5pLTR	rdr6	Silenced
3	rdr6_rep1	Chr5	5630390	12	21	0.363636363636364	CHG	5pLTR	rdr6	Silenced
3	rdr6_rep1	Chr5	5630392	16	15	0.516129032258065	CHG	5pLTR	rdr6	Silenced
3	rdr6_rep1	Chr5	5630394	0	31	0	CHH	5pLTR	rdr6	Silenced
3	rdr6_rep1	Chr5	5630395	0	34	0	CHH	5pLTR	rdr6	Silenced
4	rdr6_rep2	Chr5	5629982	0	26	0	CHH	5pLTR	rdr6	Silenced
4	rdr6_rep2	Chr5	5629985	0	31	0	CHH	5pLTR	rdr6	Silenced
4	rdr6_rep2	Chr5	5629988	0	24	0	CHH	5pLTR	rdr6	Silenced
4	rdr6_rep2	Chr5	5629990	0	31	0	CHH	5pLTR	rdr6	Silenced
4	rdr6_rep2	Chr5	5629992	0	31	0	CHH	5pLTR	rdr6	Silenced
4	rdr6_rep2	Chr5	5629999	0	21	0	CHH	5pLTR	rdr6	Silenced
4	rdr6_rep2	Chr5	5630003	0	21	0	CHH	5pLTR	rdr6	Silenced
4	rdr6_rep2	Chr5	5630004	0	20	0	CHH	5pLTR	rdr6	Silenced
4	rdr6_rep2	Chr5	5630005	0	27	0	CHH	5pLTR	rdr6	Silenced
4	rdr6_rep2	Chr5	5630006	0	27	0	CHH	5pLTR	rdr6	Silenced
4	rdr6_rep2	Chr5	5630009	0	18	0	CHH	5pLTR	rdr6	Silenced
4	rdr6_rep2	Chr5	5630014	0	18	0	CHH	5pLTR	rdr6	Silenced
4	rdr6_rep2	Chr5	5630015	0	18	0	CHH	5pLTR	rdr6	Silenced
4	rdr6_rep2	Chr5	5630020	0	18	0	CHH	5pLTR	rdr6	Silenced
4	rdr6_rep2	Chr5	5630023	0	27	0	CHH	5pLTR	rdr6	Silenced
4	rdr6_rep2	Chr5	5630026	0	25	0	CHH	5pLTR	rdr6	Silenced
4	rdr6_rep2	Chr5	5630029	0	17	0	CHH	5pLTR	rdr6	Silenced
4	rdr6_rep2	Chr5	5630031	1	16	0.0588235294117647	CHH	5pLTR	rdr6	Silenced
4	rdr6_rep2	Chr5	5630033	1	16	0.0588235294117647	CHH	5pLTR	rdr6	Silenced
4	rdr6_rep2	Chr5	5630035	0	17	0	CHH	5pLTR	rdr6	Silenced
4	rdr6_rep2	Chr5	5630036	0	17	0	CHH	5pLTR	rdr6	Silenced
4	rdr6_rep2	Chr5	5630037	0	17	0	CHH	5pLTR	rdr6	Silenced
4	rdr6_rep2	Chr5	5630038	0	23	0	CHG	5pLTR	rdr6	Silenced
4	rdr6_rep2	Chr5	5630039	14	8	0.636363636363636	CG	5pLTR	rdr6	Silenced
4	rdr6_rep2	Chr5	5630040	11	6	0.647058823529412	CG	5pLTR	rdr6	Silenced
4	rdr6_rep2	Chr5	5630043	0	22	0	CHH	5pLTR	rdr6	Silenced
4	rdr6_rep2	Chr5	5630048	0	18	0	CHH	5pLTR	rdr6	Silenced
4	rdr6_rep2	Chr5	5630050	0	18	0	CHH	5pLTR	rdr6	Silenced
4	rdr6_rep2	Chr5	5630053	0	18	0	CHH	5pLTR	rdr6	Silenced
4	rdr6_rep2	Chr5	5630055	0	22	0	CHH	5pLTR	rdr6	Silenced
4	rdr6_rep2	Chr5	5630059	0	18	0	CHH	5pLTR	rdr6	Silenced
4	rdr6_rep2	Chr5	5630062	0	18	0	CHH	5pLTR	rdr6	Silenced
4	rdr6_rep2	Chr5	5630064	0	20	0	CHH	5pLTR	rdr6	Silenced
4	rdr6_rep2	Chr5	5630065	0	20	0	CHH	5pLTR	rdr6	Silenced
4	rdr6_rep2	Chr5	5630068	0	19	0	CHH	5pLTR	rdr6	Silenced
4	rdr6_rep2	Chr5	5630071	1	17	0.0555555555555556	CHH	5pLTR	rdr6	Silenced
4	rdr6_rep2	Chr5	5630074	0	19	0	CHH	5pLTR	rdr6	Silenced
4	rdr6_rep2	Chr5	5630076	0	18	0	CHH	5pLTR	rdr6	Silenced
4	rdr6_rep2	Chr5	5630077	0	18	0	CHH	5pLTR	rdr6	Silenced
4	rdr6_rep2	Chr5	5630079	1	17	0.0555555555555556	CHH	5pLTR	rdr6	Silenced
4	rdr6_rep2	Chr5	5630082	0	18	0	CHH	5pLTR	rdr6	Silenced
4	rdr6_rep2	Chr5	5630083	0	18	0	CHH	5pLTR	rdr6	Silenced
4	rdr6_rep2	Chr5	5630084	0	19	0	CHH	5pLTR	rdr6	Silenced
4	rdr6_rep2	Chr5	5630086	0	20	0	CHH	5pLTR	rdr6	Silenced
4	rdr6_rep2	Chr5	5630088	3	16	0.157894736842105	CHH	5pLTR	rdr6	Silenced
4	rdr6_rep2	Chr5	5630095	0	20	0	CHH	5pLTR	rdr6	Silenced
4	rdr6_rep2	Chr5	5630097	0	18	0	CHH	5pLTR	rdr6	Silenced
4	rdr6_rep2	Chr5	5630100	1	15	0.0625	CHH	5pLTR	rdr6	Silenced
4	rdr6_rep2	Chr5	5630103	1	14	0.0666666666666667	CHH	5pLTR	rdr6	Silenced
4	rdr6_rep2	Chr5	5630104	1	16	0.0588235294117647	CHG	5pLTR	rdr6	Silenced
4	rdr6_rep2	Chr5	5630105	11	6	0.647058823529412	CG	5pLTR	rdr6	Silenced
4	rdr6_rep2	Chr5	5630106	8	6	0.571428571428571	CG	5pLTR	rdr6	Silenced
4	rdr6_rep2	Chr5	5630109	0	14	0	CHH	5pLTR	rdr6	Silenced
4	rdr6_rep2	Chr5	5630112	0	14	0	CHH	5pLTR	rdr6	Silenced
4	rdr6_rep2	Chr5	5630114	0	14	0	CHH	5pLTR	rdr6	Silenced
4	rdr6_rep2	Chr5	5630115	0	13	0	CHH	5pLTR	rdr6	Silenced
4	rdr6_rep2	Chr5	5630117	0	15	0	CHH	5pLTR	rdr6	Silenced
4	rdr6_rep2	Chr5	5630119	0	15	0	CHH	5pLTR	rdr6	Silenced
4	rdr6_rep2	Chr5	5630121	11	4	0.733333333333333	CG	5pLTR	rdr6	Silenced
4	rdr6_rep2	Chr5	5630122	7	7	0.5	CG	5pLTR	rdr6	Silenced
4	rdr6_rep2	Chr5	5630124	0	14	0	CHH	5pLTR	rdr6	Silenced
4	rdr6_rep2	Chr5	5630126	0	14	0	CHH	5pLTR	rdr6	Silenced
4	rdr6_rep2	Chr5	5630128	0	15	0	CHH	5pLTR	rdr6	Silenced
4	rdr6_rep2	Chr5	5630133	1	14	0.0666666666666667	CHH	5pLTR	rdr6	Silenced
4	rdr6_rep2	Chr5	5630134	0	16	0	CHH	5pLTR	rdr6	Silenced
4	rdr6_rep2	Chr5	5630137	1	16	0.0588235294117647	CHH	5pLTR	rdr6	Silenced
4	rdr6_rep2	Chr5	5630140	0	15	0	CHH	5pLTR	rdr6	Silenced
4	rdr6_rep2	Chr5	5630141	0	15	0	CHH	5pLTR	rdr6	Silenced
4	rdr6_rep2	Chr5	5630143	2	16	0.111111111111111	CHH	5pLTR	rdr6	Silenced
4	rdr6_rep2	Chr5	5630146	0	18	0	CHH	5pLTR	rdr6	Silenced
4	rdr6_rep2	Chr5	5630147	0	18	0	CHH	5pLTR	rdr6	Silenced
4	rdr6_rep2	Chr5	5630151	0	15	0	CHH	5pLTR	rdr6	Silenced
4	rdr6_rep2	Chr5	5630153	0	19	0	CHH	5pLTR	rdr6	Silenced
4	rdr6_rep2	Chr5	5630154	1	18	0.0526315789473684	CHG	5pLTR	rdr6	Silenced
4	rdr6_rep2	Chr5	5630156	0	15	0	CHG	5pLTR	rdr6	Silenced
4	rdr6_rep2	Chr5	5630158	0	18	0	CHH	5pLTR	rdr6	Silenced
4	rdr6_rep2	Chr5	5630160	0	20	0	CHH	5pLTR	rdr6	Silenced
4	rdr6_rep2	Chr5	5630162	0	20	0	CHH	5pLTR	rdr6	Silenced
4	rdr6_rep2	Chr5	5630164	0	21	0	CHH	5pLTR	rdr6	Silenced
4	rdr6_rep2	Chr5	5630167	0	21	0	CHH	5pLTR	rdr6	Silenced
4	rdr6_rep2	Chr5	5630169	0	21	0	CHH	5pLTR	rdr6	Silenced
4	rdr6_rep2	Chr5	5630170	0	21	0	CHH	5pLTR	rdr6	Silenced
4	rdr6_rep2	Chr5	5630173	0	13	0	CHH	5pLTR	rdr6	Silenced
4	rdr6_rep2	Chr5	5630175	0	20	0	CHH	5pLTR	rdr6	Silenced
4	rdr6_rep2	Chr5	5630176	0	20	0	CHH	5pLTR	rdr6	Silenced
4	rdr6_rep2	Chr5	5630179	0	12	0	CHH	5pLTR	rdr6	Silenced
4	rdr6_rep2	Chr5	5630180	0	13	0	CHH	5pLTR	rdr6	Silenced
4	rdr6_rep2	Chr5	5630183	0	18	0	CHH	5pLTR	rdr6	Silenced
4	rdr6_rep2	Chr5	5630184	0	18	0	CHH	5pLTR	rdr6	Silenced
4	rdr6_rep2	Chr5	5630186	1	18	0.0526315789473684	CHH	5pLTR	rdr6	Silenced
4	rdr6_rep2	Chr5	5630189	0	19	0	CHH	5pLTR	rdr6	Silenced
4	rdr6_rep2	Chr5	5630191	0	19	0	CHH	5pLTR	rdr6	Silenced
4	rdr6_rep2	Chr5	5630196	0	12	0	CHH	5pLTR	rdr6	Silenced
4	rdr6_rep2	Chr5	5630198	0	19	0	CHH	5pLTR	rdr6	Silenced
4	rdr6_rep2	Chr5	5630200	0	19	0	CHH	5pLTR	rdr6	Silenced
4	rdr6_rep2	Chr5	5630204	2	15	0.117647058823529	CHG	5pLTR	rdr6	Silenced
4	rdr6_rep2	Chr5	5630206	4	7	0.363636363636364	CHG	5pLTR	rdr6	Silenced
4	rdr6_rep2	Chr5	5630208	0	17	0	CHH	5pLTR	rdr6	Silenced
4	rdr6_rep2	Chr5	5630212	15	4	0.789473684210526	CG	5pLTR	rdr6	Silenced
4	rdr6_rep2	Chr5	5630213	8	1	0.888888888888889	CG	5pLTR	rdr6	Silenced
4	rdr6_rep2	Chr5	5630220	2	9	0.181818181818182	CHH	5pLTR	rdr6	Silenced
4	rdr6_rep2	Chr5	5630225	0	18	0	CHG	5pLTR	rdr6	Silenced
4	rdr6_rep2	Chr5	5630227	2	8	0.2	CHG	5pLTR	rdr6	Silenced
4	rdr6_rep2	Chr5	5630228	0	18	0	CHH	5pLTR	rdr6	Silenced
4	rdr6_rep2	Chr5	5630229	0	17	0	CHH	5pLTR	rdr6	Silenced
4	rdr6_rep2	Chr5	5630235	0	17	0	CHH	5pLTR	rdr6	Silenced
4	rdr6_rep2	Chr5	5630237	0	17	0	CHH	5pLTR	rdr6	Silenced
4	rdr6_rep2	Chr5	5630241	3	9	0.25	CHH	5pLTR	rdr6	Silenced
4	rdr6_rep2	Chr5	5630243	1	11	0.0833333333333333	CHH	5pLTR	rdr6	Silenced
4	rdr6_rep2	Chr5	5630245	0	12	0	CHH	5pLTR	rdr6	Silenced
4	rdr6_rep2	Chr5	5630247	0	16	0	CHH	5pLTR	rdr6	Silenced
4	rdr6_rep2	Chr5	5630255	0	12	0	CHH	5pLTR	rdr6	Silenced
4	rdr6_rep2	Chr5	5630256	0	17	0	CHH	5pLTR	rdr6	Silenced
4	rdr6_rep2	Chr5	5630260	0	14	0	CHH	5pLTR	rdr6	Silenced
4	rdr6_rep2	Chr5	5630265	0	18	0	CHH	5pLTR	rdr6	Silenced
4	rdr6_rep2	Chr5	5630267	0	18	0	CHH	5pLTR	rdr6	Silenced
4	rdr6_rep2	Chr5	5630269	2	16	0.111111111111111	CHH	5pLTR	rdr6	Silenced
4	rdr6_rep2	Chr5	5630273	0	14	0	CHH	5pLTR	rdr6	Silenced
4	rdr6_rep2	Chr5	5630274	0	14	0	CHH	5pLTR	rdr6	Silenced
4	rdr6_rep2	Chr5	5630278	2	16	0.111111111111111	CHH	5pLTR	rdr6	Silenced
4	rdr6_rep2	Chr5	5630282	4	14	0.222222222222222	CHH	5pLTR	rdr6	Silenced
4	rdr6_rep2	Chr5	5630288	2	14	0.125	CHH	5pLTR	rdr6	Silenced
4	rdr6_rep2	Chr5	5630292	4	15	0.210526315789474	CHH	5pLTR	rdr6	Silenced
4	rdr6_rep2	Chr5	5630298	0	15	0	CHH	5pLTR	rdr6	Silenced
4	rdr6_rep2	Chr5	5630303	2	13	0.133333333333333	CHH	5pLTR	rdr6	Silenced
4	rdr6_rep2	Chr5	5630304	0	15	0	CHH	5pLTR	rdr6	Silenced
4	rdr6_rep2	Chr5	5630306	1	17	0.0555555555555556	CHH	5pLTR	rdr6	Silenced
4	rdr6_rep2	Chr5	5630308	0	17	0	CHH	5pLTR	rdr6	Silenced
4	rdr6_rep2	Chr5	5630314	0	17	0	CHH	5pLTR	rdr6	Silenced
4	rdr6_rep2	Chr5	5630316	0	18	0	CHH	5pLTR	rdr6	Silenced
4	rdr6_rep2	Chr5	5630318	0	18	0	CHH	5pLTR	rdr6	Silenced
4	rdr6_rep2	Chr5	5630320	0	18	0	CHH	5pLTR	rdr6	Silenced
4	rdr6_rep2	Chr5	5630324	1	16	0.0588235294117647	CHH	5pLTR	rdr6	Silenced
4	rdr6_rep2	Chr5	5630328	0	17	0	CHH	5pLTR	rdr6	Silenced
4	rdr6_rep2	Chr5	5630330	0	18	0	CHH	5pLTR	rdr6	Silenced
4	rdr6_rep2	Chr5	5630332	1	17	0.0555555555555556	CHH	5pLTR	rdr6	Silenced
4	rdr6_rep2	Chr5	5630335	0	16	0	CHH	5pLTR	rdr6	Silenced
4	rdr6_rep2	Chr5	5630338	0	19	0	CHH	5pLTR	rdr6	Silenced
4	rdr6_rep2	Chr5	5630341	2	17	0.105263157894737	CHH	5pLTR	rdr6	Silenced
4	rdr6_rep2	Chr5	5630346	0	19	0	CHH	5pLTR	rdr6	Silenced
4	rdr6_rep2	Chr5	5630348	2	17	0.105263157894737	CHH	5pLTR	rdr6	Silenced
4	rdr6_rep2	Chr5	5630350	0	19	0	CHH	5pLTR	rdr6	Silenced
4	rdr6_rep2	Chr5	5630356	0	19	0	CHH	5pLTR	rdr6	Silenced
4	rdr6_rep2	Chr5	5630364	2	17	0.105263157894737	CHH	5pLTR	rdr6	Silenced
4	rdr6_rep2	Chr5	5630369	0	21	0	CHG	5pLTR	rdr6	Silenced
4	rdr6_rep2	Chr5	5630370	20	1	0.952380952380952	CG	5pLTR	rdr6	Silenced
4	rdr6_rep2	Chr5	5630371	18	1	0.947368421052632	CG	5pLTR	rdr6	Silenced
4	rdr6_rep2	Chr5	5630372	0	21	0	CHH	5pLTR	rdr6	Silenced
4	rdr6_rep2	Chr5	5630378	0	21	0	CHH	5pLTR	rdr6	Silenced
4	rdr6_rep2	Chr5	5630382	0	21	0	CHH	5pLTR	rdr6	Silenced
4	rdr6_rep2	Chr5	5630385	0	20	0	CHH	5pLTR	rdr6	Silenced
4	rdr6_rep2	Chr5	5630386	0	20	0	CHH	5pLTR	rdr6	Silenced
4	rdr6_rep2	Chr5	5630390	12	8	0.6	CHG	5pLTR	rdr6	Silenced
4	rdr6_rep2	Chr5	5630392	9	12	0.428571428571429	CHG	5pLTR	rdr6	Silenced
4	rdr6_rep2	Chr5	5630394	0	21	0	CHH	5pLTR	rdr6	Silenced
4	rdr6_rep2	Chr5	5630395	0	23	0	CHH	5pLTR	rdr6	Silenced
5	RDR6-EVD_2	Chr5	5629982	1	51	0.0192307692307692	CHH	5pLTR	rdr6_F6+	Active
5	RDR6-EVD_2	Chr5	5629985	0	48	0	CHH	5pLTR	rdr6_F6+	Active
5	RDR6-EVD_2	Chr5	5629988	0	52	0	CHH	5pLTR	rdr6_F6+	Active
5	RDR6-EVD_2	Chr5	5629990	0	52	0	CHH	5pLTR	rdr6_F6+	Active
5	RDR6-EVD_2	Chr5	5629992	1	52	0.0188679245283019	CHH	5pLTR	rdr6_F6+	Active
5	RDR6-EVD_2	Chr5	5629999	0	65	0	CHH	5pLTR	rdr6_F6+	Active
5	RDR6-EVD_2	Chr5	5630003	0	67	0	CHH	5pLTR	rdr6_F6+	Active
5	RDR6-EVD_2	Chr5	5630004	0	67	0	CHH	5pLTR	rdr6_F6+	Active
5	RDR6-EVD_2	Chr5	5630005	0	64	0	CHH	5pLTR	rdr6_F6+	Active
5	RDR6-EVD_2	Chr5	5630006	1	62	0.0158730158730159	CHH	5pLTR	rdr6_F6+	Active
5	RDR6-EVD_2	Chr5	5630009	0	72	0	CHH	5pLTR	rdr6_F6+	Active
5	RDR6-EVD_2	Chr5	5630014	0	78	0	CHH	5pLTR	rdr6_F6+	Active
5	RDR6-EVD_2	Chr5	5630015	0	78	0	CHH	5pLTR	rdr6_F6+	Active
5	RDR6-EVD_2	Chr5	5630020	0	87	0	CHH	5pLTR	rdr6_F6+	Active
5	RDR6-EVD_2	Chr5	5630023	2	83	0.0235294117647059	CHH	5pLTR	rdr6_F6+	Active
5	RDR6-EVD_2	Chr5	5630026	3	82	0.0352941176470588	CHH	5pLTR	rdr6_F6+	Active
5	RDR6-EVD_2	Chr5	5630029	0	95	0	CHH	5pLTR	rdr6_F6+	Active
5	RDR6-EVD_2	Chr5	5630031	0	97	0	CHH	5pLTR	rdr6_F6+	Active
5	RDR6-EVD_2	Chr5	5630033	1	96	0.0103092783505155	CHH	5pLTR	rdr6_F6+	Active
5	RDR6-EVD_2	Chr5	5630035	0	99	0	CHH	5pLTR	rdr6_F6+	Active
5	RDR6-EVD_2	Chr5	5630036	0	99	0	CHH	5pLTR	rdr6_F6+	Active
5	RDR6-EVD_2	Chr5	5630037	0	100	0	CHH	5pLTR	rdr6_F6+	Active
5	RDR6-EVD_2	Chr5	5630038	4	94	0.0408163265306122	CHG	5pLTR	rdr6_F6+	Active
5	RDR6-EVD_2	Chr5	5630039	20	79	0.202020202020202	CG	5pLTR	rdr6_F6+	Active
5	RDR6-EVD_2	Chr5	5630040	28	78	0.264150943396226	CG	5pLTR	rdr6_F6+	Active
5	RDR6-EVD_2	Chr5	5630043	2	101	0.0194174757281553	CHH	5pLTR	rdr6_F6+	Active
5	RDR6-EVD_2	Chr5	5630048	0	113	0	CHH	5pLTR	rdr6_F6+	Active
5	RDR6-EVD_2	Chr5	5630050	0	113	0	CHH	5pLTR	rdr6_F6+	Active
5	RDR6-EVD_2	Chr5	5630053	0	116	0	CHH	5pLTR	rdr6_F6+	Active
5	RDR6-EVD_2	Chr5	5630055	2	107	0.018348623853211	CHH	5pLTR	rdr6_F6+	Active
5	RDR6-EVD_2	Chr5	5630059	0	120	0	CHH	5pLTR	rdr6_F6+	Active
5	RDR6-EVD_2	Chr5	5630062	0	123	0	CHH	5pLTR	rdr6_F6+	Active
5	RDR6-EVD_2	Chr5	5630064	0	127	0	CHH	5pLTR	rdr6_F6+	Active
5	RDR6-EVD_2	Chr5	5630065	0	117	0	CHH	5pLTR	rdr6_F6+	Active
5	RDR6-EVD_2	Chr5	5630068	3	120	0.024390243902439	CHH	5pLTR	rdr6_F6+	Active
5	RDR6-EVD_2	Chr5	5630071	1	134	0.00740740740740741	CHH	5pLTR	rdr6_F6+	Active
5	RDR6-EVD_2	Chr5	5630074	0	139	0	CHH	5pLTR	rdr6_F6+	Active
5	RDR6-EVD_2	Chr5	5630076	0	139	0	CHH	5pLTR	rdr6_F6+	Active
5	RDR6-EVD_2	Chr5	5630077	0	139	0	CHH	5pLTR	rdr6_F6+	Active
5	RDR6-EVD_2	Chr5	5630079	0	138	0	CHH	5pLTR	rdr6_F6+	Active
5	RDR6-EVD_2	Chr5	5630082	0	146	0	CHH	5pLTR	rdr6_F6+	Active
5	RDR6-EVD_2	Chr5	5630083	0	148	0	CHH	5pLTR	rdr6_F6+	Active
5	RDR6-EVD_2	Chr5	5630084	1	137	0.0072463768115942	CHH	5pLTR	rdr6_F6+	Active
5	RDR6-EVD_2	Chr5	5630086	0	138	0	CHH	5pLTR	rdr6_F6+	Active
5	RDR6-EVD_2	Chr5	5630088	5	138	0.034965034965035	CHH	5pLTR	rdr6_F6+	Active
5	RDR6-EVD_2	Chr5	5630095	0	150	0	CHH	5pLTR	rdr6_F6+	Active
5	RDR6-EVD_2	Chr5	5630097	0	150	0	CHH	5pLTR	rdr6_F6+	Active
5	RDR6-EVD_2	Chr5	5630100	6	160	0.036144578313253	CHH	5pLTR	rdr6_F6+	Active
5	RDR6-EVD_2	Chr5	5630103	1	167	0.00595238095238095	CHH	5pLTR	rdr6_F6+	Active
5	RDR6-EVD_2	Chr5	5630104	3	156	0.0188679245283019	CHG	5pLTR	rdr6_F6+	Active
5	RDR6-EVD_2	Chr5	5630105	9	155	0.0548780487804878	CG	5pLTR	rdr6_F6+	Active
5	RDR6-EVD_2	Chr5	5630106	21	151	0.122093023255814	CG	5pLTR	rdr6_F6+	Active
5	RDR6-EVD_2	Chr5	5630109	5	172	0.0282485875706215	CHH	5pLTR	rdr6_F6+	Active
5	RDR6-EVD_2	Chr5	5630112	3	179	0.0164835164835165	CHH	5pLTR	rdr6_F6+	Active
5	RDR6-EVD_2	Chr5	5630114	0	185	0	CHH	5pLTR	rdr6_F6+	Active
5	RDR6-EVD_2	Chr5	5630115	0	183	0	CHH	5pLTR	rdr6_F6+	Active
5	RDR6-EVD_2	Chr5	5630117	0	167	0	CHH	5pLTR	rdr6_F6+	Active
5	RDR6-EVD_2	Chr5	5630119	0	172	0	CHH	5pLTR	rdr6_F6+	Active
5	RDR6-EVD_2	Chr5	5630121	15	158	0.0867052023121387	CG	5pLTR	rdr6_F6+	Active
5	RDR6-EVD_2	Chr5	5630122	27	159	0.145161290322581	CG	5pLTR	rdr6_F6+	Active
5	RDR6-EVD_2	Chr5	5630124	0	183	0	CHH	5pLTR	rdr6_F6+	Active
5	RDR6-EVD_2	Chr5	5630126	0	181	0	CHH	5pLTR	rdr6_F6+	Active
5	RDR6-EVD_2	Chr5	5630128	0	174	0	CHH	5pLTR	rdr6_F6+	Active
5	RDR6-EVD_2	Chr5	5630133	2	184	0.010752688172043	CHH	5pLTR	rdr6_F6+	Active
5	RDR6-EVD_2	Chr5	5630134	0	175	0	CHH	5pLTR	rdr6_F6+	Active
5	RDR6-EVD_2	Chr5	5630137	0	182	0	CHH	5pLTR	rdr6_F6+	Active
5	RDR6-EVD_2	Chr5	5630140	0	193	0	CHH	5pLTR	rdr6_F6+	Active
5	RDR6-EVD_2	Chr5	5630141	0	195	0	CHH	5pLTR	rdr6_F6+	Active
5	RDR6-EVD_2	Chr5	5630143	4	182	0.021505376344086	CHH	5pLTR	rdr6_F6+	Active
5	RDR6-EVD_2	Chr5	5630146	0	187	0	CHH	5pLTR	rdr6_F6+	Active
5	RDR6-EVD_2	Chr5	5630147	1	185	0.00537634408602151	CHH	5pLTR	rdr6_F6+	Active
5	RDR6-EVD_2	Chr5	5630151	0	196	0	CHH	5pLTR	rdr6_F6+	Active
5	RDR6-EVD_2	Chr5	5630153	1	187	0.00531914893617021	CHH	5pLTR	rdr6_F6+	Active
5	RDR6-EVD_2	Chr5	5630154	1	188	0.00529100529100529	CHG	5pLTR	rdr6_F6+	Active
5	RDR6-EVD_2	Chr5	5630156	5	192	0.0253807106598985	CHG	5pLTR	rdr6_F6+	Active
5	RDR6-EVD_2	Chr5	5630158	1	194	0.00512820512820513	CHH	5pLTR	rdr6_F6+	Active
5	RDR6-EVD_2	Chr5	5630160	1	193	0.00515463917525773	CHH	5pLTR	rdr6_F6+	Active
5	RDR6-EVD_2	Chr5	5630162	4	192	0.0204081632653061	CHH	5pLTR	rdr6_F6+	Active
5	RDR6-EVD_2	Chr5	5630164	0	200	0	CHH	5pLTR	rdr6_F6+	Active
5	RDR6-EVD_2	Chr5	5630167	0	202	0	CHH	5pLTR	rdr6_F6+	Active
5	RDR6-EVD_2	Chr5	5630169	0	205	0	CHH	5pLTR	rdr6_F6+	Active
5	RDR6-EVD_2	Chr5	5630170	2	202	0.00980392156862745	CHH	5pLTR	rdr6_F6+	Active
5	RDR6-EVD_2	Chr5	5630173	0	199	0	CHH	5pLTR	rdr6_F6+	Active
5	RDR6-EVD_2	Chr5	5630175	0	211	0	CHH	5pLTR	rdr6_F6+	Active
5	RDR6-EVD_2	Chr5	5630176	0	214	0	CHH	5pLTR	rdr6_F6+	Active
5	RDR6-EVD_2	Chr5	5630179	0	193	0	CHH	5pLTR	rdr6_F6+	Active
5	RDR6-EVD_2	Chr5	5630180	0	196	0	CHH	5pLTR	rdr6_F6+	Active
5	RDR6-EVD_2	Chr5	5630183	0	212	0	CHH	5pLTR	rdr6_F6+	Active
5	RDR6-EVD_2	Chr5	5630184	1	223	0.00446428571428571	CHH	5pLTR	rdr6_F6+	Active
5	RDR6-EVD_2	Chr5	5630186	1	223	0.00446428571428571	CHH	5pLTR	rdr6_F6+	Active
5	RDR6-EVD_2	Chr5	5630189	0	234	0	CHH	5pLTR	rdr6_F6+	Active
5	RDR6-EVD_2	Chr5	5630191	0	235	0	CHH	5pLTR	rdr6_F6+	Active
5	RDR6-EVD_2	Chr5	5630196	1	219	0.00454545454545455	CHH	5pLTR	rdr6_F6+	Active
5	RDR6-EVD_2	Chr5	5630198	1	249	0.004	CHH	5pLTR	rdr6_F6+	Active
5	RDR6-EVD_2	Chr5	5630200	2	250	0.00793650793650794	CHH	5pLTR	rdr6_F6+	Active
5	RDR6-EVD_2	Chr5	5630204	4	265	0.0148698884758364	CHG	5pLTR	rdr6_F6+	Active
5	RDR6-EVD_2	Chr5	5630206	12	224	0.0508474576271186	CHG	5pLTR	rdr6_F6+	Active
5	RDR6-EVD_2	Chr5	5630208	3	267	0.0111111111111111	CHH	5pLTR	rdr6_F6+	Active
5	RDR6-EVD_2	Chr5	5630212	17	266	0.0600706713780919	CG	5pLTR	rdr6_F6+	Active
5	RDR6-EVD_2	Chr5	5630213	24	216	0.1	CG	5pLTR	rdr6_F6+	Active
5	RDR6-EVD_2	Chr5	5630220	4	240	0.0163934426229508	CHH	5pLTR	rdr6_F6+	Active
5	RDR6-EVD_2	Chr5	5630225	2	290	0.00684931506849315	CHG	5pLTR	rdr6_F6+	Active
5	RDR6-EVD_2	Chr5	5630227	4	246	0.016	CHG	5pLTR	rdr6_F6+	Active
5	RDR6-EVD_2	Chr5	5630228	2	295	0.00673400673400673	CHH	5pLTR	rdr6_F6+	Active
5	RDR6-EVD_2	Chr5	5630229	2	298	0.00666666666666667	CHH	5pLTR	rdr6_F6+	Active
5	RDR6-EVD_2	Chr5	5630235	2	311	0.00638977635782748	CHH	5pLTR	rdr6_F6+	Active
5	RDR6-EVD_2	Chr5	5630237	2	314	0.00632911392405063	CHH	5pLTR	rdr6_F6+	Active
5	RDR6-EVD_2	Chr5	5630241	6	251	0.0233463035019455	CHH	5pLTR	rdr6_F6+	Active
5	RDR6-EVD_2	Chr5	5630243	1	257	0.00387596899224806	CHH	5pLTR	rdr6_F6+	Active
5	RDR6-EVD_2	Chr5	5630245	1	257	0.00387596899224806	CHH	5pLTR	rdr6_F6+	Active
5	RDR6-EVD_2	Chr5	5630247	3	332	0.00895522388059702	CHH	5pLTR	rdr6_F6+	Active
5	RDR6-EVD_2	Chr5	5630255	0	282	0	CHH	5pLTR	rdr6_F6+	Active
5	RDR6-EVD_2	Chr5	5630256	3	355	0.00837988826815642	CHH	5pLTR	rdr6_F6+	Active
5	RDR6-EVD_2	Chr5	5630260	2	287	0.0069204152249135	CHH	5pLTR	rdr6_F6+	Active
5	RDR6-EVD_2	Chr5	5630265	5	375	0.0131578947368421	CHH	5pLTR	rdr6_F6+	Active
5	RDR6-EVD_2	Chr5	5630267	5	382	0.0129198966408269	CHH	5pLTR	rdr6_F6+	Active
5	RDR6-EVD_2	Chr5	5630269	9	379	0.0231958762886598	CHH	5pLTR	rdr6_F6+	Active
5	RDR6-EVD_2	Chr5	5630273	5	314	0.0156739811912226	CHH	5pLTR	rdr6_F6+	Active
5	RDR6-EVD_2	Chr5	5630274	5	317	0.015527950310559	CHH	5pLTR	rdr6_F6+	Active
5	RDR6-EVD_2	Chr5	5630278	10	398	0.0245098039215686	CHH	5pLTR	rdr6_F6+	Active
5	RDR6-EVD_2	Chr5	5630282	19	396	0.0457831325301205	CHH	5pLTR	rdr6_F6+	Active
5	RDR6-EVD_2	Chr5	5630288	14	425	0.0318906605922551	CHH	5pLTR	rdr6_F6+	Active
5	RDR6-EVD_2	Chr5	5630292	17	437	0.0374449339207048	CHH	5pLTR	rdr6_F6+	Active
5	RDR6-EVD_2	Chr5	5630298	3	383	0.0077720207253886	CHH	5pLTR	rdr6_F6+	Active
5	RDR6-EVD_2	Chr5	5630303	6	393	0.0150375939849624	CHH	5pLTR	rdr6_F6+	Active
5	RDR6-EVD_2	Chr5	5630304	6	394	0.015	CHH	5pLTR	rdr6_F6+	Active
5	RDR6-EVD_2	Chr5	5630306	6	491	0.0120724346076459	CHH	5pLTR	rdr6_F6+	Active
5	RDR6-EVD_2	Chr5	5630308	6	498	0.0119047619047619	CHH	5pLTR	rdr6_F6+	Active
5	RDR6-EVD_2	Chr5	5630314	7	518	0.0133333333333333	CHH	5pLTR	rdr6_F6+	Active
5	RDR6-EVD_2	Chr5	5630316	5	525	0.00943396226415094	CHH	5pLTR	rdr6_F6+	Active
5	RDR6-EVD_2	Chr5	5630318	6	529	0.011214953271028	CHH	5pLTR	rdr6_F6+	Active
5	RDR6-EVD_2	Chr5	5630320	4	536	0.00740740740740741	CHH	5pLTR	rdr6_F6+	Active
5	RDR6-EVD_2	Chr5	5630324	9	546	0.0162162162162162	CHH	5pLTR	rdr6_F6+	Active
5	RDR6-EVD_2	Chr5	5630328	5	551	0.00899280575539568	CHH	5pLTR	rdr6_F6+	Active
5	RDR6-EVD_2	Chr5	5630330	10	558	0.0176056338028169	CHH	5pLTR	rdr6_F6+	Active
5	RDR6-EVD_2	Chr5	5630332	12	559	0.021015761821366	CHH	5pLTR	rdr6_F6+	Active
5	RDR6-EVD_2	Chr5	5630335	13	464	0.0272536687631027	CHH	5pLTR	rdr6_F6+	Active
5	RDR6-EVD_2	Chr5	5630338	9	570	0.0155440414507772	CHH	5pLTR	rdr6_F6+	Active
5	RDR6-EVD_2	Chr5	5630341	6	584	0.0101694915254237	CHH	5pLTR	rdr6_F6+	Active
5	RDR6-EVD_2	Chr5	5630346	5	598	0.00829187396351575	CHH	5pLTR	rdr6_F6+	Active
5	RDR6-EVD_2	Chr5	5630348	10	600	0.0163934426229508	CHH	5pLTR	rdr6_F6+	Active
5	RDR6-EVD_2	Chr5	5630350	8	608	0.012987012987013	CHH	5pLTR	rdr6_F6+	Active
5	RDR6-EVD_2	Chr5	5630356	5	625	0.00793650793650794	CHH	5pLTR	rdr6_F6+	Active
5	RDR6-EVD_2	Chr5	5630364	13	656	0.0194319880418535	CHH	5pLTR	rdr6_F6+	Active
5	RDR6-EVD_2	Chr5	5630369	1	683	0.00146198830409357	CHG	5pLTR	rdr6_F6+	Active
5	RDR6-EVD_2	Chr5	5630370	165	518	0.241581259150805	CG	5pLTR	rdr6_F6+	Active
5	RDR6-EVD_2	Chr5	5630371	138	437	0.24	CG	5pLTR	rdr6_F6+	Active
5	RDR6-EVD_2	Chr5	5630372	4	682	0.00583090379008746	CHH	5pLTR	rdr6_F6+	Active
5	RDR6-EVD_2	Chr5	5630378	3	703	0.00424929178470255	CHH	5pLTR	rdr6_F6+	Active
5	RDR6-EVD_2	Chr5	5630382	4	716	0.00555555555555556	CHH	5pLTR	rdr6_F6+	Active
5	RDR6-EVD_2	Chr5	5630385	4	620	0.00641025641025641	CHH	5pLTR	rdr6_F6+	Active
5	RDR6-EVD_2	Chr5	5630386	5	622	0.00797448165869218	CHH	5pLTR	rdr6_F6+	Active
5	RDR6-EVD_2	Chr5	5630390	52	685	0.0705563093622795	CHG	5pLTR	rdr6_F6+	Active
5	RDR6-EVD_2	Chr5	5630392	51	591	0.0794392523364486	CHG	5pLTR	rdr6_F6+	Active
5	RDR6-EVD_2	Chr5	5630394	3	647	0.00461538461538462	CHH	5pLTR	rdr6_F6+	Active
5	RDR6-EVD_2	Chr5	5630395	3	751	0.00397877984084881	CHH	5pLTR	rdr6_F6+	Active
6	RDR6-EVD_9	Chr5	5629982	1	57	0.0172413793103448	CHH	5pLTR	rdr6_F6+	Active
6	RDR6-EVD_9	Chr5	5629985	0	47	0	CHH	5pLTR	rdr6_F6+	Active
6	RDR6-EVD_9	Chr5	5629988	0	63	0	CHH	5pLTR	rdr6_F6+	Active
6	RDR6-EVD_9	Chr5	5629990	1	53	0.0185185185185185	CHH	5pLTR	rdr6_F6+	Active
6	RDR6-EVD_9	Chr5	5629992	1	56	0.0175438596491228	CHH	5pLTR	rdr6_F6+	Active
6	RDR6-EVD_9	Chr5	5629999	1	67	0.0147058823529412	CHH	5pLTR	rdr6_F6+	Active
6	RDR6-EVD_9	Chr5	5630003	0	68	0	CHH	5pLTR	rdr6_F6+	Active
6	RDR6-EVD_9	Chr5	5630004	0	67	0	CHH	5pLTR	rdr6_F6+	Active
6	RDR6-EVD_9	Chr5	5630005	1	72	0.0136986301369863	CHH	5pLTR	rdr6_F6+	Active
6	RDR6-EVD_9	Chr5	5630006	1	71	0.0138888888888889	CHH	5pLTR	rdr6_F6+	Active
6	RDR6-EVD_9	Chr5	5630009	0	69	0	CHH	5pLTR	rdr6_F6+	Active
6	RDR6-EVD_9	Chr5	5630014	0	74	0	CHH	5pLTR	rdr6_F6+	Active
6	RDR6-EVD_9	Chr5	5630015	0	75	0	CHH	5pLTR	rdr6_F6+	Active
6	RDR6-EVD_9	Chr5	5630020	0	78	0	CHH	5pLTR	rdr6_F6+	Active
6	RDR6-EVD_9	Chr5	5630023	0	90	0	CHH	5pLTR	rdr6_F6+	Active
6	RDR6-EVD_9	Chr5	5630026	1	93	0.0106382978723404	CHH	5pLTR	rdr6_F6+	Active
6	RDR6-EVD_9	Chr5	5630029	0	86	0	CHH	5pLTR	rdr6_F6+	Active
6	RDR6-EVD_9	Chr5	5630031	2	85	0.0229885057471264	CHH	5pLTR	rdr6_F6+	Active
6	RDR6-EVD_9	Chr5	5630033	2	86	0.0227272727272727	CHH	5pLTR	rdr6_F6+	Active
6	RDR6-EVD_9	Chr5	5630035	0	89	0	CHH	5pLTR	rdr6_F6+	Active
6	RDR6-EVD_9	Chr5	5630036	0	90	0	CHH	5pLTR	rdr6_F6+	Active
6	RDR6-EVD_9	Chr5	5630037	0	90	0	CHH	5pLTR	rdr6_F6+	Active
6	RDR6-EVD_9	Chr5	5630038	2	112	0.0175438596491228	CHG	5pLTR	rdr6_F6+	Active
6	RDR6-EVD_9	Chr5	5630039	24	93	0.205128205128205	CG	5pLTR	rdr6_F6+	Active
6	RDR6-EVD_9	Chr5	5630040	18	79	0.185567010309278	CG	5pLTR	rdr6_F6+	Active
6	RDR6-EVD_9	Chr5	5630043	0	122	0	CHH	5pLTR	rdr6_F6+	Active
6	RDR6-EVD_9	Chr5	5630048	0	107	0	CHH	5pLTR	rdr6_F6+	Active
6	RDR6-EVD_9	Chr5	5630050	0	111	0	CHH	5pLTR	rdr6_F6+	Active
6	RDR6-EVD_9	Chr5	5630053	0	111	0	CHH	5pLTR	rdr6_F6+	Active
6	RDR6-EVD_9	Chr5	5630055	4	124	0.03125	CHH	5pLTR	rdr6_F6+	Active
6	RDR6-EVD_9	Chr5	5630059	0	116	0	CHH	5pLTR	rdr6_F6+	Active
6	RDR6-EVD_9	Chr5	5630062	1	115	0.00862068965517241	CHH	5pLTR	rdr6_F6+	Active
6	RDR6-EVD_9	Chr5	5630064	0	119	0	CHH	5pLTR	rdr6_F6+	Active
6	RDR6-EVD_9	Chr5	5630065	0	137	0	CHH	5pLTR	rdr6_F6+	Active
6	RDR6-EVD_9	Chr5	5630068	4	134	0.0289855072463768	CHH	5pLTR	rdr6_F6+	Active
6	RDR6-EVD_9	Chr5	5630071	4	131	0.0296296296296296	CHH	5pLTR	rdr6_F6+	Active
6	RDR6-EVD_9	Chr5	5630074	0	137	0	CHH	5pLTR	rdr6_F6+	Active
6	RDR6-EVD_9	Chr5	5630076	0	139	0	CHH	5pLTR	rdr6_F6+	Active
6	RDR6-EVD_9	Chr5	5630077	0	139	0	CHH	5pLTR	rdr6_F6+	Active
6	RDR6-EVD_9	Chr5	5630079	0	144	0	CHH	5pLTR	rdr6_F6+	Active
6	RDR6-EVD_9	Chr5	5630082	0	148	0	CHH	5pLTR	rdr6_F6+	Active
6	RDR6-EVD_9	Chr5	5630083	1	148	0.00671140939597315	CHH	5pLTR	rdr6_F6+	Active
6	RDR6-EVD_9	Chr5	5630084	2	157	0.0125786163522013	CHH	5pLTR	rdr6_F6+	Active
6	RDR6-EVD_9	Chr5	5630086	0	158	0	CHH	5pLTR	rdr6_F6+	Active
6	RDR6-EVD_9	Chr5	5630088	3	157	0.01875	CHH	5pLTR	rdr6_F6+	Active
6	RDR6-EVD_9	Chr5	5630095	0	171	0	CHH	5pLTR	rdr6_F6+	Active
6	RDR6-EVD_9	Chr5	5630097	0	170	0	CHH	5pLTR	rdr6_F6+	Active
6	RDR6-EVD_9	Chr5	5630100	3	181	0.016304347826087	CHH	5pLTR	rdr6_F6+	Active
6	RDR6-EVD_9	Chr5	5630103	0	189	0	CHH	5pLTR	rdr6_F6+	Active
6	RDR6-EVD_9	Chr5	5630104	1	180	0.00552486187845304	CHG	5pLTR	rdr6_F6+	Active
6	RDR6-EVD_9	Chr5	5630105	10	172	0.0549450549450549	CG	5pLTR	rdr6_F6+	Active
6	RDR6-EVD_9	Chr5	5630106	21	178	0.105527638190955	CG	5pLTR	rdr6_F6+	Active
6	RDR6-EVD_9	Chr5	5630109	2	200	0.0099009900990099	CHH	5pLTR	rdr6_F6+	Active
6	RDR6-EVD_9	Chr5	5630112	0	203	0	CHH	5pLTR	rdr6_F6+	Active
6	RDR6-EVD_9	Chr5	5630114	0	204	0	CHH	5pLTR	rdr6_F6+	Active
6	RDR6-EVD_9	Chr5	5630115	0	205	0	CHH	5pLTR	rdr6_F6+	Active
6	RDR6-EVD_9	Chr5	5630117	1	204	0.0048780487804878	CHH	5pLTR	rdr6_F6+	Active
6	RDR6-EVD_9	Chr5	5630119	1	213	0.00467289719626168	CHH	5pLTR	rdr6_F6+	Active
6	RDR6-EVD_9	Chr5	5630121	21	195	0.0972222222222222	CG	5pLTR	rdr6_F6+	Active
6	RDR6-EVD_9	Chr5	5630122	19	189	0.0913461538461538	CG	5pLTR	rdr6_F6+	Active
6	RDR6-EVD_9	Chr5	5630124	0	205	0	CHH	5pLTR	rdr6_F6+	Active
6	RDR6-EVD_9	Chr5	5630126	0	205	0	CHH	5pLTR	rdr6_F6+	Active
6	RDR6-EVD_9	Chr5	5630128	0	219	0	CHH	5pLTR	rdr6_F6+	Active
6	RDR6-EVD_9	Chr5	5630133	0	206	0	CHH	5pLTR	rdr6_F6+	Active
6	RDR6-EVD_9	Chr5	5630134	1	230	0.00432900432900433	CHH	5pLTR	rdr6_F6+	Active
6	RDR6-EVD_9	Chr5	5630137	1	232	0.00429184549356223	CHH	5pLTR	rdr6_F6+	Active
6	RDR6-EVD_9	Chr5	5630140	1	218	0.0045662100456621	CHH	5pLTR	rdr6_F6+	Active
6	RDR6-EVD_9	Chr5	5630141	0	221	0	CHH	5pLTR	rdr6_F6+	Active
6	RDR6-EVD_9	Chr5	5630143	3	235	0.0126050420168067	CHH	5pLTR	rdr6_F6+	Active
6	RDR6-EVD_9	Chr5	5630146	1	237	0.00420168067226891	CHH	5pLTR	rdr6_F6+	Active
6	RDR6-EVD_9	Chr5	5630147	3	238	0.012448132780083	CHH	5pLTR	rdr6_F6+	Active
6	RDR6-EVD_9	Chr5	5630151	0	228	0	CHH	5pLTR	rdr6_F6+	Active
6	RDR6-EVD_9	Chr5	5630153	0	249	0	CHH	5pLTR	rdr6_F6+	Active
6	RDR6-EVD_9	Chr5	5630154	2	250	0.00793650793650794	CHG	5pLTR	rdr6_F6+	Active
6	RDR6-EVD_9	Chr5	5630156	6	231	0.0253164556962025	CHG	5pLTR	rdr6_F6+	Active
6	RDR6-EVD_9	Chr5	5630158	5	248	0.0197628458498024	CHH	5pLTR	rdr6_F6+	Active
6	RDR6-EVD_9	Chr5	5630160	2	253	0.00784313725490196	CHH	5pLTR	rdr6_F6+	Active
6	RDR6-EVD_9	Chr5	5630162	10	245	0.0392156862745098	CHH	5pLTR	rdr6_F6+	Active
6	RDR6-EVD_9	Chr5	5630164	4	257	0.0153256704980843	CHH	5pLTR	rdr6_F6+	Active
6	RDR6-EVD_9	Chr5	5630167	4	256	0.0153846153846154	CHH	5pLTR	rdr6_F6+	Active
6	RDR6-EVD_9	Chr5	5630169	3	261	0.0113636363636364	CHH	5pLTR	rdr6_F6+	Active
6	RDR6-EVD_9	Chr5	5630170	9	259	0.0335820895522388	CHH	5pLTR	rdr6_F6+	Active
6	RDR6-EVD_9	Chr5	5630173	1	254	0.00392156862745098	CHH	5pLTR	rdr6_F6+	Active
6	RDR6-EVD_9	Chr5	5630175	5	263	0.0186567164179104	CHH	5pLTR	rdr6_F6+	Active
6	RDR6-EVD_9	Chr5	5630176	4	266	0.0148148148148148	CHH	5pLTR	rdr6_F6+	Active
6	RDR6-EVD_9	Chr5	5630179	1	270	0.003690036900369	CHH	5pLTR	rdr6_F6+	Active
6	RDR6-EVD_9	Chr5	5630180	1	269	0.0037037037037037	CHH	5pLTR	rdr6_F6+	Active
6	RDR6-EVD_9	Chr5	5630183	5	264	0.0185873605947955	CHH	5pLTR	rdr6_F6+	Active
6	RDR6-EVD_9	Chr5	5630184	3	270	0.010989010989011	CHH	5pLTR	rdr6_F6+	Active
6	RDR6-EVD_9	Chr5	5630186	6	275	0.0213523131672598	CHH	5pLTR	rdr6_F6+	Active
6	RDR6-EVD_9	Chr5	5630189	6	273	0.021505376344086	CHH	5pLTR	rdr6_F6+	Active
6	RDR6-EVD_9	Chr5	5630191	4	281	0.0140350877192982	CHH	5pLTR	rdr6_F6+	Active
6	RDR6-EVD_9	Chr5	5630196	2	289	0.00687285223367698	CHH	5pLTR	rdr6_F6+	Active
6	RDR6-EVD_9	Chr5	5630198	9	290	0.0301003344481605	CHH	5pLTR	rdr6_F6+	Active
6	RDR6-EVD_9	Chr5	5630200	11	290	0.0365448504983389	CHH	5pLTR	rdr6_F6+	Active
6	RDR6-EVD_9	Chr5	5630204	21	293	0.0668789808917197	CHG	5pLTR	rdr6_F6+	Active
6	RDR6-EVD_9	Chr5	5630206	19	280	0.0635451505016722	CHG	5pLTR	rdr6_F6+	Active
6	RDR6-EVD_9	Chr5	5630208	11	311	0.0341614906832298	CHH	5pLTR	rdr6_F6+	Active
6	RDR6-EVD_9	Chr5	5630212	43	286	0.130699088145897	CG	5pLTR	rdr6_F6+	Active
6	RDR6-EVD_9	Chr5	5630213	37	280	0.116719242902208	CG	5pLTR	rdr6_F6+	Active
6	RDR6-EVD_9	Chr5	5630220	12	308	0.0375	CHH	5pLTR	rdr6_F6+	Active
6	RDR6-EVD_9	Chr5	5630225	21	334	0.0591549295774648	CHG	5pLTR	rdr6_F6+	Active
6	RDR6-EVD_9	Chr5	5630227	23	312	0.0686567164179104	CHG	5pLTR	rdr6_F6+	Active
6	RDR6-EVD_9	Chr5	5630228	19	337	0.0533707865168539	CHH	5pLTR	rdr6_F6+	Active
6	RDR6-EVD_9	Chr5	5630229	18	339	0.0504201680672269	CHH	5pLTR	rdr6_F6+	Active
6	RDR6-EVD_9	Chr5	5630235	20	358	0.0529100529100529	CHH	5pLTR	rdr6_F6+	Active
6	RDR6-EVD_9	Chr5	5630237	29	357	0.0751295336787565	CHH	5pLTR	rdr6_F6+	Active
6	RDR6-EVD_9	Chr5	5630241	30	317	0.0864553314121038	CHH	5pLTR	rdr6_F6+	Active
6	RDR6-EVD_9	Chr5	5630243	22	327	0.0630372492836676	CHH	5pLTR	rdr6_F6+	Active
6	RDR6-EVD_9	Chr5	5630245	17	338	0.047887323943662	CHH	5pLTR	rdr6_F6+	Active
6	RDR6-EVD_9	Chr5	5630247	30	364	0.0761421319796954	CHH	5pLTR	rdr6_F6+	Active
6	RDR6-EVD_9	Chr5	5630255	24	354	0.0634920634920635	CHH	5pLTR	rdr6_F6+	Active
6	RDR6-EVD_9	Chr5	5630256	26	387	0.062953995157385	CHH	5pLTR	rdr6_F6+	Active
6	RDR6-EVD_9	Chr5	5630260	26	366	0.0663265306122449	CHH	5pLTR	rdr6_F6+	Active
6	RDR6-EVD_9	Chr5	5630265	33	412	0.0741573033707865	CHH	5pLTR	rdr6_F6+	Active
6	RDR6-EVD_9	Chr5	5630267	40	410	0.0888888888888889	CHH	5pLTR	rdr6_F6+	Active
6	RDR6-EVD_9	Chr5	5630269	37	419	0.081140350877193	CHH	5pLTR	rdr6_F6+	Active
6	RDR6-EVD_9	Chr5	5630273	41	394	0.0942528735632184	CHH	5pLTR	rdr6_F6+	Active
6	RDR6-EVD_9	Chr5	5630274	34	404	0.0776255707762557	CHH	5pLTR	rdr6_F6+	Active
6	RDR6-EVD_9	Chr5	5630278	42	428	0.0893617021276596	CHH	5pLTR	rdr6_F6+	Active
6	RDR6-EVD_9	Chr5	5630282	42	434	0.0882352941176471	CHH	5pLTR	rdr6_F6+	Active
6	RDR6-EVD_9	Chr5	5630288	39	449	0.0799180327868853	CHH	5pLTR	rdr6_F6+	Active
6	RDR6-EVD_9	Chr5	5630292	40	466	0.0790513833992095	CHH	5pLTR	rdr6_F6+	Active
6	RDR6-EVD_9	Chr5	5630298	23	497	0.0442307692307692	CHH	5pLTR	rdr6_F6+	Active
6	RDR6-EVD_9	Chr5	5630303	21	515	0.0391791044776119	CHH	5pLTR	rdr6_F6+	Active
6	RDR6-EVD_9	Chr5	5630304	18	521	0.0333951762523191	CHH	5pLTR	rdr6_F6+	Active
6	RDR6-EVD_9	Chr5	5630306	29	528	0.052064631956912	CHH	5pLTR	rdr6_F6+	Active
6	RDR6-EVD_9	Chr5	5630308	29	539	0.051056338028169	CHH	5pLTR	rdr6_F6+	Active
6	RDR6-EVD_9	Chr5	5630314	30	543	0.0523560209424084	CHH	5pLTR	rdr6_F6+	Active
6	RDR6-EVD_9	Chr5	5630316	24	555	0.0414507772020725	CHH	5pLTR	rdr6_F6+	Active
6	RDR6-EVD_9	Chr5	5630318	22	559	0.0378657487091222	CHH	5pLTR	rdr6_F6+	Active
6	RDR6-EVD_9	Chr5	5630320	15	569	0.0256849315068493	CHH	5pLTR	rdr6_F6+	Active
6	RDR6-EVD_9	Chr5	5630324	32	571	0.0530679933665008	CHH	5pLTR	rdr6_F6+	Active
6	RDR6-EVD_9	Chr5	5630328	21	599	0.0338709677419355	CHH	5pLTR	rdr6_F6+	Active
6	RDR6-EVD_9	Chr5	5630330	29	598	0.0462519936204147	CHH	5pLTR	rdr6_F6+	Active
6	RDR6-EVD_9	Chr5	5630332	31	600	0.0491283676703645	CHH	5pLTR	rdr6_F6+	Active
6	RDR6-EVD_9	Chr5	5630335	26	597	0.0417335473515249	CHH	5pLTR	rdr6_F6+	Active
6	RDR6-EVD_9	Chr5	5630338	26	618	0.0403726708074534	CHH	5pLTR	rdr6_F6+	Active
6	RDR6-EVD_9	Chr5	5630341	23	633	0.0350609756097561	CHH	5pLTR	rdr6_F6+	Active
6	RDR6-EVD_9	Chr5	5630346	21	645	0.0315315315315315	CHH	5pLTR	rdr6_F6+	Active
6	RDR6-EVD_9	Chr5	5630348	29	648	0.0428360413589365	CHH	5pLTR	rdr6_F6+	Active
6	RDR6-EVD_9	Chr5	5630350	22	659	0.0323054331864905	CHH	5pLTR	rdr6_F6+	Active
6	RDR6-EVD_9	Chr5	5630356	17	676	0.0245310245310245	CHH	5pLTR	rdr6_F6+	Active
6	RDR6-EVD_9	Chr5	5630364	28	700	0.0384615384615385	CHH	5pLTR	rdr6_F6+	Active
6	RDR6-EVD_9	Chr5	5630369	21	731	0.0279255319148936	CHG	5pLTR	rdr6_F6+	Active
6	RDR6-EVD_9	Chr5	5630370	138	617	0.182781456953642	CG	5pLTR	rdr6_F6+	Active
6	RDR6-EVD_9	Chr5	5630371	150	580	0.205479452054795	CG	5pLTR	rdr6_F6+	Active
6	RDR6-EVD_9	Chr5	5630372	17	746	0.0222804718217562	CHH	5pLTR	rdr6_F6+	Active
6	RDR6-EVD_9	Chr5	5630378	14	776	0.0177215189873418	CHH	5pLTR	rdr6_F6+	Active
6	RDR6-EVD_9	Chr5	5630382	11	791	0.013715710723192	CHH	5pLTR	rdr6_F6+	Active
6	RDR6-EVD_9	Chr5	5630385	7	767	0.00904392764857881	CHH	5pLTR	rdr6_F6+	Active
6	RDR6-EVD_9	Chr5	5630386	5	766	0.00648508430609598	CHH	5pLTR	rdr6_F6+	Active
6	RDR6-EVD_9	Chr5	5630390	73	737	0.0901234567901235	CHG	5pLTR	rdr6_F6+	Active
6	RDR6-EVD_9	Chr5	5630392	84	710	0.105793450881612	CHG	5pLTR	rdr6_F6+	Active
6	RDR6-EVD_9	Chr5	5630394	4	798	0.00498753117206983	CHH	5pLTR	rdr6_F6+	Active
6	RDR6-EVD_9	Chr5	5630395	11	807	0.0134474327628362	CHH	5pLTR	rdr6_F6+	Active
7	RDR6-EVD_1	Chr5	5629982	11	52	0.174603174603175	CHH	5pLTR	rdr6_F6+	Silenced
7	RDR6-EVD_1	Chr5	5629985	17	58	0.226666666666667	CHH	5pLTR	rdr6_F6+	Silenced
7	RDR6-EVD_1	Chr5	5629988	11	58	0.159420289855072	CHH	5pLTR	rdr6_F6+	Silenced
7	RDR6-EVD_1	Chr5	5629990	13	70	0.156626506024096	CHH	5pLTR	rdr6_F6+	Silenced
7	RDR6-EVD_1	Chr5	5629992	28	60	0.318181818181818	CHH	5pLTR	rdr6_F6+	Silenced
7	RDR6-EVD_1	Chr5	5629999	16	66	0.195121951219512	CHH	5pLTR	rdr6_F6+	Silenced
7	RDR6-EVD_1	Chr5	5630003	21	66	0.241379310344828	CHH	5pLTR	rdr6_F6+	Silenced
7	RDR6-EVD_1	Chr5	5630004	15	71	0.174418604651163	CHH	5pLTR	rdr6_F6+	Silenced
7	RDR6-EVD_1	Chr5	5630005	22	90	0.196428571428571	CHH	5pLTR	rdr6_F6+	Silenced
7	RDR6-EVD_1	Chr5	5630006	31	81	0.276785714285714	CHH	5pLTR	rdr6_F6+	Silenced
7	RDR6-EVD_1	Chr5	5630009	32	59	0.351648351648352	CHH	5pLTR	rdr6_F6+	Silenced
7	RDR6-EVD_1	Chr5	5630014	31	67	0.316326530612245	CHH	5pLTR	rdr6_F6+	Silenced
7	RDR6-EVD_1	Chr5	5630015	24	76	0.24	CHH	5pLTR	rdr6_F6+	Silenced
7	RDR6-EVD_1	Chr5	5630020	33	76	0.302752293577982	CHH	5pLTR	rdr6_F6+	Silenced
7	RDR6-EVD_1	Chr5	5630023	53	84	0.386861313868613	CHH	5pLTR	rdr6_F6+	Silenced
7	RDR6-EVD_1	Chr5	5630026	55	86	0.390070921985816	CHH	5pLTR	rdr6_F6+	Silenced
7	RDR6-EVD_1	Chr5	5630029	39	84	0.317073170731707	CHH	5pLTR	rdr6_F6+	Silenced
7	RDR6-EVD_1	Chr5	5630031	45	83	0.3515625	CHH	5pLTR	rdr6_F6+	Silenced
7	RDR6-EVD_1	Chr5	5630033	37	93	0.284615384615385	CHH	5pLTR	rdr6_F6+	Silenced
7	RDR6-EVD_1	Chr5	5630035	45	88	0.338345864661654	CHH	5pLTR	rdr6_F6+	Silenced
7	RDR6-EVD_1	Chr5	5630036	41	93	0.305970149253731	CHH	5pLTR	rdr6_F6+	Silenced
7	RDR6-EVD_1	Chr5	5630037	29	105	0.216417910447761	CHH	5pLTR	rdr6_F6+	Silenced
7	RDR6-EVD_1	Chr5	5630038	47	100	0.319727891156463	CHG	5pLTR	rdr6_F6+	Silenced
7	RDR6-EVD_1	Chr5	5630039	128	21	0.859060402684564	CG	5pLTR	rdr6_F6+	Silenced
7	RDR6-EVD_1	Chr5	5630040	108	36	0.75	CG	5pLTR	rdr6_F6+	Silenced
7	RDR6-EVD_1	Chr5	5630043	38	120	0.240506329113924	CHH	5pLTR	rdr6_F6+	Silenced
7	RDR6-EVD_1	Chr5	5630048	48	106	0.311688311688312	CHH	5pLTR	rdr6_F6+	Silenced
7	RDR6-EVD_1	Chr5	5630050	42	115	0.267515923566879	CHH	5pLTR	rdr6_F6+	Silenced
7	RDR6-EVD_1	Chr5	5630053	50	111	0.31055900621118	CHH	5pLTR	rdr6_F6+	Silenced
7	RDR6-EVD_1	Chr5	5630055	61	113	0.350574712643678	CHH	5pLTR	rdr6_F6+	Silenced
7	RDR6-EVD_1	Chr5	5630059	53	116	0.313609467455621	CHH	5pLTR	rdr6_F6+	Silenced
7	RDR6-EVD_1	Chr5	5630062	57	115	0.331395348837209	CHH	5pLTR	rdr6_F6+	Silenced
7	RDR6-EVD_1	Chr5	5630064	32	142	0.183908045977011	CHH	5pLTR	rdr6_F6+	Silenced
7	RDR6-EVD_1	Chr5	5630065	45	141	0.241935483870968	CHH	5pLTR	rdr6_F6+	Silenced
7	RDR6-EVD_1	Chr5	5630068	78	111	0.412698412698413	CHH	5pLTR	rdr6_F6+	Silenced
7	RDR6-EVD_1	Chr5	5630071	83	100	0.453551912568306	CHH	5pLTR	rdr6_F6+	Silenced
7	RDR6-EVD_1	Chr5	5630074	55	135	0.289473684210526	CHH	5pLTR	rdr6_F6+	Silenced
7	RDR6-EVD_1	Chr5	5630076	47	147	0.242268041237113	CHH	5pLTR	rdr6_F6+	Silenced
7	RDR6-EVD_1	Chr5	5630077	40	155	0.205128205128205	CHH	5pLTR	rdr6_F6+	Silenced
7	RDR6-EVD_1	Chr5	5630079	53	143	0.270408163265306	CHH	5pLTR	rdr6_F6+	Silenced
7	RDR6-EVD_1	Chr5	5630082	57	143	0.285	CHH	5pLTR	rdr6_F6+	Silenced
7	RDR6-EVD_1	Chr5	5630083	31	169	0.155	CHH	5pLTR	rdr6_F6+	Silenced
7	RDR6-EVD_1	Chr5	5630084	41	182	0.183856502242152	CHH	5pLTR	rdr6_F6+	Silenced
7	RDR6-EVD_1	Chr5	5630086	49	178	0.215859030837004	CHH	5pLTR	rdr6_F6+	Silenced
7	RDR6-EVD_1	Chr5	5630088	65	164	0.283842794759825	CHH	5pLTR	rdr6_F6+	Silenced
7	RDR6-EVD_1	Chr5	5630095	43	200	0.176954732510288	CHH	5pLTR	rdr6_F6+	Silenced
7	RDR6-EVD_1	Chr5	5630097	53	193	0.215447154471545	CHH	5pLTR	rdr6_F6+	Silenced
7	RDR6-EVD_1	Chr5	5630100	70	161	0.303030303030303	CHH	5pLTR	rdr6_F6+	Silenced
7	RDR6-EVD_1	Chr5	5630103	61	175	0.258474576271186	CHH	5pLTR	rdr6_F6+	Silenced
7	RDR6-EVD_1	Chr5	5630104	50	211	0.191570881226054	CHG	5pLTR	rdr6_F6+	Silenced
7	RDR6-EVD_1	Chr5	5630105	151	114	0.569811320754717	CG	5pLTR	rdr6_F6+	Silenced
7	RDR6-EVD_1	Chr5	5630106	132	113	0.538775510204082	CG	5pLTR	rdr6_F6+	Silenced
7	RDR6-EVD_1	Chr5	5630109	79	171	0.316	CHH	5pLTR	rdr6_F6+	Silenced
7	RDR6-EVD_1	Chr5	5630112	50	206	0.1953125	CHH	5pLTR	rdr6_F6+	Silenced
7	RDR6-EVD_1	Chr5	5630114	52	205	0.202334630350195	CHH	5pLTR	rdr6_F6+	Silenced
7	RDR6-EVD_1	Chr5	5630115	45	213	0.174418604651163	CHH	5pLTR	rdr6_F6+	Silenced
7	RDR6-EVD_1	Chr5	5630117	28	262	0.096551724137931	CHH	5pLTR	rdr6_F6+	Silenced
7	RDR6-EVD_1	Chr5	5630119	46	243	0.15916955017301	CHH	5pLTR	rdr6_F6+	Silenced
7	RDR6-EVD_1	Chr5	5630121	189	102	0.649484536082474	CG	5pLTR	rdr6_F6+	Silenced
7	RDR6-EVD_1	Chr5	5630122	152	106	0.589147286821705	CG	5pLTR	rdr6_F6+	Silenced
7	RDR6-EVD_1	Chr5	5630124	36	219	0.141176470588235	CHH	5pLTR	rdr6_F6+	Silenced
7	RDR6-EVD_1	Chr5	5630126	39	222	0.149425287356322	CHH	5pLTR	rdr6_F6+	Silenced
7	RDR6-EVD_1	Chr5	5630128	57	238	0.193220338983051	CHH	5pLTR	rdr6_F6+	Silenced
7	RDR6-EVD_1	Chr5	5630133	57	207	0.215909090909091	CHH	5pLTR	rdr6_F6+	Silenced
7	RDR6-EVD_1	Chr5	5630134	54	246	0.18	CHH	5pLTR	rdr6_F6+	Silenced
7	RDR6-EVD_1	Chr5	5630137	70	235	0.229508196721311	CHH	5pLTR	rdr6_F6+	Silenced
7	RDR6-EVD_1	Chr5	5630140	49	217	0.184210526315789	CHH	5pLTR	rdr6_F6+	Silenced
7	RDR6-EVD_1	Chr5	5630141	17	250	0.0636704119850187	CHH	5pLTR	rdr6_F6+	Silenced
7	RDR6-EVD_1	Chr5	5630143	102	208	0.329032258064516	CHH	5pLTR	rdr6_F6+	Silenced
7	RDR6-EVD_1	Chr5	5630146	39	276	0.123809523809524	CHH	5pLTR	rdr6_F6+	Silenced
7	RDR6-EVD_1	Chr5	5630147	72	243	0.228571428571429	CHH	5pLTR	rdr6_F6+	Silenced
7	RDR6-EVD_1	Chr5	5630151	48	223	0.177121771217712	CHH	5pLTR	rdr6_F6+	Silenced
7	RDR6-EVD_1	Chr5	5630153	50	261	0.160771704180064	CHH	5pLTR	rdr6_F6+	Silenced
7	RDR6-EVD_1	Chr5	5630154	140	171	0.45016077170418	CHG	5pLTR	rdr6_F6+	Silenced
7	RDR6-EVD_1	Chr5	5630156	140	136	0.507246376811594	CHG	5pLTR	rdr6_F6+	Silenced
7	RDR6-EVD_1	Chr5	5630158	66	242	0.214285714285714	CHH	5pLTR	rdr6_F6+	Silenced
7	RDR6-EVD_1	Chr5	5630160	54	254	0.175324675324675	CHH	5pLTR	rdr6_F6+	Silenced
7	RDR6-EVD_1	Chr5	5630162	105	208	0.335463258785943	CHH	5pLTR	rdr6_F6+	Silenced
7	RDR6-EVD_1	Chr5	5630164	65	251	0.205696202531646	CHH	5pLTR	rdr6_F6+	Silenced
7	RDR6-EVD_1	Chr5	5630167	57	254	0.183279742765273	CHH	5pLTR	rdr6_F6+	Silenced
7	RDR6-EVD_1	Chr5	5630169	39	276	0.123809523809524	CHH	5pLTR	rdr6_F6+	Silenced
7	RDR6-EVD_1	Chr5	5630170	98	220	0.308176100628931	CHH	5pLTR	rdr6_F6+	Silenced
7	RDR6-EVD_1	Chr5	5630173	59	223	0.209219858156028	CHH	5pLTR	rdr6_F6+	Silenced
7	RDR6-EVD_1	Chr5	5630175	35	285	0.109375	CHH	5pLTR	rdr6_F6+	Silenced
7	RDR6-EVD_1	Chr5	5630176	76	247	0.235294117647059	CHH	5pLTR	rdr6_F6+	Silenced
7	RDR6-EVD_1	Chr5	5630179	58	231	0.200692041522491	CHH	5pLTR	rdr6_F6+	Silenced
7	RDR6-EVD_1	Chr5	5630180	41	248	0.141868512110727	CHH	5pLTR	rdr6_F6+	Silenced
7	RDR6-EVD_1	Chr5	5630183	49	286	0.146268656716418	CHH	5pLTR	rdr6_F6+	Silenced
7	RDR6-EVD_1	Chr5	5630184	59	280	0.174041297935103	CHH	5pLTR	rdr6_F6+	Silenced
7	RDR6-EVD_1	Chr5	5630186	100	245	0.289855072463768	CHH	5pLTR	rdr6_F6+	Silenced
7	RDR6-EVD_1	Chr5	5630189	69	277	0.199421965317919	CHH	5pLTR	rdr6_F6+	Silenced
7	RDR6-EVD_1	Chr5	5630191	85	263	0.244252873563218	CHH	5pLTR	rdr6_F6+	Silenced
7	RDR6-EVD_1	Chr5	5630196	58	244	0.19205298013245	CHH	5pLTR	rdr6_F6+	Silenced
7	RDR6-EVD_1	Chr5	5630198	107	251	0.298882681564246	CHH	5pLTR	rdr6_F6+	Silenced
7	RDR6-EVD_1	Chr5	5630200	113	251	0.31043956043956	CHH	5pLTR	rdr6_F6+	Silenced
7	RDR6-EVD_1	Chr5	5630204	229	148	0.607427055702918	CHG	5pLTR	rdr6_F6+	Silenced
7	RDR6-EVD_1	Chr5	5630206	216	103	0.677115987460815	CHG	5pLTR	rdr6_F6+	Silenced
7	RDR6-EVD_1	Chr5	5630208	125	262	0.322997416020672	CHH	5pLTR	rdr6_F6+	Silenced
7	RDR6-EVD_1	Chr5	5630212	338	62	0.845	CG	5pLTR	rdr6_F6+	Silenced
7	RDR6-EVD_1	Chr5	5630213	263	75	0.77810650887574	CG	5pLTR	rdr6_F6+	Silenced
7	RDR6-EVD_1	Chr5	5630220	112	247	0.311977715877437	CHH	5pLTR	rdr6_F6+	Silenced
7	RDR6-EVD_1	Chr5	5630225	168	264	0.388888888888889	CHG	5pLTR	rdr6_F6+	Silenced
7	RDR6-EVD_1	Chr5	5630227	180	182	0.497237569060773	CHG	5pLTR	rdr6_F6+	Silenced
7	RDR6-EVD_1	Chr5	5630228	107	334	0.242630385487528	CHH	5pLTR	rdr6_F6+	Silenced
7	RDR6-EVD_1	Chr5	5630229	118	326	0.265765765765766	CHH	5pLTR	rdr6_F6+	Silenced
7	RDR6-EVD_1	Chr5	5630235	108	343	0.239467849223947	CHH	5pLTR	rdr6_F6+	Silenced
7	RDR6-EVD_1	Chr5	5630237	118	343	0.255965292841649	CHH	5pLTR	rdr6_F6+	Silenced
7	RDR6-EVD_1	Chr5	5630241	155	214	0.420054200542005	CHH	5pLTR	rdr6_F6+	Silenced
7	RDR6-EVD_1	Chr5	5630243	92	281	0.246648793565684	CHH	5pLTR	rdr6_F6+	Silenced
7	RDR6-EVD_1	Chr5	5630245	80	290	0.216216216216216	CHH	5pLTR	rdr6_F6+	Silenced
7	RDR6-EVD_1	Chr5	5630247	113	360	0.238900634249471	CHH	5pLTR	rdr6_F6+	Silenced
7	RDR6-EVD_1	Chr5	5630255	91	309	0.2275	CHH	5pLTR	rdr6_F6+	Silenced
7	RDR6-EVD_1	Chr5	5630256	92	395	0.188911704312115	CHH	5pLTR	rdr6_F6+	Silenced
7	RDR6-EVD_1	Chr5	5630260	103	311	0.248792270531401	CHH	5pLTR	rdr6_F6+	Silenced
7	RDR6-EVD_1	Chr5	5630265	101	413	0.196498054474708	CHH	5pLTR	rdr6_F6+	Silenced
7	RDR6-EVD_1	Chr5	5630267	120	400	0.230769230769231	CHH	5pLTR	rdr6_F6+	Silenced
7	RDR6-EVD_1	Chr5	5630269	157	374	0.295668549905838	CHH	5pLTR	rdr6_F6+	Silenced
7	RDR6-EVD_1	Chr5	5630273	106	362	0.226495726495726	CHH	5pLTR	rdr6_F6+	Silenced
7	RDR6-EVD_1	Chr5	5630274	80	392	0.169491525423729	CHH	5pLTR	rdr6_F6+	Silenced
7	RDR6-EVD_1	Chr5	5630278	139	425	0.24645390070922	CHH	5pLTR	rdr6_F6+	Silenced
7	RDR6-EVD_1	Chr5	5630282	191	399	0.323728813559322	CHH	5pLTR	rdr6_F6+	Silenced
7	RDR6-EVD_1	Chr5	5630288	152	466	0.245954692556634	CHH	5pLTR	rdr6_F6+	Silenced
7	RDR6-EVD_1	Chr5	5630292	185	448	0.292259083728278	CHH	5pLTR	rdr6_F6+	Silenced
7	RDR6-EVD_1	Chr5	5630298	75	490	0.132743362831858	CHH	5pLTR	rdr6_F6+	Silenced
7	RDR6-EVD_1	Chr5	5630303	103	477	0.177586206896552	CHH	5pLTR	rdr6_F6+	Silenced
7	RDR6-EVD_1	Chr5	5630304	54	529	0.0926243567753002	CHH	5pLTR	rdr6_F6+	Silenced
7	RDR6-EVD_1	Chr5	5630306	120	578	0.171919770773639	CHH	5pLTR	rdr6_F6+	Silenced
7	RDR6-EVD_1	Chr5	5630308	97	611	0.137005649717514	CHH	5pLTR	rdr6_F6+	Silenced
7	RDR6-EVD_1	Chr5	5630314	111	612	0.153526970954357	CHH	5pLTR	rdr6_F6+	Silenced
7	RDR6-EVD_1	Chr5	5630316	99	631	0.135616438356164	CHH	5pLTR	rdr6_F6+	Silenced
7	RDR6-EVD_1	Chr5	5630318	116	627	0.156123822341857	CHH	5pLTR	rdr6_F6+	Silenced
7	RDR6-EVD_1	Chr5	5630320	115	633	0.153743315508021	CHH	5pLTR	rdr6_F6+	Silenced
7	RDR6-EVD_1	Chr5	5630324	167	601	0.217447916666667	CHH	5pLTR	rdr6_F6+	Silenced
7	RDR6-EVD_1	Chr5	5630328	83	698	0.106274007682458	CHH	5pLTR	rdr6_F6+	Silenced
7	RDR6-EVD_1	Chr5	5630330	135	643	0.173521850899743	CHH	5pLTR	rdr6_F6+	Silenced
7	RDR6-EVD_1	Chr5	5630332	151	633	0.192602040816327	CHH	5pLTR	rdr6_F6+	Silenced
7	RDR6-EVD_1	Chr5	5630335	142	551	0.204906204906205	CHH	5pLTR	rdr6_F6+	Silenced
7	RDR6-EVD_1	Chr5	5630338	138	671	0.170580964153276	CHH	5pLTR	rdr6_F6+	Silenced
7	RDR6-EVD_1	Chr5	5630341	132	686	0.161369193154034	CHH	5pLTR	rdr6_F6+	Silenced
7	RDR6-EVD_1	Chr5	5630346	108	727	0.129341317365269	CHH	5pLTR	rdr6_F6+	Silenced
7	RDR6-EVD_1	Chr5	5630348	211	628	0.251489868891538	CHH	5pLTR	rdr6_F6+	Silenced
7	RDR6-EVD_1	Chr5	5630350	171	669	0.203571428571429	CHH	5pLTR	rdr6_F6+	Silenced
7	RDR6-EVD_1	Chr5	5630356	119	737	0.139018691588785	CHH	5pLTR	rdr6_F6+	Silenced
7	RDR6-EVD_1	Chr5	5630364	258	619	0.29418472063854	CHH	5pLTR	rdr6_F6+	Silenced
7	RDR6-EVD_1	Chr5	5630369	140	759	0.155728587319244	CHG	5pLTR	rdr6_F6+	Silenced
7	RDR6-EVD_1	Chr5	5630370	754	147	0.83684794672586	CG	5pLTR	rdr6_F6+	Silenced
7	RDR6-EVD_1	Chr5	5630371	645	167	0.794334975369458	CG	5pLTR	rdr6_F6+	Silenced
7	RDR6-EVD_1	Chr5	5630372	112	801	0.122672508214677	CHH	5pLTR	rdr6_F6+	Silenced
7	RDR6-EVD_1	Chr5	5630378	104	829	0.111468381564845	CHH	5pLTR	rdr6_F6+	Silenced
7	RDR6-EVD_1	Chr5	5630382	91	852	0.0965005302226935	CHH	5pLTR	rdr6_F6+	Silenced
7	RDR6-EVD_1	Chr5	5630385	65	799	0.0752314814814815	CHH	5pLTR	rdr6_F6+	Silenced
7	RDR6-EVD_1	Chr5	5630386	62	801	0.0718424101969873	CHH	5pLTR	rdr6_F6+	Silenced
7	RDR6-EVD_1	Chr5	5630390	604	373	0.618219037871034	CHG	5pLTR	rdr6_F6+	Silenced
7	RDR6-EVD_1	Chr5	5630392	547	340	0.616685456595265	CHG	5pLTR	rdr6_F6+	Silenced
7	RDR6-EVD_1	Chr5	5630394	47	849	0.0524553571428571	CHH	5pLTR	rdr6_F6+	Silenced
7	RDR6-EVD_1	Chr5	5630395	94	892	0.0953346855983773	CHH	5pLTR	rdr6_F6+	Silenced
8	RDR6-EVD_7	Chr5	5629982	10	52	0.161290322580645	CHH	5pLTR	rdr6_F6+	Silenced
8	RDR6-EVD_7	Chr5	5629985	12	63	0.16	CHH	5pLTR	rdr6_F6+	Silenced
8	RDR6-EVD_7	Chr5	5629988	11	53	0.171875	CHH	5pLTR	rdr6_F6+	Silenced
8	RDR6-EVD_7	Chr5	5629990	11	67	0.141025641025641	CHH	5pLTR	rdr6_F6+	Silenced
8	RDR6-EVD_7	Chr5	5629992	25	54	0.316455696202532	CHH	5pLTR	rdr6_F6+	Silenced
8	RDR6-EVD_7	Chr5	5629999	12	62	0.162162162162162	CHH	5pLTR	rdr6_F6+	Silenced
8	RDR6-EVD_7	Chr5	5630003	14	62	0.184210526315789	CHH	5pLTR	rdr6_F6+	Silenced
8	RDR6-EVD_7	Chr5	5630004	12	65	0.155844155844156	CHH	5pLTR	rdr6_F6+	Silenced
8	RDR6-EVD_7	Chr5	5630005	20	79	0.202020202020202	CHH	5pLTR	rdr6_F6+	Silenced
8	RDR6-EVD_7	Chr5	5630006	28	72	0.28	CHH	5pLTR	rdr6_F6+	Silenced
8	RDR6-EVD_7	Chr5	5630009	25	58	0.301204819277108	CHH	5pLTR	rdr6_F6+	Silenced
8	RDR6-EVD_7	Chr5	5630014	22	66	0.25	CHH	5pLTR	rdr6_F6+	Silenced
8	RDR6-EVD_7	Chr5	5630015	16	72	0.181818181818182	CHH	5pLTR	rdr6_F6+	Silenced
8	RDR6-EVD_7	Chr5	5630020	29	64	0.311827956989247	CHH	5pLTR	rdr6_F6+	Silenced
8	RDR6-EVD_7	Chr5	5630023	42	81	0.341463414634146	CHH	5pLTR	rdr6_F6+	Silenced
8	RDR6-EVD_7	Chr5	5630026	52	78	0.4	CHH	5pLTR	rdr6_F6+	Silenced
8	RDR6-EVD_7	Chr5	5630029	35	73	0.324074074074074	CHH	5pLTR	rdr6_F6+	Silenced
8	RDR6-EVD_7	Chr5	5630031	38	71	0.348623853211009	CHH	5pLTR	rdr6_F6+	Silenced
8	RDR6-EVD_7	Chr5	5630033	35	75	0.318181818181818	CHH	5pLTR	rdr6_F6+	Silenced
8	RDR6-EVD_7	Chr5	5630035	36	74	0.327272727272727	CHH	5pLTR	rdr6_F6+	Silenced
8	RDR6-EVD_7	Chr5	5630036	39	73	0.348214285714286	CHH	5pLTR	rdr6_F6+	Silenced
8	RDR6-EVD_7	Chr5	5630037	24	89	0.212389380530973	CHH	5pLTR	rdr6_F6+	Silenced
8	RDR6-EVD_7	Chr5	5630038	40	107	0.272108843537415	CHG	5pLTR	rdr6_F6+	Silenced
8	RDR6-EVD_7	Chr5	5630039	120	28	0.810810810810811	CG	5pLTR	rdr6_F6+	Silenced
8	RDR6-EVD_7	Chr5	5630040	89	34	0.723577235772358	CG	5pLTR	rdr6_F6+	Silenced
8	RDR6-EVD_7	Chr5	5630043	38	122	0.2375	CHH	5pLTR	rdr6_F6+	Silenced
8	RDR6-EVD_7	Chr5	5630048	47	84	0.358778625954198	CHH	5pLTR	rdr6_F6+	Silenced
8	RDR6-EVD_7	Chr5	5630050	36	97	0.270676691729323	CHH	5pLTR	rdr6_F6+	Silenced
8	RDR6-EVD_7	Chr5	5630053	45	92	0.328467153284672	CHH	5pLTR	rdr6_F6+	Silenced
8	RDR6-EVD_7	Chr5	5630055	68	111	0.379888268156425	CHH	5pLTR	rdr6_F6+	Silenced
8	RDR6-EVD_7	Chr5	5630059	42	101	0.293706293706294	CHH	5pLTR	rdr6_F6+	Silenced
8	RDR6-EVD_7	Chr5	5630062	47	101	0.317567567567568	CHH	5pLTR	rdr6_F6+	Silenced
8	RDR6-EVD_7	Chr5	5630064	31	119	0.206666666666667	CHH	5pLTR	rdr6_F6+	Silenced
8	RDR6-EVD_7	Chr5	5630065	40	153	0.207253886010363	CHH	5pLTR	rdr6_F6+	Silenced
8	RDR6-EVD_7	Chr5	5630068	85	115	0.425	CHH	5pLTR	rdr6_F6+	Silenced
8	RDR6-EVD_7	Chr5	5630071	73	90	0.447852760736196	CHH	5pLTR	rdr6_F6+	Silenced
8	RDR6-EVD_7	Chr5	5630074	55	114	0.325443786982249	CHH	5pLTR	rdr6_F6+	Silenced
8	RDR6-EVD_7	Chr5	5630076	48	123	0.280701754385965	CHH	5pLTR	rdr6_F6+	Silenced
8	RDR6-EVD_7	Chr5	5630077	40	133	0.23121387283237	CHH	5pLTR	rdr6_F6+	Silenced
8	RDR6-EVD_7	Chr5	5630079	48	129	0.271186440677966	CHH	5pLTR	rdr6_F6+	Silenced
8	RDR6-EVD_7	Chr5	5630082	52	128	0.288888888888889	CHH	5pLTR	rdr6_F6+	Silenced
8	RDR6-EVD_7	Chr5	5630083	33	150	0.180327868852459	CHH	5pLTR	rdr6_F6+	Silenced
8	RDR6-EVD_7	Chr5	5630084	36	196	0.155172413793103	CHH	5pLTR	rdr6_F6+	Silenced
8	RDR6-EVD_7	Chr5	5630086	54	182	0.228813559322034	CHH	5pLTR	rdr6_F6+	Silenced
8	RDR6-EVD_7	Chr5	5630088	67	172	0.280334728033473	CHH	5pLTR	rdr6_F6+	Silenced
8	RDR6-EVD_7	Chr5	5630095	40	219	0.154440154440154	CHH	5pLTR	rdr6_F6+	Silenced
8	RDR6-EVD_7	Chr5	5630097	49	212	0.187739463601533	CHH	5pLTR	rdr6_F6+	Silenced
8	RDR6-EVD_7	Chr5	5630100	71	134	0.346341463414634	CHH	5pLTR	rdr6_F6+	Silenced
8	RDR6-EVD_7	Chr5	5630103	59	150	0.282296650717703	CHH	5pLTR	rdr6_F6+	Silenced
8	RDR6-EVD_7	Chr5	5630104	61	215	0.221014492753623	CHG	5pLTR	rdr6_F6+	Silenced
8	RDR6-EVD_7	Chr5	5630105	160	119	0.573476702508961	CG	5pLTR	rdr6_F6+	Silenced
8	RDR6-EVD_7	Chr5	5630106	133	91	0.59375	CG	5pLTR	rdr6_F6+	Silenced
8	RDR6-EVD_7	Chr5	5630109	81	154	0.34468085106383	CHH	5pLTR	rdr6_F6+	Silenced
8	RDR6-EVD_7	Chr5	5630112	54	194	0.217741935483871	CHH	5pLTR	rdr6_F6+	Silenced
8	RDR6-EVD_7	Chr5	5630114	52	199	0.207171314741036	CHH	5pLTR	rdr6_F6+	Silenced
8	RDR6-EVD_7	Chr5	5630115	36	214	0.144	CHH	5pLTR	rdr6_F6+	Silenced
8	RDR6-EVD_7	Chr5	5630117	30	278	0.0974025974025974	CHH	5pLTR	rdr6_F6+	Silenced
8	RDR6-EVD_7	Chr5	5630119	56	257	0.178913738019169	CHH	5pLTR	rdr6_F6+	Silenced
8	RDR6-EVD_7	Chr5	5630121	202	110	0.647435897435897	CG	5pLTR	rdr6_F6+	Silenced
8	RDR6-EVD_7	Chr5	5630122	153	112	0.577358490566038	CG	5pLTR	rdr6_F6+	Silenced
8	RDR6-EVD_7	Chr5	5630124	38	231	0.141263940520446	CHH	5pLTR	rdr6_F6+	Silenced
8	RDR6-EVD_7	Chr5	5630126	35	239	0.127737226277372	CHH	5pLTR	rdr6_F6+	Silenced
8	RDR6-EVD_7	Chr5	5630128	61	258	0.191222570532915	CHH	5pLTR	rdr6_F6+	Silenced
8	RDR6-EVD_7	Chr5	5630133	67	209	0.242753623188406	CHH	5pLTR	rdr6_F6+	Silenced
8	RDR6-EVD_7	Chr5	5630134	73	248	0.227414330218069	CHH	5pLTR	rdr6_F6+	Silenced
8	RDR6-EVD_7	Chr5	5630137	77	248	0.236923076923077	CHH	5pLTR	rdr6_F6+	Silenced
8	RDR6-EVD_7	Chr5	5630140	59	227	0.206293706293706	CHH	5pLTR	rdr6_F6+	Silenced
8	RDR6-EVD_7	Chr5	5630141	25	261	0.0874125874125874	CHH	5pLTR	rdr6_F6+	Silenced
8	RDR6-EVD_7	Chr5	5630143	112	216	0.341463414634146	CHH	5pLTR	rdr6_F6+	Silenced
8	RDR6-EVD_7	Chr5	5630146	55	281	0.163690476190476	CHH	5pLTR	rdr6_F6+	Silenced
8	RDR6-EVD_7	Chr5	5630147	109	225	0.326347305389222	CHH	5pLTR	rdr6_F6+	Silenced
8	RDR6-EVD_7	Chr5	5630151	36	255	0.123711340206186	CHH	5pLTR	rdr6_F6+	Silenced
8	RDR6-EVD_7	Chr5	5630153	74	265	0.218289085545723	CHH	5pLTR	rdr6_F6+	Silenced
8	RDR6-EVD_7	Chr5	5630154	175	165	0.514705882352941	CHG	5pLTR	rdr6_F6+	Silenced
8	RDR6-EVD_7	Chr5	5630156	147	143	0.506896551724138	CHG	5pLTR	rdr6_F6+	Silenced
8	RDR6-EVD_7	Chr5	5630158	98	245	0.285714285714286	CHH	5pLTR	rdr6_F6+	Silenced
8	RDR6-EVD_7	Chr5	5630160	80	268	0.229885057471264	CHH	5pLTR	rdr6_F6+	Silenced
8	RDR6-EVD_7	Chr5	5630162	140	211	0.398860398860399	CHH	5pLTR	rdr6_F6+	Silenced
8	RDR6-EVD_7	Chr5	5630164	86	267	0.243626062322946	CHH	5pLTR	rdr6_F6+	Silenced
8	RDR6-EVD_7	Chr5	5630167	76	279	0.214084507042254	CHH	5pLTR	rdr6_F6+	Silenced
8	RDR6-EVD_7	Chr5	5630169	64	294	0.17877094972067	CHH	5pLTR	rdr6_F6+	Silenced
8	RDR6-EVD_7	Chr5	5630170	131	226	0.366946778711485	CHH	5pLTR	rdr6_F6+	Silenced
8	RDR6-EVD_7	Chr5	5630173	68	234	0.225165562913907	CHH	5pLTR	rdr6_F6+	Silenced
8	RDR6-EVD_7	Chr5	5630175	57	299	0.160112359550562	CHH	5pLTR	rdr6_F6+	Silenced
8	RDR6-EVD_7	Chr5	5630176	98	265	0.269972451790634	CHH	5pLTR	rdr6_F6+	Silenced
8	RDR6-EVD_7	Chr5	5630179	69	231	0.23	CHH	5pLTR	rdr6_F6+	Silenced
8	RDR6-EVD_7	Chr5	5630180	50	250	0.166666666666667	CHH	5pLTR	rdr6_F6+	Silenced
8	RDR6-EVD_7	Chr5	5630183	76	296	0.204301075268817	CHH	5pLTR	rdr6_F6+	Silenced
8	RDR6-EVD_7	Chr5	5630184	86	289	0.229333333333333	CHH	5pLTR	rdr6_F6+	Silenced
8	RDR6-EVD_7	Chr5	5630186	128	261	0.329048843187661	CHH	5pLTR	rdr6_F6+	Silenced
8	RDR6-EVD_7	Chr5	5630189	99	296	0.250632911392405	CHH	5pLTR	rdr6_F6+	Silenced
8	RDR6-EVD_7	Chr5	5630191	118	280	0.296482412060302	CHH	5pLTR	rdr6_F6+	Silenced
8	RDR6-EVD_7	Chr5	5630196	75	238	0.23961661341853	CHH	5pLTR	rdr6_F6+	Silenced
8	RDR6-EVD_7	Chr5	5630198	149	265	0.359903381642512	CHH	5pLTR	rdr6_F6+	Silenced
8	RDR6-EVD_7	Chr5	5630200	147	273	0.35	CHH	5pLTR	rdr6_F6+	Silenced
8	RDR6-EVD_7	Chr5	5630204	286	146	0.662037037037037	CHG	5pLTR	rdr6_F6+	Silenced
8	RDR6-EVD_7	Chr5	5630206	226	110	0.672619047619048	CHG	5pLTR	rdr6_F6+	Silenced
8	RDR6-EVD_7	Chr5	5630208	141	299	0.320454545454545	CHH	5pLTR	rdr6_F6+	Silenced
8	RDR6-EVD_7	Chr5	5630212	396	61	0.866520787746171	CG	5pLTR	rdr6_F6+	Silenced
8	RDR6-EVD_7	Chr5	5630213	283	54	0.839762611275964	CG	5pLTR	rdr6_F6+	Silenced
8	RDR6-EVD_7	Chr5	5630220	116	224	0.341176470588235	CHH	5pLTR	rdr6_F6+	Silenced
8	RDR6-EVD_7	Chr5	5630225	200	310	0.392156862745098	CHG	5pLTR	rdr6_F6+	Silenced
8	RDR6-EVD_7	Chr5	5630227	173	179	0.491477272727273	CHG	5pLTR	rdr6_F6+	Silenced
8	RDR6-EVD_7	Chr5	5630228	135	378	0.263157894736842	CHH	5pLTR	rdr6_F6+	Silenced
8	RDR6-EVD_7	Chr5	5630229	142	376	0.274131274131274	CHH	5pLTR	rdr6_F6+	Silenced
8	RDR6-EVD_7	Chr5	5630235	130	399	0.245746691871456	CHH	5pLTR	rdr6_F6+	Silenced
8	RDR6-EVD_7	Chr5	5630237	143	392	0.267289719626168	CHH	5pLTR	rdr6_F6+	Silenced
8	RDR6-EVD_7	Chr5	5630241	141	236	0.374005305039788	CHH	5pLTR	rdr6_F6+	Silenced
8	RDR6-EVD_7	Chr5	5630243	86	295	0.225721784776903	CHH	5pLTR	rdr6_F6+	Silenced
8	RDR6-EVD_7	Chr5	5630245	78	307	0.202597402597403	CHH	5pLTR	rdr6_F6+	Silenced
8	RDR6-EVD_7	Chr5	5630247	128	435	0.227353463587922	CHH	5pLTR	rdr6_F6+	Silenced
8	RDR6-EVD_7	Chr5	5630255	80	325	0.197530864197531	CHH	5pLTR	rdr6_F6+	Silenced
8	RDR6-EVD_7	Chr5	5630256	97	485	0.166666666666667	CHH	5pLTR	rdr6_F6+	Silenced
8	RDR6-EVD_7	Chr5	5630260	94	321	0.226506024096386	CHH	5pLTR	rdr6_F6+	Silenced
8	RDR6-EVD_7	Chr5	5630265	115	488	0.190713101160862	CHH	5pLTR	rdr6_F6+	Silenced
8	RDR6-EVD_7	Chr5	5630267	142	473	0.230894308943089	CHH	5pLTR	rdr6_F6+	Silenced
8	RDR6-EVD_7	Chr5	5630269	211	410	0.339774557165862	CHH	5pLTR	rdr6_F6+	Silenced
8	RDR6-EVD_7	Chr5	5630273	94	347	0.213151927437642	CHH	5pLTR	rdr6_F6+	Silenced
8	RDR6-EVD_7	Chr5	5630274	68	380	0.151785714285714	CHH	5pLTR	rdr6_F6+	Silenced
8	RDR6-EVD_7	Chr5	5630278	176	474	0.270769230769231	CHH	5pLTR	rdr6_F6+	Silenced
8	RDR6-EVD_7	Chr5	5630282	240	420	0.363636363636364	CHH	5pLTR	rdr6_F6+	Silenced
8	RDR6-EVD_7	Chr5	5630288	201	479	0.295588235294118	CHH	5pLTR	rdr6_F6+	Silenced
8	RDR6-EVD_7	Chr5	5630292	258	440	0.369627507163324	CHH	5pLTR	rdr6_F6+	Silenced
8	RDR6-EVD_7	Chr5	5630298	69	480	0.12568306010929	CHH	5pLTR	rdr6_F6+	Silenced
8	RDR6-EVD_7	Chr5	5630303	94	477	0.164623467600701	CHH	5pLTR	rdr6_F6+	Silenced
8	RDR6-EVD_7	Chr5	5630304	60	512	0.104895104895105	CHH	5pLTR	rdr6_F6+	Silenced
8	RDR6-EVD_7	Chr5	5630306	136	612	0.181818181818182	CHH	5pLTR	rdr6_F6+	Silenced
8	RDR6-EVD_7	Chr5	5630308	112	642	0.148541114058355	CHH	5pLTR	rdr6_F6+	Silenced
8	RDR6-EVD_7	Chr5	5630314	124	651	0.16	CHH	5pLTR	rdr6_F6+	Silenced
8	RDR6-EVD_7	Chr5	5630316	103	682	0.131210191082803	CHH	5pLTR	rdr6_F6+	Silenced
8	RDR6-EVD_7	Chr5	5630318	120	677	0.150564617314931	CHH	5pLTR	rdr6_F6+	Silenced
8	RDR6-EVD_7	Chr5	5630320	94	714	0.116336633663366	CHH	5pLTR	rdr6_F6+	Silenced
8	RDR6-EVD_7	Chr5	5630324	187	638	0.226666666666667	CHH	5pLTR	rdr6_F6+	Silenced
8	RDR6-EVD_7	Chr5	5630328	91	745	0.108851674641148	CHH	5pLTR	rdr6_F6+	Silenced
8	RDR6-EVD_7	Chr5	5630330	144	694	0.171837708830549	CHH	5pLTR	rdr6_F6+	Silenced
8	RDR6-EVD_7	Chr5	5630332	160	687	0.188902007083825	CHH	5pLTR	rdr6_F6+	Silenced
8	RDR6-EVD_7	Chr5	5630335	142	551	0.204906204906205	CHH	5pLTR	rdr6_F6+	Silenced
8	RDR6-EVD_7	Chr5	5630338	121	742	0.140208574739282	CHH	5pLTR	rdr6_F6+	Silenced
8	RDR6-EVD_7	Chr5	5630341	117	764	0.132803632236095	CHH	5pLTR	rdr6_F6+	Silenced
8	RDR6-EVD_7	Chr5	5630346	90	815	0.0994475138121547	CHH	5pLTR	rdr6_F6+	Silenced
8	RDR6-EVD_7	Chr5	5630348	229	685	0.25054704595186	CHH	5pLTR	rdr6_F6+	Silenced
8	RDR6-EVD_7	Chr5	5630350	167	749	0.182314410480349	CHH	5pLTR	rdr6_F6+	Silenced
8	RDR6-EVD_7	Chr5	5630356	116	807	0.125677139761647	CHH	5pLTR	rdr6_F6+	Silenced
8	RDR6-EVD_7	Chr5	5630364	309	643	0.324579831932773	CHH	5pLTR	rdr6_F6+	Silenced
8	RDR6-EVD_7	Chr5	5630369	139	835	0.142710472279261	CHG	5pLTR	rdr6_F6+	Silenced
8	RDR6-EVD_7	Chr5	5630370	788	187	0.808205128205128	CG	5pLTR	rdr6_F6+	Silenced
8	RDR6-EVD_7	Chr5	5630371	661	196	0.771295215869312	CG	5pLTR	rdr6_F6+	Silenced
8	RDR6-EVD_7	Chr5	5630372	119	874	0.119838872104733	CHH	5pLTR	rdr6_F6+	Silenced
8	RDR6-EVD_7	Chr5	5630378	108	920	0.105058365758755	CHH	5pLTR	rdr6_F6+	Silenced
8	RDR6-EVD_7	Chr5	5630382	99	942	0.0951008645533141	CHH	5pLTR	rdr6_F6+	Silenced
8	RDR6-EVD_7	Chr5	5630385	65	841	0.0717439293598234	CHH	5pLTR	rdr6_F6+	Silenced
8	RDR6-EVD_7	Chr5	5630386	74	837	0.0812294182217344	CHH	5pLTR	rdr6_F6+	Silenced
8	RDR6-EVD_7	Chr5	5630390	670	394	0.629699248120301	CHG	5pLTR	rdr6_F6+	Silenced
8	RDR6-EVD_7	Chr5	5630392	598	337	0.639572192513369	CHG	5pLTR	rdr6_F6+	Silenced
8	RDR6-EVD_7	Chr5	5630394	50	895	0.0529100529100529	CHH	5pLTR	rdr6_F6+	Silenced
8	RDR6-EVD_7	Chr5	5630395	112	974	0.103130755064457	CHH	5pLTR	rdr6_F6+	Silenced
9	rdr6-EVD_8	Chr5	5629982	0	67	0	CHH	5pLTR	rdr6_F6-	Active
9	rdr6-EVD_8	Chr5	5629985	1	70	0.0140845070422535	CHH	5pLTR	rdr6_F6-	Active
9	rdr6-EVD_8	Chr5	5629988	1	67	0.0147058823529412	CHH	5pLTR	rdr6_F6-	Active
9	rdr6-EVD_8	Chr5	5629990	1	74	0.0133333333333333	CHH	5pLTR	rdr6_F6-	Active
9	rdr6-EVD_8	Chr5	5629992	1	76	0.012987012987013	CHH	5pLTR	rdr6_F6-	Active
9	rdr6-EVD_8	Chr5	5629999	0	76	0	CHH	5pLTR	rdr6_F6-	Active
9	rdr6-EVD_8	Chr5	5630003	0	80	0	CHH	5pLTR	rdr6_F6-	Active
9	rdr6-EVD_8	Chr5	5630004	1	81	0.0121951219512195	CHH	5pLTR	rdr6_F6-	Active
9	rdr6-EVD_8	Chr5	5630005	1	90	0.010989010989011	CHH	5pLTR	rdr6_F6-	Active
9	rdr6-EVD_8	Chr5	5630006	2	92	0.0212765957446809	CHH	5pLTR	rdr6_F6-	Active
9	rdr6-EVD_8	Chr5	5630009	1	86	0.0114942528735632	CHH	5pLTR	rdr6_F6-	Active
9	rdr6-EVD_8	Chr5	5630014	0	93	0	CHH	5pLTR	rdr6_F6-	Active
9	rdr6-EVD_8	Chr5	5630015	1	92	0.010752688172043	CHH	5pLTR	rdr6_F6-	Active
9	rdr6-EVD_8	Chr5	5630020	1	95	0.0104166666666667	CHH	5pLTR	rdr6_F6-	Active
9	rdr6-EVD_8	Chr5	5630023	1	110	0.00900900900900901	CHH	5pLTR	rdr6_F6-	Active
9	rdr6-EVD_8	Chr5	5630026	1	116	0.00854700854700855	CHH	5pLTR	rdr6_F6-	Active
9	rdr6-EVD_8	Chr5	5630029	0	101	0	CHH	5pLTR	rdr6_F6-	Active
9	rdr6-EVD_8	Chr5	5630031	1	104	0.00952380952380952	CHH	5pLTR	rdr6_F6-	Active
9	rdr6-EVD_8	Chr5	5630033	0	106	0	CHH	5pLTR	rdr6_F6-	Active
9	rdr6-EVD_8	Chr5	5630035	0	108	0	CHH	5pLTR	rdr6_F6-	Active
9	rdr6-EVD_8	Chr5	5630036	0	111	0	CHH	5pLTR	rdr6_F6-	Active
9	rdr6-EVD_8	Chr5	5630037	0	112	0	CHH	5pLTR	rdr6_F6-	Active
9	rdr6-EVD_8	Chr5	5630038	1	124	0.008	CHG	5pLTR	rdr6_F6-	Active
9	rdr6-EVD_8	Chr5	5630039	21	106	0.165354330708661	CG	5pLTR	rdr6_F6-	Active
9	rdr6-EVD_8	Chr5	5630040	21	90	0.189189189189189	CG	5pLTR	rdr6_F6-	Active
9	rdr6-EVD_8	Chr5	5630043	1	135	0.00735294117647059	CHH	5pLTR	rdr6_F6-	Active
9	rdr6-EVD_8	Chr5	5630048	0	117	0	CHH	5pLTR	rdr6_F6-	Active
9	rdr6-EVD_8	Chr5	5630050	0	119	0	CHH	5pLTR	rdr6_F6-	Active
9	rdr6-EVD_8	Chr5	5630053	0	123	0	CHH	5pLTR	rdr6_F6-	Active
9	rdr6-EVD_8	Chr5	5630055	1	148	0.00671140939597315	CHH	5pLTR	rdr6_F6-	Active
9	rdr6-EVD_8	Chr5	5630059	0	125	0	CHH	5pLTR	rdr6_F6-	Active
9	rdr6-EVD_8	Chr5	5630062	0	127	0	CHH	5pLTR	rdr6_F6-	Active
9	rdr6-EVD_8	Chr5	5630064	0	128	0	CHH	5pLTR	rdr6_F6-	Active
9	rdr6-EVD_8	Chr5	5630065	2	164	0.0120481927710843	CHH	5pLTR	rdr6_F6-	Active
9	rdr6-EVD_8	Chr5	5630068	3	166	0.0177514792899408	CHH	5pLTR	rdr6_F6-	Active
9	rdr6-EVD_8	Chr5	5630071	1	139	0.00714285714285714	CHH	5pLTR	rdr6_F6-	Active
9	rdr6-EVD_8	Chr5	5630074	0	140	0	CHH	5pLTR	rdr6_F6-	Active
9	rdr6-EVD_8	Chr5	5630076	0	144	0	CHH	5pLTR	rdr6_F6-	Active
9	rdr6-EVD_8	Chr5	5630077	0	143	0	CHH	5pLTR	rdr6_F6-	Active
9	rdr6-EVD_8	Chr5	5630079	0	145	0	CHH	5pLTR	rdr6_F6-	Active
9	rdr6-EVD_8	Chr5	5630082	0	149	0	CHH	5pLTR	rdr6_F6-	Active
9	rdr6-EVD_8	Chr5	5630083	0	149	0	CHH	5pLTR	rdr6_F6-	Active
9	rdr6-EVD_8	Chr5	5630084	2	189	0.0104712041884817	CHH	5pLTR	rdr6_F6-	Active
9	rdr6-EVD_8	Chr5	5630086	2	194	0.0102040816326531	CHH	5pLTR	rdr6_F6-	Active
9	rdr6-EVD_8	Chr5	5630088	2	197	0.0100502512562814	CHH	5pLTR	rdr6_F6-	Active
9	rdr6-EVD_8	Chr5	5630095	1	211	0.00471698113207547	CHH	5pLTR	rdr6_F6-	Active
9	rdr6-EVD_8	Chr5	5630097	1	213	0.00467289719626168	CHH	5pLTR	rdr6_F6-	Active
9	rdr6-EVD_8	Chr5	5630100	3	171	0.0172413793103448	CHH	5pLTR	rdr6_F6-	Active
9	rdr6-EVD_8	Chr5	5630103	0	177	0	CHH	5pLTR	rdr6_F6-	Active
9	rdr6-EVD_8	Chr5	5630104	2	229	0.00865800865800866	CHG	5pLTR	rdr6_F6-	Active
9	rdr6-EVD_8	Chr5	5630105	14	219	0.0600858369098712	CG	5pLTR	rdr6_F6-	Active
9	rdr6-EVD_8	Chr5	5630106	15	172	0.0802139037433155	CG	5pLTR	rdr6_F6-	Active
9	rdr6-EVD_8	Chr5	5630109	4	187	0.0209424083769634	CHH	5pLTR	rdr6_F6-	Active
9	rdr6-EVD_8	Chr5	5630112	0	193	0	CHH	5pLTR	rdr6_F6-	Active
9	rdr6-EVD_8	Chr5	5630114	0	198	0	CHH	5pLTR	rdr6_F6-	Active
9	rdr6-EVD_8	Chr5	5630115	0	201	0	CHH	5pLTR	rdr6_F6-	Active
9	rdr6-EVD_8	Chr5	5630117	1	259	0.00384615384615385	CHH	5pLTR	rdr6_F6-	Active
9	rdr6-EVD_8	Chr5	5630119	2	258	0.00769230769230769	CHH	5pLTR	rdr6_F6-	Active
9	rdr6-EVD_8	Chr5	5630121	12	247	0.0463320463320463	CG	5pLTR	rdr6_F6-	Active
9	rdr6-EVD_8	Chr5	5630122	14	185	0.0703517587939698	CG	5pLTR	rdr6_F6-	Active
9	rdr6-EVD_8	Chr5	5630124	0	194	0	CHH	5pLTR	rdr6_F6-	Active
9	rdr6-EVD_8	Chr5	5630126	0	200	0	CHH	5pLTR	rdr6_F6-	Active
9	rdr6-EVD_8	Chr5	5630128	2	253	0.00784313725490196	CHH	5pLTR	rdr6_F6-	Active
9	rdr6-EVD_8	Chr5	5630133	1	198	0.0050251256281407	CHH	5pLTR	rdr6_F6-	Active
9	rdr6-EVD_8	Chr5	5630134	1	256	0.00389105058365759	CHH	5pLTR	rdr6_F6-	Active
9	rdr6-EVD_8	Chr5	5630137	1	256	0.00389105058365759	CHH	5pLTR	rdr6_F6-	Active
9	rdr6-EVD_8	Chr5	5630140	1	203	0.00490196078431373	CHH	5pLTR	rdr6_F6-	Active
9	rdr6-EVD_8	Chr5	5630141	0	200	0	CHH	5pLTR	rdr6_F6-	Active
9	rdr6-EVD_8	Chr5	5630143	5	250	0.0196078431372549	CHH	5pLTR	rdr6_F6-	Active
9	rdr6-EVD_8	Chr5	5630146	1	259	0.00384615384615385	CHH	5pLTR	rdr6_F6-	Active
9	rdr6-EVD_8	Chr5	5630147	2	259	0.00766283524904215	CHH	5pLTR	rdr6_F6-	Active
9	rdr6-EVD_8	Chr5	5630151	0	207	0	CHH	5pLTR	rdr6_F6-	Active
9	rdr6-EVD_8	Chr5	5630153	1	260	0.00383141762452107	CHH	5pLTR	rdr6_F6-	Active
9	rdr6-EVD_8	Chr5	5630154	4	258	0.0152671755725191	CHG	5pLTR	rdr6_F6-	Active
9	rdr6-EVD_8	Chr5	5630156	0	207	0	CHG	5pLTR	rdr6_F6-	Active
9	rdr6-EVD_8	Chr5	5630158	1	264	0.00377358490566038	CHH	5pLTR	rdr6_F6-	Active
9	rdr6-EVD_8	Chr5	5630160	2	266	0.00746268656716418	CHH	5pLTR	rdr6_F6-	Active
9	rdr6-EVD_8	Chr5	5630162	1	266	0.00374531835205993	CHH	5pLTR	rdr6_F6-	Active
9	rdr6-EVD_8	Chr5	5630164	1	266	0.00374531835205993	CHH	5pLTR	rdr6_F6-	Active
9	rdr6-EVD_8	Chr5	5630167	1	265	0.0037593984962406	CHH	5pLTR	rdr6_F6-	Active
9	rdr6-EVD_8	Chr5	5630169	1	262	0.00380228136882129	CHH	5pLTR	rdr6_F6-	Active
9	rdr6-EVD_8	Chr5	5630170	2	263	0.00754716981132075	CHH	5pLTR	rdr6_F6-	Active
9	rdr6-EVD_8	Chr5	5630173	1	219	0.00454545454545455	CHH	5pLTR	rdr6_F6-	Active
9	rdr6-EVD_8	Chr5	5630175	0	270	0	CHH	5pLTR	rdr6_F6-	Active
9	rdr6-EVD_8	Chr5	5630176	0	272	0	CHH	5pLTR	rdr6_F6-	Active
9	rdr6-EVD_8	Chr5	5630179	1	224	0.00444444444444444	CHH	5pLTR	rdr6_F6-	Active
9	rdr6-EVD_8	Chr5	5630180	0	228	0	CHH	5pLTR	rdr6_F6-	Active
9	rdr6-EVD_8	Chr5	5630183	0	272	0	CHH	5pLTR	rdr6_F6-	Active
9	rdr6-EVD_8	Chr5	5630184	0	280	0	CHH	5pLTR	rdr6_F6-	Active
9	rdr6-EVD_8	Chr5	5630186	1	285	0.0034965034965035	CHH	5pLTR	rdr6_F6-	Active
9	rdr6-EVD_8	Chr5	5630189	0	292	0	CHH	5pLTR	rdr6_F6-	Active
9	rdr6-EVD_8	Chr5	5630191	0	288	0	CHH	5pLTR	rdr6_F6-	Active
9	rdr6-EVD_8	Chr5	5630196	1	247	0.00403225806451613	CHH	5pLTR	rdr6_F6-	Active
9	rdr6-EVD_8	Chr5	5630198	1	290	0.00343642611683849	CHH	5pLTR	rdr6_F6-	Active
9	rdr6-EVD_8	Chr5	5630200	0	289	0	CHH	5pLTR	rdr6_F6-	Active
9	rdr6-EVD_8	Chr5	5630204	5	293	0.0167785234899329	CHG	5pLTR	rdr6_F6-	Active
9	rdr6-EVD_8	Chr5	5630206	3	255	0.0116279069767442	CHG	5pLTR	rdr6_F6-	Active
9	rdr6-EVD_8	Chr5	5630208	0	304	0	CHH	5pLTR	rdr6_F6-	Active
9	rdr6-EVD_8	Chr5	5630212	20	284	0.0657894736842105	CG	5pLTR	rdr6_F6-	Active
9	rdr6-EVD_8	Chr5	5630213	22	248	0.0814814814814815	CG	5pLTR	rdr6_F6-	Active
9	rdr6-EVD_8	Chr5	5630220	0	272	0	CHH	5pLTR	rdr6_F6-	Active
9	rdr6-EVD_8	Chr5	5630225	0	333	0	CHG	5pLTR	rdr6_F6-	Active
9	rdr6-EVD_8	Chr5	5630227	4	273	0.0144404332129964	CHG	5pLTR	rdr6_F6-	Active
9	rdr6-EVD_8	Chr5	5630228	0	334	0	CHH	5pLTR	rdr6_F6-	Active
9	rdr6-EVD_8	Chr5	5630229	0	334	0	CHH	5pLTR	rdr6_F6-	Active
9	rdr6-EVD_8	Chr5	5630235	1	348	0.00286532951289398	CHH	5pLTR	rdr6_F6-	Active
9	rdr6-EVD_8	Chr5	5630237	0	348	0	CHH	5pLTR	rdr6_F6-	Active
9	rdr6-EVD_8	Chr5	5630241	3	283	0.0104895104895105	CHH	5pLTR	rdr6_F6-	Active
9	rdr6-EVD_8	Chr5	5630243	1	285	0.0034965034965035	CHH	5pLTR	rdr6_F6-	Active
9	rdr6-EVD_8	Chr5	5630245	2	291	0.0068259385665529	CHH	5pLTR	rdr6_F6-	Active
9	rdr6-EVD_8	Chr5	5630247	2	369	0.00539083557951483	CHH	5pLTR	rdr6_F6-	Active
9	rdr6-EVD_8	Chr5	5630255	0	299	0	CHH	5pLTR	rdr6_F6-	Active
9	rdr6-EVD_8	Chr5	5630256	1	385	0.00259067357512953	CHH	5pLTR	rdr6_F6-	Active
9	rdr6-EVD_8	Chr5	5630260	2	319	0.00623052959501558	CHH	5pLTR	rdr6_F6-	Active
9	rdr6-EVD_8	Chr5	5630265	2	411	0.00484261501210654	CHH	5pLTR	rdr6_F6-	Active
9	rdr6-EVD_8	Chr5	5630267	3	416	0.00715990453460621	CHH	5pLTR	rdr6_F6-	Active
9	rdr6-EVD_8	Chr5	5630269	5	416	0.0118764845605701	CHH	5pLTR	rdr6_F6-	Active
9	rdr6-EVD_8	Chr5	5630273	1	372	0.00268096514745308	CHH	5pLTR	rdr6_F6-	Active
9	rdr6-EVD_8	Chr5	5630274	1	374	0.00266666666666667	CHH	5pLTR	rdr6_F6-	Active
9	rdr6-EVD_8	Chr5	5630278	2	455	0.00437636761487965	CHH	5pLTR	rdr6_F6-	Active
9	rdr6-EVD_8	Chr5	5630282	4	468	0.00847457627118644	CHH	5pLTR	rdr6_F6-	Active
9	rdr6-EVD_8	Chr5	5630288	1	503	0.00198412698412698	CHH	5pLTR	rdr6_F6-	Active
9	rdr6-EVD_8	Chr5	5630292	2	521	0.00382409177820268	CHH	5pLTR	rdr6_F6-	Active
9	rdr6-EVD_8	Chr5	5630298	2	441	0.00451467268623025	CHH	5pLTR	rdr6_F6-	Active
9	rdr6-EVD_8	Chr5	5630303	1	460	0.00216919739696312	CHH	5pLTR	rdr6_F6-	Active
9	rdr6-EVD_8	Chr5	5630304	0	459	0	CHH	5pLTR	rdr6_F6-	Active
9	rdr6-EVD_8	Chr5	5630306	0	581	0	CHH	5pLTR	rdr6_F6-	Active
9	rdr6-EVD_8	Chr5	5630308	0	588	0	CHH	5pLTR	rdr6_F6-	Active
9	rdr6-EVD_8	Chr5	5630314	1	601	0.00166112956810631	CHH	5pLTR	rdr6_F6-	Active
9	rdr6-EVD_8	Chr5	5630316	1	609	0.00163934426229508	CHH	5pLTR	rdr6_F6-	Active
9	rdr6-EVD_8	Chr5	5630318	2	616	0.00323624595469256	CHH	5pLTR	rdr6_F6-	Active
9	rdr6-EVD_8	Chr5	5630320	1	625	0.00159744408945687	CHH	5pLTR	rdr6_F6-	Active
9	rdr6-EVD_8	Chr5	5630324	4	628	0.00632911392405063	CHH	5pLTR	rdr6_F6-	Active
9	rdr6-EVD_8	Chr5	5630328	2	640	0.00311526479750779	CHH	5pLTR	rdr6_F6-	Active
9	rdr6-EVD_8	Chr5	5630330	3	641	0.0046583850931677	CHH	5pLTR	rdr6_F6-	Active
9	rdr6-EVD_8	Chr5	5630332	2	649	0.00307219662058372	CHH	5pLTR	rdr6_F6-	Active
9	rdr6-EVD_8	Chr5	5630335	1	541	0.0018450184501845	CHH	5pLTR	rdr6_F6-	Active
9	rdr6-EVD_8	Chr5	5630338	2	672	0.0029673590504451	CHH	5pLTR	rdr6_F6-	Active
9	rdr6-EVD_8	Chr5	5630341	3	684	0.00436681222707424	CHH	5pLTR	rdr6_F6-	Active
9	rdr6-EVD_8	Chr5	5630346	2	701	0.00284495021337127	CHH	5pLTR	rdr6_F6-	Active
9	rdr6-EVD_8	Chr5	5630348	6	701	0.00848656294200849	CHH	5pLTR	rdr6_F6-	Active
9	rdr6-EVD_8	Chr5	5630350	5	709	0.00700280112044818	CHH	5pLTR	rdr6_F6-	Active
9	rdr6-EVD_8	Chr5	5630356	2	737	0.0027063599458728	CHH	5pLTR	rdr6_F6-	Active
9	rdr6-EVD_8	Chr5	5630364	12	741	0.0159362549800797	CHH	5pLTR	rdr6_F6-	Active
9	rdr6-EVD_8	Chr5	5630369	2	769	0.00259403372243839	CHG	5pLTR	rdr6_F6-	Active
9	rdr6-EVD_8	Chr5	5630370	49	722	0.0635538261997406	CG	5pLTR	rdr6_F6-	Active
9	rdr6-EVD_8	Chr5	5630371	34	613	0.0525502318392581	CG	5pLTR	rdr6_F6-	Active
9	rdr6-EVD_8	Chr5	5630372	1	777	0.0012853470437018	CHH	5pLTR	rdr6_F6-	Active
9	rdr6-EVD_8	Chr5	5630378	2	800	0.00249376558603491	CHH	5pLTR	rdr6_F6-	Active
9	rdr6-EVD_8	Chr5	5630382	1	816	0.00122399020807834	CHH	5pLTR	rdr6_F6-	Active
9	rdr6-EVD_8	Chr5	5630385	0	690	0	CHH	5pLTR	rdr6_F6-	Active
9	rdr6-EVD_8	Chr5	5630386	3	691	0.00432276657060519	CHH	5pLTR	rdr6_F6-	Active
9	rdr6-EVD_8	Chr5	5630390	21	818	0.0250297973778308	CHG	5pLTR	rdr6_F6-	Active
9	rdr6-EVD_8	Chr5	5630392	18	693	0.0253164556962025	CHG	5pLTR	rdr6_F6-	Active
9	rdr6-EVD_8	Chr5	5630394	0	714	0	CHH	5pLTR	rdr6_F6-	Active
9	rdr6-EVD_8	Chr5	5630395	2	859	0.00232288037166086	CHH	5pLTR	rdr6_F6-	Active
11	rdr6-EVD_5	Chr5	5629982	12	65	0.155844155844156	CHH	5pLTR	rdr6_F6-	Silenced
11	rdr6-EVD_5	Chr5	5629985	19	63	0.231707317073171	CHH	5pLTR	rdr6_F6-	Silenced
11	rdr6-EVD_5	Chr5	5629988	17	67	0.202380952380952	CHH	5pLTR	rdr6_F6-	Silenced
11	rdr6-EVD_5	Chr5	5629990	16	74	0.177777777777778	CHH	5pLTR	rdr6_F6-	Silenced
11	rdr6-EVD_5	Chr5	5629992	29	64	0.311827956989247	CHH	5pLTR	rdr6_F6-	Silenced
11	rdr6-EVD_5	Chr5	5629999	23	81	0.221153846153846	CHH	5pLTR	rdr6_F6-	Silenced
11	rdr6-EVD_5	Chr5	5630003	33	76	0.302752293577982	CHH	5pLTR	rdr6_F6-	Silenced
11	rdr6-EVD_5	Chr5	5630004	19	90	0.174311926605505	CHH	5pLTR	rdr6_F6-	Silenced
11	rdr6-EVD_5	Chr5	5630005	37	92	0.286821705426357	CHH	5pLTR	rdr6_F6-	Silenced
11	rdr6-EVD_5	Chr5	5630006	57	74	0.435114503816794	CHH	5pLTR	rdr6_F6-	Silenced
11	rdr6-EVD_5	Chr5	5630009	36	84	0.3	CHH	5pLTR	rdr6_F6-	Silenced
11	rdr6-EVD_5	Chr5	5630014	44	91	0.325925925925926	CHH	5pLTR	rdr6_F6-	Silenced
11	rdr6-EVD_5	Chr5	5630015	36	101	0.262773722627737	CHH	5pLTR	rdr6_F6-	Silenced
11	rdr6-EVD_5	Chr5	5630020	41	106	0.27891156462585	CHH	5pLTR	rdr6_F6-	Silenced
11	rdr6-EVD_5	Chr5	5630023	75	106	0.414364640883978	CHH	5pLTR	rdr6_F6-	Silenced
11	rdr6-EVD_5	Chr5	5630026	80	111	0.418848167539267	CHH	5pLTR	rdr6_F6-	Silenced
11	rdr6-EVD_5	Chr5	5630029	60	110	0.352941176470588	CHH	5pLTR	rdr6_F6-	Silenced
11	rdr6-EVD_5	Chr5	5630031	57	114	0.333333333333333	CHH	5pLTR	rdr6_F6-	Silenced
11	rdr6-EVD_5	Chr5	5630033	61	113	0.350574712643678	CHH	5pLTR	rdr6_F6-	Silenced
11	rdr6-EVD_5	Chr5	5630035	62	119	0.342541436464088	CHH	5pLTR	rdr6_F6-	Silenced
11	rdr6-EVD_5	Chr5	5630036	58	125	0.316939890710383	CHH	5pLTR	rdr6_F6-	Silenced
11	rdr6-EVD_5	Chr5	5630037	37	148	0.2	CHH	5pLTR	rdr6_F6-	Silenced
11	rdr6-EVD_5	Chr5	5630038	63	156	0.287671232876712	CHG	5pLTR	rdr6_F6-	Silenced
11	rdr6-EVD_5	Chr5	5630039	162	60	0.72972972972973	CG	5pLTR	rdr6_F6-	Silenced
11	rdr6-EVD_5	Chr5	5630040	137	59	0.698979591836735	CG	5pLTR	rdr6_F6-	Silenced
11	rdr6-EVD_5	Chr5	5630043	60	173	0.257510729613734	CHH	5pLTR	rdr6_F6-	Silenced
11	rdr6-EVD_5	Chr5	5630048	59	155	0.275700934579439	CHH	5pLTR	rdr6_F6-	Silenced
11	rdr6-EVD_5	Chr5	5630050	49	170	0.223744292237443	CHH	5pLTR	rdr6_F6-	Silenced
11	rdr6-EVD_5	Chr5	5630053	69	163	0.297413793103448	CHH	5pLTR	rdr6_F6-	Silenced
11	rdr6-EVD_5	Chr5	5630055	107	171	0.384892086330935	CHH	5pLTR	rdr6_F6-	Silenced
11	rdr6-EVD_5	Chr5	5630059	69	175	0.282786885245902	CHH	5pLTR	rdr6_F6-	Silenced
11	rdr6-EVD_5	Chr5	5630062	82	168	0.328	CHH	5pLTR	rdr6_F6-	Silenced
11	rdr6-EVD_5	Chr5	5630064	46	211	0.178988326848249	CHH	5pLTR	rdr6_F6-	Silenced
11	rdr6-EVD_5	Chr5	5630065	71	229	0.236666666666667	CHH	5pLTR	rdr6_F6-	Silenced
11	rdr6-EVD_5	Chr5	5630068	113	198	0.363344051446945	CHH	5pLTR	rdr6_F6-	Silenced
11	rdr6-EVD_5	Chr5	5630071	104	171	0.378181818181818	CHH	5pLTR	rdr6_F6-	Silenced
11	rdr6-EVD_5	Chr5	5630074	79	200	0.283154121863799	CHH	5pLTR	rdr6_F6-	Silenced
11	rdr6-EVD_5	Chr5	5630076	69	215	0.242957746478873	CHH	5pLTR	rdr6_F6-	Silenced
11	rdr6-EVD_5	Chr5	5630077	56	234	0.193103448275862	CHH	5pLTR	rdr6_F6-	Silenced
11	rdr6-EVD_5	Chr5	5630079	77	218	0.261016949152542	CHH	5pLTR	rdr6_F6-	Silenced
11	rdr6-EVD_5	Chr5	5630082	79	223	0.26158940397351	CHH	5pLTR	rdr6_F6-	Silenced
11	rdr6-EVD_5	Chr5	5630083	50	259	0.161812297734628	CHH	5pLTR	rdr6_F6-	Silenced
11	rdr6-EVD_5	Chr5	5630084	57	291	0.163793103448276	CHH	5pLTR	rdr6_F6-	Silenced
11	rdr6-EVD_5	Chr5	5630086	66	286	0.1875	CHH	5pLTR	rdr6_F6-	Silenced
11	rdr6-EVD_5	Chr5	5630088	85	272	0.238095238095238	CHH	5pLTR	rdr6_F6-	Silenced
11	rdr6-EVD_5	Chr5	5630095	44	333	0.116710875331565	CHH	5pLTR	rdr6_F6-	Silenced
11	rdr6-EVD_5	Chr5	5630097	75	315	0.192307692307692	CHH	5pLTR	rdr6_F6-	Silenced
11	rdr6-EVD_5	Chr5	5630100	104	243	0.29971181556196	CHH	5pLTR	rdr6_F6-	Silenced
11	rdr6-EVD_5	Chr5	5630103	84	272	0.235955056179775	CHH	5pLTR	rdr6_F6-	Silenced
11	rdr6-EVD_5	Chr5	5630104	53	360	0.128329297820823	CHG	5pLTR	rdr6_F6-	Silenced
11	rdr6-EVD_5	Chr5	5630105	105	315	0.25	CG	5pLTR	rdr6_F6-	Silenced
11	rdr6-EVD_5	Chr5	5630106	116	254	0.313513513513514	CG	5pLTR	rdr6_F6-	Silenced
11	rdr6-EVD_5	Chr5	5630109	109	277	0.282383419689119	CHH	5pLTR	rdr6_F6-	Silenced
11	rdr6-EVD_5	Chr5	5630112	74	319	0.188295165394402	CHH	5pLTR	rdr6_F6-	Silenced
11	rdr6-EVD_5	Chr5	5630114	70	324	0.177664974619289	CHH	5pLTR	rdr6_F6-	Silenced
11	rdr6-EVD_5	Chr5	5630115	56	337	0.142493638676845	CHH	5pLTR	rdr6_F6-	Silenced
11	rdr6-EVD_5	Chr5	5630117	48	423	0.101910828025478	CHH	5pLTR	rdr6_F6-	Silenced
11	rdr6-EVD_5	Chr5	5630119	76	395	0.16135881104034	CHH	5pLTR	rdr6_F6-	Silenced
11	rdr6-EVD_5	Chr5	5630121	164	312	0.34453781512605	CG	5pLTR	rdr6_F6-	Silenced
11	rdr6-EVD_5	Chr5	5630122	137	271	0.33578431372549	CG	5pLTR	rdr6_F6-	Silenced
11	rdr6-EVD_5	Chr5	5630124	78	331	0.190709046454768	CHH	5pLTR	rdr6_F6-	Silenced
11	rdr6-EVD_5	Chr5	5630126	62	352	0.14975845410628	CHH	5pLTR	rdr6_F6-	Silenced
11	rdr6-EVD_5	Chr5	5630128	93	397	0.189795918367347	CHH	5pLTR	rdr6_F6-	Silenced
11	rdr6-EVD_5	Chr5	5630133	103	315	0.246411483253589	CHH	5pLTR	rdr6_F6-	Silenced
11	rdr6-EVD_5	Chr5	5630134	94	414	0.18503937007874	CHH	5pLTR	rdr6_F6-	Silenced
11	rdr6-EVD_5	Chr5	5630137	114	401	0.221359223300971	CHH	5pLTR	rdr6_F6-	Silenced
11	rdr6-EVD_5	Chr5	5630140	86	333	0.205250596658711	CHH	5pLTR	rdr6_F6-	Silenced
11	rdr6-EVD_5	Chr5	5630141	35	389	0.0825471698113208	CHH	5pLTR	rdr6_F6-	Silenced
11	rdr6-EVD_5	Chr5	5630143	160	364	0.305343511450382	CHH	5pLTR	rdr6_F6-	Silenced
11	rdr6-EVD_5	Chr5	5630146	72	456	0.136363636363636	CHH	5pLTR	rdr6_F6-	Silenced
11	rdr6-EVD_5	Chr5	5630147	134	392	0.254752851711027	CHH	5pLTR	rdr6_F6-	Silenced
11	rdr6-EVD_5	Chr5	5630151	79	373	0.174778761061947	CHH	5pLTR	rdr6_F6-	Silenced
11	rdr6-EVD_5	Chr5	5630153	99	432	0.186440677966102	CHH	5pLTR	rdr6_F6-	Silenced
11	rdr6-EVD_5	Chr5	5630154	243	294	0.452513966480447	CHG	5pLTR	rdr6_F6-	Silenced
11	rdr6-EVD_5	Chr5	5630156	234	220	0.515418502202643	CHG	5pLTR	rdr6_F6-	Silenced
11	rdr6-EVD_5	Chr5	5630158	148	384	0.278195488721804	CHH	5pLTR	rdr6_F6-	Silenced
11	rdr6-EVD_5	Chr5	5630160	110	416	0.209125475285171	CHH	5pLTR	rdr6_F6-	Silenced
11	rdr6-EVD_5	Chr5	5630162	204	326	0.384905660377359	CHH	5pLTR	rdr6_F6-	Silenced
11	rdr6-EVD_5	Chr5	5630164	129	402	0.242937853107345	CHH	5pLTR	rdr6_F6-	Silenced
11	rdr6-EVD_5	Chr5	5630167	134	403	0.249534450651769	CHH	5pLTR	rdr6_F6-	Silenced
11	rdr6-EVD_5	Chr5	5630169	115	432	0.210237659963437	CHH	5pLTR	rdr6_F6-	Silenced
11	rdr6-EVD_5	Chr5	5630170	204	347	0.370235934664247	CHH	5pLTR	rdr6_F6-	Silenced
11	rdr6-EVD_5	Chr5	5630173	122	354	0.256302521008403	CHH	5pLTR	rdr6_F6-	Silenced
11	rdr6-EVD_5	Chr5	5630175	103	451	0.185920577617329	CHH	5pLTR	rdr6_F6-	Silenced
11	rdr6-EVD_5	Chr5	5630176	183	373	0.329136690647482	CHH	5pLTR	rdr6_F6-	Silenced
11	rdr6-EVD_5	Chr5	5630179	129	361	0.263265306122449	CHH	5pLTR	rdr6_F6-	Silenced
11	rdr6-EVD_5	Chr5	5630180	108	385	0.219066937119675	CHH	5pLTR	rdr6_F6-	Silenced
11	rdr6-EVD_5	Chr5	5630183	142	433	0.24695652173913	CHH	5pLTR	rdr6_F6-	Silenced
11	rdr6-EVD_5	Chr5	5630184	136	442	0.235294117647059	CHH	5pLTR	rdr6_F6-	Silenced
11	rdr6-EVD_5	Chr5	5630186	205	384	0.34804753820034	CHH	5pLTR	rdr6_F6-	Silenced
11	rdr6-EVD_5	Chr5	5630189	154	449	0.255389718076285	CHH	5pLTR	rdr6_F6-	Silenced
11	rdr6-EVD_5	Chr5	5630191	186	425	0.304418985270049	CHH	5pLTR	rdr6_F6-	Silenced
11	rdr6-EVD_5	Chr5	5630196	143	375	0.276061776061776	CHH	5pLTR	rdr6_F6-	Silenced
11	rdr6-EVD_5	Chr5	5630198	224	414	0.351097178683386	CHH	5pLTR	rdr6_F6-	Silenced
11	rdr6-EVD_5	Chr5	5630200	228	411	0.356807511737089	CHH	5pLTR	rdr6_F6-	Silenced
11	rdr6-EVD_5	Chr5	5630204	377	267	0.585403726708075	CHG	5pLTR	rdr6_F6-	Silenced
11	rdr6-EVD_5	Chr5	5630206	333	214	0.608775137111517	CHG	5pLTR	rdr6_F6-	Silenced
11	rdr6-EVD_5	Chr5	5630208	225	446	0.33532041728763	CHH	5pLTR	rdr6_F6-	Silenced
11	rdr6-EVD_5	Chr5	5630212	514	174	0.747093023255814	CG	5pLTR	rdr6_F6-	Silenced
11	rdr6-EVD_5	Chr5	5630213	399	169	0.702464788732394	CG	5pLTR	rdr6_F6-	Silenced
11	rdr6-EVD_5	Chr5	5630220	190	392	0.326460481099656	CHH	5pLTR	rdr6_F6-	Silenced
11	rdr6-EVD_5	Chr5	5630225	289	459	0.386363636363636	CHG	5pLTR	rdr6_F6-	Silenced
11	rdr6-EVD_5	Chr5	5630227	297	307	0.491721854304636	CHG	5pLTR	rdr6_F6-	Silenced
11	rdr6-EVD_5	Chr5	5630228	208	557	0.271895424836601	CHH	5pLTR	rdr6_F6-	Silenced
11	rdr6-EVD_5	Chr5	5630229	226	542	0.294270833333333	CHH	5pLTR	rdr6_F6-	Silenced
11	rdr6-EVD_5	Chr5	5630235	187	602	0.237008871989861	CHH	5pLTR	rdr6_F6-	Silenced
11	rdr6-EVD_5	Chr5	5630237	232	569	0.289637952559301	CHH	5pLTR	rdr6_F6-	Silenced
11	rdr6-EVD_5	Chr5	5630241	253	395	0.390432098765432	CHH	5pLTR	rdr6_F6-	Silenced
11	rdr6-EVD_5	Chr5	5630243	190	466	0.289634146341463	CHH	5pLTR	rdr6_F6-	Silenced
11	rdr6-EVD_5	Chr5	5630245	164	496	0.248484848484848	CHH	5pLTR	rdr6_F6-	Silenced
11	rdr6-EVD_5	Chr5	5630247	208	626	0.249400479616307	CHH	5pLTR	rdr6_F6-	Silenced
11	rdr6-EVD_5	Chr5	5630255	189	504	0.272727272727273	CHH	5pLTR	rdr6_F6-	Silenced
11	rdr6-EVD_5	Chr5	5630256	183	693	0.208904109589041	CHH	5pLTR	rdr6_F6-	Silenced
11	rdr6-EVD_5	Chr5	5630260	195	516	0.274261603375527	CHH	5pLTR	rdr6_F6-	Silenced
11	rdr6-EVD_5	Chr5	5630265	231	707	0.246268656716418	CHH	5pLTR	rdr6_F6-	Silenced
11	rdr6-EVD_5	Chr5	5630267	250	699	0.263435194942044	CHH	5pLTR	rdr6_F6-	Silenced
11	rdr6-EVD_5	Chr5	5630269	307	656	0.318795430944964	CHH	5pLTR	rdr6_F6-	Silenced
11	rdr6-EVD_5	Chr5	5630273	215	568	0.274584929757344	CHH	5pLTR	rdr6_F6-	Silenced
11	rdr6-EVD_5	Chr5	5630274	155	634	0.196451204055767	CHH	5pLTR	rdr6_F6-	Silenced
11	rdr6-EVD_5	Chr5	5630278	283	714	0.283851554663992	CHH	5pLTR	rdr6_F6-	Silenced
11	rdr6-EVD_5	Chr5	5630282	350	671	0.342801175318315	CHH	5pLTR	rdr6_F6-	Silenced
11	rdr6-EVD_5	Chr5	5630288	312	754	0.292682926829268	CHH	5pLTR	rdr6_F6-	Silenced
11	rdr6-EVD_5	Chr5	5630292	385	712	0.350957155879672	CHH	5pLTR	rdr6_F6-	Silenced
11	rdr6-EVD_5	Chr5	5630298	167	781	0.176160337552743	CHH	5pLTR	rdr6_F6-	Silenced
11	rdr6-EVD_5	Chr5	5630303	198	770	0.204545454545455	CHH	5pLTR	rdr6_F6-	Silenced
11	rdr6-EVD_5	Chr5	5630304	131	842	0.134635149023638	CHH	5pLTR	rdr6_F6-	Silenced
11	rdr6-EVD_5	Chr5	5630306	218	1011	0.177379983726607	CHH	5pLTR	rdr6_F6-	Silenced
11	rdr6-EVD_5	Chr5	5630308	209	1043	0.166932907348243	CHH	5pLTR	rdr6_F6-	Silenced
11	rdr6-EVD_5	Chr5	5630314	256	1032	0.198757763975155	CHH	5pLTR	rdr6_F6-	Silenced
11	rdr6-EVD_5	Chr5	5630316	220	1087	0.168324407039021	CHH	5pLTR	rdr6_F6-	Silenced
11	rdr6-EVD_5	Chr5	5630318	289	1035	0.218277945619335	CHH	5pLTR	rdr6_F6-	Silenced
11	rdr6-EVD_5	Chr5	5630320	242	1095	0.181002243829469	CHH	5pLTR	rdr6_F6-	Silenced
11	rdr6-EVD_5	Chr5	5630324	363	998	0.266715650257164	CHH	5pLTR	rdr6_F6-	Silenced
11	rdr6-EVD_5	Chr5	5630328	214	1157	0.156090444930708	CHH	5pLTR	rdr6_F6-	Silenced
11	rdr6-EVD_5	Chr5	5630330	279	1102	0.202027516292542	CHH	5pLTR	rdr6_F6-	Silenced
11	rdr6-EVD_5	Chr5	5630332	337	1051	0.242795389048991	CHH	5pLTR	rdr6_F6-	Silenced
11	rdr6-EVD_5	Chr5	5630335	317	850	0.271636675235647	CHH	5pLTR	rdr6_F6-	Silenced
11	rdr6-EVD_5	Chr5	5630338	311	1114	0.218245614035088	CHH	5pLTR	rdr6_F6-	Silenced
11	rdr6-EVD_5	Chr5	5630341	281	1150	0.196366177498253	CHH	5pLTR	rdr6_F6-	Silenced
11	rdr6-EVD_5	Chr5	5630346	267	1200	0.18200408997955	CHH	5pLTR	rdr6_F6-	Silenced
11	rdr6-EVD_5	Chr5	5630348	423	1049	0.287364130434783	CHH	5pLTR	rdr6_F6-	Silenced
11	rdr6-EVD_5	Chr5	5630350	369	1122	0.24748490945674	CHH	5pLTR	rdr6_F6-	Silenced
11	rdr6-EVD_5	Chr5	5630356	309	1233	0.200389105058366	CHH	5pLTR	rdr6_F6-	Silenced
11	rdr6-EVD_5	Chr5	5630364	515	1065	0.325949367088608	CHH	5pLTR	rdr6_F6-	Silenced
11	rdr6-EVD_5	Chr5	5630369	352	1281	0.215554194733619	CHG	5pLTR	rdr6_F6-	Silenced
11	rdr6-EVD_5	Chr5	5630370	1221	402	0.752310536044362	CG	5pLTR	rdr6_F6-	Silenced
11	rdr6-EVD_5	Chr5	5630371	1026	373	0.733380986418871	CG	5pLTR	rdr6_F6-	Silenced
11	rdr6-EVD_5	Chr5	5630372	281	1359	0.171341463414634	CHH	5pLTR	rdr6_F6-	Silenced
11	rdr6-EVD_5	Chr5	5630378	302	1387	0.178804026050918	CHH	5pLTR	rdr6_F6-	Silenced
11	rdr6-EVD_5	Chr5	5630382	277	1434	0.161893629456458	CHH	5pLTR	rdr6_F6-	Silenced
11	rdr6-EVD_5	Chr5	5630385	219	1253	0.148777173913043	CHH	5pLTR	rdr6_F6-	Silenced
11	rdr6-EVD_5	Chr5	5630386	241	1241	0.162618083670715	CHH	5pLTR	rdr6_F6-	Silenced
11	rdr6-EVD_5	Chr5	5630390	1114	674	0.623042505592841	CHG	5pLTR	rdr6_F6-	Silenced
11	rdr6-EVD_5	Chr5	5630392	954	553	0.633045786330458	CHG	5pLTR	rdr6_F6-	Silenced
11	rdr6-EVD_5	Chr5	5630394	207	1306	0.136814276272307	CHH	5pLTR	rdr6_F6-	Silenced
11	rdr6-EVD_5	Chr5	5630395	296	1518	0.163175303197354	CHH	5pLTR	rdr6_F6-	Silenced
12	rdr6-EVD_6	Chr5	5629982	11	62	0.150684931506849	CHH	5pLTR	rdr6_F6-	Silenced
12	rdr6-EVD_6	Chr5	5629985	2	31	0.0606060606060606	CHH	5pLTR	rdr6_F6-	Silenced
12	rdr6-EVD_6	Chr5	5629988	12	65	0.155844155844156	CHH	5pLTR	rdr6_F6-	Silenced
12	rdr6-EVD_6	Chr5	5629990	0	34	0	CHH	5pLTR	rdr6_F6-	Silenced
12	rdr6-EVD_6	Chr5	5629992	4	32	0.111111111111111	CHH	5pLTR	rdr6_F6-	Silenced
12	rdr6-EVD_6	Chr5	5629999	14	76	0.155555555555556	CHH	5pLTR	rdr6_F6-	Silenced
12	rdr6-EVD_6	Chr5	5630003	19	73	0.206521739130435	CHH	5pLTR	rdr6_F6-	Silenced
12	rdr6-EVD_6	Chr5	5630004	13	81	0.138297872340426	CHH	5pLTR	rdr6_F6-	Silenced
12	rdr6-EVD_6	Chr5	5630005	6	42	0.125	CHH	5pLTR	rdr6_F6-	Silenced
12	rdr6-EVD_6	Chr5	5630006	10	40	0.2	CHH	5pLTR	rdr6_F6-	Silenced
12	rdr6-EVD_6	Chr5	5630009	20	83	0.194174757281553	CHH	5pLTR	rdr6_F6-	Silenced
12	rdr6-EVD_6	Chr5	5630014	19	88	0.177570093457944	CHH	5pLTR	rdr6_F6-	Silenced
12	rdr6-EVD_6	Chr5	5630015	17	89	0.160377358490566	CHH	5pLTR	rdr6_F6-	Silenced
12	rdr6-EVD_6	Chr5	5630020	22	87	0.201834862385321	CHH	5pLTR	rdr6_F6-	Silenced
12	rdr6-EVD_6	Chr5	5630023	14	51	0.215384615384615	CHH	5pLTR	rdr6_F6-	Silenced
12	rdr6-EVD_6	Chr5	5630026	14	56	0.2	CHH	5pLTR	rdr6_F6-	Silenced
12	rdr6-EVD_6	Chr5	5630029	21	100	0.173553719008264	CHH	5pLTR	rdr6_F6-	Silenced
12	rdr6-EVD_6	Chr5	5630031	23	101	0.185483870967742	CHH	5pLTR	rdr6_F6-	Silenced
12	rdr6-EVD_6	Chr5	5630033	26	101	0.204724409448819	CHH	5pLTR	rdr6_F6-	Silenced
12	rdr6-EVD_6	Chr5	5630035	25	104	0.193798449612403	CHH	5pLTR	rdr6_F6-	Silenced
12	rdr6-EVD_6	Chr5	5630036	22	107	0.170542635658915	CHH	5pLTR	rdr6_F6-	Silenced
12	rdr6-EVD_6	Chr5	5630037	14	116	0.107692307692308	CHH	5pLTR	rdr6_F6-	Silenced
12	rdr6-EVD_6	Chr5	5630038	12	65	0.155844155844156	CHG	5pLTR	rdr6_F6-	Silenced
12	rdr6-EVD_6	Chr5	5630039	28	52	0.35	CG	5pLTR	rdr6_F6-	Silenced
12	rdr6-EVD_6	Chr5	5630040	51	82	0.383458646616541	CG	5pLTR	rdr6_F6-	Silenced
12	rdr6-EVD_6	Chr5	5630043	9	78	0.103448275862069	CHH	5pLTR	rdr6_F6-	Silenced
12	rdr6-EVD_6	Chr5	5630048	20	129	0.134228187919463	CHH	5pLTR	rdr6_F6-	Silenced
12	rdr6-EVD_6	Chr5	5630050	22	129	0.145695364238411	CHH	5pLTR	rdr6_F6-	Silenced
12	rdr6-EVD_6	Chr5	5630053	20	133	0.130718954248366	CHH	5pLTR	rdr6_F6-	Silenced
12	rdr6-EVD_6	Chr5	5630055	20	82	0.196078431372549	CHH	5pLTR	rdr6_F6-	Silenced
12	rdr6-EVD_6	Chr5	5630059	24	140	0.146341463414634	CHH	5pLTR	rdr6_F6-	Silenced
12	rdr6-EVD_6	Chr5	5630062	24	147	0.140350877192982	CHH	5pLTR	rdr6_F6-	Silenced
12	rdr6-EVD_6	Chr5	5630064	14	156	0.0823529411764706	CHH	5pLTR	rdr6_F6-	Silenced
12	rdr6-EVD_6	Chr5	5630065	11	97	0.101851851851852	CHH	5pLTR	rdr6_F6-	Silenced
12	rdr6-EVD_6	Chr5	5630068	24	89	0.212389380530973	CHH	5pLTR	rdr6_F6-	Silenced
12	rdr6-EVD_6	Chr5	5630071	40	143	0.218579234972678	CHH	5pLTR	rdr6_F6-	Silenced
12	rdr6-EVD_6	Chr5	5630074	27	160	0.144385026737968	CHH	5pLTR	rdr6_F6-	Silenced
12	rdr6-EVD_6	Chr5	5630076	22	171	0.113989637305699	CHH	5pLTR	rdr6_F6-	Silenced
12	rdr6-EVD_6	Chr5	5630077	19	175	0.0979381443298969	CHH	5pLTR	rdr6_F6-	Silenced
12	rdr6-EVD_6	Chr5	5630079	29	168	0.147208121827411	CHH	5pLTR	rdr6_F6-	Silenced
12	rdr6-EVD_6	Chr5	5630082	25	178	0.123152709359606	CHH	5pLTR	rdr6_F6-	Silenced
12	rdr6-EVD_6	Chr5	5630083	16	189	0.0780487804878049	CHH	5pLTR	rdr6_F6-	Silenced
12	rdr6-EVD_6	Chr5	5630084	9	121	0.0692307692307692	CHH	5pLTR	rdr6_F6-	Silenced
12	rdr6-EVD_6	Chr5	5630086	17	115	0.128787878787879	CHH	5pLTR	rdr6_F6-	Silenced
12	rdr6-EVD_6	Chr5	5630088	18	116	0.134328358208955	CHH	5pLTR	rdr6_F6-	Silenced
12	rdr6-EVD_6	Chr5	5630095	8	130	0.0579710144927536	CHH	5pLTR	rdr6_F6-	Silenced
12	rdr6-EVD_6	Chr5	5630097	13	128	0.0921985815602837	CHH	5pLTR	rdr6_F6-	Silenced
12	rdr6-EVD_6	Chr5	5630100	30	193	0.134529147982063	CHH	5pLTR	rdr6_F6-	Silenced
12	rdr6-EVD_6	Chr5	5630103	26	202	0.114035087719298	CHH	5pLTR	rdr6_F6-	Silenced
12	rdr6-EVD_6	Chr5	5630104	8	139	0.054421768707483	CHG	5pLTR	rdr6_F6-	Silenced
12	rdr6-EVD_6	Chr5	5630105	17	132	0.114093959731544	CG	5pLTR	rdr6_F6-	Silenced
12	rdr6-EVD_6	Chr5	5630106	43	193	0.182203389830508	CG	5pLTR	rdr6_F6-	Silenced
12	rdr6-EVD_6	Chr5	5630109	35	216	0.139442231075697	CHH	5pLTR	rdr6_F6-	Silenced
12	rdr6-EVD_6	Chr5	5630112	19	234	0.075098814229249	CHH	5pLTR	rdr6_F6-	Silenced
12	rdr6-EVD_6	Chr5	5630114	17	237	0.0669291338582677	CHH	5pLTR	rdr6_F6-	Silenced
12	rdr6-EVD_6	Chr5	5630115	15	240	0.0588235294117647	CHH	5pLTR	rdr6_F6-	Silenced
12	rdr6-EVD_6	Chr5	5630117	6	158	0.0365853658536585	CHH	5pLTR	rdr6_F6-	Silenced
12	rdr6-EVD_6	Chr5	5630119	14	153	0.0838323353293413	CHH	5pLTR	rdr6_F6-	Silenced
12	rdr6-EVD_6	Chr5	5630121	30	140	0.176470588235294	CG	5pLTR	rdr6_F6-	Silenced
12	rdr6-EVD_6	Chr5	5630122	53	191	0.217213114754098	CG	5pLTR	rdr6_F6-	Silenced
12	rdr6-EVD_6	Chr5	5630124	21	227	0.0846774193548387	CHH	5pLTR	rdr6_F6-	Silenced
12	rdr6-EVD_6	Chr5	5630126	14	235	0.0562248995983936	CHH	5pLTR	rdr6_F6-	Silenced
12	rdr6-EVD_6	Chr5	5630128	17	157	0.0977011494252874	CHH	5pLTR	rdr6_F6-	Silenced
12	rdr6-EVD_6	Chr5	5630133	34	215	0.136546184738956	CHH	5pLTR	rdr6_F6-	Silenced
12	rdr6-EVD_6	Chr5	5630134	19	162	0.104972375690608	CHH	5pLTR	rdr6_F6-	Silenced
12	rdr6-EVD_6	Chr5	5630137	17	168	0.0918918918918919	CHH	5pLTR	rdr6_F6-	Silenced
12	rdr6-EVD_6	Chr5	5630140	43	214	0.167315175097276	CHH	5pLTR	rdr6_F6-	Silenced
12	rdr6-EVD_6	Chr5	5630141	18	236	0.0708661417322835	CHH	5pLTR	rdr6_F6-	Silenced
12	rdr6-EVD_6	Chr5	5630143	31	152	0.169398907103825	CHH	5pLTR	rdr6_F6-	Silenced
12	rdr6-EVD_6	Chr5	5630146	12	170	0.0659340659340659	CHH	5pLTR	rdr6_F6-	Silenced
12	rdr6-EVD_6	Chr5	5630147	25	157	0.137362637362637	CHH	5pLTR	rdr6_F6-	Silenced
12	rdr6-EVD_6	Chr5	5630151	27	236	0.102661596958175	CHH	5pLTR	rdr6_F6-	Silenced
12	rdr6-EVD_6	Chr5	5630153	17	174	0.0890052356020942	CHH	5pLTR	rdr6_F6-	Silenced
12	rdr6-EVD_6	Chr5	5630154	56	135	0.293193717277487	CHG	5pLTR	rdr6_F6-	Silenced
12	rdr6-EVD_6	Chr5	5630156	86	178	0.325757575757576	CHG	5pLTR	rdr6_F6-	Silenced
12	rdr6-EVD_6	Chr5	5630158	28	167	0.143589743589744	CHH	5pLTR	rdr6_F6-	Silenced
12	rdr6-EVD_6	Chr5	5630160	20	176	0.102040816326531	CHH	5pLTR	rdr6_F6-	Silenced
12	rdr6-EVD_6	Chr5	5630162	41	153	0.211340206185567	CHH	5pLTR	rdr6_F6-	Silenced
12	rdr6-EVD_6	Chr5	5630164	31	163	0.15979381443299	CHH	5pLTR	rdr6_F6-	Silenced
12	rdr6-EVD_6	Chr5	5630167	27	174	0.134328358208955	CHH	5pLTR	rdr6_F6-	Silenced
12	rdr6-EVD_6	Chr5	5630169	27	177	0.132352941176471	CHH	5pLTR	rdr6_F6-	Silenced
12	rdr6-EVD_6	Chr5	5630170	39	167	0.189320388349515	CHH	5pLTR	rdr6_F6-	Silenced
12	rdr6-EVD_6	Chr5	5630173	54	218	0.198529411764706	CHH	5pLTR	rdr6_F6-	Silenced
12	rdr6-EVD_6	Chr5	5630175	24	179	0.118226600985222	CHH	5pLTR	rdr6_F6-	Silenced
12	rdr6-EVD_6	Chr5	5630176	38	165	0.187192118226601	CHH	5pLTR	rdr6_F6-	Silenced
12	rdr6-EVD_6	Chr5	5630179	60	216	0.217391304347826	CHH	5pLTR	rdr6_F6-	Silenced
12	rdr6-EVD_6	Chr5	5630180	42	235	0.151624548736462	CHH	5pLTR	rdr6_F6-	Silenced
12	rdr6-EVD_6	Chr5	5630183	33	178	0.156398104265403	CHH	5pLTR	rdr6_F6-	Silenced
12	rdr6-EVD_6	Chr5	5630184	32	183	0.148837209302326	CHH	5pLTR	rdr6_F6-	Silenced
12	rdr6-EVD_6	Chr5	5630186	51	173	0.227678571428571	CHH	5pLTR	rdr6_F6-	Silenced
12	rdr6-EVD_6	Chr5	5630189	37	194	0.16017316017316	CHH	5pLTR	rdr6_F6-	Silenced
12	rdr6-EVD_6	Chr5	5630191	48	182	0.208695652173913	CHH	5pLTR	rdr6_F6-	Silenced
12	rdr6-EVD_6	Chr5	5630196	66	228	0.224489795918367	CHH	5pLTR	rdr6_F6-	Silenced
12	rdr6-EVD_6	Chr5	5630198	53	185	0.222689075630252	CHH	5pLTR	rdr6_F6-	Silenced
12	rdr6-EVD_6	Chr5	5630200	53	185	0.222689075630252	CHH	5pLTR	rdr6_F6-	Silenced
12	rdr6-EVD_6	Chr5	5630204	92	153	0.375510204081633	CHG	5pLTR	rdr6_F6-	Silenced
12	rdr6-EVD_6	Chr5	5630206	141	171	0.451923076923077	CHG	5pLTR	rdr6_F6-	Silenced
12	rdr6-EVD_6	Chr5	5630208	50	203	0.197628458498024	CHH	5pLTR	rdr6_F6-	Silenced
12	rdr6-EVD_6	Chr5	5630212	115	145	0.442307692307692	CG	5pLTR	rdr6_F6-	Silenced
12	rdr6-EVD_6	Chr5	5630213	129	190	0.404388714733542	CG	5pLTR	rdr6_F6-	Silenced
12	rdr6-EVD_6	Chr5	5630220	70	250	0.21875	CHH	5pLTR	rdr6_F6-	Silenced
12	rdr6-EVD_6	Chr5	5630225	67	211	0.241007194244604	CHG	5pLTR	rdr6_F6-	Silenced
12	rdr6-EVD_6	Chr5	5630227	120	205	0.369230769230769	CHG	5pLTR	rdr6_F6-	Silenced
12	rdr6-EVD_6	Chr5	5630228	50	231	0.177935943060498	CHH	5pLTR	rdr6_F6-	Silenced
12	rdr6-EVD_6	Chr5	5630229	55	226	0.195729537366548	CHH	5pLTR	rdr6_F6-	Silenced
12	rdr6-EVD_6	Chr5	5630235	49	241	0.168965517241379	CHH	5pLTR	rdr6_F6-	Silenced
12	rdr6-EVD_6	Chr5	5630237	59	234	0.201365187713311	CHH	5pLTR	rdr6_F6-	Silenced
12	rdr6-EVD_6	Chr5	5630241	94	249	0.274052478134111	CHH	5pLTR	rdr6_F6-	Silenced
12	rdr6-EVD_6	Chr5	5630243	82	269	0.233618233618234	CHH	5pLTR	rdr6_F6-	Silenced
12	rdr6-EVD_6	Chr5	5630245	71	284	0.2	CHH	5pLTR	rdr6_F6-	Silenced
12	rdr6-EVD_6	Chr5	5630247	56	254	0.180645161290323	CHH	5pLTR	rdr6_F6-	Silenced
12	rdr6-EVD_6	Chr5	5630255	73	301	0.195187165775401	CHH	5pLTR	rdr6_F6-	Silenced
12	rdr6-EVD_6	Chr5	5630256	48	281	0.145896656534954	CHH	5pLTR	rdr6_F6-	Silenced
12	rdr6-EVD_6	Chr5	5630260	76	319	0.192405063291139	CHH	5pLTR	rdr6_F6-	Silenced
12	rdr6-EVD_6	Chr5	5630265	69	280	0.197707736389685	CHH	5pLTR	rdr6_F6-	Silenced
12	rdr6-EVD_6	Chr5	5630267	76	279	0.214084507042254	CHH	5pLTR	rdr6_F6-	Silenced
12	rdr6-EVD_6	Chr5	5630269	81	274	0.228169014084507	CHH	5pLTR	rdr6_F6-	Silenced
12	rdr6-EVD_6	Chr5	5630273	83	365	0.185267857142857	CHH	5pLTR	rdr6_F6-	Silenced
12	rdr6-EVD_6	Chr5	5630274	65	383	0.145089285714286	CHH	5pLTR	rdr6_F6-	Silenced
12	rdr6-EVD_6	Chr5	5630278	84	287	0.226415094339623	CHH	5pLTR	rdr6_F6-	Silenced
12	rdr6-EVD_6	Chr5	5630282	91	290	0.238845144356955	CHH	5pLTR	rdr6_F6-	Silenced
12	rdr6-EVD_6	Chr5	5630288	85	318	0.210918114143921	CHH	5pLTR	rdr6_F6-	Silenced
12	rdr6-EVD_6	Chr5	5630292	100	319	0.238663484486873	CHH	5pLTR	rdr6_F6-	Silenced
12	rdr6-EVD_6	Chr5	5630298	68	478	0.124542124542125	CHH	5pLTR	rdr6_F6-	Silenced
12	rdr6-EVD_6	Chr5	5630303	71	493	0.125886524822695	CHH	5pLTR	rdr6_F6-	Silenced
12	rdr6-EVD_6	Chr5	5630304	54	514	0.0950704225352113	CHH	5pLTR	rdr6_F6-	Silenced
12	rdr6-EVD_6	Chr5	5630306	54	411	0.116129032258065	CHH	5pLTR	rdr6_F6-	Silenced
12	rdr6-EVD_6	Chr5	5630308	51	419	0.108510638297872	CHH	5pLTR	rdr6_F6-	Silenced
12	rdr6-EVD_6	Chr5	5630314	65	421	0.133744855967078	CHH	5pLTR	rdr6_F6-	Silenced
12	rdr6-EVD_6	Chr5	5630316	56	429	0.115463917525773	CHH	5pLTR	rdr6_F6-	Silenced
12	rdr6-EVD_6	Chr5	5630318	62	422	0.128099173553719	CHH	5pLTR	rdr6_F6-	Silenced
12	rdr6-EVD_6	Chr5	5630320	54	439	0.109533468559838	CHH	5pLTR	rdr6_F6-	Silenced
12	rdr6-EVD_6	Chr5	5630324	79	428	0.155818540433925	CHH	5pLTR	rdr6_F6-	Silenced
12	rdr6-EVD_6	Chr5	5630328	49	466	0.0951456310679612	CHH	5pLTR	rdr6_F6-	Silenced
12	rdr6-EVD_6	Chr5	5630330	61	464	0.116190476190476	CHH	5pLTR	rdr6_F6-	Silenced
12	rdr6-EVD_6	Chr5	5630332	78	449	0.148007590132827	CHH	5pLTR	rdr6_F6-	Silenced
12	rdr6-EVD_6	Chr5	5630335	83	587	0.123880597014925	CHH	5pLTR	rdr6_F6-	Silenced
12	rdr6-EVD_6	Chr5	5630338	70	455	0.133333333333333	CHH	5pLTR	rdr6_F6-	Silenced
12	rdr6-EVD_6	Chr5	5630341	63	468	0.11864406779661	CHH	5pLTR	rdr6_F6-	Silenced
12	rdr6-EVD_6	Chr5	5630346	59	487	0.108058608058608	CHH	5pLTR	rdr6_F6-	Silenced
12	rdr6-EVD_6	Chr5	5630348	81	468	0.147540983606557	CHH	5pLTR	rdr6_F6-	Silenced
12	rdr6-EVD_6	Chr5	5630350	76	474	0.138181818181818	CHH	5pLTR	rdr6_F6-	Silenced
12	rdr6-EVD_6	Chr5	5630356	58	515	0.101221640488656	CHH	5pLTR	rdr6_F6-	Silenced
12	rdr6-EVD_6	Chr5	5630364	83	516	0.138564273789649	CHH	5pLTR	rdr6_F6-	Silenced
12	rdr6-EVD_6	Chr5	5630369	52	558	0.0852459016393443	CHG	5pLTR	rdr6_F6-	Silenced
12	rdr6-EVD_6	Chr5	5630370	185	422	0.304777594728171	CG	5pLTR	rdr6_F6-	Silenced
12	rdr6-EVD_6	Chr5	5630371	246	577	0.298906439854192	CG	5pLTR	rdr6_F6-	Silenced
12	rdr6-EVD_6	Chr5	5630372	42	570	0.0686274509803922	CHH	5pLTR	rdr6_F6-	Silenced
12	rdr6-EVD_6	Chr5	5630378	47	581	0.0748407643312102	CHH	5pLTR	rdr6_F6-	Silenced
12	rdr6-EVD_6	Chr5	5630382	35	599	0.055205047318612	CHH	5pLTR	rdr6_F6-	Silenced
12	rdr6-EVD_6	Chr5	5630385	38	839	0.0433295324971494	CHH	5pLTR	rdr6_F6-	Silenced
12	rdr6-EVD_6	Chr5	5630386	41	837	0.0466970387243736	CHH	5pLTR	rdr6_F6-	Silenced
12	rdr6-EVD_6	Chr5	5630390	173	475	0.266975308641975	CHG	5pLTR	rdr6_F6-	Silenced
12	rdr6-EVD_6	Chr5	5630392	255	651	0.281456953642384	CHG	5pLTR	rdr6_F6-	Silenced
12	rdr6-EVD_6	Chr5	5630394	30	881	0.0329308452250274	CHH	5pLTR	rdr6_F6-	Silenced
12	rdr6-EVD_6	Chr5	5630395	28	630	0.0425531914893617	CHH	5pLTR	rdr6_F6-	Silenced
10	rdr6-EVD_10	Chr5	5629982	0	84	0	CHH	5pLTR	rdr6_F6-	Active
10	rdr6-EVD_10	Chr5	5629985	2	97	0.0202020202020202	CHH	5pLTR	rdr6_F6-	Active
10	rdr6-EVD_10	Chr5	5629988	0	90	0	CHH	5pLTR	rdr6_F6-	Active
10	rdr6-EVD_10	Chr5	5629990	1	104	0.00952380952380952	CHH	5pLTR	rdr6_F6-	Active
10	rdr6-EVD_10	Chr5	5629992	1	105	0.00943396226415094	CHH	5pLTR	rdr6_F6-	Active
10	rdr6-EVD_10	Chr5	5629999	0	110	0	CHH	5pLTR	rdr6_F6-	Active
10	rdr6-EVD_10	Chr5	5630003	0	116	0	CHH	5pLTR	rdr6_F6-	Active
10	rdr6-EVD_10	Chr5	5630004	0	118	0	CHH	5pLTR	rdr6_F6-	Active
10	rdr6-EVD_10	Chr5	5630005	2	126	0.015625	CHH	5pLTR	rdr6_F6-	Active
10	rdr6-EVD_10	Chr5	5630006	2	126	0.015625	CHH	5pLTR	rdr6_F6-	Active
10	rdr6-EVD_10	Chr5	5630009	0	121	0	CHH	5pLTR	rdr6_F6-	Active
10	rdr6-EVD_10	Chr5	5630014	1	126	0.0078740157480315	CHH	5pLTR	rdr6_F6-	Active
10	rdr6-EVD_10	Chr5	5630015	0	129	0	CHH	5pLTR	rdr6_F6-	Active
10	rdr6-EVD_10	Chr5	5630020	0	138	0	CHH	5pLTR	rdr6_F6-	Active
10	rdr6-EVD_10	Chr5	5630023	3	147	0.02	CHH	5pLTR	rdr6_F6-	Active
10	rdr6-EVD_10	Chr5	5630026	2	154	0.0128205128205128	CHH	5pLTR	rdr6_F6-	Active
10	rdr6-EVD_10	Chr5	5630029	0	159	0	CHH	5pLTR	rdr6_F6-	Active
10	rdr6-EVD_10	Chr5	5630031	3	156	0.0188679245283019	CHH	5pLTR	rdr6_F6-	Active
10	rdr6-EVD_10	Chr5	5630033	0	161	0	CHH	5pLTR	rdr6_F6-	Active
10	rdr6-EVD_10	Chr5	5630035	0	161	0	CHH	5pLTR	rdr6_F6-	Active
10	rdr6-EVD_10	Chr5	5630036	0	161	0	CHH	5pLTR	rdr6_F6-	Active
10	rdr6-EVD_10	Chr5	5630037	0	163	0	CHH	5pLTR	rdr6_F6-	Active
10	rdr6-EVD_10	Chr5	5630038	3	173	0.0170454545454545	CHG	5pLTR	rdr6_F6-	Active
10	rdr6-EVD_10	Chr5	5630039	36	142	0.202247191011236	CG	5pLTR	rdr6_F6-	Active
10	rdr6-EVD_10	Chr5	5630040	22	141	0.134969325153374	CG	5pLTR	rdr6_F6-	Active
10	rdr6-EVD_10	Chr5	5630043	2	184	0.010752688172043	CHH	5pLTR	rdr6_F6-	Active
10	rdr6-EVD_10	Chr5	5630048	0	181	0	CHH	5pLTR	rdr6_F6-	Active
10	rdr6-EVD_10	Chr5	5630050	0	183	0	CHH	5pLTR	rdr6_F6-	Active
10	rdr6-EVD_10	Chr5	5630053	0	191	0	CHH	5pLTR	rdr6_F6-	Active
10	rdr6-EVD_10	Chr5	5630055	3	206	0.0143540669856459	CHH	5pLTR	rdr6_F6-	Active
10	rdr6-EVD_10	Chr5	5630059	0	203	0	CHH	5pLTR	rdr6_F6-	Active
10	rdr6-EVD_10	Chr5	5630062	0	206	0	CHH	5pLTR	rdr6_F6-	Active
10	rdr6-EVD_10	Chr5	5630064	0	210	0	CHH	5pLTR	rdr6_F6-	Active
10	rdr6-EVD_10	Chr5	5630065	2	219	0.00904977375565611	CHH	5pLTR	rdr6_F6-	Active
10	rdr6-EVD_10	Chr5	5630068	4	218	0.018018018018018	CHH	5pLTR	rdr6_F6-	Active
10	rdr6-EVD_10	Chr5	5630071	5	219	0.0223214285714286	CHH	5pLTR	rdr6_F6-	Active
10	rdr6-EVD_10	Chr5	5630074	0	229	0	CHH	5pLTR	rdr6_F6-	Active
10	rdr6-EVD_10	Chr5	5630076	0	231	0	CHH	5pLTR	rdr6_F6-	Active
10	rdr6-EVD_10	Chr5	5630077	0	234	0	CHH	5pLTR	rdr6_F6-	Active
10	rdr6-EVD_10	Chr5	5630079	0	240	0	CHH	5pLTR	rdr6_F6-	Active
10	rdr6-EVD_10	Chr5	5630082	0	243	0	CHH	5pLTR	rdr6_F6-	Active
10	rdr6-EVD_10	Chr5	5630083	0	247	0	CHH	5pLTR	rdr6_F6-	Active
10	rdr6-EVD_10	Chr5	5630084	2	256	0.00775193798449612	CHH	5pLTR	rdr6_F6-	Active
10	rdr6-EVD_10	Chr5	5630086	3	258	0.0114942528735632	CHH	5pLTR	rdr6_F6-	Active
10	rdr6-EVD_10	Chr5	5630088	6	260	0.0225563909774436	CHH	5pLTR	rdr6_F6-	Active
10	rdr6-EVD_10	Chr5	5630095	2	286	0.00694444444444444	CHH	5pLTR	rdr6_F6-	Active
10	rdr6-EVD_10	Chr5	5630097	2	291	0.0068259385665529	CHH	5pLTR	rdr6_F6-	Active
10	rdr6-EVD_10	Chr5	5630100	3	272	0.0109090909090909	CHH	5pLTR	rdr6_F6-	Active
10	rdr6-EVD_10	Chr5	5630103	0	286	0	CHH	5pLTR	rdr6_F6-	Active
10	rdr6-EVD_10	Chr5	5630104	4	305	0.0129449838187702	CHG	5pLTR	rdr6_F6-	Active
10	rdr6-EVD_10	Chr5	5630105	26	289	0.0825396825396825	CG	5pLTR	rdr6_F6-	Active
10	rdr6-EVD_10	Chr5	5630106	22	273	0.0745762711864407	CG	5pLTR	rdr6_F6-	Active
10	rdr6-EVD_10	Chr5	5630109	4	295	0.0133779264214047	CHH	5pLTR	rdr6_F6-	Active
10	rdr6-EVD_10	Chr5	5630112	1	310	0.00321543408360129	CHH	5pLTR	rdr6_F6-	Active
10	rdr6-EVD_10	Chr5	5630114	1	313	0.00318471337579618	CHH	5pLTR	rdr6_F6-	Active
10	rdr6-EVD_10	Chr5	5630115	0	320	0	CHH	5pLTR	rdr6_F6-	Active
10	rdr6-EVD_10	Chr5	5630117	2	348	0.00571428571428571	CHH	5pLTR	rdr6_F6-	Active
10	rdr6-EVD_10	Chr5	5630119	2	347	0.00573065902578797	CHH	5pLTR	rdr6_F6-	Active
10	rdr6-EVD_10	Chr5	5630121	26	323	0.0744985673352436	CG	5pLTR	rdr6_F6-	Active
10	rdr6-EVD_10	Chr5	5630122	22	300	0.0683229813664596	CG	5pLTR	rdr6_F6-	Active
10	rdr6-EVD_10	Chr5	5630124	0	322	0	CHH	5pLTR	rdr6_F6-	Active
10	rdr6-EVD_10	Chr5	5630126	0	319	0	CHH	5pLTR	rdr6_F6-	Active
10	rdr6-EVD_10	Chr5	5630128	2	341	0.00583090379008746	CHH	5pLTR	rdr6_F6-	Active
10	rdr6-EVD_10	Chr5	5630133	1	307	0.00324675324675325	CHH	5pLTR	rdr6_F6-	Active
10	rdr6-EVD_10	Chr5	5630134	2	344	0.00578034682080925	CHH	5pLTR	rdr6_F6-	Active
10	rdr6-EVD_10	Chr5	5630137	2	344	0.00578034682080925	CHH	5pLTR	rdr6_F6-	Active
10	rdr6-EVD_10	Chr5	5630140	1	307	0.00324675324675325	CHH	5pLTR	rdr6_F6-	Active
10	rdr6-EVD_10	Chr5	5630141	0	304	0	CHH	5pLTR	rdr6_F6-	Active
10	rdr6-EVD_10	Chr5	5630143	5	346	0.0142450142450142	CHH	5pLTR	rdr6_F6-	Active
10	rdr6-EVD_10	Chr5	5630146	0	361	0	CHH	5pLTR	rdr6_F6-	Active
10	rdr6-EVD_10	Chr5	5630147	5	356	0.0138504155124654	CHH	5pLTR	rdr6_F6-	Active
10	rdr6-EVD_10	Chr5	5630151	0	319	0	CHH	5pLTR	rdr6_F6-	Active
10	rdr6-EVD_10	Chr5	5630153	0	359	0	CHH	5pLTR	rdr6_F6-	Active
10	rdr6-EVD_10	Chr5	5630154	13	347	0.0361111111111111	CHG	5pLTR	rdr6_F6-	Active
10	rdr6-EVD_10	Chr5	5630156	7	304	0.022508038585209	CHG	5pLTR	rdr6_F6-	Active
10	rdr6-EVD_10	Chr5	5630158	2	361	0.00550964187327824	CHH	5pLTR	rdr6_F6-	Active
10	rdr6-EVD_10	Chr5	5630160	3	367	0.00810810810810811	CHH	5pLTR	rdr6_F6-	Active
10	rdr6-EVD_10	Chr5	5630162	5	369	0.0133689839572193	CHH	5pLTR	rdr6_F6-	Active
10	rdr6-EVD_10	Chr5	5630164	2	373	0.00533333333333333	CHH	5pLTR	rdr6_F6-	Active
10	rdr6-EVD_10	Chr5	5630167	2	379	0.005249343832021	CHH	5pLTR	rdr6_F6-	Active
10	rdr6-EVD_10	Chr5	5630169	2	381	0.00522193211488251	CHH	5pLTR	rdr6_F6-	Active
10	rdr6-EVD_10	Chr5	5630170	9	378	0.0232558139534884	CHH	5pLTR	rdr6_F6-	Active
10	rdr6-EVD_10	Chr5	5630173	0	326	0	CHH	5pLTR	rdr6_F6-	Active
10	rdr6-EVD_10	Chr5	5630175	1	391	0.00255102040816327	CHH	5pLTR	rdr6_F6-	Active
10	rdr6-EVD_10	Chr5	5630176	2	396	0.0050251256281407	CHH	5pLTR	rdr6_F6-	Active
10	rdr6-EVD_10	Chr5	5630179	0	343	0	CHH	5pLTR	rdr6_F6-	Active
10	rdr6-EVD_10	Chr5	5630180	0	342	0	CHH	5pLTR	rdr6_F6-	Active
10	rdr6-EVD_10	Chr5	5630183	1	399	0.0025	CHH	5pLTR	rdr6_F6-	Active
10	rdr6-EVD_10	Chr5	5630184	4	405	0.0097799511002445	CHH	5pLTR	rdr6_F6-	Active
10	rdr6-EVD_10	Chr5	5630186	5	410	0.0120481927710843	CHH	5pLTR	rdr6_F6-	Active
10	rdr6-EVD_10	Chr5	5630189	2	419	0.00475059382422803	CHH	5pLTR	rdr6_F6-	Active
10	rdr6-EVD_10	Chr5	5630191	3	420	0.00709219858156028	CHH	5pLTR	rdr6_F6-	Active
10	rdr6-EVD_10	Chr5	5630196	1	377	0.00264550264550265	CHH	5pLTR	rdr6_F6-	Active
10	rdr6-EVD_10	Chr5	5630198	2	437	0.00455580865603645	CHH	5pLTR	rdr6_F6-	Active
10	rdr6-EVD_10	Chr5	5630200	3	441	0.00675675675675676	CHH	5pLTR	rdr6_F6-	Active
10	rdr6-EVD_10	Chr5	5630204	9	449	0.0196506550218341	CHG	5pLTR	rdr6_F6-	Active
10	rdr6-EVD_10	Chr5	5630206	11	387	0.0276381909547739	CHG	5pLTR	rdr6_F6-	Active
10	rdr6-EVD_10	Chr5	5630208	2	457	0.00435729847494553	CHH	5pLTR	rdr6_F6-	Active
10	rdr6-EVD_10	Chr5	5630212	23	442	0.0494623655913978	CG	5pLTR	rdr6_F6-	Active
10	rdr6-EVD_10	Chr5	5630213	29	377	0.0714285714285714	CG	5pLTR	rdr6_F6-	Active
10	rdr6-EVD_10	Chr5	5630220	2	412	0.00483091787439614	CHH	5pLTR	rdr6_F6-	Active
10	rdr6-EVD_10	Chr5	5630225	1	509	0.00196078431372549	CHG	5pLTR	rdr6_F6-	Active
10	rdr6-EVD_10	Chr5	5630227	4	418	0.00947867298578199	CHG	5pLTR	rdr6_F6-	Active
10	rdr6-EVD_10	Chr5	5630228	0	512	0	CHH	5pLTR	rdr6_F6-	Active
10	rdr6-EVD_10	Chr5	5630229	0	514	0	CHH	5pLTR	rdr6_F6-	Active
10	rdr6-EVD_10	Chr5	5630235	1	543	0.00183823529411765	CHH	5pLTR	rdr6_F6-	Active
10	rdr6-EVD_10	Chr5	5630237	0	550	0	CHH	5pLTR	rdr6_F6-	Active
10	rdr6-EVD_10	Chr5	5630241	6	440	0.0134529147982063	CHH	5pLTR	rdr6_F6-	Active
10	rdr6-EVD_10	Chr5	5630243	3	440	0.00677200902934537	CHH	5pLTR	rdr6_F6-	Active
10	rdr6-EVD_10	Chr5	5630245	4	451	0.00879120879120879	CHH	5pLTR	rdr6_F6-	Active
10	rdr6-EVD_10	Chr5	5630247	3	551	0.00541516245487365	CHH	5pLTR	rdr6_F6-	Active
10	rdr6-EVD_10	Chr5	5630255	0	486	0	CHH	5pLTR	rdr6_F6-	Active
10	rdr6-EVD_10	Chr5	5630256	4	597	0.00665557404326123	CHH	5pLTR	rdr6_F6-	Active
10	rdr6-EVD_10	Chr5	5630260	2	508	0.00392156862745098	CHH	5pLTR	rdr6_F6-	Active
10	rdr6-EVD_10	Chr5	5630265	5	631	0.00786163522012579	CHH	5pLTR	rdr6_F6-	Active
10	rdr6-EVD_10	Chr5	5630267	7	643	0.0107692307692308	CHH	5pLTR	rdr6_F6-	Active
10	rdr6-EVD_10	Chr5	5630269	8	654	0.0120845921450151	CHH	5pLTR	rdr6_F6-	Active
10	rdr6-EVD_10	Chr5	5630273	1	553	0.00180505415162455	CHH	5pLTR	rdr6_F6-	Active
10	rdr6-EVD_10	Chr5	5630274	1	561	0.00177935943060498	CHH	5pLTR	rdr6_F6-	Active
10	rdr6-EVD_10	Chr5	5630278	8	691	0.011444921316166	CHH	5pLTR	rdr6_F6-	Active
10	rdr6-EVD_10	Chr5	5630282	17	707	0.0234806629834254	CHH	5pLTR	rdr6_F6-	Active
10	rdr6-EVD_10	Chr5	5630288	9	757	0.0117493472584856	CHH	5pLTR	rdr6_F6-	Active
10	rdr6-EVD_10	Chr5	5630292	15	772	0.0190597204574333	CHH	5pLTR	rdr6_F6-	Active
10	rdr6-EVD_10	Chr5	5630298	2	680	0.00293255131964809	CHH	5pLTR	rdr6_F6-	Active
10	rdr6-EVD_10	Chr5	5630303	3	704	0.00424328147100424	CHH	5pLTR	rdr6_F6-	Active
10	rdr6-EVD_10	Chr5	5630304	0	704	0	CHH	5pLTR	rdr6_F6-	Active
10	rdr6-EVD_10	Chr5	5630306	4	872	0.0045662100456621	CHH	5pLTR	rdr6_F6-	Active
10	rdr6-EVD_10	Chr5	5630308	3	882	0.00338983050847458	CHH	5pLTR	rdr6_F6-	Active
10	rdr6-EVD_10	Chr5	5630314	2	920	0.00216919739696312	CHH	5pLTR	rdr6_F6-	Active
10	rdr6-EVD_10	Chr5	5630316	4	925	0.00430570505920344	CHH	5pLTR	rdr6_F6-	Active
10	rdr6-EVD_10	Chr5	5630318	7	932	0.00745473908413206	CHH	5pLTR	rdr6_F6-	Active
10	rdr6-EVD_10	Chr5	5630320	3	946	0.00316122233930453	CHH	5pLTR	rdr6_F6-	Active
10	rdr6-EVD_10	Chr5	5630324	15	953	0.015495867768595	CHH	5pLTR	rdr6_F6-	Active
10	rdr6-EVD_10	Chr5	5630328	3	983	0.00304259634888438	CHH	5pLTR	rdr6_F6-	Active
10	rdr6-EVD_10	Chr5	5630330	8	984	0.00806451612903226	CHH	5pLTR	rdr6_F6-	Active
10	rdr6-EVD_10	Chr5	5630332	8	1000	0.00793650793650794	CHH	5pLTR	rdr6_F6-	Active
10	rdr6-EVD_10	Chr5	5630335	4	838	0.00475059382422803	CHH	5pLTR	rdr6_F6-	Active
10	rdr6-EVD_10	Chr5	5630338	6	1022	0.00583657587548638	CHH	5pLTR	rdr6_F6-	Active
10	rdr6-EVD_10	Chr5	5630341	6	1035	0.00576368876080692	CHH	5pLTR	rdr6_F6-	Active
10	rdr6-EVD_10	Chr5	5630346	4	1053	0.00378429517502365	CHH	5pLTR	rdr6_F6-	Active
10	rdr6-EVD_10	Chr5	5630348	12	1056	0.0112359550561798	CHH	5pLTR	rdr6_F6-	Active
10	rdr6-EVD_10	Chr5	5630350	7	1070	0.00649953574744661	CHH	5pLTR	rdr6_F6-	Active
10	rdr6-EVD_10	Chr5	5630356	5	1115	0.00446428571428571	CHH	5pLTR	rdr6_F6-	Active
10	rdr6-EVD_10	Chr5	5630364	16	1147	0.0137575236457438	CHH	5pLTR	rdr6_F6-	Active
10	rdr6-EVD_10	Chr5	5630369	6	1174	0.00508474576271186	CHG	5pLTR	rdr6_F6-	Active
10	rdr6-EVD_10	Chr5	5630370	130	1051	0.110076206604572	CG	5pLTR	rdr6_F6-	Active
10	rdr6-EVD_10	Chr5	5630371	105	920	0.102439024390244	CG	5pLTR	rdr6_F6-	Active
10	rdr6-EVD_10	Chr5	5630372	5	1180	0.00421940928270042	CHH	5pLTR	rdr6_F6-	Active
10	rdr6-EVD_10	Chr5	5630378	5	1215	0.00409836065573771	CHH	5pLTR	rdr6_F6-	Active
10	rdr6-EVD_10	Chr5	5630382	6	1236	0.00483091787439614	CHH	5pLTR	rdr6_F6-	Active
10	rdr6-EVD_10	Chr5	5630385	1	1107	0.000902527075812274	CHH	5pLTR	rdr6_F6-	Active
10	rdr6-EVD_10	Chr5	5630386	1	1110	0.0009000900090009	CHH	5pLTR	rdr6_F6-	Active
10	rdr6-EVD_10	Chr5	5630390	25	1245	0.0196850393700787	CHG	5pLTR	rdr6_F6-	Active
10	rdr6-EVD_10	Chr5	5630392	27	1109	0.0237676056338028	CHG	5pLTR	rdr6_F6-	Active
10	rdr6-EVD_10	Chr5	5630394	1	1149	0.000869565217391304	CHH	5pLTR	rdr6_F6-	Active
10	rdr6-EVD_10	Chr5	5630395	4	1291	0.00308880308880309	CHH	5pLTR	rdr6_F6-	Active
