# Supplementary material for: PTGS is dispensable for the initiation of epigenetic silencing of an active transposon in Arabidopsis
Source: EMBO Rep. 2024 Nov 7;25(12):28. doi: 10.1038/s44319-024-00304-5 (PMC11624286; doi:10.1038/s44319-024-00304-5)
Supplement: Supplementary file 4 — Source data Fig. 3 [file 44319_2024_304_MOESM4_ESM.zip › Figure 3/3D/5mC_RPP4_solo.xlsx]

## Sheet: Sheet1
position	sample_id	chr	pos	meth	unmeth	meth_level	context	annot	sample_genotype	EVD status
1	Col-0_rep1	Chr4	9496130	1	13	0.0714285714285714	CHH	RPP4 solo-LTR	col-0	Silenced
1	Col-0_rep1	Chr4	9496134	1	15	0.0625	CHH	RPP4 solo-LTR	col-0	Silenced
1	Col-0_rep1	Chr4	9496140	1	15	0.0625	CHH	RPP4 solo-LTR	col-0	Silenced
1	Col-0_rep1	Chr4	9496141	0	20	0	CG	RPP4 solo-LTR	col-0	Silenced
1	Col-0_rep1	Chr4	9496142	1	15	0.0625	CG	RPP4 solo-LTR	col-0	Silenced
1	Col-0_rep1	Chr4	9496143	1	15	0.0625	CHG	RPP4 solo-LTR	col-0	Silenced
1	Col-0_rep1	Chr4	9496148	1	14	0.0666666666666667	CHH	RPP4 solo-LTR	col-0	Silenced
1	Col-0_rep1	Chr4	9496151	1	13	0.0714285714285714	CHH	RPP4 solo-LTR	col-0	Silenced
1	Col-0_rep1	Chr4	9496152	0	18	0	CHH	RPP4 solo-LTR	col-0	Silenced
1	Col-0_rep1	Chr4	9496156	1	13	0.0714285714285714	CHH	RPP4 solo-LTR	col-0	Silenced
1	Col-0_rep1	Chr4	9496158	1	13	0.0714285714285714	CHH	RPP4 solo-LTR	col-0	Silenced
1	Col-0_rep1	Chr4	9496162	1	13	0.0714285714285714	CHH	RPP4 solo-LTR	col-0	Silenced
1	Col-0_rep1	Chr4	9496164	1	13	0.0714285714285714	CHH	RPP4 solo-LTR	col-0	Silenced
1	Col-0_rep1	Chr4	9496171	1	14	0.0666666666666667	CHH	RPP4 solo-LTR	col-0	Silenced
1	Col-0_rep1	Chr4	9496174	1	13	0.0714285714285714	CHH	RPP4 solo-LTR	col-0	Silenced
1	Col-0_rep1	Chr4	9496177	0	20	0	CHH	RPP4 solo-LTR	col-0	Silenced
1	Col-0_rep1	Chr4	9496180	1	14	0.0666666666666667	CHH	RPP4 solo-LTR	col-0	Silenced
1	Col-0_rep1	Chr4	9496182	1	15	0.0625	CHH	RPP4 solo-LTR	col-0	Silenced
1	Col-0_rep1	Chr4	9496184	1	15	0.0625	CHH	RPP4 solo-LTR	col-0	Silenced
1	Col-0_rep1	Chr4	9496187	1	16	0.0588235294117647	CHH	RPP4 solo-LTR	col-0	Silenced
1	Col-0_rep1	Chr4	9496188	1	16	0.0588235294117647	CHH	RPP4 solo-LTR	col-0	Silenced
1	Col-0_rep1	Chr4	9496194	1	14	0.0666666666666667	CHH	RPP4 solo-LTR	col-0	Silenced
1	Col-0_rep1	Chr4	9496196	1	15	0.0625	CHH	RPP4 solo-LTR	col-0	Silenced
1	Col-0_rep1	Chr4	9496198	1	15	0.0625	CHH	RPP4 solo-LTR	col-0	Silenced
1	Col-0_rep1	Chr4	9496200	1	16	0.0588235294117647	CHH	RPP4 solo-LTR	col-0	Silenced
1	Col-0_rep1	Chr4	9496204	1	16	0.0588235294117647	CHH	RPP4 solo-LTR	col-0	Silenced
1	Col-0_rep1	Chr4	9496206	0	18	0	CHH	RPP4 solo-LTR	col-0	Silenced
1	Col-0_rep1	Chr4	9496207	0	18	0	CHH	RPP4 solo-LTR	col-0	Silenced
1	Col-0_rep1	Chr4	9496212	0	18	0	CHH	RPP4 solo-LTR	col-0	Silenced
1	Col-0_rep1	Chr4	9496218	1	16	0.0588235294117647	CHH	RPP4 solo-LTR	col-0	Silenced
1	Col-0_rep1	Chr4	9496222	1	17	0.0555555555555556	CHH	RPP4 solo-LTR	col-0	Silenced
1	Col-0_rep1	Chr4	9496228	1	16	0.0588235294117647	CHH	RPP4 solo-LTR	col-0	Silenced
1	Col-0_rep1	Chr4	9496232	1	17	0.0555555555555556	CHH	RPP4 solo-LTR	col-0	Silenced
1	Col-0_rep1	Chr4	9496236	0	19	0	CHH	RPP4 solo-LTR	col-0	Silenced
1	Col-0_rep1	Chr4	9496237	0	19	0	CHH	RPP4 solo-LTR	col-0	Silenced
1	Col-0_rep1	Chr4	9496241	1	17	0.0555555555555556	CHH	RPP4 solo-LTR	col-0	Silenced
1	Col-0_rep1	Chr4	9496243	0	17	0	CHH	RPP4 solo-LTR	col-0	Silenced
1	Col-0_rep1	Chr4	9496245	0	17	0	CHH	RPP4 solo-LTR	col-0	Silenced
1	Col-0_rep1	Chr4	9496250	0	20	0	CHH	RPP4 solo-LTR	col-0	Silenced
1	Col-0_rep1	Chr4	9496254	0	19	0	CHH	RPP4 solo-LTR	col-0	Silenced
1	Col-0_rep1	Chr4	9496263	0	21	0	CHH	RPP4 solo-LTR	col-0	Silenced
1	Col-0_rep1	Chr4	9496265	0	17	0	CHH	RPP4 solo-LTR	col-0	Silenced
1	Col-0_rep1	Chr4	9496267	0	17	0	CHH	RPP4 solo-LTR	col-0	Silenced
1	Col-0_rep1	Chr4	9496269	0	17	0	CHH	RPP4 solo-LTR	col-0	Silenced
1	Col-0_rep1	Chr4	9496273	0	21	0	CHH	RPP4 solo-LTR	col-0	Silenced
1	Col-0_rep1	Chr4	9496274	0	21	0	CHH	RPP4 solo-LTR	col-0	Silenced
1	Col-0_rep1	Chr4	9496275	0	21	0	CHH	RPP4 solo-LTR	col-0	Silenced
1	Col-0_rep1	Chr4	9496281	0	20	0	CHH	RPP4 solo-LTR	col-0	Silenced
1	Col-0_rep1	Chr4	9496283	0	16	0	CHG	RPP4 solo-LTR	col-0	Silenced
1	Col-0_rep1	Chr4	9496284	0	16	0	CG	RPP4 solo-LTR	col-0	Silenced
1	Col-0_rep1	Chr4	9496285	0	20	0	CG	RPP4 solo-LTR	col-0	Silenced
1	Col-0_rep1	Chr4	9496290	0	16	0	CHH	RPP4 solo-LTR	col-0	Silenced
1	Col-0_rep1	Chr4	9496297	0	18	0	CG	RPP4 solo-LTR	col-0	Silenced
1	Col-0_rep1	Chr4	9496298	0	18	0	CG	RPP4 solo-LTR	col-0	Silenced
1	Col-0_rep1	Chr4	9496302	0	18	0	CHH	RPP4 solo-LTR	col-0	Silenced
1	Col-0_rep1	Chr4	9496304	0	16	0	CHG	RPP4 solo-LTR	col-0	Silenced
1	Col-0_rep1	Chr4	9496306	0	20	0	CHG	RPP4 solo-LTR	col-0	Silenced
1	Col-0_rep1	Chr4	9496310	0	20	0	CHH	RPP4 solo-LTR	col-0	Silenced
1	Col-0_rep1	Chr4	9496312	0	20	0	CHH	RPP4 solo-LTR	col-0	Silenced
1	Col-0_rep1	Chr4	9496314	0	17	0	CHH	RPP4 solo-LTR	col-0	Silenced
1	Col-0_rep1	Chr4	9496317	0	19	0	CHH	RPP4 solo-LTR	col-0	Silenced
1	Col-0_rep1	Chr4	9496319	0	20	0	CHH	RPP4 solo-LTR	col-0	Silenced
1	Col-0_rep1	Chr4	9496321	1	20	0.0476190476190476	CHH	RPP4 solo-LTR	col-0	Silenced
1	Col-0_rep1	Chr4	9496324	1	20	0.0476190476190476	CHH	RPP4 solo-LTR	col-0	Silenced
1	Col-0_rep1	Chr4	9496326	1	20	0.0476190476190476	CHH	RPP4 solo-LTR	col-0	Silenced
1	Col-0_rep1	Chr4	9496327	1	20	0.0476190476190476	CHH	RPP4 solo-LTR	col-0	Silenced
1	Col-0_rep1	Chr4	9496330	0	17	0	CHH	RPP4 solo-LTR	col-0	Silenced
1	Col-0_rep1	Chr4	9496331	0	16	0	CHH	RPP4 solo-LTR	col-0	Silenced
1	Col-0_rep1	Chr4	9496334	1	18	0.0526315789473684	CHH	RPP4 solo-LTR	col-0	Silenced
1	Col-0_rep1	Chr4	9496335	1	18	0.0526315789473684	CHH	RPP4 solo-LTR	col-0	Silenced
1	Col-0_rep1	Chr4	9496337	0	19	0	CHH	RPP4 solo-LTR	col-0	Silenced
1	Col-0_rep1	Chr4	9496340	1	17	0.0555555555555556	CHH	RPP4 solo-LTR	col-0	Silenced
1	Col-0_rep1	Chr4	9496343	1	17	0.0555555555555556	CHH	RPP4 solo-LTR	col-0	Silenced
1	Col-0_rep1	Chr4	9496344	1	16	0.0588235294117647	CHH	RPP4 solo-LTR	col-0	Silenced
1	Col-0_rep1	Chr4	9496346	1	18	0.0526315789473684	CHH	RPP4 solo-LTR	col-0	Silenced
1	Col-0_rep1	Chr4	9496348	1	18	0.0526315789473684	CHH	RPP4 solo-LTR	col-0	Silenced
1	Col-0_rep1	Chr4	9496350	1	18	0.0526315789473684	CHH	RPP4 solo-LTR	col-0	Silenced
1	Col-0_rep1	Chr4	9496351	0	20	0	CG	RPP4 solo-LTR	col-0	Silenced
1	Col-0_rep1	Chr4	9496352	1	18	0.0526315789473684	CG	RPP4 solo-LTR	col-0	Silenced
1	Col-0_rep1	Chr4	9496354	0	19	0	CHG	RPP4 solo-LTR	col-0	Silenced
1	Col-0_rep1	Chr4	9496356	1	17	0.0555555555555556	CHG	RPP4 solo-LTR	col-0	Silenced
1	Col-0_rep1	Chr4	9496357	1	18	0.0526315789473684	CHH	RPP4 solo-LTR	col-0	Silenced
1	Col-0_rep1	Chr4	9496359	0	19	0	CHH	RPP4 solo-LTR	col-0	Silenced
1	Col-0_rep1	Chr4	9496360	0	19	0	CHH	RPP4 solo-LTR	col-0	Silenced
1	Col-0_rep1	Chr4	9496363	1	19	0.05	CHH	RPP4 solo-LTR	col-0	Silenced
1	Col-0_rep1	Chr4	9496364	1	19	0.05	CHH	RPP4 solo-LTR	col-0	Silenced
1	Col-0_rep1	Chr4	9496367	1	18	0.0526315789473684	CHH	RPP4 solo-LTR	col-0	Silenced
1	Col-0_rep1	Chr4	9496369	0	18	0	CHH	RPP4 solo-LTR	col-0	Silenced
1	Col-0_rep1	Chr4	9496370	0	18	0	CHH	RPP4 solo-LTR	col-0	Silenced
1	Col-0_rep1	Chr4	9496373	1	18	0.0526315789473684	CHH	RPP4 solo-LTR	col-0	Silenced
1	Col-0_rep1	Chr4	9496375	0	18	0	CG	RPP4 solo-LTR	col-0	Silenced
1	Col-0_rep1	Chr4	9496376	1	18	0.0526315789473684	CG	RPP4 solo-LTR	col-0	Silenced
1	Col-0_rep1	Chr4	9496377	0	18	0	CHH	RPP4 solo-LTR	col-0	Silenced
1	Col-0_rep1	Chr4	9496382	1	17	0.0555555555555556	CHH	RPP4 solo-LTR	col-0	Silenced
1	Col-0_rep1	Chr4	9496384	0	19	0	CHH	RPP4 solo-LTR	col-0	Silenced
1	Col-0_rep1	Chr4	9496386	0	19	0	CHH	RPP4 solo-LTR	col-0	Silenced
1	Col-0_rep1	Chr4	9496388	0	18	0	CG	RPP4 solo-LTR	col-0	Silenced
1	Col-0_rep1	Chr4	9496389	1	17	0.0555555555555556	CG	RPP4 solo-LTR	col-0	Silenced
1	Col-0_rep1	Chr4	9496391	1	18	0.0526315789473684	CHH	RPP4 solo-LTR	col-0	Silenced
1	Col-0_rep1	Chr4	9496393	0	19	0	CHH	RPP4 solo-LTR	col-0	Silenced
1	Col-0_rep1	Chr4	9496395	0	17	0	CHH	RPP4 solo-LTR	col-0	Silenced
1	Col-0_rep1	Chr4	9496396	0	17	0	CHH	RPP4 solo-LTR	col-0	Silenced
1	Col-0_rep1	Chr4	9496398	0	16	0	CHH	RPP4 solo-LTR	col-0	Silenced
2	Col-0_rep2	Chr4	9496130	0	34	0	CHH	RPP4 solo-LTR	col-0	Silenced
2	Col-0_rep2	Chr4	9496134	0	33	0	CHH	RPP4 solo-LTR	col-0	Silenced
2	Col-0_rep2	Chr4	9496140	0	33	0	CHH	RPP4 solo-LTR	col-0	Silenced
2	Col-0_rep2	Chr4	9496141	0	44	0	CG	RPP4 solo-LTR	col-0	Silenced
2	Col-0_rep2	Chr4	9496142	0	33	0	CG	RPP4 solo-LTR	col-0	Silenced
2	Col-0_rep2	Chr4	9496143	0	33	0	CHG	RPP4 solo-LTR	col-0	Silenced
2	Col-0_rep2	Chr4	9496148	0	33	0	CHH	RPP4 solo-LTR	col-0	Silenced
2	Col-0_rep2	Chr4	9496151	0	35	0	CHH	RPP4 solo-LTR	col-0	Silenced
2	Col-0_rep2	Chr4	9496152	0	44	0	CHH	RPP4 solo-LTR	col-0	Silenced
2	Col-0_rep2	Chr4	9496156	0	37	0	CHH	RPP4 solo-LTR	col-0	Silenced
2	Col-0_rep2	Chr4	9496158	0	37	0	CHH	RPP4 solo-LTR	col-0	Silenced
2	Col-0_rep2	Chr4	9496162	0	36	0	CHH	RPP4 solo-LTR	col-0	Silenced
2	Col-0_rep2	Chr4	9496164	0	36	0	CHH	RPP4 solo-LTR	col-0	Silenced
2	Col-0_rep2	Chr4	9496171	0	36	0	CHH	RPP4 solo-LTR	col-0	Silenced
2	Col-0_rep2	Chr4	9496174	0	36	0	CHH	RPP4 solo-LTR	col-0	Silenced
2	Col-0_rep2	Chr4	9496177	0	48	0	CHH	RPP4 solo-LTR	col-0	Silenced
2	Col-0_rep2	Chr4	9496180	0	38	0	CHH	RPP4 solo-LTR	col-0	Silenced
2	Col-0_rep2	Chr4	9496182	0	37	0	CHH	RPP4 solo-LTR	col-0	Silenced
2	Col-0_rep2	Chr4	9496184	0	37	0	CHH	RPP4 solo-LTR	col-0	Silenced
2	Col-0_rep2	Chr4	9496187	0	37	0	CHH	RPP4 solo-LTR	col-0	Silenced
2	Col-0_rep2	Chr4	9496188	0	36	0	CHH	RPP4 solo-LTR	col-0	Silenced
2	Col-0_rep2	Chr4	9496194	0	35	0	CHH	RPP4 solo-LTR	col-0	Silenced
2	Col-0_rep2	Chr4	9496196	0	36	0	CHH	RPP4 solo-LTR	col-0	Silenced
2	Col-0_rep2	Chr4	9496198	0	38	0	CHH	RPP4 solo-LTR	col-0	Silenced
2	Col-0_rep2	Chr4	9496200	0	38	0	CHH	RPP4 solo-LTR	col-0	Silenced
2	Col-0_rep2	Chr4	9496204	0	36	0	CHH	RPP4 solo-LTR	col-0	Silenced
2	Col-0_rep2	Chr4	9496206	0	38	0	CHH	RPP4 solo-LTR	col-0	Silenced
2	Col-0_rep2	Chr4	9496207	0	38	0	CHH	RPP4 solo-LTR	col-0	Silenced
2	Col-0_rep2	Chr4	9496212	0	36	0	CHH	RPP4 solo-LTR	col-0	Silenced
2	Col-0_rep2	Chr4	9496218	0	35	0	CHH	RPP4 solo-LTR	col-0	Silenced
2	Col-0_rep2	Chr4	9496222	0	36	0	CHH	RPP4 solo-LTR	col-0	Silenced
2	Col-0_rep2	Chr4	9496228	0	37	0	CHH	RPP4 solo-LTR	col-0	Silenced
2	Col-0_rep2	Chr4	9496232	0	39	0	CHH	RPP4 solo-LTR	col-0	Silenced
2	Col-0_rep2	Chr4	9496236	1	37	0.0263157894736842	CHH	RPP4 solo-LTR	col-0	Silenced
2	Col-0_rep2	Chr4	9496237	1	37	0.0263157894736842	CHH	RPP4 solo-LTR	col-0	Silenced
2	Col-0_rep2	Chr4	9496241	1	36	0.027027027027027	CHH	RPP4 solo-LTR	col-0	Silenced
2	Col-0_rep2	Chr4	9496243	1	36	0.027027027027027	CHH	RPP4 solo-LTR	col-0	Silenced
2	Col-0_rep2	Chr4	9496245	1	34	0.0285714285714286	CHH	RPP4 solo-LTR	col-0	Silenced
2	Col-0_rep2	Chr4	9496250	0	35	0	CHH	RPP4 solo-LTR	col-0	Silenced
2	Col-0_rep2	Chr4	9496254	0	33	0	CHH	RPP4 solo-LTR	col-0	Silenced
2	Col-0_rep2	Chr4	9496263	1	30	0.032258064516129	CHH	RPP4 solo-LTR	col-0	Silenced
2	Col-0_rep2	Chr4	9496265	1	35	0.0277777777777778	CHH	RPP4 solo-LTR	col-0	Silenced
2	Col-0_rep2	Chr4	9496267	1	38	0.0256410256410256	CHH	RPP4 solo-LTR	col-0	Silenced
2	Col-0_rep2	Chr4	9496269	1	38	0.0256410256410256	CHH	RPP4 solo-LTR	col-0	Silenced
2	Col-0_rep2	Chr4	9496273	0	35	0	CHH	RPP4 solo-LTR	col-0	Silenced
2	Col-0_rep2	Chr4	9496274	1	34	0.0285714285714286	CHH	RPP4 solo-LTR	col-0	Silenced
2	Col-0_rep2	Chr4	9496275	1	33	0.0294117647058824	CHH	RPP4 solo-LTR	col-0	Silenced
2	Col-0_rep2	Chr4	9496281	0	35	0	CHH	RPP4 solo-LTR	col-0	Silenced
2	Col-0_rep2	Chr4	9496283	1	37	0.0263157894736842	CHG	RPP4 solo-LTR	col-0	Silenced
2	Col-0_rep2	Chr4	9496284	0	38	0	CG	RPP4 solo-LTR	col-0	Silenced
2	Col-0_rep2	Chr4	9496285	0	35	0	CG	RPP4 solo-LTR	col-0	Silenced
2	Col-0_rep2	Chr4	9496290	0	40	0	CHH	RPP4 solo-LTR	col-0	Silenced
2	Col-0_rep2	Chr4	9496297	1	40	0.024390243902439	CG	RPP4 solo-LTR	col-0	Silenced
2	Col-0_rep2	Chr4	9496298	0	34	0	CG	RPP4 solo-LTR	col-0	Silenced
2	Col-0_rep2	Chr4	9496302	0	31	0	CHH	RPP4 solo-LTR	col-0	Silenced
2	Col-0_rep2	Chr4	9496304	0	35	0	CHG	RPP4 solo-LTR	col-0	Silenced
2	Col-0_rep2	Chr4	9496306	0	32	0	CHG	RPP4 solo-LTR	col-0	Silenced
2	Col-0_rep2	Chr4	9496310	0	31	0	CHH	RPP4 solo-LTR	col-0	Silenced
2	Col-0_rep2	Chr4	9496312	0	33	0	CHH	RPP4 solo-LTR	col-0	Silenced
2	Col-0_rep2	Chr4	9496314	0	36	0	CHH	RPP4 solo-LTR	col-0	Silenced
2	Col-0_rep2	Chr4	9496317	0	33	0	CHH	RPP4 solo-LTR	col-0	Silenced
2	Col-0_rep2	Chr4	9496319	0	33	0	CHH	RPP4 solo-LTR	col-0	Silenced
2	Col-0_rep2	Chr4	9496321	0	32	0	CHH	RPP4 solo-LTR	col-0	Silenced
2	Col-0_rep2	Chr4	9496324	0	33	0	CHH	RPP4 solo-LTR	col-0	Silenced
2	Col-0_rep2	Chr4	9496326	0	33	0	CHH	RPP4 solo-LTR	col-0	Silenced
2	Col-0_rep2	Chr4	9496327	0	31	0	CHH	RPP4 solo-LTR	col-0	Silenced
2	Col-0_rep2	Chr4	9496330	0	39	0	CHH	RPP4 solo-LTR	col-0	Silenced
2	Col-0_rep2	Chr4	9496331	0	40	0	CHH	RPP4 solo-LTR	col-0	Silenced
2	Col-0_rep2	Chr4	9496334	0	35	0	CHH	RPP4 solo-LTR	col-0	Silenced
2	Col-0_rep2	Chr4	9496335	0	35	0	CHH	RPP4 solo-LTR	col-0	Silenced
2	Col-0_rep2	Chr4	9496337	0	42	0	CHH	RPP4 solo-LTR	col-0	Silenced
2	Col-0_rep2	Chr4	9496340	0	36	0	CHH	RPP4 solo-LTR	col-0	Silenced
2	Col-0_rep2	Chr4	9496343	0	36	0	CHH	RPP4 solo-LTR	col-0	Silenced
2	Col-0_rep2	Chr4	9496344	0	35	0	CHH	RPP4 solo-LTR	col-0	Silenced
2	Col-0_rep2	Chr4	9496346	0	34	0	CHH	RPP4 solo-LTR	col-0	Silenced
2	Col-0_rep2	Chr4	9496348	0	33	0	CHH	RPP4 solo-LTR	col-0	Silenced
2	Col-0_rep2	Chr4	9496350	0	34	0	CHH	RPP4 solo-LTR	col-0	Silenced
2	Col-0_rep2	Chr4	9496351	0	45	0	CG	RPP4 solo-LTR	col-0	Silenced
2	Col-0_rep2	Chr4	9496352	0	32	0	CG	RPP4 solo-LTR	col-0	Silenced
2	Col-0_rep2	Chr4	9496354	0	42	0	CHG	RPP4 solo-LTR	col-0	Silenced
2	Col-0_rep2	Chr4	9496356	0	35	0	CHG	RPP4 solo-LTR	col-0	Silenced
2	Col-0_rep2	Chr4	9496357	0	35	0	CHH	RPP4 solo-LTR	col-0	Silenced
2	Col-0_rep2	Chr4	9496359	0	44	0	CHH	RPP4 solo-LTR	col-0	Silenced
2	Col-0_rep2	Chr4	9496360	0	45	0	CHH	RPP4 solo-LTR	col-0	Silenced
2	Col-0_rep2	Chr4	9496363	0	37	0	CHH	RPP4 solo-LTR	col-0	Silenced
2	Col-0_rep2	Chr4	9496364	0	35	0	CHH	RPP4 solo-LTR	col-0	Silenced
2	Col-0_rep2	Chr4	9496367	0	35	0	CHH	RPP4 solo-LTR	col-0	Silenced
2	Col-0_rep2	Chr4	9496369	0	43	0	CHH	RPP4 solo-LTR	col-0	Silenced
2	Col-0_rep2	Chr4	9496370	0	44	0	CHH	RPP4 solo-LTR	col-0	Silenced
2	Col-0_rep2	Chr4	9496373	0	34	0	CHH	RPP4 solo-LTR	col-0	Silenced
2	Col-0_rep2	Chr4	9496375	0	45	0	CG	RPP4 solo-LTR	col-0	Silenced
2	Col-0_rep2	Chr4	9496376	0	35	0	CG	RPP4 solo-LTR	col-0	Silenced
2	Col-0_rep2	Chr4	9496377	0	43	0	CHH	RPP4 solo-LTR	col-0	Silenced
2	Col-0_rep2	Chr4	9496382	0	34	0	CHH	RPP4 solo-LTR	col-0	Silenced
2	Col-0_rep2	Chr4	9496384	0	44	0	CHH	RPP4 solo-LTR	col-0	Silenced
2	Col-0_rep2	Chr4	9496386	0	43	0	CHH	RPP4 solo-LTR	col-0	Silenced
2	Col-0_rep2	Chr4	9496388	0	43	0	CG	RPP4 solo-LTR	col-0	Silenced
2	Col-0_rep2	Chr4	9496389	0	35	0	CG	RPP4 solo-LTR	col-0	Silenced
2	Col-0_rep2	Chr4	9496391	0	35	0	CHH	RPP4 solo-LTR	col-0	Silenced
2	Col-0_rep2	Chr4	9496393	0	36	0	CHH	RPP4 solo-LTR	col-0	Silenced
2	Col-0_rep2	Chr4	9496395	0	44	0	CHH	RPP4 solo-LTR	col-0	Silenced
2	Col-0_rep2	Chr4	9496396	0	43	0	CHH	RPP4 solo-LTR	col-0	Silenced
2	Col-0_rep2	Chr4	9496398	0	43	0	CHH	RPP4 solo-LTR	col-0	Silenced
3	rdr6_rep1	Chr4	9496130	0	21	0	CHH	RPP4 solo-LTR	rdr6	Silenced
3	rdr6_rep1	Chr4	9496134	0	22	0	CHH	RPP4 solo-LTR	rdr6	Silenced
3	rdr6_rep1	Chr4	9496140	0	22	0	CHH	RPP4 solo-LTR	rdr6	Silenced
3	rdr6_rep1	Chr4	9496141	0	39	0	CG	RPP4 solo-LTR	rdr6	Silenced
3	rdr6_rep1	Chr4	9496142	0	22	0	CG	RPP4 solo-LTR	rdr6	Silenced
3	rdr6_rep1	Chr4	9496143	0	22	0	CHG	RPP4 solo-LTR	rdr6	Silenced
3	rdr6_rep1	Chr4	9496148	0	20	0	CHH	RPP4 solo-LTR	rdr6	Silenced
3	rdr6_rep1	Chr4	9496151	0	22	0	CHH	RPP4 solo-LTR	rdr6	Silenced
3	rdr6_rep1	Chr4	9496152	0	38	0	CHH	RPP4 solo-LTR	rdr6	Silenced
3	rdr6_rep1	Chr4	9496156	0	22	0	CHH	RPP4 solo-LTR	rdr6	Silenced
3	rdr6_rep1	Chr4	9496158	0	22	0	CHH	RPP4 solo-LTR	rdr6	Silenced
3	rdr6_rep1	Chr4	9496162	0	22	0	CHH	RPP4 solo-LTR	rdr6	Silenced
3	rdr6_rep1	Chr4	9496164	0	21	0	CHH	RPP4 solo-LTR	rdr6	Silenced
3	rdr6_rep1	Chr4	9496171	0	22	0	CHH	RPP4 solo-LTR	rdr6	Silenced
3	rdr6_rep1	Chr4	9496174	0	23	0	CHH	RPP4 solo-LTR	rdr6	Silenced
3	rdr6_rep1	Chr4	9496177	0	38	0	CHH	RPP4 solo-LTR	rdr6	Silenced
3	rdr6_rep1	Chr4	9496180	0	22	0	CHH	RPP4 solo-LTR	rdr6	Silenced
3	rdr6_rep1	Chr4	9496182	0	26	0	CHH	RPP4 solo-LTR	rdr6	Silenced
3	rdr6_rep1	Chr4	9496184	0	25	0	CHH	RPP4 solo-LTR	rdr6	Silenced
3	rdr6_rep1	Chr4	9496187	0	25	0	CHH	RPP4 solo-LTR	rdr6	Silenced
3	rdr6_rep1	Chr4	9496188	0	25	0	CHH	RPP4 solo-LTR	rdr6	Silenced
3	rdr6_rep1	Chr4	9496194	0	26	0	CHH	RPP4 solo-LTR	rdr6	Silenced
3	rdr6_rep1	Chr4	9496196	0	25	0	CHH	RPP4 solo-LTR	rdr6	Silenced
3	rdr6_rep1	Chr4	9496198	0	24	0	CHH	RPP4 solo-LTR	rdr6	Silenced
3	rdr6_rep1	Chr4	9496200	0	24	0	CHH	RPP4 solo-LTR	rdr6	Silenced
3	rdr6_rep1	Chr4	9496204	0	23	0	CHH	RPP4 solo-LTR	rdr6	Silenced
3	rdr6_rep1	Chr4	9496206	0	36	0	CHH	RPP4 solo-LTR	rdr6	Silenced
3	rdr6_rep1	Chr4	9496207	0	35	0	CHH	RPP4 solo-LTR	rdr6	Silenced
3	rdr6_rep1	Chr4	9496212	0	33	0	CHH	RPP4 solo-LTR	rdr6	Silenced
3	rdr6_rep1	Chr4	9496218	0	21	0	CHH	RPP4 solo-LTR	rdr6	Silenced
3	rdr6_rep1	Chr4	9496222	0	21	0	CHH	RPP4 solo-LTR	rdr6	Silenced
3	rdr6_rep1	Chr4	9496228	0	23	0	CHH	RPP4 solo-LTR	rdr6	Silenced
3	rdr6_rep1	Chr4	9496232	0	26	0	CHH	RPP4 solo-LTR	rdr6	Silenced
3	rdr6_rep1	Chr4	9496236	0	32	0	CHH	RPP4 solo-LTR	rdr6	Silenced
3	rdr6_rep1	Chr4	9496237	0	32	0	CHH	RPP4 solo-LTR	rdr6	Silenced
3	rdr6_rep1	Chr4	9496241	0	25	0	CHH	RPP4 solo-LTR	rdr6	Silenced
3	rdr6_rep1	Chr4	9496243	0	26	0	CHH	RPP4 solo-LTR	rdr6	Silenced
3	rdr6_rep1	Chr4	9496245	0	26	0	CHH	RPP4 solo-LTR	rdr6	Silenced
3	rdr6_rep1	Chr4	9496250	0	34	0	CHH	RPP4 solo-LTR	rdr6	Silenced
3	rdr6_rep1	Chr4	9496254	0	27	0	CHH	RPP4 solo-LTR	rdr6	Silenced
3	rdr6_rep1	Chr4	9496263	0	28	0	CHH	RPP4 solo-LTR	rdr6	Silenced
3	rdr6_rep1	Chr4	9496265	0	33	0	CHH	RPP4 solo-LTR	rdr6	Silenced
3	rdr6_rep1	Chr4	9496267	0	34	0	CHH	RPP4 solo-LTR	rdr6	Silenced
3	rdr6_rep1	Chr4	9496269	0	33	0	CHH	RPP4 solo-LTR	rdr6	Silenced
3	rdr6_rep1	Chr4	9496273	0	28	0	CHH	RPP4 solo-LTR	rdr6	Silenced
3	rdr6_rep1	Chr4	9496274	0	28	0	CHH	RPP4 solo-LTR	rdr6	Silenced
3	rdr6_rep1	Chr4	9496275	0	28	0	CHH	RPP4 solo-LTR	rdr6	Silenced
3	rdr6_rep1	Chr4	9496281	0	28	0	CHH	RPP4 solo-LTR	rdr6	Silenced
3	rdr6_rep1	Chr4	9496283	0	32	0	CHG	RPP4 solo-LTR	rdr6	Silenced
3	rdr6_rep1	Chr4	9496284	0	32	0	CG	RPP4 solo-LTR	rdr6	Silenced
3	rdr6_rep1	Chr4	9496285	0	27	0	CG	RPP4 solo-LTR	rdr6	Silenced
3	rdr6_rep1	Chr4	9496290	0	30	0	CHH	RPP4 solo-LTR	rdr6	Silenced
3	rdr6_rep1	Chr4	9496297	0	29	0	CG	RPP4 solo-LTR	rdr6	Silenced
3	rdr6_rep1	Chr4	9496298	0	27	0	CG	RPP4 solo-LTR	rdr6	Silenced
3	rdr6_rep1	Chr4	9496302	0	25	0	CHH	RPP4 solo-LTR	rdr6	Silenced
3	rdr6_rep1	Chr4	9496304	0	30	0	CHG	RPP4 solo-LTR	rdr6	Silenced
3	rdr6_rep1	Chr4	9496306	0	26	0	CHG	RPP4 solo-LTR	rdr6	Silenced
3	rdr6_rep1	Chr4	9496310	0	26	0	CHH	RPP4 solo-LTR	rdr6	Silenced
3	rdr6_rep1	Chr4	9496312	0	26	0	CHH	RPP4 solo-LTR	rdr6	Silenced
3	rdr6_rep1	Chr4	9496314	0	29	0	CHH	RPP4 solo-LTR	rdr6	Silenced
3	rdr6_rep1	Chr4	9496317	0	25	0	CHH	RPP4 solo-LTR	rdr6	Silenced
3	rdr6_rep1	Chr4	9496319	0	25	0	CHH	RPP4 solo-LTR	rdr6	Silenced
3	rdr6_rep1	Chr4	9496321	0	24	0	CHH	RPP4 solo-LTR	rdr6	Silenced
3	rdr6_rep1	Chr4	9496324	0	24	0	CHH	RPP4 solo-LTR	rdr6	Silenced
3	rdr6_rep1	Chr4	9496326	0	23	0	CHH	RPP4 solo-LTR	rdr6	Silenced
3	rdr6_rep1	Chr4	9496327	0	22	0	CHH	RPP4 solo-LTR	rdr6	Silenced
3	rdr6_rep1	Chr4	9496330	0	28	0	CHH	RPP4 solo-LTR	rdr6	Silenced
3	rdr6_rep1	Chr4	9496331	0	27	0	CHH	RPP4 solo-LTR	rdr6	Silenced
3	rdr6_rep1	Chr4	9496334	0	22	0	CHH	RPP4 solo-LTR	rdr6	Silenced
3	rdr6_rep1	Chr4	9496335	0	22	0	CHH	RPP4 solo-LTR	rdr6	Silenced
3	rdr6_rep1	Chr4	9496337	0	30	0	CHH	RPP4 solo-LTR	rdr6	Silenced
3	rdr6_rep1	Chr4	9496340	0	23	0	CHH	RPP4 solo-LTR	rdr6	Silenced
3	rdr6_rep1	Chr4	9496343	0	22	0	CHH	RPP4 solo-LTR	rdr6	Silenced
3	rdr6_rep1	Chr4	9496344	0	22	0	CHH	RPP4 solo-LTR	rdr6	Silenced
3	rdr6_rep1	Chr4	9496346	0	23	0	CHH	RPP4 solo-LTR	rdr6	Silenced
3	rdr6_rep1	Chr4	9496348	0	23	0	CHH	RPP4 solo-LTR	rdr6	Silenced
3	rdr6_rep1	Chr4	9496350	0	23	0	CHH	RPP4 solo-LTR	rdr6	Silenced
3	rdr6_rep1	Chr4	9496351	0	28	0	CG	RPP4 solo-LTR	rdr6	Silenced
3	rdr6_rep1	Chr4	9496352	0	23	0	CG	RPP4 solo-LTR	rdr6	Silenced
3	rdr6_rep1	Chr4	9496354	0	27	0	CHG	RPP4 solo-LTR	rdr6	Silenced
3	rdr6_rep1	Chr4	9496356	0	27	0	CHG	RPP4 solo-LTR	rdr6	Silenced
3	rdr6_rep1	Chr4	9496357	0	27	0	CHH	RPP4 solo-LTR	rdr6	Silenced
3	rdr6_rep1	Chr4	9496359	0	27	0	CHH	RPP4 solo-LTR	rdr6	Silenced
3	rdr6_rep1	Chr4	9496360	0	27	0	CHH	RPP4 solo-LTR	rdr6	Silenced
3	rdr6_rep1	Chr4	9496363	0	30	0	CHH	RPP4 solo-LTR	rdr6	Silenced
3	rdr6_rep1	Chr4	9496364	0	30	0	CHH	RPP4 solo-LTR	rdr6	Silenced
3	rdr6_rep1	Chr4	9496367	0	30	0	CHH	RPP4 solo-LTR	rdr6	Silenced
3	rdr6_rep1	Chr4	9496369	0	23	0	CHH	RPP4 solo-LTR	rdr6	Silenced
3	rdr6_rep1	Chr4	9496370	0	24	0	CHH	RPP4 solo-LTR	rdr6	Silenced
3	rdr6_rep1	Chr4	9496373	0	30	0	CHH	RPP4 solo-LTR	rdr6	Silenced
3	rdr6_rep1	Chr4	9496375	0	25	0	CG	RPP4 solo-LTR	rdr6	Silenced
3	rdr6_rep1	Chr4	9496376	0	32	0	CG	RPP4 solo-LTR	rdr6	Silenced
3	rdr6_rep1	Chr4	9496377	0	24	0	CHH	RPP4 solo-LTR	rdr6	Silenced
3	rdr6_rep1	Chr4	9496382	0	31	0	CHH	RPP4 solo-LTR	rdr6	Silenced
3	rdr6_rep1	Chr4	9496384	0	25	0	CHH	RPP4 solo-LTR	rdr6	Silenced
3	rdr6_rep1	Chr4	9496386	0	25	0	CHH	RPP4 solo-LTR	rdr6	Silenced
3	rdr6_rep1	Chr4	9496388	0	25	0	CG	RPP4 solo-LTR	rdr6	Silenced
3	rdr6_rep1	Chr4	9496389	0	32	0	CG	RPP4 solo-LTR	rdr6	Silenced
3	rdr6_rep1	Chr4	9496391	0	32	0	CHH	RPP4 solo-LTR	rdr6	Silenced
3	rdr6_rep1	Chr4	9496393	0	32	0	CHH	RPP4 solo-LTR	rdr6	Silenced
3	rdr6_rep1	Chr4	9496395	0	25	0	CHH	RPP4 solo-LTR	rdr6	Silenced
3	rdr6_rep1	Chr4	9496396	0	25	0	CHH	RPP4 solo-LTR	rdr6	Silenced
3	rdr6_rep1	Chr4	9496398	0	25	0	CHH	RPP4 solo-LTR	rdr6	Silenced
4	rdr6_rep2	Chr4	9496130	0	27	0	CHH	RPP4 solo-LTR	rdr6	Silenced
4	rdr6_rep2	Chr4	9496134	0	28	0	CHH	RPP4 solo-LTR	rdr6	Silenced
4	rdr6_rep2	Chr4	9496140	0	29	0	CHH	RPP4 solo-LTR	rdr6	Silenced
4	rdr6_rep2	Chr4	9496141	0	20	0	CG	RPP4 solo-LTR	rdr6	Silenced
4	rdr6_rep2	Chr4	9496142	0	30	0	CG	RPP4 solo-LTR	rdr6	Silenced
4	rdr6_rep2	Chr4	9496143	0	30	0	CHG	RPP4 solo-LTR	rdr6	Silenced
4	rdr6_rep2	Chr4	9496148	0	32	0	CHH	RPP4 solo-LTR	rdr6	Silenced
4	rdr6_rep2	Chr4	9496151	0	32	0	CHH	RPP4 solo-LTR	rdr6	Silenced
4	rdr6_rep2	Chr4	9496152	0	22	0	CHH	RPP4 solo-LTR	rdr6	Silenced
4	rdr6_rep2	Chr4	9496156	0	31	0	CHH	RPP4 solo-LTR	rdr6	Silenced
4	rdr6_rep2	Chr4	9496158	0	28	0	CHH	RPP4 solo-LTR	rdr6	Silenced
4	rdr6_rep2	Chr4	9496162	0	29	0	CHH	RPP4 solo-LTR	rdr6	Silenced
4	rdr6_rep2	Chr4	9496164	0	29	0	CHH	RPP4 solo-LTR	rdr6	Silenced
4	rdr6_rep2	Chr4	9496171	0	27	0	CHH	RPP4 solo-LTR	rdr6	Silenced
4	rdr6_rep2	Chr4	9496174	0	27	0	CHH	RPP4 solo-LTR	rdr6	Silenced
4	rdr6_rep2	Chr4	9496177	0	24	0	CHH	RPP4 solo-LTR	rdr6	Silenced
4	rdr6_rep2	Chr4	9496180	0	27	0	CHH	RPP4 solo-LTR	rdr6	Silenced
4	rdr6_rep2	Chr4	9496182	0	27	0	CHH	RPP4 solo-LTR	rdr6	Silenced
4	rdr6_rep2	Chr4	9496184	0	27	0	CHH	RPP4 solo-LTR	rdr6	Silenced
4	rdr6_rep2	Chr4	9496187	0	25	0	CHH	RPP4 solo-LTR	rdr6	Silenced
4	rdr6_rep2	Chr4	9496188	0	25	0	CHH	RPP4 solo-LTR	rdr6	Silenced
4	rdr6_rep2	Chr4	9496194	0	22	0	CHH	RPP4 solo-LTR	rdr6	Silenced
4	rdr6_rep2	Chr4	9496196	0	20	0	CHH	RPP4 solo-LTR	rdr6	Silenced
4	rdr6_rep2	Chr4	9496198	0	20	0	CHH	RPP4 solo-LTR	rdr6	Silenced
4	rdr6_rep2	Chr4	9496200	0	20	0	CHH	RPP4 solo-LTR	rdr6	Silenced
4	rdr6_rep2	Chr4	9496204	0	22	0	CHH	RPP4 solo-LTR	rdr6	Silenced
4	rdr6_rep2	Chr4	9496206	0	23	0	CHH	RPP4 solo-LTR	rdr6	Silenced
4	rdr6_rep2	Chr4	9496207	0	23	0	CHH	RPP4 solo-LTR	rdr6	Silenced
4	rdr6_rep2	Chr4	9496212	0	24	0	CHH	RPP4 solo-LTR	rdr6	Silenced
4	rdr6_rep2	Chr4	9496218	0	24	0	CHH	RPP4 solo-LTR	rdr6	Silenced
4	rdr6_rep2	Chr4	9496222	0	24	0	CHH	RPP4 solo-LTR	rdr6	Silenced
4	rdr6_rep2	Chr4	9496228	0	25	0	CHH	RPP4 solo-LTR	rdr6	Silenced
4	rdr6_rep2	Chr4	9496232	0	25	0	CHH	RPP4 solo-LTR	rdr6	Silenced
4	rdr6_rep2	Chr4	9496236	0	25	0	CHH	RPP4 solo-LTR	rdr6	Silenced
4	rdr6_rep2	Chr4	9496237	0	25	0	CHH	RPP4 solo-LTR	rdr6	Silenced
4	rdr6_rep2	Chr4	9496241	0	23	0	CHH	RPP4 solo-LTR	rdr6	Silenced
4	rdr6_rep2	Chr4	9496243	0	22	0	CHH	RPP4 solo-LTR	rdr6	Silenced
4	rdr6_rep2	Chr4	9496245	0	22	0	CHH	RPP4 solo-LTR	rdr6	Silenced
4	rdr6_rep2	Chr4	9496250	0	26	0	CHH	RPP4 solo-LTR	rdr6	Silenced
4	rdr6_rep2	Chr4	9496254	0	25	0	CHH	RPP4 solo-LTR	rdr6	Silenced
4	rdr6_rep2	Chr4	9496263	0	24	0	CHH	RPP4 solo-LTR	rdr6	Silenced
4	rdr6_rep2	Chr4	9496265	0	30	0	CHH	RPP4 solo-LTR	rdr6	Silenced
4	rdr6_rep2	Chr4	9496267	0	30	0	CHH	RPP4 solo-LTR	rdr6	Silenced
4	rdr6_rep2	Chr4	9496269	0	29	0	CHH	RPP4 solo-LTR	rdr6	Silenced
4	rdr6_rep2	Chr4	9496273	0	25	0	CHH	RPP4 solo-LTR	rdr6	Silenced
4	rdr6_rep2	Chr4	9496274	0	25	0	CHH	RPP4 solo-LTR	rdr6	Silenced
4	rdr6_rep2	Chr4	9496275	0	25	0	CHH	RPP4 solo-LTR	rdr6	Silenced
4	rdr6_rep2	Chr4	9496281	0	26	0	CHH	RPP4 solo-LTR	rdr6	Silenced
4	rdr6_rep2	Chr4	9496283	0	29	0	CHG	RPP4 solo-LTR	rdr6	Silenced
4	rdr6_rep2	Chr4	9496284	0	29	0	CG	RPP4 solo-LTR	rdr6	Silenced
4	rdr6_rep2	Chr4	9496285	0	23	0	CG	RPP4 solo-LTR	rdr6	Silenced
4	rdr6_rep2	Chr4	9496290	0	29	0	CHH	RPP4 solo-LTR	rdr6	Silenced
4	rdr6_rep2	Chr4	9496297	0	29	0	CG	RPP4 solo-LTR	rdr6	Silenced
4	rdr6_rep2	Chr4	9496298	0	22	0	CG	RPP4 solo-LTR	rdr6	Silenced
4	rdr6_rep2	Chr4	9496302	0	22	0	CHH	RPP4 solo-LTR	rdr6	Silenced
4	rdr6_rep2	Chr4	9496304	0	28	0	CHG	RPP4 solo-LTR	rdr6	Silenced
4	rdr6_rep2	Chr4	9496306	0	23	0	CHG	RPP4 solo-LTR	rdr6	Silenced
4	rdr6_rep2	Chr4	9496310	0	24	0	CHH	RPP4 solo-LTR	rdr6	Silenced
4	rdr6_rep2	Chr4	9496312	0	23	0	CHH	RPP4 solo-LTR	rdr6	Silenced
4	rdr6_rep2	Chr4	9496314	0	28	0	CHH	RPP4 solo-LTR	rdr6	Silenced
4	rdr6_rep2	Chr4	9496317	0	25	0	CHH	RPP4 solo-LTR	rdr6	Silenced
4	rdr6_rep2	Chr4	9496319	0	26	0	CHH	RPP4 solo-LTR	rdr6	Silenced
4	rdr6_rep2	Chr4	9496321	0	25	0	CHH	RPP4 solo-LTR	rdr6	Silenced
4	rdr6_rep2	Chr4	9496324	0	27	0	CHH	RPP4 solo-LTR	rdr6	Silenced
4	rdr6_rep2	Chr4	9496326	0	27	0	CHH	RPP4 solo-LTR	rdr6	Silenced
4	rdr6_rep2	Chr4	9496327	0	27	0	CHH	RPP4 solo-LTR	rdr6	Silenced
4	rdr6_rep2	Chr4	9496330	0	31	0	CHH	RPP4 solo-LTR	rdr6	Silenced
4	rdr6_rep2	Chr4	9496331	0	31	0	CHH	RPP4 solo-LTR	rdr6	Silenced
4	rdr6_rep2	Chr4	9496334	0	30	0	CHH	RPP4 solo-LTR	rdr6	Silenced
4	rdr6_rep2	Chr4	9496335	0	30	0	CHH	RPP4 solo-LTR	rdr6	Silenced
4	rdr6_rep2	Chr4	9496337	0	31	0	CHH	RPP4 solo-LTR	rdr6	Silenced
4	rdr6_rep2	Chr4	9496340	0	30	0	CHH	RPP4 solo-LTR	rdr6	Silenced
4	rdr6_rep2	Chr4	9496343	0	30	0	CHH	RPP4 solo-LTR	rdr6	Silenced
4	rdr6_rep2	Chr4	9496344	0	30	0	CHH	RPP4 solo-LTR	rdr6	Silenced
4	rdr6_rep2	Chr4	9496346	0	30	0	CHH	RPP4 solo-LTR	rdr6	Silenced
4	rdr6_rep2	Chr4	9496348	0	30	0	CHH	RPP4 solo-LTR	rdr6	Silenced
4	rdr6_rep2	Chr4	9496350	0	31	0	CHH	RPP4 solo-LTR	rdr6	Silenced
4	rdr6_rep2	Chr4	9496351	0	29	0	CG	RPP4 solo-LTR	rdr6	Silenced
4	rdr6_rep2	Chr4	9496352	0	29	0	CG	RPP4 solo-LTR	rdr6	Silenced
4	rdr6_rep2	Chr4	9496354	0	27	0	CHG	RPP4 solo-LTR	rdr6	Silenced
4	rdr6_rep2	Chr4	9496356	0	29	0	CHG	RPP4 solo-LTR	rdr6	Silenced
4	rdr6_rep2	Chr4	9496357	0	29	0	CHH	RPP4 solo-LTR	rdr6	Silenced
4	rdr6_rep2	Chr4	9496359	0	28	0	CHH	RPP4 solo-LTR	rdr6	Silenced
4	rdr6_rep2	Chr4	9496360	0	28	0	CHH	RPP4 solo-LTR	rdr6	Silenced
4	rdr6_rep2	Chr4	9496363	0	29	0	CHH	RPP4 solo-LTR	rdr6	Silenced
4	rdr6_rep2	Chr4	9496364	0	29	0	CHH	RPP4 solo-LTR	rdr6	Silenced
4	rdr6_rep2	Chr4	9496367	0	28	0	CHH	RPP4 solo-LTR	rdr6	Silenced
4	rdr6_rep2	Chr4	9496369	0	26	0	CHH	RPP4 solo-LTR	rdr6	Silenced
4	rdr6_rep2	Chr4	9496370	0	26	0	CHH	RPP4 solo-LTR	rdr6	Silenced
4	rdr6_rep2	Chr4	9496373	0	27	0	CHH	RPP4 solo-LTR	rdr6	Silenced
4	rdr6_rep2	Chr4	9496375	0	27	0	CG	RPP4 solo-LTR	rdr6	Silenced
4	rdr6_rep2	Chr4	9496376	0	27	0	CG	RPP4 solo-LTR	rdr6	Silenced
4	rdr6_rep2	Chr4	9496377	0	27	0	CHH	RPP4 solo-LTR	rdr6	Silenced
4	rdr6_rep2	Chr4	9496382	0	27	0	CHH	RPP4 solo-LTR	rdr6	Silenced
4	rdr6_rep2	Chr4	9496384	0	25	0	CHH	RPP4 solo-LTR	rdr6	Silenced
4	rdr6_rep2	Chr4	9496386	0	25	0	CHH	RPP4 solo-LTR	rdr6	Silenced
4	rdr6_rep2	Chr4	9496388	0	25	0	CG	RPP4 solo-LTR	rdr6	Silenced
4	rdr6_rep2	Chr4	9496389	0	30	0	CG	RPP4 solo-LTR	rdr6	Silenced
4	rdr6_rep2	Chr4	9496391	0	30	0	CHH	RPP4 solo-LTR	rdr6	Silenced
4	rdr6_rep2	Chr4	9496393	0	30	0	CHH	RPP4 solo-LTR	rdr6	Silenced
4	rdr6_rep2	Chr4	9496395	0	29	0	CHH	RPP4 solo-LTR	rdr6	Silenced
4	rdr6_rep2	Chr4	9496396	0	29	0	CHH	RPP4 solo-LTR	rdr6	Silenced
4	rdr6_rep2	Chr4	9496398	0	27	0	CHH	RPP4 solo-LTR	rdr6	Silenced
5	RDR6-EVD_2	Chr4	9496130	0	23	0	CHH	RPP4 solo-LTR	rdr6_F6+	Active
5	RDR6-EVD_2	Chr4	9496134	0	22	0	CHH	RPP4 solo-LTR	rdr6_F6+	Active
5	RDR6-EVD_2	Chr4	9496140	0	20	0	CHH	RPP4 solo-LTR	rdr6_F6+	Active
5	RDR6-EVD_2	Chr4	9496141	1	28	0.0344827586206897	CG	RPP4 solo-LTR	rdr6_F6+	Active
5	RDR6-EVD_2	Chr4	9496142	0	20	0	CG	RPP4 solo-LTR	rdr6_F6+	Active
5	RDR6-EVD_2	Chr4	9496143	0	21	0	CHG	RPP4 solo-LTR	rdr6_F6+	Active
5	RDR6-EVD_2	Chr4	9496148	0	21	0	CHH	RPP4 solo-LTR	rdr6_F6+	Active
5	RDR6-EVD_2	Chr4	9496151	0	21	0	CHH	RPP4 solo-LTR	rdr6_F6+	Active
5	RDR6-EVD_2	Chr4	9496152	0	29	0	CHH	RPP4 solo-LTR	rdr6_F6+	Active
5	RDR6-EVD_2	Chr4	9496156	0	20	0	CHH	RPP4 solo-LTR	rdr6_F6+	Active
5	RDR6-EVD_2	Chr4	9496158	0	20	0	CHH	RPP4 solo-LTR	rdr6_F6+	Active
5	RDR6-EVD_2	Chr4	9496162	0	20	0	CHH	RPP4 solo-LTR	rdr6_F6+	Active
5	RDR6-EVD_2	Chr4	9496164	0	20	0	CHH	RPP4 solo-LTR	rdr6_F6+	Active
5	RDR6-EVD_2	Chr4	9496171	0	21	0	CHH	RPP4 solo-LTR	rdr6_F6+	Active
5	RDR6-EVD_2	Chr4	9496174	0	22	0	CHH	RPP4 solo-LTR	rdr6_F6+	Active
5	RDR6-EVD_2	Chr4	9496177	0	33	0	CHH	RPP4 solo-LTR	rdr6_F6+	Active
5	RDR6-EVD_2	Chr4	9496180	0	23	0	CHH	RPP4 solo-LTR	rdr6_F6+	Active
5	RDR6-EVD_2	Chr4	9496182	0	24	0	CHH	RPP4 solo-LTR	rdr6_F6+	Active
5	RDR6-EVD_2	Chr4	9496184	0	23	0	CHH	RPP4 solo-LTR	rdr6_F6+	Active
5	RDR6-EVD_2	Chr4	9496187	0	23	0	CHH	RPP4 solo-LTR	rdr6_F6+	Active
5	RDR6-EVD_2	Chr4	9496188	0	23	0	CHH	RPP4 solo-LTR	rdr6_F6+	Active
5	RDR6-EVD_2	Chr4	9496194	0	22	0	CHH	RPP4 solo-LTR	rdr6_F6+	Active
5	RDR6-EVD_2	Chr4	9496196	0	22	0	CHH	RPP4 solo-LTR	rdr6_F6+	Active
5	RDR6-EVD_2	Chr4	9496198	0	22	0	CHH	RPP4 solo-LTR	rdr6_F6+	Active
5	RDR6-EVD_2	Chr4	9496200	0	22	0	CHH	RPP4 solo-LTR	rdr6_F6+	Active
5	RDR6-EVD_2	Chr4	9496204	0	22	0	CHH	RPP4 solo-LTR	rdr6_F6+	Active
5	RDR6-EVD_2	Chr4	9496206	0	32	0	CHH	RPP4 solo-LTR	rdr6_F6+	Active
5	RDR6-EVD_2	Chr4	9496207	0	32	0	CHH	RPP4 solo-LTR	rdr6_F6+	Active
5	RDR6-EVD_2	Chr4	9496212	0	33	0	CHH	RPP4 solo-LTR	rdr6_F6+	Active
5	RDR6-EVD_2	Chr4	9496218	0	24	0	CHH	RPP4 solo-LTR	rdr6_F6+	Active
5	RDR6-EVD_2	Chr4	9496222	0	23	0	CHH	RPP4 solo-LTR	rdr6_F6+	Active
5	RDR6-EVD_2	Chr4	9496228	0	24	0	CHH	RPP4 solo-LTR	rdr6_F6+	Active
5	RDR6-EVD_2	Chr4	9496232	0	25	0	CHH	RPP4 solo-LTR	rdr6_F6+	Active
5	RDR6-EVD_2	Chr4	9496236	0	36	0	CHH	RPP4 solo-LTR	rdr6_F6+	Active
5	RDR6-EVD_2	Chr4	9496237	0	36	0	CHH	RPP4 solo-LTR	rdr6_F6+	Active
5	RDR6-EVD_2	Chr4	9496241	0	27	0	CHH	RPP4 solo-LTR	rdr6_F6+	Active
5	RDR6-EVD_2	Chr4	9496243	0	27	0	CHH	RPP4 solo-LTR	rdr6_F6+	Active
5	RDR6-EVD_2	Chr4	9496245	0	27	0	CHH	RPP4 solo-LTR	rdr6_F6+	Active
5	RDR6-EVD_2	Chr4	9496250	0	32	0	CHH	RPP4 solo-LTR	rdr6_F6+	Active
5	RDR6-EVD_2	Chr4	9496254	0	25	0	CHH	RPP4 solo-LTR	rdr6_F6+	Active
5	RDR6-EVD_2	Chr4	9496263	0	24	0	CHH	RPP4 solo-LTR	rdr6_F6+	Active
5	RDR6-EVD_2	Chr4	9496265	0	32	0	CHH	RPP4 solo-LTR	rdr6_F6+	Active
5	RDR6-EVD_2	Chr4	9496267	0	32	0	CHH	RPP4 solo-LTR	rdr6_F6+	Active
5	RDR6-EVD_2	Chr4	9496269	0	32	0	CHH	RPP4 solo-LTR	rdr6_F6+	Active
5	RDR6-EVD_2	Chr4	9496273	0	24	0	CHH	RPP4 solo-LTR	rdr6_F6+	Active
5	RDR6-EVD_2	Chr4	9496274	0	24	0	CHH	RPP4 solo-LTR	rdr6_F6+	Active
5	RDR6-EVD_2	Chr4	9496275	0	24	0	CHH	RPP4 solo-LTR	rdr6_F6+	Active
5	RDR6-EVD_2	Chr4	9496281	0	23	0	CHH	RPP4 solo-LTR	rdr6_F6+	Active
5	RDR6-EVD_2	Chr4	9496283	0	31	0	CHG	RPP4 solo-LTR	rdr6_F6+	Active
5	RDR6-EVD_2	Chr4	9496284	0	30	0	CG	RPP4 solo-LTR	rdr6_F6+	Active
5	RDR6-EVD_2	Chr4	9496285	0	22	0	CG	RPP4 solo-LTR	rdr6_F6+	Active
5	RDR6-EVD_2	Chr4	9496290	0	32	0	CHH	RPP4 solo-LTR	rdr6_F6+	Active
5	RDR6-EVD_2	Chr4	9496297	0	29	0	CG	RPP4 solo-LTR	rdr6_F6+	Active
5	RDR6-EVD_2	Chr4	9496298	0	21	0	CG	RPP4 solo-LTR	rdr6_F6+	Active
5	RDR6-EVD_2	Chr4	9496302	0	23	0	CHH	RPP4 solo-LTR	rdr6_F6+	Active
5	RDR6-EVD_2	Chr4	9496304	0	28	0	CHG	RPP4 solo-LTR	rdr6_F6+	Active
5	RDR6-EVD_2	Chr4	9496306	0	24	0	CHG	RPP4 solo-LTR	rdr6_F6+	Active
5	RDR6-EVD_2	Chr4	9496310	0	24	0	CHH	RPP4 solo-LTR	rdr6_F6+	Active
5	RDR6-EVD_2	Chr4	9496312	0	24	0	CHH	RPP4 solo-LTR	rdr6_F6+	Active
5	RDR6-EVD_2	Chr4	9496314	0	31	0	CHH	RPP4 solo-LTR	rdr6_F6+	Active
5	RDR6-EVD_2	Chr4	9496317	0	24	0	CHH	RPP4 solo-LTR	rdr6_F6+	Active
5	RDR6-EVD_2	Chr4	9496319	0	27	0	CHH	RPP4 solo-LTR	rdr6_F6+	Active
5	RDR6-EVD_2	Chr4	9496321	0	27	0	CHH	RPP4 solo-LTR	rdr6_F6+	Active
5	RDR6-EVD_2	Chr4	9496324	0	27	0	CHH	RPP4 solo-LTR	rdr6_F6+	Active
5	RDR6-EVD_2	Chr4	9496326	0	26	0	CHH	RPP4 solo-LTR	rdr6_F6+	Active
5	RDR6-EVD_2	Chr4	9496327	0	26	0	CHH	RPP4 solo-LTR	rdr6_F6+	Active
5	RDR6-EVD_2	Chr4	9496330	0	31	0	CHH	RPP4 solo-LTR	rdr6_F6+	Active
5	RDR6-EVD_2	Chr4	9496331	0	30	0	CHH	RPP4 solo-LTR	rdr6_F6+	Active
5	RDR6-EVD_2	Chr4	9496334	0	25	0	CHH	RPP4 solo-LTR	rdr6_F6+	Active
5	RDR6-EVD_2	Chr4	9496335	0	26	0	CHH	RPP4 solo-LTR	rdr6_F6+	Active
5	RDR6-EVD_2	Chr4	9496337	0	29	0	CHH	RPP4 solo-LTR	rdr6_F6+	Active
5	RDR6-EVD_2	Chr4	9496340	0	26	0	CHH	RPP4 solo-LTR	rdr6_F6+	Active
5	RDR6-EVD_2	Chr4	9496343	0	27	0	CHH	RPP4 solo-LTR	rdr6_F6+	Active
5	RDR6-EVD_2	Chr4	9496344	0	27	0	CHH	RPP4 solo-LTR	rdr6_F6+	Active
5	RDR6-EVD_2	Chr4	9496346	0	28	0	CHH	RPP4 solo-LTR	rdr6_F6+	Active
5	RDR6-EVD_2	Chr4	9496348	0	27	0	CHH	RPP4 solo-LTR	rdr6_F6+	Active
5	RDR6-EVD_2	Chr4	9496350	0	28	0	CHH	RPP4 solo-LTR	rdr6_F6+	Active
5	RDR6-EVD_2	Chr4	9496351	0	30	0	CG	RPP4 solo-LTR	rdr6_F6+	Active
5	RDR6-EVD_2	Chr4	9496352	0	29	0	CG	RPP4 solo-LTR	rdr6_F6+	Active
5	RDR6-EVD_2	Chr4	9496354	0	29	0	CHG	RPP4 solo-LTR	rdr6_F6+	Active
5	RDR6-EVD_2	Chr4	9496356	0	31	0	CHG	RPP4 solo-LTR	rdr6_F6+	Active
5	RDR6-EVD_2	Chr4	9496357	0	31	0	CHH	RPP4 solo-LTR	rdr6_F6+	Active
5	RDR6-EVD_2	Chr4	9496359	0	26	0	CHH	RPP4 solo-LTR	rdr6_F6+	Active
5	RDR6-EVD_2	Chr4	9496360	0	26	0	CHH	RPP4 solo-LTR	rdr6_F6+	Active
5	RDR6-EVD_2	Chr4	9496363	0	31	0	CHH	RPP4 solo-LTR	rdr6_F6+	Active
5	RDR6-EVD_2	Chr4	9496364	0	31	0	CHH	RPP4 solo-LTR	rdr6_F6+	Active
5	RDR6-EVD_2	Chr4	9496367	0	31	0	CHH	RPP4 solo-LTR	rdr6_F6+	Active
5	RDR6-EVD_2	Chr4	9496369	0	25	0	CHH	RPP4 solo-LTR	rdr6_F6+	Active
5	RDR6-EVD_2	Chr4	9496370	0	27	0	CHH	RPP4 solo-LTR	rdr6_F6+	Active
5	RDR6-EVD_2	Chr4	9496373	0	30	0	CHH	RPP4 solo-LTR	rdr6_F6+	Active
5	RDR6-EVD_2	Chr4	9496375	0	27	0	CG	RPP4 solo-LTR	rdr6_F6+	Active
5	RDR6-EVD_2	Chr4	9496376	0	30	0	CG	RPP4 solo-LTR	rdr6_F6+	Active
5	RDR6-EVD_2	Chr4	9496377	0	28	0	CHH	RPP4 solo-LTR	rdr6_F6+	Active
5	RDR6-EVD_2	Chr4	9496382	0	32	0	CHH	RPP4 solo-LTR	rdr6_F6+	Active
5	RDR6-EVD_2	Chr4	9496384	0	27	0	CHH	RPP4 solo-LTR	rdr6_F6+	Active
5	RDR6-EVD_2	Chr4	9496386	0	27	0	CHH	RPP4 solo-LTR	rdr6_F6+	Active
5	RDR6-EVD_2	Chr4	9496388	0	27	0	CG	RPP4 solo-LTR	rdr6_F6+	Active
5	RDR6-EVD_2	Chr4	9496389	0	33	0	CG	RPP4 solo-LTR	rdr6_F6+	Active
5	RDR6-EVD_2	Chr4	9496391	0	33	0	CHH	RPP4 solo-LTR	rdr6_F6+	Active
5	RDR6-EVD_2	Chr4	9496393	0	32	0	CHH	RPP4 solo-LTR	rdr6_F6+	Active
5	RDR6-EVD_2	Chr4	9496395	0	29	0	CHH	RPP4 solo-LTR	rdr6_F6+	Active
5	RDR6-EVD_2	Chr4	9496396	0	29	0	CHH	RPP4 solo-LTR	rdr6_F6+	Active
5	RDR6-EVD_2	Chr4	9496398	0	29	0	CHH	RPP4 solo-LTR	rdr6_F6+	Active
6	RDR6-EVD_9	Chr4	9496130	0	30	0	CHH	RPP4 solo-LTR	rdr6_F6+	Active
6	RDR6-EVD_9	Chr4	9496134	0	31	0	CHH	RPP4 solo-LTR	rdr6_F6+	Active
6	RDR6-EVD_9	Chr4	9496140	0	33	0	CHH	RPP4 solo-LTR	rdr6_F6+	Active
6	RDR6-EVD_9	Chr4	9496141	2	24	0.0769230769230769	CG	RPP4 solo-LTR	rdr6_F6+	Active
6	RDR6-EVD_9	Chr4	9496142	0	32	0	CG	RPP4 solo-LTR	rdr6_F6+	Active
6	RDR6-EVD_9	Chr4	9496143	0	32	0	CHG	RPP4 solo-LTR	rdr6_F6+	Active
6	RDR6-EVD_9	Chr4	9496148	0	34	0	CHH	RPP4 solo-LTR	rdr6_F6+	Active
6	RDR6-EVD_9	Chr4	9496151	0	34	0	CHH	RPP4 solo-LTR	rdr6_F6+	Active
6	RDR6-EVD_9	Chr4	9496152	0	29	0	CHH	RPP4 solo-LTR	rdr6_F6+	Active
6	RDR6-EVD_9	Chr4	9496156	0	33	0	CHH	RPP4 solo-LTR	rdr6_F6+	Active
6	RDR6-EVD_9	Chr4	9496158	0	31	0	CHH	RPP4 solo-LTR	rdr6_F6+	Active
6	RDR6-EVD_9	Chr4	9496162	0	32	0	CHH	RPP4 solo-LTR	rdr6_F6+	Active
6	RDR6-EVD_9	Chr4	9496164	0	32	0	CHH	RPP4 solo-LTR	rdr6_F6+	Active
6	RDR6-EVD_9	Chr4	9496171	0	30	0	CHH	RPP4 solo-LTR	rdr6_F6+	Active
6	RDR6-EVD_9	Chr4	9496174	0	30	0	CHH	RPP4 solo-LTR	rdr6_F6+	Active
6	RDR6-EVD_9	Chr4	9496177	0	30	0	CHH	RPP4 solo-LTR	rdr6_F6+	Active
6	RDR6-EVD_9	Chr4	9496180	0	30	0	CHH	RPP4 solo-LTR	rdr6_F6+	Active
6	RDR6-EVD_9	Chr4	9496182	0	29	0	CHH	RPP4 solo-LTR	rdr6_F6+	Active
6	RDR6-EVD_9	Chr4	9496184	0	29	0	CHH	RPP4 solo-LTR	rdr6_F6+	Active
6	RDR6-EVD_9	Chr4	9496187	0	31	0	CHH	RPP4 solo-LTR	rdr6_F6+	Active
6	RDR6-EVD_9	Chr4	9496188	0	31	0	CHH	RPP4 solo-LTR	rdr6_F6+	Active
6	RDR6-EVD_9	Chr4	9496194	0	30	0	CHH	RPP4 solo-LTR	rdr6_F6+	Active
6	RDR6-EVD_9	Chr4	9496196	0	29	0	CHH	RPP4 solo-LTR	rdr6_F6+	Active
6	RDR6-EVD_9	Chr4	9496198	0	29	0	CHH	RPP4 solo-LTR	rdr6_F6+	Active
6	RDR6-EVD_9	Chr4	9496200	0	30	0	CHH	RPP4 solo-LTR	rdr6_F6+	Active
6	RDR6-EVD_9	Chr4	9496204	0	31	0	CHH	RPP4 solo-LTR	rdr6_F6+	Active
6	RDR6-EVD_9	Chr4	9496206	0	31	0	CHH	RPP4 solo-LTR	rdr6_F6+	Active
6	RDR6-EVD_9	Chr4	9496207	0	32	0	CHH	RPP4 solo-LTR	rdr6_F6+	Active
6	RDR6-EVD_9	Chr4	9496212	1	31	0.03125	CHH	RPP4 solo-LTR	rdr6_F6+	Active
6	RDR6-EVD_9	Chr4	9496218	0	33	0	CHH	RPP4 solo-LTR	rdr6_F6+	Active
6	RDR6-EVD_9	Chr4	9496222	0	34	0	CHH	RPP4 solo-LTR	rdr6_F6+	Active
6	RDR6-EVD_9	Chr4	9496228	0	34	0	CHH	RPP4 solo-LTR	rdr6_F6+	Active
6	RDR6-EVD_9	Chr4	9496232	0	33	0	CHH	RPP4 solo-LTR	rdr6_F6+	Active
6	RDR6-EVD_9	Chr4	9496236	1	31	0.03125	CHH	RPP4 solo-LTR	rdr6_F6+	Active
6	RDR6-EVD_9	Chr4	9496237	0	32	0	CHH	RPP4 solo-LTR	rdr6_F6+	Active
6	RDR6-EVD_9	Chr4	9496241	0	32	0	CHH	RPP4 solo-LTR	rdr6_F6+	Active
6	RDR6-EVD_9	Chr4	9496243	0	31	0	CHH	RPP4 solo-LTR	rdr6_F6+	Active
6	RDR6-EVD_9	Chr4	9496245	0	32	0	CHH	RPP4 solo-LTR	rdr6_F6+	Active
6	RDR6-EVD_9	Chr4	9496250	1	29	0.0333333333333333	CHH	RPP4 solo-LTR	rdr6_F6+	Active
6	RDR6-EVD_9	Chr4	9496254	0	30	0	CHH	RPP4 solo-LTR	rdr6_F6+	Active
6	RDR6-EVD_9	Chr4	9496263	0	30	0	CHH	RPP4 solo-LTR	rdr6_F6+	Active
6	RDR6-EVD_9	Chr4	9496265	1	33	0.0294117647058824	CHH	RPP4 solo-LTR	rdr6_F6+	Active
6	RDR6-EVD_9	Chr4	9496267	0	34	0	CHH	RPP4 solo-LTR	rdr6_F6+	Active
6	RDR6-EVD_9	Chr4	9496269	0	35	0	CHH	RPP4 solo-LTR	rdr6_F6+	Active
6	RDR6-EVD_9	Chr4	9496273	0	27	0	CHH	RPP4 solo-LTR	rdr6_F6+	Active
6	RDR6-EVD_9	Chr4	9496274	0	27	0	CHH	RPP4 solo-LTR	rdr6_F6+	Active
6	RDR6-EVD_9	Chr4	9496275	0	27	0	CHH	RPP4 solo-LTR	rdr6_F6+	Active
6	RDR6-EVD_9	Chr4	9496281	0	26	0	CHH	RPP4 solo-LTR	rdr6_F6+	Active
6	RDR6-EVD_9	Chr4	9496283	0	32	0	CHG	RPP4 solo-LTR	rdr6_F6+	Active
6	RDR6-EVD_9	Chr4	9496284	0	32	0	CG	RPP4 solo-LTR	rdr6_F6+	Active
6	RDR6-EVD_9	Chr4	9496285	0	25	0	CG	RPP4 solo-LTR	rdr6_F6+	Active
6	RDR6-EVD_9	Chr4	9496290	0	30	0	CHH	RPP4 solo-LTR	rdr6_F6+	Active
6	RDR6-EVD_9	Chr4	9496297	0	29	0	CG	RPP4 solo-LTR	rdr6_F6+	Active
6	RDR6-EVD_9	Chr4	9496298	0	22	0	CG	RPP4 solo-LTR	rdr6_F6+	Active
6	RDR6-EVD_9	Chr4	9496302	0	23	0	CHH	RPP4 solo-LTR	rdr6_F6+	Active
6	RDR6-EVD_9	Chr4	9496304	0	27	0	CHG	RPP4 solo-LTR	rdr6_F6+	Active
6	RDR6-EVD_9	Chr4	9496306	0	25	0	CHG	RPP4 solo-LTR	rdr6_F6+	Active
6	RDR6-EVD_9	Chr4	9496310	0	25	0	CHH	RPP4 solo-LTR	rdr6_F6+	Active
6	RDR6-EVD_9	Chr4	9496312	0	26	0	CHH	RPP4 solo-LTR	rdr6_F6+	Active
6	RDR6-EVD_9	Chr4	9496314	0	27	0	CHH	RPP4 solo-LTR	rdr6_F6+	Active
6	RDR6-EVD_9	Chr4	9496317	0	26	0	CHH	RPP4 solo-LTR	rdr6_F6+	Active
6	RDR6-EVD_9	Chr4	9496319	0	28	0	CHH	RPP4 solo-LTR	rdr6_F6+	Active
6	RDR6-EVD_9	Chr4	9496321	0	28	0	CHH	RPP4 solo-LTR	rdr6_F6+	Active
6	RDR6-EVD_9	Chr4	9496324	0	28	0	CHH	RPP4 solo-LTR	rdr6_F6+	Active
6	RDR6-EVD_9	Chr4	9496326	0	28	0	CHH	RPP4 solo-LTR	rdr6_F6+	Active
6	RDR6-EVD_9	Chr4	9496327	0	28	0	CHH	RPP4 solo-LTR	rdr6_F6+	Active
6	RDR6-EVD_9	Chr4	9496330	0	28	0	CHH	RPP4 solo-LTR	rdr6_F6+	Active
6	RDR6-EVD_9	Chr4	9496331	0	26	0	CHH	RPP4 solo-LTR	rdr6_F6+	Active
6	RDR6-EVD_9	Chr4	9496334	0	30	0	CHH	RPP4 solo-LTR	rdr6_F6+	Active
6	RDR6-EVD_9	Chr4	9496335	0	29	0	CHH	RPP4 solo-LTR	rdr6_F6+	Active
6	RDR6-EVD_9	Chr4	9496337	0	27	0	CHH	RPP4 solo-LTR	rdr6_F6+	Active
6	RDR6-EVD_9	Chr4	9496340	0	30	0	CHH	RPP4 solo-LTR	rdr6_F6+	Active
6	RDR6-EVD_9	Chr4	9496343	0	29	0	CHH	RPP4 solo-LTR	rdr6_F6+	Active
6	RDR6-EVD_9	Chr4	9496344	0	29	0	CHH	RPP4 solo-LTR	rdr6_F6+	Active
6	RDR6-EVD_9	Chr4	9496346	0	29	0	CHH	RPP4 solo-LTR	rdr6_F6+	Active
6	RDR6-EVD_9	Chr4	9496348	0	29	0	CHH	RPP4 solo-LTR	rdr6_F6+	Active
6	RDR6-EVD_9	Chr4	9496350	0	27	0	CHH	RPP4 solo-LTR	rdr6_F6+	Active
6	RDR6-EVD_9	Chr4	9496351	0	28	0	CG	RPP4 solo-LTR	rdr6_F6+	Active
6	RDR6-EVD_9	Chr4	9496352	0	25	0	CG	RPP4 solo-LTR	rdr6_F6+	Active
6	RDR6-EVD_9	Chr4	9496354	0	27	0	CHG	RPP4 solo-LTR	rdr6_F6+	Active
6	RDR6-EVD_9	Chr4	9496356	0	26	0	CHG	RPP4 solo-LTR	rdr6_F6+	Active
6	RDR6-EVD_9	Chr4	9496357	0	26	0	CHH	RPP4 solo-LTR	rdr6_F6+	Active
6	RDR6-EVD_9	Chr4	9496359	0	28	0	CHH	RPP4 solo-LTR	rdr6_F6+	Active
6	RDR6-EVD_9	Chr4	9496360	0	28	0	CHH	RPP4 solo-LTR	rdr6_F6+	Active
6	RDR6-EVD_9	Chr4	9496363	0	28	0	CHH	RPP4 solo-LTR	rdr6_F6+	Active
6	RDR6-EVD_9	Chr4	9496364	0	28	0	CHH	RPP4 solo-LTR	rdr6_F6+	Active
6	RDR6-EVD_9	Chr4	9496367	0	27	0	CHH	RPP4 solo-LTR	rdr6_F6+	Active
6	RDR6-EVD_9	Chr4	9496369	0	28	0	CHH	RPP4 solo-LTR	rdr6_F6+	Active
6	RDR6-EVD_9	Chr4	9496370	0	31	0	CHH	RPP4 solo-LTR	rdr6_F6+	Active
6	RDR6-EVD_9	Chr4	9496373	0	27	0	CHH	RPP4 solo-LTR	rdr6_F6+	Active
6	RDR6-EVD_9	Chr4	9496375	0	29	0	CG	RPP4 solo-LTR	rdr6_F6+	Active
6	RDR6-EVD_9	Chr4	9496376	0	27	0	CG	RPP4 solo-LTR	rdr6_F6+	Active
6	RDR6-EVD_9	Chr4	9496377	0	28	0	CHH	RPP4 solo-LTR	rdr6_F6+	Active
6	RDR6-EVD_9	Chr4	9496382	0	28	0	CHH	RPP4 solo-LTR	rdr6_F6+	Active
6	RDR6-EVD_9	Chr4	9496384	0	29	0	CHH	RPP4 solo-LTR	rdr6_F6+	Active
6	RDR6-EVD_9	Chr4	9496386	0	30	0	CHH	RPP4 solo-LTR	rdr6_F6+	Active
6	RDR6-EVD_9	Chr4	9496388	0	30	0	CG	RPP4 solo-LTR	rdr6_F6+	Active
6	RDR6-EVD_9	Chr4	9496389	0	30	0	CG	RPP4 solo-LTR	rdr6_F6+	Active
6	RDR6-EVD_9	Chr4	9496391	0	29	0	CHH	RPP4 solo-LTR	rdr6_F6+	Active
6	RDR6-EVD_9	Chr4	9496393	0	29	0	CHH	RPP4 solo-LTR	rdr6_F6+	Active
6	RDR6-EVD_9	Chr4	9496395	0	34	0	CHH	RPP4 solo-LTR	rdr6_F6+	Active
6	RDR6-EVD_9	Chr4	9496396	0	34	0	CHH	RPP4 solo-LTR	rdr6_F6+	Active
6	RDR6-EVD_9	Chr4	9496398	0	33	0	CHH	RPP4 solo-LTR	rdr6_F6+	Active
7	RDR6-EVD_1	Chr4	9496130	4	26	0.133333333333333	CHH	RPP4 solo-LTR	rdr6_F6+	Silenced
7	RDR6-EVD_1	Chr4	9496134	9	22	0.290322580645161	CHH	RPP4 solo-LTR	rdr6_F6+	Silenced
7	RDR6-EVD_1	Chr4	9496140	8	21	0.275862068965517	CHH	RPP4 solo-LTR	rdr6_F6+	Silenced
7	RDR6-EVD_1	Chr4	9496141	17	10	0.62962962962963	CG	RPP4 solo-LTR	rdr6_F6+	Silenced
7	RDR6-EVD_1	Chr4	9496142	17	12	0.586206896551724	CG	RPP4 solo-LTR	rdr6_F6+	Silenced
7	RDR6-EVD_1	Chr4	9496143	18	11	0.620689655172414	CHG	RPP4 solo-LTR	rdr6_F6+	Silenced
7	RDR6-EVD_1	Chr4	9496148	18	11	0.620689655172414	CHH	RPP4 solo-LTR	rdr6_F6+	Silenced
7	RDR6-EVD_1	Chr4	9496151	14	15	0.482758620689655	CHH	RPP4 solo-LTR	rdr6_F6+	Silenced
7	RDR6-EVD_1	Chr4	9496152	8	19	0.296296296296296	CHH	RPP4 solo-LTR	rdr6_F6+	Silenced
7	RDR6-EVD_1	Chr4	9496156	16	14	0.533333333333333	CHH	RPP4 solo-LTR	rdr6_F6+	Silenced
7	RDR6-EVD_1	Chr4	9496158	17	13	0.566666666666667	CHH	RPP4 solo-LTR	rdr6_F6+	Silenced
7	RDR6-EVD_1	Chr4	9496162	16	15	0.516129032258065	CHH	RPP4 solo-LTR	rdr6_F6+	Silenced
7	RDR6-EVD_1	Chr4	9496164	14	16	0.466666666666667	CHH	RPP4 solo-LTR	rdr6_F6+	Silenced
7	RDR6-EVD_1	Chr4	9496171	15	16	0.483870967741935	CHH	RPP4 solo-LTR	rdr6_F6+	Silenced
7	RDR6-EVD_1	Chr4	9496174	13	17	0.433333333333333	CHH	RPP4 solo-LTR	rdr6_F6+	Silenced
7	RDR6-EVD_1	Chr4	9496177	9	14	0.391304347826087	CHH	RPP4 solo-LTR	rdr6_F6+	Silenced
7	RDR6-EVD_1	Chr4	9496180	17	14	0.548387096774194	CHH	RPP4 solo-LTR	rdr6_F6+	Silenced
7	RDR6-EVD_1	Chr4	9496182	12	19	0.387096774193548	CHH	RPP4 solo-LTR	rdr6_F6+	Silenced
7	RDR6-EVD_1	Chr4	9496184	14	16	0.466666666666667	CHH	RPP4 solo-LTR	rdr6_F6+	Silenced
7	RDR6-EVD_1	Chr4	9496187	12	19	0.387096774193548	CHH	RPP4 solo-LTR	rdr6_F6+	Silenced
7	RDR6-EVD_1	Chr4	9496188	17	14	0.548387096774194	CHH	RPP4 solo-LTR	rdr6_F6+	Silenced
7	RDR6-EVD_1	Chr4	9496194	11	19	0.366666666666667	CHH	RPP4 solo-LTR	rdr6_F6+	Silenced
7	RDR6-EVD_1	Chr4	9496196	11	19	0.366666666666667	CHH	RPP4 solo-LTR	rdr6_F6+	Silenced
7	RDR6-EVD_1	Chr4	9496198	12	18	0.4	CHH	RPP4 solo-LTR	rdr6_F6+	Silenced
7	RDR6-EVD_1	Chr4	9496200	13	17	0.433333333333333	CHH	RPP4 solo-LTR	rdr6_F6+	Silenced
7	RDR6-EVD_1	Chr4	9496204	9	22	0.290322580645161	CHH	RPP4 solo-LTR	rdr6_F6+	Silenced
7	RDR6-EVD_1	Chr4	9496206	1	19	0.05	CHH	RPP4 solo-LTR	rdr6_F6+	Silenced
7	RDR6-EVD_1	Chr4	9496207	7	13	0.35	CHH	RPP4 solo-LTR	rdr6_F6+	Silenced
7	RDR6-EVD_1	Chr4	9496212	7	14	0.333333333333333	CHH	RPP4 solo-LTR	rdr6_F6+	Silenced
7	RDR6-EVD_1	Chr4	9496218	16	17	0.484848484848485	CHH	RPP4 solo-LTR	rdr6_F6+	Silenced
7	RDR6-EVD_1	Chr4	9496222	16	15	0.516129032258065	CHH	RPP4 solo-LTR	rdr6_F6+	Silenced
7	RDR6-EVD_1	Chr4	9496228	18	12	0.6	CHH	RPP4 solo-LTR	rdr6_F6+	Silenced
7	RDR6-EVD_1	Chr4	9496232	19	11	0.633333333333333	CHH	RPP4 solo-LTR	rdr6_F6+	Silenced
7	RDR6-EVD_1	Chr4	9496236	13	9	0.590909090909091	CHH	RPP4 solo-LTR	rdr6_F6+	Silenced
7	RDR6-EVD_1	Chr4	9496237	14	6	0.7	CHH	RPP4 solo-LTR	rdr6_F6+	Silenced
7	RDR6-EVD_1	Chr4	9496241	18	9	0.666666666666667	CHH	RPP4 solo-LTR	rdr6_F6+	Silenced
7	RDR6-EVD_1	Chr4	9496243	13	14	0.481481481481481	CHH	RPP4 solo-LTR	rdr6_F6+	Silenced
7	RDR6-EVD_1	Chr4	9496245	15	12	0.555555555555556	CHH	RPP4 solo-LTR	rdr6_F6+	Silenced
7	RDR6-EVD_1	Chr4	9496250	10	9	0.526315789473684	CHH	RPP4 solo-LTR	rdr6_F6+	Silenced
7	RDR6-EVD_1	Chr4	9496254	14	13	0.518518518518518	CHH	RPP4 solo-LTR	rdr6_F6+	Silenced
7	RDR6-EVD_1	Chr4	9496263	22	7	0.758620689655172	CHH	RPP4 solo-LTR	rdr6_F6+	Silenced
7	RDR6-EVD_1	Chr4	9496265	10	8	0.555555555555556	CHH	RPP4 solo-LTR	rdr6_F6+	Silenced
7	RDR6-EVD_1	Chr4	9496267	12	6	0.666666666666667	CHH	RPP4 solo-LTR	rdr6_F6+	Silenced
7	RDR6-EVD_1	Chr4	9496269	14	5	0.736842105263158	CHH	RPP4 solo-LTR	rdr6_F6+	Silenced
7	RDR6-EVD_1	Chr4	9496273	20	9	0.689655172413793	CHH	RPP4 solo-LTR	rdr6_F6+	Silenced
7	RDR6-EVD_1	Chr4	9496274	19	10	0.655172413793103	CHH	RPP4 solo-LTR	rdr6_F6+	Silenced
7	RDR6-EVD_1	Chr4	9496275	23	6	0.793103448275862	CHH	RPP4 solo-LTR	rdr6_F6+	Silenced
7	RDR6-EVD_1	Chr4	9496281	19	7	0.730769230769231	CHH	RPP4 solo-LTR	rdr6_F6+	Silenced
7	RDR6-EVD_1	Chr4	9496283	15	7	0.681818181818182	CHG	RPP4 solo-LTR	rdr6_F6+	Silenced
7	RDR6-EVD_1	Chr4	9496284	19	3	0.863636363636364	CG	RPP4 solo-LTR	rdr6_F6+	Silenced
7	RDR6-EVD_1	Chr4	9496285	25	2	0.925925925925926	CG	RPP4 solo-LTR	rdr6_F6+	Silenced
7	RDR6-EVD_1	Chr4	9496290	12	7	0.631578947368421	CHH	RPP4 solo-LTR	rdr6_F6+	Silenced
7	RDR6-EVD_1	Chr4	9496297	15	4	0.789473684210526	CG	RPP4 solo-LTR	rdr6_F6+	Silenced
7	RDR6-EVD_1	Chr4	9496298	28	2	0.933333333333333	CG	RPP4 solo-LTR	rdr6_F6+	Silenced
7	RDR6-EVD_1	Chr4	9496302	23	7	0.766666666666667	CHH	RPP4 solo-LTR	rdr6_F6+	Silenced
7	RDR6-EVD_1	Chr4	9496304	18	2	0.9	CHG	RPP4 solo-LTR	rdr6_F6+	Silenced
7	RDR6-EVD_1	Chr4	9496306	26	4	0.866666666666667	CHG	RPP4 solo-LTR	rdr6_F6+	Silenced
7	RDR6-EVD_1	Chr4	9496310	21	10	0.67741935483871	CHH	RPP4 solo-LTR	rdr6_F6+	Silenced
7	RDR6-EVD_1	Chr4	9496312	22	9	0.709677419354839	CHH	RPP4 solo-LTR	rdr6_F6+	Silenced
7	RDR6-EVD_1	Chr4	9496314	11	8	0.578947368421053	CHH	RPP4 solo-LTR	rdr6_F6+	Silenced
7	RDR6-EVD_1	Chr4	9496317	21	9	0.7	CHH	RPP4 solo-LTR	rdr6_F6+	Silenced
7	RDR6-EVD_1	Chr4	9496319	22	7	0.758620689655172	CHH	RPP4 solo-LTR	rdr6_F6+	Silenced
7	RDR6-EVD_1	Chr4	9496321	21	8	0.724137931034483	CHH	RPP4 solo-LTR	rdr6_F6+	Silenced
7	RDR6-EVD_1	Chr4	9496324	26	3	0.896551724137931	CHH	RPP4 solo-LTR	rdr6_F6+	Silenced
7	RDR6-EVD_1	Chr4	9496326	21	6	0.777777777777778	CHH	RPP4 solo-LTR	rdr6_F6+	Silenced
7	RDR6-EVD_1	Chr4	9496327	18	9	0.666666666666667	CHH	RPP4 solo-LTR	rdr6_F6+	Silenced
7	RDR6-EVD_1	Chr4	9496330	8	11	0.421052631578947	CHH	RPP4 solo-LTR	rdr6_F6+	Silenced
7	RDR6-EVD_1	Chr4	9496331	9	10	0.473684210526316	CHH	RPP4 solo-LTR	rdr6_F6+	Silenced
7	RDR6-EVD_1	Chr4	9496334	23	6	0.793103448275862	CHH	RPP4 solo-LTR	rdr6_F6+	Silenced
7	RDR6-EVD_1	Chr4	9496335	20	8	0.714285714285714	CHH	RPP4 solo-LTR	rdr6_F6+	Silenced
7	RDR6-EVD_1	Chr4	9496337	7	9	0.4375	CHH	RPP4 solo-LTR	rdr6_F6+	Silenced
7	RDR6-EVD_1	Chr4	9496340	23	4	0.851851851851852	CHH	RPP4 solo-LTR	rdr6_F6+	Silenced
7	RDR6-EVD_1	Chr4	9496343	16	12	0.571428571428571	CHH	RPP4 solo-LTR	rdr6_F6+	Silenced
7	RDR6-EVD_1	Chr4	9496344	15	13	0.535714285714286	CHH	RPP4 solo-LTR	rdr6_F6+	Silenced
7	RDR6-EVD_1	Chr4	9496346	18	10	0.642857142857143	CHH	RPP4 solo-LTR	rdr6_F6+	Silenced
7	RDR6-EVD_1	Chr4	9496348	20	9	0.689655172413793	CHH	RPP4 solo-LTR	rdr6_F6+	Silenced
7	RDR6-EVD_1	Chr4	9496350	12	17	0.413793103448276	CHH	RPP4 solo-LTR	rdr6_F6+	Silenced
7	RDR6-EVD_1	Chr4	9496351	20	1	0.952380952380952	CG	RPP4 solo-LTR	rdr6_F6+	Silenced
7	RDR6-EVD_1	Chr4	9496352	26	1	0.962962962962963	CG	RPP4 solo-LTR	rdr6_F6+	Silenced
7	RDR6-EVD_1	Chr4	9496354	15	6	0.714285714285714	CHG	RPP4 solo-LTR	rdr6_F6+	Silenced
7	RDR6-EVD_1	Chr4	9496356	16	10	0.615384615384615	CHG	RPP4 solo-LTR	rdr6_F6+	Silenced
7	RDR6-EVD_1	Chr4	9496357	9	17	0.346153846153846	CHH	RPP4 solo-LTR	rdr6_F6+	Silenced
7	RDR6-EVD_1	Chr4	9496359	5	17	0.227272727272727	CHH	RPP4 solo-LTR	rdr6_F6+	Silenced
7	RDR6-EVD_1	Chr4	9496360	7	15	0.318181818181818	CHH	RPP4 solo-LTR	rdr6_F6+	Silenced
7	RDR6-EVD_1	Chr4	9496363	11	14	0.44	CHH	RPP4 solo-LTR	rdr6_F6+	Silenced
7	RDR6-EVD_1	Chr4	9496364	6	19	0.24	CHH	RPP4 solo-LTR	rdr6_F6+	Silenced
7	RDR6-EVD_1	Chr4	9496367	13	11	0.541666666666667	CHH	RPP4 solo-LTR	rdr6_F6+	Silenced
7	RDR6-EVD_1	Chr4	9496369	8	15	0.347826086956522	CHH	RPP4 solo-LTR	rdr6_F6+	Silenced
7	RDR6-EVD_1	Chr4	9496370	9	15	0.375	CHH	RPP4 solo-LTR	rdr6_F6+	Silenced
7	RDR6-EVD_1	Chr4	9496373	7	18	0.28	CHH	RPP4 solo-LTR	rdr6_F6+	Silenced
7	RDR6-EVD_1	Chr4	9496375	22	3	0.88	CG	RPP4 solo-LTR	rdr6_F6+	Silenced
7	RDR6-EVD_1	Chr4	9496376	23	3	0.884615384615385	CG	RPP4 solo-LTR	rdr6_F6+	Silenced
7	RDR6-EVD_1	Chr4	9496377	9	16	0.36	CHH	RPP4 solo-LTR	rdr6_F6+	Silenced
7	RDR6-EVD_1	Chr4	9496382	12	15	0.444444444444444	CHH	RPP4 solo-LTR	rdr6_F6+	Silenced
7	RDR6-EVD_1	Chr4	9496384	10	17	0.37037037037037	CHH	RPP4 solo-LTR	rdr6_F6+	Silenced
7	RDR6-EVD_1	Chr4	9496386	11	16	0.407407407407407	CHH	RPP4 solo-LTR	rdr6_F6+	Silenced
7	RDR6-EVD_1	Chr4	9496388	23	5	0.821428571428571	CG	RPP4 solo-LTR	rdr6_F6+	Silenced
7	RDR6-EVD_1	Chr4	9496389	21	7	0.75	CG	RPP4 solo-LTR	rdr6_F6+	Silenced
7	RDR6-EVD_1	Chr4	9496391	12	16	0.428571428571429	CHH	RPP4 solo-LTR	rdr6_F6+	Silenced
7	RDR6-EVD_1	Chr4	9496393	8	18	0.307692307692308	CHH	RPP4 solo-LTR	rdr6_F6+	Silenced
7	RDR6-EVD_1	Chr4	9496395	17	13	0.566666666666667	CHH	RPP4 solo-LTR	rdr6_F6+	Silenced
7	RDR6-EVD_1	Chr4	9496396	21	9	0.7	CHH	RPP4 solo-LTR	rdr6_F6+	Silenced
7	RDR6-EVD_1	Chr4	9496398	20	11	0.645161290322581	CHH	RPP4 solo-LTR	rdr6_F6+	Silenced
8	RDR6-EVD_7	Chr4	9496130	6	27	0.181818181818182	CHH	RPP4 solo-LTR	rdr6_F6+	Silenced
8	RDR6-EVD_7	Chr4	9496134	8	26	0.235294117647059	CHH	RPP4 solo-LTR	rdr6_F6+	Silenced
8	RDR6-EVD_7	Chr4	9496140	6	30	0.166666666666667	CHH	RPP4 solo-LTR	rdr6_F6+	Silenced
8	RDR6-EVD_7	Chr4	9496141	20	11	0.645161290322581	CG	RPP4 solo-LTR	rdr6_F6+	Silenced
8	RDR6-EVD_7	Chr4	9496142	28	9	0.756756756756757	CG	RPP4 solo-LTR	rdr6_F6+	Silenced
8	RDR6-EVD_7	Chr4	9496143	15	22	0.405405405405405	CHG	RPP4 solo-LTR	rdr6_F6+	Silenced
8	RDR6-EVD_7	Chr4	9496148	14	22	0.388888888888889	CHH	RPP4 solo-LTR	rdr6_F6+	Silenced
8	RDR6-EVD_7	Chr4	9496151	14	22	0.388888888888889	CHH	RPP4 solo-LTR	rdr6_F6+	Silenced
8	RDR6-EVD_7	Chr4	9496152	13	20	0.393939393939394	CHH	RPP4 solo-LTR	rdr6_F6+	Silenced
8	RDR6-EVD_7	Chr4	9496156	15	20	0.428571428571429	CHH	RPP4 solo-LTR	rdr6_F6+	Silenced
8	RDR6-EVD_7	Chr4	9496158	16	19	0.457142857142857	CHH	RPP4 solo-LTR	rdr6_F6+	Silenced
8	RDR6-EVD_7	Chr4	9496162	13	20	0.393939393939394	CHH	RPP4 solo-LTR	rdr6_F6+	Silenced
8	RDR6-EVD_7	Chr4	9496164	13	21	0.382352941176471	CHH	RPP4 solo-LTR	rdr6_F6+	Silenced
8	RDR6-EVD_7	Chr4	9496171	12	18	0.4	CHH	RPP4 solo-LTR	rdr6_F6+	Silenced
8	RDR6-EVD_7	Chr4	9496174	15	16	0.483870967741935	CHH	RPP4 solo-LTR	rdr6_F6+	Silenced
8	RDR6-EVD_7	Chr4	9496177	13	19	0.40625	CHH	RPP4 solo-LTR	rdr6_F6+	Silenced
8	RDR6-EVD_7	Chr4	9496180	12	19	0.387096774193548	CHH	RPP4 solo-LTR	rdr6_F6+	Silenced
8	RDR6-EVD_7	Chr4	9496182	9	21	0.3	CHH	RPP4 solo-LTR	rdr6_F6+	Silenced
8	RDR6-EVD_7	Chr4	9496184	12	18	0.4	CHH	RPP4 solo-LTR	rdr6_F6+	Silenced
8	RDR6-EVD_7	Chr4	9496187	10	19	0.344827586206897	CHH	RPP4 solo-LTR	rdr6_F6+	Silenced
8	RDR6-EVD_7	Chr4	9496188	8	21	0.275862068965517	CHH	RPP4 solo-LTR	rdr6_F6+	Silenced
8	RDR6-EVD_7	Chr4	9496194	8	24	0.25	CHH	RPP4 solo-LTR	rdr6_F6+	Silenced
8	RDR6-EVD_7	Chr4	9496196	4	28	0.125	CHH	RPP4 solo-LTR	rdr6_F6+	Silenced
8	RDR6-EVD_7	Chr4	9496198	7	25	0.21875	CHH	RPP4 solo-LTR	rdr6_F6+	Silenced
8	RDR6-EVD_7	Chr4	9496200	11	22	0.333333333333333	CHH	RPP4 solo-LTR	rdr6_F6+	Silenced
8	RDR6-EVD_7	Chr4	9496204	8	24	0.25	CHH	RPP4 solo-LTR	rdr6_F6+	Silenced
8	RDR6-EVD_7	Chr4	9496206	7	25	0.21875	CHH	RPP4 solo-LTR	rdr6_F6+	Silenced
8	RDR6-EVD_7	Chr4	9496207	10	22	0.3125	CHH	RPP4 solo-LTR	rdr6_F6+	Silenced
8	RDR6-EVD_7	Chr4	9496212	11	23	0.323529411764706	CHH	RPP4 solo-LTR	rdr6_F6+	Silenced
8	RDR6-EVD_7	Chr4	9496218	16	18	0.470588235294118	CHH	RPP4 solo-LTR	rdr6_F6+	Silenced
8	RDR6-EVD_7	Chr4	9496222	19	13	0.59375	CHH	RPP4 solo-LTR	rdr6_F6+	Silenced
8	RDR6-EVD_7	Chr4	9496228	18	14	0.5625	CHH	RPP4 solo-LTR	rdr6_F6+	Silenced
8	RDR6-EVD_7	Chr4	9496232	22	11	0.666666666666667	CHH	RPP4 solo-LTR	rdr6_F6+	Silenced
8	RDR6-EVD_7	Chr4	9496236	15	17	0.46875	CHH	RPP4 solo-LTR	rdr6_F6+	Silenced
8	RDR6-EVD_7	Chr4	9496237	19	13	0.59375	CHH	RPP4 solo-LTR	rdr6_F6+	Silenced
8	RDR6-EVD_7	Chr4	9496241	19	16	0.542857142857143	CHH	RPP4 solo-LTR	rdr6_F6+	Silenced
8	RDR6-EVD_7	Chr4	9496243	20	15	0.571428571428571	CHH	RPP4 solo-LTR	rdr6_F6+	Silenced
8	RDR6-EVD_7	Chr4	9496245	21	14	0.6	CHH	RPP4 solo-LTR	rdr6_F6+	Silenced
8	RDR6-EVD_7	Chr4	9496250	17	15	0.53125	CHH	RPP4 solo-LTR	rdr6_F6+	Silenced
8	RDR6-EVD_7	Chr4	9496254	20	16	0.555555555555556	CHH	RPP4 solo-LTR	rdr6_F6+	Silenced
8	RDR6-EVD_7	Chr4	9496263	18	15	0.545454545454545	CHH	RPP4 solo-LTR	rdr6_F6+	Silenced
8	RDR6-EVD_7	Chr4	9496265	20	17	0.540540540540541	CHH	RPP4 solo-LTR	rdr6_F6+	Silenced
8	RDR6-EVD_7	Chr4	9496267	21	16	0.567567567567568	CHH	RPP4 solo-LTR	rdr6_F6+	Silenced
8	RDR6-EVD_7	Chr4	9496269	24	13	0.648648648648649	CHH	RPP4 solo-LTR	rdr6_F6+	Silenced
8	RDR6-EVD_7	Chr4	9496273	20	16	0.555555555555556	CHH	RPP4 solo-LTR	rdr6_F6+	Silenced
8	RDR6-EVD_7	Chr4	9496274	17	19	0.472222222222222	CHH	RPP4 solo-LTR	rdr6_F6+	Silenced
8	RDR6-EVD_7	Chr4	9496275	18	18	0.5	CHH	RPP4 solo-LTR	rdr6_F6+	Silenced
8	RDR6-EVD_7	Chr4	9496281	18	16	0.529411764705882	CHH	RPP4 solo-LTR	rdr6_F6+	Silenced
8	RDR6-EVD_7	Chr4	9496283	24	13	0.648648648648649	CHG	RPP4 solo-LTR	rdr6_F6+	Silenced
8	RDR6-EVD_7	Chr4	9496284	30	6	0.833333333333333	CG	RPP4 solo-LTR	rdr6_F6+	Silenced
8	RDR6-EVD_7	Chr4	9496285	28	6	0.823529411764706	CG	RPP4 solo-LTR	rdr6_F6+	Silenced
8	RDR6-EVD_7	Chr4	9496290	22	13	0.628571428571429	CHH	RPP4 solo-LTR	rdr6_F6+	Silenced
8	RDR6-EVD_7	Chr4	9496297	29	4	0.878787878787879	CG	RPP4 solo-LTR	rdr6_F6+	Silenced
8	RDR6-EVD_7	Chr4	9496298	28	4	0.875	CG	RPP4 solo-LTR	rdr6_F6+	Silenced
8	RDR6-EVD_7	Chr4	9496302	20	13	0.606060606060606	CHH	RPP4 solo-LTR	rdr6_F6+	Silenced
8	RDR6-EVD_7	Chr4	9496304	27	4	0.870967741935484	CHG	RPP4 solo-LTR	rdr6_F6+	Silenced
8	RDR6-EVD_7	Chr4	9496306	26	6	0.8125	CHG	RPP4 solo-LTR	rdr6_F6+	Silenced
8	RDR6-EVD_7	Chr4	9496310	19	13	0.59375	CHH	RPP4 solo-LTR	rdr6_F6+	Silenced
8	RDR6-EVD_7	Chr4	9496312	21	11	0.65625	CHH	RPP4 solo-LTR	rdr6_F6+	Silenced
8	RDR6-EVD_7	Chr4	9496314	18	13	0.580645161290323	CHH	RPP4 solo-LTR	rdr6_F6+	Silenced
8	RDR6-EVD_7	Chr4	9496317	19	13	0.59375	CHH	RPP4 solo-LTR	rdr6_F6+	Silenced
8	RDR6-EVD_7	Chr4	9496319	21	12	0.636363636363636	CHH	RPP4 solo-LTR	rdr6_F6+	Silenced
8	RDR6-EVD_7	Chr4	9496321	21	14	0.6	CHH	RPP4 solo-LTR	rdr6_F6+	Silenced
8	RDR6-EVD_7	Chr4	9496324	22	12	0.647058823529412	CHH	RPP4 solo-LTR	rdr6_F6+	Silenced
8	RDR6-EVD_7	Chr4	9496326	16	17	0.484848484848485	CHH	RPP4 solo-LTR	rdr6_F6+	Silenced
8	RDR6-EVD_7	Chr4	9496327	18	15	0.545454545454545	CHH	RPP4 solo-LTR	rdr6_F6+	Silenced
8	RDR6-EVD_7	Chr4	9496330	15	19	0.441176470588235	CHH	RPP4 solo-LTR	rdr6_F6+	Silenced
8	RDR6-EVD_7	Chr4	9496331	20	13	0.606060606060606	CHH	RPP4 solo-LTR	rdr6_F6+	Silenced
8	RDR6-EVD_7	Chr4	9496334	20	13	0.606060606060606	CHH	RPP4 solo-LTR	rdr6_F6+	Silenced
8	RDR6-EVD_7	Chr4	9496335	18	15	0.545454545454545	CHH	RPP4 solo-LTR	rdr6_F6+	Silenced
8	RDR6-EVD_7	Chr4	9496337	13	22	0.371428571428571	CHH	RPP4 solo-LTR	rdr6_F6+	Silenced
8	RDR6-EVD_7	Chr4	9496340	21	14	0.6	CHH	RPP4 solo-LTR	rdr6_F6+	Silenced
8	RDR6-EVD_7	Chr4	9496343	19	15	0.558823529411765	CHH	RPP4 solo-LTR	rdr6_F6+	Silenced
8	RDR6-EVD_7	Chr4	9496344	20	13	0.606060606060606	CHH	RPP4 solo-LTR	rdr6_F6+	Silenced
8	RDR6-EVD_7	Chr4	9496346	22	11	0.666666666666667	CHH	RPP4 solo-LTR	rdr6_F6+	Silenced
8	RDR6-EVD_7	Chr4	9496348	22	9	0.709677419354839	CHH	RPP4 solo-LTR	rdr6_F6+	Silenced
8	RDR6-EVD_7	Chr4	9496350	16	16	0.5	CHH	RPP4 solo-LTR	rdr6_F6+	Silenced
8	RDR6-EVD_7	Chr4	9496351	30	4	0.882352941176471	CG	RPP4 solo-LTR	rdr6_F6+	Silenced
8	RDR6-EVD_7	Chr4	9496352	31	1	0.96875	CG	RPP4 solo-LTR	rdr6_F6+	Silenced
8	RDR6-EVD_7	Chr4	9496354	24	10	0.705882352941177	CHG	RPP4 solo-LTR	rdr6_F6+	Silenced
8	RDR6-EVD_7	Chr4	9496356	25	7	0.78125	CHG	RPP4 solo-LTR	rdr6_F6+	Silenced
8	RDR6-EVD_7	Chr4	9496357	15	17	0.46875	CHH	RPP4 solo-LTR	rdr6_F6+	Silenced
8	RDR6-EVD_7	Chr4	9496359	4	29	0.121212121212121	CHH	RPP4 solo-LTR	rdr6_F6+	Silenced
8	RDR6-EVD_7	Chr4	9496360	14	19	0.424242424242424	CHH	RPP4 solo-LTR	rdr6_F6+	Silenced
8	RDR6-EVD_7	Chr4	9496363	20	14	0.588235294117647	CHH	RPP4 solo-LTR	rdr6_F6+	Silenced
8	RDR6-EVD_7	Chr4	9496364	16	18	0.470588235294118	CHH	RPP4 solo-LTR	rdr6_F6+	Silenced
8	RDR6-EVD_7	Chr4	9496367	17	17	0.5	CHH	RPP4 solo-LTR	rdr6_F6+	Silenced
8	RDR6-EVD_7	Chr4	9496369	13	19	0.40625	CHH	RPP4 solo-LTR	rdr6_F6+	Silenced
8	RDR6-EVD_7	Chr4	9496370	12	20	0.375	CHH	RPP4 solo-LTR	rdr6_F6+	Silenced
8	RDR6-EVD_7	Chr4	9496373	13	22	0.371428571428571	CHH	RPP4 solo-LTR	rdr6_F6+	Silenced
8	RDR6-EVD_7	Chr4	9496375	24	8	0.75	CG	RPP4 solo-LTR	rdr6_F6+	Silenced
8	RDR6-EVD_7	Chr4	9496376	22	13	0.628571428571429	CG	RPP4 solo-LTR	rdr6_F6+	Silenced
8	RDR6-EVD_7	Chr4	9496377	13	18	0.419354838709677	CHH	RPP4 solo-LTR	rdr6_F6+	Silenced
8	RDR6-EVD_7	Chr4	9496382	20	13	0.606060606060606	CHH	RPP4 solo-LTR	rdr6_F6+	Silenced
8	RDR6-EVD_7	Chr4	9496384	9	22	0.290322580645161	CHH	RPP4 solo-LTR	rdr6_F6+	Silenced
8	RDR6-EVD_7	Chr4	9496386	11	20	0.354838709677419	CHH	RPP4 solo-LTR	rdr6_F6+	Silenced
8	RDR6-EVD_7	Chr4	9496388	12	20	0.375	CG	RPP4 solo-LTR	rdr6_F6+	Silenced
8	RDR6-EVD_7	Chr4	9496389	16	16	0.5	CG	RPP4 solo-LTR	rdr6_F6+	Silenced
8	RDR6-EVD_7	Chr4	9496391	19	12	0.612903225806452	CHH	RPP4 solo-LTR	rdr6_F6+	Silenced
8	RDR6-EVD_7	Chr4	9496393	16	15	0.516129032258065	CHH	RPP4 solo-LTR	rdr6_F6+	Silenced
8	RDR6-EVD_7	Chr4	9496395	16	18	0.470588235294118	CHH	RPP4 solo-LTR	rdr6_F6+	Silenced
8	RDR6-EVD_7	Chr4	9496396	18	16	0.529411764705882	CHH	RPP4 solo-LTR	rdr6_F6+	Silenced
8	RDR6-EVD_7	Chr4	9496398	18	18	0.5	CHH	RPP4 solo-LTR	rdr6_F6+	Silenced
9	rdr6-EVD_8	Chr4	9496130	0	29	0	CHH	RPP4 solo-LTR	rdr6_F6-	Active
9	rdr6-EVD_8	Chr4	9496134	0	30	0	CHH	RPP4 solo-LTR	rdr6_F6-	Active
9	rdr6-EVD_8	Chr4	9496140	0	32	0	CHH	RPP4 solo-LTR	rdr6_F6-	Active
9	rdr6-EVD_8	Chr4	9496141	0	22	0	CG	RPP4 solo-LTR	rdr6_F6-	Active
9	rdr6-EVD_8	Chr4	9496142	0	32	0	CG	RPP4 solo-LTR	rdr6_F6-	Active
9	rdr6-EVD_8	Chr4	9496143	0	33	0	CHG	RPP4 solo-LTR	rdr6_F6-	Active
9	rdr6-EVD_8	Chr4	9496148	0	33	0	CHH	RPP4 solo-LTR	rdr6_F6-	Active
9	rdr6-EVD_8	Chr4	9496151	0	32	0	CHH	RPP4 solo-LTR	rdr6_F6-	Active
9	rdr6-EVD_8	Chr4	9496152	0	24	0	CHH	RPP4 solo-LTR	rdr6_F6-	Active
9	rdr6-EVD_8	Chr4	9496156	0	30	0	CHH	RPP4 solo-LTR	rdr6_F6-	Active
9	rdr6-EVD_8	Chr4	9496158	0	30	0	CHH	RPP4 solo-LTR	rdr6_F6-	Active
9	rdr6-EVD_8	Chr4	9496162	0	29	0	CHH	RPP4 solo-LTR	rdr6_F6-	Active
9	rdr6-EVD_8	Chr4	9496164	0	30	0	CHH	RPP4 solo-LTR	rdr6_F6-	Active
9	rdr6-EVD_8	Chr4	9496171	0	32	0	CHH	RPP4 solo-LTR	rdr6_F6-	Active
9	rdr6-EVD_8	Chr4	9496174	0	33	0	CHH	RPP4 solo-LTR	rdr6_F6-	Active
9	rdr6-EVD_8	Chr4	9496177	0	26	0	CHH	RPP4 solo-LTR	rdr6_F6-	Active
9	rdr6-EVD_8	Chr4	9496180	0	33	0	CHH	RPP4 solo-LTR	rdr6_F6-	Active
9	rdr6-EVD_8	Chr4	9496182	0	33	0	CHH	RPP4 solo-LTR	rdr6_F6-	Active
9	rdr6-EVD_8	Chr4	9496184	0	32	0	CHH	RPP4 solo-LTR	rdr6_F6-	Active
9	rdr6-EVD_8	Chr4	9496187	0	32	0	CHH	RPP4 solo-LTR	rdr6_F6-	Active
9	rdr6-EVD_8	Chr4	9496188	0	32	0	CHH	RPP4 solo-LTR	rdr6_F6-	Active
9	rdr6-EVD_8	Chr4	9496194	0	33	0	CHH	RPP4 solo-LTR	rdr6_F6-	Active
9	rdr6-EVD_8	Chr4	9496196	0	33	0	CHH	RPP4 solo-LTR	rdr6_F6-	Active
9	rdr6-EVD_8	Chr4	9496198	0	33	0	CHH	RPP4 solo-LTR	rdr6_F6-	Active
9	rdr6-EVD_8	Chr4	9496200	0	33	0	CHH	RPP4 solo-LTR	rdr6_F6-	Active
9	rdr6-EVD_8	Chr4	9496204	0	35	0	CHH	RPP4 solo-LTR	rdr6_F6-	Active
9	rdr6-EVD_8	Chr4	9496206	0	29	0	CHH	RPP4 solo-LTR	rdr6_F6-	Active
9	rdr6-EVD_8	Chr4	9496207	0	29	0	CHH	RPP4 solo-LTR	rdr6_F6-	Active
9	rdr6-EVD_8	Chr4	9496212	0	29	0	CHH	RPP4 solo-LTR	rdr6_F6-	Active
9	rdr6-EVD_8	Chr4	9496218	0	32	0	CHH	RPP4 solo-LTR	rdr6_F6-	Active
9	rdr6-EVD_8	Chr4	9496222	0	32	0	CHH	RPP4 solo-LTR	rdr6_F6-	Active
9	rdr6-EVD_8	Chr4	9496228	0	32	0	CHH	RPP4 solo-LTR	rdr6_F6-	Active
9	rdr6-EVD_8	Chr4	9496232	0	33	0	CHH	RPP4 solo-LTR	rdr6_F6-	Active
9	rdr6-EVD_8	Chr4	9496236	0	31	0	CHH	RPP4 solo-LTR	rdr6_F6-	Active
9	rdr6-EVD_8	Chr4	9496237	0	31	0	CHH	RPP4 solo-LTR	rdr6_F6-	Active
9	rdr6-EVD_8	Chr4	9496241	0	32	0	CHH	RPP4 solo-LTR	rdr6_F6-	Active
9	rdr6-EVD_8	Chr4	9496243	0	31	0	CHH	RPP4 solo-LTR	rdr6_F6-	Active
9	rdr6-EVD_8	Chr4	9496245	0	33	0	CHH	RPP4 solo-LTR	rdr6_F6-	Active
9	rdr6-EVD_8	Chr4	9496250	0	34	0	CHH	RPP4 solo-LTR	rdr6_F6-	Active
9	rdr6-EVD_8	Chr4	9496254	0	34	0	CHH	RPP4 solo-LTR	rdr6_F6-	Active
9	rdr6-EVD_8	Chr4	9496263	0	35	0	CHH	RPP4 solo-LTR	rdr6_F6-	Active
9	rdr6-EVD_8	Chr4	9496265	0	32	0	CHH	RPP4 solo-LTR	rdr6_F6-	Active
9	rdr6-EVD_8	Chr4	9496267	0	32	0	CHH	RPP4 solo-LTR	rdr6_F6-	Active
9	rdr6-EVD_8	Chr4	9496269	0	32	0	CHH	RPP4 solo-LTR	rdr6_F6-	Active
9	rdr6-EVD_8	Chr4	9496273	0	35	0	CHH	RPP4 solo-LTR	rdr6_F6-	Active
9	rdr6-EVD_8	Chr4	9496274	0	35	0	CHH	RPP4 solo-LTR	rdr6_F6-	Active
9	rdr6-EVD_8	Chr4	9496275	0	35	0	CHH	RPP4 solo-LTR	rdr6_F6-	Active
9	rdr6-EVD_8	Chr4	9496281	0	34	0	CHH	RPP4 solo-LTR	rdr6_F6-	Active
9	rdr6-EVD_8	Chr4	9496283	0	33	0	CHG	RPP4 solo-LTR	rdr6_F6-	Active
9	rdr6-EVD_8	Chr4	9496284	0	33	0	CG	RPP4 solo-LTR	rdr6_F6-	Active
9	rdr6-EVD_8	Chr4	9496285	0	34	0	CG	RPP4 solo-LTR	rdr6_F6-	Active
9	rdr6-EVD_8	Chr4	9496290	0	33	0	CHH	RPP4 solo-LTR	rdr6_F6-	Active
9	rdr6-EVD_8	Chr4	9496297	0	34	0	CG	RPP4 solo-LTR	rdr6_F6-	Active
9	rdr6-EVD_8	Chr4	9496298	0	36	0	CG	RPP4 solo-LTR	rdr6_F6-	Active
9	rdr6-EVD_8	Chr4	9496302	0	37	0	CHH	RPP4 solo-LTR	rdr6_F6-	Active
9	rdr6-EVD_8	Chr4	9496304	0	31	0	CHG	RPP4 solo-LTR	rdr6_F6-	Active
9	rdr6-EVD_8	Chr4	9496306	0	39	0	CHG	RPP4 solo-LTR	rdr6_F6-	Active
9	rdr6-EVD_8	Chr4	9496310	0	41	0	CHH	RPP4 solo-LTR	rdr6_F6-	Active
9	rdr6-EVD_8	Chr4	9496312	0	41	0	CHH	RPP4 solo-LTR	rdr6_F6-	Active
9	rdr6-EVD_8	Chr4	9496314	0	30	0	CHH	RPP4 solo-LTR	rdr6_F6-	Active
9	rdr6-EVD_8	Chr4	9496317	0	36	0	CHH	RPP4 solo-LTR	rdr6_F6-	Active
9	rdr6-EVD_8	Chr4	9496319	0	35	0	CHH	RPP4 solo-LTR	rdr6_F6-	Active
9	rdr6-EVD_8	Chr4	9496321	0	35	0	CHH	RPP4 solo-LTR	rdr6_F6-	Active
9	rdr6-EVD_8	Chr4	9496324	0	34	0	CHH	RPP4 solo-LTR	rdr6_F6-	Active
9	rdr6-EVD_8	Chr4	9496326	0	34	0	CHH	RPP4 solo-LTR	rdr6_F6-	Active
9	rdr6-EVD_8	Chr4	9496327	0	32	0	CHH	RPP4 solo-LTR	rdr6_F6-	Active
9	rdr6-EVD_8	Chr4	9496330	0	28	0	CHH	RPP4 solo-LTR	rdr6_F6-	Active
9	rdr6-EVD_8	Chr4	9496331	0	28	0	CHH	RPP4 solo-LTR	rdr6_F6-	Active
9	rdr6-EVD_8	Chr4	9496334	0	32	0	CHH	RPP4 solo-LTR	rdr6_F6-	Active
9	rdr6-EVD_8	Chr4	9496335	0	31	0	CHH	RPP4 solo-LTR	rdr6_F6-	Active
9	rdr6-EVD_8	Chr4	9496337	0	31	0	CHH	RPP4 solo-LTR	rdr6_F6-	Active
9	rdr6-EVD_8	Chr4	9496340	0	32	0	CHH	RPP4 solo-LTR	rdr6_F6-	Active
9	rdr6-EVD_8	Chr4	9496343	0	32	0	CHH	RPP4 solo-LTR	rdr6_F6-	Active
9	rdr6-EVD_8	Chr4	9496344	0	33	0	CHH	RPP4 solo-LTR	rdr6_F6-	Active
9	rdr6-EVD_8	Chr4	9496346	0	33	0	CHH	RPP4 solo-LTR	rdr6_F6-	Active
9	rdr6-EVD_8	Chr4	9496348	0	34	0	CHH	RPP4 solo-LTR	rdr6_F6-	Active
9	rdr6-EVD_8	Chr4	9496350	0	34	0	CHH	RPP4 solo-LTR	rdr6_F6-	Active
9	rdr6-EVD_8	Chr4	9496351	0	33	0	CG	RPP4 solo-LTR	rdr6_F6-	Active
9	rdr6-EVD_8	Chr4	9496352	0	33	0	CG	RPP4 solo-LTR	rdr6_F6-	Active
9	rdr6-EVD_8	Chr4	9496354	0	33	0	CHG	RPP4 solo-LTR	rdr6_F6-	Active
9	rdr6-EVD_8	Chr4	9496356	0	33	0	CHG	RPP4 solo-LTR	rdr6_F6-	Active
9	rdr6-EVD_8	Chr4	9496357	0	33	0	CHH	RPP4 solo-LTR	rdr6_F6-	Active
9	rdr6-EVD_8	Chr4	9496359	0	33	0	CHH	RPP4 solo-LTR	rdr6_F6-	Active
9	rdr6-EVD_8	Chr4	9496360	0	33	0	CHH	RPP4 solo-LTR	rdr6_F6-	Active
9	rdr6-EVD_8	Chr4	9496363	0	35	0	CHH	RPP4 solo-LTR	rdr6_F6-	Active
9	rdr6-EVD_8	Chr4	9496364	0	35	0	CHH	RPP4 solo-LTR	rdr6_F6-	Active
9	rdr6-EVD_8	Chr4	9496367	0	35	0	CHH	RPP4 solo-LTR	rdr6_F6-	Active
9	rdr6-EVD_8	Chr4	9496369	0	31	0	CHH	RPP4 solo-LTR	rdr6_F6-	Active
9	rdr6-EVD_8	Chr4	9496370	0	31	0	CHH	RPP4 solo-LTR	rdr6_F6-	Active
9	rdr6-EVD_8	Chr4	9496373	0	33	0	CHH	RPP4 solo-LTR	rdr6_F6-	Active
9	rdr6-EVD_8	Chr4	9496375	0	31	0	CG	RPP4 solo-LTR	rdr6_F6-	Active
9	rdr6-EVD_8	Chr4	9496376	0	33	0	CG	RPP4 solo-LTR	rdr6_F6-	Active
9	rdr6-EVD_8	Chr4	9496377	0	31	0	CHH	RPP4 solo-LTR	rdr6_F6-	Active
9	rdr6-EVD_8	Chr4	9496382	0	33	0	CHH	RPP4 solo-LTR	rdr6_F6-	Active
9	rdr6-EVD_8	Chr4	9496384	0	31	0	CHH	RPP4 solo-LTR	rdr6_F6-	Active
9	rdr6-EVD_8	Chr4	9496386	0	31	0	CHH	RPP4 solo-LTR	rdr6_F6-	Active
9	rdr6-EVD_8	Chr4	9496388	0	31	0	CG	RPP4 solo-LTR	rdr6_F6-	Active
9	rdr6-EVD_8	Chr4	9496389	0	35	0	CG	RPP4 solo-LTR	rdr6_F6-	Active
9	rdr6-EVD_8	Chr4	9496391	0	37	0	CHH	RPP4 solo-LTR	rdr6_F6-	Active
9	rdr6-EVD_8	Chr4	9496393	0	38	0	CHH	RPP4 solo-LTR	rdr6_F6-	Active
9	rdr6-EVD_8	Chr4	9496395	0	29	0	CHH	RPP4 solo-LTR	rdr6_F6-	Active
9	rdr6-EVD_8	Chr4	9496396	0	28	0	CHH	RPP4 solo-LTR	rdr6_F6-	Active
9	rdr6-EVD_8	Chr4	9496398	0	29	0	CHH	RPP4 solo-LTR	rdr6_F6-	Active
11	rdr6-EVD_5	Chr4	9496130	9	16	0.36	CHH	RPP4 solo-LTR	rdr6_F6-	Silenced
11	rdr6-EVD_5	Chr4	9496134	11	14	0.44	CHH	RPP4 solo-LTR	rdr6_F6-	Silenced
11	rdr6-EVD_5	Chr4	9496140	11	14	0.44	CHH	RPP4 solo-LTR	rdr6_F6-	Silenced
11	rdr6-EVD_5	Chr4	9496141	22	12	0.647058823529412	CG	RPP4 solo-LTR	rdr6_F6-	Silenced
11	rdr6-EVD_5	Chr4	9496142	21	4	0.84	CG	RPP4 solo-LTR	rdr6_F6-	Silenced
11	rdr6-EVD_5	Chr4	9496143	12	13	0.48	CHG	RPP4 solo-LTR	rdr6_F6-	Silenced
11	rdr6-EVD_5	Chr4	9496148	13	11	0.541666666666667	CHH	RPP4 solo-LTR	rdr6_F6-	Silenced
11	rdr6-EVD_5	Chr4	9496151	15	9	0.625	CHH	RPP4 solo-LTR	rdr6_F6-	Silenced
11	rdr6-EVD_5	Chr4	9496152	15	19	0.441176470588235	CHH	RPP4 solo-LTR	rdr6_F6-	Silenced
11	rdr6-EVD_5	Chr4	9496156	13	10	0.565217391304348	CHH	RPP4 solo-LTR	rdr6_F6-	Silenced
11	rdr6-EVD_5	Chr4	9496158	12	11	0.521739130434783	CHH	RPP4 solo-LTR	rdr6_F6-	Silenced
11	rdr6-EVD_5	Chr4	9496162	11	12	0.478260869565217	CHH	RPP4 solo-LTR	rdr6_F6-	Silenced
11	rdr6-EVD_5	Chr4	9496164	7	16	0.304347826086957	CHH	RPP4 solo-LTR	rdr6_F6-	Silenced
11	rdr6-EVD_5	Chr4	9496171	11	16	0.407407407407407	CHH	RPP4 solo-LTR	rdr6_F6-	Silenced
11	rdr6-EVD_5	Chr4	9496174	10	17	0.37037037037037	CHH	RPP4 solo-LTR	rdr6_F6-	Silenced
11	rdr6-EVD_5	Chr4	9496177	18	14	0.5625	CHH	RPP4 solo-LTR	rdr6_F6-	Silenced
11	rdr6-EVD_5	Chr4	9496180	14	14	0.5	CHH	RPP4 solo-LTR	rdr6_F6-	Silenced
11	rdr6-EVD_5	Chr4	9496182	12	16	0.428571428571429	CHH	RPP4 solo-LTR	rdr6_F6-	Silenced
11	rdr6-EVD_5	Chr4	9496184	13	16	0.448275862068966	CHH	RPP4 solo-LTR	rdr6_F6-	Silenced
11	rdr6-EVD_5	Chr4	9496187	14	15	0.482758620689655	CHH	RPP4 solo-LTR	rdr6_F6-	Silenced
11	rdr6-EVD_5	Chr4	9496188	11	18	0.379310344827586	CHH	RPP4 solo-LTR	rdr6_F6-	Silenced
11	rdr6-EVD_5	Chr4	9496194	8	21	0.275862068965517	CHH	RPP4 solo-LTR	rdr6_F6-	Silenced
11	rdr6-EVD_5	Chr4	9496196	7	20	0.259259259259259	CHH	RPP4 solo-LTR	rdr6_F6-	Silenced
11	rdr6-EVD_5	Chr4	9496198	9	19	0.321428571428571	CHH	RPP4 solo-LTR	rdr6_F6-	Silenced
11	rdr6-EVD_5	Chr4	9496200	10	19	0.344827586206897	CHH	RPP4 solo-LTR	rdr6_F6-	Silenced
11	rdr6-EVD_5	Chr4	9496204	8	21	0.275862068965517	CHH	RPP4 solo-LTR	rdr6_F6-	Silenced
11	rdr6-EVD_5	Chr4	9496206	6	22	0.214285714285714	CHH	RPP4 solo-LTR	rdr6_F6-	Silenced
11	rdr6-EVD_5	Chr4	9496207	9	19	0.321428571428571	CHH	RPP4 solo-LTR	rdr6_F6-	Silenced
11	rdr6-EVD_5	Chr4	9496212	11	17	0.392857142857143	CHH	RPP4 solo-LTR	rdr6_F6-	Silenced
11	rdr6-EVD_5	Chr4	9496218	12	19	0.387096774193548	CHH	RPP4 solo-LTR	rdr6_F6-	Silenced
11	rdr6-EVD_5	Chr4	9496222	13	17	0.433333333333333	CHH	RPP4 solo-LTR	rdr6_F6-	Silenced
11	rdr6-EVD_5	Chr4	9496228	11	19	0.366666666666667	CHH	RPP4 solo-LTR	rdr6_F6-	Silenced
11	rdr6-EVD_5	Chr4	9496232	13	16	0.448275862068966	CHH	RPP4 solo-LTR	rdr6_F6-	Silenced
11	rdr6-EVD_5	Chr4	9496236	12	15	0.444444444444444	CHH	RPP4 solo-LTR	rdr6_F6-	Silenced
11	rdr6-EVD_5	Chr4	9496237	15	12	0.555555555555556	CHH	RPP4 solo-LTR	rdr6_F6-	Silenced
11	rdr6-EVD_5	Chr4	9496241	12	20	0.375	CHH	RPP4 solo-LTR	rdr6_F6-	Silenced
11	rdr6-EVD_5	Chr4	9496243	15	16	0.483870967741935	CHH	RPP4 solo-LTR	rdr6_F6-	Silenced
11	rdr6-EVD_5	Chr4	9496245	15	17	0.46875	CHH	RPP4 solo-LTR	rdr6_F6-	Silenced
11	rdr6-EVD_5	Chr4	9496250	12	14	0.461538461538462	CHH	RPP4 solo-LTR	rdr6_F6-	Silenced
11	rdr6-EVD_5	Chr4	9496254	12	19	0.387096774193548	CHH	RPP4 solo-LTR	rdr6_F6-	Silenced
11	rdr6-EVD_5	Chr4	9496263	16	16	0.5	CHH	RPP4 solo-LTR	rdr6_F6-	Silenced
11	rdr6-EVD_5	Chr4	9496265	10	17	0.37037037037037	CHH	RPP4 solo-LTR	rdr6_F6-	Silenced
11	rdr6-EVD_5	Chr4	9496267	16	11	0.592592592592593	CHH	RPP4 solo-LTR	rdr6_F6-	Silenced
11	rdr6-EVD_5	Chr4	9496269	16	11	0.592592592592593	CHH	RPP4 solo-LTR	rdr6_F6-	Silenced
11	rdr6-EVD_5	Chr4	9496273	17	16	0.515151515151515	CHH	RPP4 solo-LTR	rdr6_F6-	Silenced
11	rdr6-EVD_5	Chr4	9496274	15	18	0.454545454545455	CHH	RPP4 solo-LTR	rdr6_F6-	Silenced
11	rdr6-EVD_5	Chr4	9496275	17	16	0.515151515151515	CHH	RPP4 solo-LTR	rdr6_F6-	Silenced
11	rdr6-EVD_5	Chr4	9496281	15	18	0.454545454545455	CHH	RPP4 solo-LTR	rdr6_F6-	Silenced
11	rdr6-EVD_5	Chr4	9496283	18	7	0.72	CHG	RPP4 solo-LTR	rdr6_F6-	Silenced
11	rdr6-EVD_5	Chr4	9496284	22	3	0.88	CG	RPP4 solo-LTR	rdr6_F6-	Silenced
11	rdr6-EVD_5	Chr4	9496285	29	5	0.852941176470588	CG	RPP4 solo-LTR	rdr6_F6-	Silenced
11	rdr6-EVD_5	Chr4	9496290	13	8	0.619047619047619	CHH	RPP4 solo-LTR	rdr6_F6-	Silenced
11	rdr6-EVD_5	Chr4	9496297	17	6	0.739130434782609	CG	RPP4 solo-LTR	rdr6_F6-	Silenced
11	rdr6-EVD_5	Chr4	9496298	26	5	0.838709677419355	CG	RPP4 solo-LTR	rdr6_F6-	Silenced
11	rdr6-EVD_5	Chr4	9496302	20	10	0.666666666666667	CHH	RPP4 solo-LTR	rdr6_F6-	Silenced
11	rdr6-EVD_5	Chr4	9496304	24	1	0.96	CHG	RPP4 solo-LTR	rdr6_F6-	Silenced
11	rdr6-EVD_5	Chr4	9496306	27	3	0.9	CHG	RPP4 solo-LTR	rdr6_F6-	Silenced
11	rdr6-EVD_5	Chr4	9496310	21	7	0.75	CHH	RPP4 solo-LTR	rdr6_F6-	Silenced
11	rdr6-EVD_5	Chr4	9496312	22	7	0.758620689655172	CHH	RPP4 solo-LTR	rdr6_F6-	Silenced
11	rdr6-EVD_5	Chr4	9496314	17	6	0.739130434782609	CHH	RPP4 solo-LTR	rdr6_F6-	Silenced
11	rdr6-EVD_5	Chr4	9496317	18	8	0.692307692307692	CHH	RPP4 solo-LTR	rdr6_F6-	Silenced
11	rdr6-EVD_5	Chr4	9496319	15	10	0.6	CHH	RPP4 solo-LTR	rdr6_F6-	Silenced
11	rdr6-EVD_5	Chr4	9496321	17	8	0.68	CHH	RPP4 solo-LTR	rdr6_F6-	Silenced
11	rdr6-EVD_5	Chr4	9496324	15	9	0.625	CHH	RPP4 solo-LTR	rdr6_F6-	Silenced
11	rdr6-EVD_5	Chr4	9496326	15	10	0.6	CHH	RPP4 solo-LTR	rdr6_F6-	Silenced
11	rdr6-EVD_5	Chr4	9496327	14	11	0.56	CHH	RPP4 solo-LTR	rdr6_F6-	Silenced
11	rdr6-EVD_5	Chr4	9496330	14	11	0.56	CHH	RPP4 solo-LTR	rdr6_F6-	Silenced
11	rdr6-EVD_5	Chr4	9496331	17	9	0.653846153846154	CHH	RPP4 solo-LTR	rdr6_F6-	Silenced
11	rdr6-EVD_5	Chr4	9496334	13	11	0.541666666666667	CHH	RPP4 solo-LTR	rdr6_F6-	Silenced
11	rdr6-EVD_5	Chr4	9496335	11	12	0.478260869565217	CHH	RPP4 solo-LTR	rdr6_F6-	Silenced
11	rdr6-EVD_5	Chr4	9496337	16	10	0.615384615384615	CHH	RPP4 solo-LTR	rdr6_F6-	Silenced
11	rdr6-EVD_5	Chr4	9496340	11	13	0.458333333333333	CHH	RPP4 solo-LTR	rdr6_F6-	Silenced
11	rdr6-EVD_5	Chr4	9496343	10	12	0.454545454545455	CHH	RPP4 solo-LTR	rdr6_F6-	Silenced
11	rdr6-EVD_5	Chr4	9496344	8	13	0.380952380952381	CHH	RPP4 solo-LTR	rdr6_F6-	Silenced
11	rdr6-EVD_5	Chr4	9496346	9	12	0.428571428571429	CHH	RPP4 solo-LTR	rdr6_F6-	Silenced
11	rdr6-EVD_5	Chr4	9496348	11	9	0.55	CHH	RPP4 solo-LTR	rdr6_F6-	Silenced
11	rdr6-EVD_5	Chr4	9496350	7	12	0.368421052631579	CHH	RPP4 solo-LTR	rdr6_F6-	Silenced
11	rdr6-EVD_5	Chr4	9496351	21	4	0.84	CG	RPP4 solo-LTR	rdr6_F6-	Silenced
11	rdr6-EVD_5	Chr4	9496352	13	8	0.619047619047619	CG	RPP4 solo-LTR	rdr6_F6-	Silenced
11	rdr6-EVD_5	Chr4	9496354	20	6	0.769230769230769	CHG	RPP4 solo-LTR	rdr6_F6-	Silenced
11	rdr6-EVD_5	Chr4	9496356	16	7	0.695652173913043	CHG	RPP4 solo-LTR	rdr6_F6-	Silenced
11	rdr6-EVD_5	Chr4	9496357	9	14	0.391304347826087	CHH	RPP4 solo-LTR	rdr6_F6-	Silenced
11	rdr6-EVD_5	Chr4	9496359	9	18	0.333333333333333	CHH	RPP4 solo-LTR	rdr6_F6-	Silenced
11	rdr6-EVD_5	Chr4	9496360	11	16	0.407407407407407	CHH	RPP4 solo-LTR	rdr6_F6-	Silenced
11	rdr6-EVD_5	Chr4	9496363	10	13	0.434782608695652	CHH	RPP4 solo-LTR	rdr6_F6-	Silenced
11	rdr6-EVD_5	Chr4	9496364	3	21	0.125	CHH	RPP4 solo-LTR	rdr6_F6-	Silenced
11	rdr6-EVD_5	Chr4	9496367	9	15	0.375	CHH	RPP4 solo-LTR	rdr6_F6-	Silenced
11	rdr6-EVD_5	Chr4	9496369	8	18	0.307692307692308	CHH	RPP4 solo-LTR	rdr6_F6-	Silenced
11	rdr6-EVD_5	Chr4	9496370	7	19	0.269230769230769	CHH	RPP4 solo-LTR	rdr6_F6-	Silenced
11	rdr6-EVD_5	Chr4	9496373	8	15	0.347826086956522	CHH	RPP4 solo-LTR	rdr6_F6-	Silenced
11	rdr6-EVD_5	Chr4	9496375	15	12	0.555555555555556	CG	RPP4 solo-LTR	rdr6_F6-	Silenced
11	rdr6-EVD_5	Chr4	9496376	17	7	0.708333333333333	CG	RPP4 solo-LTR	rdr6_F6-	Silenced
11	rdr6-EVD_5	Chr4	9496377	12	13	0.48	CHH	RPP4 solo-LTR	rdr6_F6-	Silenced
11	rdr6-EVD_5	Chr4	9496382	12	15	0.444444444444444	CHH	RPP4 solo-LTR	rdr6_F6-	Silenced
11	rdr6-EVD_5	Chr4	9496384	11	17	0.392857142857143	CHH	RPP4 solo-LTR	rdr6_F6-	Silenced
11	rdr6-EVD_5	Chr4	9496386	10	18	0.357142857142857	CHH	RPP4 solo-LTR	rdr6_F6-	Silenced
11	rdr6-EVD_5	Chr4	9496388	12	16	0.428571428571429	CG	RPP4 solo-LTR	rdr6_F6-	Silenced
11	rdr6-EVD_5	Chr4	9496389	7	20	0.259259259259259	CG	RPP4 solo-LTR	rdr6_F6-	Silenced
11	rdr6-EVD_5	Chr4	9496391	8	18	0.307692307692308	CHH	RPP4 solo-LTR	rdr6_F6-	Silenced
11	rdr6-EVD_5	Chr4	9496393	5	21	0.192307692307692	CHH	RPP4 solo-LTR	rdr6_F6-	Silenced
11	rdr6-EVD_5	Chr4	9496395	12	16	0.428571428571429	CHH	RPP4 solo-LTR	rdr6_F6-	Silenced
11	rdr6-EVD_5	Chr4	9496396	14	14	0.5	CHH	RPP4 solo-LTR	rdr6_F6-	Silenced
11	rdr6-EVD_5	Chr4	9496398	15	14	0.517241379310345	CHH	RPP4 solo-LTR	rdr6_F6-	Silenced
12	rdr6-EVD_6	Chr4	9496130	4	30	0.117647058823529	CHH	RPP4 solo-LTR	rdr6_F6-	Silenced
12	rdr6-EVD_6	Chr4	9496134	6	28	0.176470588235294	CHH	RPP4 solo-LTR	rdr6_F6-	Silenced
12	rdr6-EVD_6	Chr4	9496140	4	29	0.121212121212121	CHH	RPP4 solo-LTR	rdr6_F6-	Silenced
12	rdr6-EVD_6	Chr4	9496141	2	7	0.222222222222222	CG	RPP4 solo-LTR	rdr6_F6-	Silenced
12	rdr6-EVD_6	Chr4	9496142	3	31	0.0882352941176471	CG	RPP4 solo-LTR	rdr6_F6-	Silenced
12	rdr6-EVD_6	Chr4	9496143	4	29	0.121212121212121	CHG	RPP4 solo-LTR	rdr6_F6-	Silenced
12	rdr6-EVD_6	Chr4	9496148	5	29	0.147058823529412	CHH	RPP4 solo-LTR	rdr6_F6-	Silenced
12	rdr6-EVD_6	Chr4	9496151	5	30	0.142857142857143	CHH	RPP4 solo-LTR	rdr6_F6-	Silenced
12	rdr6-EVD_6	Chr4	9496152	3	9	0.25	CHH	RPP4 solo-LTR	rdr6_F6-	Silenced
12	rdr6-EVD_6	Chr4	9496156	5	32	0.135135135135135	CHH	RPP4 solo-LTR	rdr6_F6-	Silenced
12	rdr6-EVD_6	Chr4	9496158	6	31	0.162162162162162	CHH	RPP4 solo-LTR	rdr6_F6-	Silenced
12	rdr6-EVD_6	Chr4	9496162	5	33	0.131578947368421	CHH	RPP4 solo-LTR	rdr6_F6-	Silenced
12	rdr6-EVD_6	Chr4	9496164	4	34	0.105263157894737	CHH	RPP4 solo-LTR	rdr6_F6-	Silenced
12	rdr6-EVD_6	Chr4	9496171	7	29	0.194444444444444	CHH	RPP4 solo-LTR	rdr6_F6-	Silenced
12	rdr6-EVD_6	Chr4	9496174	6	30	0.166666666666667	CHH	RPP4 solo-LTR	rdr6_F6-	Silenced
12	rdr6-EVD_6	Chr4	9496177	6	10	0.375	CHH	RPP4 solo-LTR	rdr6_F6-	Silenced
12	rdr6-EVD_6	Chr4	9496180	8	30	0.210526315789474	CHH	RPP4 solo-LTR	rdr6_F6-	Silenced
12	rdr6-EVD_6	Chr4	9496182	9	29	0.236842105263158	CHH	RPP4 solo-LTR	rdr6_F6-	Silenced
12	rdr6-EVD_6	Chr4	9496184	6	30	0.166666666666667	CHH	RPP4 solo-LTR	rdr6_F6-	Silenced
12	rdr6-EVD_6	Chr4	9496187	9	25	0.264705882352941	CHH	RPP4 solo-LTR	rdr6_F6-	Silenced
12	rdr6-EVD_6	Chr4	9496188	7	27	0.205882352941176	CHH	RPP4 solo-LTR	rdr6_F6-	Silenced
12	rdr6-EVD_6	Chr4	9496194	6	29	0.171428571428571	CHH	RPP4 solo-LTR	rdr6_F6-	Silenced
12	rdr6-EVD_6	Chr4	9496196	4	31	0.114285714285714	CHH	RPP4 solo-LTR	rdr6_F6-	Silenced
12	rdr6-EVD_6	Chr4	9496198	3	31	0.0882352941176471	CHH	RPP4 solo-LTR	rdr6_F6-	Silenced
12	rdr6-EVD_6	Chr4	9496200	4	30	0.117647058823529	CHH	RPP4 solo-LTR	rdr6_F6-	Silenced
12	rdr6-EVD_6	Chr4	9496204	4	29	0.121212121212121	CHH	RPP4 solo-LTR	rdr6_F6-	Silenced
12	rdr6-EVD_6	Chr4	9496206	9	10	0.473684210526316	CHH	RPP4 solo-LTR	rdr6_F6-	Silenced
12	rdr6-EVD_6	Chr4	9496207	8	11	0.421052631578947	CHH	RPP4 solo-LTR	rdr6_F6-	Silenced
12	rdr6-EVD_6	Chr4	9496212	8	11	0.421052631578947	CHH	RPP4 solo-LTR	rdr6_F6-	Silenced
12	rdr6-EVD_6	Chr4	9496218	9	27	0.25	CHH	RPP4 solo-LTR	rdr6_F6-	Silenced
12	rdr6-EVD_6	Chr4	9496222	12	23	0.342857142857143	CHH	RPP4 solo-LTR	rdr6_F6-	Silenced
12	rdr6-EVD_6	Chr4	9496228	9	24	0.272727272727273	CHH	RPP4 solo-LTR	rdr6_F6-	Silenced
12	rdr6-EVD_6	Chr4	9496232	9	25	0.264705882352941	CHH	RPP4 solo-LTR	rdr6_F6-	Silenced
12	rdr6-EVD_6	Chr4	9496236	13	9	0.590909090909091	CHH	RPP4 solo-LTR	rdr6_F6-	Silenced
12	rdr6-EVD_6	Chr4	9496237	14	8	0.636363636363636	CHH	RPP4 solo-LTR	rdr6_F6-	Silenced
12	rdr6-EVD_6	Chr4	9496241	11	18	0.379310344827586	CHH	RPP4 solo-LTR	rdr6_F6-	Silenced
12	rdr6-EVD_6	Chr4	9496243	10	17	0.37037037037037	CHH	RPP4 solo-LTR	rdr6_F6-	Silenced
12	rdr6-EVD_6	Chr4	9496245	10	17	0.37037037037037	CHH	RPP4 solo-LTR	rdr6_F6-	Silenced
12	rdr6-EVD_6	Chr4	9496250	12	10	0.545454545454545	CHH	RPP4 solo-LTR	rdr6_F6-	Silenced
12	rdr6-EVD_6	Chr4	9496254	7	19	0.269230769230769	CHH	RPP4 solo-LTR	rdr6_F6-	Silenced
12	rdr6-EVD_6	Chr4	9496263	7	15	0.318181818181818	CHH	RPP4 solo-LTR	rdr6_F6-	Silenced
12	rdr6-EVD_6	Chr4	9496265	14	9	0.608695652173913	CHH	RPP4 solo-LTR	rdr6_F6-	Silenced
12	rdr6-EVD_6	Chr4	9496267	15	8	0.652173913043478	CHH	RPP4 solo-LTR	rdr6_F6-	Silenced
12	rdr6-EVD_6	Chr4	9496269	17	6	0.739130434782609	CHH	RPP4 solo-LTR	rdr6_F6-	Silenced
12	rdr6-EVD_6	Chr4	9496273	7	17	0.291666666666667	CHH	RPP4 solo-LTR	rdr6_F6-	Silenced
12	rdr6-EVD_6	Chr4	9496274	6	18	0.25	CHH	RPP4 solo-LTR	rdr6_F6-	Silenced
12	rdr6-EVD_6	Chr4	9496275	7	18	0.28	CHH	RPP4 solo-LTR	rdr6_F6-	Silenced
12	rdr6-EVD_6	Chr4	9496281	7	19	0.269230769230769	CHH	RPP4 solo-LTR	rdr6_F6-	Silenced
12	rdr6-EVD_6	Chr4	9496283	17	7	0.708333333333333	CHG	RPP4 solo-LTR	rdr6_F6-	Silenced
12	rdr6-EVD_6	Chr4	9496284	12	12	0.5	CG	RPP4 solo-LTR	rdr6_F6-	Silenced
12	rdr6-EVD_6	Chr4	9496285	9	17	0.346153846153846	CG	RPP4 solo-LTR	rdr6_F6-	Silenced
12	rdr6-EVD_6	Chr4	9496290	17	8	0.68	CHH	RPP4 solo-LTR	rdr6_F6-	Silenced
12	rdr6-EVD_6	Chr4	9496297	13	11	0.541666666666667	CG	RPP4 solo-LTR	rdr6_F6-	Silenced
12	rdr6-EVD_6	Chr4	9496298	9	19	0.321428571428571	CG	RPP4 solo-LTR	rdr6_F6-	Silenced
12	rdr6-EVD_6	Chr4	9496302	6	22	0.214285714285714	CHH	RPP4 solo-LTR	rdr6_F6-	Silenced
12	rdr6-EVD_6	Chr4	9496304	13	10	0.565217391304348	CHG	RPP4 solo-LTR	rdr6_F6-	Silenced
12	rdr6-EVD_6	Chr4	9496306	8	19	0.296296296296296	CHG	RPP4 solo-LTR	rdr6_F6-	Silenced
12	rdr6-EVD_6	Chr4	9496310	8	19	0.296296296296296	CHH	RPP4 solo-LTR	rdr6_F6-	Silenced
12	rdr6-EVD_6	Chr4	9496312	8	20	0.285714285714286	CHH	RPP4 solo-LTR	rdr6_F6-	Silenced
12	rdr6-EVD_6	Chr4	9496314	12	9	0.571428571428571	CHH	RPP4 solo-LTR	rdr6_F6-	Silenced
12	rdr6-EVD_6	Chr4	9496317	8	20	0.285714285714286	CHH	RPP4 solo-LTR	rdr6_F6-	Silenced
12	rdr6-EVD_6	Chr4	9496319	8	21	0.275862068965517	CHH	RPP4 solo-LTR	rdr6_F6-	Silenced
12	rdr6-EVD_6	Chr4	9496321	8	21	0.275862068965517	CHH	RPP4 solo-LTR	rdr6_F6-	Silenced
12	rdr6-EVD_6	Chr4	9496324	9	20	0.310344827586207	CHH	RPP4 solo-LTR	rdr6_F6-	Silenced
12	rdr6-EVD_6	Chr4	9496326	9	20	0.310344827586207	CHH	RPP4 solo-LTR	rdr6_F6-	Silenced
12	rdr6-EVD_6	Chr4	9496327	9	20	0.310344827586207	CHH	RPP4 solo-LTR	rdr6_F6-	Silenced
12	rdr6-EVD_6	Chr4	9496330	7	13	0.35	CHH	RPP4 solo-LTR	rdr6_F6-	Silenced
12	rdr6-EVD_6	Chr4	9496331	9	11	0.45	CHH	RPP4 solo-LTR	rdr6_F6-	Silenced
12	rdr6-EVD_6	Chr4	9496334	8	20	0.285714285714286	CHH	RPP4 solo-LTR	rdr6_F6-	Silenced
12	rdr6-EVD_6	Chr4	9496335	4	24	0.142857142857143	CHH	RPP4 solo-LTR	rdr6_F6-	Silenced
12	rdr6-EVD_6	Chr4	9496337	7	13	0.35	CHH	RPP4 solo-LTR	rdr6_F6-	Silenced
12	rdr6-EVD_6	Chr4	9496340	6	22	0.214285714285714	CHH	RPP4 solo-LTR	rdr6_F6-	Silenced
12	rdr6-EVD_6	Chr4	9496343	6	22	0.214285714285714	CHH	RPP4 solo-LTR	rdr6_F6-	Silenced
12	rdr6-EVD_6	Chr4	9496344	5	22	0.185185185185185	CHH	RPP4 solo-LTR	rdr6_F6-	Silenced
12	rdr6-EVD_6	Chr4	9496346	7	20	0.259259259259259	CHH	RPP4 solo-LTR	rdr6_F6-	Silenced
12	rdr6-EVD_6	Chr4	9496348	10	17	0.37037037037037	CHH	RPP4 solo-LTR	rdr6_F6-	Silenced
12	rdr6-EVD_6	Chr4	9496350	3	24	0.111111111111111	CHH	RPP4 solo-LTR	rdr6_F6-	Silenced
12	rdr6-EVD_6	Chr4	9496351	3	16	0.157894736842105	CG	RPP4 solo-LTR	rdr6_F6-	Silenced
12	rdr6-EVD_6	Chr4	9496352	8	21	0.275862068965517	CG	RPP4 solo-LTR	rdr6_F6-	Silenced
12	rdr6-EVD_6	Chr4	9496354	7	11	0.388888888888889	CHG	RPP4 solo-LTR	rdr6_F6-	Silenced
12	rdr6-EVD_6	Chr4	9496356	10	23	0.303030303030303	CHG	RPP4 solo-LTR	rdr6_F6-	Silenced
12	rdr6-EVD_6	Chr4	9496357	8	25	0.242424242424242	CHH	RPP4 solo-LTR	rdr6_F6-	Silenced
12	rdr6-EVD_6	Chr4	9496359	2	15	0.117647058823529	CHH	RPP4 solo-LTR	rdr6_F6-	Silenced
12	rdr6-EVD_6	Chr4	9496360	6	11	0.352941176470588	CHH	RPP4 solo-LTR	rdr6_F6-	Silenced
12	rdr6-EVD_6	Chr4	9496363	8	25	0.242424242424242	CHH	RPP4 solo-LTR	rdr6_F6-	Silenced
12	rdr6-EVD_6	Chr4	9496364	3	29	0.09375	CHH	RPP4 solo-LTR	rdr6_F6-	Silenced
12	rdr6-EVD_6	Chr4	9496367	7	26	0.212121212121212	CHH	RPP4 solo-LTR	rdr6_F6-	Silenced
12	rdr6-EVD_6	Chr4	9496369	2	13	0.133333333333333	CHH	RPP4 solo-LTR	rdr6_F6-	Silenced
12	rdr6-EVD_6	Chr4	9496370	3	12	0.2	CHH	RPP4 solo-LTR	rdr6_F6-	Silenced
12	rdr6-EVD_6	Chr4	9496373	3	29	0.09375	CHH	RPP4 solo-LTR	rdr6_F6-	Silenced
12	rdr6-EVD_6	Chr4	9496375	2	12	0.142857142857143	CG	RPP4 solo-LTR	rdr6_F6-	Silenced
12	rdr6-EVD_6	Chr4	9496376	7	25	0.21875	CG	RPP4 solo-LTR	rdr6_F6-	Silenced
12	rdr6-EVD_6	Chr4	9496377	1	12	0.0769230769230769	CHH	RPP4 solo-LTR	rdr6_F6-	Silenced
12	rdr6-EVD_6	Chr4	9496382	5	28	0.151515151515152	CHH	RPP4 solo-LTR	rdr6_F6-	Silenced
12	rdr6-EVD_6	Chr4	9496384	0	13	0	CHH	RPP4 solo-LTR	rdr6_F6-	Silenced
12	rdr6-EVD_6	Chr4	9496386	0	12	0	CHH	RPP4 solo-LTR	rdr6_F6-	Silenced
12	rdr6-EVD_6	Chr4	9496388	1	11	0.0833333333333333	CG	RPP4 solo-LTR	rdr6_F6-	Silenced
12	rdr6-EVD_6	Chr4	9496389	4	29	0.121212121212121	CG	RPP4 solo-LTR	rdr6_F6-	Silenced
12	rdr6-EVD_6	Chr4	9496391	4	29	0.121212121212121	CHH	RPP4 solo-LTR	rdr6_F6-	Silenced
12	rdr6-EVD_6	Chr4	9496393	2	30	0.0625	CHH	RPP4 solo-LTR	rdr6_F6-	Silenced
12	rdr6-EVD_6	Chr4	9496395	0	13	0	CHH	RPP4 solo-LTR	rdr6_F6-	Silenced
12	rdr6-EVD_6	Chr4	9496396	0	13	0	CHH	RPP4 solo-LTR	rdr6_F6-	Silenced
12	rdr6-EVD_6	Chr4	9496398	2	11	0.153846153846154	CHH	RPP4 solo-LTR	rdr6_F6-	Silenced
10	rdr6-EVD_10	Chr4	9496130	0	31	0	CHH	RPP4 solo-LTR	rdr6_F6-	Active
10	rdr6-EVD_10	Chr4	9496134	0	30	0	CHH	RPP4 solo-LTR	rdr6_F6-	Active
10	rdr6-EVD_10	Chr4	9496140	0	31	0	CHH	RPP4 solo-LTR	rdr6_F6-	Active
10	rdr6-EVD_10	Chr4	9496141	0	30	0	CG	RPP4 solo-LTR	rdr6_F6-	Active
10	rdr6-EVD_10	Chr4	9496142	0	31	0	CG	RPP4 solo-LTR	rdr6_F6-	Active
10	rdr6-EVD_10	Chr4	9496143	0	31	0	CHG	RPP4 solo-LTR	rdr6_F6-	Active
10	rdr6-EVD_10	Chr4	9496148	0	31	0	CHH	RPP4 solo-LTR	rdr6_F6-	Active
10	rdr6-EVD_10	Chr4	9496151	0	30	0	CHH	RPP4 solo-LTR	rdr6_F6-	Active
10	rdr6-EVD_10	Chr4	9496152	0	28	0	CHH	RPP4 solo-LTR	rdr6_F6-	Active
10	rdr6-EVD_10	Chr4	9496156	0	34	0	CHH	RPP4 solo-LTR	rdr6_F6-	Active
10	rdr6-EVD_10	Chr4	9496158	0	34	0	CHH	RPP4 solo-LTR	rdr6_F6-	Active
10	rdr6-EVD_10	Chr4	9496162	0	36	0	CHH	RPP4 solo-LTR	rdr6_F6-	Active
10	rdr6-EVD_10	Chr4	9496164	0	37	0	CHH	RPP4 solo-LTR	rdr6_F6-	Active
10	rdr6-EVD_10	Chr4	9496171	0	40	0	CHH	RPP4 solo-LTR	rdr6_F6-	Active
10	rdr6-EVD_10	Chr4	9496174	0	40	0	CHH	RPP4 solo-LTR	rdr6_F6-	Active
10	rdr6-EVD_10	Chr4	9496177	0	26	0	CHH	RPP4 solo-LTR	rdr6_F6-	Active
10	rdr6-EVD_10	Chr4	9496180	0	41	0	CHH	RPP4 solo-LTR	rdr6_F6-	Active
10	rdr6-EVD_10	Chr4	9496182	0	41	0	CHH	RPP4 solo-LTR	rdr6_F6-	Active
10	rdr6-EVD_10	Chr4	9496184	0	43	0	CHH	RPP4 solo-LTR	rdr6_F6-	Active
10	rdr6-EVD_10	Chr4	9496187	0	44	0	CHH	RPP4 solo-LTR	rdr6_F6-	Active
10	rdr6-EVD_10	Chr4	9496188	0	43	0	CHH	RPP4 solo-LTR	rdr6_F6-	Active
10	rdr6-EVD_10	Chr4	9496194	0	42	0	CHH	RPP4 solo-LTR	rdr6_F6-	Active
10	rdr6-EVD_10	Chr4	9496196	0	42	0	CHH	RPP4 solo-LTR	rdr6_F6-	Active
10	rdr6-EVD_10	Chr4	9496198	0	42	0	CHH	RPP4 solo-LTR	rdr6_F6-	Active
10	rdr6-EVD_10	Chr4	9496200	0	43	0	CHH	RPP4 solo-LTR	rdr6_F6-	Active
10	rdr6-EVD_10	Chr4	9496204	0	46	0	CHH	RPP4 solo-LTR	rdr6_F6-	Active
10	rdr6-EVD_10	Chr4	9496206	0	29	0	CHH	RPP4 solo-LTR	rdr6_F6-	Active
10	rdr6-EVD_10	Chr4	9496207	0	29	0	CHH	RPP4 solo-LTR	rdr6_F6-	Active
10	rdr6-EVD_10	Chr4	9496212	0	30	0	CHH	RPP4 solo-LTR	rdr6_F6-	Active
10	rdr6-EVD_10	Chr4	9496218	0	46	0	CHH	RPP4 solo-LTR	rdr6_F6-	Active
10	rdr6-EVD_10	Chr4	9496222	0	46	0	CHH	RPP4 solo-LTR	rdr6_F6-	Active
10	rdr6-EVD_10	Chr4	9496228	0	44	0	CHH	RPP4 solo-LTR	rdr6_F6-	Active
10	rdr6-EVD_10	Chr4	9496232	0	44	0	CHH	RPP4 solo-LTR	rdr6_F6-	Active
10	rdr6-EVD_10	Chr4	9496236	0	31	0	CHH	RPP4 solo-LTR	rdr6_F6-	Active
10	rdr6-EVD_10	Chr4	9496237	0	31	0	CHH	RPP4 solo-LTR	rdr6_F6-	Active
10	rdr6-EVD_10	Chr4	9496241	0	44	0	CHH	RPP4 solo-LTR	rdr6_F6-	Active
10	rdr6-EVD_10	Chr4	9496243	0	45	0	CHH	RPP4 solo-LTR	rdr6_F6-	Active
10	rdr6-EVD_10	Chr4	9496245	0	45	0	CHH	RPP4 solo-LTR	rdr6_F6-	Active
10	rdr6-EVD_10	Chr4	9496250	0	29	0	CHH	RPP4 solo-LTR	rdr6_F6-	Active
10	rdr6-EVD_10	Chr4	9496254	0	48	0	CHH	RPP4 solo-LTR	rdr6_F6-	Active
10	rdr6-EVD_10	Chr4	9496263	0	51	0	CHH	RPP4 solo-LTR	rdr6_F6-	Active
10	rdr6-EVD_10	Chr4	9496265	0	31	0	CHH	RPP4 solo-LTR	rdr6_F6-	Active
10	rdr6-EVD_10	Chr4	9496267	0	32	0	CHH	RPP4 solo-LTR	rdr6_F6-	Active
10	rdr6-EVD_10	Chr4	9496269	0	32	0	CHH	RPP4 solo-LTR	rdr6_F6-	Active
10	rdr6-EVD_10	Chr4	9496273	0	47	0	CHH	RPP4 solo-LTR	rdr6_F6-	Active
10	rdr6-EVD_10	Chr4	9496274	0	47	0	CHH	RPP4 solo-LTR	rdr6_F6-	Active
10	rdr6-EVD_10	Chr4	9496275	0	47	0	CHH	RPP4 solo-LTR	rdr6_F6-	Active
10	rdr6-EVD_10	Chr4	9496281	0	47	0	CHH	RPP4 solo-LTR	rdr6_F6-	Active
10	rdr6-EVD_10	Chr4	9496283	0	31	0	CHG	RPP4 solo-LTR	rdr6_F6-	Active
10	rdr6-EVD_10	Chr4	9496284	0	30	0	CG	RPP4 solo-LTR	rdr6_F6-	Active
10	rdr6-EVD_10	Chr4	9496285	0	48	0	CG	RPP4 solo-LTR	rdr6_F6-	Active
10	rdr6-EVD_10	Chr4	9496290	0	33	0	CHH	RPP4 solo-LTR	rdr6_F6-	Active
10	rdr6-EVD_10	Chr4	9496297	0	33	0	CG	RPP4 solo-LTR	rdr6_F6-	Active
10	rdr6-EVD_10	Chr4	9496298	0	50	0	CG	RPP4 solo-LTR	rdr6_F6-	Active
10	rdr6-EVD_10	Chr4	9496302	0	48	0	CHH	RPP4 solo-LTR	rdr6_F6-	Active
10	rdr6-EVD_10	Chr4	9496304	0	34	0	CHG	RPP4 solo-LTR	rdr6_F6-	Active
10	rdr6-EVD_10	Chr4	9496306	0	48	0	CHG	RPP4 solo-LTR	rdr6_F6-	Active
10	rdr6-EVD_10	Chr4	9496310	0	48	0	CHH	RPP4 solo-LTR	rdr6_F6-	Active
10	rdr6-EVD_10	Chr4	9496312	0	48	0	CHH	RPP4 solo-LTR	rdr6_F6-	Active
10	rdr6-EVD_10	Chr4	9496314	0	37	0	CHH	RPP4 solo-LTR	rdr6_F6-	Active
10	rdr6-EVD_10	Chr4	9496317	0	47	0	CHH	RPP4 solo-LTR	rdr6_F6-	Active
10	rdr6-EVD_10	Chr4	9496319	0	46	0	CHH	RPP4 solo-LTR	rdr6_F6-	Active
10	rdr6-EVD_10	Chr4	9496321	0	47	0	CHH	RPP4 solo-LTR	rdr6_F6-	Active
10	rdr6-EVD_10	Chr4	9496324	0	48	0	CHH	RPP4 solo-LTR	rdr6_F6-	Active
10	rdr6-EVD_10	Chr4	9496326	0	48	0	CHH	RPP4 solo-LTR	rdr6_F6-	Active
10	rdr6-EVD_10	Chr4	9496327	0	48	0	CHH	RPP4 solo-LTR	rdr6_F6-	Active
10	rdr6-EVD_10	Chr4	9496330	0	36	0	CHH	RPP4 solo-LTR	rdr6_F6-	Active
10	rdr6-EVD_10	Chr4	9496331	0	38	0	CHH	RPP4 solo-LTR	rdr6_F6-	Active
10	rdr6-EVD_10	Chr4	9496334	0	45	0	CHH	RPP4 solo-LTR	rdr6_F6-	Active
10	rdr6-EVD_10	Chr4	9496335	0	45	0	CHH	RPP4 solo-LTR	rdr6_F6-	Active
10	rdr6-EVD_10	Chr4	9496337	0	38	0	CHH	RPP4 solo-LTR	rdr6_F6-	Active
10	rdr6-EVD_10	Chr4	9496340	0	46	0	CHH	RPP4 solo-LTR	rdr6_F6-	Active
10	rdr6-EVD_10	Chr4	9496343	0	46	0	CHH	RPP4 solo-LTR	rdr6_F6-	Active
10	rdr6-EVD_10	Chr4	9496344	0	46	0	CHH	RPP4 solo-LTR	rdr6_F6-	Active
10	rdr6-EVD_10	Chr4	9496346	0	46	0	CHH	RPP4 solo-LTR	rdr6_F6-	Active
10	rdr6-EVD_10	Chr4	9496348	0	45	0	CHH	RPP4 solo-LTR	rdr6_F6-	Active
10	rdr6-EVD_10	Chr4	9496350	0	46	0	CHH	RPP4 solo-LTR	rdr6_F6-	Active
10	rdr6-EVD_10	Chr4	9496351	0	38	0	CG	RPP4 solo-LTR	rdr6_F6-	Active
10	rdr6-EVD_10	Chr4	9496352	0	46	0	CG	RPP4 solo-LTR	rdr6_F6-	Active
10	rdr6-EVD_10	Chr4	9496354	0	36	0	CHG	RPP4 solo-LTR	rdr6_F6-	Active
10	rdr6-EVD_10	Chr4	9496356	0	45	0	CHG	RPP4 solo-LTR	rdr6_F6-	Active
10	rdr6-EVD_10	Chr4	9496357	0	45	0	CHH	RPP4 solo-LTR	rdr6_F6-	Active
10	rdr6-EVD_10	Chr4	9496359	0	36	0	CHH	RPP4 solo-LTR	rdr6_F6-	Active
10	rdr6-EVD_10	Chr4	9496360	0	36	0	CHH	RPP4 solo-LTR	rdr6_F6-	Active
10	rdr6-EVD_10	Chr4	9496363	0	48	0	CHH	RPP4 solo-LTR	rdr6_F6-	Active
10	rdr6-EVD_10	Chr4	9496364	0	48	0	CHH	RPP4 solo-LTR	rdr6_F6-	Active
10	rdr6-EVD_10	Chr4	9496367	0	47	0	CHH	RPP4 solo-LTR	rdr6_F6-	Active
10	rdr6-EVD_10	Chr4	9496369	0	35	0	CHH	RPP4 solo-LTR	rdr6_F6-	Active
10	rdr6-EVD_10	Chr4	9496370	0	34	0	CHH	RPP4 solo-LTR	rdr6_F6-	Active
10	rdr6-EVD_10	Chr4	9496373	0	48	0	CHH	RPP4 solo-LTR	rdr6_F6-	Active
10	rdr6-EVD_10	Chr4	9496375	0	36	0	CG	RPP4 solo-LTR	rdr6_F6-	Active
10	rdr6-EVD_10	Chr4	9496376	0	47	0	CG	RPP4 solo-LTR	rdr6_F6-	Active
10	rdr6-EVD_10	Chr4	9496377	0	36	0	CHH	RPP4 solo-LTR	rdr6_F6-	Active
10	rdr6-EVD_10	Chr4	9496382	0	46	0	CHH	RPP4 solo-LTR	rdr6_F6-	Active
10	rdr6-EVD_10	Chr4	9496384	0	35	0	CHH	RPP4 solo-LTR	rdr6_F6-	Active
10	rdr6-EVD_10	Chr4	9496386	0	36	0	CHH	RPP4 solo-LTR	rdr6_F6-	Active
10	rdr6-EVD_10	Chr4	9496388	0	36	0	CG	RPP4 solo-LTR	rdr6_F6-	Active
10	rdr6-EVD_10	Chr4	9496389	0	43	0	CG	RPP4 solo-LTR	rdr6_F6-	Active
10	rdr6-EVD_10	Chr4	9496391	0	42	0	CHH	RPP4 solo-LTR	rdr6_F6-	Active
10	rdr6-EVD_10	Chr4	9496393	0	41	0	CHH	RPP4 solo-LTR	rdr6_F6-	Active
10	rdr6-EVD_10	Chr4	9496395	0	37	0	CHH	RPP4 solo-LTR	rdr6_F6-	Active
10	rdr6-EVD_10	Chr4	9496396	0	37	0	CHH	RPP4 solo-LTR	rdr6_F6-	Active
10	rdr6-EVD_10	Chr4	9496398	0	37	0	CHH	RPP4 solo-LTR	rdr6_F6-	Active
