# Supplementary material for: PTGS is dispensable for the initiation of epigenetic silencing of an active transposon in Arabidopsis
Source: EMBO Rep. 2024 Nov 7;25(12):28. doi: 10.1038/s44319-024-00304-5 (PMC11624286; doi:10.1038/s44319-024-00304-5)
Supplement: Supplementary file 4 — Source data Fig. 3 [file 44319_2024_304_MOESM4_ESM.zip › Figure 3/3A/5mC_GAG.xlsx]

## Sheet: Sheet1
position	sample_id	chr	pos	meth	unmeth	meth_level	context	annot	sample_genotype	EVD status
1	Col-0_rep1	Chr5	5630540	0	16	0	CHH	GAG	col-0	Silenced
1	Col-0_rep1	Chr5	5630541	0	17	0	CHH	GAG	col-0	Silenced
1	Col-0_rep1	Chr5	5630543	0	17	0	CHH	GAG	col-0	Silenced
1	Col-0_rep1	Chr5	5630545	0	20	0	CHH	GAG	col-0	Silenced
1	Col-0_rep1	Chr5	5630548	0	21	0	CHH	GAG	col-0	Silenced
1	Col-0_rep1	Chr5	5630550	2	19	0.0952380952380952	CHH	GAG	col-0	Silenced
1	Col-0_rep1	Chr5	5630555	0	19	0	CHH	GAG	col-0	Silenced
1	Col-0_rep1	Chr5	5630558	0	18	0	CHH	GAG	col-0	Silenced
1	Col-0_rep1	Chr5	5630563	2	20	0.0909090909090909	CHH	GAG	col-0	Silenced
1	Col-0_rep1	Chr5	5630566	21	1	0.954545454545455	CG	GAG	col-0	Silenced
1	Col-0_rep1	Chr5	5630567	16	0	1	CG	GAG	col-0	Silenced
1	Col-0_rep1	Chr5	5630568	2	14	0.125	CHG	GAG	col-0	Silenced
1	Col-0_rep1	Chr5	5630570	0	15	0	CHH	GAG	col-0	Silenced
1	Col-0_rep1	Chr5	5630574	0	22	0	CHH	GAG	col-0	Silenced
1	Col-0_rep1	Chr5	5630577	1	21	0.0454545454545455	CHH	GAG	col-0	Silenced
1	Col-0_rep1	Chr5	5630580	0	16	0	CHH	GAG	col-0	Silenced
1	Col-0_rep1	Chr5	5630581	0	16	0	CHH	GAG	col-0	Silenced
1	Col-0_rep1	Chr5	5630582	0	16	0	CHH	GAG	col-0	Silenced
1	Col-0_rep1	Chr5	5630583	0	17	0	CHH	GAG	col-0	Silenced
1	Col-0_rep1	Chr5	5630584	0	17	0	CHH	GAG	col-0	Silenced
1	Col-0_rep1	Chr5	5630588	0	20	0	CHH	GAG	col-0	Silenced
1	Col-0_rep1	Chr5	5630591	0	20	0	CHH	GAG	col-0	Silenced
1	Col-0_rep1	Chr5	5630592	0	20	0	CHH	GAG	col-0	Silenced
1	Col-0_rep1	Chr5	5630596	0	19	0	CHH	GAG	col-0	Silenced
1	Col-0_rep1	Chr5	5630599	0	17	0	CHH	GAG	col-0	Silenced
1	Col-0_rep1	Chr5	5630600	0	17	0	CHH	GAG	col-0	Silenced
1	Col-0_rep1	Chr5	5630602	7	13	0.35	CHH	GAG	col-0	Silenced
1	Col-0_rep1	Chr5	5630605	0	17	0	CHH	GAG	col-0	Silenced
1	Col-0_rep1	Chr5	5630608	0	18	0	CHH	GAG	col-0	Silenced
1	Col-0_rep1	Chr5	5630611	1	16	0.0588235294117647	CHH	GAG	col-0	Silenced
1	Col-0_rep1	Chr5	5630617	11	7	0.611111111111111	CG	GAG	col-0	Silenced
1	Col-0_rep1	Chr5	5630618	11	5	0.6875	CG	GAG	col-0	Silenced
1	Col-0_rep1	Chr5	5630619	1	14	0.0666666666666667	CHG	GAG	col-0	Silenced
1	Col-0_rep1	Chr5	5630621	1	14	0.0666666666666667	CHH	GAG	col-0	Silenced
1	Col-0_rep1	Chr5	5630624	1	13	0.0714285714285714	CHH	GAG	col-0	Silenced
1	Col-0_rep1	Chr5	5630626	0	15	0	CHH	GAG	col-0	Silenced
1	Col-0_rep1	Chr5	5630628	0	15	0	CHH	GAG	col-0	Silenced
1	Col-0_rep1	Chr5	5630629	2	12	0.142857142857143	CHH	GAG	col-0	Silenced
1	Col-0_rep1	Chr5	5630631	15	4	0.789473684210526	CG	GAG	col-0	Silenced
1	Col-0_rep1	Chr5	5630632	11	2	0.846153846153846	CG	GAG	col-0	Silenced
1	Col-0_rep1	Chr5	5630634	0	14	0	CHH	GAG	col-0	Silenced
1	Col-0_rep1	Chr5	5630635	0	14	0	CHH	GAG	col-0	Silenced
1	Col-0_rep1	Chr5	5630636	0	14	0	CHH	GAG	col-0	Silenced
1	Col-0_rep1	Chr5	5630637	0	21	0	CHH	GAG	col-0	Silenced
1	Col-0_rep1	Chr5	5630641	4	11	0.266666666666667	CHH	GAG	col-0	Silenced
1	Col-0_rep1	Chr5	5630642	0	15	0	CHH	GAG	col-0	Silenced
1	Col-0_rep1	Chr5	5630644	0	15	0	CHH	GAG	col-0	Silenced
1	Col-0_rep1	Chr5	5630645	0	19	0	CHH	GAG	col-0	Silenced
1	Col-0_rep1	Chr5	5630646	0	19	0	CHH	GAG	col-0	Silenced
1	Col-0_rep1	Chr5	5630649	0	16	0	CHH	GAG	col-0	Silenced
1	Col-0_rep1	Chr5	5630654	0	18	0	CHH	GAG	col-0	Silenced
1	Col-0_rep1	Chr5	5630656	0	19	0	CHH	GAG	col-0	Silenced
1	Col-0_rep1	Chr5	5630659	7	11	0.388888888888889	CHH	GAG	col-0	Silenced
1	Col-0_rep1	Chr5	5630664	0	14	0	CHH	GAG	col-0	Silenced
1	Col-0_rep1	Chr5	5630665	0	17	0	CHH	GAG	col-0	Silenced
1	Col-0_rep1	Chr5	5630667	0	17	0	CHH	GAG	col-0	Silenced
1	Col-0_rep1	Chr5	5630668	3	14	0.176470588235294	CHH	GAG	col-0	Silenced
1	Col-0_rep1	Chr5	5630673	2	11	0.153846153846154	CHH	GAG	col-0	Silenced
1	Col-0_rep1	Chr5	5630676	0	14	0	CHH	GAG	col-0	Silenced
1	Col-0_rep1	Chr5	5630677	1	15	0.0625	CHH	GAG	col-0	Silenced
1	Col-0_rep1	Chr5	5630678	2	14	0.125	CHH	GAG	col-0	Silenced
1	Col-0_rep1	Chr5	5630682	0	12	0	CHH	GAG	col-0	Silenced
1	Col-0_rep1	Chr5	5630685	0	14	0	CHH	GAG	col-0	Silenced
1	Col-0_rep1	Chr5	5630688	1	12	0.0769230769230769	CHH	GAG	col-0	Silenced
1	Col-0_rep1	Chr5	5630691	1	10	0.0909090909090909	CHH	GAG	col-0	Silenced
1	Col-0_rep1	Chr5	5630695	15	1	0.9375	CG	GAG	col-0	Silenced
1	Col-0_rep1	Chr5	5630696	8	3	0.727272727272727	CG	GAG	col-0	Silenced
1	Col-0_rep1	Chr5	5630697	2	9	0.181818181818182	CHG	GAG	col-0	Silenced
1	Col-0_rep1	Chr5	5630699	0	11	0	CHH	GAG	col-0	Silenced
1	Col-0_rep1	Chr5	5630701	4	10	0.285714285714286	CHH	GAG	col-0	Silenced
1	Col-0_rep1	Chr5	5630707	0	14	0	CHH	GAG	col-0	Silenced
1	Col-0_rep1	Chr5	5630709	0	14	0	CHH	GAG	col-0	Silenced
1	Col-0_rep1	Chr5	5630710	5	9	0.357142857142857	CHG	GAG	col-0	Silenced
1	Col-0_rep1	Chr5	5630711	14	0	1	CG	GAG	col-0	Silenced
1	Col-0_rep1	Chr5	5630712	12	0	1	CG	GAG	col-0	Silenced
1	Col-0_rep1	Chr5	5630714	0	12	0	CHH	GAG	col-0	Silenced
1	Col-0_rep1	Chr5	5630715	0	12	0	CHH	GAG	col-0	Silenced
1	Col-0_rep1	Chr5	5630718	0	12	0	CHH	GAG	col-0	Silenced
1	Col-0_rep1	Chr5	5630725	0	13	0	CHH	GAG	col-0	Silenced
1	Col-0_rep1	Chr5	5630726	0	13	0	CHH	GAG	col-0	Silenced
1	Col-0_rep1	Chr5	5630729	0	20	0	CHH	GAG	col-0	Silenced
1	Col-0_rep1	Chr5	5630730	6	14	0.3	CHH	GAG	col-0	Silenced
1	Col-0_rep1	Chr5	5630733	0	13	0	CHH	GAG	col-0	Silenced
1	Col-0_rep1	Chr5	5630735	0	13	0	CHH	GAG	col-0	Silenced
1	Col-0_rep1	Chr5	5630736	0	13	0	CHH	GAG	col-0	Silenced
1	Col-0_rep1	Chr5	5630739	3	17	0.15	CHH	GAG	col-0	Silenced
1	Col-0_rep1	Chr5	5630742	1	13	0.0714285714285714	CHH	GAG	col-0	Silenced
1	Col-0_rep1	Chr5	5630743	7	12	0.368421052631579	CHG	GAG	col-0	Silenced
1	Col-0_rep1	Chr5	5630745	2	12	0.142857142857143	CHG	GAG	col-0	Silenced
1	Col-0_rep1	Chr5	5630747	0	21	0	CHH	GAG	col-0	Silenced
1	Col-0_rep1	Chr5	5630748	0	21	0	CHH	GAG	col-0	Silenced
1	Col-0_rep1	Chr5	5630751	0	14	0	CHH	GAG	col-0	Silenced
1	Col-0_rep1	Chr5	5630752	2	18	0.1	CHH	GAG	col-0	Silenced
1	Col-0_rep1	Chr5	5630754	1	19	0.05	CHH	GAG	col-0	Silenced
1	Col-0_rep1	Chr5	5630757	0	20	0	CHH	GAG	col-0	Silenced
1	Col-0_rep1	Chr5	5630760	5	16	0.238095238095238	CHH	GAG	col-0	Silenced
1	Col-0_rep1	Chr5	5630765	0	21	0	CHH	GAG	col-0	Silenced
1	Col-0_rep1	Chr5	5630767	0	22	0	CHH	GAG	col-0	Silenced
1	Col-0_rep1	Chr5	5630769	2	20	0.0909090909090909	CHH	GAG	col-0	Silenced
1	Col-0_rep1	Chr5	5630772	0	14	0	CHH	GAG	col-0	Silenced
1	Col-0_rep1	Chr5	5630776	0	21	0	CHH	GAG	col-0	Silenced
1	Col-0_rep1	Chr5	5630777	0	21	0	CHH	GAG	col-0	Silenced
1	Col-0_rep1	Chr5	5630779	6	14	0.3	CHH	GAG	col-0	Silenced
1	Col-0_rep1	Chr5	5630784	6	13	0.315789473684211	CHH	GAG	col-0	Silenced
1	Col-0_rep1	Chr5	5630787	3	9	0.25	CHH	GAG	col-0	Silenced
1	Col-0_rep1	Chr5	5630789	0	11	0	CHH	GAG	col-0	Silenced
1	Col-0_rep1	Chr5	5630790	0	11	0	CHH	GAG	col-0	Silenced
1	Col-0_rep1	Chr5	5630791	0	12	0	CHH	GAG	col-0	Silenced
1	Col-0_rep1	Chr5	5630795	1	17	0.0555555555555556	CHH	GAG	col-0	Silenced
1	Col-0_rep1	Chr5	5630797	1	17	0.0555555555555556	CHH	GAG	col-0	Silenced
1	Col-0_rep1	Chr5	5630801	9	7	0.5625	CHG	GAG	col-0	Silenced
1	Col-0_rep1	Chr5	5630803	5	6	0.454545454545455	CHG	GAG	col-0	Silenced
1	Col-0_rep1	Chr5	5630805	0	10	0	CHH	GAG	col-0	Silenced
1	Col-0_rep1	Chr5	5630807	1	9	0.1	CHH	GAG	col-0	Silenced
1	Col-0_rep1	Chr5	5630809	4	12	0.25	CHG	GAG	col-0	Silenced
1	Col-0_rep1	Chr5	5630811	4	6	0.4	CHG	GAG	col-0	Silenced
1	Col-0_rep1	Chr5	5630812	2	14	0.125	CHH	GAG	col-0	Silenced
1	Col-0_rep1	Chr5	5630817	0	10	0	CHH	GAG	col-0	Silenced
1	Col-0_rep1	Chr5	5630819	0	10	0	CHH	GAG	col-0	Silenced
1	Col-0_rep1	Chr5	5630822	3	6	0.333333333333333	CHH	GAG	col-0	Silenced
1	Col-0_rep1	Chr5	5630824	0	9	0	CHH	GAG	col-0	Silenced
1	Col-0_rep1	Chr5	5630825	0	9	0	CHH	GAG	col-0	Silenced
1	Col-0_rep1	Chr5	5630826	0	9	0	CHH	GAG	col-0	Silenced
1	Col-0_rep1	Chr5	5630830	1	16	0.0588235294117647	CHH	GAG	col-0	Silenced
1	Col-0_rep1	Chr5	5630832	1	15	0.0625	CHH	GAG	col-0	Silenced
1	Col-0_rep1	Chr5	5630840	14	2	0.875	CG	GAG	col-0	Silenced
1	Col-0_rep1	Chr5	5630841	6	1	0.857142857142857	CG	GAG	col-0	Silenced
1	Col-0_rep1	Chr5	5630843	0	7	0	CHH	GAG	col-0	Silenced
1	Col-0_rep1	Chr5	5630847	0	7	0	CHH	GAG	col-0	Silenced
1	Col-0_rep1	Chr5	5630848	0	7	0	CHH	GAG	col-0	Silenced
1	Col-0_rep1	Chr5	5630849	0	7	0	CHH	GAG	col-0	Silenced
1	Col-0_rep1	Chr5	5630852	16	1	0.941176470588235	CG	GAG	col-0	Silenced
1	Col-0_rep1	Chr5	5630853	7	1	0.875	CG	GAG	col-0	Silenced
1	Col-0_rep1	Chr5	5630857	15	0	1	CG	GAG	col-0	Silenced
1	Col-0_rep1	Chr5	5630858	5	1	0.833333333333333	CG	GAG	col-0	Silenced
1	Col-0_rep1	Chr5	5630864	1	5	0.166666666666667	CHH	GAG	col-0	Silenced
1	Col-0_rep1	Chr5	5630866	0	15	0	CHH	GAG	col-0	Silenced
1	Col-0_rep1	Chr5	5630867	4	11	0.266666666666667	CHG	GAG	col-0	Silenced
1	Col-0_rep1	Chr5	5630868	12	1	0.923076923076923	CG	GAG	col-0	Silenced
1	Col-0_rep1	Chr5	5630869	6	0	1	CG	GAG	col-0	Silenced
1	Col-0_rep1	Chr5	5630870	11	1	0.916666666666667	CG	GAG	col-0	Silenced
1	Col-0_rep1	Chr5	5630871	6	0	1	CG	GAG	col-0	Silenced
1	Col-0_rep1	Chr5	5630873	1	5	0.166666666666667	CHH	GAG	col-0	Silenced
1	Col-0_rep1	Chr5	5630877	2	4	0.333333333333333	CHH	GAG	col-0	Silenced
1	Col-0_rep1	Chr5	5630880	0	6	0	CHH	GAG	col-0	Silenced
1	Col-0_rep1	Chr5	5630882	1	5	0.166666666666667	CHH	GAG	col-0	Silenced
1	Col-0_rep1	Chr5	5630885	1	5	0.166666666666667	CHH	GAG	col-0	Silenced
1	Col-0_rep1	Chr5	5630888	0	6	0	CHH	GAG	col-0	Silenced
1	Col-0_rep1	Chr5	5630889	0	6	0	CHH	GAG	col-0	Silenced
1	Col-0_rep1	Chr5	5630890	10	0	1	CG	GAG	col-0	Silenced
1	Col-0_rep1	Chr5	5630891	5	1	0.833333333333333	CG	GAG	col-0	Silenced
1	Col-0_rep1	Chr5	5630897	11	0	1	CG	GAG	col-0	Silenced
1	Col-0_rep1	Chr5	5630898	5	1	0.833333333333333	CG	GAG	col-0	Silenced
1	Col-0_rep1	Chr5	5630901	0	11	0	CHH	GAG	col-0	Silenced
1	Col-0_rep1	Chr5	5630905	0	7	0	CHH	GAG	col-0	Silenced
1	Col-0_rep1	Chr5	5630907	6	8	0.428571428571429	CHH	GAG	col-0	Silenced
1	Col-0_rep1	Chr5	5630910	0	8	0	CHH	GAG	col-0	Silenced
1	Col-0_rep1	Chr5	5630913	0	8	0	CHH	GAG	col-0	Silenced
1	Col-0_rep1	Chr5	5630915	0	12	0	CHH	GAG	col-0	Silenced
1	Col-0_rep1	Chr5	5630919	3	4	0.428571428571429	CHH	GAG	col-0	Silenced
1	Col-0_rep1	Chr5	5630921	0	6	0	CHH	GAG	col-0	Silenced
1	Col-0_rep1	Chr5	5630926	3	10	0.230769230769231	CHH	GAG	col-0	Silenced
1	Col-0_rep1	Chr5	5630931	0	15	0	CHH	GAG	col-0	Silenced
1	Col-0_rep1	Chr5	5630933	0	17	0	CHH	GAG	col-0	Silenced
1	Col-0_rep1	Chr5	5630937	1	5	0.166666666666667	CHH	GAG	col-0	Silenced
1	Col-0_rep1	Chr5	5630938	0	6	0	CHH	GAG	col-0	Silenced
1	Col-0_rep1	Chr5	5630942	0	5	0	CHH	GAG	col-0	Silenced
1	Col-0_rep1	Chr5	5630945	0	19	0	CHG	GAG	col-0	Silenced
1	Col-0_rep1	Chr5	5630947	0	4	0	CHG	GAG	col-0	Silenced
1	Col-0_rep1	Chr5	5630948	0	4	0	CHH	GAG	col-0	Silenced
1	Col-0_rep1	Chr5	5630950	0	19	0	CHH	GAG	col-0	Silenced
1	Col-0_rep1	Chr5	5630951	0	19	0	CHH	GAG	col-0	Silenced
1	Col-0_rep1	Chr5	5630956	0	4	0	CHH	GAG	col-0	Silenced
1	Col-0_rep1	Chr5	5630957	0	4	0	CHH	GAG	col-0	Silenced
1	Col-0_rep1	Chr5	5630959	3	17	0.15	CHG	GAG	col-0	Silenced
1	Col-0_rep1	Chr5	5630961	0	4	0	CHG	GAG	col-0	Silenced
1	Col-0_rep1	Chr5	5630964	1	18	0.0526315789473684	CHH	GAG	col-0	Silenced
1	Col-0_rep1	Chr5	5630967	0	4	0	CHH	GAG	col-0	Silenced
1	Col-0_rep1	Chr5	5630969	0	4	0	CHH	GAG	col-0	Silenced
1	Col-0_rep1	Chr5	5630971	0	4	0	CHH	GAG	col-0	Silenced
1	Col-0_rep1	Chr5	5630972	1	19	0.05	CHH	GAG	col-0	Silenced
1	Col-0_rep1	Chr5	5630975	1	3	0.25	CHH	GAG	col-0	Silenced
1	Col-0_rep1	Chr5	5630977	0	4	0	CHH	GAG	col-0	Silenced
1	Col-0_rep1	Chr5	5630978	0	4	0	CHH	GAG	col-0	Silenced
1	Col-0_rep1	Chr5	5630979	3	18	0.142857142857143	CHG	GAG	col-0	Silenced
1	Col-0_rep1	Chr5	5630980	19	1	0.95	CG	GAG	col-0	Silenced
1	Col-0_rep1	Chr5	5630981	4	0	1	CG	GAG	col-0	Silenced
1	Col-0_rep1	Chr5	5630982	1	3	0.25	CHG	GAG	col-0	Silenced
1	Col-0_rep1	Chr5	5630983	0	3	0	CHH	GAG	col-0	Silenced
1	Col-0_rep1	Chr5	5630986	19	2	0.904761904761905	CG	GAG	col-0	Silenced
1	Col-0_rep1	Chr5	5630987	3	1	0.75	CG	GAG	col-0	Silenced
1	Col-0_rep1	Chr5	5630988	0	21	0	CHH	GAG	col-0	Silenced
1	Col-0_rep1	Chr5	5630991	0	4	0	CHH	GAG	col-0	Silenced
1	Col-0_rep1	Chr5	5630993	0	21	0	CHH	GAG	col-0	Silenced
1	Col-0_rep1	Chr5	5630994	5	16	0.238095238095238	CHG	GAG	col-0	Silenced
1	Col-0_rep1	Chr5	5630995	19	2	0.904761904761905	CG	GAG	col-0	Silenced
1	Col-0_rep1	Chr5	5630996	4	0	1	CG	GAG	col-0	Silenced
1	Col-0_rep1	Chr5	5630999	0	4	0	CHH	GAG	col-0	Silenced
1	Col-0_rep1	Chr5	5631003	1	19	0.05	CHH	GAG	col-0	Silenced
1	Col-0_rep1	Chr5	5631005	0	20	0	CHH	GAG	col-0	Silenced
1	Col-0_rep1	Chr5	5631006	0	20	0	CHH	GAG	col-0	Silenced
1	Col-0_rep1	Chr5	5631008	17	3	0.85	CG	GAG	col-0	Silenced
1	Col-0_rep1	Chr5	5631009	3	0	1	CG	GAG	col-0	Silenced
1	Col-0_rep1	Chr5	5631013	0	3	0	CHH	GAG	col-0	Silenced
1	Col-0_rep1	Chr5	5631014	0	3	0	CHH	GAG	col-0	Silenced
1	Col-0_rep1	Chr5	5631015	19	1	0.95	CG	GAG	col-0	Silenced
1	Col-0_rep1	Chr5	5631016	3	0	1	CG	GAG	col-0	Silenced
1	Col-0_rep1	Chr5	5631018	1	2	0.333333333333333	CHH	GAG	col-0	Silenced
1	Col-0_rep1	Chr5	5631020	0	2	0	CHH	GAG	col-0	Silenced
1	Col-0_rep1	Chr5	5631021	6	14	0.3	CHH	GAG	col-0	Silenced
1	Col-0_rep1	Chr5	5631024	0	2	0	CHH	GAG	col-0	Silenced
1	Col-0_rep1	Chr5	5631026	6	15	0.285714285714286	CHH	GAG	col-0	Silenced
1	Col-0_rep1	Chr5	5631029	0	2	0	CHH	GAG	col-0	Silenced
1	Col-0_rep1	Chr5	5631030	0	2	0	CHH	GAG	col-0	Silenced
1	Col-0_rep1	Chr5	5631032	0	2	0	CHH	GAG	col-0	Silenced
1	Col-0_rep1	Chr5	5631036	0	2	0	CHH	GAG	col-0	Silenced
1	Col-0_rep1	Chr5	5631037	0	2	0	CHH	GAG	col-0	Silenced
1	Col-0_rep1	Chr5	5631039	3	16	0.157894736842105	CHH	GAG	col-0	Silenced
1	Col-0_rep1	Chr5	5631041	0	19	0	CHH	GAG	col-0	Silenced
1	Col-0_rep1	Chr5	5631042	2	17	0.105263157894737	CHH	GAG	col-0	Silenced
1	Col-0_rep1	Chr5	5631045	3	16	0.157894736842105	CHH	GAG	col-0	Silenced
1	Col-0_rep1	Chr5	5631047	1	18	0.0526315789473684	CHH	GAG	col-0	Silenced
1	Col-0_rep1	Chr5	5631049	0	19	0	CHH	GAG	col-0	Silenced
1	Col-0_rep1	Chr5	5631050	3	17	0.15	CHH	GAG	col-0	Silenced
1	Col-0_rep1	Chr5	5631057	0	20	0	CHH	GAG	col-0	Silenced
1	Col-0_rep1	Chr5	5631058	9	11	0.45	CHG	GAG	col-0	Silenced
1	Col-0_rep1	Chr5	5631060	0	0	NA	CHG	GAG	col-0	Silenced
1	Col-0_rep1	Chr5	5631061	0	0	NA	CHH	GAG	col-0	Silenced
1	Col-0_rep1	Chr5	5631062	0	0	NA	CHH	GAG	col-0	Silenced
1	Col-0_rep1	Chr5	5631065	9	12	0.428571428571429	CHH	GAG	col-0	Silenced
1	Col-0_rep1	Chr5	5631069	0	0	NA	CHH	GAG	col-0	Silenced
1	Col-0_rep1	Chr5	5631071	0	19	0	CHH	GAG	col-0	Silenced
1	Col-0_rep1	Chr5	5631072	0	19	0	CHH	GAG	col-0	Silenced
1	Col-0_rep1	Chr5	5631081	0	15	0	CHH	GAG	col-0	Silenced
1	Col-0_rep1	Chr5	5631083	0	14	0	CHH	GAG	col-0	Silenced
1	Col-0_rep1	Chr5	5631086	0	2	0	CHH	GAG	col-0	Silenced
1	Col-0_rep1	Chr5	5631087	2	12	0.142857142857143	CHH	GAG	col-0	Silenced
1	Col-0_rep1	Chr5	5631091	0	2	0	CHH	GAG	col-0	Silenced
1	Col-0_rep1	Chr5	5631092	0	3	0	CHH	GAG	col-0	Silenced
1	Col-0_rep1	Chr5	5631094	11	1	0.916666666666667	CG	GAG	col-0	Silenced
1	Col-0_rep1	Chr5	5631095	2	1	0.666666666666667	CG	GAG	col-0	Silenced
1	Col-0_rep1	Chr5	5631096	1	2	0.333333333333333	CHG	GAG	col-0	Silenced
1	Col-0_rep1	Chr5	5631098	0	3	0	CHH	GAG	col-0	Silenced
1	Col-0_rep1	Chr5	5631101	0	3	0	CHH	GAG	col-0	Silenced
1	Col-0_rep1	Chr5	5631105	0	10	0	CHH	GAG	col-0	Silenced
1	Col-0_rep1	Chr5	5631106	0	10	0	CHH	GAG	col-0	Silenced
1	Col-0_rep1	Chr5	5631109	0	3	0	CHH	GAG	col-0	Silenced
1	Col-0_rep1	Chr5	5631111	0	11	0	CHH	GAG	col-0	Silenced
1	Col-0_rep1	Chr5	5631114	0	3	0	CHH	GAG	col-0	Silenced
1	Col-0_rep1	Chr5	5631117	0	3	0	CHH	GAG	col-0	Silenced
1	Col-0_rep1	Chr5	5631119	0	3	0	CHH	GAG	col-0	Silenced
1	Col-0_rep1	Chr5	5631120	0	3	0	CHH	GAG	col-0	Silenced
1	Col-0_rep1	Chr5	5631122	0	3	0	CHH	GAG	col-0	Silenced
1	Col-0_rep1	Chr5	5631124	0	3	0	CHH	GAG	col-0	Silenced
1	Col-0_rep1	Chr5	5631127	3	8	0.272727272727273	CHH	GAG	col-0	Silenced
1	Col-0_rep1	Chr5	5631131	0	3	0	CHH	GAG	col-0	Silenced
1	Col-0_rep1	Chr5	5631135	3	6	0.333333333333333	CHG	GAG	col-0	Silenced
1	Col-0_rep1	Chr5	5631137	1	3	0.25	CHG	GAG	col-0	Silenced
1	Col-0_rep1	Chr5	5631141	0	4	0	CHH	GAG	col-0	Silenced
1	Col-0_rep1	Chr5	5631143	0	4	0	CHH	GAG	col-0	Silenced
1	Col-0_rep1	Chr5	5631144	2	6	0.25	CHH	GAG	col-0	Silenced
1	Col-0_rep1	Chr5	5631147	0	4	0	CHH	GAG	col-0	Silenced
1	Col-0_rep1	Chr5	5631148	0	4	0	CHH	GAG	col-0	Silenced
1	Col-0_rep1	Chr5	5631151	2	7	0.222222222222222	CHH	GAG	col-0	Silenced
1	Col-0_rep1	Chr5	5631154	6	3	0.666666666666667	CHG	GAG	col-0	Silenced
1	Col-0_rep1	Chr5	5631155	8	1	0.888888888888889	CG	GAG	col-0	Silenced
1	Col-0_rep1	Chr5	5631156	4	0	1	CG	GAG	col-0	Silenced
1	Col-0_rep1	Chr5	5631157	2	2	0.5	CHG	GAG	col-0	Silenced
1	Col-0_rep1	Chr5	5631158	0	4	0	CHH	GAG	col-0	Silenced
1	Col-0_rep1	Chr5	5631159	2	7	0.222222222222222	CHH	GAG	col-0	Silenced
1	Col-0_rep1	Chr5	5631165	2	3	0.4	CHH	GAG	col-0	Silenced
1	Col-0_rep1	Chr5	5631166	0	5	0	CHH	GAG	col-0	Silenced
1	Col-0_rep1	Chr5	5631168	0	5	0	CHH	GAG	col-0	Silenced
1	Col-0_rep1	Chr5	5631169	0	5	0	CHH	GAG	col-0	Silenced
1	Col-0_rep1	Chr5	5631175	0	7	0	CHH	GAG	col-0	Silenced
1	Col-0_rep1	Chr5	5631177	0	7	0	CHH	GAG	col-0	Silenced
1	Col-0_rep1	Chr5	5631180	0	11	0	CHH	GAG	col-0	Silenced
1	Col-0_rep1	Chr5	5631182	0	11	0	CHH	GAG	col-0	Silenced
1	Col-0_rep1	Chr5	5631185	0	11	0	CHH	GAG	col-0	Silenced
1	Col-0_rep1	Chr5	5631187	11	1	0.916666666666667	CG	GAG	col-0	Silenced
1	Col-0_rep1	Chr5	5631188	6	1	0.857142857142857	CG	GAG	col-0	Silenced
1	Col-0_rep1	Chr5	5631189	2	5	0.285714285714286	CHG	GAG	col-0	Silenced
1	Col-0_rep1	Chr5	5631190	0	11	0	CHH	GAG	col-0	Silenced
1	Col-0_rep1	Chr5	5631194	0	11	0	CHH	GAG	col-0	Silenced
1	Col-0_rep1	Chr5	5631198	0	7	0	CHH	GAG	col-0	Silenced
1	Col-0_rep1	Chr5	5631199	0	7	0	CHH	GAG	col-0	Silenced
1	Col-0_rep1	Chr5	5631201	1	6	0.142857142857143	CHH	GAG	col-0	Silenced
1	Col-0_rep1	Chr5	5631204	0	7	0	CHH	GAG	col-0	Silenced
1	Col-0_rep1	Chr5	5631207	2	7	0.222222222222222	CHH	GAG	col-0	Silenced
1	Col-0_rep1	Chr5	5631209	0	9	0	CHH	GAG	col-0	Silenced
1	Col-0_rep1	Chr5	5631210	0	9	0	CHH	GAG	col-0	Silenced
1	Col-0_rep1	Chr5	5631211	9	0	1	CG	GAG	col-0	Silenced
1	Col-0_rep1	Chr5	5631212	9	0	1	CG	GAG	col-0	Silenced
1	Col-0_rep1	Chr5	5631215	1	8	0.111111111111111	CHH	GAG	col-0	Silenced
1	Col-0_rep1	Chr5	5631219	0	9	0	CHH	GAG	col-0	Silenced
1	Col-0_rep1	Chr5	5631220	0	10	0	CHH	GAG	col-0	Silenced
1	Col-0_rep1	Chr5	5631222	1	8	0.111111111111111	CHH	GAG	col-0	Silenced
1	Col-0_rep1	Chr5	5631224	0	10	0	CHH	GAG	col-0	Silenced
1	Col-0_rep1	Chr5	5631227	2	9	0.181818181818182	CHH	GAG	col-0	Silenced
1	Col-0_rep1	Chr5	5631230	0	9	0	CHH	GAG	col-0	Silenced
1	Col-0_rep1	Chr5	5631234	0	9	0	CHH	GAG	col-0	Silenced
1	Col-0_rep1	Chr5	5631236	0	10	0	CHH	GAG	col-0	Silenced
1	Col-0_rep1	Chr5	5631237	0	10	0	CHH	GAG	col-0	Silenced
1	Col-0_rep1	Chr5	5631241	2	8	0.2	CHH	GAG	col-0	Silenced
1	Col-0_rep1	Chr5	5631246	3	9	0.25	CHG	GAG	col-0	Silenced
1	Col-0_rep1	Chr5	5631248	1	7	0.125	CHG	GAG	col-0	Silenced
1	Col-0_rep1	Chr5	5631251	3	5	0.375	CHH	GAG	col-0	Silenced
1	Col-0_rep1	Chr5	5631253	0	13	0	CHH	GAG	col-0	Silenced
1	Col-0_rep1	Chr5	5631256	1	8	0.111111111111111	CHH	GAG	col-0	Silenced
1	Col-0_rep1	Chr5	5631258	0	9	0	CHH	GAG	col-0	Silenced
1	Col-0_rep1	Chr5	5631261	1	12	0.0769230769230769	CHH	GAG	col-0	Silenced
1	Col-0_rep1	Chr5	5631265	2	7	0.222222222222222	CHH	GAG	col-0	Silenced
1	Col-0_rep1	Chr5	5631269	1	8	0.111111111111111	CHH	GAG	col-0	Silenced
1	Col-0_rep1	Chr5	5631272	0	9	0	CHH	GAG	col-0	Silenced
1	Col-0_rep1	Chr5	5631275	3	6	0.333333333333333	CHH	GAG	col-0	Silenced
1	Col-0_rep1	Chr5	5631276	0	9	0	CHH	GAG	col-0	Silenced
1	Col-0_rep1	Chr5	5631277	0	9	0	CHH	GAG	col-0	Silenced
1	Col-0_rep1	Chr5	5631278	0	12	0	CHH	GAG	col-0	Silenced
1	Col-0_rep1	Chr5	5631279	0	12	0	CHH	GAG	col-0	Silenced
1	Col-0_rep1	Chr5	5631281	1	11	0.0833333333333333	CHH	GAG	col-0	Silenced
1	Col-0_rep1	Chr5	5631283	0	12	0	CHH	GAG	col-0	Silenced
1	Col-0_rep1	Chr5	5631284	2	11	0.153846153846154	CHH	GAG	col-0	Silenced
1	Col-0_rep1	Chr5	5631288	1	8	0.111111111111111	CHH	GAG	col-0	Silenced
1	Col-0_rep1	Chr5	5631290	1	13	0.0714285714285714	CHH	GAG	col-0	Silenced
1	Col-0_rep1	Chr5	5631295	0	11	0	CHH	GAG	col-0	Silenced
1	Col-0_rep1	Chr5	5631298	1	10	0.0909090909090909	CHH	GAG	col-0	Silenced
1	Col-0_rep1	Chr5	5631299	0	11	0	CHH	GAG	col-0	Silenced
1	Col-0_rep1	Chr5	5631302	1	10	0.0909090909090909	CHH	GAG	col-0	Silenced
1	Col-0_rep1	Chr5	5631303	1	11	0.0833333333333333	CHH	GAG	col-0	Silenced
1	Col-0_rep1	Chr5	5631306	1	11	0.0833333333333333	CHH	GAG	col-0	Silenced
1	Col-0_rep1	Chr5	5631309	0	12	0	CHH	GAG	col-0	Silenced
1	Col-0_rep1	Chr5	5631310	0	12	0	CHH	GAG	col-0	Silenced
1	Col-0_rep1	Chr5	5631312	1	11	0.0833333333333333	CHH	GAG	col-0	Silenced
1	Col-0_rep1	Chr5	5631314	0	10	0	CHH	GAG	col-0	Silenced
1	Col-0_rep1	Chr5	5631315	0	10	0	CHH	GAG	col-0	Silenced
1	Col-0_rep1	Chr5	5631317	6	5	0.545454545454545	CHH	GAG	col-0	Silenced
1	Col-0_rep1	Chr5	5631320	1	12	0.0769230769230769	CHH	GAG	col-0	Silenced
1	Col-0_rep1	Chr5	5631321	1	11	0.0833333333333333	CHH	GAG	col-0	Silenced
1	Col-0_rep1	Chr5	5631322	3	9	0.25	CHG	GAG	col-0	Silenced
1	Col-0_rep1	Chr5	5631323	10	2	0.833333333333333	CG	GAG	col-0	Silenced
1	Col-0_rep1	Chr5	5631324	13	0	1	CG	GAG	col-0	Silenced
1	Col-0_rep1	Chr5	5631325	1	12	0.0769230769230769	CHH	GAG	col-0	Silenced
1	Col-0_rep1	Chr5	5631326	3	11	0.214285714285714	CHH	GAG	col-0	Silenced
1	Col-0_rep1	Chr5	5631329	0	13	0	CHH	GAG	col-0	Silenced
1	Col-0_rep1	Chr5	5631332	0	14	0	CHH	GAG	col-0	Silenced
1	Col-0_rep1	Chr5	5631336	0	14	0	CHH	GAG	col-0	Silenced
1	Col-0_rep1	Chr5	5631338	0	13	0	CHH	GAG	col-0	Silenced
1	Col-0_rep1	Chr5	5631340	6	7	0.461538461538462	CHH	GAG	col-0	Silenced
1	Col-0_rep1	Chr5	5631343	0	13	0	CHH	GAG	col-0	Silenced
1	Col-0_rep1	Chr5	5631345	0	13	0	CHH	GAG	col-0	Silenced
1	Col-0_rep1	Chr5	5631346	0	13	0	CHH	GAG	col-0	Silenced
1	Col-0_rep1	Chr5	5631348	4	9	0.307692307692308	CHH	GAG	col-0	Silenced
1	Col-0_rep1	Chr5	5631351	1	12	0.0769230769230769	CHH	GAG	col-0	Silenced
1	Col-0_rep1	Chr5	5631353	1	12	0.0769230769230769	CHH	GAG	col-0	Silenced
1	Col-0_rep1	Chr5	5631355	3	10	0.230769230769231	CHH	GAG	col-0	Silenced
1	Col-0_rep1	Chr5	5631357	6	7	0.461538461538462	CHH	GAG	col-0	Silenced
1	Col-0_rep1	Chr5	5631360	0	13	0	CHH	GAG	col-0	Silenced
1	Col-0_rep1	Chr5	5631364	0	13	0	CHH	GAG	col-0	Silenced
1	Col-0_rep1	Chr5	5631366	0	13	0	CHH	GAG	col-0	Silenced
1	Col-0_rep1	Chr5	5631369	1	13	0.0714285714285714	CHH	GAG	col-0	Silenced
1	Col-0_rep1	Chr5	5631371	0	13	0	CHH	GAG	col-0	Silenced
1	Col-0_rep1	Chr5	5631372	0	13	0	CHH	GAG	col-0	Silenced
1	Col-0_rep1	Chr5	5631374	1	12	0.0769230769230769	CHH	GAG	col-0	Silenced
1	Col-0_rep1	Chr5	5631375	2	9	0.181818181818182	CHH	GAG	col-0	Silenced
1	Col-0_rep1	Chr5	5631379	0	13	0	CHH	GAG	col-0	Silenced
1	Col-0_rep1	Chr5	5631381	5	7	0.416666666666667	CHH	GAG	col-0	Silenced
1	Col-0_rep1	Chr5	5631384	0	12	0	CHH	GAG	col-0	Silenced
1	Col-0_rep1	Chr5	5631385	1	9	0.1	CHG	GAG	col-0	Silenced
1	Col-0_rep1	Chr5	5631386	8	2	0.8	CG	GAG	col-0	Silenced
1	Col-0_rep1	Chr5	5631387	11	1	0.916666666666667	CG	GAG	col-0	Silenced
1	Col-0_rep1	Chr5	5631388	1	10	0.0909090909090909	CHG	GAG	col-0	Silenced
1	Col-0_rep1	Chr5	5631389	0	11	0	CHH	GAG	col-0	Silenced
1	Col-0_rep1	Chr5	5631391	0	10	0	CHH	GAG	col-0	Silenced
1	Col-0_rep1	Chr5	5631394	11	0	1	CG	GAG	col-0	Silenced
1	Col-0_rep1	Chr5	5631395	11	0	1	CG	GAG	col-0	Silenced
1	Col-0_rep1	Chr5	5631399	0	12	0	CHH	GAG	col-0	Silenced
1	Col-0_rep1	Chr5	5631400	0	12	0	CHH	GAG	col-0	Silenced
2	Col-0_rep2	Chr5	5630540	0	32	0	CHH	GAG	col-0	Silenced
2	Col-0_rep2	Chr5	5630541	0	32	0	CHH	GAG	col-0	Silenced
2	Col-0_rep2	Chr5	5630543	2	30	0.0625	CHH	GAG	col-0	Silenced
2	Col-0_rep2	Chr5	5630545	1	31	0.03125	CHH	GAG	col-0	Silenced
2	Col-0_rep2	Chr5	5630548	0	32	0	CHH	GAG	col-0	Silenced
2	Col-0_rep2	Chr5	5630550	7	24	0.225806451612903	CHH	GAG	col-0	Silenced
2	Col-0_rep2	Chr5	5630555	0	30	0	CHH	GAG	col-0	Silenced
2	Col-0_rep2	Chr5	5630558	0	29	0	CHH	GAG	col-0	Silenced
2	Col-0_rep2	Chr5	5630563	1	34	0.0285714285714286	CHH	GAG	col-0	Silenced
2	Col-0_rep2	Chr5	5630566	31	5	0.861111111111111	CG	GAG	col-0	Silenced
2	Col-0_rep2	Chr5	5630567	25	2	0.925925925925926	CG	GAG	col-0	Silenced
2	Col-0_rep2	Chr5	5630568	11	16	0.407407407407407	CHG	GAG	col-0	Silenced
2	Col-0_rep2	Chr5	5630570	0	26	0	CHH	GAG	col-0	Silenced
2	Col-0_rep2	Chr5	5630574	1	36	0.027027027027027	CHH	GAG	col-0	Silenced
2	Col-0_rep2	Chr5	5630577	4	32	0.111111111111111	CHH	GAG	col-0	Silenced
2	Col-0_rep2	Chr5	5630580	2	19	0.0952380952380952	CHH	GAG	col-0	Silenced
2	Col-0_rep2	Chr5	5630581	0	21	0	CHH	GAG	col-0	Silenced
2	Col-0_rep2	Chr5	5630582	0	21	0	CHH	GAG	col-0	Silenced
2	Col-0_rep2	Chr5	5630583	0	20	0	CHH	GAG	col-0	Silenced
2	Col-0_rep2	Chr5	5630584	0	20	0	CHH	GAG	col-0	Silenced
2	Col-0_rep2	Chr5	5630588	1	33	0.0294117647058824	CHH	GAG	col-0	Silenced
2	Col-0_rep2	Chr5	5630591	0	36	0	CHH	GAG	col-0	Silenced
2	Col-0_rep2	Chr5	5630592	2	34	0.0555555555555556	CHH	GAG	col-0	Silenced
2	Col-0_rep2	Chr5	5630596	0	37	0	CHH	GAG	col-0	Silenced
2	Col-0_rep2	Chr5	5630599	2	13	0.133333333333333	CHH	GAG	col-0	Silenced
2	Col-0_rep2	Chr5	5630600	0	15	0	CHH	GAG	col-0	Silenced
2	Col-0_rep2	Chr5	5630602	11	26	0.297297297297297	CHH	GAG	col-0	Silenced
2	Col-0_rep2	Chr5	5630605	0	15	0	CHH	GAG	col-0	Silenced
2	Col-0_rep2	Chr5	5630608	3	34	0.0810810810810811	CHH	GAG	col-0	Silenced
2	Col-0_rep2	Chr5	5630611	2	35	0.0540540540540541	CHH	GAG	col-0	Silenced
2	Col-0_rep2	Chr5	5630617	28	9	0.756756756756757	CG	GAG	col-0	Silenced
2	Col-0_rep2	Chr5	5630618	12	5	0.705882352941177	CG	GAG	col-0	Silenced
2	Col-0_rep2	Chr5	5630619	1	16	0.0588235294117647	CHG	GAG	col-0	Silenced
2	Col-0_rep2	Chr5	5630621	0	18	0	CHH	GAG	col-0	Silenced
2	Col-0_rep2	Chr5	5630624	4	14	0.222222222222222	CHH	GAG	col-0	Silenced
2	Col-0_rep2	Chr5	5630626	0	19	0	CHH	GAG	col-0	Silenced
2	Col-0_rep2	Chr5	5630628	1	18	0.0526315789473684	CHH	GAG	col-0	Silenced
2	Col-0_rep2	Chr5	5630629	0	19	0	CHH	GAG	col-0	Silenced
2	Col-0_rep2	Chr5	5630631	28	9	0.756756756756757	CG	GAG	col-0	Silenced
2	Col-0_rep2	Chr5	5630632	15	3	0.833333333333333	CG	GAG	col-0	Silenced
2	Col-0_rep2	Chr5	5630634	1	18	0.0526315789473684	CHH	GAG	col-0	Silenced
2	Col-0_rep2	Chr5	5630635	0	19	0	CHH	GAG	col-0	Silenced
2	Col-0_rep2	Chr5	5630636	0	19	0	CHH	GAG	col-0	Silenced
2	Col-0_rep2	Chr5	5630637	0	36	0	CHH	GAG	col-0	Silenced
2	Col-0_rep2	Chr5	5630641	8	11	0.421052631578947	CHH	GAG	col-0	Silenced
2	Col-0_rep2	Chr5	5630642	4	15	0.210526315789474	CHH	GAG	col-0	Silenced
2	Col-0_rep2	Chr5	5630644	0	19	0	CHH	GAG	col-0	Silenced
2	Col-0_rep2	Chr5	5630645	0	36	0	CHH	GAG	col-0	Silenced
2	Col-0_rep2	Chr5	5630646	0	36	0	CHH	GAG	col-0	Silenced
2	Col-0_rep2	Chr5	5630649	0	17	0	CHH	GAG	col-0	Silenced
2	Col-0_rep2	Chr5	5630654	1	38	0.0256410256410256	CHH	GAG	col-0	Silenced
2	Col-0_rep2	Chr5	5630656	0	39	0	CHH	GAG	col-0	Silenced
2	Col-0_rep2	Chr5	5630659	14	25	0.358974358974359	CHH	GAG	col-0	Silenced
2	Col-0_rep2	Chr5	5630664	0	18	0	CHH	GAG	col-0	Silenced
2	Col-0_rep2	Chr5	5630665	1	36	0.027027027027027	CHH	GAG	col-0	Silenced
2	Col-0_rep2	Chr5	5630667	1	35	0.0277777777777778	CHH	GAG	col-0	Silenced
2	Col-0_rep2	Chr5	5630668	11	26	0.297297297297297	CHH	GAG	col-0	Silenced
2	Col-0_rep2	Chr5	5630673	2	14	0.125	CHH	GAG	col-0	Silenced
2	Col-0_rep2	Chr5	5630676	1	15	0.0625	CHH	GAG	col-0	Silenced
2	Col-0_rep2	Chr5	5630677	0	38	0	CHH	GAG	col-0	Silenced
2	Col-0_rep2	Chr5	5630678	7	31	0.184210526315789	CHH	GAG	col-0	Silenced
2	Col-0_rep2	Chr5	5630682	1	13	0.0714285714285714	CHH	GAG	col-0	Silenced
2	Col-0_rep2	Chr5	5630685	0	16	0	CHH	GAG	col-0	Silenced
2	Col-0_rep2	Chr5	5630688	1	16	0.0588235294117647	CHH	GAG	col-0	Silenced
2	Col-0_rep2	Chr5	5630691	1	16	0.0588235294117647	CHH	GAG	col-0	Silenced
2	Col-0_rep2	Chr5	5630695	35	2	0.945945945945946	CG	GAG	col-0	Silenced
2	Col-0_rep2	Chr5	5630696	15	1	0.9375	CG	GAG	col-0	Silenced
2	Col-0_rep2	Chr5	5630697	2	15	0.117647058823529	CHG	GAG	col-0	Silenced
2	Col-0_rep2	Chr5	5630699	1	16	0.0588235294117647	CHH	GAG	col-0	Silenced
2	Col-0_rep2	Chr5	5630701	6	32	0.157894736842105	CHH	GAG	col-0	Silenced
2	Col-0_rep2	Chr5	5630707	0	38	0	CHH	GAG	col-0	Silenced
2	Col-0_rep2	Chr5	5630709	0	40	0	CHH	GAG	col-0	Silenced
2	Col-0_rep2	Chr5	5630710	15	25	0.375	CHG	GAG	col-0	Silenced
2	Col-0_rep2	Chr5	5630711	38	3	0.926829268292683	CG	GAG	col-0	Silenced
2	Col-0_rep2	Chr5	5630712	19	0	1	CG	GAG	col-0	Silenced
2	Col-0_rep2	Chr5	5630714	0	19	0	CHH	GAG	col-0	Silenced
2	Col-0_rep2	Chr5	5630715	0	19	0	CHH	GAG	col-0	Silenced
2	Col-0_rep2	Chr5	5630718	0	20	0	CHH	GAG	col-0	Silenced
2	Col-0_rep2	Chr5	5630725	0	20	0	CHH	GAG	col-0	Silenced
2	Col-0_rep2	Chr5	5630726	0	20	0	CHH	GAG	col-0	Silenced
2	Col-0_rep2	Chr5	5630729	0	35	0	CHH	GAG	col-0	Silenced
2	Col-0_rep2	Chr5	5630730	6	29	0.171428571428571	CHH	GAG	col-0	Silenced
2	Col-0_rep2	Chr5	5630733	2	18	0.1	CHH	GAG	col-0	Silenced
2	Col-0_rep2	Chr5	5630735	0	21	0	CHH	GAG	col-0	Silenced
2	Col-0_rep2	Chr5	5630736	0	21	0	CHH	GAG	col-0	Silenced
2	Col-0_rep2	Chr5	5630739	4	31	0.114285714285714	CHH	GAG	col-0	Silenced
2	Col-0_rep2	Chr5	5630742	0	21	0	CHH	GAG	col-0	Silenced
2	Col-0_rep2	Chr5	5630743	11	25	0.305555555555556	CHG	GAG	col-0	Silenced
2	Col-0_rep2	Chr5	5630745	4	17	0.19047619047619	CHG	GAG	col-0	Silenced
2	Col-0_rep2	Chr5	5630747	0	37	0	CHH	GAG	col-0	Silenced
2	Col-0_rep2	Chr5	5630748	3	34	0.0810810810810811	CHH	GAG	col-0	Silenced
2	Col-0_rep2	Chr5	5630751	5	16	0.238095238095238	CHH	GAG	col-0	Silenced
2	Col-0_rep2	Chr5	5630752	3	33	0.0833333333333333	CHH	GAG	col-0	Silenced
2	Col-0_rep2	Chr5	5630754	4	32	0.111111111111111	CHH	GAG	col-0	Silenced
2	Col-0_rep2	Chr5	5630757	3	33	0.0833333333333333	CHH	GAG	col-0	Silenced
2	Col-0_rep2	Chr5	5630760	5	30	0.142857142857143	CHH	GAG	col-0	Silenced
2	Col-0_rep2	Chr5	5630765	0	35	0	CHH	GAG	col-0	Silenced
2	Col-0_rep2	Chr5	5630767	3	31	0.0882352941176471	CHH	GAG	col-0	Silenced
2	Col-0_rep2	Chr5	5630769	0	34	0	CHH	GAG	col-0	Silenced
2	Col-0_rep2	Chr5	5630772	4	18	0.181818181818182	CHH	GAG	col-0	Silenced
2	Col-0_rep2	Chr5	5630776	0	33	0	CHH	GAG	col-0	Silenced
2	Col-0_rep2	Chr5	5630777	0	33	0	CHH	GAG	col-0	Silenced
2	Col-0_rep2	Chr5	5630779	7	26	0.212121212121212	CHH	GAG	col-0	Silenced
2	Col-0_rep2	Chr5	5630784	9	24	0.272727272727273	CHH	GAG	col-0	Silenced
2	Col-0_rep2	Chr5	5630787	14	7	0.666666666666667	CHH	GAG	col-0	Silenced
2	Col-0_rep2	Chr5	5630789	2	19	0.0952380952380952	CHH	GAG	col-0	Silenced
2	Col-0_rep2	Chr5	5630790	0	21	0	CHH	GAG	col-0	Silenced
2	Col-0_rep2	Chr5	5630791	0	22	0	CHH	GAG	col-0	Silenced
2	Col-0_rep2	Chr5	5630795	2	30	0.0625	CHH	GAG	col-0	Silenced
2	Col-0_rep2	Chr5	5630797	1	31	0.03125	CHH	GAG	col-0	Silenced
2	Col-0_rep2	Chr5	5630801	19	11	0.633333333333333	CHG	GAG	col-0	Silenced
2	Col-0_rep2	Chr5	5630803	17	6	0.739130434782609	CHG	GAG	col-0	Silenced
2	Col-0_rep2	Chr5	5630805	2	21	0.0869565217391304	CHH	GAG	col-0	Silenced
2	Col-0_rep2	Chr5	5630807	5	19	0.208333333333333	CHH	GAG	col-0	Silenced
2	Col-0_rep2	Chr5	5630809	8	23	0.258064516129032	CHG	GAG	col-0	Silenced
2	Col-0_rep2	Chr5	5630811	6	18	0.25	CHG	GAG	col-0	Silenced
2	Col-0_rep2	Chr5	5630812	5	26	0.161290322580645	CHH	GAG	col-0	Silenced
2	Col-0_rep2	Chr5	5630817	2	20	0.0909090909090909	CHH	GAG	col-0	Silenced
2	Col-0_rep2	Chr5	5630819	1	21	0.0454545454545455	CHH	GAG	col-0	Silenced
2	Col-0_rep2	Chr5	5630822	4	18	0.181818181818182	CHH	GAG	col-0	Silenced
2	Col-0_rep2	Chr5	5630824	0	22	0	CHH	GAG	col-0	Silenced
2	Col-0_rep2	Chr5	5630825	0	22	0	CHH	GAG	col-0	Silenced
2	Col-0_rep2	Chr5	5630826	0	22	0	CHH	GAG	col-0	Silenced
2	Col-0_rep2	Chr5	5630830	0	30	0	CHH	GAG	col-0	Silenced
2	Col-0_rep2	Chr5	5630832	3	27	0.1	CHH	GAG	col-0	Silenced
2	Col-0_rep2	Chr5	5630840	29	3	0.90625	CG	GAG	col-0	Silenced
2	Col-0_rep2	Chr5	5630841	12	6	0.666666666666667	CG	GAG	col-0	Silenced
2	Col-0_rep2	Chr5	5630843	0	18	0	CHH	GAG	col-0	Silenced
2	Col-0_rep2	Chr5	5630847	1	15	0.0625	CHH	GAG	col-0	Silenced
2	Col-0_rep2	Chr5	5630848	0	16	0	CHH	GAG	col-0	Silenced
2	Col-0_rep2	Chr5	5630849	0	16	0	CHH	GAG	col-0	Silenced
2	Col-0_rep2	Chr5	5630852	26	0	1	CG	GAG	col-0	Silenced
2	Col-0_rep2	Chr5	5630853	16	0	1	CG	GAG	col-0	Silenced
2	Col-0_rep2	Chr5	5630857	25	1	0.961538461538462	CG	GAG	col-0	Silenced
2	Col-0_rep2	Chr5	5630858	14	0	1	CG	GAG	col-0	Silenced
2	Col-0_rep2	Chr5	5630864	6	7	0.461538461538462	CHH	GAG	col-0	Silenced
2	Col-0_rep2	Chr5	5630866	0	24	0	CHH	GAG	col-0	Silenced
2	Col-0_rep2	Chr5	5630867	5	19	0.208333333333333	CHG	GAG	col-0	Silenced
2	Col-0_rep2	Chr5	5630868	23	1	0.958333333333333	CG	GAG	col-0	Silenced
2	Col-0_rep2	Chr5	5630869	13	0	1	CG	GAG	col-0	Silenced
2	Col-0_rep2	Chr5	5630870	23	1	0.958333333333333	CG	GAG	col-0	Silenced
2	Col-0_rep2	Chr5	5630871	14	1	0.933333333333333	CG	GAG	col-0	Silenced
2	Col-0_rep2	Chr5	5630873	2	13	0.133333333333333	CHH	GAG	col-0	Silenced
2	Col-0_rep2	Chr5	5630877	4	12	0.25	CHH	GAG	col-0	Silenced
2	Col-0_rep2	Chr5	5630880	1	15	0.0625	CHH	GAG	col-0	Silenced
2	Col-0_rep2	Chr5	5630882	2	14	0.125	CHH	GAG	col-0	Silenced
2	Col-0_rep2	Chr5	5630885	0	15	0	CHH	GAG	col-0	Silenced
2	Col-0_rep2	Chr5	5630888	0	15	0	CHH	GAG	col-0	Silenced
2	Col-0_rep2	Chr5	5630889	0	15	0	CHH	GAG	col-0	Silenced
2	Col-0_rep2	Chr5	5630890	21	1	0.954545454545455	CG	GAG	col-0	Silenced
2	Col-0_rep2	Chr5	5630891	13	1	0.928571428571429	CG	GAG	col-0	Silenced
2	Col-0_rep2	Chr5	5630897	21	2	0.91304347826087	CG	GAG	col-0	Silenced
2	Col-0_rep2	Chr5	5630898	12	0	1	CG	GAG	col-0	Silenced
2	Col-0_rep2	Chr5	5630901	1	22	0.0434782608695652	CHH	GAG	col-0	Silenced
2	Col-0_rep2	Chr5	5630905	0	12	0	CHH	GAG	col-0	Silenced
2	Col-0_rep2	Chr5	5630907	7	16	0.304347826086957	CHH	GAG	col-0	Silenced
2	Col-0_rep2	Chr5	5630910	1	12	0.0769230769230769	CHH	GAG	col-0	Silenced
2	Col-0_rep2	Chr5	5630913	1	12	0.0769230769230769	CHH	GAG	col-0	Silenced
2	Col-0_rep2	Chr5	5630915	0	25	0	CHH	GAG	col-0	Silenced
2	Col-0_rep2	Chr5	5630919	2	9	0.181818181818182	CHH	GAG	col-0	Silenced
2	Col-0_rep2	Chr5	5630921	1	9	0.1	CHH	GAG	col-0	Silenced
2	Col-0_rep2	Chr5	5630926	6	22	0.214285714285714	CHH	GAG	col-0	Silenced
2	Col-0_rep2	Chr5	5630931	0	27	0	CHH	GAG	col-0	Silenced
2	Col-0_rep2	Chr5	5630933	0	27	0	CHH	GAG	col-0	Silenced
2	Col-0_rep2	Chr5	5630937	0	9	0	CHH	GAG	col-0	Silenced
2	Col-0_rep2	Chr5	5630938	0	9	0	CHH	GAG	col-0	Silenced
2	Col-0_rep2	Chr5	5630942	0	8	0	CHH	GAG	col-0	Silenced
2	Col-0_rep2	Chr5	5630945	1	29	0.0333333333333333	CHG	GAG	col-0	Silenced
2	Col-0_rep2	Chr5	5630947	1	6	0.142857142857143	CHG	GAG	col-0	Silenced
2	Col-0_rep2	Chr5	5630948	0	7	0	CHH	GAG	col-0	Silenced
2	Col-0_rep2	Chr5	5630950	0	30	0	CHH	GAG	col-0	Silenced
2	Col-0_rep2	Chr5	5630951	1	29	0.0333333333333333	CHH	GAG	col-0	Silenced
2	Col-0_rep2	Chr5	5630956	0	8	0	CHH	GAG	col-0	Silenced
2	Col-0_rep2	Chr5	5630957	0	7	0	CHH	GAG	col-0	Silenced
2	Col-0_rep2	Chr5	5630959	2	29	0.0645161290322581	CHG	GAG	col-0	Silenced
2	Col-0_rep2	Chr5	5630961	1	6	0.142857142857143	CHG	GAG	col-0	Silenced
2	Col-0_rep2	Chr5	5630964	0	30	0	CHH	GAG	col-0	Silenced
2	Col-0_rep2	Chr5	5630967	0	7	0	CHH	GAG	col-0	Silenced
2	Col-0_rep2	Chr5	5630969	0	7	0	CHH	GAG	col-0	Silenced
2	Col-0_rep2	Chr5	5630971	0	7	0	CHH	GAG	col-0	Silenced
2	Col-0_rep2	Chr5	5630972	0	32	0	CHH	GAG	col-0	Silenced
2	Col-0_rep2	Chr5	5630975	1	6	0.142857142857143	CHH	GAG	col-0	Silenced
2	Col-0_rep2	Chr5	5630977	0	7	0	CHH	GAG	col-0	Silenced
2	Col-0_rep2	Chr5	5630978	0	7	0	CHH	GAG	col-0	Silenced
2	Col-0_rep2	Chr5	5630979	2	30	0.0625	CHG	GAG	col-0	Silenced
2	Col-0_rep2	Chr5	5630980	31	1	0.96875	CG	GAG	col-0	Silenced
2	Col-0_rep2	Chr5	5630981	7	0	1	CG	GAG	col-0	Silenced
2	Col-0_rep2	Chr5	5630982	1	6	0.142857142857143	CHG	GAG	col-0	Silenced
2	Col-0_rep2	Chr5	5630983	0	7	0	CHH	GAG	col-0	Silenced
2	Col-0_rep2	Chr5	5630986	31	2	0.939393939393939	CG	GAG	col-0	Silenced
2	Col-0_rep2	Chr5	5630987	6	0	1	CG	GAG	col-0	Silenced
2	Col-0_rep2	Chr5	5630988	0	32	0	CHH	GAG	col-0	Silenced
2	Col-0_rep2	Chr5	5630991	0	6	0	CHH	GAG	col-0	Silenced
2	Col-0_rep2	Chr5	5630993	0	34	0	CHH	GAG	col-0	Silenced
2	Col-0_rep2	Chr5	5630994	4	30	0.117647058823529	CHG	GAG	col-0	Silenced
2	Col-0_rep2	Chr5	5630995	35	1	0.972222222222222	CG	GAG	col-0	Silenced
2	Col-0_rep2	Chr5	5630996	7	0	1	CG	GAG	col-0	Silenced
2	Col-0_rep2	Chr5	5630999	0	8	0	CHH	GAG	col-0	Silenced
2	Col-0_rep2	Chr5	5631003	0	37	0	CHH	GAG	col-0	Silenced
2	Col-0_rep2	Chr5	5631005	0	39	0	CHH	GAG	col-0	Silenced
2	Col-0_rep2	Chr5	5631006	0	39	0	CHH	GAG	col-0	Silenced
2	Col-0_rep2	Chr5	5631008	36	3	0.923076923076923	CG	GAG	col-0	Silenced
2	Col-0_rep2	Chr5	5631009	5	2	0.714285714285714	CG	GAG	col-0	Silenced
2	Col-0_rep2	Chr5	5631013	0	7	0	CHH	GAG	col-0	Silenced
2	Col-0_rep2	Chr5	5631014	0	8	0	CHH	GAG	col-0	Silenced
2	Col-0_rep2	Chr5	5631015	33	4	0.891891891891892	CG	GAG	col-0	Silenced
2	Col-0_rep2	Chr5	5631016	7	1	0.875	CG	GAG	col-0	Silenced
2	Col-0_rep2	Chr5	5631018	0	9	0	CHH	GAG	col-0	Silenced
2	Col-0_rep2	Chr5	5631020	0	8	0	CHH	GAG	col-0	Silenced
2	Col-0_rep2	Chr5	5631021	5	32	0.135135135135135	CHH	GAG	col-0	Silenced
2	Col-0_rep2	Chr5	5631024	0	9	0	CHH	GAG	col-0	Silenced
2	Col-0_rep2	Chr5	5631026	9	29	0.236842105263158	CHH	GAG	col-0	Silenced
2	Col-0_rep2	Chr5	5631029	0	9	0	CHH	GAG	col-0	Silenced
2	Col-0_rep2	Chr5	5631030	0	9	0	CHH	GAG	col-0	Silenced
2	Col-0_rep2	Chr5	5631032	0	9	0	CHH	GAG	col-0	Silenced
2	Col-0_rep2	Chr5	5631036	1	9	0.1	CHH	GAG	col-0	Silenced
2	Col-0_rep2	Chr5	5631037	0	11	0	CHH	GAG	col-0	Silenced
2	Col-0_rep2	Chr5	5631039	1	37	0.0263157894736842	CHH	GAG	col-0	Silenced
2	Col-0_rep2	Chr5	5631041	0	38	0	CHH	GAG	col-0	Silenced
2	Col-0_rep2	Chr5	5631042	2	36	0.0526315789473684	CHH	GAG	col-0	Silenced
2	Col-0_rep2	Chr5	5631045	6	32	0.157894736842105	CHH	GAG	col-0	Silenced
2	Col-0_rep2	Chr5	5631047	1	38	0.0256410256410256	CHH	GAG	col-0	Silenced
2	Col-0_rep2	Chr5	5631049	0	39	0	CHH	GAG	col-0	Silenced
2	Col-0_rep2	Chr5	5631050	2	37	0.0512820512820513	CHH	GAG	col-0	Silenced
2	Col-0_rep2	Chr5	5631057	0	40	0	CHH	GAG	col-0	Silenced
2	Col-0_rep2	Chr5	5631058	10	30	0.25	CHG	GAG	col-0	Silenced
2	Col-0_rep2	Chr5	5631060	3	8	0.272727272727273	CHG	GAG	col-0	Silenced
2	Col-0_rep2	Chr5	5631061	0	11	0	CHH	GAG	col-0	Silenced
2	Col-0_rep2	Chr5	5631062	0	10	0	CHH	GAG	col-0	Silenced
2	Col-0_rep2	Chr5	5631065	16	21	0.432432432432432	CHH	GAG	col-0	Silenced
2	Col-0_rep2	Chr5	5631069	0	12	0	CHH	GAG	col-0	Silenced
2	Col-0_rep2	Chr5	5631071	0	38	0	CHH	GAG	col-0	Silenced
2	Col-0_rep2	Chr5	5631072	0	37	0	CHH	GAG	col-0	Silenced
2	Col-0_rep2	Chr5	5631081	0	36	0	CHH	GAG	col-0	Silenced
2	Col-0_rep2	Chr5	5631083	0	35	0	CHH	GAG	col-0	Silenced
2	Col-0_rep2	Chr5	5631086	0	13	0	CHH	GAG	col-0	Silenced
2	Col-0_rep2	Chr5	5631087	1	36	0.027027027027027	CHH	GAG	col-0	Silenced
2	Col-0_rep2	Chr5	5631091	0	14	0	CHH	GAG	col-0	Silenced
2	Col-0_rep2	Chr5	5631092	0	14	0	CHH	GAG	col-0	Silenced
2	Col-0_rep2	Chr5	5631094	28	9	0.756756756756757	CG	GAG	col-0	Silenced
2	Col-0_rep2	Chr5	5631095	12	2	0.857142857142857	CG	GAG	col-0	Silenced
2	Col-0_rep2	Chr5	5631096	4	10	0.285714285714286	CHG	GAG	col-0	Silenced
2	Col-0_rep2	Chr5	5631098	0	14	0	CHH	GAG	col-0	Silenced
2	Col-0_rep2	Chr5	5631101	0	14	0	CHH	GAG	col-0	Silenced
2	Col-0_rep2	Chr5	5631105	2	35	0.0540540540540541	CHH	GAG	col-0	Silenced
2	Col-0_rep2	Chr5	5631106	2	35	0.0540540540540541	CHH	GAG	col-0	Silenced
2	Col-0_rep2	Chr5	5631109	0	14	0	CHH	GAG	col-0	Silenced
2	Col-0_rep2	Chr5	5631111	0	38	0	CHH	GAG	col-0	Silenced
2	Col-0_rep2	Chr5	5631114	2	13	0.133333333333333	CHH	GAG	col-0	Silenced
2	Col-0_rep2	Chr5	5631117	0	16	0	CHH	GAG	col-0	Silenced
2	Col-0_rep2	Chr5	5631119	0	16	0	CHH	GAG	col-0	Silenced
2	Col-0_rep2	Chr5	5631120	0	16	0	CHH	GAG	col-0	Silenced
2	Col-0_rep2	Chr5	5631122	0	16	0	CHH	GAG	col-0	Silenced
2	Col-0_rep2	Chr5	5631124	0	16	0	CHH	GAG	col-0	Silenced
2	Col-0_rep2	Chr5	5631127	5	29	0.147058823529412	CHH	GAG	col-0	Silenced
2	Col-0_rep2	Chr5	5631131	0	18	0	CHH	GAG	col-0	Silenced
2	Col-0_rep2	Chr5	5631135	17	15	0.53125	CHG	GAG	col-0	Silenced
2	Col-0_rep2	Chr5	5631137	6	12	0.333333333333333	CHG	GAG	col-0	Silenced
2	Col-0_rep2	Chr5	5631141	2	18	0.1	CHH	GAG	col-0	Silenced
2	Col-0_rep2	Chr5	5631143	0	19	0	CHH	GAG	col-0	Silenced
2	Col-0_rep2	Chr5	5631144	2	29	0.0645161290322581	CHH	GAG	col-0	Silenced
2	Col-0_rep2	Chr5	5631147	0	19	0	CHH	GAG	col-0	Silenced
2	Col-0_rep2	Chr5	5631148	0	18	0	CHH	GAG	col-0	Silenced
2	Col-0_rep2	Chr5	5631151	3	28	0.0967741935483871	CHH	GAG	col-0	Silenced
2	Col-0_rep2	Chr5	5631154	19	12	0.612903225806452	CHG	GAG	col-0	Silenced
2	Col-0_rep2	Chr5	5631155	29	1	0.966666666666667	CG	GAG	col-0	Silenced
2	Col-0_rep2	Chr5	5631156	17	4	0.80952380952381	CG	GAG	col-0	Silenced
2	Col-0_rep2	Chr5	5631157	5	16	0.238095238095238	CHG	GAG	col-0	Silenced
2	Col-0_rep2	Chr5	5631158	0	21	0	CHH	GAG	col-0	Silenced
2	Col-0_rep2	Chr5	5631159	5	25	0.166666666666667	CHH	GAG	col-0	Silenced
2	Col-0_rep2	Chr5	5631165	4	17	0.19047619047619	CHH	GAG	col-0	Silenced
2	Col-0_rep2	Chr5	5631166	0	21	0	CHH	GAG	col-0	Silenced
2	Col-0_rep2	Chr5	5631168	0	19	0	CHH	GAG	col-0	Silenced
2	Col-0_rep2	Chr5	5631169	0	19	0	CHH	GAG	col-0	Silenced
2	Col-0_rep2	Chr5	5631175	0	18	0	CHH	GAG	col-0	Silenced
2	Col-0_rep2	Chr5	5631177	0	18	0	CHH	GAG	col-0	Silenced
2	Col-0_rep2	Chr5	5631180	0	26	0	CHH	GAG	col-0	Silenced
2	Col-0_rep2	Chr5	5631182	0	26	0	CHH	GAG	col-0	Silenced
2	Col-0_rep2	Chr5	5631185	0	26	0	CHH	GAG	col-0	Silenced
2	Col-0_rep2	Chr5	5631187	24	2	0.923076923076923	CG	GAG	col-0	Silenced
2	Col-0_rep2	Chr5	5631188	18	0	1	CG	GAG	col-0	Silenced
2	Col-0_rep2	Chr5	5631189	2	15	0.117647058823529	CHG	GAG	col-0	Silenced
2	Col-0_rep2	Chr5	5631190	3	23	0.115384615384615	CHH	GAG	col-0	Silenced
2	Col-0_rep2	Chr5	5631194	6	22	0.214285714285714	CHH	GAG	col-0	Silenced
2	Col-0_rep2	Chr5	5631198	1	17	0.0555555555555556	CHH	GAG	col-0	Silenced
2	Col-0_rep2	Chr5	5631199	0	18	0	CHH	GAG	col-0	Silenced
2	Col-0_rep2	Chr5	5631201	0	18	0	CHH	GAG	col-0	Silenced
2	Col-0_rep2	Chr5	5631204	0	19	0	CHH	GAG	col-0	Silenced
2	Col-0_rep2	Chr5	5631207	4	16	0.2	CHH	GAG	col-0	Silenced
2	Col-0_rep2	Chr5	5631209	1	19	0.05	CHH	GAG	col-0	Silenced
2	Col-0_rep2	Chr5	5631210	0	20	0	CHH	GAG	col-0	Silenced
2	Col-0_rep2	Chr5	5631211	22	3	0.88	CG	GAG	col-0	Silenced
2	Col-0_rep2	Chr5	5631212	19	1	0.95	CG	GAG	col-0	Silenced
2	Col-0_rep2	Chr5	5631215	3	20	0.130434782608696	CHH	GAG	col-0	Silenced
2	Col-0_rep2	Chr5	5631219	0	21	0	CHH	GAG	col-0	Silenced
2	Col-0_rep2	Chr5	5631220	0	21	0	CHH	GAG	col-0	Silenced
2	Col-0_rep2	Chr5	5631222	0	22	0	CHH	GAG	col-0	Silenced
2	Col-0_rep2	Chr5	5631224	0	23	0	CHH	GAG	col-0	Silenced
2	Col-0_rep2	Chr5	5631227	2	19	0.0952380952380952	CHH	GAG	col-0	Silenced
2	Col-0_rep2	Chr5	5631230	0	23	0	CHH	GAG	col-0	Silenced
2	Col-0_rep2	Chr5	5631234	1	23	0.0416666666666667	CHH	GAG	col-0	Silenced
2	Col-0_rep2	Chr5	5631236	0	24	0	CHH	GAG	col-0	Silenced
2	Col-0_rep2	Chr5	5631237	0	24	0	CHH	GAG	col-0	Silenced
2	Col-0_rep2	Chr5	5631241	0	25	0	CHH	GAG	col-0	Silenced
2	Col-0_rep2	Chr5	5631246	8	10	0.444444444444444	CHG	GAG	col-0	Silenced
2	Col-0_rep2	Chr5	5631248	3	23	0.115384615384615	CHG	GAG	col-0	Silenced
2	Col-0_rep2	Chr5	5631251	10	15	0.4	CHH	GAG	col-0	Silenced
2	Col-0_rep2	Chr5	5631253	1	16	0.0588235294117647	CHH	GAG	col-0	Silenced
2	Col-0_rep2	Chr5	5631256	1	25	0.0384615384615385	CHH	GAG	col-0	Silenced
2	Col-0_rep2	Chr5	5631258	0	26	0	CHH	GAG	col-0	Silenced
2	Col-0_rep2	Chr5	5631261	0	14	0	CHH	GAG	col-0	Silenced
2	Col-0_rep2	Chr5	5631265	4	22	0.153846153846154	CHH	GAG	col-0	Silenced
2	Col-0_rep2	Chr5	5631269	2	26	0.0714285714285714	CHH	GAG	col-0	Silenced
2	Col-0_rep2	Chr5	5631272	4	24	0.142857142857143	CHH	GAG	col-0	Silenced
2	Col-0_rep2	Chr5	5631275	3	26	0.103448275862069	CHH	GAG	col-0	Silenced
2	Col-0_rep2	Chr5	5631276	0	29	0	CHH	GAG	col-0	Silenced
2	Col-0_rep2	Chr5	5631277	0	29	0	CHH	GAG	col-0	Silenced
2	Col-0_rep2	Chr5	5631278	1	13	0.0714285714285714	CHH	GAG	col-0	Silenced
2	Col-0_rep2	Chr5	5631279	0	14	0	CHH	GAG	col-0	Silenced
2	Col-0_rep2	Chr5	5631281	2	12	0.142857142857143	CHH	GAG	col-0	Silenced
2	Col-0_rep2	Chr5	5631283	0	13	0	CHH	GAG	col-0	Silenced
2	Col-0_rep2	Chr5	5631284	2	11	0.153846153846154	CHH	GAG	col-0	Silenced
2	Col-0_rep2	Chr5	5631288	2	24	0.0769230769230769	CHH	GAG	col-0	Silenced
2	Col-0_rep2	Chr5	5631290	1	11	0.0833333333333333	CHH	GAG	col-0	Silenced
2	Col-0_rep2	Chr5	5631295	0	29	0	CHH	GAG	col-0	Silenced
2	Col-0_rep2	Chr5	5631298	3	27	0.1	CHH	GAG	col-0	Silenced
2	Col-0_rep2	Chr5	5631299	1	29	0.0333333333333333	CHH	GAG	col-0	Silenced
2	Col-0_rep2	Chr5	5631302	5	24	0.172413793103448	CHH	GAG	col-0	Silenced
2	Col-0_rep2	Chr5	5631303	3	9	0.25	CHH	GAG	col-0	Silenced
2	Col-0_rep2	Chr5	5631306	1	12	0.0769230769230769	CHH	GAG	col-0	Silenced
2	Col-0_rep2	Chr5	5631309	0	13	0	CHH	GAG	col-0	Silenced
2	Col-0_rep2	Chr5	5631310	0	13	0	CHH	GAG	col-0	Silenced
2	Col-0_rep2	Chr5	5631312	1	12	0.0769230769230769	CHH	GAG	col-0	Silenced
2	Col-0_rep2	Chr5	5631314	1	12	0.0769230769230769	CHH	GAG	col-0	Silenced
2	Col-0_rep2	Chr5	5631315	0	12	0	CHH	GAG	col-0	Silenced
2	Col-0_rep2	Chr5	5631317	3	9	0.25	CHH	GAG	col-0	Silenced
2	Col-0_rep2	Chr5	5631320	1	32	0.0303030303030303	CHH	GAG	col-0	Silenced
2	Col-0_rep2	Chr5	5631321	1	11	0.0833333333333333	CHH	GAG	col-0	Silenced
2	Col-0_rep2	Chr5	5631322	3	9	0.25	CHG	GAG	col-0	Silenced
2	Col-0_rep2	Chr5	5631323	11	1	0.916666666666667	CG	GAG	col-0	Silenced
2	Col-0_rep2	Chr5	5631324	31	2	0.939393939393939	CG	GAG	col-0	Silenced
2	Col-0_rep2	Chr5	5631325	0	12	0	CHH	GAG	col-0	Silenced
2	Col-0_rep2	Chr5	5631326	1	11	0.0833333333333333	CHH	GAG	col-0	Silenced
2	Col-0_rep2	Chr5	5631329	0	36	0	CHH	GAG	col-0	Silenced
2	Col-0_rep2	Chr5	5631332	1	11	0.0833333333333333	CHH	GAG	col-0	Silenced
2	Col-0_rep2	Chr5	5631336	4	36	0.1	CHH	GAG	col-0	Silenced
2	Col-0_rep2	Chr5	5631338	1	12	0.0769230769230769	CHH	GAG	col-0	Silenced
2	Col-0_rep2	Chr5	5631340	7	6	0.538461538461538	CHH	GAG	col-0	Silenced
2	Col-0_rep2	Chr5	5631343	1	40	0.024390243902439	CHH	GAG	col-0	Silenced
2	Col-0_rep2	Chr5	5631345	0	41	0	CHH	GAG	col-0	Silenced
2	Col-0_rep2	Chr5	5631346	0	11	0	CHH	GAG	col-0	Silenced
2	Col-0_rep2	Chr5	5631348	2	10	0.166666666666667	CHH	GAG	col-0	Silenced
2	Col-0_rep2	Chr5	5631351	0	12	0	CHH	GAG	col-0	Silenced
2	Col-0_rep2	Chr5	5631353	2	10	0.166666666666667	CHH	GAG	col-0	Silenced
2	Col-0_rep2	Chr5	5631355	3	9	0.25	CHH	GAG	col-0	Silenced
2	Col-0_rep2	Chr5	5631357	7	6	0.538461538461538	CHH	GAG	col-0	Silenced
2	Col-0_rep2	Chr5	5631360	0	41	0	CHH	GAG	col-0	Silenced
2	Col-0_rep2	Chr5	5631364	0	15	0	CHH	GAG	col-0	Silenced
2	Col-0_rep2	Chr5	5631366	1	14	0.0666666666666667	CHH	GAG	col-0	Silenced
2	Col-0_rep2	Chr5	5631369	1	38	0.0256410256410256	CHH	GAG	col-0	Silenced
2	Col-0_rep2	Chr5	5631371	7	32	0.179487179487179	CHH	GAG	col-0	Silenced
2	Col-0_rep2	Chr5	5631372	0	39	0	CHH	GAG	col-0	Silenced
2	Col-0_rep2	Chr5	5631374	0	38	0	CHH	GAG	col-0	Silenced
2	Col-0_rep2	Chr5	5631375	0	15	0	CHH	GAG	col-0	Silenced
2	Col-0_rep2	Chr5	5631379	0	39	0	CHH	GAG	col-0	Silenced
2	Col-0_rep2	Chr5	5631381	1	16	0.0588235294117647	CHH	GAG	col-0	Silenced
2	Col-0_rep2	Chr5	5631384	1	38	0.0256410256410256	CHH	GAG	col-0	Silenced
2	Col-0_rep2	Chr5	5631385	0	19	0	CHG	GAG	col-0	Silenced
2	Col-0_rep2	Chr5	5631386	19	1	0.95	CG	GAG	col-0	Silenced
2	Col-0_rep2	Chr5	5631387	38	2	0.95	CG	GAG	col-0	Silenced
2	Col-0_rep2	Chr5	5631388	10	30	0.25	CHG	GAG	col-0	Silenced
2	Col-0_rep2	Chr5	5631389	0	40	0	CHH	GAG	col-0	Silenced
2	Col-0_rep2	Chr5	5631391	0	20	0	CHH	GAG	col-0	Silenced
2	Col-0_rep2	Chr5	5631394	19	1	0.95	CG	GAG	col-0	Silenced
2	Col-0_rep2	Chr5	5631395	37	1	0.973684210526316	CG	GAG	col-0	Silenced
2	Col-0_rep2	Chr5	5631399	0	39	0	CHH	GAG	col-0	Silenced
2	Col-0_rep2	Chr5	5631400	1	39	0.025	CHH	GAG	col-0	Silenced
3	rdr6_rep1	Chr5	5630540	0	17	0	CHH	GAG	rdr6	Silenced
3	rdr6_rep1	Chr5	5630541	1	16	0.0588235294117647	CHH	GAG	rdr6	Silenced
3	rdr6_rep1	Chr5	5630543	1	16	0.0588235294117647	CHH	GAG	rdr6	Silenced
3	rdr6_rep1	Chr5	5630545	3	22	0.12	CHH	GAG	rdr6	Silenced
3	rdr6_rep1	Chr5	5630548	1	24	0.04	CHH	GAG	rdr6	Silenced
3	rdr6_rep1	Chr5	5630550	3	22	0.12	CHH	GAG	rdr6	Silenced
3	rdr6_rep1	Chr5	5630555	0	19	0	CHH	GAG	rdr6	Silenced
3	rdr6_rep1	Chr5	5630558	0	18	0	CHH	GAG	rdr6	Silenced
3	rdr6_rep1	Chr5	5630563	0	36	0	CHH	GAG	rdr6	Silenced
3	rdr6_rep1	Chr5	5630566	33	2	0.942857142857143	CG	GAG	rdr6	Silenced
3	rdr6_rep1	Chr5	5630567	16	1	0.941176470588235	CG	GAG	rdr6	Silenced
3	rdr6_rep1	Chr5	5630568	4	13	0.235294117647059	CHG	GAG	rdr6	Silenced
3	rdr6_rep1	Chr5	5630570	0	17	0	CHH	GAG	rdr6	Silenced
3	rdr6_rep1	Chr5	5630574	0	38	0	CHH	GAG	rdr6	Silenced
3	rdr6_rep1	Chr5	5630577	3	35	0.0789473684210526	CHH	GAG	rdr6	Silenced
3	rdr6_rep1	Chr5	5630580	0	16	0	CHH	GAG	rdr6	Silenced
3	rdr6_rep1	Chr5	5630581	0	15	0	CHH	GAG	rdr6	Silenced
3	rdr6_rep1	Chr5	5630582	0	15	0	CHH	GAG	rdr6	Silenced
3	rdr6_rep1	Chr5	5630583	0	15	0	CHH	GAG	rdr6	Silenced
3	rdr6_rep1	Chr5	5630584	0	15	0	CHH	GAG	rdr6	Silenced
3	rdr6_rep1	Chr5	5630588	2	37	0.0512820512820513	CHH	GAG	rdr6	Silenced
3	rdr6_rep1	Chr5	5630591	0	39	0	CHH	GAG	rdr6	Silenced
3	rdr6_rep1	Chr5	5630592	6	33	0.153846153846154	CHH	GAG	rdr6	Silenced
3	rdr6_rep1	Chr5	5630596	0	38	0	CHH	GAG	rdr6	Silenced
3	rdr6_rep1	Chr5	5630599	0	16	0	CHH	GAG	rdr6	Silenced
3	rdr6_rep1	Chr5	5630600	0	15	0	CHH	GAG	rdr6	Silenced
3	rdr6_rep1	Chr5	5630602	10	26	0.277777777777778	CHH	GAG	rdr6	Silenced
3	rdr6_rep1	Chr5	5630605	0	16	0	CHH	GAG	rdr6	Silenced
3	rdr6_rep1	Chr5	5630608	2	34	0.0555555555555556	CHH	GAG	rdr6	Silenced
3	rdr6_rep1	Chr5	5630611	2	35	0.0540540540540541	CHH	GAG	rdr6	Silenced
3	rdr6_rep1	Chr5	5630617	0	36	0	CG	GAG	rdr6	Silenced
3	rdr6_rep1	Chr5	5630618	0	18	0	CG	GAG	rdr6	Silenced
3	rdr6_rep1	Chr5	5630619	0	18	0	CHG	GAG	rdr6	Silenced
3	rdr6_rep1	Chr5	5630621	0	18	0	CHH	GAG	rdr6	Silenced
3	rdr6_rep1	Chr5	5630624	2	16	0.111111111111111	CHH	GAG	rdr6	Silenced
3	rdr6_rep1	Chr5	5630626	0	18	0	CHH	GAG	rdr6	Silenced
3	rdr6_rep1	Chr5	5630628	1	17	0.0555555555555556	CHH	GAG	rdr6	Silenced
3	rdr6_rep1	Chr5	5630629	1	17	0.0555555555555556	CHH	GAG	rdr6	Silenced
3	rdr6_rep1	Chr5	5630631	28	9	0.756756756756757	CG	GAG	rdr6	Silenced
3	rdr6_rep1	Chr5	5630632	15	2	0.882352941176471	CG	GAG	rdr6	Silenced
3	rdr6_rep1	Chr5	5630634	0	18	0	CHH	GAG	rdr6	Silenced
3	rdr6_rep1	Chr5	5630635	0	18	0	CHH	GAG	rdr6	Silenced
3	rdr6_rep1	Chr5	5630636	0	18	0	CHH	GAG	rdr6	Silenced
3	rdr6_rep1	Chr5	5630637	1	38	0.0256410256410256	CHH	GAG	rdr6	Silenced
3	rdr6_rep1	Chr5	5630641	4	14	0.222222222222222	CHH	GAG	rdr6	Silenced
3	rdr6_rep1	Chr5	5630642	0	18	0	CHH	GAG	rdr6	Silenced
3	rdr6_rep1	Chr5	5630644	0	18	0	CHH	GAG	rdr6	Silenced
3	rdr6_rep1	Chr5	5630645	0	38	0	CHH	GAG	rdr6	Silenced
3	rdr6_rep1	Chr5	5630646	0	38	0	CHH	GAG	rdr6	Silenced
3	rdr6_rep1	Chr5	5630649	0	19	0	CHH	GAG	rdr6	Silenced
3	rdr6_rep1	Chr5	5630654	1	36	0.027027027027027	CHH	GAG	rdr6	Silenced
3	rdr6_rep1	Chr5	5630656	0	38	0	CHH	GAG	rdr6	Silenced
3	rdr6_rep1	Chr5	5630659	8	30	0.210526315789474	CHH	GAG	rdr6	Silenced
3	rdr6_rep1	Chr5	5630664	0	18	0	CHH	GAG	rdr6	Silenced
3	rdr6_rep1	Chr5	5630665	0	39	0	CHH	GAG	rdr6	Silenced
3	rdr6_rep1	Chr5	5630667	0	39	0	CHH	GAG	rdr6	Silenced
3	rdr6_rep1	Chr5	5630668	5	33	0.131578947368421	CHH	GAG	rdr6	Silenced
3	rdr6_rep1	Chr5	5630673	2	14	0.125	CHH	GAG	rdr6	Silenced
3	rdr6_rep1	Chr5	5630676	1	14	0.0666666666666667	CHH	GAG	rdr6	Silenced
3	rdr6_rep1	Chr5	5630677	0	39	0	CHH	GAG	rdr6	Silenced
3	rdr6_rep1	Chr5	5630678	1	37	0.0263157894736842	CHH	GAG	rdr6	Silenced
3	rdr6_rep1	Chr5	5630682	3	11	0.214285714285714	CHH	GAG	rdr6	Silenced
3	rdr6_rep1	Chr5	5630685	1	13	0.0714285714285714	CHH	GAG	rdr6	Silenced
3	rdr6_rep1	Chr5	5630688	0	15	0	CHH	GAG	rdr6	Silenced
3	rdr6_rep1	Chr5	5630691	1	14	0.0666666666666667	CHH	GAG	rdr6	Silenced
3	rdr6_rep1	Chr5	5630695	29	6	0.828571428571429	CG	GAG	rdr6	Silenced
3	rdr6_rep1	Chr5	5630696	13	1	0.928571428571429	CG	GAG	rdr6	Silenced
3	rdr6_rep1	Chr5	5630697	3	12	0.2	CHG	GAG	rdr6	Silenced
3	rdr6_rep1	Chr5	5630699	0	15	0	CHH	GAG	rdr6	Silenced
3	rdr6_rep1	Chr5	5630701	4	28	0.125	CHH	GAG	rdr6	Silenced
3	rdr6_rep1	Chr5	5630707	0	28	0	CHH	GAG	rdr6	Silenced
3	rdr6_rep1	Chr5	5630709	0	28	0	CHH	GAG	rdr6	Silenced
3	rdr6_rep1	Chr5	5630710	8	19	0.296296296296296	CHG	GAG	rdr6	Silenced
3	rdr6_rep1	Chr5	5630711	21	6	0.777777777777778	CG	GAG	rdr6	Silenced
3	rdr6_rep1	Chr5	5630712	16	5	0.761904761904762	CG	GAG	rdr6	Silenced
3	rdr6_rep1	Chr5	5630714	1	22	0.0434782608695652	CHH	GAG	rdr6	Silenced
3	rdr6_rep1	Chr5	5630715	1	22	0.0434782608695652	CHH	GAG	rdr6	Silenced
3	rdr6_rep1	Chr5	5630718	0	24	0	CHH	GAG	rdr6	Silenced
3	rdr6_rep1	Chr5	5630725	0	27	0	CHH	GAG	rdr6	Silenced
3	rdr6_rep1	Chr5	5630726	0	27	0	CHH	GAG	rdr6	Silenced
3	rdr6_rep1	Chr5	5630729	0	25	0	CHH	GAG	rdr6	Silenced
3	rdr6_rep1	Chr5	5630730	4	21	0.16	CHH	GAG	rdr6	Silenced
3	rdr6_rep1	Chr5	5630733	3	24	0.111111111111111	CHH	GAG	rdr6	Silenced
3	rdr6_rep1	Chr5	5630735	0	29	0	CHH	GAG	rdr6	Silenced
3	rdr6_rep1	Chr5	5630736	0	29	0	CHH	GAG	rdr6	Silenced
3	rdr6_rep1	Chr5	5630739	4	22	0.153846153846154	CHH	GAG	rdr6	Silenced
3	rdr6_rep1	Chr5	5630742	0	29	0	CHH	GAG	rdr6	Silenced
3	rdr6_rep1	Chr5	5630743	3	21	0.125	CHG	GAG	rdr6	Silenced
3	rdr6_rep1	Chr5	5630745	3	28	0.0967741935483871	CHG	GAG	rdr6	Silenced
3	rdr6_rep1	Chr5	5630747	0	24	0	CHH	GAG	rdr6	Silenced
3	rdr6_rep1	Chr5	5630748	0	25	0	CHH	GAG	rdr6	Silenced
3	rdr6_rep1	Chr5	5630751	1	29	0.0333333333333333	CHH	GAG	rdr6	Silenced
3	rdr6_rep1	Chr5	5630752	1	25	0.0384615384615385	CHH	GAG	rdr6	Silenced
3	rdr6_rep1	Chr5	5630754	1	25	0.0384615384615385	CHH	GAG	rdr6	Silenced
3	rdr6_rep1	Chr5	5630757	0	26	0	CHH	GAG	rdr6	Silenced
3	rdr6_rep1	Chr5	5630760	4	23	0.148148148148148	CHH	GAG	rdr6	Silenced
3	rdr6_rep1	Chr5	5630765	0	27	0	CHH	GAG	rdr6	Silenced
3	rdr6_rep1	Chr5	5630767	0	26	0	CHH	GAG	rdr6	Silenced
3	rdr6_rep1	Chr5	5630769	0	26	0	CHH	GAG	rdr6	Silenced
3	rdr6_rep1	Chr5	5630772	2	25	0.0740740740740741	CHH	GAG	rdr6	Silenced
3	rdr6_rep1	Chr5	5630776	0	26	0	CHH	GAG	rdr6	Silenced
3	rdr6_rep1	Chr5	5630777	0	27	0	CHH	GAG	rdr6	Silenced
3	rdr6_rep1	Chr5	5630779	2	25	0.0740740740740741	CHH	GAG	rdr6	Silenced
3	rdr6_rep1	Chr5	5630784	2	26	0.0714285714285714	CHH	GAG	rdr6	Silenced
3	rdr6_rep1	Chr5	5630787	8	18	0.307692307692308	CHH	GAG	rdr6	Silenced
3	rdr6_rep1	Chr5	5630789	1	25	0.0384615384615385	CHH	GAG	rdr6	Silenced
3	rdr6_rep1	Chr5	5630790	0	26	0	CHH	GAG	rdr6	Silenced
3	rdr6_rep1	Chr5	5630791	0	26	0	CHH	GAG	rdr6	Silenced
3	rdr6_rep1	Chr5	5630795	0	28	0	CHH	GAG	rdr6	Silenced
3	rdr6_rep1	Chr5	5630797	0	30	0	CHH	GAG	rdr6	Silenced
3	rdr6_rep1	Chr5	5630801	11	18	0.379310344827586	CHG	GAG	rdr6	Silenced
3	rdr6_rep1	Chr5	5630803	10	14	0.416666666666667	CHG	GAG	rdr6	Silenced
3	rdr6_rep1	Chr5	5630805	2	22	0.0833333333333333	CHH	GAG	rdr6	Silenced
3	rdr6_rep1	Chr5	5630807	1	23	0.0416666666666667	CHH	GAG	rdr6	Silenced
3	rdr6_rep1	Chr5	5630809	1	28	0.0344827586206897	CHG	GAG	rdr6	Silenced
3	rdr6_rep1	Chr5	5630811	2	21	0.0869565217391304	CHG	GAG	rdr6	Silenced
3	rdr6_rep1	Chr5	5630812	5	25	0.166666666666667	CHH	GAG	rdr6	Silenced
3	rdr6_rep1	Chr5	5630817	2	21	0.0869565217391304	CHH	GAG	rdr6	Silenced
3	rdr6_rep1	Chr5	5630819	0	23	0	CHH	GAG	rdr6	Silenced
3	rdr6_rep1	Chr5	5630822	3	20	0.130434782608696	CHH	GAG	rdr6	Silenced
3	rdr6_rep1	Chr5	5630824	0	23	0	CHH	GAG	rdr6	Silenced
3	rdr6_rep1	Chr5	5630825	0	23	0	CHH	GAG	rdr6	Silenced
3	rdr6_rep1	Chr5	5630826	1	22	0.0434782608695652	CHH	GAG	rdr6	Silenced
3	rdr6_rep1	Chr5	5630830	0	29	0	CHH	GAG	rdr6	Silenced
3	rdr6_rep1	Chr5	5630832	0	29	0	CHH	GAG	rdr6	Silenced
3	rdr6_rep1	Chr5	5630840	21	10	0.67741935483871	CG	GAG	rdr6	Silenced
3	rdr6_rep1	Chr5	5630841	16	4	0.8	CG	GAG	rdr6	Silenced
3	rdr6_rep1	Chr5	5630843	0	20	0	CHH	GAG	rdr6	Silenced
3	rdr6_rep1	Chr5	5630847	0	19	0	CHH	GAG	rdr6	Silenced
3	rdr6_rep1	Chr5	5630848	0	19	0	CHH	GAG	rdr6	Silenced
3	rdr6_rep1	Chr5	5630849	0	18	0	CHH	GAG	rdr6	Silenced
3	rdr6_rep1	Chr5	5630852	31	1	0.96875	CG	GAG	rdr6	Silenced
3	rdr6_rep1	Chr5	5630853	16	0	1	CG	GAG	rdr6	Silenced
3	rdr6_rep1	Chr5	5630857	30	2	0.9375	CG	GAG	rdr6	Silenced
3	rdr6_rep1	Chr5	5630858	16	1	0.941176470588235	CG	GAG	rdr6	Silenced
3	rdr6_rep1	Chr5	5630864	6	10	0.375	CHH	GAG	rdr6	Silenced
3	rdr6_rep1	Chr5	5630866	0	32	0	CHH	GAG	rdr6	Silenced
3	rdr6_rep1	Chr5	5630867	5	27	0.15625	CHG	GAG	rdr6	Silenced
3	rdr6_rep1	Chr5	5630868	30	3	0.909090909090909	CG	GAG	rdr6	Silenced
3	rdr6_rep1	Chr5	5630869	11	3	0.785714285714286	CG	GAG	rdr6	Silenced
3	rdr6_rep1	Chr5	5630870	31	3	0.911764705882353	CG	GAG	rdr6	Silenced
3	rdr6_rep1	Chr5	5630871	11	2	0.846153846153846	CG	GAG	rdr6	Silenced
3	rdr6_rep1	Chr5	5630873	0	12	0	CHH	GAG	rdr6	Silenced
3	rdr6_rep1	Chr5	5630877	2	9	0.181818181818182	CHH	GAG	rdr6	Silenced
3	rdr6_rep1	Chr5	5630880	0	13	0	CHH	GAG	rdr6	Silenced
3	rdr6_rep1	Chr5	5630882	0	13	0	CHH	GAG	rdr6	Silenced
3	rdr6_rep1	Chr5	5630885	0	13	0	CHH	GAG	rdr6	Silenced
3	rdr6_rep1	Chr5	5630888	1	13	0.0714285714285714	CHH	GAG	rdr6	Silenced
3	rdr6_rep1	Chr5	5630889	0	14	0	CHH	GAG	rdr6	Silenced
3	rdr6_rep1	Chr5	5630890	31	4	0.885714285714286	CG	GAG	rdr6	Silenced
3	rdr6_rep1	Chr5	5630891	14	1	0.933333333333333	CG	GAG	rdr6	Silenced
3	rdr6_rep1	Chr5	5630897	25	11	0.694444444444444	CG	GAG	rdr6	Silenced
3	rdr6_rep1	Chr5	5630898	10	4	0.714285714285714	CG	GAG	rdr6	Silenced
3	rdr6_rep1	Chr5	5630901	1	34	0.0285714285714286	CHH	GAG	rdr6	Silenced
3	rdr6_rep1	Chr5	5630905	0	14	0	CHH	GAG	rdr6	Silenced
3	rdr6_rep1	Chr5	5630907	10	25	0.285714285714286	CHH	GAG	rdr6	Silenced
3	rdr6_rep1	Chr5	5630910	1	13	0.0714285714285714	CHH	GAG	rdr6	Silenced
3	rdr6_rep1	Chr5	5630913	0	15	0	CHH	GAG	rdr6	Silenced
3	rdr6_rep1	Chr5	5630915	0	33	0	CHH	GAG	rdr6	Silenced
3	rdr6_rep1	Chr5	5630919	1	14	0.0666666666666667	CHH	GAG	rdr6	Silenced
3	rdr6_rep1	Chr5	5630921	0	15	0	CHH	GAG	rdr6	Silenced
3	rdr6_rep1	Chr5	5630926	2	33	0.0571428571428571	CHH	GAG	rdr6	Silenced
3	rdr6_rep1	Chr5	5630931	0	34	0	CHH	GAG	rdr6	Silenced
3	rdr6_rep1	Chr5	5630933	0	33	0	CHH	GAG	rdr6	Silenced
3	rdr6_rep1	Chr5	5630937	0	17	0	CHH	GAG	rdr6	Silenced
3	rdr6_rep1	Chr5	5630938	0	17	0	CHH	GAG	rdr6	Silenced
3	rdr6_rep1	Chr5	5630942	0	17	0	CHH	GAG	rdr6	Silenced
3	rdr6_rep1	Chr5	5630945	2	30	0.0625	CHG	GAG	rdr6	Silenced
3	rdr6_rep1	Chr5	5630947	1	15	0.0625	CHG	GAG	rdr6	Silenced
3	rdr6_rep1	Chr5	5630948	0	16	0	CHH	GAG	rdr6	Silenced
3	rdr6_rep1	Chr5	5630950	1	33	0.0294117647058824	CHH	GAG	rdr6	Silenced
3	rdr6_rep1	Chr5	5630951	2	33	0.0571428571428571	CHH	GAG	rdr6	Silenced
3	rdr6_rep1	Chr5	5630956	0	15	0	CHH	GAG	rdr6	Silenced
3	rdr6_rep1	Chr5	5630957	1	14	0.0666666666666667	CHH	GAG	rdr6	Silenced
3	rdr6_rep1	Chr5	5630959	2	33	0.0571428571428571	CHG	GAG	rdr6	Silenced
3	rdr6_rep1	Chr5	5630961	0	15	0	CHG	GAG	rdr6	Silenced
3	rdr6_rep1	Chr5	5630964	1	35	0.0277777777777778	CHH	GAG	rdr6	Silenced
3	rdr6_rep1	Chr5	5630967	2	13	0.133333333333333	CHH	GAG	rdr6	Silenced
3	rdr6_rep1	Chr5	5630969	2	13	0.133333333333333	CHH	GAG	rdr6	Silenced
3	rdr6_rep1	Chr5	5630971	0	15	0	CHH	GAG	rdr6	Silenced
3	rdr6_rep1	Chr5	5630972	0	37	0	CHH	GAG	rdr6	Silenced
3	rdr6_rep1	Chr5	5630975	2	12	0.142857142857143	CHH	GAG	rdr6	Silenced
3	rdr6_rep1	Chr5	5630977	0	13	0	CHH	GAG	rdr6	Silenced
3	rdr6_rep1	Chr5	5630978	0	13	0	CHH	GAG	rdr6	Silenced
3	rdr6_rep1	Chr5	5630979	2	36	0.0526315789473684	CHG	GAG	rdr6	Silenced
3	rdr6_rep1	Chr5	5630980	34	4	0.894736842105263	CG	GAG	rdr6	Silenced
3	rdr6_rep1	Chr5	5630981	13	0	1	CG	GAG	rdr6	Silenced
3	rdr6_rep1	Chr5	5630982	2	11	0.153846153846154	CHG	GAG	rdr6	Silenced
3	rdr6_rep1	Chr5	5630983	0	13	0	CHH	GAG	rdr6	Silenced
3	rdr6_rep1	Chr5	5630986	34	2	0.944444444444444	CG	GAG	rdr6	Silenced
3	rdr6_rep1	Chr5	5630987	14	0	1	CG	GAG	rdr6	Silenced
3	rdr6_rep1	Chr5	5630988	0	36	0	CHH	GAG	rdr6	Silenced
3	rdr6_rep1	Chr5	5630991	3	11	0.214285714285714	CHH	GAG	rdr6	Silenced
3	rdr6_rep1	Chr5	5630993	1	34	0.0285714285714286	CHH	GAG	rdr6	Silenced
3	rdr6_rep1	Chr5	5630994	7	27	0.205882352941176	CHG	GAG	rdr6	Silenced
3	rdr6_rep1	Chr5	5630995	32	2	0.941176470588235	CG	GAG	rdr6	Silenced
3	rdr6_rep1	Chr5	5630996	12	0	1	CG	GAG	rdr6	Silenced
3	rdr6_rep1	Chr5	5630999	0	14	0	CHH	GAG	rdr6	Silenced
3	rdr6_rep1	Chr5	5631003	0	33	0	CHH	GAG	rdr6	Silenced
3	rdr6_rep1	Chr5	5631005	0	32	0	CHH	GAG	rdr6	Silenced
3	rdr6_rep1	Chr5	5631006	0	33	0	CHH	GAG	rdr6	Silenced
3	rdr6_rep1	Chr5	5631008	30	4	0.882352941176471	CG	GAG	rdr6	Silenced
3	rdr6_rep1	Chr5	5631009	9	1	0.9	CG	GAG	rdr6	Silenced
3	rdr6_rep1	Chr5	5631013	1	10	0.0909090909090909	CHH	GAG	rdr6	Silenced
3	rdr6_rep1	Chr5	5631014	0	11	0	CHH	GAG	rdr6	Silenced
3	rdr6_rep1	Chr5	5631015	33	2	0.942857142857143	CG	GAG	rdr6	Silenced
3	rdr6_rep1	Chr5	5631016	10	1	0.909090909090909	CG	GAG	rdr6	Silenced
3	rdr6_rep1	Chr5	5631018	0	11	0	CHH	GAG	rdr6	Silenced
3	rdr6_rep1	Chr5	5631020	0	13	0	CHH	GAG	rdr6	Silenced
3	rdr6_rep1	Chr5	5631021	3	31	0.0882352941176471	CHH	GAG	rdr6	Silenced
3	rdr6_rep1	Chr5	5631024	1	12	0.0769230769230769	CHH	GAG	rdr6	Silenced
3	rdr6_rep1	Chr5	5631026	8	24	0.25	CHH	GAG	rdr6	Silenced
3	rdr6_rep1	Chr5	5631029	0	12	0	CHH	GAG	rdr6	Silenced
3	rdr6_rep1	Chr5	5631030	0	12	0	CHH	GAG	rdr6	Silenced
3	rdr6_rep1	Chr5	5631032	0	13	0	CHH	GAG	rdr6	Silenced
3	rdr6_rep1	Chr5	5631036	4	7	0.363636363636364	CHH	GAG	rdr6	Silenced
3	rdr6_rep1	Chr5	5631037	0	11	0	CHH	GAG	rdr6	Silenced
3	rdr6_rep1	Chr5	5631039	0	31	0	CHH	GAG	rdr6	Silenced
3	rdr6_rep1	Chr5	5631041	0	32	0	CHH	GAG	rdr6	Silenced
3	rdr6_rep1	Chr5	5631042	2	30	0.0625	CHH	GAG	rdr6	Silenced
3	rdr6_rep1	Chr5	5631045	5	27	0.15625	CHH	GAG	rdr6	Silenced
3	rdr6_rep1	Chr5	5631047	3	28	0.0967741935483871	CHH	GAG	rdr6	Silenced
3	rdr6_rep1	Chr5	5631049	0	29	0	CHH	GAG	rdr6	Silenced
3	rdr6_rep1	Chr5	5631050	3	26	0.103448275862069	CHH	GAG	rdr6	Silenced
3	rdr6_rep1	Chr5	5631057	0	31	0	CHH	GAG	rdr6	Silenced
3	rdr6_rep1	Chr5	5631058	9	22	0.290322580645161	CHG	GAG	rdr6	Silenced
3	rdr6_rep1	Chr5	5631060	4	9	0.307692307692308	CHG	GAG	rdr6	Silenced
3	rdr6_rep1	Chr5	5631061	0	12	0	CHH	GAG	rdr6	Silenced
3	rdr6_rep1	Chr5	5631062	0	12	0	CHH	GAG	rdr6	Silenced
3	rdr6_rep1	Chr5	5631065	11	21	0.34375	CHH	GAG	rdr6	Silenced
3	rdr6_rep1	Chr5	5631069	0	12	0	CHH	GAG	rdr6	Silenced
3	rdr6_rep1	Chr5	5631071	0	28	0	CHH	GAG	rdr6	Silenced
3	rdr6_rep1	Chr5	5631072	2	26	0.0714285714285714	CHH	GAG	rdr6	Silenced
3	rdr6_rep1	Chr5	5631081	0	30	0	CHH	GAG	rdr6	Silenced
3	rdr6_rep1	Chr5	5631083	0	30	0	CHH	GAG	rdr6	Silenced
3	rdr6_rep1	Chr5	5631086	1	9	0.1	CHH	GAG	rdr6	Silenced
3	rdr6_rep1	Chr5	5631087	1	28	0.0344827586206897	CHH	GAG	rdr6	Silenced
3	rdr6_rep1	Chr5	5631091	2	8	0.2	CHH	GAG	rdr6	Silenced
3	rdr6_rep1	Chr5	5631092	0	10	0	CHH	GAG	rdr6	Silenced
3	rdr6_rep1	Chr5	5631094	26	6	0.8125	CG	GAG	rdr6	Silenced
3	rdr6_rep1	Chr5	5631095	10	0	1	CG	GAG	rdr6	Silenced
3	rdr6_rep1	Chr5	5631096	2	8	0.2	CHG	GAG	rdr6	Silenced
3	rdr6_rep1	Chr5	5631098	0	10	0	CHH	GAG	rdr6	Silenced
3	rdr6_rep1	Chr5	5631101	0	10	0	CHH	GAG	rdr6	Silenced
3	rdr6_rep1	Chr5	5631105	0	29	0	CHH	GAG	rdr6	Silenced
3	rdr6_rep1	Chr5	5631106	1	28	0.0344827586206897	CHH	GAG	rdr6	Silenced
3	rdr6_rep1	Chr5	5631109	0	9	0	CHH	GAG	rdr6	Silenced
3	rdr6_rep1	Chr5	5631111	0	28	0	CHH	GAG	rdr6	Silenced
3	rdr6_rep1	Chr5	5631114	0	10	0	CHH	GAG	rdr6	Silenced
3	rdr6_rep1	Chr5	5631117	0	10	0	CHH	GAG	rdr6	Silenced
3	rdr6_rep1	Chr5	5631119	0	10	0	CHH	GAG	rdr6	Silenced
3	rdr6_rep1	Chr5	5631120	0	10	0	CHH	GAG	rdr6	Silenced
3	rdr6_rep1	Chr5	5631122	0	10	0	CHH	GAG	rdr6	Silenced
3	rdr6_rep1	Chr5	5631124	0	10	0	CHH	GAG	rdr6	Silenced
3	rdr6_rep1	Chr5	5631127	5	21	0.192307692307692	CHH	GAG	rdr6	Silenced
3	rdr6_rep1	Chr5	5631131	1	10	0.0909090909090909	CHH	GAG	rdr6	Silenced
3	rdr6_rep1	Chr5	5631135	8	17	0.32	CHG	GAG	rdr6	Silenced
3	rdr6_rep1	Chr5	5631137	2	8	0.2	CHG	GAG	rdr6	Silenced
3	rdr6_rep1	Chr5	5631141	1	9	0.1	CHH	GAG	rdr6	Silenced
3	rdr6_rep1	Chr5	5631143	0	10	0	CHH	GAG	rdr6	Silenced
3	rdr6_rep1	Chr5	5631144	2	21	0.0869565217391304	CHH	GAG	rdr6	Silenced
3	rdr6_rep1	Chr5	5631147	0	9	0	CHH	GAG	rdr6	Silenced
3	rdr6_rep1	Chr5	5631148	0	9	0	CHH	GAG	rdr6	Silenced
3	rdr6_rep1	Chr5	5631151	2	22	0.0833333333333333	CHH	GAG	rdr6	Silenced
3	rdr6_rep1	Chr5	5631154	11	13	0.458333333333333	CHG	GAG	rdr6	Silenced
3	rdr6_rep1	Chr5	5631155	22	2	0.916666666666667	CG	GAG	rdr6	Silenced
3	rdr6_rep1	Chr5	5631156	8	0	1	CG	GAG	rdr6	Silenced
3	rdr6_rep1	Chr5	5631157	2	6	0.25	CHG	GAG	rdr6	Silenced
3	rdr6_rep1	Chr5	5631158	0	8	0	CHH	GAG	rdr6	Silenced
3	rdr6_rep1	Chr5	5631159	2	19	0.0952380952380952	CHH	GAG	rdr6	Silenced
3	rdr6_rep1	Chr5	5631165	1	7	0.125	CHH	GAG	rdr6	Silenced
3	rdr6_rep1	Chr5	5631166	0	8	0	CHH	GAG	rdr6	Silenced
3	rdr6_rep1	Chr5	5631168	0	8	0	CHH	GAG	rdr6	Silenced
3	rdr6_rep1	Chr5	5631169	0	7	0	CHH	GAG	rdr6	Silenced
3	rdr6_rep1	Chr5	5631175	0	7	0	CHH	GAG	rdr6	Silenced
3	rdr6_rep1	Chr5	5631177	0	7	0	CHH	GAG	rdr6	Silenced
3	rdr6_rep1	Chr5	5631180	1	19	0.05	CHH	GAG	rdr6	Silenced
3	rdr6_rep1	Chr5	5631182	0	20	0	CHH	GAG	rdr6	Silenced
3	rdr6_rep1	Chr5	5631185	0	20	0	CHH	GAG	rdr6	Silenced
3	rdr6_rep1	Chr5	5631187	17	2	0.894736842105263	CG	GAG	rdr6	Silenced
3	rdr6_rep1	Chr5	5631188	9	0	1	CG	GAG	rdr6	Silenced
3	rdr6_rep1	Chr5	5631189	3	6	0.333333333333333	CHG	GAG	rdr6	Silenced
3	rdr6_rep1	Chr5	5631190	1	19	0.05	CHH	GAG	rdr6	Silenced
3	rdr6_rep1	Chr5	5631194	3	17	0.15	CHH	GAG	rdr6	Silenced
3	rdr6_rep1	Chr5	5631198	0	7	0	CHH	GAG	rdr6	Silenced
3	rdr6_rep1	Chr5	5631199	0	8	0	CHH	GAG	rdr6	Silenced
3	rdr6_rep1	Chr5	5631201	0	8	0	CHH	GAG	rdr6	Silenced
3	rdr6_rep1	Chr5	5631204	0	8	0	CHH	GAG	rdr6	Silenced
3	rdr6_rep1	Chr5	5631207	0	9	0	CHH	GAG	rdr6	Silenced
3	rdr6_rep1	Chr5	5631209	0	10	0	CHH	GAG	rdr6	Silenced
3	rdr6_rep1	Chr5	5631210	0	10	0	CHH	GAG	rdr6	Silenced
3	rdr6_rep1	Chr5	5631211	14	5	0.736842105263158	CG	GAG	rdr6	Silenced
3	rdr6_rep1	Chr5	5631212	6	4	0.6	CG	GAG	rdr6	Silenced
3	rdr6_rep1	Chr5	5631215	1	18	0.0526315789473684	CHH	GAG	rdr6	Silenced
3	rdr6_rep1	Chr5	5631219	0	12	0	CHH	GAG	rdr6	Silenced
3	rdr6_rep1	Chr5	5631220	0	12	0	CHH	GAG	rdr6	Silenced
3	rdr6_rep1	Chr5	5631222	1	13	0.0714285714285714	CHH	GAG	rdr6	Silenced
3	rdr6_rep1	Chr5	5631224	0	15	0	CHH	GAG	rdr6	Silenced
3	rdr6_rep1	Chr5	5631227	2	16	0.111111111111111	CHH	GAG	rdr6	Silenced
3	rdr6_rep1	Chr5	5631230	0	17	0	CHH	GAG	rdr6	Silenced
3	rdr6_rep1	Chr5	5631234	0	17	0	CHH	GAG	rdr6	Silenced
3	rdr6_rep1	Chr5	5631236	0	17	0	CHH	GAG	rdr6	Silenced
3	rdr6_rep1	Chr5	5631237	0	17	0	CHH	GAG	rdr6	Silenced
3	rdr6_rep1	Chr5	5631241	0	17	0	CHH	GAG	rdr6	Silenced
3	rdr6_rep1	Chr5	5631246	3	9	0.25	CHG	GAG	rdr6	Silenced
3	rdr6_rep1	Chr5	5631248	2	15	0.117647058823529	CHG	GAG	rdr6	Silenced
3	rdr6_rep1	Chr5	5631251	4	13	0.235294117647059	CHH	GAG	rdr6	Silenced
3	rdr6_rep1	Chr5	5631253	0	12	0	CHH	GAG	rdr6	Silenced
3	rdr6_rep1	Chr5	5631256	1	17	0.0555555555555556	CHH	GAG	rdr6	Silenced
3	rdr6_rep1	Chr5	5631258	0	19	0	CHH	GAG	rdr6	Silenced
3	rdr6_rep1	Chr5	5631261	1	10	0.0909090909090909	CHH	GAG	rdr6	Silenced
3	rdr6_rep1	Chr5	5631265	4	17	0.19047619047619	CHH	GAG	rdr6	Silenced
3	rdr6_rep1	Chr5	5631269	0	22	0	CHH	GAG	rdr6	Silenced
3	rdr6_rep1	Chr5	5631272	0	22	0	CHH	GAG	rdr6	Silenced
3	rdr6_rep1	Chr5	5631275	3	20	0.130434782608696	CHH	GAG	rdr6	Silenced
3	rdr6_rep1	Chr5	5631276	0	23	0	CHH	GAG	rdr6	Silenced
3	rdr6_rep1	Chr5	5631277	0	23	0	CHH	GAG	rdr6	Silenced
3	rdr6_rep1	Chr5	5631278	0	9	0	CHH	GAG	rdr6	Silenced
3	rdr6_rep1	Chr5	5631279	0	9	0	CHH	GAG	rdr6	Silenced
3	rdr6_rep1	Chr5	5631281	1	8	0.111111111111111	CHH	GAG	rdr6	Silenced
3	rdr6_rep1	Chr5	5631283	0	10	0	CHH	GAG	rdr6	Silenced
3	rdr6_rep1	Chr5	5631284	2	8	0.2	CHH	GAG	rdr6	Silenced
3	rdr6_rep1	Chr5	5631288	0	26	0	CHH	GAG	rdr6	Silenced
3	rdr6_rep1	Chr5	5631290	0	12	0	CHH	GAG	rdr6	Silenced
3	rdr6_rep1	Chr5	5631295	0	28	0	CHH	GAG	rdr6	Silenced
3	rdr6_rep1	Chr5	5631298	3	26	0.103448275862069	CHH	GAG	rdr6	Silenced
3	rdr6_rep1	Chr5	5631299	0	30	0	CHH	GAG	rdr6	Silenced
3	rdr6_rep1	Chr5	5631302	5	25	0.166666666666667	CHH	GAG	rdr6	Silenced
3	rdr6_rep1	Chr5	5631303	0	12	0	CHH	GAG	rdr6	Silenced
3	rdr6_rep1	Chr5	5631306	1	12	0.0769230769230769	CHH	GAG	rdr6	Silenced
3	rdr6_rep1	Chr5	5631309	0	13	0	CHH	GAG	rdr6	Silenced
3	rdr6_rep1	Chr5	5631310	0	13	0	CHH	GAG	rdr6	Silenced
3	rdr6_rep1	Chr5	5631312	1	12	0.0769230769230769	CHH	GAG	rdr6	Silenced
3	rdr6_rep1	Chr5	5631314	0	13	0	CHH	GAG	rdr6	Silenced
3	rdr6_rep1	Chr5	5631315	0	13	0	CHH	GAG	rdr6	Silenced
3	rdr6_rep1	Chr5	5631317	4	9	0.307692307692308	CHH	GAG	rdr6	Silenced
3	rdr6_rep1	Chr5	5631320	0	34	0	CHH	GAG	rdr6	Silenced
3	rdr6_rep1	Chr5	5631321	0	14	0	CHH	GAG	rdr6	Silenced
3	rdr6_rep1	Chr5	5631322	1	13	0.0714285714285714	CHG	GAG	rdr6	Silenced
3	rdr6_rep1	Chr5	5631323	13	1	0.928571428571429	CG	GAG	rdr6	Silenced
3	rdr6_rep1	Chr5	5631324	32	2	0.941176470588235	CG	GAG	rdr6	Silenced
3	rdr6_rep1	Chr5	5631325	0	15	0	CHH	GAG	rdr6	Silenced
3	rdr6_rep1	Chr5	5631326	1	14	0.0666666666666667	CHH	GAG	rdr6	Silenced
3	rdr6_rep1	Chr5	5631329	1	33	0.0294117647058824	CHH	GAG	rdr6	Silenced
3	rdr6_rep1	Chr5	5631332	1	16	0.0588235294117647	CHH	GAG	rdr6	Silenced
3	rdr6_rep1	Chr5	5631336	2	33	0.0571428571428571	CHH	GAG	rdr6	Silenced
3	rdr6_rep1	Chr5	5631338	0	16	0	CHH	GAG	rdr6	Silenced
3	rdr6_rep1	Chr5	5631340	6	11	0.352941176470588	CHH	GAG	rdr6	Silenced
3	rdr6_rep1	Chr5	5631343	2	33	0.0571428571428571	CHH	GAG	rdr6	Silenced
3	rdr6_rep1	Chr5	5631345	0	36	0	CHH	GAG	rdr6	Silenced
3	rdr6_rep1	Chr5	5631346	0	18	0	CHH	GAG	rdr6	Silenced
3	rdr6_rep1	Chr5	5631348	2	16	0.111111111111111	CHH	GAG	rdr6	Silenced
3	rdr6_rep1	Chr5	5631351	2	17	0.105263157894737	CHH	GAG	rdr6	Silenced
3	rdr6_rep1	Chr5	5631353	1	19	0.05	CHH	GAG	rdr6	Silenced
3	rdr6_rep1	Chr5	5631355	3	18	0.142857142857143	CHH	GAG	rdr6	Silenced
3	rdr6_rep1	Chr5	5631357	4	18	0.181818181818182	CHH	GAG	rdr6	Silenced
3	rdr6_rep1	Chr5	5631360	0	36	0	CHH	GAG	rdr6	Silenced
3	rdr6_rep1	Chr5	5631364	0	22	0	CHH	GAG	rdr6	Silenced
3	rdr6_rep1	Chr5	5631366	0	22	0	CHH	GAG	rdr6	Silenced
3	rdr6_rep1	Chr5	5631369	1	32	0.0303030303030303	CHH	GAG	rdr6	Silenced
3	rdr6_rep1	Chr5	5631371	2	29	0.0645161290322581	CHH	GAG	rdr6	Silenced
3	rdr6_rep1	Chr5	5631372	1	30	0.032258064516129	CHH	GAG	rdr6	Silenced
3	rdr6_rep1	Chr5	5631374	1	30	0.032258064516129	CHH	GAG	rdr6	Silenced
3	rdr6_rep1	Chr5	5631375	1	21	0.0454545454545455	CHH	GAG	rdr6	Silenced
3	rdr6_rep1	Chr5	5631379	0	31	0	CHH	GAG	rdr6	Silenced
3	rdr6_rep1	Chr5	5631381	5	17	0.227272727272727	CHH	GAG	rdr6	Silenced
3	rdr6_rep1	Chr5	5631384	0	31	0	CHH	GAG	rdr6	Silenced
3	rdr6_rep1	Chr5	5631385	7	15	0.318181818181818	CHG	GAG	rdr6	Silenced
3	rdr6_rep1	Chr5	5631386	19	3	0.863636363636364	CG	GAG	rdr6	Silenced
3	rdr6_rep1	Chr5	5631387	28	4	0.875	CG	GAG	rdr6	Silenced
3	rdr6_rep1	Chr5	5631388	7	25	0.21875	CHG	GAG	rdr6	Silenced
3	rdr6_rep1	Chr5	5631389	0	32	0	CHH	GAG	rdr6	Silenced
3	rdr6_rep1	Chr5	5631391	0	22	0	CHH	GAG	rdr6	Silenced
3	rdr6_rep1	Chr5	5631394	19	3	0.863636363636364	CG	GAG	rdr6	Silenced
3	rdr6_rep1	Chr5	5631395	32	1	0.96969696969697	CG	GAG	rdr6	Silenced
3	rdr6_rep1	Chr5	5631399	1	34	0.0285714285714286	CHH	GAG	rdr6	Silenced
3	rdr6_rep1	Chr5	5631400	0	35	0	CHH	GAG	rdr6	Silenced
4	rdr6_rep2	Chr5	5630540	1	14	0.0666666666666667	CHH	GAG	rdr6	Silenced
4	rdr6_rep2	Chr5	5630541	0	15	0	CHH	GAG	rdr6	Silenced
4	rdr6_rep2	Chr5	5630543	2	13	0.133333333333333	CHH	GAG	rdr6	Silenced
4	rdr6_rep2	Chr5	5630545	1	22	0.0434782608695652	CHH	GAG	rdr6	Silenced
4	rdr6_rep2	Chr5	5630548	0	24	0	CHH	GAG	rdr6	Silenced
4	rdr6_rep2	Chr5	5630550	1	23	0.0416666666666667	CHH	GAG	rdr6	Silenced
4	rdr6_rep2	Chr5	5630555	1	13	0.0714285714285714	CHH	GAG	rdr6	Silenced
4	rdr6_rep2	Chr5	5630558	1	13	0.0714285714285714	CHH	GAG	rdr6	Silenced
4	rdr6_rep2	Chr5	5630563	1	20	0.0476190476190476	CHH	GAG	rdr6	Silenced
4	rdr6_rep2	Chr5	5630566	18	2	0.9	CG	GAG	rdr6	Silenced
4	rdr6_rep2	Chr5	5630567	12	0	1	CG	GAG	rdr6	Silenced
4	rdr6_rep2	Chr5	5630568	4	8	0.333333333333333	CHG	GAG	rdr6	Silenced
4	rdr6_rep2	Chr5	5630570	1	11	0.0833333333333333	CHH	GAG	rdr6	Silenced
4	rdr6_rep2	Chr5	5630574	0	19	0	CHH	GAG	rdr6	Silenced
4	rdr6_rep2	Chr5	5630577	0	19	0	CHH	GAG	rdr6	Silenced
4	rdr6_rep2	Chr5	5630580	4	8	0.333333333333333	CHH	GAG	rdr6	Silenced
4	rdr6_rep2	Chr5	5630581	0	12	0	CHH	GAG	rdr6	Silenced
4	rdr6_rep2	Chr5	5630582	0	12	0	CHH	GAG	rdr6	Silenced
4	rdr6_rep2	Chr5	5630583	0	12	0	CHH	GAG	rdr6	Silenced
4	rdr6_rep2	Chr5	5630584	0	12	0	CHH	GAG	rdr6	Silenced
4	rdr6_rep2	Chr5	5630588	0	18	0	CHH	GAG	rdr6	Silenced
4	rdr6_rep2	Chr5	5630591	0	18	0	CHH	GAG	rdr6	Silenced
4	rdr6_rep2	Chr5	5630592	1	16	0.0588235294117647	CHH	GAG	rdr6	Silenced
4	rdr6_rep2	Chr5	5630596	0	18	0	CHH	GAG	rdr6	Silenced
4	rdr6_rep2	Chr5	5630599	1	11	0.0833333333333333	CHH	GAG	rdr6	Silenced
4	rdr6_rep2	Chr5	5630600	0	12	0	CHH	GAG	rdr6	Silenced
4	rdr6_rep2	Chr5	5630602	7	11	0.388888888888889	CHH	GAG	rdr6	Silenced
4	rdr6_rep2	Chr5	5630605	0	12	0	CHH	GAG	rdr6	Silenced
4	rdr6_rep2	Chr5	5630608	0	18	0	CHH	GAG	rdr6	Silenced
4	rdr6_rep2	Chr5	5630611	1	17	0.0555555555555556	CHH	GAG	rdr6	Silenced
4	rdr6_rep2	Chr5	5630617	12	7	0.631578947368421	CG	GAG	rdr6	Silenced
4	rdr6_rep2	Chr5	5630618	5	4	0.555555555555556	CG	GAG	rdr6	Silenced
4	rdr6_rep2	Chr5	5630619	1	9	0.1	CHG	GAG	rdr6	Silenced
4	rdr6_rep2	Chr5	5630621	0	10	0	CHH	GAG	rdr6	Silenced
4	rdr6_rep2	Chr5	5630624	1	9	0.1	CHH	GAG	rdr6	Silenced
4	rdr6_rep2	Chr5	5630626	0	10	0	CHH	GAG	rdr6	Silenced
4	rdr6_rep2	Chr5	5630628	0	10	0	CHH	GAG	rdr6	Silenced
4	rdr6_rep2	Chr5	5630629	1	9	0.1	CHH	GAG	rdr6	Silenced
4	rdr6_rep2	Chr5	5630631	12	6	0.666666666666667	CG	GAG	rdr6	Silenced
4	rdr6_rep2	Chr5	5630632	7	2	0.777777777777778	CG	GAG	rdr6	Silenced
4	rdr6_rep2	Chr5	5630634	0	10	0	CHH	GAG	rdr6	Silenced
4	rdr6_rep2	Chr5	5630635	1	8	0.111111111111111	CHH	GAG	rdr6	Silenced
4	rdr6_rep2	Chr5	5630636	1	8	0.111111111111111	CHH	GAG	rdr6	Silenced
4	rdr6_rep2	Chr5	5630637	0	17	0	CHH	GAG	rdr6	Silenced
4	rdr6_rep2	Chr5	5630641	3	6	0.333333333333333	CHH	GAG	rdr6	Silenced
4	rdr6_rep2	Chr5	5630642	1	8	0.111111111111111	CHH	GAG	rdr6	Silenced
4	rdr6_rep2	Chr5	5630644	1	8	0.111111111111111	CHH	GAG	rdr6	Silenced
4	rdr6_rep2	Chr5	5630645	0	16	0	CHH	GAG	rdr6	Silenced
4	rdr6_rep2	Chr5	5630646	0	15	0	CHH	GAG	rdr6	Silenced
4	rdr6_rep2	Chr5	5630649	0	9	0	CHH	GAG	rdr6	Silenced
4	rdr6_rep2	Chr5	5630654	0	17	0	CHH	GAG	rdr6	Silenced
4	rdr6_rep2	Chr5	5630656	0	16	0	CHH	GAG	rdr6	Silenced
4	rdr6_rep2	Chr5	5630659	6	9	0.4	CHH	GAG	rdr6	Silenced
4	rdr6_rep2	Chr5	5630664	1	8	0.111111111111111	CHH	GAG	rdr6	Silenced
4	rdr6_rep2	Chr5	5630665	0	12	0	CHH	GAG	rdr6	Silenced
4	rdr6_rep2	Chr5	5630667	2	10	0.166666666666667	CHH	GAG	rdr6	Silenced
4	rdr6_rep2	Chr5	5630668	6	6	0.5	CHH	GAG	rdr6	Silenced
4	rdr6_rep2	Chr5	5630673	0	7	0	CHH	GAG	rdr6	Silenced
4	rdr6_rep2	Chr5	5630676	0	7	0	CHH	GAG	rdr6	Silenced
4	rdr6_rep2	Chr5	5630677	0	12	0	CHH	GAG	rdr6	Silenced
4	rdr6_rep2	Chr5	5630678	5	8	0.384615384615385	CHH	GAG	rdr6	Silenced
4	rdr6_rep2	Chr5	5630682	1	5	0.166666666666667	CHH	GAG	rdr6	Silenced
4	rdr6_rep2	Chr5	5630685	0	7	0	CHH	GAG	rdr6	Silenced
4	rdr6_rep2	Chr5	5630688	0	6	0	CHH	GAG	rdr6	Silenced
4	rdr6_rep2	Chr5	5630691	2	4	0.333333333333333	CHH	GAG	rdr6	Silenced
4	rdr6_rep2	Chr5	5630695	14	0	1	CG	GAG	rdr6	Silenced
4	rdr6_rep2	Chr5	5630696	6	0	1	CG	GAG	rdr6	Silenced
4	rdr6_rep2	Chr5	5630697	2	3	0.4	CHG	GAG	rdr6	Silenced
4	rdr6_rep2	Chr5	5630699	0	5	0	CHH	GAG	rdr6	Silenced
4	rdr6_rep2	Chr5	5630701	3	13	0.1875	CHH	GAG	rdr6	Silenced
4	rdr6_rep2	Chr5	5630707	0	15	0	CHH	GAG	rdr6	Silenced
4	rdr6_rep2	Chr5	5630709	0	15	0	CHH	GAG	rdr6	Silenced
4	rdr6_rep2	Chr5	5630710	8	7	0.533333333333333	CHG	GAG	rdr6	Silenced
4	rdr6_rep2	Chr5	5630711	16	0	1	CG	GAG	rdr6	Silenced
4	rdr6_rep2	Chr5	5630712	7	1	0.875	CG	GAG	rdr6	Silenced
4	rdr6_rep2	Chr5	5630714	0	8	0	CHH	GAG	rdr6	Silenced
4	rdr6_rep2	Chr5	5630715	0	8	0	CHH	GAG	rdr6	Silenced
4	rdr6_rep2	Chr5	5630718	0	9	0	CHH	GAG	rdr6	Silenced
4	rdr6_rep2	Chr5	5630725	0	11	0	CHH	GAG	rdr6	Silenced
4	rdr6_rep2	Chr5	5630726	1	10	0.0909090909090909	CHH	GAG	rdr6	Silenced
4	rdr6_rep2	Chr5	5630729	0	16	0	CHH	GAG	rdr6	Silenced
4	rdr6_rep2	Chr5	5630730	1	15	0.0625	CHH	GAG	rdr6	Silenced
4	rdr6_rep2	Chr5	5630733	0	14	0	CHH	GAG	rdr6	Silenced
4	rdr6_rep2	Chr5	5630735	0	14	0	CHH	GAG	rdr6	Silenced
4	rdr6_rep2	Chr5	5630736	0	14	0	CHH	GAG	rdr6	Silenced
4	rdr6_rep2	Chr5	5630739	5	11	0.3125	CHH	GAG	rdr6	Silenced
4	rdr6_rep2	Chr5	5630742	0	17	0	CHH	GAG	rdr6	Silenced
4	rdr6_rep2	Chr5	5630743	7	10	0.411764705882353	CHG	GAG	rdr6	Silenced
4	rdr6_rep2	Chr5	5630745	6	11	0.352941176470588	CHG	GAG	rdr6	Silenced
4	rdr6_rep2	Chr5	5630747	0	17	0	CHH	GAG	rdr6	Silenced
4	rdr6_rep2	Chr5	5630748	0	17	0	CHH	GAG	rdr6	Silenced
4	rdr6_rep2	Chr5	5630751	0	17	0	CHH	GAG	rdr6	Silenced
4	rdr6_rep2	Chr5	5630752	0	16	0	CHH	GAG	rdr6	Silenced
4	rdr6_rep2	Chr5	5630754	1	15	0.0625	CHH	GAG	rdr6	Silenced
4	rdr6_rep2	Chr5	5630757	0	16	0	CHH	GAG	rdr6	Silenced
4	rdr6_rep2	Chr5	5630760	3	13	0.1875	CHH	GAG	rdr6	Silenced
4	rdr6_rep2	Chr5	5630765	0	15	0	CHH	GAG	rdr6	Silenced
4	rdr6_rep2	Chr5	5630767	2	13	0.133333333333333	CHH	GAG	rdr6	Silenced
4	rdr6_rep2	Chr5	5630769	0	15	0	CHH	GAG	rdr6	Silenced
4	rdr6_rep2	Chr5	5630772	4	17	0.19047619047619	CHH	GAG	rdr6	Silenced
4	rdr6_rep2	Chr5	5630776	0	17	0	CHH	GAG	rdr6	Silenced
4	rdr6_rep2	Chr5	5630777	0	17	0	CHH	GAG	rdr6	Silenced
4	rdr6_rep2	Chr5	5630779	2	14	0.125	CHH	GAG	rdr6	Silenced
4	rdr6_rep2	Chr5	5630784	3	14	0.176470588235294	CHH	GAG	rdr6	Silenced
4	rdr6_rep2	Chr5	5630787	11	9	0.55	CHH	GAG	rdr6	Silenced
4	rdr6_rep2	Chr5	5630789	1	20	0.0476190476190476	CHH	GAG	rdr6	Silenced
4	rdr6_rep2	Chr5	5630790	1	20	0.0476190476190476	CHH	GAG	rdr6	Silenced
4	rdr6_rep2	Chr5	5630791	0	21	0	CHH	GAG	rdr6	Silenced
4	rdr6_rep2	Chr5	5630795	1	16	0.0588235294117647	CHH	GAG	rdr6	Silenced
4	rdr6_rep2	Chr5	5630797	1	15	0.0625	CHH	GAG	rdr6	Silenced
4	rdr6_rep2	Chr5	5630801	7	9	0.4375	CHG	GAG	rdr6	Silenced
4	rdr6_rep2	Chr5	5630803	13	8	0.619047619047619	CHG	GAG	rdr6	Silenced
4	rdr6_rep2	Chr5	5630805	0	20	0	CHH	GAG	rdr6	Silenced
4	rdr6_rep2	Chr5	5630807	1	19	0.05	CHH	GAG	rdr6	Silenced
4	rdr6_rep2	Chr5	5630809	2	14	0.125	CHG	GAG	rdr6	Silenced
4	rdr6_rep2	Chr5	5630811	6	14	0.3	CHG	GAG	rdr6	Silenced
4	rdr6_rep2	Chr5	5630812	3	13	0.1875	CHH	GAG	rdr6	Silenced
4	rdr6_rep2	Chr5	5630817	1	19	0.05	CHH	GAG	rdr6	Silenced
4	rdr6_rep2	Chr5	5630819	0	20	0	CHH	GAG	rdr6	Silenced
4	rdr6_rep2	Chr5	5630822	5	15	0.25	CHH	GAG	rdr6	Silenced
4	rdr6_rep2	Chr5	5630824	0	19	0	CHH	GAG	rdr6	Silenced
4	rdr6_rep2	Chr5	5630825	0	19	0	CHH	GAG	rdr6	Silenced
4	rdr6_rep2	Chr5	5630826	0	19	0	CHH	GAG	rdr6	Silenced
4	rdr6_rep2	Chr5	5630830	0	13	0	CHH	GAG	rdr6	Silenced
4	rdr6_rep2	Chr5	5630832	0	14	0	CHH	GAG	rdr6	Silenced
4	rdr6_rep2	Chr5	5630840	7	7	0.5	CG	GAG	rdr6	Silenced
4	rdr6_rep2	Chr5	5630841	12	7	0.631578947368421	CG	GAG	rdr6	Silenced
4	rdr6_rep2	Chr5	5630843	1	18	0.0526315789473684	CHH	GAG	rdr6	Silenced
4	rdr6_rep2	Chr5	5630847	0	19	0	CHH	GAG	rdr6	Silenced
4	rdr6_rep2	Chr5	5630848	1	18	0.0526315789473684	CHH	GAG	rdr6	Silenced
4	rdr6_rep2	Chr5	5630849	0	19	0	CHH	GAG	rdr6	Silenced
4	rdr6_rep2	Chr5	5630852	11	4	0.733333333333333	CG	GAG	rdr6	Silenced
4	rdr6_rep2	Chr5	5630853	16	2	0.888888888888889	CG	GAG	rdr6	Silenced
4	rdr6_rep2	Chr5	5630857	14	1	0.933333333333333	CG	GAG	rdr6	Silenced
4	rdr6_rep2	Chr5	5630858	17	1	0.944444444444444	CG	GAG	rdr6	Silenced
4	rdr6_rep2	Chr5	5630864	7	11	0.388888888888889	CHH	GAG	rdr6	Silenced
4	rdr6_rep2	Chr5	5630866	0	14	0	CHH	GAG	rdr6	Silenced
4	rdr6_rep2	Chr5	5630867	5	9	0.357142857142857	CHG	GAG	rdr6	Silenced
4	rdr6_rep2	Chr5	5630868	13	1	0.928571428571429	CG	GAG	rdr6	Silenced
4	rdr6_rep2	Chr5	5630869	16	1	0.941176470588235	CG	GAG	rdr6	Silenced
4	rdr6_rep2	Chr5	5630870	12	2	0.857142857142857	CG	GAG	rdr6	Silenced
4	rdr6_rep2	Chr5	5630871	14	2	0.875	CG	GAG	rdr6	Silenced
4	rdr6_rep2	Chr5	5630873	0	15	0	CHH	GAG	rdr6	Silenced
4	rdr6_rep2	Chr5	5630877	3	11	0.214285714285714	CHH	GAG	rdr6	Silenced
4	rdr6_rep2	Chr5	5630880	1	13	0.0714285714285714	CHH	GAG	rdr6	Silenced
4	rdr6_rep2	Chr5	5630882	0	14	0	CHH	GAG	rdr6	Silenced
4	rdr6_rep2	Chr5	5630885	0	15	0	CHH	GAG	rdr6	Silenced
4	rdr6_rep2	Chr5	5630888	0	13	0	CHH	GAG	rdr6	Silenced
4	rdr6_rep2	Chr5	5630889	0	13	0	CHH	GAG	rdr6	Silenced
4	rdr6_rep2	Chr5	5630890	14	0	1	CG	GAG	rdr6	Silenced
4	rdr6_rep2	Chr5	5630891	12	1	0.923076923076923	CG	GAG	rdr6	Silenced
4	rdr6_rep2	Chr5	5630897	15	0	1	CG	GAG	rdr6	Silenced
4	rdr6_rep2	Chr5	5630898	12	1	0.923076923076923	CG	GAG	rdr6	Silenced
4	rdr6_rep2	Chr5	5630901	0	15	0	CHH	GAG	rdr6	Silenced
4	rdr6_rep2	Chr5	5630905	0	13	0	CHH	GAG	rdr6	Silenced
4	rdr6_rep2	Chr5	5630907	3	11	0.214285714285714	CHH	GAG	rdr6	Silenced
4	rdr6_rep2	Chr5	5630910	1	10	0.0909090909090909	CHH	GAG	rdr6	Silenced
4	rdr6_rep2	Chr5	5630913	1	7	0.125	CHH	GAG	rdr6	Silenced
4	rdr6_rep2	Chr5	5630915	0	17	0	CHH	GAG	rdr6	Silenced
4	rdr6_rep2	Chr5	5630919	1	7	0.125	CHH	GAG	rdr6	Silenced
4	rdr6_rep2	Chr5	5630921	0	9	0	CHH	GAG	rdr6	Silenced
4	rdr6_rep2	Chr5	5630926	1	15	0.0625	CHH	GAG	rdr6	Silenced
4	rdr6_rep2	Chr5	5630931	0	16	0	CHH	GAG	rdr6	Silenced
4	rdr6_rep2	Chr5	5630933	0	16	0	CHH	GAG	rdr6	Silenced
4	rdr6_rep2	Chr5	5630937	0	10	0	CHH	GAG	rdr6	Silenced
4	rdr6_rep2	Chr5	5630938	0	11	0	CHH	GAG	rdr6	Silenced
4	rdr6_rep2	Chr5	5630942	0	11	0	CHH	GAG	rdr6	Silenced
4	rdr6_rep2	Chr5	5630945	0	16	0	CHG	GAG	rdr6	Silenced
4	rdr6_rep2	Chr5	5630947	1	10	0.0909090909090909	CHG	GAG	rdr6	Silenced
4	rdr6_rep2	Chr5	5630948	0	11	0	CHH	GAG	rdr6	Silenced
4	rdr6_rep2	Chr5	5630950	0	16	0	CHH	GAG	rdr6	Silenced
4	rdr6_rep2	Chr5	5630951	1	15	0.0625	CHH	GAG	rdr6	Silenced
4	rdr6_rep2	Chr5	5630956	0	10	0	CHH	GAG	rdr6	Silenced
4	rdr6_rep2	Chr5	5630957	0	10	0	CHH	GAG	rdr6	Silenced
4	rdr6_rep2	Chr5	5630959	5	13	0.277777777777778	CHG	GAG	rdr6	Silenced
4	rdr6_rep2	Chr5	5630961	0	9	0	CHG	GAG	rdr6	Silenced
4	rdr6_rep2	Chr5	5630964	0	18	0	CHH	GAG	rdr6	Silenced
4	rdr6_rep2	Chr5	5630967	1	7	0.125	CHH	GAG	rdr6	Silenced
4	rdr6_rep2	Chr5	5630969	0	8	0	CHH	GAG	rdr6	Silenced
4	rdr6_rep2	Chr5	5630971	0	8	0	CHH	GAG	rdr6	Silenced
4	rdr6_rep2	Chr5	5630972	0	19	0	CHH	GAG	rdr6	Silenced
4	rdr6_rep2	Chr5	5630975	1	7	0.125	CHH	GAG	rdr6	Silenced
4	rdr6_rep2	Chr5	5630977	0	8	0	CHH	GAG	rdr6	Silenced
4	rdr6_rep2	Chr5	5630978	0	8	0	CHH	GAG	rdr6	Silenced
4	rdr6_rep2	Chr5	5630979	3	15	0.166666666666667	CHG	GAG	rdr6	Silenced
4	rdr6_rep2	Chr5	5630980	17	0	1	CG	GAG	rdr6	Silenced
4	rdr6_rep2	Chr5	5630981	8	0	1	CG	GAG	rdr6	Silenced
4	rdr6_rep2	Chr5	5630982	2	6	0.25	CHG	GAG	rdr6	Silenced
4	rdr6_rep2	Chr5	5630983	0	8	0	CHH	GAG	rdr6	Silenced
4	rdr6_rep2	Chr5	5630986	16	1	0.941176470588235	CG	GAG	rdr6	Silenced
4	rdr6_rep2	Chr5	5630987	8	0	1	CG	GAG	rdr6	Silenced
4	rdr6_rep2	Chr5	5630988	1	17	0.0555555555555556	CHH	GAG	rdr6	Silenced
4	rdr6_rep2	Chr5	5630991	1	7	0.125	CHH	GAG	rdr6	Silenced
4	rdr6_rep2	Chr5	5630993	0	17	0	CHH	GAG	rdr6	Silenced
4	rdr6_rep2	Chr5	5630994	3	14	0.176470588235294	CHG	GAG	rdr6	Silenced
4	rdr6_rep2	Chr5	5630995	14	3	0.823529411764706	CG	GAG	rdr6	Silenced
4	rdr6_rep2	Chr5	5630996	7	1	0.875	CG	GAG	rdr6	Silenced
4	rdr6_rep2	Chr5	5630999	0	8	0	CHH	GAG	rdr6	Silenced
4	rdr6_rep2	Chr5	5631003	1	13	0.0714285714285714	CHH	GAG	rdr6	Silenced
4	rdr6_rep2	Chr5	5631005	0	14	0	CHH	GAG	rdr6	Silenced
4	rdr6_rep2	Chr5	5631006	0	13	0	CHH	GAG	rdr6	Silenced
4	rdr6_rep2	Chr5	5631008	11	3	0.785714285714286	CG	GAG	rdr6	Silenced
4	rdr6_rep2	Chr5	5631009	7	1	0.875	CG	GAG	rdr6	Silenced
4	rdr6_rep2	Chr5	5631013	0	8	0	CHH	GAG	rdr6	Silenced
4	rdr6_rep2	Chr5	5631014	0	8	0	CHH	GAG	rdr6	Silenced
4	rdr6_rep2	Chr5	5631015	13	2	0.866666666666667	CG	GAG	rdr6	Silenced
4	rdr6_rep2	Chr5	5631016	8	0	1	CG	GAG	rdr6	Silenced
4	rdr6_rep2	Chr5	5631018	0	8	0	CHH	GAG	rdr6	Silenced
4	rdr6_rep2	Chr5	5631020	0	8	0	CHH	GAG	rdr6	Silenced
4	rdr6_rep2	Chr5	5631021	0	14	0	CHH	GAG	rdr6	Silenced
4	rdr6_rep2	Chr5	5631024	0	8	0	CHH	GAG	rdr6	Silenced
4	rdr6_rep2	Chr5	5631026	3	13	0.1875	CHH	GAG	rdr6	Silenced
4	rdr6_rep2	Chr5	5631029	0	8	0	CHH	GAG	rdr6	Silenced
4	rdr6_rep2	Chr5	5631030	0	8	0	CHH	GAG	rdr6	Silenced
4	rdr6_rep2	Chr5	5631032	0	7	0	CHH	GAG	rdr6	Silenced
4	rdr6_rep2	Chr5	5631036	2	4	0.333333333333333	CHH	GAG	rdr6	Silenced
4	rdr6_rep2	Chr5	5631037	1	5	0.166666666666667	CHH	GAG	rdr6	Silenced
4	rdr6_rep2	Chr5	5631039	1	17	0.0555555555555556	CHH	GAG	rdr6	Silenced
4	rdr6_rep2	Chr5	5631041	0	19	0	CHH	GAG	rdr6	Silenced
4	rdr6_rep2	Chr5	5631042	0	19	0	CHH	GAG	rdr6	Silenced
4	rdr6_rep2	Chr5	5631045	2	16	0.111111111111111	CHH	GAG	rdr6	Silenced
4	rdr6_rep2	Chr5	5631047	1	18	0.0526315789473684	CHH	GAG	rdr6	Silenced
4	rdr6_rep2	Chr5	5631049	0	19	0	CHH	GAG	rdr6	Silenced
4	rdr6_rep2	Chr5	5631050	1	18	0.0526315789473684	CHH	GAG	rdr6	Silenced
4	rdr6_rep2	Chr5	5631057	0	19	0	CHH	GAG	rdr6	Silenced
4	rdr6_rep2	Chr5	5631058	7	13	0.35	CHG	GAG	rdr6	Silenced
4	rdr6_rep2	Chr5	5631060	1	5	0.166666666666667	CHG	GAG	rdr6	Silenced
4	rdr6_rep2	Chr5	5631061	0	6	0	CHH	GAG	rdr6	Silenced
4	rdr6_rep2	Chr5	5631062	0	6	0	CHH	GAG	rdr6	Silenced
4	rdr6_rep2	Chr5	5631065	5	13	0.277777777777778	CHH	GAG	rdr6	Silenced
4	rdr6_rep2	Chr5	5631069	0	6	0	CHH	GAG	rdr6	Silenced
4	rdr6_rep2	Chr5	5631071	0	18	0	CHH	GAG	rdr6	Silenced
4	rdr6_rep2	Chr5	5631072	1	17	0.0555555555555556	CHH	GAG	rdr6	Silenced
4	rdr6_rep2	Chr5	5631081	0	18	0	CHH	GAG	rdr6	Silenced
4	rdr6_rep2	Chr5	5631083	0	18	0	CHH	GAG	rdr6	Silenced
4	rdr6_rep2	Chr5	5631086	1	6	0.142857142857143	CHH	GAG	rdr6	Silenced
4	rdr6_rep2	Chr5	5631087	0	19	0	CHH	GAG	rdr6	Silenced
4	rdr6_rep2	Chr5	5631091	2	4	0.333333333333333	CHH	GAG	rdr6	Silenced
4	rdr6_rep2	Chr5	5631092	0	6	0	CHH	GAG	rdr6	Silenced
4	rdr6_rep2	Chr5	5631094	19	1	0.95	CG	GAG	rdr6	Silenced
4	rdr6_rep2	Chr5	5631095	4	3	0.571428571428571	CG	GAG	rdr6	Silenced
4	rdr6_rep2	Chr5	5631096	1	6	0.142857142857143	CHG	GAG	rdr6	Silenced
4	rdr6_rep2	Chr5	5631098	2	6	0.25	CHH	GAG	rdr6	Silenced
4	rdr6_rep2	Chr5	5631101	0	7	0	CHH	GAG	rdr6	Silenced
4	rdr6_rep2	Chr5	5631105	0	18	0	CHH	GAG	rdr6	Silenced
4	rdr6_rep2	Chr5	5631106	1	17	0.0555555555555556	CHH	GAG	rdr6	Silenced
4	rdr6_rep2	Chr5	5631109	0	7	0	CHH	GAG	rdr6	Silenced
4	rdr6_rep2	Chr5	5631111	0	19	0	CHH	GAG	rdr6	Silenced
4	rdr6_rep2	Chr5	5631114	1	7	0.125	CHH	GAG	rdr6	Silenced
4	rdr6_rep2	Chr5	5631117	0	10	0	CHH	GAG	rdr6	Silenced
4	rdr6_rep2	Chr5	5631119	0	10	0	CHH	GAG	rdr6	Silenced
4	rdr6_rep2	Chr5	5631120	0	10	0	CHH	GAG	rdr6	Silenced
4	rdr6_rep2	Chr5	5631122	2	8	0.2	CHH	GAG	rdr6	Silenced
4	rdr6_rep2	Chr5	5631124	0	10	0	CHH	GAG	rdr6	Silenced
4	rdr6_rep2	Chr5	5631127	4	16	0.2	CHH	GAG	rdr6	Silenced
4	rdr6_rep2	Chr5	5631131	0	12	0	CHH	GAG	rdr6	Silenced
4	rdr6_rep2	Chr5	5631135	2	18	0.1	CHG	GAG	rdr6	Silenced
4	rdr6_rep2	Chr5	5631137	3	9	0.25	CHG	GAG	rdr6	Silenced
4	rdr6_rep2	Chr5	5631141	2	10	0.166666666666667	CHH	GAG	rdr6	Silenced
4	rdr6_rep2	Chr5	5631143	0	12	0	CHH	GAG	rdr6	Silenced
4	rdr6_rep2	Chr5	5631144	2	17	0.105263157894737	CHH	GAG	rdr6	Silenced
4	rdr6_rep2	Chr5	5631147	0	12	0	CHH	GAG	rdr6	Silenced
4	rdr6_rep2	Chr5	5631148	0	12	0	CHH	GAG	rdr6	Silenced
4	rdr6_rep2	Chr5	5631151	2	16	0.111111111111111	CHH	GAG	rdr6	Silenced
4	rdr6_rep2	Chr5	5631154	5	13	0.277777777777778	CHG	GAG	rdr6	Silenced
4	rdr6_rep2	Chr5	5631155	16	2	0.888888888888889	CG	GAG	rdr6	Silenced
4	rdr6_rep2	Chr5	5631156	11	1	0.916666666666667	CG	GAG	rdr6	Silenced
4	rdr6_rep2	Chr5	5631157	4	8	0.333333333333333	CHG	GAG	rdr6	Silenced
4	rdr6_rep2	Chr5	5631158	0	12	0	CHH	GAG	rdr6	Silenced
4	rdr6_rep2	Chr5	5631159	5	13	0.277777777777778	CHH	GAG	rdr6	Silenced
4	rdr6_rep2	Chr5	5631165	4	9	0.307692307692308	CHH	GAG	rdr6	Silenced
4	rdr6_rep2	Chr5	5631166	0	13	0	CHH	GAG	rdr6	Silenced
4	rdr6_rep2	Chr5	5631168	0	14	0	CHH	GAG	rdr6	Silenced
4	rdr6_rep2	Chr5	5631169	0	13	0	CHH	GAG	rdr6	Silenced
4	rdr6_rep2	Chr5	5631175	0	15	0	CHH	GAG	rdr6	Silenced
4	rdr6_rep2	Chr5	5631177	0	16	0	CHH	GAG	rdr6	Silenced
4	rdr6_rep2	Chr5	5631180	0	17	0	CHH	GAG	rdr6	Silenced
4	rdr6_rep2	Chr5	5631182	1	15	0.0625	CHH	GAG	rdr6	Silenced
4	rdr6_rep2	Chr5	5631185	1	14	0.0666666666666667	CHH	GAG	rdr6	Silenced
4	rdr6_rep2	Chr5	5631187	14	1	0.933333333333333	CG	GAG	rdr6	Silenced
4	rdr6_rep2	Chr5	5631188	12	3	0.8	CG	GAG	rdr6	Silenced
4	rdr6_rep2	Chr5	5631189	1	15	0.0625	CHG	GAG	rdr6	Silenced
4	rdr6_rep2	Chr5	5631190	3	11	0.214285714285714	CHH	GAG	rdr6	Silenced
4	rdr6_rep2	Chr5	5631194	3	11	0.214285714285714	CHH	GAG	rdr6	Silenced
4	rdr6_rep2	Chr5	5631198	0	16	0	CHH	GAG	rdr6	Silenced
4	rdr6_rep2	Chr5	5631199	0	16	0	CHH	GAG	rdr6	Silenced
4	rdr6_rep2	Chr5	5631201	0	16	0	CHH	GAG	rdr6	Silenced
4	rdr6_rep2	Chr5	5631204	1	15	0.0625	CHH	GAG	rdr6	Silenced
4	rdr6_rep2	Chr5	5631207	4	12	0.25	CHH	GAG	rdr6	Silenced
4	rdr6_rep2	Chr5	5631209	2	13	0.133333333333333	CHH	GAG	rdr6	Silenced
4	rdr6_rep2	Chr5	5631210	0	16	0	CHH	GAG	rdr6	Silenced
4	rdr6_rep2	Chr5	5631211	13	0	1	CG	GAG	rdr6	Silenced
4	rdr6_rep2	Chr5	5631212	15	0	1	CG	GAG	rdr6	Silenced
4	rdr6_rep2	Chr5	5631215	1	13	0.0714285714285714	CHH	GAG	rdr6	Silenced
4	rdr6_rep2	Chr5	5631219	0	16	0	CHH	GAG	rdr6	Silenced
4	rdr6_rep2	Chr5	5631220	0	16	0	CHH	GAG	rdr6	Silenced
4	rdr6_rep2	Chr5	5631222	0	14	0	CHH	GAG	rdr6	Silenced
4	rdr6_rep2	Chr5	5631224	0	14	0	CHH	GAG	rdr6	Silenced
4	rdr6_rep2	Chr5	5631227	2	12	0.142857142857143	CHH	GAG	rdr6	Silenced
4	rdr6_rep2	Chr5	5631230	0	14	0	CHH	GAG	rdr6	Silenced
4	rdr6_rep2	Chr5	5631234	0	14	0	CHH	GAG	rdr6	Silenced
4	rdr6_rep2	Chr5	5631236	0	15	0	CHH	GAG	rdr6	Silenced
4	rdr6_rep2	Chr5	5631237	1	14	0.0666666666666667	CHH	GAG	rdr6	Silenced
4	rdr6_rep2	Chr5	5631241	1	14	0.0666666666666667	CHH	GAG	rdr6	Silenced
4	rdr6_rep2	Chr5	5631246	2	7	0.222222222222222	CHG	GAG	rdr6	Silenced
4	rdr6_rep2	Chr5	5631248	8	5	0.615384615384615	CHG	GAG	rdr6	Silenced
4	rdr6_rep2	Chr5	5631251	6	8	0.428571428571429	CHH	GAG	rdr6	Silenced
4	rdr6_rep2	Chr5	5631253	0	8	0	CHH	GAG	rdr6	Silenced
4	rdr6_rep2	Chr5	5631256	2	10	0.166666666666667	CHH	GAG	rdr6	Silenced
4	rdr6_rep2	Chr5	5631258	0	14	0	CHH	GAG	rdr6	Silenced
4	rdr6_rep2	Chr5	5631261	0	7	0	CHH	GAG	rdr6	Silenced
4	rdr6_rep2	Chr5	5631265	3	11	0.214285714285714	CHH	GAG	rdr6	Silenced
4	rdr6_rep2	Chr5	5631269	0	14	0	CHH	GAG	rdr6	Silenced
4	rdr6_rep2	Chr5	5631272	1	14	0.0666666666666667	CHH	GAG	rdr6	Silenced
4	rdr6_rep2	Chr5	5631275	5	10	0.333333333333333	CHH	GAG	rdr6	Silenced
4	rdr6_rep2	Chr5	5631276	0	15	0	CHH	GAG	rdr6	Silenced
4	rdr6_rep2	Chr5	5631277	0	15	0	CHH	GAG	rdr6	Silenced
4	rdr6_rep2	Chr5	5631278	0	5	0	CHH	GAG	rdr6	Silenced
4	rdr6_rep2	Chr5	5631279	0	6	0	CHH	GAG	rdr6	Silenced
4	rdr6_rep2	Chr5	5631281	1	5	0.166666666666667	CHH	GAG	rdr6	Silenced
4	rdr6_rep2	Chr5	5631283	0	6	0	CHH	GAG	rdr6	Silenced
4	rdr6_rep2	Chr5	5631284	0	6	0	CHH	GAG	rdr6	Silenced
4	rdr6_rep2	Chr5	5631288	0	18	0	CHH	GAG	rdr6	Silenced
4	rdr6_rep2	Chr5	5631290	0	6	0	CHH	GAG	rdr6	Silenced
4	rdr6_rep2	Chr5	5631295	0	18	0	CHH	GAG	rdr6	Silenced
4	rdr6_rep2	Chr5	5631298	6	13	0.315789473684211	CHH	GAG	rdr6	Silenced
4	rdr6_rep2	Chr5	5631299	0	19	0	CHH	GAG	rdr6	Silenced
4	rdr6_rep2	Chr5	5631302	4	15	0.210526315789474	CHH	GAG	rdr6	Silenced
4	rdr6_rep2	Chr5	5631303	0	5	0	CHH	GAG	rdr6	Silenced
4	rdr6_rep2	Chr5	5631306	0	5	0	CHH	GAG	rdr6	Silenced
4	rdr6_rep2	Chr5	5631309	0	4	0	CHH	GAG	rdr6	Silenced
4	rdr6_rep2	Chr5	5631310	0	4	0	CHH	GAG	rdr6	Silenced
4	rdr6_rep2	Chr5	5631312	0	5	0	CHH	GAG	rdr6	Silenced
4	rdr6_rep2	Chr5	5631314	0	5	0	CHH	GAG	rdr6	Silenced
4	rdr6_rep2	Chr5	5631315	0	5	0	CHH	GAG	rdr6	Silenced
4	rdr6_rep2	Chr5	5631317	3	2	0.6	CHH	GAG	rdr6	Silenced
4	rdr6_rep2	Chr5	5631320	2	17	0.105263157894737	CHH	GAG	rdr6	Silenced
4	rdr6_rep2	Chr5	5631321	0	5	0	CHH	GAG	rdr6	Silenced
4	rdr6_rep2	Chr5	5631322	1	4	0.2	CHG	GAG	rdr6	Silenced
4	rdr6_rep2	Chr5	5631323	4	1	0.8	CG	GAG	rdr6	Silenced
4	rdr6_rep2	Chr5	5631324	20	2	0.909090909090909	CG	GAG	rdr6	Silenced
4	rdr6_rep2	Chr5	5631325	0	4	0	CHH	GAG	rdr6	Silenced
4	rdr6_rep2	Chr5	5631326	2	2	0.5	CHH	GAG	rdr6	Silenced
4	rdr6_rep2	Chr5	5631329	0	22	0	CHH	GAG	rdr6	Silenced
4	rdr6_rep2	Chr5	5631332	1	3	0.25	CHH	GAG	rdr6	Silenced
4	rdr6_rep2	Chr5	5631336	1	22	0.0434782608695652	CHH	GAG	rdr6	Silenced
4	rdr6_rep2	Chr5	5631338	0	6	0	CHH	GAG	rdr6	Silenced
4	rdr6_rep2	Chr5	5631340	2	4	0.333333333333333	CHH	GAG	rdr6	Silenced
4	rdr6_rep2	Chr5	5631343	1	24	0.04	CHH	GAG	rdr6	Silenced
4	rdr6_rep2	Chr5	5631345	0	25	0	CHH	GAG	rdr6	Silenced
4	rdr6_rep2	Chr5	5631346	0	6	0	CHH	GAG	rdr6	Silenced
4	rdr6_rep2	Chr5	5631348	1	4	0.2	CHH	GAG	rdr6	Silenced
4	rdr6_rep2	Chr5	5631351	0	5	0	CHH	GAG	rdr6	Silenced
4	rdr6_rep2	Chr5	5631353	1	4	0.2	CHH	GAG	rdr6	Silenced
4	rdr6_rep2	Chr5	5631355	0	5	0	CHH	GAG	rdr6	Silenced
4	rdr6_rep2	Chr5	5631357	2	3	0.4	CHH	GAG	rdr6	Silenced
4	rdr6_rep2	Chr5	5631360	0	26	0	CHH	GAG	rdr6	Silenced
4	rdr6_rep2	Chr5	5631364	0	5	0	CHH	GAG	rdr6	Silenced
4	rdr6_rep2	Chr5	5631366	0	5	0	CHH	GAG	rdr6	Silenced
4	rdr6_rep2	Chr5	5631369	2	24	0.0769230769230769	CHH	GAG	rdr6	Silenced
4	rdr6_rep2	Chr5	5631371	3	23	0.115384615384615	CHH	GAG	rdr6	Silenced
4	rdr6_rep2	Chr5	5631372	1	25	0.0384615384615385	CHH	GAG	rdr6	Silenced
4	rdr6_rep2	Chr5	5631374	0	26	0	CHH	GAG	rdr6	Silenced
4	rdr6_rep2	Chr5	5631375	1	3	0.25	CHH	GAG	rdr6	Silenced
4	rdr6_rep2	Chr5	5631379	0	24	0	CHH	GAG	rdr6	Silenced
4	rdr6_rep2	Chr5	5631381	1	6	0.142857142857143	CHH	GAG	rdr6	Silenced
4	rdr6_rep2	Chr5	5631384	0	25	0	CHH	GAG	rdr6	Silenced
4	rdr6_rep2	Chr5	5631385	1	7	0.125	CHG	GAG	rdr6	Silenced
4	rdr6_rep2	Chr5	5631386	8	0	1	CG	GAG	rdr6	Silenced
4	rdr6_rep2	Chr5	5631387	26	0	1	CG	GAG	rdr6	Silenced
4	rdr6_rep2	Chr5	5631388	6	21	0.222222222222222	CHG	GAG	rdr6	Silenced
4	rdr6_rep2	Chr5	5631389	0	27	0	CHH	GAG	rdr6	Silenced
4	rdr6_rep2	Chr5	5631391	0	9	0	CHH	GAG	rdr6	Silenced
4	rdr6_rep2	Chr5	5631394	10	0	1	CG	GAG	rdr6	Silenced
4	rdr6_rep2	Chr5	5631395	25	0	1	CG	GAG	rdr6	Silenced
4	rdr6_rep2	Chr5	5631399	0	25	0	CHH	GAG	rdr6	Silenced
4	rdr6_rep2	Chr5	5631400	0	25	0	CHH	GAG	rdr6	Silenced
5	RDR6-EVD_2	Chr5	5630540	1	484	0.00206185567010309	CHH	GAG	rdr6_F6+	Active
5	RDR6-EVD_2	Chr5	5630541	3	480	0.0062111801242236	CHH	GAG	rdr6_F6+	Active
5	RDR6-EVD_2	Chr5	5630543	6	473	0.0125260960334029	CHH	GAG	rdr6_F6+	Active
5	RDR6-EVD_2	Chr5	5630545	5	678	0.00732064421669107	CHH	GAG	rdr6_F6+	Active
5	RDR6-EVD_2	Chr5	5630548	4	679	0.00585651537335286	CHH	GAG	rdr6_F6+	Active
5	RDR6-EVD_2	Chr5	5630550	12	669	0.0176211453744493	CHH	GAG	rdr6_F6+	Active
5	RDR6-EVD_2	Chr5	5630555	2	470	0.00423728813559322	CHH	GAG	rdr6_F6+	Active
5	RDR6-EVD_2	Chr5	5630558	2	467	0.00426439232409382	CHH	GAG	rdr6_F6+	Active
5	RDR6-EVD_2	Chr5	5630563	8	681	0.011611030478955	CHH	GAG	rdr6_F6+	Active
5	RDR6-EVD_2	Chr5	5630566	34	645	0.0500736377025037	CG	GAG	rdr6_F6+	Active
5	RDR6-EVD_2	Chr5	5630567	20	444	0.0431034482758621	CG	GAG	rdr6_F6+	Active
5	RDR6-EVD_2	Chr5	5630568	10	453	0.0215982721382289	CHG	GAG	rdr6_F6+	Active
5	RDR6-EVD_2	Chr5	5630570	2	461	0.00431965442764579	CHH	GAG	rdr6_F6+	Active
5	RDR6-EVD_2	Chr5	5630574	5	674	0.00736377025036819	CHH	GAG	rdr6_F6+	Active
5	RDR6-EVD_2	Chr5	5630577	13	667	0.0191176470588235	CHH	GAG	rdr6_F6+	Active
5	RDR6-EVD_2	Chr5	5630580	6	445	0.0133037694013304	CHH	GAG	rdr6_F6+	Active
5	RDR6-EVD_2	Chr5	5630581	1	453	0.00220264317180617	CHH	GAG	rdr6_F6+	Active
5	RDR6-EVD_2	Chr5	5630582	1	450	0.00221729490022173	CHH	GAG	rdr6_F6+	Active
5	RDR6-EVD_2	Chr5	5630583	1	452	0.0022075055187638	CHH	GAG	rdr6_F6+	Active
5	RDR6-EVD_2	Chr5	5630584	1	452	0.0022075055187638	CHH	GAG	rdr6_F6+	Active
5	RDR6-EVD_2	Chr5	5630588	5	680	0.0072992700729927	CHH	GAG	rdr6_F6+	Active
5	RDR6-EVD_2	Chr5	5630591	4	682	0.00583090379008746	CHH	GAG	rdr6_F6+	Active
5	RDR6-EVD_2	Chr5	5630592	5	680	0.0072992700729927	CHH	GAG	rdr6_F6+	Active
5	RDR6-EVD_2	Chr5	5630596	2	684	0.00291545189504373	CHH	GAG	rdr6_F6+	Active
5	RDR6-EVD_2	Chr5	5630599	2	434	0.00458715596330275	CHH	GAG	rdr6_F6+	Active
5	RDR6-EVD_2	Chr5	5630600	0	435	0	CHH	GAG	rdr6_F6+	Active
5	RDR6-EVD_2	Chr5	5630602	18	664	0.0263929618768328	CHH	GAG	rdr6_F6+	Active
5	RDR6-EVD_2	Chr5	5630605	2	424	0.00469483568075117	CHH	GAG	rdr6_F6+	Active
5	RDR6-EVD_2	Chr5	5630608	6	666	0.00892857142857143	CHH	GAG	rdr6_F6+	Active
5	RDR6-EVD_2	Chr5	5630611	10	662	0.0148809523809524	CHH	GAG	rdr6_F6+	Active
5	RDR6-EVD_2	Chr5	5630617	26	659	0.037956204379562	CG	GAG	rdr6_F6+	Active
5	RDR6-EVD_2	Chr5	5630618	19	408	0.0444964871194379	CG	GAG	rdr6_F6+	Active
5	RDR6-EVD_2	Chr5	5630619	3	425	0.00700934579439252	CHG	GAG	rdr6_F6+	Active
5	RDR6-EVD_2	Chr5	5630621	0	423	0	CHH	GAG	rdr6_F6+	Active
5	RDR6-EVD_2	Chr5	5630624	4	423	0.00936768149882904	CHH	GAG	rdr6_F6+	Active
5	RDR6-EVD_2	Chr5	5630626	0	429	0	CHH	GAG	rdr6_F6+	Active
5	RDR6-EVD_2	Chr5	5630628	2	429	0.00464037122969838	CHH	GAG	rdr6_F6+	Active
5	RDR6-EVD_2	Chr5	5630629	3	425	0.00700934579439252	CHH	GAG	rdr6_F6+	Active
5	RDR6-EVD_2	Chr5	5630631	21	655	0.0310650887573964	CG	GAG	rdr6_F6+	Active
5	RDR6-EVD_2	Chr5	5630632	15	410	0.0352941176470588	CG	GAG	rdr6_F6+	Active
5	RDR6-EVD_2	Chr5	5630634	0	416	0	CHH	GAG	rdr6_F6+	Active
5	RDR6-EVD_2	Chr5	5630635	0	416	0	CHH	GAG	rdr6_F6+	Active
5	RDR6-EVD_2	Chr5	5630636	0	415	0	CHH	GAG	rdr6_F6+	Active
5	RDR6-EVD_2	Chr5	5630637	2	679	0.00293685756240822	CHH	GAG	rdr6_F6+	Active
5	RDR6-EVD_2	Chr5	5630641	10	402	0.0242718446601942	CHH	GAG	rdr6_F6+	Active
5	RDR6-EVD_2	Chr5	5630642	3	410	0.00726392251815981	CHH	GAG	rdr6_F6+	Active
5	RDR6-EVD_2	Chr5	5630644	1	408	0.00244498777506112	CHH	GAG	rdr6_F6+	Active
5	RDR6-EVD_2	Chr5	5630645	2	674	0.0029585798816568	CHH	GAG	rdr6_F6+	Active
5	RDR6-EVD_2	Chr5	5630646	4	668	0.00595238095238095	CHH	GAG	rdr6_F6+	Active
5	RDR6-EVD_2	Chr5	5630649	0	403	0	CHH	GAG	rdr6_F6+	Active
5	RDR6-EVD_2	Chr5	5630654	4	684	0.00581395348837209	CHH	GAG	rdr6_F6+	Active
5	RDR6-EVD_2	Chr5	5630656	3	687	0.00434782608695652	CHH	GAG	rdr6_F6+	Active
5	RDR6-EVD_2	Chr5	5630659	18	667	0.0262773722627737	CHH	GAG	rdr6_F6+	Active
5	RDR6-EVD_2	Chr5	5630664	0	414	0	CHH	GAG	rdr6_F6+	Active
5	RDR6-EVD_2	Chr5	5630665	3	675	0.00442477876106195	CHH	GAG	rdr6_F6+	Active
5	RDR6-EVD_2	Chr5	5630667	7	672	0.0103092783505155	CHH	GAG	rdr6_F6+	Active
5	RDR6-EVD_2	Chr5	5630668	16	661	0.0236336779911374	CHH	GAG	rdr6_F6+	Active
5	RDR6-EVD_2	Chr5	5630673	4	386	0.0102564102564103	CHH	GAG	rdr6_F6+	Active
5	RDR6-EVD_2	Chr5	5630676	1	387	0.00257731958762887	CHH	GAG	rdr6_F6+	Active
5	RDR6-EVD_2	Chr5	5630677	2	673	0.00296296296296296	CHH	GAG	rdr6_F6+	Active
5	RDR6-EVD_2	Chr5	5630678	10	663	0.0148588410104012	CHH	GAG	rdr6_F6+	Active
5	RDR6-EVD_2	Chr5	5630682	3	376	0.0079155672823219	CHH	GAG	rdr6_F6+	Active
5	RDR6-EVD_2	Chr5	5630685	2	383	0.00519480519480519	CHH	GAG	rdr6_F6+	Active
5	RDR6-EVD_2	Chr5	5630688	3	381	0.0078125	CHH	GAG	rdr6_F6+	Active
5	RDR6-EVD_2	Chr5	5630691	1	397	0.00251256281407035	CHH	GAG	rdr6_F6+	Active
5	RDR6-EVD_2	Chr5	5630695	29	621	0.0446153846153846	CG	GAG	rdr6_F6+	Active
5	RDR6-EVD_2	Chr5	5630696	25	377	0.0621890547263682	CG	GAG	rdr6_F6+	Active
5	RDR6-EVD_2	Chr5	5630697	8	397	0.0197530864197531	CHG	GAG	rdr6_F6+	Active
5	RDR6-EVD_2	Chr5	5630699	1	403	0.00247524752475248	CHH	GAG	rdr6_F6+	Active
5	RDR6-EVD_2	Chr5	5630701	12	631	0.0186625194401244	CHH	GAG	rdr6_F6+	Active
5	RDR6-EVD_2	Chr5	5630707	5	632	0.00784929356357928	CHH	GAG	rdr6_F6+	Active
5	RDR6-EVD_2	Chr5	5630709	2	629	0.00316957210776545	CHH	GAG	rdr6_F6+	Active
5	RDR6-EVD_2	Chr5	5630710	16	612	0.0254777070063694	CHG	GAG	rdr6_F6+	Active
5	RDR6-EVD_2	Chr5	5630711	47	583	0.0746031746031746	CG	GAG	rdr6_F6+	Active
5	RDR6-EVD_2	Chr5	5630712	38	357	0.0962025316455696	CG	GAG	rdr6_F6+	Active
5	RDR6-EVD_2	Chr5	5630714	3	413	0.00721153846153846	CHH	GAG	rdr6_F6+	Active
5	RDR6-EVD_2	Chr5	5630715	2	420	0.004739336492891	CHH	GAG	rdr6_F6+	Active
5	RDR6-EVD_2	Chr5	5630718	2	426	0.00467289719626168	CHH	GAG	rdr6_F6+	Active
5	RDR6-EVD_2	Chr5	5630725	1	446	0.00223713646532438	CHH	GAG	rdr6_F6+	Active
5	RDR6-EVD_2	Chr5	5630726	3	445	0.00669642857142857	CHH	GAG	rdr6_F6+	Active
5	RDR6-EVD_2	Chr5	5630729	3	625	0.00477707006369427	CHH	GAG	rdr6_F6+	Active
5	RDR6-EVD_2	Chr5	5630730	15	608	0.0240770465489567	CHH	GAG	rdr6_F6+	Active
5	RDR6-EVD_2	Chr5	5630733	6	466	0.0127118644067797	CHH	GAG	rdr6_F6+	Active
5	RDR6-EVD_2	Chr5	5630735	4	469	0.00845665961945032	CHH	GAG	rdr6_F6+	Active
5	RDR6-EVD_2	Chr5	5630736	3	476	0.00626304801670146	CHH	GAG	rdr6_F6+	Active
5	RDR6-EVD_2	Chr5	5630739	12	607	0.0193861066235864	CHH	GAG	rdr6_F6+	Active
5	RDR6-EVD_2	Chr5	5630742	4	478	0.00829875518672199	CHH	GAG	rdr6_F6+	Active
5	RDR6-EVD_2	Chr5	5630743	16	604	0.0258064516129032	CHG	GAG	rdr6_F6+	Active
5	RDR6-EVD_2	Chr5	5630745	12	473	0.0247422680412371	CHG	GAG	rdr6_F6+	Active
5	RDR6-EVD_2	Chr5	5630747	2	607	0.00328407224958949	CHH	GAG	rdr6_F6+	Active
5	RDR6-EVD_2	Chr5	5630748	5	615	0.00806451612903226	CHH	GAG	rdr6_F6+	Active
5	RDR6-EVD_2	Chr5	5630751	7	477	0.0144628099173554	CHH	GAG	rdr6_F6+	Active
5	RDR6-EVD_2	Chr5	5630752	4	614	0.00647249190938511	CHH	GAG	rdr6_F6+	Active
5	RDR6-EVD_2	Chr5	5630754	14	608	0.022508038585209	CHH	GAG	rdr6_F6+	Active
5	RDR6-EVD_2	Chr5	5630757	10	611	0.0161030595813204	CHH	GAG	rdr6_F6+	Active
5	RDR6-EVD_2	Chr5	5630760	14	603	0.0226904376012966	CHH	GAG	rdr6_F6+	Active
5	RDR6-EVD_2	Chr5	5630765	4	596	0.00666666666666667	CHH	GAG	rdr6_F6+	Active
5	RDR6-EVD_2	Chr5	5630767	11	589	0.0183333333333333	CHH	GAG	rdr6_F6+	Active
5	RDR6-EVD_2	Chr5	5630769	6	594	0.01	CHH	GAG	rdr6_F6+	Active
5	RDR6-EVD_2	Chr5	5630772	10	455	0.021505376344086	CHH	GAG	rdr6_F6+	Active
5	RDR6-EVD_2	Chr5	5630776	4	590	0.00673400673400673	CHH	GAG	rdr6_F6+	Active
5	RDR6-EVD_2	Chr5	5630777	3	597	0.005	CHH	GAG	rdr6_F6+	Active
5	RDR6-EVD_2	Chr5	5630779	23	584	0.0378912685337726	CHH	GAG	rdr6_F6+	Active
5	RDR6-EVD_2	Chr5	5630784	23	579	0.0382059800664452	CHH	GAG	rdr6_F6+	Active
5	RDR6-EVD_2	Chr5	5630787	17	444	0.0368763557483731	CHH	GAG	rdr6_F6+	Active
5	RDR6-EVD_2	Chr5	5630789	4	458	0.00865800865800866	CHH	GAG	rdr6_F6+	Active
5	RDR6-EVD_2	Chr5	5630790	3	462	0.00645161290322581	CHH	GAG	rdr6_F6+	Active
5	RDR6-EVD_2	Chr5	5630791	2	458	0.00434782608695652	CHH	GAG	rdr6_F6+	Active
5	RDR6-EVD_2	Chr5	5630795	8	605	0.0130505709624796	CHH	GAG	rdr6_F6+	Active
5	RDR6-EVD_2	Chr5	5630797	6	605	0.00981996726677578	CHH	GAG	rdr6_F6+	Active
5	RDR6-EVD_2	Chr5	5630801	35	569	0.0579470198675497	CHG	GAG	rdr6_F6+	Active
5	RDR6-EVD_2	Chr5	5630803	29	418	0.0648769574944072	CHG	GAG	rdr6_F6+	Active
5	RDR6-EVD_2	Chr5	5630805	5	440	0.0112359550561798	CHH	GAG	rdr6_F6+	Active
5	RDR6-EVD_2	Chr5	5630807	6	438	0.0135135135135135	CHH	GAG	rdr6_F6+	Active
5	RDR6-EVD_2	Chr5	5630809	13	595	0.0213815789473684	CHG	GAG	rdr6_F6+	Active
5	RDR6-EVD_2	Chr5	5630811	16	421	0.0366132723112128	CHG	GAG	rdr6_F6+	Active
5	RDR6-EVD_2	Chr5	5630812	14	608	0.022508038585209	CHH	GAG	rdr6_F6+	Active
5	RDR6-EVD_2	Chr5	5630817	5	429	0.0115207373271889	CHH	GAG	rdr6_F6+	Active
5	RDR6-EVD_2	Chr5	5630819	4	427	0.00928074245939675	CHH	GAG	rdr6_F6+	Active
5	RDR6-EVD_2	Chr5	5630822	8	419	0.0187353629976581	CHH	GAG	rdr6_F6+	Active
5	RDR6-EVD_2	Chr5	5630824	3	422	0.00705882352941176	CHH	GAG	rdr6_F6+	Active
5	RDR6-EVD_2	Chr5	5630825	4	419	0.00945626477541371	CHH	GAG	rdr6_F6+	Active
5	RDR6-EVD_2	Chr5	5630826	3	420	0.00709219858156028	CHH	GAG	rdr6_F6+	Active
5	RDR6-EVD_2	Chr5	5630830	6	605	0.00981996726677578	CHH	GAG	rdr6_F6+	Active
5	RDR6-EVD_2	Chr5	5630832	10	604	0.0162866449511401	CHH	GAG	rdr6_F6+	Active
5	RDR6-EVD_2	Chr5	5630840	37	556	0.0623946037099494	CG	GAG	rdr6_F6+	Active
5	RDR6-EVD_2	Chr5	5630841	24	358	0.06282722513089	CG	GAG	rdr6_F6+	Active
5	RDR6-EVD_2	Chr5	5630843	5	372	0.013262599469496	CHH	GAG	rdr6_F6+	Active
5	RDR6-EVD_2	Chr5	5630847	5	361	0.0136612021857923	CHH	GAG	rdr6_F6+	Active
5	RDR6-EVD_2	Chr5	5630848	5	359	0.0137362637362637	CHH	GAG	rdr6_F6+	Active
5	RDR6-EVD_2	Chr5	5630849	5	358	0.0137741046831956	CHH	GAG	rdr6_F6+	Active
5	RDR6-EVD_2	Chr5	5630852	89	512	0.148086522462562	CG	GAG	rdr6_F6+	Active
5	RDR6-EVD_2	Chr5	5630853	52	301	0.147308781869688	CG	GAG	rdr6_F6+	Active
5	RDR6-EVD_2	Chr5	5630857	107	503	0.175409836065574	CG	GAG	rdr6_F6+	Active
5	RDR6-EVD_2	Chr5	5630858	53	291	0.15406976744186	CG	GAG	rdr6_F6+	Active
5	RDR6-EVD_2	Chr5	5630864	10	318	0.0304878048780488	CHH	GAG	rdr6_F6+	Active
5	RDR6-EVD_2	Chr5	5630866	1	601	0.00166112956810631	CHH	GAG	rdr6_F6+	Active
5	RDR6-EVD_2	Chr5	5630867	15	589	0.0248344370860927	CHG	GAG	rdr6_F6+	Active
5	RDR6-EVD_2	Chr5	5630868	92	512	0.152317880794702	CG	GAG	rdr6_F6+	Active
5	RDR6-EVD_2	Chr5	5630869	36	277	0.115015974440895	CG	GAG	rdr6_F6+	Active
5	RDR6-EVD_2	Chr5	5630870	72	531	0.119402985074627	CG	GAG	rdr6_F6+	Active
5	RDR6-EVD_2	Chr5	5630871	14	294	0.0454545454545455	CG	GAG	rdr6_F6+	Active
5	RDR6-EVD_2	Chr5	5630873	3	296	0.0100334448160535	CHH	GAG	rdr6_F6+	Active
5	RDR6-EVD_2	Chr5	5630877	5	278	0.0176678445229682	CHH	GAG	rdr6_F6+	Active
5	RDR6-EVD_2	Chr5	5630880	2	278	0.00714285714285714	CHH	GAG	rdr6_F6+	Active
5	RDR6-EVD_2	Chr5	5630882	4	272	0.0144927536231884	CHH	GAG	rdr6_F6+	Active
5	RDR6-EVD_2	Chr5	5630885	5	261	0.018796992481203	CHH	GAG	rdr6_F6+	Active
5	RDR6-EVD_2	Chr5	5630888	3	259	0.0114503816793893	CHH	GAG	rdr6_F6+	Active
5	RDR6-EVD_2	Chr5	5630889	2	253	0.00784313725490196	CHH	GAG	rdr6_F6+	Active
5	RDR6-EVD_2	Chr5	5630890	98	519	0.158833063209076	CG	GAG	rdr6_F6+	Active
5	RDR6-EVD_2	Chr5	5630891	34	219	0.134387351778656	CG	GAG	rdr6_F6+	Active
5	RDR6-EVD_2	Chr5	5630897	55	558	0.0897226753670473	CG	GAG	rdr6_F6+	Active
5	RDR6-EVD_2	Chr5	5630898	25	224	0.100401606425703	CG	GAG	rdr6_F6+	Active
5	RDR6-EVD_2	Chr5	5630901	6	621	0.00956937799043062	CHH	GAG	rdr6_F6+	Active
5	RDR6-EVD_2	Chr5	5630905	5	238	0.0205761316872428	CHH	GAG	rdr6_F6+	Active
5	RDR6-EVD_2	Chr5	5630907	29	610	0.0453834115805947	CHH	GAG	rdr6_F6+	Active
5	RDR6-EVD_2	Chr5	5630910	5	239	0.0204918032786885	CHH	GAG	rdr6_F6+	Active
5	RDR6-EVD_2	Chr5	5630913	7	240	0.0283400809716599	CHH	GAG	rdr6_F6+	Active
5	RDR6-EVD_2	Chr5	5630915	5	653	0.00759878419452888	CHH	GAG	rdr6_F6+	Active
5	RDR6-EVD_2	Chr5	5630919	7	241	0.0282258064516129	CHH	GAG	rdr6_F6+	Active
5	RDR6-EVD_2	Chr5	5630921	6	244	0.024	CHH	GAG	rdr6_F6+	Active
5	RDR6-EVD_2	Chr5	5630926	10	662	0.0148809523809524	CHH	GAG	rdr6_F6+	Active
5	RDR6-EVD_2	Chr5	5630931	7	656	0.0105580693815988	CHH	GAG	rdr6_F6+	Active
5	RDR6-EVD_2	Chr5	5630933	3	657	0.00454545454545455	CHH	GAG	rdr6_F6+	Active
5	RDR6-EVD_2	Chr5	5630937	2	243	0.00816326530612245	CHH	GAG	rdr6_F6+	Active
5	RDR6-EVD_2	Chr5	5630938	3	239	0.012396694214876	CHH	GAG	rdr6_F6+	Active
5	RDR6-EVD_2	Chr5	5630942	3	237	0.0125	CHH	GAG	rdr6_F6+	Active
5	RDR6-EVD_2	Chr5	5630945	11	677	0.0159883720930233	CHG	GAG	rdr6_F6+	Active
5	RDR6-EVD_2	Chr5	5630947	6	231	0.0253164556962025	CHG	GAG	rdr6_F6+	Active
5	RDR6-EVD_2	Chr5	5630948	2	233	0.00851063829787234	CHH	GAG	rdr6_F6+	Active
5	RDR6-EVD_2	Chr5	5630950	5	689	0.00720461095100865	CHH	GAG	rdr6_F6+	Active
5	RDR6-EVD_2	Chr5	5630951	9	689	0.0128939828080229	CHH	GAG	rdr6_F6+	Active
5	RDR6-EVD_2	Chr5	5630956	2	223	0.00888888888888889	CHH	GAG	rdr6_F6+	Active
5	RDR6-EVD_2	Chr5	5630957	4	219	0.0179372197309417	CHH	GAG	rdr6_F6+	Active
5	RDR6-EVD_2	Chr5	5630959	11	686	0.0157819225251076	CHG	GAG	rdr6_F6+	Active
5	RDR6-EVD_2	Chr5	5630961	6	219	0.0266666666666667	CHG	GAG	rdr6_F6+	Active
5	RDR6-EVD_2	Chr5	5630964	5	700	0.00709219858156028	CHH	GAG	rdr6_F6+	Active
5	RDR6-EVD_2	Chr5	5630967	7	214	0.0316742081447964	CHH	GAG	rdr6_F6+	Active
5	RDR6-EVD_2	Chr5	5630969	2	219	0.00904977375565611	CHH	GAG	rdr6_F6+	Active
5	RDR6-EVD_2	Chr5	5630971	2	220	0.00900900900900901	CHH	GAG	rdr6_F6+	Active
5	RDR6-EVD_2	Chr5	5630972	5	713	0.00696378830083565	CHH	GAG	rdr6_F6+	Active
5	RDR6-EVD_2	Chr5	5630975	9	217	0.0398230088495575	CHH	GAG	rdr6_F6+	Active
5	RDR6-EVD_2	Chr5	5630977	0	227	0	CHH	GAG	rdr6_F6+	Active
5	RDR6-EVD_2	Chr5	5630978	1	224	0.00444444444444444	CHH	GAG	rdr6_F6+	Active
5	RDR6-EVD_2	Chr5	5630979	10	700	0.0140845070422535	CHG	GAG	rdr6_F6+	Active
5	RDR6-EVD_2	Chr5	5630980	97	614	0.136427566807314	CG	GAG	rdr6_F6+	Active
5	RDR6-EVD_2	Chr5	5630981	36	190	0.15929203539823	CG	GAG	rdr6_F6+	Active
5	RDR6-EVD_2	Chr5	5630982	5	220	0.0222222222222222	CHG	GAG	rdr6_F6+	Active
5	RDR6-EVD_2	Chr5	5630983	1	228	0.00436681222707424	CHH	GAG	rdr6_F6+	Active
5	RDR6-EVD_2	Chr5	5630986	64	637	0.0912981455064194	CG	GAG	rdr6_F6+	Active
5	RDR6-EVD_2	Chr5	5630987	24	207	0.103896103896104	CG	GAG	rdr6_F6+	Active
5	RDR6-EVD_2	Chr5	5630988	4	697	0.00570613409415121	CHH	GAG	rdr6_F6+	Active
5	RDR6-EVD_2	Chr5	5630991	7	220	0.0308370044052863	CHH	GAG	rdr6_F6+	Active
5	RDR6-EVD_2	Chr5	5630993	1	703	0.00142045454545455	CHH	GAG	rdr6_F6+	Active
5	RDR6-EVD_2	Chr5	5630994	8	698	0.0113314447592068	CHG	GAG	rdr6_F6+	Active
5	RDR6-EVD_2	Chr5	5630995	106	596	0.150997150997151	CG	GAG	rdr6_F6+	Active
5	RDR6-EVD_2	Chr5	5630996	34	189	0.152466367713004	CG	GAG	rdr6_F6+	Active
5	RDR6-EVD_2	Chr5	5630999	1	220	0.00452488687782805	CHH	GAG	rdr6_F6+	Active
5	RDR6-EVD_2	Chr5	5631003	4	694	0.00573065902578797	CHH	GAG	rdr6_F6+	Active
5	RDR6-EVD_2	Chr5	5631005	3	701	0.00426136363636364	CHH	GAG	rdr6_F6+	Active
5	RDR6-EVD_2	Chr5	5631006	5	697	0.00712250712250712	CHH	GAG	rdr6_F6+	Active
5	RDR6-EVD_2	Chr5	5631008	68	637	0.0964539007092199	CG	GAG	rdr6_F6+	Active
5	RDR6-EVD_2	Chr5	5631009	28	195	0.125560538116592	CG	GAG	rdr6_F6+	Active
5	RDR6-EVD_2	Chr5	5631013	5	222	0.0220264317180617	CHH	GAG	rdr6_F6+	Active
5	RDR6-EVD_2	Chr5	5631014	2	224	0.00884955752212389	CHH	GAG	rdr6_F6+	Active
5	RDR6-EVD_2	Chr5	5631015	53	658	0.0745428973277075	CG	GAG	rdr6_F6+	Active
5	RDR6-EVD_2	Chr5	5631016	24	204	0.105263157894737	CG	GAG	rdr6_F6+	Active
5	RDR6-EVD_2	Chr5	5631018	2	224	0.00884955752212389	CHH	GAG	rdr6_F6+	Active
5	RDR6-EVD_2	Chr5	5631020	1	230	0.00432900432900433	CHH	GAG	rdr6_F6+	Active
5	RDR6-EVD_2	Chr5	5631021	13	697	0.0183098591549296	CHH	GAG	rdr6_F6+	Active
5	RDR6-EVD_2	Chr5	5631024	2	230	0.00862068965517241	CHH	GAG	rdr6_F6+	Active
5	RDR6-EVD_2	Chr5	5631026	13	693	0.018413597733711	CHH	GAG	rdr6_F6+	Active
5	RDR6-EVD_2	Chr5	5631029	2	227	0.00873362445414847	CHH	GAG	rdr6_F6+	Active
5	RDR6-EVD_2	Chr5	5631030	2	225	0.00881057268722467	CHH	GAG	rdr6_F6+	Active
5	RDR6-EVD_2	Chr5	5631032	2	222	0.00892857142857143	CHH	GAG	rdr6_F6+	Active
5	RDR6-EVD_2	Chr5	5631036	4	218	0.018018018018018	CHH	GAG	rdr6_F6+	Active
5	RDR6-EVD_2	Chr5	5631037	1	224	0.00444444444444444	CHH	GAG	rdr6_F6+	Active
5	RDR6-EVD_2	Chr5	5631039	5	699	0.00710227272727273	CHH	GAG	rdr6_F6+	Active
5	RDR6-EVD_2	Chr5	5631041	5	697	0.00712250712250712	CHH	GAG	rdr6_F6+	Active
5	RDR6-EVD_2	Chr5	5631042	11	691	0.0156695156695157	CHH	GAG	rdr6_F6+	Active
5	RDR6-EVD_2	Chr5	5631045	9	690	0.0128755364806867	CHH	GAG	rdr6_F6+	Active
5	RDR6-EVD_2	Chr5	5631047	5	684	0.00725689404934688	CHH	GAG	rdr6_F6+	Active
5	RDR6-EVD_2	Chr5	5631049	3	687	0.00434782608695652	CHH	GAG	rdr6_F6+	Active
5	RDR6-EVD_2	Chr5	5631050	7	682	0.0101596516690856	CHH	GAG	rdr6_F6+	Active
5	RDR6-EVD_2	Chr5	5631057	4	690	0.00576368876080692	CHH	GAG	rdr6_F6+	Active
5	RDR6-EVD_2	Chr5	5631058	23	665	0.0334302325581395	CHG	GAG	rdr6_F6+	Active
5	RDR6-EVD_2	Chr5	5631060	8	218	0.0353982300884956	CHG	GAG	rdr6_F6+	Active
5	RDR6-EVD_2	Chr5	5631061	0	226	0	CHH	GAG	rdr6_F6+	Active
5	RDR6-EVD_2	Chr5	5631062	0	225	0	CHH	GAG	rdr6_F6+	Active
5	RDR6-EVD_2	Chr5	5631065	25	661	0.0364431486880466	CHH	GAG	rdr6_F6+	Active
5	RDR6-EVD_2	Chr5	5631069	1	234	0.00425531914893617	CHH	GAG	rdr6_F6+	Active
5	RDR6-EVD_2	Chr5	5631071	3	678	0.00440528634361234	CHH	GAG	rdr6_F6+	Active
5	RDR6-EVD_2	Chr5	5631072	11	668	0.01620029455081	CHH	GAG	rdr6_F6+	Active
5	RDR6-EVD_2	Chr5	5631081	8	698	0.0113314447592068	CHH	GAG	rdr6_F6+	Active
5	RDR6-EVD_2	Chr5	5631083	9	698	0.0127298444130127	CHH	GAG	rdr6_F6+	Active
5	RDR6-EVD_2	Chr5	5631086	1	255	0.00390625	CHH	GAG	rdr6_F6+	Active
5	RDR6-EVD_2	Chr5	5631087	7	695	0.00997150997150997	CHH	GAG	rdr6_F6+	Active
5	RDR6-EVD_2	Chr5	5631091	4	259	0.0152091254752852	CHH	GAG	rdr6_F6+	Active
5	RDR6-EVD_2	Chr5	5631092	2	258	0.00769230769230769	CHH	GAG	rdr6_F6+	Active
5	RDR6-EVD_2	Chr5	5631094	103	595	0.14756446991404	CG	GAG	rdr6_F6+	Active
5	RDR6-EVD_2	Chr5	5631095	48	217	0.181132075471698	CG	GAG	rdr6_F6+	Active
5	RDR6-EVD_2	Chr5	5631096	4	258	0.0152671755725191	CHG	GAG	rdr6_F6+	Active
5	RDR6-EVD_2	Chr5	5631098	2	259	0.00766283524904215	CHH	GAG	rdr6_F6+	Active
5	RDR6-EVD_2	Chr5	5631101	2	260	0.00763358778625954	CHH	GAG	rdr6_F6+	Active
5	RDR6-EVD_2	Chr5	5631105	6	671	0.00886262924667651	CHH	GAG	rdr6_F6+	Active
5	RDR6-EVD_2	Chr5	5631106	15	656	0.022354694485842	CHH	GAG	rdr6_F6+	Active
5	RDR6-EVD_2	Chr5	5631109	2	267	0.00743494423791822	CHH	GAG	rdr6_F6+	Active
5	RDR6-EVD_2	Chr5	5631111	9	655	0.0135542168674699	CHH	GAG	rdr6_F6+	Active
5	RDR6-EVD_2	Chr5	5631114	4	273	0.0144404332129964	CHH	GAG	rdr6_F6+	Active
5	RDR6-EVD_2	Chr5	5631117	4	279	0.0141342756183746	CHH	GAG	rdr6_F6+	Active
5	RDR6-EVD_2	Chr5	5631119	3	281	0.0105633802816901	CHH	GAG	rdr6_F6+	Active
5	RDR6-EVD_2	Chr5	5631120	4	282	0.013986013986014	CHH	GAG	rdr6_F6+	Active
5	RDR6-EVD_2	Chr5	5631122	3	280	0.0106007067137809	CHH	GAG	rdr6_F6+	Active
5	RDR6-EVD_2	Chr5	5631124	2	276	0.00719424460431655	CHH	GAG	rdr6_F6+	Active
5	RDR6-EVD_2	Chr5	5631127	22	606	0.035031847133758	CHH	GAG	rdr6_F6+	Active
5	RDR6-EVD_2	Chr5	5631131	5	283	0.0173611111111111	CHH	GAG	rdr6_F6+	Active
5	RDR6-EVD_2	Chr5	5631135	37	571	0.0608552631578947	CHG	GAG	rdr6_F6+	Active
5	RDR6-EVD_2	Chr5	5631137	14	280	0.0476190476190476	CHG	GAG	rdr6_F6+	Active
5	RDR6-EVD_2	Chr5	5631141	6	293	0.020066889632107	CHH	GAG	rdr6_F6+	Active
5	RDR6-EVD_2	Chr5	5631143	3	297	0.01	CHH	GAG	rdr6_F6+	Active
5	RDR6-EVD_2	Chr5	5631144	16	582	0.0267558528428094	CHH	GAG	rdr6_F6+	Active
5	RDR6-EVD_2	Chr5	5631147	3	310	0.00958466453674121	CHH	GAG	rdr6_F6+	Active
5	RDR6-EVD_2	Chr5	5631148	4	311	0.0126984126984127	CHH	GAG	rdr6_F6+	Active
5	RDR6-EVD_2	Chr5	5631151	17	561	0.0294117647058824	CHH	GAG	rdr6_F6+	Active
5	RDR6-EVD_2	Chr5	5631154	36	536	0.0629370629370629	CHG	GAG	rdr6_F6+	Active
5	RDR6-EVD_2	Chr5	5631155	186	386	0.325174825174825	CG	GAG	rdr6_F6+	Active
5	RDR6-EVD_2	Chr5	5631156	107	218	0.329230769230769	CG	GAG	rdr6_F6+	Active
5	RDR6-EVD_2	Chr5	5631157	8	316	0.0246913580246914	CHG	GAG	rdr6_F6+	Active
5	RDR6-EVD_2	Chr5	5631158	4	320	0.0123456790123457	CHH	GAG	rdr6_F6+	Active
5	RDR6-EVD_2	Chr5	5631159	21	541	0.0373665480427046	CHH	GAG	rdr6_F6+	Active
5	RDR6-EVD_2	Chr5	5631165	7	329	0.0208333333333333	CHH	GAG	rdr6_F6+	Active
5	RDR6-EVD_2	Chr5	5631166	4	332	0.0119047619047619	CHH	GAG	rdr6_F6+	Active
5	RDR6-EVD_2	Chr5	5631168	5	331	0.0148809523809524	CHH	GAG	rdr6_F6+	Active
5	RDR6-EVD_2	Chr5	5631169	3	334	0.00890207715133531	CHH	GAG	rdr6_F6+	Active
5	RDR6-EVD_2	Chr5	5631175	4	343	0.0115273775216138	CHH	GAG	rdr6_F6+	Active
5	RDR6-EVD_2	Chr5	5631177	5	341	0.0144508670520231	CHH	GAG	rdr6_F6+	Active
5	RDR6-EVD_2	Chr5	5631180	9	512	0.017274472168906	CHH	GAG	rdr6_F6+	Active
5	RDR6-EVD_2	Chr5	5631182	10	506	0.0193798449612403	CHH	GAG	rdr6_F6+	Active
5	RDR6-EVD_2	Chr5	5631185	7	498	0.0138613861386139	CHH	GAG	rdr6_F6+	Active
5	RDR6-EVD_2	Chr5	5631187	51	448	0.102204408817635	CG	GAG	rdr6_F6+	Active
5	RDR6-EVD_2	Chr5	5631188	25	323	0.0718390804597701	CG	GAG	rdr6_F6+	Active
5	RDR6-EVD_2	Chr5	5631189	3	348	0.00854700854700855	CHG	GAG	rdr6_F6+	Active
5	RDR6-EVD_2	Chr5	5631190	19	475	0.0384615384615385	CHH	GAG	rdr6_F6+	Active
5	RDR6-EVD_2	Chr5	5631194	16	469	0.0329896907216495	CHH	GAG	rdr6_F6+	Active
5	RDR6-EVD_2	Chr5	5631198	5	356	0.0138504155124654	CHH	GAG	rdr6_F6+	Active
5	RDR6-EVD_2	Chr5	5631199	2	362	0.00549450549450549	CHH	GAG	rdr6_F6+	Active
5	RDR6-EVD_2	Chr5	5631201	5	360	0.0136986301369863	CHH	GAG	rdr6_F6+	Active
5	RDR6-EVD_2	Chr5	5631204	5	355	0.0138888888888889	CHH	GAG	rdr6_F6+	Active
5	RDR6-EVD_2	Chr5	5631207	6	363	0.016260162601626	CHH	GAG	rdr6_F6+	Active
5	RDR6-EVD_2	Chr5	5631209	3	372	0.008	CHH	GAG	rdr6_F6+	Active
5	RDR6-EVD_2	Chr5	5631210	3	376	0.0079155672823219	CHH	GAG	rdr6_F6+	Active
5	RDR6-EVD_2	Chr5	5631211	107	349	0.234649122807018	CG	GAG	rdr6_F6+	Active
5	RDR6-EVD_2	Chr5	5631212	69	308	0.183023872679045	CG	GAG	rdr6_F6+	Active
5	RDR6-EVD_2	Chr5	5631215	17	434	0.0376940133037694	CHH	GAG	rdr6_F6+	Active
5	RDR6-EVD_2	Chr5	5631219	7	393	0.0175	CHH	GAG	rdr6_F6+	Active
5	RDR6-EVD_2	Chr5	5631220	7	392	0.0175438596491228	CHH	GAG	rdr6_F6+	Active
5	RDR6-EVD_2	Chr5	5631222	6	396	0.0149253731343284	CHH	GAG	rdr6_F6+	Active
5	RDR6-EVD_2	Chr5	5631224	9	388	0.0226700251889169	CHH	GAG	rdr6_F6+	Active
5	RDR6-EVD_2	Chr5	5631227	17	407	0.0400943396226415	CHH	GAG	rdr6_F6+	Active
5	RDR6-EVD_2	Chr5	5631230	12	392	0.0297029702970297	CHH	GAG	rdr6_F6+	Active
5	RDR6-EVD_2	Chr5	5631234	13	394	0.0319410319410319	CHH	GAG	rdr6_F6+	Active
5	RDR6-EVD_2	Chr5	5631236	12	391	0.0297766749379653	CHH	GAG	rdr6_F6+	Active
5	RDR6-EVD_2	Chr5	5631237	13	392	0.0320987654320988	CHH	GAG	rdr6_F6+	Active
5	RDR6-EVD_2	Chr5	5631241	13	400	0.0314769975786925	CHH	GAG	rdr6_F6+	Active
5	RDR6-EVD_2	Chr5	5631246	14	390	0.0346534653465347	CHG	GAG	rdr6_F6+	Active
5	RDR6-EVD_2	Chr5	5631248	12	423	0.0275862068965517	CHG	GAG	rdr6_F6+	Active
5	RDR6-EVD_2	Chr5	5631251	19	433	0.0420353982300885	CHH	GAG	rdr6_F6+	Active
5	RDR6-EVD_2	Chr5	5631253	7	399	0.0172413793103448	CHH	GAG	rdr6_F6+	Active
5	RDR6-EVD_2	Chr5	5631256	13	458	0.0276008492569002	CHH	GAG	rdr6_F6+	Active
5	RDR6-EVD_2	Chr5	5631258	8	459	0.0171306209850107	CHH	GAG	rdr6_F6+	Active
5	RDR6-EVD_2	Chr5	5631261	6	404	0.0146341463414634	CHH	GAG	rdr6_F6+	Active
5	RDR6-EVD_2	Chr5	5631265	13	472	0.0268041237113402	CHH	GAG	rdr6_F6+	Active
5	RDR6-EVD_2	Chr5	5631269	10	483	0.0202839756592292	CHH	GAG	rdr6_F6+	Active
5	RDR6-EVD_2	Chr5	5631272	9	492	0.0179640718562874	CHH	GAG	rdr6_F6+	Active
5	RDR6-EVD_2	Chr5	5631275	11	491	0.0219123505976096	CHH	GAG	rdr6_F6+	Active
5	RDR6-EVD_2	Chr5	5631276	8	484	0.016260162601626	CHH	GAG	rdr6_F6+	Active
5	RDR6-EVD_2	Chr5	5631277	3	500	0.00596421471172962	CHH	GAG	rdr6_F6+	Active
5	RDR6-EVD_2	Chr5	5631278	4	398	0.00995024875621891	CHH	GAG	rdr6_F6+	Active
5	RDR6-EVD_2	Chr5	5631279	4	401	0.00987654320987654	CHH	GAG	rdr6_F6+	Active
5	RDR6-EVD_2	Chr5	5631281	6	401	0.0147420147420147	CHH	GAG	rdr6_F6+	Active
5	RDR6-EVD_2	Chr5	5631283	3	408	0.0072992700729927	CHH	GAG	rdr6_F6+	Active
5	RDR6-EVD_2	Chr5	5631284	8	403	0.0194647201946472	CHH	GAG	rdr6_F6+	Active
5	RDR6-EVD_2	Chr5	5631288	8	512	0.0153846153846154	CHH	GAG	rdr6_F6+	Active
5	RDR6-EVD_2	Chr5	5631290	9	389	0.0226130653266332	CHH	GAG	rdr6_F6+	Active
5	RDR6-EVD_2	Chr5	5631295	6	529	0.011214953271028	CHH	GAG	rdr6_F6+	Active
5	RDR6-EVD_2	Chr5	5631298	6	540	0.010989010989011	CHH	GAG	rdr6_F6+	Active
5	RDR6-EVD_2	Chr5	5631299	6	544	0.0109090909090909	CHH	GAG	rdr6_F6+	Active
5	RDR6-EVD_2	Chr5	5631302	10	544	0.0180505415162455	CHH	GAG	rdr6_F6+	Active
5	RDR6-EVD_2	Chr5	5631303	10	400	0.024390243902439	CHH	GAG	rdr6_F6+	Active
5	RDR6-EVD_2	Chr5	5631306	6	407	0.0145278450363196	CHH	GAG	rdr6_F6+	Active
5	RDR6-EVD_2	Chr5	5631309	2	417	0.00477326968973747	CHH	GAG	rdr6_F6+	Active
5	RDR6-EVD_2	Chr5	5631310	2	416	0.00478468899521531	CHH	GAG	rdr6_F6+	Active
5	RDR6-EVD_2	Chr5	5631312	5	412	0.0119904076738609	CHH	GAG	rdr6_F6+	Active
5	RDR6-EVD_2	Chr5	5631314	3	415	0.00717703349282297	CHH	GAG	rdr6_F6+	Active
5	RDR6-EVD_2	Chr5	5631315	2	419	0.00475059382422803	CHH	GAG	rdr6_F6+	Active
5	RDR6-EVD_2	Chr5	5631317	27	391	0.0645933014354067	CHH	GAG	rdr6_F6+	Active
5	RDR6-EVD_2	Chr5	5631320	5	594	0.00834724540901502	CHH	GAG	rdr6_F6+	Active
5	RDR6-EVD_2	Chr5	5631321	2	409	0.0048661800486618	CHH	GAG	rdr6_F6+	Active
5	RDR6-EVD_2	Chr5	5631322	14	395	0.0342298288508557	CHG	GAG	rdr6_F6+	Active
5	RDR6-EVD_2	Chr5	5631323	116	290	0.285714285714286	CG	GAG	rdr6_F6+	Active
5	RDR6-EVD_2	Chr5	5631324	161	446	0.265238879736409	CG	GAG	rdr6_F6+	Active
5	RDR6-EVD_2	Chr5	5631325	2	403	0.00493827160493827	CHH	GAG	rdr6_F6+	Active
5	RDR6-EVD_2	Chr5	5631326	16	390	0.0394088669950739	CHH	GAG	rdr6_F6+	Active
5	RDR6-EVD_2	Chr5	5631329	2	612	0.00325732899022801	CHH	GAG	rdr6_F6+	Active
5	RDR6-EVD_2	Chr5	5631332	9	396	0.0222222222222222	CHH	GAG	rdr6_F6+	Active
5	RDR6-EVD_2	Chr5	5631336	4	634	0.00626959247648903	CHH	GAG	rdr6_F6+	Active
5	RDR6-EVD_2	Chr5	5631338	3	405	0.00735294117647059	CHH	GAG	rdr6_F6+	Active
5	RDR6-EVD_2	Chr5	5631340	16	386	0.0398009950248756	CHH	GAG	rdr6_F6+	Active
5	RDR6-EVD_2	Chr5	5631343	4	656	0.00606060606060606	CHH	GAG	rdr6_F6+	Active
5	RDR6-EVD_2	Chr5	5631345	5	645	0.00769230769230769	CHH	GAG	rdr6_F6+	Active
5	RDR6-EVD_2	Chr5	5631346	2	389	0.0051150895140665	CHH	GAG	rdr6_F6+	Active
5	RDR6-EVD_2	Chr5	5631348	6	385	0.0153452685421995	CHH	GAG	rdr6_F6+	Active
5	RDR6-EVD_2	Chr5	5631351	4	394	0.0100502512562814	CHH	GAG	rdr6_F6+	Active
5	RDR6-EVD_2	Chr5	5631353	5	390	0.0126582278481013	CHH	GAG	rdr6_F6+	Active
5	RDR6-EVD_2	Chr5	5631355	11	379	0.0282051282051282	CHH	GAG	rdr6_F6+	Active
5	RDR6-EVD_2	Chr5	5631357	16	370	0.0414507772020725	CHH	GAG	rdr6_F6+	Active
5	RDR6-EVD_2	Chr5	5631360	5	685	0.0072463768115942	CHH	GAG	rdr6_F6+	Active
5	RDR6-EVD_2	Chr5	5631364	1	388	0.0025706940874036	CHH	GAG	rdr6_F6+	Active
5	RDR6-EVD_2	Chr5	5631366	6	380	0.0155440414507772	CHH	GAG	rdr6_F6+	Active
5	RDR6-EVD_2	Chr5	5631369	5	688	0.00721500721500722	CHH	GAG	rdr6_F6+	Active
5	RDR6-EVD_2	Chr5	5631371	10	683	0.0144300144300144	CHH	GAG	rdr6_F6+	Active
5	RDR6-EVD_2	Chr5	5631372	0	692	0	CHH	GAG	rdr6_F6+	Active
5	RDR6-EVD_2	Chr5	5631374	1	698	0.00143061516452074	CHH	GAG	rdr6_F6+	Active
5	RDR6-EVD_2	Chr5	5631375	5	391	0.0126262626262626	CHH	GAG	rdr6_F6+	Active
5	RDR6-EVD_2	Chr5	5631379	0	697	0	CHH	GAG	rdr6_F6+	Active
5	RDR6-EVD_2	Chr5	5631381	8	400	0.0196078431372549	CHH	GAG	rdr6_F6+	Active
5	RDR6-EVD_2	Chr5	5631384	2	699	0.00285306704707561	CHH	GAG	rdr6_F6+	Active
5	RDR6-EVD_2	Chr5	5631385	8	400	0.0196078431372549	CHG	GAG	rdr6_F6+	Active
5	RDR6-EVD_2	Chr5	5631386	127	290	0.304556354916067	CG	GAG	rdr6_F6+	Active
5	RDR6-EVD_2	Chr5	5631387	187	524	0.263009845288326	CG	GAG	rdr6_F6+	Active
5	RDR6-EVD_2	Chr5	5631388	17	701	0.0236768802228412	CHG	GAG	rdr6_F6+	Active
5	RDR6-EVD_2	Chr5	5631389	1	711	0.00140449438202247	CHH	GAG	rdr6_F6+	Active
5	RDR6-EVD_2	Chr5	5631391	4	425	0.00932400932400932	CHH	GAG	rdr6_F6+	Active
5	RDR6-EVD_2	Chr5	5631394	164	266	0.381395348837209	CG	GAG	rdr6_F6+	Active
5	RDR6-EVD_2	Chr5	5631395	214	452	0.321321321321321	CG	GAG	rdr6_F6+	Active
5	RDR6-EVD_2	Chr5	5631399	5	691	0.00718390804597701	CHH	GAG	rdr6_F6+	Active
5	RDR6-EVD_2	Chr5	5631400	6	689	0.00863309352517986	CHH	GAG	rdr6_F6+	Active
6	RDR6-EVD_9	Chr5	5630540	4	618	0.00643086816720257	CHH	GAG	rdr6_F6+	Active
6	RDR6-EVD_9	Chr5	5630541	5	621	0.00798722044728434	CHH	GAG	rdr6_F6+	Active
6	RDR6-EVD_9	Chr5	5630543	6	615	0.00966183574879227	CHH	GAG	rdr6_F6+	Active
6	RDR6-EVD_9	Chr5	5630545	4	803	0.00495662949194548	CHH	GAG	rdr6_F6+	Active
6	RDR6-EVD_9	Chr5	5630548	6	806	0.00738916256157635	CHH	GAG	rdr6_F6+	Active
6	RDR6-EVD_9	Chr5	5630550	9	803	0.0110837438423645	CHH	GAG	rdr6_F6+	Active
6	RDR6-EVD_9	Chr5	5630555	1	593	0.00168350168350168	CHH	GAG	rdr6_F6+	Active
6	RDR6-EVD_9	Chr5	5630558	1	593	0.00168350168350168	CHH	GAG	rdr6_F6+	Active
6	RDR6-EVD_9	Chr5	5630563	5	833	0.00596658711217184	CHH	GAG	rdr6_F6+	Active
6	RDR6-EVD_9	Chr5	5630566	58	777	0.0694610778443114	CG	GAG	rdr6_F6+	Active
6	RDR6-EVD_9	Chr5	5630567	38	563	0.0632279534109817	CG	GAG	rdr6_F6+	Active
6	RDR6-EVD_9	Chr5	5630568	13	591	0.021523178807947	CHG	GAG	rdr6_F6+	Active
6	RDR6-EVD_9	Chr5	5630570	1	594	0.00168067226890756	CHH	GAG	rdr6_F6+	Active
6	RDR6-EVD_9	Chr5	5630574	1	823	0.00121359223300971	CHH	GAG	rdr6_F6+	Active
6	RDR6-EVD_9	Chr5	5630577	4	823	0.00483675937122128	CHH	GAG	rdr6_F6+	Active
6	RDR6-EVD_9	Chr5	5630580	11	565	0.0190972222222222	CHH	GAG	rdr6_F6+	Active
6	RDR6-EVD_9	Chr5	5630581	2	576	0.00346020761245675	CHH	GAG	rdr6_F6+	Active
6	RDR6-EVD_9	Chr5	5630582	1	576	0.00173310225303293	CHH	GAG	rdr6_F6+	Active
6	RDR6-EVD_9	Chr5	5630583	1	576	0.00173310225303293	CHH	GAG	rdr6_F6+	Active
6	RDR6-EVD_9	Chr5	5630584	1	576	0.00173310225303293	CHH	GAG	rdr6_F6+	Active
6	RDR6-EVD_9	Chr5	5630588	2	832	0.00239808153477218	CHH	GAG	rdr6_F6+	Active
6	RDR6-EVD_9	Chr5	5630591	1	828	0.00120627261761158	CHH	GAG	rdr6_F6+	Active
6	RDR6-EVD_9	Chr5	5630592	5	826	0.00601684717208183	CHH	GAG	rdr6_F6+	Active
6	RDR6-EVD_9	Chr5	5630596	2	831	0.00240096038415366	CHH	GAG	rdr6_F6+	Active
6	RDR6-EVD_9	Chr5	5630599	2	554	0.00359712230215827	CHH	GAG	rdr6_F6+	Active
6	RDR6-EVD_9	Chr5	5630600	1	549	0.00181818181818182	CHH	GAG	rdr6_F6+	Active
6	RDR6-EVD_9	Chr5	5630602	14	812	0.0169491525423729	CHH	GAG	rdr6_F6+	Active
6	RDR6-EVD_9	Chr5	5630605	0	545	0	CHH	GAG	rdr6_F6+	Active
6	RDR6-EVD_9	Chr5	5630608	4	823	0.00483675937122128	CHH	GAG	rdr6_F6+	Active
6	RDR6-EVD_9	Chr5	5630611	5	820	0.00606060606060606	CHH	GAG	rdr6_F6+	Active
6	RDR6-EVD_9	Chr5	5630617	28	784	0.0344827586206897	CG	GAG	rdr6_F6+	Active
6	RDR6-EVD_9	Chr5	5630618	31	505	0.0578358208955224	CG	GAG	rdr6_F6+	Active
6	RDR6-EVD_9	Chr5	5630619	6	530	0.0111940298507463	CHG	GAG	rdr6_F6+	Active
6	RDR6-EVD_9	Chr5	5630621	3	529	0.0056390977443609	CHH	GAG	rdr6_F6+	Active
6	RDR6-EVD_9	Chr5	5630624	5	532	0.00931098696461825	CHH	GAG	rdr6_F6+	Active
6	RDR6-EVD_9	Chr5	5630626	1	537	0.00185873605947955	CHH	GAG	rdr6_F6+	Active
6	RDR6-EVD_9	Chr5	5630628	0	536	0	CHH	GAG	rdr6_F6+	Active
6	RDR6-EVD_9	Chr5	5630629	0	536	0	CHH	GAG	rdr6_F6+	Active
6	RDR6-EVD_9	Chr5	5630631	29	781	0.0358024691358025	CG	GAG	rdr6_F6+	Active
6	RDR6-EVD_9	Chr5	5630632	27	510	0.0502793296089385	CG	GAG	rdr6_F6+	Active
6	RDR6-EVD_9	Chr5	5630634	1	538	0.00185528756957328	CHH	GAG	rdr6_F6+	Active
6	RDR6-EVD_9	Chr5	5630635	1	542	0.00184162062615101	CHH	GAG	rdr6_F6+	Active
6	RDR6-EVD_9	Chr5	5630636	0	535	0	CHH	GAG	rdr6_F6+	Active
6	RDR6-EVD_9	Chr5	5630637	1	815	0.00122549019607843	CHH	GAG	rdr6_F6+	Active
6	RDR6-EVD_9	Chr5	5630641	15	512	0.0284629981024668	CHH	GAG	rdr6_F6+	Active
6	RDR6-EVD_9	Chr5	5630642	3	523	0.00570342205323194	CHH	GAG	rdr6_F6+	Active
6	RDR6-EVD_9	Chr5	5630644	2	515	0.00386847195357834	CHH	GAG	rdr6_F6+	Active
6	RDR6-EVD_9	Chr5	5630645	1	800	0.00124843945068664	CHH	GAG	rdr6_F6+	Active
6	RDR6-EVD_9	Chr5	5630646	1	805	0.00124069478908189	CHH	GAG	rdr6_F6+	Active
6	RDR6-EVD_9	Chr5	5630649	2	515	0.00386847195357834	CHH	GAG	rdr6_F6+	Active
6	RDR6-EVD_9	Chr5	5630654	3	803	0.00372208436724566	CHH	GAG	rdr6_F6+	Active
6	RDR6-EVD_9	Chr5	5630656	1	799	0.00125	CHH	GAG	rdr6_F6+	Active
6	RDR6-EVD_9	Chr5	5630659	15	786	0.0187265917602996	CHH	GAG	rdr6_F6+	Active
6	RDR6-EVD_9	Chr5	5630664	3	510	0.00584795321637427	CHH	GAG	rdr6_F6+	Active
6	RDR6-EVD_9	Chr5	5630665	1	803	0.00124378109452736	CHH	GAG	rdr6_F6+	Active
6	RDR6-EVD_9	Chr5	5630667	2	797	0.00250312891113892	CHH	GAG	rdr6_F6+	Active
6	RDR6-EVD_9	Chr5	5630668	14	785	0.0175219023779725	CHH	GAG	rdr6_F6+	Active
6	RDR6-EVD_9	Chr5	5630673	6	501	0.0118343195266272	CHH	GAG	rdr6_F6+	Active
6	RDR6-EVD_9	Chr5	5630676	5	483	0.0102459016393443	CHH	GAG	rdr6_F6+	Active
6	RDR6-EVD_9	Chr5	5630677	2	802	0.00248756218905473	CHH	GAG	rdr6_F6+	Active
6	RDR6-EVD_9	Chr5	5630678	6	798	0.00746268656716418	CHH	GAG	rdr6_F6+	Active
6	RDR6-EVD_9	Chr5	5630682	8	472	0.0166666666666667	CHH	GAG	rdr6_F6+	Active
6	RDR6-EVD_9	Chr5	5630685	5	469	0.0105485232067511	CHH	GAG	rdr6_F6+	Active
6	RDR6-EVD_9	Chr5	5630688	4	466	0.00851063829787234	CHH	GAG	rdr6_F6+	Active
6	RDR6-EVD_9	Chr5	5630691	6	461	0.012847965738758	CHH	GAG	rdr6_F6+	Active
6	RDR6-EVD_9	Chr5	5630695	33	734	0.0430247718383312	CG	GAG	rdr6_F6+	Active
6	RDR6-EVD_9	Chr5	5630696	21	455	0.0441176470588235	CG	GAG	rdr6_F6+	Active
6	RDR6-EVD_9	Chr5	5630697	8	469	0.0167714884696017	CHG	GAG	rdr6_F6+	Active
6	RDR6-EVD_9	Chr5	5630699	2	475	0.00419287211740042	CHH	GAG	rdr6_F6+	Active
6	RDR6-EVD_9	Chr5	5630701	6	741	0.00803212851405622	CHH	GAG	rdr6_F6+	Active
6	RDR6-EVD_9	Chr5	5630707	3	747	0.004	CHH	GAG	rdr6_F6+	Active
6	RDR6-EVD_9	Chr5	5630709	2	744	0.00268096514745308	CHH	GAG	rdr6_F6+	Active
6	RDR6-EVD_9	Chr5	5630710	18	720	0.024390243902439	CHG	GAG	rdr6_F6+	Active
6	RDR6-EVD_9	Chr5	5630711	57	678	0.0775510204081633	CG	GAG	rdr6_F6+	Active
6	RDR6-EVD_9	Chr5	5630712	34	452	0.0699588477366255	CG	GAG	rdr6_F6+	Active
6	RDR6-EVD_9	Chr5	5630714	2	507	0.00392927308447937	CHH	GAG	rdr6_F6+	Active
6	RDR6-EVD_9	Chr5	5630715	2	507	0.00392927308447937	CHH	GAG	rdr6_F6+	Active
6	RDR6-EVD_9	Chr5	5630718	2	502	0.00396825396825397	CHH	GAG	rdr6_F6+	Active
6	RDR6-EVD_9	Chr5	5630725	3	525	0.00568181818181818	CHH	GAG	rdr6_F6+	Active
6	RDR6-EVD_9	Chr5	5630726	3	522	0.00571428571428571	CHH	GAG	rdr6_F6+	Active
6	RDR6-EVD_9	Chr5	5630729	6	712	0.00835654596100279	CHH	GAG	rdr6_F6+	Active
6	RDR6-EVD_9	Chr5	5630730	16	700	0.0223463687150838	CHH	GAG	rdr6_F6+	Active
6	RDR6-EVD_9	Chr5	5630733	6	538	0.0110294117647059	CHH	GAG	rdr6_F6+	Active
6	RDR6-EVD_9	Chr5	5630735	5	549	0.00902527075812274	CHH	GAG	rdr6_F6+	Active
6	RDR6-EVD_9	Chr5	5630736	5	549	0.00902527075812274	CHH	GAG	rdr6_F6+	Active
6	RDR6-EVD_9	Chr5	5630739	13	693	0.018413597733711	CHH	GAG	rdr6_F6+	Active
6	RDR6-EVD_9	Chr5	5630742	4	551	0.00720720720720721	CHH	GAG	rdr6_F6+	Active
6	RDR6-EVD_9	Chr5	5630743	17	692	0.0239774330042313	CHG	GAG	rdr6_F6+	Active
6	RDR6-EVD_9	Chr5	5630745	10	543	0.0180831826401447	CHG	GAG	rdr6_F6+	Active
6	RDR6-EVD_9	Chr5	5630747	4	689	0.00577200577200577	CHH	GAG	rdr6_F6+	Active
6	RDR6-EVD_9	Chr5	5630748	4	696	0.00571428571428571	CHH	GAG	rdr6_F6+	Active
6	RDR6-EVD_9	Chr5	5630751	7	538	0.0128440366972477	CHH	GAG	rdr6_F6+	Active
6	RDR6-EVD_9	Chr5	5630752	5	683	0.00726744186046512	CHH	GAG	rdr6_F6+	Active
6	RDR6-EVD_9	Chr5	5630754	7	686	0.0101010101010101	CHH	GAG	rdr6_F6+	Active
6	RDR6-EVD_9	Chr5	5630757	6	680	0.0087463556851312	CHH	GAG	rdr6_F6+	Active
6	RDR6-EVD_9	Chr5	5630760	13	673	0.0189504373177843	CHH	GAG	rdr6_F6+	Active
6	RDR6-EVD_9	Chr5	5630765	2	693	0.00287769784172662	CHH	GAG	rdr6_F6+	Active
6	RDR6-EVD_9	Chr5	5630767	5	688	0.00721500721500722	CHH	GAG	rdr6_F6+	Active
6	RDR6-EVD_9	Chr5	5630769	6	690	0.00862068965517241	CHH	GAG	rdr6_F6+	Active
6	RDR6-EVD_9	Chr5	5630772	5	528	0.00938086303939963	CHH	GAG	rdr6_F6+	Active
6	RDR6-EVD_9	Chr5	5630776	0	684	0	CHH	GAG	rdr6_F6+	Active
6	RDR6-EVD_9	Chr5	5630777	2	684	0.00291545189504373	CHH	GAG	rdr6_F6+	Active
6	RDR6-EVD_9	Chr5	5630779	14	667	0.0205580029368576	CHH	GAG	rdr6_F6+	Active
6	RDR6-EVD_9	Chr5	5630784	15	665	0.0220588235294118	CHH	GAG	rdr6_F6+	Active
6	RDR6-EVD_9	Chr5	5630787	25	501	0.0475285171102662	CHH	GAG	rdr6_F6+	Active
6	RDR6-EVD_9	Chr5	5630789	7	518	0.0133333333333333	CHH	GAG	rdr6_F6+	Active
6	RDR6-EVD_9	Chr5	5630790	7	515	0.0134099616858238	CHH	GAG	rdr6_F6+	Active
6	RDR6-EVD_9	Chr5	5630791	5	516	0.00959692898272553	CHH	GAG	rdr6_F6+	Active
6	RDR6-EVD_9	Chr5	5630795	1	682	0.00146412884333821	CHH	GAG	rdr6_F6+	Active
6	RDR6-EVD_9	Chr5	5630797	4	680	0.00584795321637427	CHH	GAG	rdr6_F6+	Active
6	RDR6-EVD_9	Chr5	5630801	38	636	0.056379821958457	CHG	GAG	rdr6_F6+	Active
6	RDR6-EVD_9	Chr5	5630803	36	468	0.0714285714285714	CHG	GAG	rdr6_F6+	Active
6	RDR6-EVD_9	Chr5	5630805	5	496	0.00998003992015968	CHH	GAG	rdr6_F6+	Active
6	RDR6-EVD_9	Chr5	5630807	8	492	0.016	CHH	GAG	rdr6_F6+	Active
[truncated: 2,525 more rows]
