# Supplementary material for: PTGS is dispensable for the initiation of epigenetic silencing of an active transposon in Arabidopsis
Source: EMBO Rep. 2024 Nov 7;25(12):28. doi: 10.1038/s44319-024-00304-5 (PMC11624286; doi:10.1038/s44319-024-00304-5)
Supplement: Supplementary file 5 — Source data Fig. 4 [file 44319_2024_304_MOESM5_ESM.zip]

Archive with 18 entries (14 files):
- Figure 4/
- __MACOSX/._Figure 4
- Figure 4/.DS_Store
- __MACOSX/Figure 4/._.DS_Store
- Figure 4/4B/
- __MACOSX/Figure 4/._4B
- Figure 4/4C/
- __MACOSX/Figure 4/._4C
- Figure 4/4D/
- __MACOSX/Figure 4/._4D
- Figure 4/4B/EVD_EM-seq_quant.xlsx
- __MACOSX/Figure 4/4B/._EVD_EM-seq_quant.xlsx
- Figure 4/4B/.DS_Store
- __MACOSX/Figure 4/4B/._.DS_Store
- Figure 4/4C/Ch_arm_vs_periC_samples.xlsx
- __MACOSX/Figure 4/4C/._Ch_arm_vs_periC_samples.xlsx
- Figure 4/4D/extra_copies_EVD_TSD.csv
- __MACOSX/Figure 4/4D/._extra_copies_EVD_TSD.csv
