# Supplementary material for: PTGS is dispensable for the initiation of epigenetic silencing of an active transposon in Arabidopsis
Source: EMBO Rep. 2024 Nov 7;25(12):28. doi: 10.1038/s44319-024-00304-5 (PMC11624286; doi:10.1038/s44319-024-00304-5)
Supplement: Supplementary file 5 — Source data Fig. 4 [file 44319_2024_304_MOESM5_ESM.zip › Figure 4/4B/EVD_EM-seq_quant.xlsx]

## Sheet: Sheet1
sample_id	method	N
Col-0_rep1	discordant reads	NA
Col-0_rep1	relative coverage	-0.0273947
Col-0_rep2	discordant reads	NA
Col-0_rep2	relative coverage	0.00987935
rdr6_rep1	discordant reads	NA
rdr6_rep1	relative coverage	0.0489492
rdr6_rep2	discordant reads	NA
rdr6_rep2	relative coverage	-0.0275035
RDR6-EVD_2	discordant reads	24
RDR6-EVD_2	relative coverage	23.0587
RDR6-EVD_9	discordant reads	33
RDR6-EVD_9	relative coverage	28.3004
RDR6-EVD_1	discordant reads	37
RDR6-EVD_1	relative coverage	34.2725
RDR6-EVD_7	discordant reads	33
RDR6-EVD_7	relative coverage	31.8117
rdr6-EVD_8	discordant reads	29
rdr6-EVD_8	relative coverage	26.4345
rdr6-EVD_10	discordant reads	56
rdr6-EVD_10	relative coverage	65.71
rdr6-EVD_5	discordant reads	56
rdr6-EVD_5	relative coverage	35.9143
rdr6-EVD_6	discordant reads	42
rdr6-EVD_6	relative coverage	38.9325
