# Supplementary material for: PTGS is dispensable for the initiation of epigenetic silencing of an active transposon in Arabidopsis
Source: EMBO Rep. 2024 Nov 7;25(12):28. doi: 10.1038/s44319-024-00304-5 (PMC11624286; doi:10.1038/s44319-024-00304-5)
Supplement: Supplementary file 5 — Source data Fig. 4 [file 44319_2024_304_MOESM5_ESM.zip › Figure 4/4C/Ch_arm_vs_periC_samples.xlsx]

## Sheet: Sheet1
SAMPLE	Ch_arm	Ch_periC	Sum	%_Ch_arm	%_Ch_periC
RDR6_EVD_2	21	3	24	87.5	12.5
RDR6_EVD_9	27	6	33	81.8182	18.1818
RDR6_EVD_1	32	5	37	86.4865	13.5135
RDR6_EVD_7	28	5	33	84.8485	15.1515
rdr6_EVD_8	22	7	29	75.8621	24.1379
rdr6_EVD_10	24	8	32	75	25
rdr6_EVD_5	51	5	56	91.0714	8.92857
rdr6_EVD_6	44	12	56	78.5714	21.4286
