# Supplementary material for: PTGS is dispensable for the initiation of epigenetic silencing of an active transposon in Arabidopsis
Source: EMBO Rep. 2024 Nov 7;25(12):28. doi: 10.1038/s44319-024-00304-5 (PMC11624286; doi:10.1038/s44319-024-00304-5)
Supplement: Supplementary file 5 — Source data Fig. 4 [file 44319_2024_304_MOESM5_ESM.zip › Figure 4/4D/extra_copies_EVD_TSD.csv]

TSD_size	N
5	50
12	3
6	68
7	49
8	33
11	16
10	15
14	8
9	21
22	1
13	5
18	3
17	4
20	1
15	2
21	1
37	1
16	3
4	1
2	1
