# Supplementary material for: PTGS is dispensable for the initiation of epigenetic silencing of an active transposon in Arabidopsis
Source: EMBO Rep. 2024 Nov 7;25(12):28. doi: 10.1038/s44319-024-00304-5 (PMC11624286; doi:10.1038/s44319-024-00304-5)
Supplement: Supplementary file 6 — Source data Fig. 5 [file 44319_2024_304_MOESM6_ESM.zip]

Archive with 12 entries (9 files):
- Figure 5/
- __MACOSX/._Figure 5
- Figure 5/5A/
- __MACOSX/Figure 5/._5A
- Figure 5/.DS_Store
- __MACOSX/Figure 5/._.DS_Store
- Figure 5/5B/
- __MACOSX/Figure 5/._5B
- Figure 5/5A/LTR_meth.xlsx
- __MACOSX/Figure 5/5A/._LTR_meth.xlsx
- Figure 5/5B/LTR_meth_corr.xlsx
- __MACOSX/Figure 5/5B/._LTR_meth_corr.xlsx
