# Supplementary material for: PTGS is dispensable for the initiation of epigenetic silencing of an active transposon in Arabidopsis
Source: EMBO Rep. 2024 Nov 7;25(12):28. doi: 10.1038/s44319-024-00304-5 (PMC11624286; doi:10.1038/s44319-024-00304-5)
Supplement: Supplementary file 6 — Source data Fig. 5 [file 44319_2024_304_MOESM6_ESM.zip › Figure 5/5A/LTR_meth.xlsx]

## Sheet: Sheet1
sample_id	cluster	LTR	context	meth_level	total_coverage
RDR6-EVD_2	cluster229	3pLTR	CHH	0	144
RDR6-EVD_2	cluster229	3pLTR	CHG	0	12
RDR6-EVD_2	cluster229	3pLTR	CG	0	10
RDR6-EVD_2	cluster229	5pLTR	CHH	0	162
RDR6-EVD_2	cluster229	5pLTR	CHG	0	16
RDR6-EVD_2	cluster229	5pLTR	CG	0	19
RDR6-EVD_2	cluster254	3pLTR	CHH	0.012605	476
RDR6-EVD_2	cluster254	3pLTR	CHG	0	47
RDR6-EVD_2	cluster254	3pLTR	CG	0.0652174	46
RDR6-EVD_2	cluster254	5pLTR	CHH	0	486
RDR6-EVD_2	cluster254	5pLTR	CHG	0	33
RDR6-EVD_2	cluster254	5pLTR	CG	0.307692	39
RDR6-EVD_2	cluster255	3pLTR	CHH	0	224
RDR6-EVD_2	cluster255	3pLTR	CHG	0	15
RDR6-EVD_2	cluster255	3pLTR	CG	0	15
RDR6-EVD_2	cluster255	5pLTR	CHH	0	220
RDR6-EVD_2	cluster255	5pLTR	CHG	0	12
RDR6-EVD_2	cluster255	5pLTR	CG	0	15
RDR6-EVD_2	cluster259	3pLTR	CHH	0.00253165	395
RDR6-EVD_2	cluster259	3pLTR	CHG	0	27
RDR6-EVD_2	cluster259	3pLTR	CG	0.0322581	31
RDR6-EVD_2	cluster259	5pLTR	CHH	0.00334448	598
RDR6-EVD_2	cluster259	5pLTR	CHG	0	60
RDR6-EVD_2	cluster259	5pLTR	CG	0	38
RDR6-EVD_2	cluster270	3pLTR	CHH	0	448
RDR6-EVD_2	cluster270	3pLTR	CHG	0.030303	33
RDR6-EVD_2	cluster270	3pLTR	CG	0	33
RDR6-EVD_2	cluster278	3pLTR	CHH	0	459
RDR6-EVD_2	cluster278	3pLTR	CHG	0	25
RDR6-EVD_2	cluster278	3pLTR	CG	0	37
RDR6-EVD_2	cluster282	5pLTR	CHH	0	458
RDR6-EVD_2	cluster282	5pLTR	CHG	0	38
RDR6-EVD_2	cluster282	5pLTR	CG	0	31
RDR6-EVD_2	cluster284	3pLTR	CHH	0	530
RDR6-EVD_2	cluster284	3pLTR	CHG	0	40
RDR6-EVD_2	cluster284	3pLTR	CG	0	43
RDR6-EVD_2	cluster284	5pLTR	CHH	0	296
RDR6-EVD_2	cluster284	5pLTR	CHG	0	32
RDR6-EVD_2	cluster284	5pLTR	CG	0	20
RDR6-EVD_2	cluster297	3pLTR	CHH	0	206
RDR6-EVD_2	cluster297	3pLTR	CHG	0	9
RDR6-EVD_2	cluster297	3pLTR	CG	0	13
RDR6-EVD_2	cluster297	5pLTR	CHH	0	118
RDR6-EVD_2	cluster297	5pLTR	CHG	0	9
RDR6-EVD_2	cluster297	5pLTR	CG	0	12
RDR6-EVD_2	cluster300	3pLTR	CHH	0	495
RDR6-EVD_2	cluster300	3pLTR	CHG	0	51
RDR6-EVD_2	cluster300	3pLTR	CG	0.0238095	42
RDR6-EVD_2	cluster300	5pLTR	CHH	0	311
RDR6-EVD_2	cluster300	5pLTR	CHG	0	29
RDR6-EVD_2	cluster300	5pLTR	CG	0	21
RDR6-EVD_2	cluster325	5pLTR	CHH	0	422
RDR6-EVD_2	cluster325	5pLTR	CHG	0	40
RDR6-EVD_2	cluster325	5pLTR	CG	0	34
RDR6-EVD_2	cluster333	3pLTR	CHH	0	504
RDR6-EVD_2	cluster333	3pLTR	CHG	0	50
RDR6-EVD_2	cluster333	3pLTR	CG	0	52
RDR6-EVD_2	cluster333	5pLTR	CHH	0	221
RDR6-EVD_2	cluster333	5pLTR	CHG	0	21
RDR6-EVD_2	cluster333	5pLTR	CG	0	17
RDR6-EVD_2	cluster348	3pLTR	CHH	0	74
RDR6-EVD_2	cluster348	3pLTR	CHG	0	7
RDR6-EVD_2	cluster348	3pLTR	CG	0	5
RDR6-EVD_2	cluster348	5pLTR	CHH	0	132
RDR6-EVD_2	cluster348	5pLTR	CHG	0	16
RDR6-EVD_2	cluster348	5pLTR	CG	0	15
RDR6-EVD_2	cluster350	3pLTR	CHH	0	315
RDR6-EVD_2	cluster350	3pLTR	CHG	0	18
RDR6-EVD_2	cluster350	3pLTR	CG	0	24
RDR6-EVD_2	cluster350	5pLTR	CHH	0	102
RDR6-EVD_2	cluster350	5pLTR	CHG	0	14
RDR6-EVD_2	cluster350	5pLTR	CG	0	9
RDR6-EVD_2	cluster353	3pLTR	CHH	0	213
RDR6-EVD_2	cluster353	3pLTR	CHG	0	20
RDR6-EVD_2	cluster353	3pLTR	CG	0	16
RDR6-EVD_2	cluster353	5pLTR	CHH	0	162
RDR6-EVD_2	cluster353	5pLTR	CHG	0	14
RDR6-EVD_2	cluster353	5pLTR	CG	0	10
RDR6-EVD_2	cluster359	3pLTR	CHH	0	318
RDR6-EVD_2	cluster359	3pLTR	CHG	0	22
RDR6-EVD_2	cluster359	3pLTR	CG	0.125	24
RDR6-EVD_2	cluster359	5pLTR	CHH	0	294
RDR6-EVD_2	cluster359	5pLTR	CHG	0	26
RDR6-EVD_2	cluster359	5pLTR	CG	0	15
RDR6-EVD_2	cluster367	3pLTR	CHH	0	246
RDR6-EVD_2	cluster367	3pLTR	CHG	0	19
RDR6-EVD_2	cluster367	3pLTR	CG	0	19
RDR6-EVD_2	cluster367	5pLTR	CHH	0	205
RDR6-EVD_2	cluster367	5pLTR	CHG	0	17
RDR6-EVD_2	cluster367	5pLTR	CG	0	12
RDR6-EVD_2	cluster377	3pLTR	CHH	0	135
RDR6-EVD_2	cluster377	3pLTR	CHG	0	10
RDR6-EVD_2	cluster377	3pLTR	CG	0	10
RDR6-EVD_2	cluster377	5pLTR	CHH	0	159
RDR6-EVD_2	cluster377	5pLTR	CHG	0	16
RDR6-EVD_2	cluster377	5pLTR	CG	0	14
RDR6-EVD_2	cluster403	3pLTR	CHH	0	325
RDR6-EVD_2	cluster403	3pLTR	CHG	0	15
RDR6-EVD_2	cluster403	3pLTR	CG	0	20
RDR6-EVD_2	cluster403	5pLTR	CHH	0	217
RDR6-EVD_2	cluster403	5pLTR	CHG	0	23
RDR6-EVD_2	cluster403	5pLTR	CG	0	14
RDR6-EVD_2	cluster406	3pLTR	CHH	0	525
RDR6-EVD_2	cluster406	3pLTR	CHG	0	32
RDR6-EVD_2	cluster406	3pLTR	CG	0	38
RDR6-EVD_2	cluster406	5pLTR	CHH	0.004329	462
RDR6-EVD_2	cluster406	5pLTR	CHG	0.0930233	43
RDR6-EVD_2	cluster406	5pLTR	CG	0.472222	36
RDR6-EVD_2	cluster408	3pLTR	CHH	0	287
RDR6-EVD_2	cluster408	3pLTR	CHG	0	30
RDR6-EVD_2	cluster408	3pLTR	CG	0.047619	21
RDR6-EVD_2	cluster408	5pLTR	CHH	0.0103093	388
RDR6-EVD_2	cluster408	5pLTR	CHG	0	35
RDR6-EVD_2	cluster408	5pLTR	CG	0.0333333	30
RDR6-EVD_2	cluster411	3pLTR	CHH	0	249
RDR6-EVD_2	cluster411	3pLTR	CHG	0.0416667	24
RDR6-EVD_2	cluster411	3pLTR	CG	0.117647	17
RDR6-EVD_2	cluster411	5pLTR	CHH	0	307
RDR6-EVD_2	cluster411	5pLTR	CHG	0	26
RDR6-EVD_2	cluster411	5pLTR	CG	0.0416667	24
RDR6-EVD_2	cluster413	3pLTR	CHH	0	452
RDR6-EVD_2	cluster413	3pLTR	CHG	0	29
RDR6-EVD_2	cluster413	3pLTR	CG	0.027027	37
RDR6-EVD_2	cluster413	5pLTR	CHH	0.0162037	432
RDR6-EVD_2	cluster413	5pLTR	CHG	0.0333333	30
RDR6-EVD_2	cluster413	5pLTR	CG	0.62069	29
RDR6-EVD_9	cluster433	3pLTR	CHH	0.00239234	418
RDR6-EVD_9	cluster433	3pLTR	CHG	0	24
RDR6-EVD_9	cluster433	3pLTR	CG	0.0606061	33
RDR6-EVD_9	cluster433	5pLTR	CHH	0	238
RDR6-EVD_9	cluster433	5pLTR	CHG	0	26
RDR6-EVD_9	cluster433	5pLTR	CG	0	21
RDR6-EVD_9	cluster439	3pLTR	CHH	0	203
RDR6-EVD_9	cluster439	3pLTR	CHG	0	20
RDR6-EVD_9	cluster439	3pLTR	CG	0	25
RDR6-EVD_9	cluster439	5pLTR	CHH	0	86
RDR6-EVD_9	cluster439	5pLTR	CHG	0	3
RDR6-EVD_9	cluster439	5pLTR	CG	0.0833333	12
RDR6-EVD_9	cluster441	3pLTR	CHH	0.0909091	165
RDR6-EVD_9	cluster441	3pLTR	CHG	0.0625	16
RDR6-EVD_9	cluster441	3pLTR	CG	0	12
RDR6-EVD_9	cluster441	5pLTR	CHH	0	153
RDR6-EVD_9	cluster441	5pLTR	CHG	0	11
RDR6-EVD_9	cluster441	5pLTR	CG	0	9
RDR6-EVD_9	cluster443	3pLTR	CHH	0.0703125	128
RDR6-EVD_9	cluster443	3pLTR	CHG	0.0909091	11
RDR6-EVD_9	cluster443	3pLTR	CG	0.0833333	12
RDR6-EVD_9	cluster443	5pLTR	CHH	0.0358423	279
RDR6-EVD_9	cluster443	5pLTR	CHG	0.03125	32
RDR6-EVD_9	cluster443	5pLTR	CG	0	22
RDR6-EVD_9	cluster446	3pLTR	CHH	0	128
RDR6-EVD_9	cluster446	3pLTR	CHG	0	9
RDR6-EVD_9	cluster446	3pLTR	CG	0	11
RDR6-EVD_9	cluster446	5pLTR	CHH	0	102
RDR6-EVD_9	cluster446	5pLTR	CHG	0	14
RDR6-EVD_9	cluster446	5pLTR	CG	0	10
RDR6-EVD_9	cluster463	3pLTR	CHH	0.003125	320
RDR6-EVD_9	cluster463	3pLTR	CHG	0.047619	21
RDR6-EVD_9	cluster463	3pLTR	CG	0.333333	24
RDR6-EVD_9	cluster463	5pLTR	CHH	0	357
RDR6-EVD_9	cluster463	5pLTR	CHG	0	26
RDR6-EVD_9	cluster463	5pLTR	CG	0.0322581	31
RDR6-EVD_9	cluster479	3pLTR	CHH	0	130
RDR6-EVD_9	cluster479	3pLTR	CHG	0	13
RDR6-EVD_9	cluster479	3pLTR	CG	0	12
RDR6-EVD_9	cluster479	5pLTR	CHH	0	137
RDR6-EVD_9	cluster479	5pLTR	CHG	0	9
RDR6-EVD_9	cluster479	5pLTR	CG	0	8
RDR6-EVD_9	cluster486	3pLTR	CHH	0.00225225	444
RDR6-EVD_9	cluster486	3pLTR	CHG	0	27
RDR6-EVD_9	cluster486	3pLTR	CG	0.0909091	33
RDR6-EVD_9	cluster486	5pLTR	CHH	0	224
RDR6-EVD_9	cluster486	5pLTR	CHG	0	17
RDR6-EVD_9	cluster486	5pLTR	CG	0	11
RDR6-EVD_9	cluster493	3pLTR	CHH	0.0026178	382
RDR6-EVD_9	cluster493	3pLTR	CHG	0.030303	33
RDR6-EVD_9	cluster493	3pLTR	CG	0.103448	29
RDR6-EVD_9	cluster493	5pLTR	CHH	0.0145191	551
RDR6-EVD_9	cluster493	5pLTR	CHG	0.0465116	43
RDR6-EVD_9	cluster493	5pLTR	CG	0	37
RDR6-EVD_9	cluster495	3pLTR	CHH	0.00320513	312
RDR6-EVD_9	cluster495	3pLTR	CHG	0	28
RDR6-EVD_9	cluster495	3pLTR	CG	0	24
RDR6-EVD_9	cluster495	5pLTR	CHH	0	297
RDR6-EVD_9	cluster495	5pLTR	CHG	0	30
RDR6-EVD_9	cluster495	5pLTR	CG	0.0454545	22
RDR6-EVD_9	cluster507	3pLTR	CHH	0.0144928	138
RDR6-EVD_9	cluster507	3pLTR	CHG	0	9
RDR6-EVD_9	cluster507	3pLTR	CG	0	10
RDR6-EVD_9	cluster507	5pLTR	CHH	0	203
RDR6-EVD_9	cluster507	5pLTR	CHG	0	14
RDR6-EVD_9	cluster507	5pLTR	CG	0	9
RDR6-EVD_9	cluster514	3pLTR	CHH	0.0159363	251
RDR6-EVD_9	cluster514	3pLTR	CHG	0	15
RDR6-EVD_9	cluster514	3pLTR	CG	0	19
RDR6-EVD_9	cluster514	5pLTR	CHH	0	326
RDR6-EVD_9	cluster514	5pLTR	CHG	0	26
RDR6-EVD_9	cluster514	5pLTR	CG	0	24
RDR6-EVD_9	cluster519	3pLTR	CHH	0	191
RDR6-EVD_9	cluster519	3pLTR	CHG	0	16
RDR6-EVD_9	cluster519	3pLTR	CG	0	13
RDR6-EVD_9	cluster519	5pLTR	CHH	0	168
RDR6-EVD_9	cluster519	5pLTR	CHG	0	15
RDR6-EVD_9	cluster519	5pLTR	CG	0	13
RDR6-EVD_9	cluster529	3pLTR	CHH	0.0144928	414
RDR6-EVD_9	cluster529	3pLTR	CHG	0	32
RDR6-EVD_9	cluster529	3pLTR	CG	0	28
RDR6-EVD_9	cluster529	5pLTR	CHH	0.0195228	461
RDR6-EVD_9	cluster529	5pLTR	CHG	0.0227273	44
RDR6-EVD_9	cluster529	5pLTR	CG	0	40
RDR6-EVD_9	cluster533	3pLTR	CHH	0.027668	253
RDR6-EVD_9	cluster533	3pLTR	CHG	0	21
RDR6-EVD_9	cluster533	3pLTR	CG	0.25	16
RDR6-EVD_9	cluster533	5pLTR	CHH	0	194
RDR6-EVD_9	cluster533	5pLTR	CHG	0	19
RDR6-EVD_9	cluster533	5pLTR	CG	0	15
RDR6-EVD_9	cluster535	3pLTR	CHH	0	394
RDR6-EVD_9	cluster535	3pLTR	CHG	0	24
RDR6-EVD_9	cluster535	3pLTR	CG	0	30
RDR6-EVD_9	cluster535	5pLTR	CHH	0.0018622	537
RDR6-EVD_9	cluster535	5pLTR	CHG	0	48
RDR6-EVD_9	cluster535	5pLTR	CG	0.0277778	36
RDR6-EVD_9	cluster548	3pLTR	CHH	0	440
RDR6-EVD_9	cluster548	3pLTR	CHG	0	41
RDR6-EVD_9	cluster548	3pLTR	CG	0	42
RDR6-EVD_9	cluster548	5pLTR	CHH	0.0124224	322
RDR6-EVD_9	cluster548	5pLTR	CHG	0	29
RDR6-EVD_9	cluster548	5pLTR	CG	0.0333333	30
RDR6-EVD_9	cluster550	3pLTR	CHH	0	163
RDR6-EVD_9	cluster550	3pLTR	CHG	0.0588235	17
RDR6-EVD_9	cluster550	3pLTR	CG	0.2	15
RDR6-EVD_9	cluster550	5pLTR	CHH	0	267
RDR6-EVD_9	cluster550	5pLTR	CHG	0	22
RDR6-EVD_9	cluster550	5pLTR	CG	0.047619	21
RDR6-EVD_9	cluster563	3pLTR	CHH	0	282
RDR6-EVD_9	cluster563	3pLTR	CHG	0.08	25
RDR6-EVD_9	cluster563	3pLTR	CG	0.037037	27
RDR6-EVD_9	cluster563	5pLTR	CHH	0	229
RDR6-EVD_9	cluster563	5pLTR	CHG	0	17
RDR6-EVD_9	cluster563	5pLTR	CG	0.5	20
RDR6-EVD_9	cluster575	3pLTR	CHH	0	49
RDR6-EVD_9	cluster575	3pLTR	CHG	NA	0
RDR6-EVD_9	cluster575	3pLTR	CG	0	2
RDR6-EVD_9	cluster575	5pLTR	CHH	0	205
RDR6-EVD_9	cluster575	5pLTR	CHG	0	13
RDR6-EVD_9	cluster575	5pLTR	CG	0	16
RDR6-EVD_9	cluster578	3pLTR	CHH	0	218
RDR6-EVD_9	cluster578	3pLTR	CHG	0.0625	16
RDR6-EVD_9	cluster578	3pLTR	CG	0.0625	16
RDR6-EVD_9	cluster578	5pLTR	CHH	0	268
RDR6-EVD_9	cluster578	5pLTR	CHG	0.0909091	22
RDR6-EVD_9	cluster578	5pLTR	CG	0.272727	22
RDR6-EVD_9	cluster580	5pLTR	CHH	0	251
RDR6-EVD_9	cluster580	5pLTR	CHG	0	25
RDR6-EVD_9	cluster580	5pLTR	CG	0	22
RDR6-EVD_9	cluster585	3pLTR	CHH	0.00600601	333
RDR6-EVD_9	cluster585	3pLTR	CHG	0	28
RDR6-EVD_9	cluster585	3pLTR	CG	0	26
RDR6-EVD_9	cluster585	5pLTR	CHH	0.0562914	302
RDR6-EVD_9	cluster585	5pLTR	CHG	0.181818	22
RDR6-EVD_9	cluster585	5pLTR	CG	0.333333	21
RDR6-EVD_9	cluster588	3pLTR	CHH	0	218
RDR6-EVD_9	cluster588	3pLTR	CHG	0	20
RDR6-EVD_9	cluster588	3pLTR	CG	0	13
RDR6-EVD_9	cluster588	5pLTR	CHH	0.00932401	429
RDR6-EVD_9	cluster588	5pLTR	CHG	0	43
RDR6-EVD_9	cluster588	5pLTR	CG	0	33
RDR6-EVD_9	cluster594	3pLTR	CHH	0	238
RDR6-EVD_9	cluster594	3pLTR	CHG	0.0588235	17
RDR6-EVD_9	cluster594	3pLTR	CG	0.0555556	18
RDR6-EVD_9	cluster594	5pLTR	CHH	0	185
RDR6-EVD_9	cluster594	5pLTR	CHG	0	12
RDR6-EVD_9	cluster594	5pLTR	CG	0	13
RDR6-EVD_9	cluster599	3pLTR	CHH	0	58
RDR6-EVD_9	cluster599	3pLTR	CHG	0	7
RDR6-EVD_9	cluster599	3pLTR	CG	0.111111	9
RDR6-EVD_9	cluster599	5pLTR	CHH	0.240506	79
RDR6-EVD_9	cluster599	5pLTR	CHG	0.333333	9
RDR6-EVD_9	cluster599	5pLTR	CG	0.333333	6
RDR6-EVD_9	cluster629	3pLTR	CHH	0	188
RDR6-EVD_9	cluster629	3pLTR	CHG	0	17
RDR6-EVD_9	cluster629	3pLTR	CG	0	18
RDR6-EVD_9	cluster629	5pLTR	CHH	0	245
RDR6-EVD_9	cluster629	5pLTR	CHG	0	16
RDR6-EVD_9	cluster629	5pLTR	CG	0	19
RDR6-EVD_9	cluster634	3pLTR	CHH	0	274
RDR6-EVD_9	cluster634	3pLTR	CHG	0	21
RDR6-EVD_9	cluster634	3pLTR	CG	0	18
RDR6-EVD_9	cluster634	5pLTR	CHH	0.0943396	159
RDR6-EVD_9	cluster634	5pLTR	CHG	0	15
RDR6-EVD_9	cluster634	5pLTR	CG	0	12
RDR6-EVD_9	cluster635	3pLTR	CHH	0	119
RDR6-EVD_9	cluster635	3pLTR	CHG	0.25	4
RDR6-EVD_9	cluster635	3pLTR	CG	0.6	10
RDR6-EVD_9	cluster635	5pLTR	CHH	0.143678	174
RDR6-EVD_9	cluster635	5pLTR	CHG	0.142857	14
RDR6-EVD_9	cluster635	5pLTR	CG	0.923077	13
RDR6-EVD_9	cluster636	3pLTR	CHH	0	82
RDR6-EVD_9	cluster636	3pLTR	CHG	0	12
RDR6-EVD_9	cluster636	3pLTR	CG	0	8
RDR6-EVD_9	cluster636	5pLTR	CHH	0	222
RDR6-EVD_9	cluster636	5pLTR	CHG	0	19
RDR6-EVD_9	cluster636	5pLTR	CG	0.117647	17
RDR6-EVD_9	cluster638	3pLTR	CHH	0	255
RDR6-EVD_9	cluster638	3pLTR	CHG	0	17
RDR6-EVD_9	cluster638	3pLTR	CG	0	19
RDR6-EVD_9	cluster638	5pLTR	CHH	0	124
RDR6-EVD_9	cluster638	5pLTR	CHG	0	8
RDR6-EVD_9	cluster638	5pLTR	CG	0	4
RDR6-EVD_9	cluster641	3pLTR	CHH	0	209
RDR6-EVD_9	cluster641	3pLTR	CHG	0.0869565	23
RDR6-EVD_9	cluster641	3pLTR	CG	0.05	20
RDR6-EVD_9	cluster641	5pLTR	CHH	0.123288	292
RDR6-EVD_9	cluster641	5pLTR	CHG	0.142857	21
RDR6-EVD_9	cluster641	5pLTR	CG	0.608696	23
RDR6-EVD_9	cluster645	3pLTR	CHH	0	249
RDR6-EVD_9	cluster645	3pLTR	CHG	0	18
RDR6-EVD_9	cluster645	3pLTR	CG	0	18
RDR6-EVD_9	cluster645	5pLTR	CHH	0	132
RDR6-EVD_9	cluster645	5pLTR	CHG	0	11
RDR6-EVD_9	cluster645	5pLTR	CG	0	10
RDR6-EVD_1	cluster655	3pLTR	CHH	0.102857	175
RDR6-EVD_1	cluster655	3pLTR	CHG	0.3125	16
RDR6-EVD_1	cluster655	3pLTR	CG	0.705882	17
RDR6-EVD_1	cluster655	5pLTR	CHH	0.156134	269
RDR6-EVD_1	cluster655	5pLTR	CHG	0.428571	14
RDR6-EVD_1	cluster655	5pLTR	CG	0.588235	17
RDR6-EVD_1	cluster656	3pLTR	CHH	0.255892	297
RDR6-EVD_1	cluster656	3pLTR	CHG	0.615385	26
RDR6-EVD_1	cluster656	3pLTR	CG	0.923077	26
RDR6-EVD_1	cluster656	5pLTR	CHH	0.165899	217
RDR6-EVD_1	cluster656	5pLTR	CHG	0.5	20
RDR6-EVD_1	cluster656	5pLTR	CG	0.764706	17
RDR6-EVD_1	cluster660	3pLTR	CHH	0.121495	107
RDR6-EVD_1	cluster660	3pLTR	CHG	0.2	10
RDR6-EVD_1	cluster660	3pLTR	CG	0.7	10
RDR6-EVD_1	cluster660	5pLTR	CHH	0.203488	172
RDR6-EVD_1	cluster660	5pLTR	CHG	0.375	16
RDR6-EVD_1	cluster660	5pLTR	CG	0.5	12
RDR6-EVD_1	cluster662	3pLTR	CHH	0.0828025	157
RDR6-EVD_1	cluster662	3pLTR	CHG	0.111111	9
RDR6-EVD_1	cluster662	3pLTR	CG	0.444444	9
RDR6-EVD_1	cluster662	5pLTR	CHH	0.193651	315
RDR6-EVD_1	cluster662	5pLTR	CHG	0.130435	23
RDR6-EVD_1	cluster662	5pLTR	CG	0.761905	21
RDR6-EVD_1	cluster688	3pLTR	CHH	0.241848	368
RDR6-EVD_1	cluster688	3pLTR	CHG	0.533333	30
RDR6-EVD_1	cluster688	3pLTR	CG	0.76	25
RDR6-EVD_1	cluster688	5pLTR	CHH	0.178694	291
RDR6-EVD_1	cluster688	5pLTR	CHG	0.478261	23
RDR6-EVD_1	cluster688	5pLTR	CG	0.8125	32
RDR6-EVD_1	cluster690	3pLTR	CHH	0.270349	344
RDR6-EVD_1	cluster690	3pLTR	CHG	0.5	18
RDR6-EVD_1	cluster690	3pLTR	CG	0.846154	26
RDR6-EVD_1	cluster690	5pLTR	CHH	0.13079	367
RDR6-EVD_1	cluster690	5pLTR	CHG	0.210526	19
RDR6-EVD_1	cluster690	5pLTR	CG	0.782609	23
RDR6-EVD_1	cluster696	3pLTR	CHH	0.38	100
RDR6-EVD_1	cluster696	3pLTR	CHG	0.333333	9
RDR6-EVD_1	cluster696	3pLTR	CG	0.916667	12
RDR6-EVD_1	cluster698	3pLTR	CHH	0.130159	315
RDR6-EVD_1	cluster698	3pLTR	CHG	0.380952	21
RDR6-EVD_1	cluster698	3pLTR	CG	0.52381	21
RDR6-EVD_1	cluster698	5pLTR	CHH	0.0625	128
RDR6-EVD_1	cluster698	5pLTR	CHG	0.307692	13
RDR6-EVD_1	cluster698	5pLTR	CG	0.625	8
RDR6-EVD_1	cluster702	3pLTR	CHH	0.361842	152
RDR6-EVD_1	cluster702	3pLTR	CHG	0.733333	15
RDR6-EVD_1	cluster702	3pLTR	CG	1	10
RDR6-EVD_1	cluster702	5pLTR	CHH	0.404762	210
RDR6-EVD_1	cluster702	5pLTR	CHG	0.769231	13
RDR6-EVD_1	cluster702	5pLTR	CG	0.944444	18
RDR6-EVD_1	cluster705	3pLTR	CHH	0.323684	380
RDR6-EVD_1	cluster705	3pLTR	CHG	0.631579	19
RDR6-EVD_1	cluster705	3pLTR	CG	0.8	25
RDR6-EVD_1	cluster705	5pLTR	CHH	0.343575	358
RDR6-EVD_1	cluster705	5pLTR	CHG	0.416667	24
RDR6-EVD_1	cluster705	5pLTR	CG	0.785714	28
RDR6-EVD_1	cluster710	3pLTR	CHH	0.0645161	279
RDR6-EVD_1	cluster710	3pLTR	CHG	0.307692	13
RDR6-EVD_1	cluster710	3pLTR	CG	0.75	12
RDR6-EVD_1	cluster710	5pLTR	CHH	0.153846	338
RDR6-EVD_1	cluster710	5pLTR	CHG	0.32	25
RDR6-EVD_1	cluster710	5pLTR	CG	0.5	20
RDR6-EVD_1	cluster714	3pLTR	CHH	0.486577	298
RDR6-EVD_1	cluster714	3pLTR	CHG	0.347826	23
RDR6-EVD_1	cluster714	3pLTR	CG	0.25	20
RDR6-EVD_1	cluster714	5pLTR	CHH	0.259091	220
RDR6-EVD_1	cluster714	5pLTR	CHG	0.181818	11
RDR6-EVD_1	cluster714	5pLTR	CG	0.416667	12
RDR6-EVD_1	cluster716	3pLTR	CHH	0.205479	292
RDR6-EVD_1	cluster716	3pLTR	CHG	0.391304	23
RDR6-EVD_1	cluster716	3pLTR	CG	0.652174	23
RDR6-EVD_1	cluster716	5pLTR	CHH	0.0946746	169
RDR6-EVD_1	cluster716	5pLTR	CHG	0.375	16
RDR6-EVD_1	cluster716	5pLTR	CG	0.75	12
RDR6-EVD_1	cluster717	3pLTR	CHH	0.24	175
RDR6-EVD_1	cluster717	3pLTR	CHG	0.368421	19
RDR6-EVD_1	cluster717	3pLTR	CG	0.833333	18
RDR6-EVD_1	cluster730	3pLTR	CHH	0.348739	238
RDR6-EVD_1	cluster730	3pLTR	CHG	0.65	20
RDR6-EVD_1	cluster730	3pLTR	CG	0.944444	18
RDR6-EVD_1	cluster730	5pLTR	CHH	0.350725	345
RDR6-EVD_1	cluster730	5pLTR	CHG	0.366667	30
RDR6-EVD_1	cluster730	5pLTR	CG	0.84375	32
RDR6-EVD_1	cluster736	3pLTR	CHH	0.129213	178
RDR6-EVD_1	cluster736	3pLTR	CHG	0.411765	17
RDR6-EVD_1	cluster736	3pLTR	CG	0.727273	11
RDR6-EVD_1	cluster736	5pLTR	CHH	0.447368	114
RDR6-EVD_1	cluster736	5pLTR	CHG	0.75	12
RDR6-EVD_1	cluster736	5pLTR	CG	0.875	8
RDR6-EVD_1	cluster744	3pLTR	CHH	0.309091	55
RDR6-EVD_1	cluster744	3pLTR	CHG	1	3
RDR6-EVD_1	cluster744	3pLTR	CG	1	5
RDR6-EVD_1	cluster744	5pLTR	CHH	0.346021	289
RDR6-EVD_1	cluster744	5pLTR	CHG	0.681818	22
RDR6-EVD_1	cluster744	5pLTR	CG	1	18
RDR6-EVD_1	cluster754	3pLTR	CHH	0.2	155
RDR6-EVD_1	cluster754	3pLTR	CHG	0.444444	9
RDR6-EVD_1	cluster754	3pLTR	CG	0.916667	12
RDR6-EVD_1	cluster754	5pLTR	CHH	0	221
RDR6-EVD_1	cluster754	5pLTR	CHG	0	23
RDR6-EVD_1	cluster754	5pLTR	CG	0.210526	19
RDR6-EVD_1	cluster760	3pLTR	CHH	0.241573	356
RDR6-EVD_1	cluster760	3pLTR	CHG	0.346154	26
RDR6-EVD_1	cluster760	3pLTR	CG	0.96875	32
RDR6-EVD_1	cluster760	5pLTR	CHH	0.161458	192
RDR6-EVD_1	cluster760	5pLTR	CHG	0.1	20
RDR6-EVD_1	cluster760	5pLTR	CG	0.714286	21
RDR6-EVD_1	cluster761	3pLTR	CHH	0.211921	302
RDR6-EVD_1	cluster761	3pLTR	CHG	0.461538	26
RDR6-EVD_1	cluster761	3pLTR	CG	0.666667	24
RDR6-EVD_1	cluster761	5pLTR	CHH	0.221374	262
RDR6-EVD_1	cluster761	5pLTR	CHG	0.272727	22
RDR6-EVD_1	cluster761	5pLTR	CG	0.5	20
RDR6-EVD_1	cluster768	3pLTR	CHH	0.372308	325
RDR6-EVD_1	cluster768	3pLTR	CHG	0.666667	24
RDR6-EVD_1	cluster768	3pLTR	CG	0.956522	23
RDR6-EVD_1	cluster768	5pLTR	CHH	0.285714	91
RDR6-EVD_1	cluster768	5pLTR	CHG	0.333333	9
RDR6-EVD_1	cluster768	5pLTR	CG	0.875	8
RDR6-EVD_1	cluster770	3pLTR	CHH	0.110294	272
RDR6-EVD_1	cluster770	3pLTR	CHG	0.25	16
RDR6-EVD_1	cluster770	3pLTR	CG	0.818182	22
RDR6-EVD_1	cluster770	5pLTR	CHH	0.528409	176
RDR6-EVD_1	cluster770	5pLTR	CHG	0.615385	13
RDR6-EVD_1	cluster770	5pLTR	CG	1	9
RDR6-EVD_1	cluster779	3pLTR	CHH	0.298969	97
RDR6-EVD_1	cluster779	3pLTR	CHG	0	4
RDR6-EVD_1	cluster779	3pLTR	CG	0.333333	6
RDR6-EVD_1	cluster779	5pLTR	CHH	0.20339	177
RDR6-EVD_1	cluster779	5pLTR	CHG	0.357143	14
RDR6-EVD_1	cluster779	5pLTR	CG	0.833333	18
RDR6-EVD_1	cluster783	3pLTR	CHH	0.394737	114
RDR6-EVD_1	cluster783	3pLTR	CHG	0.5	10
RDR6-EVD_1	cluster783	3pLTR	CG	0.875	8
RDR6-EVD_1	cluster783	5pLTR	CHH	0.0179641	167
RDR6-EVD_1	cluster783	5pLTR	CHG	0	9
RDR6-EVD_1	cluster783	5pLTR	CG	0.0909091	11
RDR6-EVD_1	cluster791	3pLTR	CHH	0.239631	217
RDR6-EVD_1	cluster791	3pLTR	CHG	0.727273	11
RDR6-EVD_1	cluster791	3pLTR	CG	0.733333	15
RDR6-EVD_1	cluster791	5pLTR	CHH	0.258065	62
RDR6-EVD_1	cluster791	5pLTR	CHG	0.555556	9
RDR6-EVD_1	cluster791	5pLTR	CG	0.8	5
RDR6-EVD_1	cluster794	3pLTR	CHH	0.015625	128
RDR6-EVD_1	cluster794	3pLTR	CHG	0	9
RDR6-EVD_1	cluster794	3pLTR	CG	0.8	5
RDR6-EVD_1	cluster794	5pLTR	CHH	0.0357143	112
RDR6-EVD_1	cluster794	5pLTR	CHG	0.142857	7
RDR6-EVD_1	cluster794	5pLTR	CG	0.272727	11
RDR6-EVD_1	cluster800	3pLTR	CHH	0.325581	129
RDR6-EVD_1	cluster800	3pLTR	CHG	0.666667	15
RDR6-EVD_1	cluster800	3pLTR	CG	0.866667	15
RDR6-EVD_1	cluster800	5pLTR	CHH	0.211009	109
RDR6-EVD_1	cluster800	5pLTR	CHG	0.25	8
RDR6-EVD_1	cluster800	5pLTR	CG	0.818182	11
RDR6-EVD_1	cluster811	3pLTR	CHH	0.146341	41
RDR6-EVD_1	cluster811	3pLTR	CHG	1	1
RDR6-EVD_1	cluster811	3pLTR	CG	1	4
RDR6-EVD_1	cluster811	5pLTR	CHH	0.185185	135
RDR6-EVD_1	cluster811	5pLTR	CHG	0.1	10
RDR6-EVD_1	cluster811	5pLTR	CG	0.7	10
RDR6-EVD_1	cluster830	3pLTR	CHH	0.344498	209
RDR6-EVD_1	cluster830	3pLTR	CHG	0.705882	17
RDR6-EVD_1	cluster830	3pLTR	CG	0.933333	15
RDR6-EVD_1	cluster830	5pLTR	CHH	0.306667	600
RDR6-EVD_1	cluster830	5pLTR	CHG	0.560976	41
RDR6-EVD_1	cluster830	5pLTR	CG	0.823529	34
RDR6-EVD_1	cluster831	3pLTR	CHH	0.203125	320
RDR6-EVD_1	cluster831	3pLTR	CHG	0.541667	24
RDR6-EVD_1	cluster831	3pLTR	CG	0.727273	22
RDR6-EVD_1	cluster831	5pLTR	CHH	0.36855	407
RDR6-EVD_1	cluster831	5pLTR	CHG	0.568182	44
RDR6-EVD_1	cluster831	5pLTR	CG	0.857143	35
RDR6-EVD_1	cluster832	3pLTR	CHH	0.426644	593
RDR6-EVD_1	cluster832	3pLTR	CHG	0.609756	41
RDR6-EVD_1	cluster832	3pLTR	CG	0.829787	47
RDR6-EVD_1	cluster832	5pLTR	CHH	0.102102	333
RDR6-EVD_1	cluster832	5pLTR	CHG	0.30303	33
RDR6-EVD_1	cluster832	5pLTR	CG	0.541667	24
RDR6-EVD_1	cluster835	3pLTR	CHH	0.164234	274
RDR6-EVD_1	cluster835	3pLTR	CHG	0.416667	12
RDR6-EVD_1	cluster835	3pLTR	CG	0.7	20
RDR6-EVD_1	cluster838	3pLTR	CHH	0.208122	197
RDR6-EVD_1	cluster838	3pLTR	CHG	0.388889	18
RDR6-EVD_1	cluster838	3pLTR	CG	0.5	12
RDR6-EVD_1	cluster838	5pLTR	CHH	0.479167	288
RDR6-EVD_1	cluster838	5pLTR	CHG	0.6	15
RDR6-EVD_1	cluster838	5pLTR	CG	1	22
RDR6-EVD_1	cluster839	3pLTR	CHH	0.151292	271
RDR6-EVD_1	cluster839	3pLTR	CHG	0.375	24
RDR6-EVD_1	cluster839	3pLTR	CG	0.8	20
RDR6-EVD_1	cluster839	5pLTR	CHH	0.133531	337
RDR6-EVD_1	cluster839	5pLTR	CHG	0.30303	33
RDR6-EVD_1	cluster839	5pLTR	CG	0.714286	28
RDR6-EVD_1	cluster845	3pLTR	CHH	0.27673	318
RDR6-EVD_1	cluster845	3pLTR	CHG	0.566667	30
RDR6-EVD_1	cluster845	3pLTR	CG	0.958333	24
RDR6-EVD_1	cluster845	5pLTR	CHH	0.0722022	277
RDR6-EVD_1	cluster845	5pLTR	CHG	0.3	20
RDR6-EVD_1	cluster845	5pLTR	CG	0.740741	27
RDR6-EVD_1	cluster847	3pLTR	CHH	0.279817	218
RDR6-EVD_1	cluster847	3pLTR	CHG	0.666667	15
RDR6-EVD_1	cluster847	3pLTR	CG	1	17
RDR6-EVD_1	cluster847	5pLTR	CHH	0.210145	276
RDR6-EVD_1	cluster847	5pLTR	CHG	0.416667	36
RDR6-EVD_1	cluster847	5pLTR	CG	0.961538	26
RDR6-EVD_1	cluster849	3pLTR	CHH	0.0744337	309
RDR6-EVD_1	cluster849	3pLTR	CHG	0.37931	29
RDR6-EVD_1	cluster849	3pLTR	CG	0.75	24
RDR6-EVD_1	cluster849	5pLTR	CHH	0.229885	435
RDR6-EVD_1	cluster849	5pLTR	CHG	0.590909	44
RDR6-EVD_1	cluster849	5pLTR	CG	0.862069	29
RDR6-EVD_7	cluster1025	3pLTR	CHH	0.444444	216
RDR6-EVD_7	cluster1025	3pLTR	CHG	0.8	10
RDR6-EVD_7	cluster1025	3pLTR	CG	0.944444	18
RDR6-EVD_7	cluster1025	5pLTR	CHH	0.196429	168
RDR6-EVD_7	cluster1025	5pLTR	CHG	0.416667	12
RDR6-EVD_7	cluster1025	5pLTR	CG	0.6	10
RDR6-EVD_7	cluster1026	3pLTR	CHH	0.191837	245
RDR6-EVD_7	cluster1026	3pLTR	CHG	0.454545	11
RDR6-EVD_7	cluster1026	3pLTR	CG	0.588235	17
RDR6-EVD_7	cluster1026	5pLTR	CHH	0.584337	498
RDR6-EVD_7	cluster1026	5pLTR	CHG	0.693878	49
RDR6-EVD_7	cluster1026	5pLTR	CG	0.918919	37
RDR6-EVD_7	cluster1027	3pLTR	CHH	0.493333	225
RDR6-EVD_7	cluster1027	3pLTR	CHG	0.416667	12
RDR6-EVD_7	cluster1027	3pLTR	CG	0.777778	18
RDR6-EVD_7	cluster1027	5pLTR	CHH	0.0735294	204
RDR6-EVD_7	cluster1027	5pLTR	CHG	0.269231	26
RDR6-EVD_7	cluster1027	5pLTR	CG	0.333333	21
RDR6-EVD_7	cluster1031	3pLTR	CHH	0.0655738	366
RDR6-EVD_7	cluster1031	3pLTR	CHG	0.357143	28
RDR6-EVD_7	cluster1031	3pLTR	CG	0.555556	27
RDR6-EVD_7	cluster1031	5pLTR	CHH	0.378378	74
RDR6-EVD_7	cluster1031	5pLTR	CHG	0.363636	11
RDR6-EVD_7	cluster1031	5pLTR	CG	0.714286	7
RDR6-EVD_7	cluster1034	3pLTR	CHH	0.211221	303
RDR6-EVD_7	cluster1034	3pLTR	CHG	0.586207	29
RDR6-EVD_7	cluster1034	3pLTR	CG	0.857143	21
RDR6-EVD_7	cluster1034	5pLTR	CHH	0.124088	274
RDR6-EVD_7	cluster1034	5pLTR	CHG	0.45	20
RDR6-EVD_7	cluster1034	5pLTR	CG	0.578947	19
RDR6-EVD_7	cluster1039	3pLTR	CHH	0.17029	276
RDR6-EVD_7	cluster1039	3pLTR	CHG	0.419355	31
RDR6-EVD_7	cluster1039	3pLTR	CG	0.846154	26
RDR6-EVD_7	cluster1039	5pLTR	CHH	0.208459	331
RDR6-EVD_7	cluster1039	5pLTR	CHG	0.384615	26
RDR6-EVD_7	cluster1039	5pLTR	CG	0.740741	27
RDR6-EVD_7	cluster1040	3pLTR	CHH	0.421488	242
RDR6-EVD_7	cluster1040	3pLTR	CHG	0.652174	23
RDR6-EVD_7	cluster1040	3pLTR	CG	0.818182	22
RDR6-EVD_7	cluster1040	5pLTR	CHH	0.177057	401
RDR6-EVD_7	cluster1040	5pLTR	CHG	0.454545	33
RDR6-EVD_7	cluster1040	5pLTR	CG	0.805556	36
RDR6-EVD_7	cluster1042	3pLTR	CHH	0.195822	383
RDR6-EVD_7	cluster1042	3pLTR	CHG	0.333333	33
RDR6-EVD_7	cluster1042	3pLTR	CG	0.645161	31
RDR6-EVD_7	cluster1042	5pLTR	CHH	0.152439	328
RDR6-EVD_7	cluster1042	5pLTR	CHG	0.7	40
RDR6-EVD_7	cluster1042	5pLTR	CG	0.892857	28
RDR6-EVD_7	cluster855	3pLTR	CHH	0.0375	240
RDR6-EVD_7	cluster855	3pLTR	CHG	0.230769	26
RDR6-EVD_7	cluster855	3pLTR	CG	0.578947	19
RDR6-EVD_7	cluster855	5pLTR	CHH	0.220779	308
RDR6-EVD_7	cluster855	5pLTR	CHG	0.333333	15
RDR6-EVD_7	cluster855	5pLTR	CG	0.851852	27
RDR6-EVD_7	cluster856	3pLTR	CHH	0.223443	273
RDR6-EVD_7	cluster856	3pLTR	CHG	0.517241	29
RDR6-EVD_7	cluster856	3pLTR	CG	0.875	24
RDR6-EVD_7	cluster856	5pLTR	CHH	0.125413	303
RDR6-EVD_7	cluster856	5pLTR	CHG	0.3	30
RDR6-EVD_7	cluster856	5pLTR	CG	0.571429	21
RDR6-EVD_7	cluster863	3pLTR	CHH	0.208531	211
RDR6-EVD_7	cluster863	3pLTR	CHG	0.409091	22
RDR6-EVD_7	cluster863	3pLTR	CG	0.473684	19
RDR6-EVD_7	cluster863	5pLTR	CHH	0.149171	181
RDR6-EVD_7	cluster863	5pLTR	CHG	0.111111	18
RDR6-EVD_7	cluster863	5pLTR	CG	0.823529	17
RDR6-EVD_7	cluster868	3pLTR	CHH	0.2	420
RDR6-EVD_7	cluster868	3pLTR	CHG	0.481481	27
RDR6-EVD_7	cluster868	3pLTR	CG	0.588235	34
RDR6-EVD_7	cluster868	5pLTR	CHH	0.218085	376
RDR6-EVD_7	cluster868	5pLTR	CHG	0.333333	21
RDR6-EVD_7	cluster868	5pLTR	CG	0.75	20
RDR6-EVD_7	cluster894	3pLTR	CHH	0.181507	292
RDR6-EVD_7	cluster894	3pLTR	CHG	0.35	20
RDR6-EVD_7	cluster894	3pLTR	CG	0.538462	26
RDR6-EVD_7	cluster894	5pLTR	CHH	0.153025	281
RDR6-EVD_7	cluster894	5pLTR	CHG	0.318182	22
RDR6-EVD_7	cluster894	5pLTR	CG	0.625	24
RDR6-EVD_7	cluster897	3pLTR	CHH	0.188732	355
RDR6-EVD_7	cluster897	3pLTR	CHG	0.461538	26
RDR6-EVD_7	cluster897	3pLTR	CG	0.592593	27
RDR6-EVD_7	cluster897	5pLTR	CHH	0.155131	419
RDR6-EVD_7	cluster897	5pLTR	CHG	0.457143	35
RDR6-EVD_7	cluster897	5pLTR	CG	0.71875	32
RDR6-EVD_7	cluster903	3pLTR	CHH	0.340426	376
RDR6-EVD_7	cluster903	3pLTR	CHG	0.612903	31
RDR6-EVD_7	cluster903	3pLTR	CG	0.965517	29
RDR6-EVD_7	cluster903	5pLTR	CHH	0.119816	217
RDR6-EVD_7	cluster903	5pLTR	CHG	0.545455	22
RDR6-EVD_7	cluster903	5pLTR	CG	0.818182	22
RDR6-EVD_7	cluster909	3pLTR	CHH	0.152401	479
RDR6-EVD_7	cluster909	3pLTR	CHG	0.344828	29
RDR6-EVD_7	cluster909	3pLTR	CG	0.647059	34
RDR6-EVD_7	cluster909	5pLTR	CHH	0.122244	499
RDR6-EVD_7	cluster909	5pLTR	CHG	0.285714	56
RDR6-EVD_7	cluster909	5pLTR	CG	0.583333	36
RDR6-EVD_7	cluster910	3pLTR	CHH	0.378549	317
RDR6-EVD_7	cluster910	3pLTR	CHG	0.64	25
RDR6-EVD_7	cluster910	3pLTR	CG	1	22
RDR6-EVD_7	cluster910	5pLTR	CHH	0.130802	237
RDR6-EVD_7	cluster910	5pLTR	CHG	0.571429	21
RDR6-EVD_7	cluster910	5pLTR	CG	0.769231	13
RDR6-EVD_7	cluster912	5pLTR	CHH	0.151436	383
RDR6-EVD_7	cluster912	5pLTR	CHG	0.411765	34
RDR6-EVD_7	cluster912	5pLTR	CG	0.677419	31
RDR6-EVD_7	cluster920	3pLTR	CHH	0.245509	167
RDR6-EVD_7	cluster920	3pLTR	CHG	0.421053	19
RDR6-EVD_7	cluster920	3pLTR	CG	0.571429	14
RDR6-EVD_7	cluster920	5pLTR	CHH	0.172414	87
RDR6-EVD_7	cluster920	5pLTR	CHG	0.375	8
RDR6-EVD_7	cluster920	5pLTR	CG	0.2	5
RDR6-EVD_7	cluster922	3pLTR	CHH	0.114155	219
RDR6-EVD_7	cluster922	3pLTR	CHG	0.3125	16
RDR6-EVD_7	cluster922	3pLTR	CG	0.588235	17
RDR6-EVD_7	cluster922	5pLTR	CHH	0.134557	327
RDR6-EVD_7	cluster922	5pLTR	CHG	0.1	20
RDR6-EVD_7	cluster922	5pLTR	CG	0.4	20
RDR6-EVD_7	cluster923	3pLTR	CHH	0.589147	129
RDR6-EVD_7	cluster923	3pLTR	CHG	0.636364	11
RDR6-EVD_7	cluster923	3pLTR	CG	1	7
RDR6-EVD_7	cluster923	5pLTR	CHH	0.00588235	170
RDR6-EVD_7	cluster923	5pLTR	CHG	0	16
RDR6-EVD_7	cluster923	5pLTR	CG	0.375	8
RDR6-EVD_7	cluster924	3pLTR	CHH	0.182119	302
RDR6-EVD_7	cluster924	3pLTR	CHG	0.40625	32
RDR6-EVD_7	cluster924	3pLTR	CG	0.8	20
RDR6-EVD_7	cluster924	5pLTR	CHH	0.125364	343
RDR6-EVD_7	cluster924	5pLTR	CHG	0.35	20
RDR6-EVD_7	cluster924	5pLTR	CG	0.619048	21
RDR6-EVD_7	cluster926	3pLTR	CHH	0.133929	112
RDR6-EVD_7	cluster926	3pLTR	CHG	0.25	8
RDR6-EVD_7	cluster926	3pLTR	CG	0.6	10
RDR6-EVD_7	cluster926	5pLTR	CHH	0.195652	460
RDR6-EVD_7	cluster926	5pLTR	CHG	0.452381	42
RDR6-EVD_7	cluster926	5pLTR	CG	0.875	32
RDR6-EVD_7	cluster935	3pLTR	CHH	0.581301	246
RDR6-EVD_7	cluster935	3pLTR	CHG	0.833333	18
RDR6-EVD_7	cluster935	3pLTR	CG	0.894737	19
RDR6-EVD_7	cluster935	5pLTR	CHH	0.520833	96
RDR6-EVD_7	cluster935	5pLTR	CHG	0.75	8
RDR6-EVD_7	cluster935	5pLTR	CG	0.666667	9
RDR6-EVD_7	cluster942	3pLTR	CHH	0.372197	223
RDR6-EVD_7	cluster942	3pLTR	CHG	0.846154	13
RDR6-EVD_7	cluster942	3pLTR	CG	1	21
RDR6-EVD_7	cluster942	5pLTR	CHH	0.388646	229
RDR6-EVD_7	cluster942	5pLTR	CHG	0.416667	24
RDR6-EVD_7	cluster942	5pLTR	CG	1	20
RDR6-EVD_7	cluster949	3pLTR	CHH	0.422925	253
RDR6-EVD_7	cluster949	3pLTR	CHG	0.692308	13
RDR6-EVD_7	cluster949	3pLTR	CG	0.888889	18
RDR6-EVD_7	cluster949	5pLTR	CHH	0.457082	466
RDR6-EVD_7	cluster949	5pLTR	CHG	0.714286	42
RDR6-EVD_7	cluster949	5pLTR	CG	0.909091	33
RDR6-EVD_7	cluster960	3pLTR	CHH	0.286667	150
RDR6-EVD_7	cluster960	3pLTR	CHG	0.375	16
RDR6-EVD_7	cluster960	3pLTR	CG	0.846154	13
RDR6-EVD_7	cluster960	5pLTR	CHH	0.325203	123
RDR6-EVD_7	cluster960	5pLTR	CHG	0.375	8
RDR6-EVD_7	cluster960	5pLTR	CG	1	10
RDR6-EVD_7	cluster970	3pLTR	CHH	0.0396825	126
RDR6-EVD_7	cluster970	3pLTR	CHG	0.375	16
RDR6-EVD_7	cluster970	3pLTR	CG	0.6	10
RDR6-EVD_7	cluster970	5pLTR	CHH	0.132075	159
RDR6-EVD_7	cluster970	5pLTR	CHG	0.142857	21
RDR6-EVD_7	cluster970	5pLTR	CG	0.705882	17
RDR6-EVD_7	cluster972	3pLTR	CHH	0.274869	382
RDR6-EVD_7	cluster972	3pLTR	CHG	0.35	20
RDR6-EVD_7	cluster972	3pLTR	CG	0.571429	28
RDR6-EVD_7	cluster972	5pLTR	CHH	0.108626	313
RDR6-EVD_7	cluster972	5pLTR	CHG	0.0952381	21
RDR6-EVD_7	cluster972	5pLTR	CG	0.368421	19
RDR6-EVD_7	cluster975	3pLTR	CHH	0.397163	423
RDR6-EVD_7	cluster975	3pLTR	CHG	0.714286	21
RDR6-EVD_7	cluster975	3pLTR	CG	0.944444	36
RDR6-EVD_7	cluster975	5pLTR	CHH	0.2125	320
RDR6-EVD_7	cluster975	5pLTR	CHG	0.5	28
RDR6-EVD_7	cluster975	5pLTR	CG	0.7	20
RDR6-EVD_7	cluster982	3pLTR	CHH	0.279188	197
RDR6-EVD_7	cluster982	3pLTR	CHG	0.166667	6
RDR6-EVD_7	cluster982	3pLTR	CG	0.727273	11
RDR6-EVD_7	cluster982	5pLTR	CHH	0.164948	291
RDR6-EVD_7	cluster982	5pLTR	CHG	0.275862	29
RDR6-EVD_7	cluster982	5pLTR	CG	0.62963	27
RDR6-EVD_7	cluster991	3pLTR	CHH	0.123596	178
RDR6-EVD_7	cluster991	3pLTR	CHG	0.25	16
RDR6-EVD_7	cluster991	3pLTR	CG	0.583333	12
RDR6-EVD_7	cluster991	5pLTR	CHH	0.101449	276
RDR6-EVD_7	cluster991	5pLTR	CHG	0.136364	22
RDR6-EVD_7	cluster991	5pLTR	CG	0.541667	24
RDR6-EVD_7	cluster996	3pLTR	CHH	0.235577	208
RDR6-EVD_7	cluster996	3pLTR	CHG	0.263158	19
RDR6-EVD_7	cluster996	3pLTR	CG	0.823529	17
RDR6-EVD_7	cluster996	5pLTR	CHH	0.183246	191
RDR6-EVD_7	cluster996	5pLTR	CHG	0.357143	14
RDR6-EVD_7	cluster996	5pLTR	CG	0.681818	22
rdr6-EVD_8	cluster1062	3pLTR	CHH	0.00325733	307
rdr6-EVD_8	cluster1062	3pLTR	CHG	0	22
rdr6-EVD_8	cluster1062	3pLTR	CG	0	26
rdr6-EVD_8	cluster1062	5pLTR	CHH	0	341
rdr6-EVD_8	cluster1062	5pLTR	CHG	0	30
rdr6-EVD_8	cluster1062	5pLTR	CG	0	24
rdr6-EVD_8	cluster1067	3pLTR	CHH	0	274
rdr6-EVD_8	cluster1067	3pLTR	CHG	0	19
rdr6-EVD_8	cluster1067	3pLTR	CG	0	21
rdr6-EVD_8	cluster1067	5pLTR	CHH	0	196
rdr6-EVD_8	cluster1067	5pLTR	CHG	0	24
rdr6-EVD_8	cluster1067	5pLTR	CG	0	15
rdr6-EVD_8	cluster1073	5pLTR	CHH	0	146
rdr6-EVD_8	cluster1073	5pLTR	CHG	0	14
rdr6-EVD_8	cluster1073	5pLTR	CG	0	12
rdr6-EVD_8	cluster1081	3pLTR	CHH	0	135
rdr6-EVD_8	cluster1081	3pLTR	CHG	0	11
rdr6-EVD_8	cluster1081	3pLTR	CG	0	14
rdr6-EVD_8	cluster1081	5pLTR	CHH	0	105
rdr6-EVD_8	cluster1081	5pLTR	CHG	0	10
rdr6-EVD_8	cluster1081	5pLTR	CG	0	7
rdr6-EVD_8	cluster1090	3pLTR	CHH	0	116
rdr6-EVD_8	cluster1090	3pLTR	CHG	0	8
rdr6-EVD_8	cluster1090	3pLTR	CG	0	10
rdr6-EVD_8	cluster1090	5pLTR	CHH	0	107
rdr6-EVD_8	cluster1090	5pLTR	CHG	0	6
rdr6-EVD_8	cluster1090	5pLTR	CG	0	8
rdr6-EVD_8	cluster1123	3pLTR	CHH	0.00882353	340
rdr6-EVD_8	cluster1123	3pLTR	CHG	0	26
rdr6-EVD_8	cluster1123	3pLTR	CG	0	27
rdr6-EVD_8	cluster1123	5pLTR	CHH	0	303
rdr6-EVD_8	cluster1123	5pLTR	CHG	0	16
rdr6-EVD_8	cluster1123	5pLTR	CG	0	27
rdr6-EVD_8	cluster1133	3pLTR	CHH	0	300
rdr6-EVD_8	cluster1133	3pLTR	CHG	0	22
rdr6-EVD_8	cluster1133	3pLTR	CG	0	24
rdr6-EVD_8	cluster1133	5pLTR	CHH	0.00425532	235
rdr6-EVD_8	cluster1133	5pLTR	CHG	0	15
rdr6-EVD_8	cluster1133	5pLTR	CG	0.333333	24
rdr6-EVD_8	cluster1166	3pLTR	CHH	0	102
rdr6-EVD_8	cluster1166	3pLTR	CHG	0	11
rdr6-EVD_8	cluster1166	3pLTR	CG	0	9
rdr6-EVD_8	cluster1166	5pLTR	CHH	0	137
rdr6-EVD_8	cluster1166	5pLTR	CHG	0	10
rdr6-EVD_8	cluster1166	5pLTR	CG	0	7
rdr6-EVD_8	cluster1192	3pLTR	CHH	0	197
rdr6-EVD_8	cluster1192	3pLTR	CHG	0	19
rdr6-EVD_8	cluster1192	3pLTR	CG	0	19
rdr6-EVD_8	cluster1192	5pLTR	CHH	0	127
rdr6-EVD_8	cluster1192	5pLTR	CHG	0	6
rdr6-EVD_8	cluster1192	5pLTR	CG	0	4
rdr6-EVD_8	cluster1197	3pLTR	CHH	0	179
rdr6-EVD_8	cluster1197	3pLTR	CHG	0	11
rdr6-EVD_8	cluster1197	3pLTR	CG	0	13
rdr6-EVD_8	cluster1197	5pLTR	CHH	0	179
rdr6-EVD_8	cluster1197	5pLTR	CHG	0	11
rdr6-EVD_8	cluster1197	5pLTR	CG	0	9
rdr6-EVD_8	cluster1198	3pLTR	CHH	0	220
rdr6-EVD_8	cluster1198	3pLTR	CHG	0	18
rdr6-EVD_8	cluster1198	3pLTR	CG	0	13
rdr6-EVD_8	cluster1198	5pLTR	CHH	0	272
rdr6-EVD_8	cluster1198	5pLTR	CHG	0	21
rdr6-EVD_8	cluster1198	5pLTR	CG	0	19
rdr6-EVD_8	cluster1209	3pLTR	CHH	0	157
rdr6-EVD_8	cluster1209	3pLTR	CHG	0	13
rdr6-EVD_8	cluster1209	3pLTR	CG	0	15
rdr6-EVD_8	cluster1209	5pLTR	CHH	0.0083682	239
rdr6-EVD_8	cluster1209	5pLTR	CHG	0	24
rdr6-EVD_8	cluster1209	5pLTR	CG	0.526316	19
rdr6-EVD_8	cluster1216	3pLTR	CHH	0	288
rdr6-EVD_8	cluster1216	3pLTR	CHG	0	30
rdr6-EVD_8	cluster1216	3pLTR	CG	0.0526316	19
rdr6-EVD_8	cluster1230	3pLTR	CHH	0	196
rdr6-EVD_8	cluster1230	3pLTR	CHG	0	17
rdr6-EVD_8	cluster1230	3pLTR	CG	0	15
rdr6-EVD_8	cluster1230	5pLTR	CHH	0	227
rdr6-EVD_8	cluster1230	5pLTR	CHG	0	19
rdr6-EVD_8	cluster1230	5pLTR	CG	0.117647	17
rdr6-EVD_8	cluster1238	3pLTR	CHH	0.027972	143
rdr6-EVD_8	cluster1238	3pLTR	CHG	0.0625	16
rdr6-EVD_8	cluster1238	3pLTR	CG	0.533333	15
rdr6-EVD_8	cluster1238	5pLTR	CHH	0.0428571	70
rdr6-EVD_8	cluster1238	5pLTR	CHG	0	8
rdr6-EVD_8	cluster1238	5pLTR	CG	0.833333	6
rdr6-EVD_8	cluster1249	3pLTR	CHH	0	241
rdr6-EVD_8	cluster1249	3pLTR	CHG	0	28
rdr6-EVD_8	cluster1249	3pLTR	CG	0.12	25
rdr6-EVD_8	cluster1249	5pLTR	CHH	0	163
rdr6-EVD_8	cluster1249	5pLTR	CHG	0	19
rdr6-EVD_8	cluster1249	5pLTR	CG	0	17
rdr6-EVD_8	cluster1275	3pLTR	CHH	0	367
rdr6-EVD_8	cluster1275	3pLTR	CHG	0	32
rdr6-EVD_8	cluster1275	3pLTR	CG	0	33
rdr6-EVD_8	cluster1288	3pLTR	CHH	0	144
rdr6-EVD_8	cluster1288	3pLTR	CHG	0	17
rdr6-EVD_8	cluster1288	3pLTR	CG	0	14
rdr6-EVD_8	cluster1288	5pLTR	CHH	0	197
rdr6-EVD_8	cluster1288	5pLTR	CHG	0	14
rdr6-EVD_8	cluster1288	5pLTR	CG	0	15
rdr6-EVD_8	cluster1290	3pLTR	CHH	0	92
rdr6-EVD_8	cluster1290	3pLTR	CHG	0	3
rdr6-EVD_8	cluster1290	3pLTR	CG	0	7
rdr6-EVD_8	cluster1290	5pLTR	CHH	0	149
rdr6-EVD_8	cluster1290	5pLTR	CHG	0	15
rdr6-EVD_8	cluster1290	5pLTR	CG	0	14
rdr6-EVD_8	cluster1325	3pLTR	CHH	0	351
rdr6-EVD_8	cluster1325	3pLTR	CHG	0	25
rdr6-EVD_8	cluster1325	3pLTR	CG	0	21
rdr6-EVD_8	cluster1325	5pLTR	CHH	0	143
rdr6-EVD_8	cluster1325	5pLTR	CHG	0	16
rdr6-EVD_8	cluster1325	5pLTR	CG	0	17
rdr6-EVD_8	cluster1338	3pLTR	CHH	0.0104948	667
rdr6-EVD_8	cluster1338	3pLTR	CHG	0.0222222	45
rdr6-EVD_8	cluster1338	3pLTR	CG	0.0666667	45
rdr6-EVD_8	cluster1338	5pLTR	CHH	0.0315315	444
rdr6-EVD_8	cluster1338	5pLTR	CHG	0	31
rdr6-EVD_8	cluster1338	5pLTR	CG	0.342105	38
rdr6-EVD_8	cluster1343	3pLTR	CHH	0	157
rdr6-EVD_8	cluster1343	3pLTR	CHG	0	11
rdr6-EVD_8	cluster1343	3pLTR	CG	0	10
rdr6-EVD_8	cluster1343	5pLTR	CHH	0	208
rdr6-EVD_8	cluster1343	5pLTR	CHG	0	20
rdr6-EVD_8	cluster1343	5pLTR	CG	0	15
rdr6-EVD_8	cluster1346	3pLTR	CHH	0	128
rdr6-EVD_8	cluster1346	3pLTR	CHG	0	8
rdr6-EVD_8	cluster1346	3pLTR	CG	0	11
rdr6-EVD_8	cluster1346	5pLTR	CHH	0	75
rdr6-EVD_8	cluster1346	5pLTR	CHG	0	5
rdr6-EVD_8	cluster1346	5pLTR	CG	0.125	8
rdr6-EVD_8	cluster1349	3pLTR	CHH	0	331
rdr6-EVD_8	cluster1349	3pLTR	CHG	0	22
rdr6-EVD_8	cluster1349	3pLTR	CG	0	25
rdr6-EVD_8	cluster1349	5pLTR	CHH	0.00211864	472
rdr6-EVD_8	cluster1349	5pLTR	CHG	0	51
rdr6-EVD_8	cluster1349	5pLTR	CG	0.027027	37
rdr6-EVD_8	cluster1350	3pLTR	CHH	0.00468384	427
rdr6-EVD_8	cluster1350	3pLTR	CHG	0	29
rdr6-EVD_8	cluster1350	3pLTR	CG	0	32
rdr6-EVD_8	cluster1350	5pLTR	CHH	0	415
rdr6-EVD_8	cluster1350	5pLTR	CHG	0	32
rdr6-EVD_8	cluster1350	5pLTR	CG	0	41
rdr6-EVD_8	cluster1353	3pLTR	CHH	0	413
rdr6-EVD_8	cluster1353	3pLTR	CHG	0	22
rdr6-EVD_8	cluster1353	3pLTR	CG	0	24
rdr6-EVD_8	cluster1353	5pLTR	CHH	0	345
rdr6-EVD_8	cluster1353	5pLTR	CHG	0	23
rdr6-EVD_8	cluster1353	5pLTR	CG	0	26
rdr6-EVD_8	cluster1356	3pLTR	CHH	0	321
rdr6-EVD_8	cluster1356	3pLTR	CHG	0	23
rdr6-EVD_8	cluster1356	3pLTR	CG	0	19
rdr6-EVD_8	cluster1356	5pLTR	CHH	0	289
rdr6-EVD_8	cluster1356	5pLTR	CHG	0	20
rdr6-EVD_8	cluster1356	5pLTR	CG	0	18
rdr6-EVD_8	cluster1366	3pLTR	CHH	0.0026738	374
rdr6-EVD_8	cluster1366	3pLTR	CHG	0	28
rdr6-EVD_8	cluster1366	3pLTR	CG	0	26
rdr6-EVD_8	cluster1366	5pLTR	CHH	0	171
rdr6-EVD_8	cluster1366	5pLTR	CHG	0	16
rdr6-EVD_8	cluster1366	5pLTR	CG	0.0769231	13
rdr6-EVD_8	cluster1372	3pLTR	CHH	0	296
rdr6-EVD_8	cluster1372	3pLTR	CHG	0	20
rdr6-EVD_8	cluster1372	3pLTR	CG	0	25
rdr6-EVD_8	cluster1372	5pLTR	CHH	0.00483092	207
rdr6-EVD_8	cluster1372	5pLTR	CHG	0	17
rdr6-EVD_8	cluster1372	5pLTR	CG	0.692308	13
rdr6-EVD_5	cluster1391	3pLTR	CHH	0.555556	126
rdr6-EVD_5	cluster1391	3pLTR	CHG	0.875	8
rdr6-EVD_5	cluster1391	3pLTR	CG	1	7
rdr6-EVD_5	cluster1391	5pLTR	CHH	0.275591	127
rdr6-EVD_5	cluster1391	5pLTR	CHG	0.777778	9
rdr6-EVD_5	cluster1391	5pLTR	CG	0.5	10
rdr6-EVD_5	cluster1395	3pLTR	CHH	0.39604	101
rdr6-EVD_5	cluster1395	3pLTR	CHG	0.571429	7
rdr6-EVD_5	cluster1395	3pLTR	CG	0.833333	6
rdr6-EVD_5	cluster1395	5pLTR	CHH	0.15	20
rdr6-EVD_5	cluster1395	5pLTR	CHG	0.666667	3
rdr6-EVD_5	cluster1395	5pLTR	CG	1	4
rdr6-EVD_5	cluster1400	3pLTR	CHH	0.477477	222
rdr6-EVD_5	cluster1400	3pLTR	CHG	0.571429	14
rdr6-EVD_5	cluster1400	3pLTR	CG	0.882353	17
rdr6-EVD_5	cluster1400	5pLTR	CHH	0.410169	295
rdr6-EVD_5	cluster1400	5pLTR	CHG	0.666667	24
rdr6-EVD_5	cluster1400	5pLTR	CG	0.833333	24
rdr6-EVD_5	cluster1404	3pLTR	CHH	0.521008	119
rdr6-EVD_5	cluster1404	3pLTR	CHG	0.875	8
rdr6-EVD_5	cluster1404	3pLTR	CG	0.714286	7
rdr6-EVD_5	cluster1404	5pLTR	CHH	0.590747	281
rdr6-EVD_5	cluster1404	5pLTR	CHG	0.846154	26
rdr6-EVD_5	cluster1404	5pLTR	CG	0.772727	22
rdr6-EVD_5	cluster1405	3pLTR	CHH	0.0224719	89
rdr6-EVD_5	cluster1405	3pLTR	CHG	0.285714	7
rdr6-EVD_5	cluster1405	3pLTR	CG	0.6	5
rdr6-EVD_5	cluster1405	5pLTR	CHH	0.0625	64
rdr6-EVD_5	cluster1405	5pLTR	CHG	0.222222	9
rdr6-EVD_5	cluster1405	5pLTR	CG	0.5	4
rdr6-EVD_5	cluster1406	3pLTR	CHH	0.710145	69
rdr6-EVD_5	cluster1406	3pLTR	CHG	1	5
rdr6-EVD_5	cluster1406	3pLTR	CG	1	2
rdr6-EVD_5	cluster1406	5pLTR	CHH	0.0689655	174
rdr6-EVD_5	cluster1406	5pLTR	CHG	0	8
rdr6-EVD_5	cluster1406	5pLTR	CG	0.111111	9
rdr6-EVD_5	cluster1408	3pLTR	CHH	0.600775	258
rdr6-EVD_5	cluster1408	3pLTR	CHG	0.529412	17
rdr6-EVD_5	cluster1408	3pLTR	CG	0.8	15
rdr6-EVD_5	cluster1408	5pLTR	CHH	0.203883	103
rdr6-EVD_5	cluster1408	5pLTR	CHG	0.363636	11
rdr6-EVD_5	cluster1408	5pLTR	CG	0.636364	11
rdr6-EVD_5	cluster1410	3pLTR	CHH	0.583691	233
rdr6-EVD_5	cluster1410	3pLTR	CHG	0.526316	19
rdr6-EVD_5	cluster1410	3pLTR	CG	0.823529	17
rdr6-EVD_5	cluster1410	5pLTR	CHH	0.196262	107
rdr6-EVD_5	cluster1410	5pLTR	CHG	0.125	8
rdr6-EVD_5	cluster1410	5pLTR	CG	0.5	8
rdr6-EVD_5	cluster1411	3pLTR	CHH	0.193717	191
rdr6-EVD_5	cluster1411	3pLTR	CHG	0.555556	18
rdr6-EVD_5	cluster1411	3pLTR	CG	0.5625	16
rdr6-EVD_5	cluster1411	5pLTR	CHH	0.0582192	292
rdr6-EVD_5	cluster1411	5pLTR	CHG	0.210526	19
rdr6-EVD_5	cluster1411	5pLTR	CG	0.681818	22
rdr6-EVD_5	cluster1450	3pLTR	CHH	0.209459	148
rdr6-EVD_5	cluster1450	3pLTR	CHG	0.777778	9
rdr6-EVD_5	cluster1450	3pLTR	CG	0.375	16
rdr6-EVD_5	cluster1450	5pLTR	CHH	0.303571	112
rdr6-EVD_5	cluster1450	5pLTR	CHG	0.8	5
rdr6-EVD_5	cluster1450	5pLTR	CG	0.636364	11
rdr6-EVD_5	cluster1455	5pLTR	CHH	0.389381	113
rdr6-EVD_5	cluster1455	5pLTR	CHG	0.454545	11
rdr6-EVD_5	cluster1455	5pLTR	CG	0.6	10
rdr6-EVD_5	cluster1456	3pLTR	CHH	0.0294118	204
rdr6-EVD_5	cluster1456	3pLTR	CHG	0.166667	12
rdr6-EVD_5	cluster1456	3pLTR	CG	0.266667	15
rdr6-EVD_5	cluster1456	5pLTR	CHH	0	206
rdr6-EVD_5	cluster1456	5pLTR	CHG	0.0909091	11
rdr6-EVD_5	cluster1456	5pLTR	CG	0.285714	14
rdr6-EVD_5	cluster1481	3pLTR	CHH	0.647887	142
rdr6-EVD_5	cluster1481	3pLTR	CHG	0.916667	12
rdr6-EVD_5	cluster1481	3pLTR	CG	0.916667	12
rdr6-EVD_5	cluster1481	5pLTR	CHH	0.486486	185
rdr6-EVD_5	cluster1481	5pLTR	CHG	0.714286	14
rdr6-EVD_5	cluster1481	5pLTR	CG	0.692308	13
rdr6-EVD_5	cluster1484	3pLTR	CHH	0.189873	79
rdr6-EVD_5	cluster1484	3pLTR	CHG	0.6	10
rdr6-EVD_5	cluster1484	3pLTR	CG	0.833333	6
rdr6-EVD_5	cluster1484	5pLTR	CHH	0.40678	118
rdr6-EVD_5	cluster1484	5pLTR	CHG	0.75	4
rdr6-EVD_5	cluster1484	5pLTR	CG	0.444444	9
rdr6-EVD_5	cluster1495	3pLTR	CHH	0.0177515	169
rdr6-EVD_5	cluster1495	3pLTR	CHG	0	13
rdr6-EVD_5	cluster1495	3pLTR	CG	0.0625	16
rdr6-EVD_5	cluster1495	5pLTR	CHH	0	56
rdr6-EVD_5	cluster1495	5pLTR	CHG	0	4
rdr6-EVD_5	cluster1495	5pLTR	CG	0	5
rdr6-EVD_5	cluster1498	3pLTR	CHH	0	187
rdr6-EVD_5	cluster1498	3pLTR	CHG	0.111111	18
rdr6-EVD_5	cluster1498	3pLTR	CG	0.176471	17
rdr6-EVD_5	cluster1498	5pLTR	CHH	0.0265152	264
rdr6-EVD_5	cluster1498	5pLTR	CHG	0.0769231	13
rdr6-EVD_5	cluster1498	5pLTR	CG	0.142857	14
rdr6-EVD_5	cluster1511	3pLTR	CHH	0.422535	213
rdr6-EVD_5	cluster1511	3pLTR	CHG	0.55	20
rdr6-EVD_5	cluster1511	3pLTR	CG	0.736842	19
rdr6-EVD_5	cluster1511	5pLTR	CHH	0.196532	173
rdr6-EVD_5	cluster1511	5pLTR	CHG	0.333333	12
rdr6-EVD_5	cluster1511	5pLTR	CG	0.25	8
rdr6-EVD_5	cluster1512	3pLTR	CHH	0.172414	232
rdr6-EVD_5	cluster1512	3pLTR	CHG	0.4375	16
rdr6-EVD_5	cluster1512	3pLTR	CG	0.25	20
rdr6-EVD_5	cluster1512	5pLTR	CHH	0.103896	77
rdr6-EVD_5	cluster1512	5pLTR	CHG	0	7
rdr6-EVD_5	cluster1512	5pLTR	CG	0.285714	7
rdr6-EVD_5	cluster1520	3pLTR	CHH	0.292135	89
rdr6-EVD_5	cluster1520	3pLTR	CHG	0.111111	9
rdr6-EVD_5	cluster1520	3pLTR	CG	0.777778	9
rdr6-EVD_5	cluster1520	5pLTR	CHH	0.0833333	84
rdr6-EVD_5	cluster1520	5pLTR	CHG	0.571429	7
rdr6-EVD_5	cluster1520	5pLTR	CG	0.666667	6
rdr6-EVD_5	cluster1523	3pLTR	CHH	0	80
rdr6-EVD_5	cluster1523	3pLTR	CHG	0.142857	7
rdr6-EVD_5	cluster1523	3pLTR	CG	0	6
rdr6-EVD_5	cluster1523	5pLTR	CHH	0.688889	90
rdr6-EVD_5	cluster1523	5pLTR	CHG	0.4	5
rdr6-EVD_5	cluster1523	5pLTR	CG	0.714286	7
rdr6-EVD_5	cluster1526	3pLTR	CHH	0.306931	101
rdr6-EVD_5	cluster1526	3pLTR	CHG	0.571429	7
rdr6-EVD_5	cluster1526	3pLTR	CG	0.625	8
rdr6-EVD_5	cluster1526	5pLTR	CHH	0.47561	164
rdr6-EVD_5	cluster1526	5pLTR	CHG	1	16
rdr6-EVD_5	cluster1526	5pLTR	CG	0.909091	11
rdr6-EVD_5	cluster1532	3pLTR	CHH	0.0818966	232
rdr6-EVD_5	cluster1532	3pLTR	CHG	0.3125	16
rdr6-EVD_5	cluster1532	3pLTR	CG	0.307692	13
rdr6-EVD_5	cluster1532	5pLTR	CHH	0.105691	123
rdr6-EVD_5	cluster1532	5pLTR	CHG	0.333333	18
rdr6-EVD_5	cluster1532	5pLTR	CG	0.615385	13
rdr6-EVD_5	cluster1540	3pLTR	CHH	0.487562	201
rdr6-EVD_5	cluster1540	3pLTR	CHG	0.636364	11
rdr6-EVD_5	cluster1540	3pLTR	CG	0.8	15
rdr6-EVD_5	cluster1540	5pLTR	CHH	0.623967	242
rdr6-EVD_5	cluster1540	5pLTR	CHG	0.692308	26
rdr6-EVD_5	cluster1540	5pLTR	CG	0.578947	19
rdr6-EVD_5	cluster1546	3pLTR	CHH	0.226519	181
rdr6-EVD_5	cluster1546	3pLTR	CHG	0.357143	14
rdr6-EVD_5	cluster1546	3pLTR	CG	0.5	12
rdr6-EVD_5	cluster1546	5pLTR	CHH	0.361809	199
rdr6-EVD_5	cluster1546	5pLTR	CHG	0.428571	14
rdr6-EVD_5	cluster1546	5pLTR	CG	0.4375	16
rdr6-EVD_5	cluster1557	3pLTR	CHH	0.12037	108
rdr6-EVD_5	cluster1557	3pLTR	CHG	0.5	14
rdr6-EVD_5	cluster1557	3pLTR	CG	0.846154	13
rdr6-EVD_5	cluster1557	5pLTR	CHH	0.375427	293
rdr6-EVD_5	cluster1557	5pLTR	CHG	0.571429	14
rdr6-EVD_5	cluster1557	5pLTR	CG	0.882353	17
rdr6-EVD_5	cluster1560	3pLTR	CHH	0.144981	269
rdr6-EVD_5	cluster1560	3pLTR	CHG	0.5	20
rdr6-EVD_5	cluster1560	3pLTR	CG	0.444444	18
rdr6-EVD_5	cluster1560	5pLTR	CHH	0.176991	226
rdr6-EVD_5	cluster1560	5pLTR	CHG	0.333333	18
rdr6-EVD_5	cluster1560	5pLTR	CG	0.5	10
rdr6-EVD_5	cluster1566	3pLTR	CHH	0.15	240
rdr6-EVD_5	cluster1566	3pLTR	CHG	0.294118	17
rdr6-EVD_5	cluster1566	3pLTR	CG	0.470588	17
rdr6-EVD_5	cluster1566	5pLTR	CHH	0.107527	186
rdr6-EVD_5	cluster1566	5pLTR	CHG	0.1	20
rdr6-EVD_5	cluster1566	5pLTR	CG	0.1	10
rdr6-EVD_5	cluster1573	3pLTR	CHH	0.429379	354
rdr6-EVD_5	cluster1573	3pLTR	CHG	0.782609	23
rdr6-EVD_5	cluster1573	3pLTR	CG	0.548387	31
rdr6-EVD_5	cluster1573	5pLTR	CHH	0.833333	114
rdr6-EVD_5	cluster1573	5pLTR	CHG	0.7	10
rdr6-EVD_5	cluster1573	5pLTR	CG	0.555556	9
rdr6-EVD_5	cluster1591	3pLTR	CHH	0.623188	69
rdr6-EVD_5	cluster1591	3pLTR	CHG	0.555556	9
rdr6-EVD_5	cluster1591	3pLTR	CG	0.857143	7
rdr6-EVD_5	cluster1591	5pLTR	CHH	0.217822	101
rdr6-EVD_5	cluster1591	5pLTR	CHG	0.4	5
rdr6-EVD_5	cluster1591	5pLTR	CG	0.4	5
rdr6-EVD_5	cluster1592	3pLTR	CHH	0.0994475	181
rdr6-EVD_5	cluster1592	3pLTR	CHG	0.3	10
rdr6-EVD_5	cluster1592	3pLTR	CG	0.235294	17
rdr6-EVD_5	cluster1592	5pLTR	CHH	0.355469	256
rdr6-EVD_5	cluster1592	5pLTR	CHG	0.473684	19
rdr6-EVD_5	cluster1592	5pLTR	CG	0.636364	22
rdr6-EVD_5	cluster1599	3pLTR	CHH	0.103093	97
rdr6-EVD_5	cluster1599	3pLTR	CHG	0.5	12
rdr6-EVD_5	cluster1599	3pLTR	CG	0.666667	6
rdr6-EVD_5	cluster1599	5pLTR	CHH	0.174721	269
rdr6-EVD_5	cluster1599	5pLTR	CHG	0.411765	17
rdr6-EVD_5	cluster1599	5pLTR	CG	0.6	15
rdr6-EVD_5	cluster1601	3pLTR	CHH	0.0652174	184
rdr6-EVD_5	cluster1601	3pLTR	CHG	0.125	16
rdr6-EVD_5	cluster1601	3pLTR	CG	0.307692	13
rdr6-EVD_5	cluster1601	5pLTR	CHH	0.35533	197
rdr6-EVD_5	cluster1601	5pLTR	CHG	0.518519	27
rdr6-EVD_5	cluster1601	5pLTR	CG	0.47619	21
rdr6-EVD_5	cluster1614	3pLTR	CHH	0.39196	199
rdr6-EVD_5	cluster1614	3pLTR	CHG	0.647059	17
rdr6-EVD_5	cluster1614	3pLTR	CG	0.666667	12
rdr6-EVD_5	cluster1614	5pLTR	CHH	0.30198	202
rdr6-EVD_5	cluster1614	5pLTR	CHG	0.444444	18
rdr6-EVD_5	cluster1614	5pLTR	CG	0.933333	15
rdr6-EVD_5	cluster1615	3pLTR	CHH	0	251
rdr6-EVD_5	cluster1615	3pLTR	CHG	0	23
rdr6-EVD_5	cluster1615	3pLTR	CG	0.105263	19
rdr6-EVD_5	cluster1627	3pLTR	CHH	0.0883721	215
rdr6-EVD_5	cluster1627	3pLTR	CHG	0.227273	22
rdr6-EVD_5	cluster1627	3pLTR	CG	0.45	20
rdr6-EVD_5	cluster1627	5pLTR	CHH	0.0233645	214
rdr6-EVD_5	cluster1627	5pLTR	CHG	0	16
rdr6-EVD_5	cluster1627	5pLTR	CG	0.578947	19
rdr6-EVD_5	cluster1628	3pLTR	CHH	0.333333	24
rdr6-EVD_5	cluster1628	3pLTR	CHG	0	1
rdr6-EVD_5	cluster1628	3pLTR	CG	1	1
rdr6-EVD_5	cluster1628	5pLTR	CHH	0.0412844	218
rdr6-EVD_5	cluster1628	5pLTR	CHG	0.125	24
rdr6-EVD_5	cluster1628	5pLTR	CG	0.117647	17
rdr6-EVD_5	cluster1633	3pLTR	CHH	0.302083	96
rdr6-EVD_5	cluster1633	3pLTR	CHG	0.4	5
rdr6-EVD_5	cluster1633	3pLTR	CG	0.5	8
rdr6-EVD_5	cluster1633	5pLTR	CHH	0.0826446	363
rdr6-EVD_5	cluster1633	5pLTR	CHG	0.321429	28
rdr6-EVD_5	cluster1633	5pLTR	CG	0.588235	17
rdr6-EVD_5	cluster1636	3pLTR	CHH	0.231214	173
rdr6-EVD_5	cluster1636	3pLTR	CHG	0.642857	14
rdr6-EVD_5	cluster1636	3pLTR	CG	0.615385	13
rdr6-EVD_5	cluster1636	5pLTR	CHH	0.176923	260
rdr6-EVD_5	cluster1636	5pLTR	CHG	0.222222	27
rdr6-EVD_5	cluster1636	5pLTR	CG	0.222222	18
rdr6-EVD_5	cluster1640	3pLTR	CHH	0.333333	219
rdr6-EVD_5	cluster1640	3pLTR	CHG	0.529412	17
rdr6-EVD_5	cluster1640	3pLTR	CG	0.5	22
rdr6-EVD_5	cluster1640	5pLTR	CHH	0.417722	237
rdr6-EVD_5	cluster1640	5pLTR	CHG	0.6	10
rdr6-EVD_5	cluster1640	5pLTR	CG	0.470588	17
rdr6-EVD_5	cluster1642	3pLTR	CHH	0.102273	352
rdr6-EVD_5	cluster1642	3pLTR	CHG	0.230769	26
rdr6-EVD_5	cluster1642	3pLTR	CG	0.310345	29
rdr6-EVD_5	cluster1642	5pLTR	CHH	0.366013	153
rdr6-EVD_5	cluster1642	5pLTR	CHG	0.307692	13
rdr6-EVD_5	cluster1642	5pLTR	CG	0.153846	13
rdr6-EVD_5	cluster1643	3pLTR	CHH	0.169565	230
rdr6-EVD_5	cluster1643	3pLTR	CHG	0.333333	21
rdr6-EVD_5	cluster1643	3pLTR	CG	0.631579	19
rdr6-EVD_5	cluster1643	5pLTR	CHH	0.048	250
rdr6-EVD_5	cluster1643	5pLTR	CHG	0.166667	24
rdr6-EVD_5	cluster1643	5pLTR	CG	0.294118	17
rdr6-EVD_5	cluster1649	3pLTR	CHH	0.111111	99
rdr6-EVD_5	cluster1649	3pLTR	CHG	0.875	8
rdr6-EVD_5	cluster1649	3pLTR	CG	0.909091	11
rdr6-EVD_5	cluster1649	5pLTR	CHH	0.0655022	229
rdr6-EVD_5	cluster1649	5pLTR	CHG	0	21
rdr6-EVD_5	cluster1649	5pLTR	CG	0	13
rdr6-EVD_5	cluster1653	3pLTR	CHH	0.184783	92
rdr6-EVD_5	cluster1653	3pLTR	CHG	0.125	8
rdr6-EVD_5	cluster1653	3pLTR	CG	0	9
rdr6-EVD_5	cluster1653	5pLTR	CHH	0.209524	105
rdr6-EVD_5	cluster1653	5pLTR	CHG	0.454545	11
rdr6-EVD_5	cluster1653	5pLTR	CG	0.5	6
rdr6-EVD_5	cluster1656	3pLTR	CHH	0.170068	294
rdr6-EVD_5	cluster1656	3pLTR	CHG	0.363636	33
rdr6-EVD_5	cluster1656	3pLTR	CG	0.482759	29
rdr6-EVD_5	cluster1656	5pLTR	CHH	0.359281	167
rdr6-EVD_5	cluster1656	5pLTR	CHG	0.375	16
rdr6-EVD_5	cluster1656	5pLTR	CG	0.538462	13
rdr6-EVD_5	cluster1658	3pLTR	CHH	0.461538	39
rdr6-EVD_5	cluster1658	3pLTR	CHG	0.6	5
rdr6-EVD_5	cluster1658	3pLTR	CG	0.166667	6
rdr6-EVD_5	cluster1658	5pLTR	CHH	0.451923	104
rdr6-EVD_5	cluster1658	5pLTR	CHG	1	3
rdr6-EVD_5	cluster1658	5pLTR	CG	0.714286	7
rdr6-EVD_5	cluster1661	3pLTR	CHH	0.150442	113
rdr6-EVD_5	cluster1661	3pLTR	CHG	0.142857	7
rdr6-EVD_5	cluster1661	3pLTR	CG	0.222222	9
rdr6-EVD_5	cluster1661	5pLTR	CHH	0.878049	82
rdr6-EVD_5	cluster1661	5pLTR	CHG	1	7
rdr6-EVD_5	cluster1661	5pLTR	CG	0.666667	6
rdr6-EVD_5	cluster1670	3pLTR	CHH	0.274725	91
rdr6-EVD_5	cluster1670	3pLTR	CHG	0.75	8
rdr6-EVD_5	cluster1670	3pLTR	CG	0.363636	11
rdr6-EVD_5	cluster1670	5pLTR	CHH	0.122222	180
rdr6-EVD_5	cluster1670	5pLTR	CHG	0.0909091	11
rdr6-EVD_5	cluster1670	5pLTR	CG	0.0769231	13
rdr6-EVD_5	cluster1687	3pLTR	CHH	0.371429	105
rdr6-EVD_5	cluster1687	3pLTR	CHG	0.727273	11
rdr6-EVD_5	cluster1687	3pLTR	CG	0.875	8
rdr6-EVD_5	cluster1687	5pLTR	CHH	0	127
rdr6-EVD_5	cluster1687	5pLTR	CHG	0	7
rdr6-EVD_5	cluster1687	5pLTR	CG	0	8
rdr6-EVD_5	cluster1691	3pLTR	CHH	0.150376	133
rdr6-EVD_5	cluster1691	3pLTR	CHG	0.2	10
rdr6-EVD_5	cluster1691	3pLTR	CG	0.2	10
rdr6-EVD_5	cluster1691	5pLTR	CHH	0.156028	141
rdr6-EVD_5	cluster1691	5pLTR	CHG	0.538462	13
rdr6-EVD_5	cluster1691	5pLTR	CG	0.8	10
rdr6-EVD_5	cluster1698	3pLTR	CHH	0.0671141	149
rdr6-EVD_5	cluster1698	3pLTR	CHG	0	11
rdr6-EVD_5	cluster1698	3pLTR	CG	0.0909091	11
rdr6-EVD_5	cluster1698	5pLTR	CHH	0.0344828	203
rdr6-EVD_5	cluster1698	5pLTR	CHG	0	11
rdr6-EVD_5	cluster1698	5pLTR	CG	0.571429	14
rdr6-EVD_5	cluster1706	3pLTR	CHH	0.23301	206
rdr6-EVD_5	cluster1706	3pLTR	CHG	0.411765	17
rdr6-EVD_5	cluster1706	3pLTR	CG	0.4	15
rdr6-EVD_5	cluster1706	5pLTR	CHH	0.525316	158
rdr6-EVD_5	cluster1706	5pLTR	CHG	0.533333	15
rdr6-EVD_5	cluster1706	5pLTR	CG	0.769231	13
rdr6-EVD_5	cluster1714	3pLTR	CHH	0.0373832	107
rdr6-EVD_5	cluster1714	3pLTR	CHG	0	5
rdr6-EVD_5	cluster1714	3pLTR	CG	0.5	8
rdr6-EVD_5	cluster1714	5pLTR	CHH	0.0394737	152
rdr6-EVD_5	cluster1714	5pLTR	CHG	0	6
rdr6-EVD_5	cluster1714	5pLTR	CG	0.6	15
rdr6-EVD_5	cluster1718	3pLTR	CHH	0.201493	268
rdr6-EVD_5	cluster1718	3pLTR	CHG	0.473684	19
rdr6-EVD_5	cluster1718	3pLTR	CG	0.666667	18
rdr6-EVD_5	cluster1718	5pLTR	CHH	0.313869	137
rdr6-EVD_5	cluster1718	5pLTR	CHG	0.533333	15
rdr6-EVD_5	cluster1718	5pLTR	CG	0.363636	11
rdr6-EVD_5	cluster1724	3pLTR	CHH	0.204545	88
rdr6-EVD_5	cluster1724	3pLTR	CHG	0.545455	11
rdr6-EVD_5	cluster1724	3pLTR	CG	0.636364	11
rdr6-EVD_5	cluster1724	5pLTR	CHH	0.543478	46
rdr6-EVD_5	cluster1724	5pLTR	CHG	0.714286	7
rdr6-EVD_5	cluster1724	5pLTR	CG	0.4	5
rdr6-EVD_5	cluster1725	3pLTR	CHH	0.318681	91
rdr6-EVD_5	cluster1725	3pLTR	CHG	0.444444	9
rdr6-EVD_5	cluster1725	3pLTR	CG	0.625	8
rdr6-EVD_5	cluster1725	5pLTR	CHH	0.163399	153
rdr6-EVD_5	cluster1725	5pLTR	CHG	0.5	22
rdr6-EVD_5	cluster1725	5pLTR	CG	0.722222	18
rdr6-EVD_5	cluster1727	3pLTR	CHH	0.27551	98
rdr6-EVD_5	cluster1727	3pLTR	CHG	0.6	10
rdr6-EVD_5	cluster1727	3pLTR	CG	1	6
rdr6-EVD_5	cluster1727	5pLTR	CHH	0.232704	159
rdr6-EVD_5	cluster1727	5pLTR	CHG	0.714286	7
rdr6-EVD_5	cluster1727	5pLTR	CG	0.888889	9
rdr6-EVD_6	cluster1741	3pLTR	CHH	0.253521	142
rdr6-EVD_6	cluster1741	3pLTR	CHG	0.307692	13
rdr6-EVD_6	cluster1741	3pLTR	CG	0.272727	11
rdr6-EVD_6	cluster1741	5pLTR	CHH	0.185185	162
rdr6-EVD_6	cluster1741	5pLTR	CHG	0.181818	11
rdr6-EVD_6	cluster1741	5pLTR	CG	0.0909091	11
rdr6-EVD_6	cluster1742	3pLTR	CHH	0.344595	148
rdr6-EVD_6	cluster1742	3pLTR	CHG	0.181818	11
rdr6-EVD_6	cluster1742	3pLTR	CG	0.272727	11
rdr6-EVD_6	cluster1742	5pLTR	CHH	0.0855856	222
rdr6-EVD_6	cluster1742	5pLTR	CHG	0.0769231	13
rdr6-EVD_6	cluster1742	5pLTR	CG	0.2	15
rdr6-EVD_6	cluster1745	3pLTR	CHH	0.150943	159
rdr6-EVD_6	cluster1745	3pLTR	CHG	0.25	8
rdr6-EVD_6	cluster1745	3pLTR	CG	0	10
rdr6-EVD_6	cluster1745	5pLTR	CHH	0.00956938	209
rdr6-EVD_6	cluster1745	5pLTR	CHG	0.0952381	21
rdr6-EVD_6	cluster1745	5pLTR	CG	0.0555556	18
rdr6-EVD_6	cluster1750	3pLTR	CHH	0.10396	202
rdr6-EVD_6	cluster1750	3pLTR	CHG	0.428571	14
rdr6-EVD_6	cluster1750	3pLTR	CG	0.235294	17
rdr6-EVD_6	cluster1750	5pLTR	CHH	0.195455	220
rdr6-EVD_6	cluster1750	5pLTR	CHG	0.190476	21
rdr6-EVD_6	cluster1750	5pLTR	CG	0.238095	21
rdr6-EVD_6	cluster1754	3pLTR	CHH	0.136905	168
rdr6-EVD_6	cluster1754	3pLTR	CHG	0.375	8
rdr6-EVD_6	cluster1754	3pLTR	CG	0.272727	11
rdr6-EVD_6	cluster1754	5pLTR	CHH	0.0535714	112
rdr6-EVD_6	cluster1754	5pLTR	CHG	0.125	8
rdr6-EVD_6	cluster1754	5pLTR	CG	0.444444	9
rdr6-EVD_6	cluster1758	3pLTR	CHH	0	99
rdr6-EVD_6	cluster1758	3pLTR	CHG	0	7
rdr6-EVD_6	cluster1758	3pLTR	CG	0.125	8
rdr6-EVD_6	cluster1758	5pLTR	CHH	0	120
rdr6-EVD_6	cluster1758	5pLTR	CHG	0	10
rdr6-EVD_6	cluster1758	5pLTR	CG	0.3	10
rdr6-EVD_6	cluster1779	3pLTR	CHH	0.145455	55
rdr6-EVD_6	cluster1779	3pLTR	CHG	0	6
rdr6-EVD_6	cluster1779	3pLTR	CG	0	5
rdr6-EVD_6	cluster1779	5pLTR	CHH	0	309
rdr6-EVD_6	cluster1779	5pLTR	CHG	0.0434783	23
rdr6-EVD_6	cluster1779	5pLTR	CG	0.04	25
rdr6-EVD_6	cluster1780	3pLTR	CHH	0	53
rdr6-EVD_6	cluster1780	3pLTR	CHG	0	7
rdr6-EVD_6	cluster1780	3pLTR	CG	0	5
rdr6-EVD_6	cluster1780	5pLTR	CHH	0.0126582	158
rdr6-EVD_6	cluster1780	5pLTR	CHG	0	13
rdr6-EVD_6	cluster1780	5pLTR	CG	0	11
rdr6-EVD_6	cluster1782	3pLTR	CHH	0.046875	64
rdr6-EVD_6	cluster1782	3pLTR	CHG	0.166667	6
rdr6-EVD_6	cluster1782	3pLTR	CG	0.4	5
rdr6-EVD_6	cluster1782	5pLTR	CHH	0	87
rdr6-EVD_6	cluster1782	5pLTR	CHG	0	10
rdr6-EVD_6	cluster1782	5pLTR	CG	0	8
rdr6-EVD_6	cluster1783	3pLTR	CHH	0.540741	135
rdr6-EVD_6	cluster1783	3pLTR	CHG	0.5	10
rdr6-EVD_6	cluster1783	3pLTR	CG	0.25	8
rdr6-EVD_6	cluster1783	5pLTR	CHH	0.156682	217
rdr6-EVD_6	cluster1783	5pLTR	CHG	0.388889	18
rdr6-EVD_6	cluster1783	5pLTR	CG	0.454545	11
rdr6-EVD_6	cluster1786	3pLTR	CHH	0.1875	16
rdr6-EVD_6	cluster1786	3pLTR	CHG	0	2
rdr6-EVD_6	cluster1786	3pLTR	CG	0.5	2
rdr6-EVD_6	cluster1786	5pLTR	CHH	0.0251572	159
rdr6-EVD_6	cluster1786	5pLTR	CHG	0	13
rdr6-EVD_6	cluster1786	5pLTR	CG	0.125	16
rdr6-EVD_6	cluster1788	3pLTR	CHH	0.505051	99
rdr6-EVD_6	cluster1788	3pLTR	CHG	0.545455	11
rdr6-EVD_6	cluster1788	3pLTR	CG	0.714286	7
rdr6-EVD_6	cluster1788	5pLTR	CHH	0.0641026	156
rdr6-EVD_6	cluster1788	5pLTR	CHG	0.0625	16
rdr6-EVD_6	cluster1788	5pLTR	CG	0.230769	13
rdr6-EVD_6	cluster1790	3pLTR	CHH	0.254167	240
rdr6-EVD_6	cluster1790	3pLTR	CHG	0.555556	18
rdr6-EVD_6	cluster1790	3pLTR	CG	0.733333	15
rdr6-EVD_6	cluster1790	5pLTR	CHH	0.165217	115
rdr6-EVD_6	cluster1790	5pLTR	CHG	0.181818	11
rdr6-EVD_6	cluster1790	5pLTR	CG	0.3	10
rdr6-EVD_6	cluster1791	3pLTR	CHH	0	69
rdr6-EVD_6	cluster1791	3pLTR	CHG	0.25	4
rdr6-EVD_6	cluster1791	3pLTR	CG	0.2	5
rdr6-EVD_6	cluster1791	5pLTR	CHH	0.015873	189
rdr6-EVD_6	cluster1791	5pLTR	CHG	0.105263	19
rdr6-EVD_6	cluster1791	5pLTR	CG	0.0769231	13
rdr6-EVD_6	cluster1802	3pLTR	CHH	0.0246914	162
rdr6-EVD_6	cluster1802	3pLTR	CHG	0	15
rdr6-EVD_6	cluster1802	3pLTR	CG	0.0833333	12
rdr6-EVD_6	cluster1802	5pLTR	CHH	0.389381	113
rdr6-EVD_6	cluster1802	5pLTR	CHG	0.444444	9
rdr6-EVD_6	cluster1802	5pLTR	CG	0.833333	6
rdr6-EVD_6	cluster1808	3pLTR	CHH	0	79
rdr6-EVD_6	cluster1808	3pLTR	CHG	0	7
rdr6-EVD_6	cluster1808	3pLTR	CG	0	7
rdr6-EVD_6	cluster1808	5pLTR	CHH	0	193
rdr6-EVD_6	cluster1808	5pLTR	CHG	0	16
rdr6-EVD_6	cluster1808	5pLTR	CG	0.105263	19
rdr6-EVD_6	cluster1810	3pLTR	CHH	0	154
rdr6-EVD_6	cluster1810	3pLTR	CHG	0.133333	15
rdr6-EVD_6	cluster1810	3pLTR	CG	0	13
rdr6-EVD_6	cluster1810	5pLTR	CHH	0.0537634	93
rdr6-EVD_6	cluster1810	5pLTR	CHG	0.1	10
rdr6-EVD_6	cluster1810	5pLTR	CG	0.2	5
rdr6-EVD_6	cluster1811	5pLTR	CHH	0.0114613	349
rdr6-EVD_6	cluster1811	5pLTR	CHG	0	37
rdr6-EVD_6	cluster1811	5pLTR	CG	0	22
rdr6-EVD_6	cluster1820	3pLTR	CHH	0.104046	346
rdr6-EVD_6	cluster1820	3pLTR	CHG	0.428571	21
rdr6-EVD_6	cluster1820	3pLTR	CG	0.173913	23
rdr6-EVD_6	cluster1820	5pLTR	CHH	0.165266	357
rdr6-EVD_6	cluster1820	5pLTR	CHG	0.24	25
rdr6-EVD_6	cluster1820	5pLTR	CG	0.259259	27
rdr6-EVD_6	cluster1821	3pLTR	CHH	0.25	148
rdr6-EVD_6	cluster1821	3pLTR	CHG	0.166667	6
rdr6-EVD_6	cluster1821	3pLTR	CG	0.142857	14
rdr6-EVD_6	cluster1821	5pLTR	CHH	0.0225564	133
rdr6-EVD_6	cluster1821	5pLTR	CHG	0	13
rdr6-EVD_6	cluster1821	5pLTR	CG	0	12
rdr6-EVD_6	cluster1824	3pLTR	CHH	0.12381	105
rdr6-EVD_6	cluster1824	3pLTR	CHG	0.153846	13
rdr6-EVD_6	cluster1824	3pLTR	CG	0	11
rdr6-EVD_6	cluster1824	5pLTR	CHH	0.0350877	114
rdr6-EVD_6	cluster1824	5pLTR	CHG	0.222222	9
rdr6-EVD_6	cluster1824	5pLTR	CG	0.1	10
rdr6-EVD_6	cluster1826	3pLTR	CHH	0.0338983	354
rdr6-EVD_6	cluster1826	3pLTR	CHG	0.0857143	35
rdr6-EVD_6	cluster1826	3pLTR	CG	0.0357143	28
rdr6-EVD_6	cluster1826	5pLTR	CHH	0.00396825	252
rdr6-EVD_6	cluster1826	5pLTR	CHG	0.0625	16
rdr6-EVD_6	cluster1826	5pLTR	CG	0.0666667	15
rdr6-EVD_6	cluster1828	3pLTR	CHH	0.0909091	110
rdr6-EVD_6	cluster1828	3pLTR	CHG	0.2	10
rdr6-EVD_6	cluster1828	3pLTR	CG	0.666667	6
rdr6-EVD_6	cluster1828	5pLTR	CHH	0.0702703	185
rdr6-EVD_6	cluster1828	5pLTR	CHG	0	8
rdr6-EVD_6	cluster1828	5pLTR	CG	0.5	16
rdr6-EVD_6	cluster1831	3pLTR	CHH	0.0555556	72
rdr6-EVD_6	cluster1831	3pLTR	CHG	0.111111	9
rdr6-EVD_6	cluster1831	3pLTR	CG	0	7
rdr6-EVD_6	cluster1831	5pLTR	CHH	0.0112782	266
rdr6-EVD_6	cluster1831	5pLTR	CHG	0	21
rdr6-EVD_6	cluster1831	5pLTR	CG	0	17
rdr6-EVD_6	cluster1846	3pLTR	CHH	0.0932836	268
rdr6-EVD_6	cluster1846	3pLTR	CHG	0.272727	22
rdr6-EVD_6	cluster1846	3pLTR	CG	0.238095	21
rdr6-EVD_6	cluster1849	3pLTR	CHH	0.543478	92
rdr6-EVD_6	cluster1849	3pLTR	CHG	0.6	5
rdr6-EVD_6	cluster1849	3pLTR	CG	0.2	5
rdr6-EVD_6	cluster1849	5pLTR	CHH	0.37594	266
rdr6-EVD_6	cluster1849	5pLTR	CHG	0.24	25
rdr6-EVD_6	cluster1849	5pLTR	CG	0.266667	15
rdr6-EVD_6	cluster1854	3pLTR	CHH	0.35443	79
rdr6-EVD_6	cluster1854	3pLTR	CHG	0.5	8
rdr6-EVD_6	cluster1854	3pLTR	CG	0.285714	7
rdr6-EVD_6	cluster1854	5pLTR	CHH	0.428571	21
rdr6-EVD_6	cluster1854	5pLTR	CHG	0.5	4
rdr6-EVD_6	cluster1854	5pLTR	CG	0.25	4
rdr6-EVD_6	cluster1857	3pLTR	CHH	0	117
rdr6-EVD_6	cluster1857	3pLTR	CHG	0.1	10
rdr6-EVD_6	cluster1857	3pLTR	CG	0.153846	13
rdr6-EVD_6	cluster1857	5pLTR	CHH	0.0272374	257
rdr6-EVD_6	cluster1857	5pLTR	CHG	0.0588235	17
rdr6-EVD_6	cluster1857	5pLTR	CG	0.176471	17
rdr6-EVD_6	cluster1861	3pLTR	CHH	0.116364	275
rdr6-EVD_6	cluster1861	3pLTR	CHG	0.217391	23
rdr6-EVD_6	cluster1861	3pLTR	CG	0.190476	21
rdr6-EVD_6	cluster1861	5pLTR	CHH	0.0165289	242
rdr6-EVD_6	cluster1861	5pLTR	CHG	0.0769231	26
rdr6-EVD_6	cluster1861	5pLTR	CG	0.2	15
rdr6-EVD_6	cluster1864	3pLTR	CHH	0.315217	276
rdr6-EVD_6	cluster1864	3pLTR	CHG	0.307692	13
rdr6-EVD_6	cluster1864	3pLTR	CG	0.470588	17
rdr6-EVD_6	cluster1864	5pLTR	CHH	0.00913242	219
rdr6-EVD_6	cluster1864	5pLTR	CHG	0.214286	14
rdr6-EVD_6	cluster1864	5pLTR	CG	0.2	15
rdr6-EVD_6	cluster1866	3pLTR	CHH	0.434211	152
rdr6-EVD_6	cluster1866	3pLTR	CHG	0.6	10
rdr6-EVD_6	cluster1866	3pLTR	CG	0.222222	9
rdr6-EVD_6	cluster1866	5pLTR	CHH	0	150
rdr6-EVD_6	cluster1866	5pLTR	CHG	0	12
rdr6-EVD_6	cluster1866	5pLTR	CG	0	10
rdr6-EVD_6	cluster1871	3pLTR	CHH	0.39375	160
rdr6-EVD_6	cluster1871	3pLTR	CHG	0.25	8
rdr6-EVD_6	cluster1871	3pLTR	CG	0.230769	13
rdr6-EVD_6	cluster1871	5pLTR	CHH	0.0813953	86
rdr6-EVD_6	cluster1871	5pLTR	CHG	0	9
rdr6-EVD_6	cluster1871	5pLTR	CG	0.166667	6
rdr6-EVD_6	cluster1879	3pLTR	CHH	0.0352423	227
rdr6-EVD_6	cluster1879	3pLTR	CHG	0.333333	9
rdr6-EVD_6	cluster1879	3pLTR	CG	0.529412	17
rdr6-EVD_6	cluster1879	5pLTR	CHH	0.239437	71
rdr6-EVD_6	cluster1879	5pLTR	CHG	0	4
rdr6-EVD_6	cluster1879	5pLTR	CG	0	4
rdr6-EVD_6	cluster1881	3pLTR	CHH	0.53012	83
rdr6-EVD_6	cluster1881	3pLTR	CHG	0.857143	7
rdr6-EVD_6	cluster1881	3pLTR	CG	0.6	5
rdr6-EVD_6	cluster1881	5pLTR	CHH	0.0298507	67
rdr6-EVD_6	cluster1881	5pLTR	CHG	0.285714	7
rdr6-EVD_6	cluster1881	5pLTR	CG	0	4
rdr6-EVD_6	cluster1884	3pLTR	CHH	0.00892857	112
rdr6-EVD_6	cluster1884	3pLTR	CHG	0	7
rdr6-EVD_6	cluster1884	3pLTR	CG	0.272727	11
rdr6-EVD_6	cluster1884	5pLTR	CHH	0.0571429	175
rdr6-EVD_6	cluster1884	5pLTR	CHG	0	8
rdr6-EVD_6	cluster1884	5pLTR	CG	0.2	10
rdr6-EVD_6	cluster1886	3pLTR	CHH	0.252174	115
rdr6-EVD_6	cluster1886	3pLTR	CHG	0.583333	12
rdr6-EVD_6	cluster1886	3pLTR	CG	0.727273	11
rdr6-EVD_6	cluster1886	5pLTR	CHH	0.00564972	177
rdr6-EVD_6	cluster1886	5pLTR	CHG	0.166667	6
rdr6-EVD_6	cluster1886	5pLTR	CG	0.333333	15
rdr6-EVD_6	cluster1888	3pLTR	CHH	0.221154	208
rdr6-EVD_6	cluster1888	3pLTR	CHG	0.428571	14
rdr6-EVD_6	cluster1888	3pLTR	CG	0.235294	17
rdr6-EVD_6	cluster1888	5pLTR	CHH	0.0648148	108
rdr6-EVD_6	cluster1888	5pLTR	CHG	0	6
rdr6-EVD_6	cluster1888	5pLTR	CG	0	9
rdr6-EVD_6	cluster1891	3pLTR	CHH	0.18328	311
rdr6-EVD_6	cluster1891	3pLTR	CHG	0.3125	16
rdr6-EVD_6	cluster1891	3pLTR	CG	0.178571	28
rdr6-EVD_6	cluster1891	5pLTR	CHH	0	89
rdr6-EVD_6	cluster1891	5pLTR	CHG	0	4
rdr6-EVD_6	cluster1891	5pLTR	CG	0.25	4
rdr6-EVD_6	cluster1908	3pLTR	CHH	0.291457	199
rdr6-EVD_6	cluster1908	3pLTR	CHG	0.315789	19
rdr6-EVD_6	cluster1908	3pLTR	CG	0.444444	18
rdr6-EVD_6	cluster1908	5pLTR	CHH	0.189873	79
rdr6-EVD_6	cluster1908	5pLTR	CHG	0.285714	7
rdr6-EVD_6	cluster1908	5pLTR	CG	0.714286	7
rdr6-EVD_6	cluster1910	3pLTR	CHH	0.048913	184
rdr6-EVD_6	cluster1910	3pLTR	CHG	0.263158	19
rdr6-EVD_6	cluster1910	3pLTR	CG	0.117647	17
rdr6-EVD_6	cluster1915	3pLTR	CHH	0.10687	131
rdr6-EVD_6	cluster1915	3pLTR	CHG	0.2	10
rdr6-EVD_6	cluster1915	3pLTR	CG	0.272727	11
rdr6-EVD_6	cluster1915	5pLTR	CHH	0	48
rdr6-EVD_6	cluster1915	5pLTR	CHG	0	4
rdr6-EVD_6	cluster1915	5pLTR	CG	0.2	5
rdr6-EVD_6	cluster1917	3pLTR	CHH	0.209302	43
rdr6-EVD_6	cluster1917	3pLTR	CHG	0.5	6
rdr6-EVD_6	cluster1917	3pLTR	CG	0.8	5
rdr6-EVD_6	cluster1917	5pLTR	CHH	0.218543	151
rdr6-EVD_6	cluster1917	5pLTR	CHG	0.1875	16
rdr6-EVD_6	cluster1917	5pLTR	CG	0.631579	19
rdr6-EVD_6	cluster1920	3pLTR	CHH	0.519685	127
rdr6-EVD_6	cluster1920	3pLTR	CHG	0.75	8
rdr6-EVD_6	cluster1920	3pLTR	CG	0.363636	11
rdr6-EVD_6	cluster1920	5pLTR	CHH	0	33
rdr6-EVD_6	cluster1920	5pLTR	CHG	0	6
rdr6-EVD_6	cluster1920	5pLTR	CG	0	4
rdr6-EVD_6	cluster1923	3pLTR	CHH	0.126582	316
rdr6-EVD_6	cluster1923	3pLTR	CHG	0.3	30
rdr6-EVD_6	cluster1923	3pLTR	CG	0.208333	24
rdr6-EVD_6	cluster1923	5pLTR	CHH	0.16129	31
rdr6-EVD_6	cluster1923	5pLTR	CHG	0.5	2
rdr6-EVD_6	cluster1923	5pLTR	CG	0	3
rdr6-EVD_6	cluster1926	3pLTR	CHH	0.0821918	146
rdr6-EVD_6	cluster1926	3pLTR	CHG	0.25	16
rdr6-EVD_6	cluster1926	3pLTR	CG	0.133333	15
rdr6-EVD_6	cluster1926	5pLTR	CHH	0.274194	62
rdr6-EVD_6	cluster1926	5pLTR	CHG	0.4	5
rdr6-EVD_6	cluster1926	5pLTR	CG	0.25	4
rdr6-EVD_6	cluster1927	3pLTR	CHH	0.454545	55
rdr6-EVD_6	cluster1927	3pLTR	CHG	0.5	6
rdr6-EVD_6	cluster1927	3pLTR	CG	0.2	5
rdr6-EVD_6	cluster1927	5pLTR	CHH	0.0196078	153
rdr6-EVD_6	cluster1927	5pLTR	CHG	0	9
rdr6-EVD_6	cluster1927	5pLTR	CG	0.2	10
rdr6-EVD_6	cluster1932	3pLTR	CHH	0.116883	77
rdr6-EVD_6	cluster1932	3pLTR	CHG	0.363636	11
rdr6-EVD_6	cluster1932	3pLTR	CG	0.5	8
rdr6-EVD_6	cluster1932	5pLTR	CHH	0.0671937	253
rdr6-EVD_6	cluster1932	5pLTR	CHG	0.0454545	22
rdr6-EVD_6	cluster1932	5pLTR	CG	0.1875	16
rdr6-EVD_6	cluster1942	3pLTR	CHH	0.6	80
rdr6-EVD_6	cluster1942	3pLTR	CHG	0.5	2
rdr6-EVD_6	cluster1942	3pLTR	CG	0.142857	7
rdr6-EVD_6	cluster1942	5pLTR	CHH	0.157895	19
rdr6-EVD_6	cluster1942	5pLTR	CHG	0	2
rdr6-EVD_6	cluster1942	5pLTR	CG	0	2
rdr6-EVD_6	cluster1962	3pLTR	CHH	0	160
rdr6-EVD_6	cluster1962	3pLTR	CHG	0.375	8
rdr6-EVD_6	cluster1962	3pLTR	CG	0.0833333	12
rdr6-EVD_6	cluster1962	5pLTR	CHH	0.2375	80
rdr6-EVD_6	cluster1962	5pLTR	CHG	0.666667	6
rdr6-EVD_6	cluster1962	5pLTR	CG	0.5	10
rdr6-EVD_6	cluster1965	3pLTR	CHH	0.251232	203
rdr6-EVD_6	cluster1965	3pLTR	CHG	0.444444	18
rdr6-EVD_6	cluster1965	3pLTR	CG	0.733333	15
rdr6-EVD_6	cluster1967	3pLTR	CHH	0.117886	246
rdr6-EVD_6	cluster1967	3pLTR	CHG	0.2	10
rdr6-EVD_6	cluster1967	3pLTR	CG	0.166667	12
rdr6-EVD_6	cluster1967	5pLTR	CHH	0.0446927	179
rdr6-EVD_6	cluster1967	5pLTR	CHG	0	16
rdr6-EVD_6	cluster1967	5pLTR	CG	0	11
rdr6-EVD_6	cluster1969	3pLTR	CHH	0.108333	240
rdr6-EVD_6	cluster1969	3pLTR	CHG	0.294118	17
rdr6-EVD_6	cluster1969	3pLTR	CG	0.125	16
rdr6-EVD_6	cluster1969	5pLTR	CHH	0.241245	257
rdr6-EVD_6	cluster1969	5pLTR	CHG	0.391304	23
rdr6-EVD_6	cluster1969	5pLTR	CG	0.5	22
rdr6-EVD_6	cluster1971	3pLTR	CHH	0.213483	89
rdr6-EVD_6	cluster1971	3pLTR	CHG	0.444444	9
rdr6-EVD_6	cluster1971	3pLTR	CG	0.111111	9
rdr6-EVD_6	cluster1971	5pLTR	CHH	0.582609	115
rdr6-EVD_6	cluster1971	5pLTR	CHG	0.571429	7
rdr6-EVD_6	cluster1971	5pLTR	CG	0.666667	6
rdr6-EVD_6	cluster1975	3pLTR	CHH	0.059322	118
rdr6-EVD_6	cluster1975	3pLTR	CHG	0	8
rdr6-EVD_6	cluster1975	3pLTR	CG	0.0833333	12
rdr6-EVD_6	cluster1975	5pLTR	CHH	0.461538	65
rdr6-EVD_6	cluster1975	5pLTR	CHG	0.666667	3
rdr6-EVD_6	cluster1975	5pLTR	CG	0.6	5
rdr6-EVD_6	cluster1980	3pLTR	CHH	0.0108696	92
rdr6-EVD_6	cluster1980	3pLTR	CHG	0	6
rdr6-EVD_6	cluster1980	3pLTR	CG	0	11
rdr6-EVD_6	cluster1980	5pLTR	CHH	0.0466321	193
rdr6-EVD_6	cluster1980	5pLTR	CHG	0.047619	21
rdr6-EVD_6	cluster1980	5pLTR	CG	0.117647	17
rdr6-EVD_6	cluster1986	3pLTR	CHH	0.0855263	152
rdr6-EVD_6	cluster1986	3pLTR	CHG	0.2	10
rdr6-EVD_6	cluster1986	3pLTR	CG	0.214286	14
rdr6-EVD_6	cluster1986	5pLTR	CHH	0.0707071	99
rdr6-EVD_6	cluster1986	5pLTR	CHG	0	12
rdr6-EVD_6	cluster1986	5pLTR	CG	0.142857	7
rdr6-EVD_10	cluster2013	3pLTR	CHH	0	401
rdr6-EVD_10	cluster2013	3pLTR	CHG	0	27
rdr6-EVD_10	cluster2013	3pLTR	CG	0	30
rdr6-EVD_10	cluster2013	5pLTR	CHH	0	411
rdr6-EVD_10	cluster2013	5pLTR	CHG	0	38
rdr6-EVD_10	cluster2013	5pLTR	CG	0	34
rdr6-EVD_10	cluster2040	3pLTR	CHH	0	254
rdr6-EVD_10	cluster2040	3pLTR	CHG	0	21
rdr6-EVD_10	cluster2040	3pLTR	CG	0.04	25
rdr6-EVD_10	cluster2040	5pLTR	CHH	0	163
rdr6-EVD_10	cluster2040	5pLTR	CHG	0	13
rdr6-EVD_10	cluster2040	5pLTR	CG	0	9
rdr6-EVD_10	cluster2077	3pLTR	CHH	0.0362319	276
rdr6-EVD_10	cluster2077	3pLTR	CHG	0.0344828	29
rdr6-EVD_10	cluster2077	3pLTR	CG	0.047619	21
rdr6-EVD_10	cluster2077	5pLTR	CHH	0.00488998	409
rdr6-EVD_10	cluster2077	5pLTR	CHG	0	31
rdr6-EVD_10	cluster2077	5pLTR	CG	0	30
rdr6-EVD_10	cluster2080	3pLTR	CHH	0.0107527	186
rdr6-EVD_10	cluster2080	3pLTR	CHG	0	22
rdr6-EVD_10	cluster2080	3pLTR	CG	0	19
rdr6-EVD_10	cluster2103	3pLTR	CHH	0.0901639	122
rdr6-EVD_10	cluster2103	3pLTR	CHG	0.142857	7
rdr6-EVD_10	cluster2103	3pLTR	CG	0.0909091	11
rdr6-EVD_10	cluster2103	5pLTR	CHH	0	188
rdr6-EVD_10	cluster2103	5pLTR	CHG	0	15
rdr6-EVD_10	cluster2103	5pLTR	CG	0	14
rdr6-EVD_10	cluster2104	3pLTR	CHH	0	43
rdr6-EVD_10	cluster2104	3pLTR	CHG	0	3
rdr6-EVD_10	cluster2104	3pLTR	CG	0	2
rdr6-EVD_10	cluster2104	5pLTR	CHH	0	87
rdr6-EVD_10	cluster2104	5pLTR	CHG	0	7
rdr6-EVD_10	cluster2104	5pLTR	CG	0	5
rdr6-EVD_10	cluster2106	3pLTR	CHH	0	150
rdr6-EVD_10	cluster2106	3pLTR	CHG	0	16
rdr6-EVD_10	cluster2106	3pLTR	CG	0	12
rdr6-EVD_10	cluster2106	5pLTR	CHH	0	115
rdr6-EVD_10	cluster2106	5pLTR	CHG	0	7
rdr6-EVD_10	cluster2106	5pLTR	CG	0	9
rdr6-EVD_10	cluster2129	3pLTR	CHH	0.0107914	278
rdr6-EVD_10	cluster2129	3pLTR	CHG	0	18
rdr6-EVD_10	cluster2129	3pLTR	CG	0	20
rdr6-EVD_10	cluster2129	5pLTR	CHH	0	156
rdr6-EVD_10	cluster2129	5pLTR	CHG	0	11
rdr6-EVD_10	cluster2129	5pLTR	CG	0.222222	9
rdr6-EVD_10	cluster2137	3pLTR	CHH	0	141
rdr6-EVD_10	cluster2137	3pLTR	CHG	0	10
rdr6-EVD_10	cluster2137	3pLTR	CG	0	14
rdr6-EVD_10	cluster2137	5pLTR	CHH	0	302
rdr6-EVD_10	cluster2137	5pLTR	CHG	0	21
rdr6-EVD_10	cluster2137	5pLTR	CG	0	19
rdr6-EVD_10	cluster2147	3pLTR	CHH	0	94
rdr6-EVD_10	cluster2147	3pLTR	CHG	0	8
rdr6-EVD_10	cluster2147	3pLTR	CG	0	9
rdr6-EVD_10	cluster2147	5pLTR	CHH	0	167
rdr6-EVD_10	cluster2147	5pLTR	CHG	0	17
rdr6-EVD_10	cluster2147	5pLTR	CG	0	11
rdr6-EVD_10	cluster2149	3pLTR	CHH	0	122
rdr6-EVD_10	cluster2149	3pLTR	CHG	0	10
rdr6-EVD_10	cluster2149	3pLTR	CG	0	8
rdr6-EVD_10	cluster2149	5pLTR	CHH	0	115
rdr6-EVD_10	cluster2149	5pLTR	CHG	0	11
rdr6-EVD_10	cluster2149	5pLTR	CG	0	7
rdr6-EVD_10	cluster2183	3pLTR	CHH	0	226
rdr6-EVD_10	cluster2183	3pLTR	CHG	0	18
rdr6-EVD_10	cluster2183	3pLTR	CG	0	16
rdr6-EVD_10	cluster2183	5pLTR	CHH	0.00194175	515
rdr6-EVD_10	cluster2183	5pLTR	CHG	0	49
rdr6-EVD_10	cluster2183	5pLTR	CG	0.483871	31
rdr6-EVD_10	cluster2193	3pLTR	CHH	0	201
rdr6-EVD_10	cluster2193	3pLTR	CHG	0	14
rdr6-EVD_10	cluster2193	3pLTR	CG	0	16
rdr6-EVD_10	cluster2193	5pLTR	CHH	0	133
rdr6-EVD_10	cluster2193	5pLTR	CHG	0	11
rdr6-EVD_10	cluster2193	5pLTR	CG	0	8
rdr6-EVD_10	cluster2207	3pLTR	CHH	0.0326087	92
rdr6-EVD_10	cluster2207	3pLTR	CHG	0.1	10
rdr6-EVD_10	cluster2207	3pLTR	CG	0.555556	9
rdr6-EVD_10	cluster2207	5pLTR	CHH	0	82
rdr6-EVD_10	cluster2207	5pLTR	CHG	0	13
rdr6-EVD_10	cluster2207	5pLTR	CG	0.444444	9
rdr6-EVD_10	cluster2223	3pLTR	CHH	0	402
rdr6-EVD_10	cluster2223	3pLTR	CHG	0	36
rdr6-EVD_10	cluster2223	3pLTR	CG	0.0571429	35
rdr6-EVD_10	cluster2223	5pLTR	CHH	0	209
rdr6-EVD_10	cluster2223	5pLTR	CHG	0	16
rdr6-EVD_10	cluster2223	5pLTR	CG	0	11
rdr6-EVD_10	cluster2225	3pLTR	CHH	0.00470588	425
rdr6-EVD_10	cluster2225	3pLTR	CHG	0	37
rdr6-EVD_10	cluster2225	3pLTR	CG	0.0606061	33
rdr6-EVD_10	cluster2225	5pLTR	CHH	0	250
rdr6-EVD_10	cluster2225	5pLTR	CHG	0	18
rdr6-EVD_10	cluster2225	5pLTR	CG	0	20
rdr6-EVD_10	cluster2251	3pLTR	CHH	0	226
rdr6-EVD_10	cluster2251	3pLTR	CHG	0	13
rdr6-EVD_10	cluster2251	3pLTR	CG	0	16
rdr6-EVD_10	cluster2251	5pLTR	CHH	0	183
rdr6-EVD_10	cluster2251	5pLTR	CHG	0	13
rdr6-EVD_10	cluster2251	5pLTR	CG	0	13
rdr6-EVD_10	cluster2254	3pLTR	CHH	0	59
rdr6-EVD_10	cluster2254	3pLTR	CHG	0	8
rdr6-EVD_10	cluster2254	3pLTR	CG	0	5
rdr6-EVD_10	cluster2254	5pLTR	CHH	0.00497512	201
rdr6-EVD_10	cluster2254	5pLTR	CHG	0	16
rdr6-EVD_10	cluster2254	5pLTR	CG	0	15
rdr6-EVD_10	cluster2267	3pLTR	CHH	0	275
rdr6-EVD_10	cluster2267	3pLTR	CHG	0	24
rdr6-EVD_10	cluster2267	3pLTR	CG	0.111111	18
rdr6-EVD_10	cluster2267	5pLTR	CHH	0	231
rdr6-EVD_10	cluster2267	5pLTR	CHG	0	16
rdr6-EVD_10	cluster2267	5pLTR	CG	0	14
rdr6-EVD_10	cluster2269	3pLTR	CHH	0	35
rdr6-EVD_10	cluster2269	3pLTR	CHG	0	3
rdr6-EVD_10	cluster2269	3pLTR	CG	0	3
rdr6-EVD_10	cluster2269	5pLTR	CHH	0	243
rdr6-EVD_10	cluster2269	5pLTR	CHG	0	20
rdr6-EVD_10	cluster2269	5pLTR	CG	0	16
rdr6-EVD_10	cluster2275	3pLTR	CHH	0	53
rdr6-EVD_10	cluster2275	3pLTR	CHG	0	5
rdr6-EVD_10	cluster2275	3pLTR	CG	0	3
rdr6-EVD_10	cluster2275	5pLTR	CHH	0	129
rdr6-EVD_10	cluster2275	5pLTR	CHG	0	12
rdr6-EVD_10	cluster2275	5pLTR	CG	0	11
rdr6-EVD_10	cluster2279	3pLTR	CHH	0	107
rdr6-EVD_10	cluster2279	3pLTR	CHG	0	6
rdr6-EVD_10	cluster2279	3pLTR	CG	0	9
rdr6-EVD_10	cluster2279	5pLTR	CHH	0	116
rdr6-EVD_10	cluster2279	5pLTR	CHG	0	12
rdr6-EVD_10	cluster2279	5pLTR	CG	0.1	10
rdr6-EVD_10	cluster2281	3pLTR	CHH	0	80
rdr6-EVD_10	cluster2281	3pLTR	CHG	0	3
rdr6-EVD_10	cluster2281	3pLTR	CG	0	4
rdr6-EVD_10	cluster2281	5pLTR	CHH	0.0114943	87
rdr6-EVD_10	cluster2281	5pLTR	CHG	0	6
rdr6-EVD_10	cluster2281	5pLTR	CG	0.2	5
rdr6-EVD_10	cluster2294	3pLTR	CHH	0	267
rdr6-EVD_10	cluster2294	3pLTR	CHG	0	19
rdr6-EVD_10	cluster2294	3pLTR	CG	0.0526316	19
rdr6-EVD_10	cluster2294	5pLTR	CHH	0	494
rdr6-EVD_10	cluster2294	5pLTR	CHG	0	37
rdr6-EVD_10	cluster2294	5pLTR	CG	0	37
rdr6-EVD_10	cluster2306	3pLTR	CHH	0	312
rdr6-EVD_10	cluster2306	3pLTR	CHG	0.0434783	23
rdr6-EVD_10	cluster2306	3pLTR	CG	0.0952381	21
rdr6-EVD_10	cluster2306	5pLTR	CHH	0	105
rdr6-EVD_10	cluster2306	5pLTR	CHG	0	7
rdr6-EVD_10	cluster2306	5pLTR	CG	0	4
rdr6-EVD_10	cluster2309	3pLTR	CHH	0	123
rdr6-EVD_10	cluster2309	3pLTR	CHG	0	12
rdr6-EVD_10	cluster2309	3pLTR	CG	0	9
rdr6-EVD_10	cluster2309	5pLTR	CHH	0.032	125
rdr6-EVD_10	cluster2309	5pLTR	CHG	0	7
rdr6-EVD_10	cluster2309	5pLTR	CG	0.0714286	14
rdr6-EVD_10	cluster2314	3pLTR	CHH	0	241
rdr6-EVD_10	cluster2314	3pLTR	CHG	0	19
rdr6-EVD_10	cluster2314	3pLTR	CG	0	18
rdr6-EVD_10	cluster2314	5pLTR	CHH	0	319
rdr6-EVD_10	cluster2314	5pLTR	CHG	0	27
rdr6-EVD_10	cluster2314	5pLTR	CG	0	23
rdr6-EVD_10	cluster2315	3pLTR	CHH	0	73
rdr6-EVD_10	cluster2315	3pLTR	CHG	0	4
rdr6-EVD_10	cluster2315	3pLTR	CG	0	5
rdr6-EVD_10	cluster2315	5pLTR	CHH	0	184
rdr6-EVD_10	cluster2315	5pLTR	CHG	0	16
rdr6-EVD_10	cluster2315	5pLTR	CG	0	20
rdr6-EVD_10	cluster2322	3pLTR	CHH	0	234
rdr6-EVD_10	cluster2322	3pLTR	CHG	0.047619	21
rdr6-EVD_10	cluster2322	3pLTR	CG	0	16
rdr6-EVD_10	cluster2322	5pLTR	CHH	0.0866142	254
rdr6-EVD_10	cluster2322	5pLTR	CHG	0.230769	13
rdr6-EVD_10	cluster2322	5pLTR	CG	0.714286	21
rdr6-EVD_10	cluster2324	3pLTR	CHH	0	23
rdr6-EVD_10	cluster2324	3pLTR	CHG	0	2
rdr6-EVD_10	cluster2324	3pLTR	CG	0	3
rdr6-EVD_10	cluster2324	5pLTR	CHH	0.00699301	143
rdr6-EVD_10	cluster2324	5pLTR	CHG	0	14
rdr6-EVD_10	cluster2324	5pLTR	CG	0	11
rdr6-EVD_10	cluster2325	3pLTR	CHH	0.003861	259
rdr6-EVD_10	cluster2325	3pLTR	CHG	0	22
rdr6-EVD_10	cluster2325	3pLTR	CG	0	24
rdr6-EVD_10	cluster2325	5pLTR	CHH	0	99
rdr6-EVD_10	cluster2325	5pLTR	CHG	0	13
rdr6-EVD_10	cluster2325	5pLTR	CG	0	9
rdr6-EVD_10	cluster2329	3pLTR	CHH	0	200
rdr6-EVD_10	cluster2329	3pLTR	CHG	0	15
rdr6-EVD_10	cluster2329	3pLTR	CG	0	15
rdr6-EVD_10	cluster2329	5pLTR	CHH	0.0333333	120
rdr6-EVD_10	cluster2329	5pLTR	CHG	0.111111	9
rdr6-EVD_10	cluster2329	5pLTR	CG	0.125	8
rdr6-EVD_10	cluster2331	3pLTR	CHH	0	503
rdr6-EVD_10	cluster2331	3pLTR	CHG	0	32
rdr6-EVD_10	cluster2331	3pLTR	CG	0	30
rdr6-EVD_10	cluster2331	5pLTR	CHH	0.00214133	467
rdr6-EVD_10	cluster2331	5pLTR	CHG	0	51
rdr6-EVD_10	cluster2331	5pLTR	CG	0.121212	33
rdr6-EVD_10	cluster2332	5pLTR	CHH	0	282
rdr6-EVD_10	cluster2332	5pLTR	CHG	0	18
rdr6-EVD_10	cluster2332	5pLTR	CG	0	23
rdr6-EVD_10	cluster2334	3pLTR	CHH	0	131
rdr6-EVD_10	cluster2334	3pLTR	CHG	0	10
rdr6-EVD_10	cluster2334	3pLTR	CG	0	11
rdr6-EVD_10	cluster2334	5pLTR	CHH	0	84
rdr6-EVD_10	cluster2334	5pLTR	CHG	0	14
rdr6-EVD_10	cluster2334	5pLTR	CG	0	9
rdr6-EVD_10	cluster2340	3pLTR	CHH	0	278
rdr6-EVD_10	cluster2340	3pLTR	CHG	0	21
rdr6-EVD_10	cluster2340	3pLTR	CG	0	21
rdr6-EVD_10	cluster2340	5pLTR	CHH	0	252
rdr6-EVD_10	cluster2340	5pLTR	CHG	0.0588235	17
rdr6-EVD_10	cluster2340	5pLTR	CG	0.04	25
rdr6-EVD_10	cluster2343	3pLTR	CHH	0	222
rdr6-EVD_10	cluster2343	3pLTR	CHG	0	16
rdr6-EVD_10	cluster2343	3pLTR	CG	0	16
rdr6-EVD_10	cluster2343	5pLTR	CHH	0.00636943	157
rdr6-EVD_10	cluster2343	5pLTR	CHG	0	7
rdr6-EVD_10	cluster2343	5pLTR	CG	0	11
rdr6-EVD_10	cluster2351	3pLTR	CHH	0	219
rdr6-EVD_10	cluster2351	3pLTR	CHG	0	21
rdr6-EVD_10	cluster2351	3pLTR	CG	0.0384615	26
rdr6-EVD_10	cluster2351	5pLTR	CHH	0	167
rdr6-EVD_10	cluster2351	5pLTR	CHG	0	17
rdr6-EVD_10	cluster2351	5pLTR	CG	0	18
rdr6-EVD_10	cluster2353	3pLTR	CHH	0	212
rdr6-EVD_10	cluster2353	3pLTR	CHG	0	10
rdr6-EVD_10	cluster2353	3pLTR	CG	0	15
rdr6-EVD_10	cluster2353	5pLTR	CHH	0	222
rdr6-EVD_10	cluster2353	5pLTR	CHG	0	21
rdr6-EVD_10	cluster2353	5pLTR	CG	0	21
rdr6-EVD_10	cluster2364	3pLTR	CHH	0.00613497	163
rdr6-EVD_10	cluster2364	3pLTR	CHG	0	13
rdr6-EVD_10	cluster2364	3pLTR	CG	0	11
rdr6-EVD_10	cluster2364	5pLTR	CHH	0	143
rdr6-EVD_10	cluster2364	5pLTR	CHG	0	8
rdr6-EVD_10	cluster2364	5pLTR	CG	0	12
rdr6-EVD_10	cluster2366	3pLTR	CHH	0	354
rdr6-EVD_10	cluster2366	3pLTR	CHG	0	32
rdr6-EVD_10	cluster2366	3pLTR	CG	0	25
rdr6-EVD_10	cluster2366	5pLTR	CHH	0	286
rdr6-EVD_10	cluster2366	5pLTR	CHG	0	28
rdr6-EVD_10	cluster2366	5pLTR	CG	0.0869565	23
rdr6-EVD_10	cluster2374	3pLTR	CHH	0.0138889	72
rdr6-EVD_10	cluster2374	3pLTR	CHG	0	3
rdr6-EVD_10	cluster2374	3pLTR	CG	0	6
rdr6-EVD_10	cluster2374	5pLTR	CHH	0	330
rdr6-EVD_10	cluster2374	5pLTR	CHG	0.0333333	30
rdr6-EVD_10	cluster2374	5pLTR	CG	0.0416667	24
