# Supplementary material for: PTGS is dispensable for the initiation of epigenetic silencing of an active transposon in Arabidopsis
Source: EMBO Rep. 2024 Nov 7;25(12):28. doi: 10.1038/s44319-024-00304-5 (PMC11624286; doi:10.1038/s44319-024-00304-5)
Supplement: Supplementary file 6 — Source data Fig. 5 [file 44319_2024_304_MOESM6_ESM.zip › Figure 5/5B/LTR_meth_corr.xlsx]

## Sheet: Sheet1
sample_id	cluster	context	3pLTR	5pLTR	sample_genotype	EVD status
RDR6-EVD_2	cluster229	CG	0	0	rdr6_F6+	Active
RDR6-EVD_2	cluster229	CHG	0	0	rdr6_F6+	Active
RDR6-EVD_2	cluster229	CHH	0	0	rdr6_F6+	Active
RDR6-EVD_2	cluster254	CG	0.0652174	0.307692	rdr6_F6+	Active
RDR6-EVD_2	cluster254	CHG	0	0	rdr6_F6+	Active
RDR6-EVD_2	cluster254	CHH	0.012605	0	rdr6_F6+	Active
RDR6-EVD_2	cluster255	CG	0	0	rdr6_F6+	Active
RDR6-EVD_2	cluster255	CHG	0	0	rdr6_F6+	Active
RDR6-EVD_2	cluster255	CHH	0	0	rdr6_F6+	Active
RDR6-EVD_2	cluster259	CG	0.0322581	0	rdr6_F6+	Active
RDR6-EVD_2	cluster259	CHG	0	0	rdr6_F6+	Active
RDR6-EVD_2	cluster259	CHH	0.00253165	0.00334448	rdr6_F6+	Active
RDR6-EVD_2	cluster270	CG	0	NA	rdr6_F6+	Active
RDR6-EVD_2	cluster270	CHG	0.030303	NA	rdr6_F6+	Active
RDR6-EVD_2	cluster270	CHH	0	NA	rdr6_F6+	Active
RDR6-EVD_2	cluster278	CG	0	NA	rdr6_F6+	Active
RDR6-EVD_2	cluster278	CHG	0	NA	rdr6_F6+	Active
RDR6-EVD_2	cluster278	CHH	0	NA	rdr6_F6+	Active
RDR6-EVD_2	cluster282	CG	NA	0	rdr6_F6+	Active
RDR6-EVD_2	cluster282	CHG	NA	0	rdr6_F6+	Active
RDR6-EVD_2	cluster282	CHH	NA	0	rdr6_F6+	Active
RDR6-EVD_2	cluster284	CG	0	0	rdr6_F6+	Active
RDR6-EVD_2	cluster284	CHG	0	0	rdr6_F6+	Active
RDR6-EVD_2	cluster284	CHH	0	0	rdr6_F6+	Active
RDR6-EVD_2	cluster297	CG	0	0	rdr6_F6+	Active
RDR6-EVD_2	cluster297	CHG	0	0	rdr6_F6+	Active
RDR6-EVD_2	cluster297	CHH	0	0	rdr6_F6+	Active
RDR6-EVD_2	cluster300	CG	0.0238095	0	rdr6_F6+	Active
RDR6-EVD_2	cluster300	CHG	0	0	rdr6_F6+	Active
RDR6-EVD_2	cluster300	CHH	0	0	rdr6_F6+	Active
RDR6-EVD_2	cluster325	CG	NA	0	rdr6_F6+	Active
RDR6-EVD_2	cluster325	CHG	NA	0	rdr6_F6+	Active
RDR6-EVD_2	cluster325	CHH	NA	0	rdr6_F6+	Active
RDR6-EVD_2	cluster333	CG	0	0	rdr6_F6+	Active
RDR6-EVD_2	cluster333	CHG	0	0	rdr6_F6+	Active
RDR6-EVD_2	cluster333	CHH	0	0	rdr6_F6+	Active
RDR6-EVD_2	cluster348	CG	0	0	rdr6_F6+	Active
RDR6-EVD_2	cluster348	CHG	0	0	rdr6_F6+	Active
RDR6-EVD_2	cluster348	CHH	0	0	rdr6_F6+	Active
RDR6-EVD_2	cluster350	CG	0	0	rdr6_F6+	Active
RDR6-EVD_2	cluster350	CHG	0	0	rdr6_F6+	Active
RDR6-EVD_2	cluster350	CHH	0	0	rdr6_F6+	Active
RDR6-EVD_2	cluster353	CG	0	0	rdr6_F6+	Active
RDR6-EVD_2	cluster353	CHG	0	0	rdr6_F6+	Active
RDR6-EVD_2	cluster353	CHH	0	0	rdr6_F6+	Active
RDR6-EVD_2	cluster359	CG	0.125	0	rdr6_F6+	Active
RDR6-EVD_2	cluster359	CHG	0	0	rdr6_F6+	Active
RDR6-EVD_2	cluster359	CHH	0	0	rdr6_F6+	Active
RDR6-EVD_2	cluster367	CG	0	0	rdr6_F6+	Active
RDR6-EVD_2	cluster367	CHG	0	0	rdr6_F6+	Active
RDR6-EVD_2	cluster367	CHH	0	0	rdr6_F6+	Active
RDR6-EVD_2	cluster377	CG	0	0	rdr6_F6+	Active
RDR6-EVD_2	cluster377	CHG	0	0	rdr6_F6+	Active
RDR6-EVD_2	cluster377	CHH	0	0	rdr6_F6+	Active
RDR6-EVD_2	cluster403	CG	0	0	rdr6_F6+	Active
RDR6-EVD_2	cluster403	CHG	0	0	rdr6_F6+	Active
RDR6-EVD_2	cluster403	CHH	0	0	rdr6_F6+	Active
RDR6-EVD_2	cluster406	CG	0	0.472222	rdr6_F6+	Active
RDR6-EVD_2	cluster406	CHG	0	0.0930233	rdr6_F6+	Active
RDR6-EVD_2	cluster406	CHH	0	0.004329	rdr6_F6+	Active
RDR6-EVD_2	cluster408	CG	0.047619	0.0333333	rdr6_F6+	Active
RDR6-EVD_2	cluster408	CHG	0	0	rdr6_F6+	Active
RDR6-EVD_2	cluster408	CHH	0	0.0103093	rdr6_F6+	Active
RDR6-EVD_2	cluster411	CG	0.117647	0.0416667	rdr6_F6+	Active
RDR6-EVD_2	cluster411	CHG	0.0416667	0	rdr6_F6+	Active
RDR6-EVD_2	cluster411	CHH	0	0	rdr6_F6+	Active
RDR6-EVD_2	cluster413	CG	0.027027	0.62069	rdr6_F6+	Active
RDR6-EVD_2	cluster413	CHG	0	0.0333333	rdr6_F6+	Active
RDR6-EVD_2	cluster413	CHH	0	0.0162037	rdr6_F6+	Active
RDR6-EVD_9	cluster433	CG	0.0606061	0	rdr6_F6+	Active
RDR6-EVD_9	cluster433	CHG	0	0	rdr6_F6+	Active
RDR6-EVD_9	cluster433	CHH	0.00239234	0	rdr6_F6+	Active
RDR6-EVD_9	cluster439	CG	0	0.0833333	rdr6_F6+	Active
RDR6-EVD_9	cluster439	CHG	0	0	rdr6_F6+	Active
RDR6-EVD_9	cluster439	CHH	0	0	rdr6_F6+	Active
RDR6-EVD_9	cluster441	CG	0	0	rdr6_F6+	Active
RDR6-EVD_9	cluster441	CHG	0.0625	0	rdr6_F6+	Active
RDR6-EVD_9	cluster441	CHH	0.0909091	0	rdr6_F6+	Active
RDR6-EVD_9	cluster443	CG	0.0833333	0	rdr6_F6+	Active
RDR6-EVD_9	cluster443	CHG	0.0909091	0.03125	rdr6_F6+	Active
RDR6-EVD_9	cluster443	CHH	0.0703125	0.0358423	rdr6_F6+	Active
RDR6-EVD_9	cluster446	CG	0	0	rdr6_F6+	Active
RDR6-EVD_9	cluster446	CHG	0	0	rdr6_F6+	Active
RDR6-EVD_9	cluster446	CHH	0	0	rdr6_F6+	Active
RDR6-EVD_9	cluster463	CG	0.333333	0.0322581	rdr6_F6+	Active
RDR6-EVD_9	cluster463	CHG	0.047619	0	rdr6_F6+	Active
RDR6-EVD_9	cluster463	CHH	0.003125	0	rdr6_F6+	Active
RDR6-EVD_9	cluster479	CG	0	0	rdr6_F6+	Active
RDR6-EVD_9	cluster479	CHG	0	0	rdr6_F6+	Active
RDR6-EVD_9	cluster479	CHH	0	0	rdr6_F6+	Active
RDR6-EVD_9	cluster486	CG	0.0909091	0	rdr6_F6+	Active
RDR6-EVD_9	cluster486	CHG	0	0	rdr6_F6+	Active
RDR6-EVD_9	cluster486	CHH	0.00225225	0	rdr6_F6+	Active
RDR6-EVD_9	cluster493	CG	0.103448	0	rdr6_F6+	Active
RDR6-EVD_9	cluster493	CHG	0.030303	0.0465116	rdr6_F6+	Active
RDR6-EVD_9	cluster493	CHH	0.0026178	0.0145191	rdr6_F6+	Active
RDR6-EVD_9	cluster495	CG	0	0.0454545	rdr6_F6+	Active
RDR6-EVD_9	cluster495	CHG	0	0	rdr6_F6+	Active
RDR6-EVD_9	cluster495	CHH	0.00320513	0	rdr6_F6+	Active
RDR6-EVD_9	cluster507	CG	0	0	rdr6_F6+	Active
RDR6-EVD_9	cluster507	CHG	0	0	rdr6_F6+	Active
RDR6-EVD_9	cluster507	CHH	0.0144928	0	rdr6_F6+	Active
RDR6-EVD_9	cluster514	CG	0	0	rdr6_F6+	Active
RDR6-EVD_9	cluster514	CHG	0	0	rdr6_F6+	Active
RDR6-EVD_9	cluster514	CHH	0.0159363	0	rdr6_F6+	Active
RDR6-EVD_9	cluster519	CG	0	0	rdr6_F6+	Active
RDR6-EVD_9	cluster519	CHG	0	0	rdr6_F6+	Active
RDR6-EVD_9	cluster519	CHH	0	0	rdr6_F6+	Active
RDR6-EVD_9	cluster529	CG	0	0	rdr6_F6+	Active
RDR6-EVD_9	cluster529	CHG	0	0.0227273	rdr6_F6+	Active
RDR6-EVD_9	cluster529	CHH	0.0144928	0.0195228	rdr6_F6+	Active
RDR6-EVD_9	cluster533	CG	0.25	0	rdr6_F6+	Active
RDR6-EVD_9	cluster533	CHG	0	0	rdr6_F6+	Active
RDR6-EVD_9	cluster533	CHH	0.027668	0	rdr6_F6+	Active
RDR6-EVD_9	cluster535	CG	0	0.0277778	rdr6_F6+	Active
RDR6-EVD_9	cluster535	CHG	0	0	rdr6_F6+	Active
RDR6-EVD_9	cluster535	CHH	0	0.0018622	rdr6_F6+	Active
RDR6-EVD_9	cluster548	CG	0	0.0333333	rdr6_F6+	Active
RDR6-EVD_9	cluster548	CHG	0	0	rdr6_F6+	Active
RDR6-EVD_9	cluster548	CHH	0	0.0124224	rdr6_F6+	Active
RDR6-EVD_9	cluster550	CG	0.2	0.047619	rdr6_F6+	Active
RDR6-EVD_9	cluster550	CHG	0.0588235	0	rdr6_F6+	Active
RDR6-EVD_9	cluster550	CHH	0	0	rdr6_F6+	Active
RDR6-EVD_9	cluster563	CG	0.037037	0.5	rdr6_F6+	Active
RDR6-EVD_9	cluster563	CHG	0.08	0	rdr6_F6+	Active
RDR6-EVD_9	cluster563	CHH	0	0	rdr6_F6+	Active
RDR6-EVD_9	cluster575	CG	0	0	rdr6_F6+	Active
RDR6-EVD_9	cluster575	CHG	NA	0	rdr6_F6+	Active
RDR6-EVD_9	cluster575	CHH	0	0	rdr6_F6+	Active
RDR6-EVD_9	cluster578	CG	0.0625	0.272727	rdr6_F6+	Active
RDR6-EVD_9	cluster578	CHG	0.0625	0.0909091	rdr6_F6+	Active
RDR6-EVD_9	cluster578	CHH	0	0	rdr6_F6+	Active
RDR6-EVD_9	cluster580	CG	NA	0	rdr6_F6+	Active
RDR6-EVD_9	cluster580	CHG	NA	0	rdr6_F6+	Active
RDR6-EVD_9	cluster580	CHH	NA	0	rdr6_F6+	Active
RDR6-EVD_9	cluster585	CG	0	0.333333	rdr6_F6+	Active
RDR6-EVD_9	cluster585	CHG	0	0.181818	rdr6_F6+	Active
RDR6-EVD_9	cluster585	CHH	0.00600601	0.0562914	rdr6_F6+	Active
RDR6-EVD_9	cluster588	CG	0	0	rdr6_F6+	Active
RDR6-EVD_9	cluster588	CHG	0	0	rdr6_F6+	Active
RDR6-EVD_9	cluster588	CHH	0	0.00932401	rdr6_F6+	Active
RDR6-EVD_9	cluster594	CG	0.0555556	0	rdr6_F6+	Active
RDR6-EVD_9	cluster594	CHG	0.0588235	0	rdr6_F6+	Active
RDR6-EVD_9	cluster594	CHH	0	0	rdr6_F6+	Active
RDR6-EVD_9	cluster599	CG	0.111111	0.333333	rdr6_F6+	Active
RDR6-EVD_9	cluster599	CHG	0	0.333333	rdr6_F6+	Active
RDR6-EVD_9	cluster599	CHH	0	0.240506	rdr6_F6+	Active
RDR6-EVD_9	cluster629	CG	0	0	rdr6_F6+	Active
RDR6-EVD_9	cluster629	CHG	0	0	rdr6_F6+	Active
RDR6-EVD_9	cluster629	CHH	0	0	rdr6_F6+	Active
RDR6-EVD_9	cluster634	CG	0	0	rdr6_F6+	Active
RDR6-EVD_9	cluster634	CHG	0	0	rdr6_F6+	Active
RDR6-EVD_9	cluster634	CHH	0	0.0943396	rdr6_F6+	Active
RDR6-EVD_9	cluster635	CG	0.6	0.923077	rdr6_F6+	Active
RDR6-EVD_9	cluster635	CHG	0.25	0.142857	rdr6_F6+	Active
RDR6-EVD_9	cluster635	CHH	0	0.143678	rdr6_F6+	Active
RDR6-EVD_9	cluster636	CG	0	0.117647	rdr6_F6+	Active
RDR6-EVD_9	cluster636	CHG	0	0	rdr6_F6+	Active
RDR6-EVD_9	cluster636	CHH	0	0	rdr6_F6+	Active
RDR6-EVD_9	cluster638	CG	0	0	rdr6_F6+	Active
RDR6-EVD_9	cluster638	CHG	0	0	rdr6_F6+	Active
RDR6-EVD_9	cluster638	CHH	0	0	rdr6_F6+	Active
RDR6-EVD_9	cluster641	CG	0.05	0.608696	rdr6_F6+	Active
RDR6-EVD_9	cluster641	CHG	0.0869565	0.142857	rdr6_F6+	Active
RDR6-EVD_9	cluster641	CHH	0	0.123288	rdr6_F6+	Active
RDR6-EVD_9	cluster645	CG	0	0	rdr6_F6+	Active
RDR6-EVD_9	cluster645	CHG	0	0	rdr6_F6+	Active
RDR6-EVD_9	cluster645	CHH	0	0	rdr6_F6+	Active
RDR6-EVD_1	cluster655	CG	0.705882	0.588235	rdr6_F6+	Silenced
RDR6-EVD_1	cluster655	CHG	0.3125	0.428571	rdr6_F6+	Silenced
RDR6-EVD_1	cluster655	CHH	0.102857	0.156134	rdr6_F6+	Silenced
RDR6-EVD_1	cluster656	CG	0.923077	0.764706	rdr6_F6+	Silenced
RDR6-EVD_1	cluster656	CHG	0.615385	0.5	rdr6_F6+	Silenced
RDR6-EVD_1	cluster656	CHH	0.255892	0.165899	rdr6_F6+	Silenced
RDR6-EVD_1	cluster660	CG	0.7	0.5	rdr6_F6+	Silenced
RDR6-EVD_1	cluster660	CHG	0.2	0.375	rdr6_F6+	Silenced
RDR6-EVD_1	cluster660	CHH	0.121495	0.203488	rdr6_F6+	Silenced
RDR6-EVD_1	cluster662	CG	0.444444	0.761905	rdr6_F6+	Silenced
RDR6-EVD_1	cluster662	CHG	0.111111	0.130435	rdr6_F6+	Silenced
RDR6-EVD_1	cluster662	CHH	0.0828025	0.193651	rdr6_F6+	Silenced
RDR6-EVD_1	cluster688	CG	0.76	0.8125	rdr6_F6+	Silenced
RDR6-EVD_1	cluster688	CHG	0.533333	0.478261	rdr6_F6+	Silenced
RDR6-EVD_1	cluster688	CHH	0.241848	0.178694	rdr6_F6+	Silenced
RDR6-EVD_1	cluster690	CG	0.846154	0.782609	rdr6_F6+	Silenced
RDR6-EVD_1	cluster690	CHG	0.5	0.210526	rdr6_F6+	Silenced
RDR6-EVD_1	cluster690	CHH	0.270349	0.13079	rdr6_F6+	Silenced
RDR6-EVD_1	cluster696	CG	0.916667	NA	rdr6_F6+	Silenced
RDR6-EVD_1	cluster696	CHG	0.333333	NA	rdr6_F6+	Silenced
RDR6-EVD_1	cluster696	CHH	0.38	NA	rdr6_F6+	Silenced
RDR6-EVD_1	cluster698	CG	0.52381	0.625	rdr6_F6+	Silenced
RDR6-EVD_1	cluster698	CHG	0.380952	0.307692	rdr6_F6+	Silenced
RDR6-EVD_1	cluster698	CHH	0.130159	0.0625	rdr6_F6+	Silenced
RDR6-EVD_1	cluster702	CG	1	0.944444	rdr6_F6+	Silenced
RDR6-EVD_1	cluster702	CHG	0.733333	0.769231	rdr6_F6+	Silenced
RDR6-EVD_1	cluster702	CHH	0.361842	0.404762	rdr6_F6+	Silenced
RDR6-EVD_1	cluster705	CG	0.8	0.785714	rdr6_F6+	Silenced
RDR6-EVD_1	cluster705	CHG	0.631579	0.416667	rdr6_F6+	Silenced
RDR6-EVD_1	cluster705	CHH	0.323684	0.343575	rdr6_F6+	Silenced
RDR6-EVD_1	cluster710	CG	0.75	0.5	rdr6_F6+	Silenced
RDR6-EVD_1	cluster710	CHG	0.307692	0.32	rdr6_F6+	Silenced
RDR6-EVD_1	cluster710	CHH	0.0645161	0.153846	rdr6_F6+	Silenced
RDR6-EVD_1	cluster714	CG	0.25	0.416667	rdr6_F6+	Silenced
RDR6-EVD_1	cluster714	CHG	0.347826	0.181818	rdr6_F6+	Silenced
RDR6-EVD_1	cluster714	CHH	0.486577	0.259091	rdr6_F6+	Silenced
RDR6-EVD_1	cluster716	CG	0.652174	0.75	rdr6_F6+	Silenced
RDR6-EVD_1	cluster716	CHG	0.391304	0.375	rdr6_F6+	Silenced
RDR6-EVD_1	cluster716	CHH	0.205479	0.0946746	rdr6_F6+	Silenced
RDR6-EVD_1	cluster717	CG	0.833333	NA	rdr6_F6+	Silenced
RDR6-EVD_1	cluster717	CHG	0.368421	NA	rdr6_F6+	Silenced
RDR6-EVD_1	cluster717	CHH	0.24	NA	rdr6_F6+	Silenced
RDR6-EVD_1	cluster730	CG	0.944444	0.84375	rdr6_F6+	Silenced
RDR6-EVD_1	cluster730	CHG	0.65	0.366667	rdr6_F6+	Silenced
RDR6-EVD_1	cluster730	CHH	0.348739	0.350725	rdr6_F6+	Silenced
RDR6-EVD_1	cluster736	CG	0.727273	0.875	rdr6_F6+	Silenced
RDR6-EVD_1	cluster736	CHG	0.411765	0.75	rdr6_F6+	Silenced
RDR6-EVD_1	cluster736	CHH	0.129213	0.447368	rdr6_F6+	Silenced
RDR6-EVD_1	cluster744	CG	1	1	rdr6_F6+	Silenced
RDR6-EVD_1	cluster744	CHG	1	0.681818	rdr6_F6+	Silenced
RDR6-EVD_1	cluster744	CHH	0.309091	0.346021	rdr6_F6+	Silenced
RDR6-EVD_1	cluster754	CG	0.916667	0.210526	rdr6_F6+	Silenced
RDR6-EVD_1	cluster754	CHG	0.444444	0	rdr6_F6+	Silenced
RDR6-EVD_1	cluster754	CHH	0.2	0	rdr6_F6+	Silenced
RDR6-EVD_1	cluster760	CG	0.96875	0.714286	rdr6_F6+	Silenced
RDR6-EVD_1	cluster760	CHG	0.346154	0.1	rdr6_F6+	Silenced
RDR6-EVD_1	cluster760	CHH	0.241573	0.161458	rdr6_F6+	Silenced
RDR6-EVD_1	cluster761	CG	0.666667	0.5	rdr6_F6+	Silenced
RDR6-EVD_1	cluster761	CHG	0.461538	0.272727	rdr6_F6+	Silenced
RDR6-EVD_1	cluster761	CHH	0.211921	0.221374	rdr6_F6+	Silenced
RDR6-EVD_1	cluster768	CG	0.956522	0.875	rdr6_F6+	Silenced
RDR6-EVD_1	cluster768	CHG	0.666667	0.333333	rdr6_F6+	Silenced
RDR6-EVD_1	cluster768	CHH	0.372308	0.285714	rdr6_F6+	Silenced
RDR6-EVD_1	cluster770	CG	0.818182	1	rdr6_F6+	Silenced
RDR6-EVD_1	cluster770	CHG	0.25	0.615385	rdr6_F6+	Silenced
RDR6-EVD_1	cluster770	CHH	0.110294	0.528409	rdr6_F6+	Silenced
RDR6-EVD_1	cluster779	CG	0.333333	0.833333	rdr6_F6+	Silenced
RDR6-EVD_1	cluster779	CHG	0	0.357143	rdr6_F6+	Silenced
RDR6-EVD_1	cluster779	CHH	0.298969	0.20339	rdr6_F6+	Silenced
RDR6-EVD_1	cluster783	CG	0.875	0.0909091	rdr6_F6+	Silenced
RDR6-EVD_1	cluster783	CHG	0.5	0	rdr6_F6+	Silenced
RDR6-EVD_1	cluster783	CHH	0.394737	0.0179641	rdr6_F6+	Silenced
RDR6-EVD_1	cluster791	CG	0.733333	0.8	rdr6_F6+	Silenced
RDR6-EVD_1	cluster791	CHG	0.727273	0.555556	rdr6_F6+	Silenced
RDR6-EVD_1	cluster791	CHH	0.239631	0.258065	rdr6_F6+	Silenced
RDR6-EVD_1	cluster794	CG	0.8	0.272727	rdr6_F6+	Silenced
RDR6-EVD_1	cluster794	CHG	0	0.142857	rdr6_F6+	Silenced
RDR6-EVD_1	cluster794	CHH	0.015625	0.0357143	rdr6_F6+	Silenced
RDR6-EVD_1	cluster800	CG	0.866667	0.818182	rdr6_F6+	Silenced
RDR6-EVD_1	cluster800	CHG	0.666667	0.25	rdr6_F6+	Silenced
RDR6-EVD_1	cluster800	CHH	0.325581	0.211009	rdr6_F6+	Silenced
RDR6-EVD_1	cluster811	CG	1	0.7	rdr6_F6+	Silenced
RDR6-EVD_1	cluster811	CHG	1	0.1	rdr6_F6+	Silenced
RDR6-EVD_1	cluster811	CHH	0.146341	0.185185	rdr6_F6+	Silenced
RDR6-EVD_1	cluster830	CG	0.933333	0.823529	rdr6_F6+	Silenced
RDR6-EVD_1	cluster830	CHG	0.705882	0.560976	rdr6_F6+	Silenced
RDR6-EVD_1	cluster830	CHH	0.344498	0.306667	rdr6_F6+	Silenced
RDR6-EVD_1	cluster831	CG	0.727273	0.857143	rdr6_F6+	Silenced
RDR6-EVD_1	cluster831	CHG	0.541667	0.568182	rdr6_F6+	Silenced
RDR6-EVD_1	cluster831	CHH	0.203125	0.36855	rdr6_F6+	Silenced
RDR6-EVD_1	cluster832	CG	0.829787	0.541667	rdr6_F6+	Silenced
RDR6-EVD_1	cluster832	CHG	0.609756	0.30303	rdr6_F6+	Silenced
RDR6-EVD_1	cluster832	CHH	0.426644	0.102102	rdr6_F6+	Silenced
RDR6-EVD_1	cluster835	CG	0.7	NA	rdr6_F6+	Silenced
RDR6-EVD_1	cluster835	CHG	0.416667	NA	rdr6_F6+	Silenced
RDR6-EVD_1	cluster835	CHH	0.164234	NA	rdr6_F6+	Silenced
RDR6-EVD_1	cluster838	CG	0.5	1	rdr6_F6+	Silenced
RDR6-EVD_1	cluster838	CHG	0.388889	0.6	rdr6_F6+	Silenced
RDR6-EVD_1	cluster838	CHH	0.208122	0.479167	rdr6_F6+	Silenced
RDR6-EVD_1	cluster839	CG	0.8	0.714286	rdr6_F6+	Silenced
RDR6-EVD_1	cluster839	CHG	0.375	0.30303	rdr6_F6+	Silenced
RDR6-EVD_1	cluster839	CHH	0.151292	0.133531	rdr6_F6+	Silenced
RDR6-EVD_1	cluster845	CG	0.958333	0.740741	rdr6_F6+	Silenced
RDR6-EVD_1	cluster845	CHG	0.566667	0.3	rdr6_F6+	Silenced
RDR6-EVD_1	cluster845	CHH	0.27673	0.0722022	rdr6_F6+	Silenced
RDR6-EVD_1	cluster847	CG	1	0.961538	rdr6_F6+	Silenced
RDR6-EVD_1	cluster847	CHG	0.666667	0.416667	rdr6_F6+	Silenced
RDR6-EVD_1	cluster847	CHH	0.279817	0.210145	rdr6_F6+	Silenced
RDR6-EVD_1	cluster849	CG	0.75	0.862069	rdr6_F6+	Silenced
RDR6-EVD_1	cluster849	CHG	0.37931	0.590909	rdr6_F6+	Silenced
RDR6-EVD_1	cluster849	CHH	0.0744337	0.229885	rdr6_F6+	Silenced
RDR6-EVD_7	cluster1025	CG	0.944444	0.6	rdr6_F6+	Silenced
RDR6-EVD_7	cluster1025	CHG	0.8	0.416667	rdr6_F6+	Silenced
RDR6-EVD_7	cluster1025	CHH	0.444444	0.196429	rdr6_F6+	Silenced
RDR6-EVD_7	cluster1026	CG	0.588235	0.918919	rdr6_F6+	Silenced
RDR6-EVD_7	cluster1026	CHG	0.454545	0.693878	rdr6_F6+	Silenced
RDR6-EVD_7	cluster1026	CHH	0.191837	0.584337	rdr6_F6+	Silenced
RDR6-EVD_7	cluster1027	CG	0.777778	0.333333	rdr6_F6+	Silenced
RDR6-EVD_7	cluster1027	CHG	0.416667	0.269231	rdr6_F6+	Silenced
RDR6-EVD_7	cluster1027	CHH	0.493333	0.0735294	rdr6_F6+	Silenced
RDR6-EVD_7	cluster1031	CG	0.555556	0.714286	rdr6_F6+	Silenced
RDR6-EVD_7	cluster1031	CHG	0.357143	0.363636	rdr6_F6+	Silenced
RDR6-EVD_7	cluster1031	CHH	0.0655738	0.378378	rdr6_F6+	Silenced
RDR6-EVD_7	cluster1034	CG	0.857143	0.578947	rdr6_F6+	Silenced
RDR6-EVD_7	cluster1034	CHG	0.586207	0.45	rdr6_F6+	Silenced
RDR6-EVD_7	cluster1034	CHH	0.211221	0.124088	rdr6_F6+	Silenced
RDR6-EVD_7	cluster1039	CG	0.846154	0.740741	rdr6_F6+	Silenced
RDR6-EVD_7	cluster1039	CHG	0.419355	0.384615	rdr6_F6+	Silenced
RDR6-EVD_7	cluster1039	CHH	0.17029	0.208459	rdr6_F6+	Silenced
RDR6-EVD_7	cluster1040	CG	0.818182	0.805556	rdr6_F6+	Silenced
RDR6-EVD_7	cluster1040	CHG	0.652174	0.454545	rdr6_F6+	Silenced
RDR6-EVD_7	cluster1040	CHH	0.421488	0.177057	rdr6_F6+	Silenced
RDR6-EVD_7	cluster1042	CG	0.645161	0.892857	rdr6_F6+	Silenced
RDR6-EVD_7	cluster1042	CHG	0.333333	0.7	rdr6_F6+	Silenced
RDR6-EVD_7	cluster1042	CHH	0.195822	0.152439	rdr6_F6+	Silenced
RDR6-EVD_7	cluster855	CG	0.578947	0.851852	rdr6_F6+	Silenced
RDR6-EVD_7	cluster855	CHG	0.230769	0.333333	rdr6_F6+	Silenced
RDR6-EVD_7	cluster855	CHH	0.0375	0.220779	rdr6_F6+	Silenced
RDR6-EVD_7	cluster856	CG	0.875	0.571429	rdr6_F6+	Silenced
RDR6-EVD_7	cluster856	CHG	0.517241	0.3	rdr6_F6+	Silenced
RDR6-EVD_7	cluster856	CHH	0.223443	0.125413	rdr6_F6+	Silenced
RDR6-EVD_7	cluster863	CG	0.473684	0.823529	rdr6_F6+	Silenced
RDR6-EVD_7	cluster863	CHG	0.409091	0.111111	rdr6_F6+	Silenced
RDR6-EVD_7	cluster863	CHH	0.208531	0.149171	rdr6_F6+	Silenced
RDR6-EVD_7	cluster868	CG	0.588235	0.75	rdr6_F6+	Silenced
RDR6-EVD_7	cluster868	CHG	0.481481	0.333333	rdr6_F6+	Silenced
RDR6-EVD_7	cluster868	CHH	0.2	0.218085	rdr6_F6+	Silenced
RDR6-EVD_7	cluster894	CG	0.538462	0.625	rdr6_F6+	Silenced
RDR6-EVD_7	cluster894	CHG	0.35	0.318182	rdr6_F6+	Silenced
RDR6-EVD_7	cluster894	CHH	0.181507	0.153025	rdr6_F6+	Silenced
RDR6-EVD_7	cluster897	CG	0.592593	0.71875	rdr6_F6+	Silenced
RDR6-EVD_7	cluster897	CHG	0.461538	0.457143	rdr6_F6+	Silenced
RDR6-EVD_7	cluster897	CHH	0.188732	0.155131	rdr6_F6+	Silenced
RDR6-EVD_7	cluster903	CG	0.965517	0.818182	rdr6_F6+	Silenced
RDR6-EVD_7	cluster903	CHG	0.612903	0.545455	rdr6_F6+	Silenced
RDR6-EVD_7	cluster903	CHH	0.340426	0.119816	rdr6_F6+	Silenced
RDR6-EVD_7	cluster909	CG	0.647059	0.583333	rdr6_F6+	Silenced
RDR6-EVD_7	cluster909	CHG	0.344828	0.285714	rdr6_F6+	Silenced
RDR6-EVD_7	cluster909	CHH	0.152401	0.122244	rdr6_F6+	Silenced
RDR6-EVD_7	cluster910	CG	1	0.769231	rdr6_F6+	Silenced
RDR6-EVD_7	cluster910	CHG	0.64	0.571429	rdr6_F6+	Silenced
RDR6-EVD_7	cluster910	CHH	0.378549	0.130802	rdr6_F6+	Silenced
RDR6-EVD_7	cluster912	CG	NA	0.677419	rdr6_F6+	Silenced
RDR6-EVD_7	cluster912	CHG	NA	0.411765	rdr6_F6+	Silenced
RDR6-EVD_7	cluster912	CHH	NA	0.151436	rdr6_F6+	Silenced
RDR6-EVD_7	cluster920	CG	0.571429	0.2	rdr6_F6+	Silenced
RDR6-EVD_7	cluster920	CHG	0.421053	0.375	rdr6_F6+	Silenced
RDR6-EVD_7	cluster920	CHH	0.245509	0.172414	rdr6_F6+	Silenced
RDR6-EVD_7	cluster922	CG	0.588235	0.4	rdr6_F6+	Silenced
RDR6-EVD_7	cluster922	CHG	0.3125	0.1	rdr6_F6+	Silenced
RDR6-EVD_7	cluster922	CHH	0.114155	0.134557	rdr6_F6+	Silenced
RDR6-EVD_7	cluster923	CG	1	0.375	rdr6_F6+	Silenced
RDR6-EVD_7	cluster923	CHG	0.636364	0	rdr6_F6+	Silenced
RDR6-EVD_7	cluster923	CHH	0.589147	0.00588235	rdr6_F6+	Silenced
RDR6-EVD_7	cluster924	CG	0.8	0.619048	rdr6_F6+	Silenced
RDR6-EVD_7	cluster924	CHG	0.40625	0.35	rdr6_F6+	Silenced
RDR6-EVD_7	cluster924	CHH	0.182119	0.125364	rdr6_F6+	Silenced
RDR6-EVD_7	cluster926	CG	0.6	0.875	rdr6_F6+	Silenced
RDR6-EVD_7	cluster926	CHG	0.25	0.452381	rdr6_F6+	Silenced
RDR6-EVD_7	cluster926	CHH	0.133929	0.195652	rdr6_F6+	Silenced
RDR6-EVD_7	cluster935	CG	0.894737	0.666667	rdr6_F6+	Silenced
RDR6-EVD_7	cluster935	CHG	0.833333	0.75	rdr6_F6+	Silenced
RDR6-EVD_7	cluster935	CHH	0.581301	0.520833	rdr6_F6+	Silenced
RDR6-EVD_7	cluster942	CG	1	1	rdr6_F6+	Silenced
RDR6-EVD_7	cluster942	CHG	0.846154	0.416667	rdr6_F6+	Silenced
RDR6-EVD_7	cluster942	CHH	0.372197	0.388646	rdr6_F6+	Silenced
RDR6-EVD_7	cluster949	CG	0.888889	0.909091	rdr6_F6+	Silenced
RDR6-EVD_7	cluster949	CHG	0.692308	0.714286	rdr6_F6+	Silenced
RDR6-EVD_7	cluster949	CHH	0.422925	0.457082	rdr6_F6+	Silenced
RDR6-EVD_7	cluster960	CG	0.846154	1	rdr6_F6+	Silenced
RDR6-EVD_7	cluster960	CHG	0.375	0.375	rdr6_F6+	Silenced
RDR6-EVD_7	cluster960	CHH	0.286667	0.325203	rdr6_F6+	Silenced
RDR6-EVD_7	cluster970	CG	0.6	0.705882	rdr6_F6+	Silenced
RDR6-EVD_7	cluster970	CHG	0.375	0.142857	rdr6_F6+	Silenced
RDR6-EVD_7	cluster970	CHH	0.0396825	0.132075	rdr6_F6+	Silenced
RDR6-EVD_7	cluster972	CG	0.571429	0.368421	rdr6_F6+	Silenced
RDR6-EVD_7	cluster972	CHG	0.35	0.0952381	rdr6_F6+	Silenced
RDR6-EVD_7	cluster972	CHH	0.274869	0.108626	rdr6_F6+	Silenced
RDR6-EVD_7	cluster975	CG	0.944444	0.7	rdr6_F6+	Silenced
RDR6-EVD_7	cluster975	CHG	0.714286	0.5	rdr6_F6+	Silenced
RDR6-EVD_7	cluster975	CHH	0.397163	0.2125	rdr6_F6+	Silenced
RDR6-EVD_7	cluster982	CG	0.727273	0.62963	rdr6_F6+	Silenced
RDR6-EVD_7	cluster982	CHG	0.166667	0.275862	rdr6_F6+	Silenced
RDR6-EVD_7	cluster982	CHH	0.279188	0.164948	rdr6_F6+	Silenced
RDR6-EVD_7	cluster991	CG	0.583333	0.541667	rdr6_F6+	Silenced
RDR6-EVD_7	cluster991	CHG	0.25	0.136364	rdr6_F6+	Silenced
RDR6-EVD_7	cluster991	CHH	0.123596	0.101449	rdr6_F6+	Silenced
RDR6-EVD_7	cluster996	CG	0.823529	0.681818	rdr6_F6+	Silenced
RDR6-EVD_7	cluster996	CHG	0.263158	0.357143	rdr6_F6+	Silenced
RDR6-EVD_7	cluster996	CHH	0.235577	0.183246	rdr6_F6+	Silenced
rdr6-EVD_8	cluster1062	CG	0	0	rdr6_F6-	Active
rdr6-EVD_8	cluster1062	CHG	0	0	rdr6_F6-	Active
rdr6-EVD_8	cluster1062	CHH	0.00325733	0	rdr6_F6-	Active
rdr6-EVD_8	cluster1067	CG	0	0	rdr6_F6-	Active
rdr6-EVD_8	cluster1067	CHG	0	0	rdr6_F6-	Active
rdr6-EVD_8	cluster1067	CHH	0	0	rdr6_F6-	Active
rdr6-EVD_8	cluster1073	CG	NA	0	rdr6_F6-	Active
rdr6-EVD_8	cluster1073	CHG	NA	0	rdr6_F6-	Active
rdr6-EVD_8	cluster1073	CHH	NA	0	rdr6_F6-	Active
rdr6-EVD_8	cluster1081	CG	0	0	rdr6_F6-	Active
rdr6-EVD_8	cluster1081	CHG	0	0	rdr6_F6-	Active
rdr6-EVD_8	cluster1081	CHH	0	0	rdr6_F6-	Active
rdr6-EVD_8	cluster1090	CG	0	0	rdr6_F6-	Active
rdr6-EVD_8	cluster1090	CHG	0	0	rdr6_F6-	Active
rdr6-EVD_8	cluster1090	CHH	0	0	rdr6_F6-	Active
rdr6-EVD_8	cluster1123	CG	0	0	rdr6_F6-	Active
rdr6-EVD_8	cluster1123	CHG	0	0	rdr6_F6-	Active
rdr6-EVD_8	cluster1123	CHH	0.00882353	0	rdr6_F6-	Active
rdr6-EVD_8	cluster1133	CG	0	0.333333	rdr6_F6-	Active
rdr6-EVD_8	cluster1133	CHG	0	0	rdr6_F6-	Active
rdr6-EVD_8	cluster1133	CHH	0	0.00425532	rdr6_F6-	Active
rdr6-EVD_8	cluster1166	CG	0	0	rdr6_F6-	Active
rdr6-EVD_8	cluster1166	CHG	0	0	rdr6_F6-	Active
rdr6-EVD_8	cluster1166	CHH	0	0	rdr6_F6-	Active
rdr6-EVD_8	cluster1192	CG	0	0	rdr6_F6-	Active
rdr6-EVD_8	cluster1192	CHG	0	0	rdr6_F6-	Active
rdr6-EVD_8	cluster1192	CHH	0	0	rdr6_F6-	Active
rdr6-EVD_8	cluster1197	CG	0	0	rdr6_F6-	Active
rdr6-EVD_8	cluster1197	CHG	0	0	rdr6_F6-	Active
rdr6-EVD_8	cluster1197	CHH	0	0	rdr6_F6-	Active
rdr6-EVD_8	cluster1198	CG	0	0	rdr6_F6-	Active
rdr6-EVD_8	cluster1198	CHG	0	0	rdr6_F6-	Active
rdr6-EVD_8	cluster1198	CHH	0	0	rdr6_F6-	Active
rdr6-EVD_8	cluster1209	CG	0	0.526316	rdr6_F6-	Active
rdr6-EVD_8	cluster1209	CHG	0	0	rdr6_F6-	Active
rdr6-EVD_8	cluster1209	CHH	0	0.0083682	rdr6_F6-	Active
rdr6-EVD_8	cluster1216	CG	0.0526316	NA	rdr6_F6-	Active
rdr6-EVD_8	cluster1216	CHG	0	NA	rdr6_F6-	Active
rdr6-EVD_8	cluster1216	CHH	0	NA	rdr6_F6-	Active
rdr6-EVD_8	cluster1230	CG	0	0.117647	rdr6_F6-	Active
rdr6-EVD_8	cluster1230	CHG	0	0	rdr6_F6-	Active
rdr6-EVD_8	cluster1230	CHH	0	0	rdr6_F6-	Active
rdr6-EVD_8	cluster1238	CG	0.533333	0.833333	rdr6_F6-	Active
rdr6-EVD_8	cluster1238	CHG	0.0625	0	rdr6_F6-	Active
rdr6-EVD_8	cluster1238	CHH	0.027972	0.0428571	rdr6_F6-	Active
rdr6-EVD_8	cluster1249	CG	0.12	0	rdr6_F6-	Active
rdr6-EVD_8	cluster1249	CHG	0	0	rdr6_F6-	Active
rdr6-EVD_8	cluster1249	CHH	0	0	rdr6_F6-	Active
rdr6-EVD_8	cluster1275	CG	0	NA	rdr6_F6-	Active
rdr6-EVD_8	cluster1275	CHG	0	NA	rdr6_F6-	Active
rdr6-EVD_8	cluster1275	CHH	0	NA	rdr6_F6-	Active
rdr6-EVD_8	cluster1288	CG	0	0	rdr6_F6-	Active
rdr6-EVD_8	cluster1288	CHG	0	0	rdr6_F6-	Active
rdr6-EVD_8	cluster1288	CHH	0	0	rdr6_F6-	Active
rdr6-EVD_8	cluster1290	CG	0	0	rdr6_F6-	Active
rdr6-EVD_8	cluster1290	CHG	0	0	rdr6_F6-	Active
rdr6-EVD_8	cluster1290	CHH	0	0	rdr6_F6-	Active
rdr6-EVD_8	cluster1325	CG	0	0	rdr6_F6-	Active
rdr6-EVD_8	cluster1325	CHG	0	0	rdr6_F6-	Active
rdr6-EVD_8	cluster1325	CHH	0	0	rdr6_F6-	Active
rdr6-EVD_8	cluster1338	CG	0.0666667	0.342105	rdr6_F6-	Active
rdr6-EVD_8	cluster1338	CHG	0.0222222	0	rdr6_F6-	Active
rdr6-EVD_8	cluster1338	CHH	0.0104948	0.0315315	rdr6_F6-	Active
rdr6-EVD_8	cluster1343	CG	0	0	rdr6_F6-	Active
rdr6-EVD_8	cluster1343	CHG	0	0	rdr6_F6-	Active
rdr6-EVD_8	cluster1343	CHH	0	0	rdr6_F6-	Active
rdr6-EVD_8	cluster1346	CG	0	0.125	rdr6_F6-	Active
rdr6-EVD_8	cluster1346	CHG	0	0	rdr6_F6-	Active
rdr6-EVD_8	cluster1346	CHH	0	0	rdr6_F6-	Active
rdr6-EVD_8	cluster1349	CG	0	0.027027	rdr6_F6-	Active
rdr6-EVD_8	cluster1349	CHG	0	0	rdr6_F6-	Active
rdr6-EVD_8	cluster1349	CHH	0	0.00211864	rdr6_F6-	Active
rdr6-EVD_8	cluster1350	CG	0	0	rdr6_F6-	Active
rdr6-EVD_8	cluster1350	CHG	0	0	rdr6_F6-	Active
rdr6-EVD_8	cluster1350	CHH	0.00468384	0	rdr6_F6-	Active
rdr6-EVD_8	cluster1353	CG	0	0	rdr6_F6-	Active
rdr6-EVD_8	cluster1353	CHG	0	0	rdr6_F6-	Active
rdr6-EVD_8	cluster1353	CHH	0	0	rdr6_F6-	Active
rdr6-EVD_8	cluster1356	CG	0	0	rdr6_F6-	Active
rdr6-EVD_8	cluster1356	CHG	0	0	rdr6_F6-	Active
rdr6-EVD_8	cluster1356	CHH	0	0	rdr6_F6-	Active
rdr6-EVD_8	cluster1366	CG	0	0.0769231	rdr6_F6-	Active
rdr6-EVD_8	cluster1366	CHG	0	0	rdr6_F6-	Active
rdr6-EVD_8	cluster1366	CHH	0.0026738	0	rdr6_F6-	Active
rdr6-EVD_8	cluster1372	CG	0	0.692308	rdr6_F6-	Active
rdr6-EVD_8	cluster1372	CHG	0	0	rdr6_F6-	Active
rdr6-EVD_8	cluster1372	CHH	0	0.00483092	rdr6_F6-	Active
rdr6-EVD_5	cluster1391	CG	1	0.5	rdr6_F6-	Silenced
rdr6-EVD_5	cluster1391	CHG	0.875	0.777778	rdr6_F6-	Silenced
rdr6-EVD_5	cluster1391	CHH	0.555556	0.275591	rdr6_F6-	Silenced
rdr6-EVD_5	cluster1395	CG	0.833333	1	rdr6_F6-	Silenced
rdr6-EVD_5	cluster1395	CHG	0.571429	0.666667	rdr6_F6-	Silenced
rdr6-EVD_5	cluster1395	CHH	0.39604	0.15	rdr6_F6-	Silenced
rdr6-EVD_5	cluster1400	CG	0.882353	0.833333	rdr6_F6-	Silenced
rdr6-EVD_5	cluster1400	CHG	0.571429	0.666667	rdr6_F6-	Silenced
rdr6-EVD_5	cluster1400	CHH	0.477477	0.410169	rdr6_F6-	Silenced
rdr6-EVD_5	cluster1404	CG	0.714286	0.772727	rdr6_F6-	Silenced
rdr6-EVD_5	cluster1404	CHG	0.875	0.846154	rdr6_F6-	Silenced
rdr6-EVD_5	cluster1404	CHH	0.521008	0.590747	rdr6_F6-	Silenced
rdr6-EVD_5	cluster1405	CG	0.6	0.5	rdr6_F6-	Silenced
rdr6-EVD_5	cluster1405	CHG	0.285714	0.222222	rdr6_F6-	Silenced
rdr6-EVD_5	cluster1405	CHH	0.0224719	0.0625	rdr6_F6-	Silenced
rdr6-EVD_5	cluster1406	CG	1	0.111111	rdr6_F6-	Silenced
rdr6-EVD_5	cluster1406	CHG	1	0	rdr6_F6-	Silenced
rdr6-EVD_5	cluster1406	CHH	0.710145	0.0689655	rdr6_F6-	Silenced
rdr6-EVD_5	cluster1408	CG	0.8	0.636364	rdr6_F6-	Silenced
rdr6-EVD_5	cluster1408	CHG	0.529412	0.363636	rdr6_F6-	Silenced
rdr6-EVD_5	cluster1408	CHH	0.600775	0.203883	rdr6_F6-	Silenced
rdr6-EVD_5	cluster1410	CG	0.823529	0.5	rdr6_F6-	Silenced
rdr6-EVD_5	cluster1410	CHG	0.526316	0.125	rdr6_F6-	Silenced
rdr6-EVD_5	cluster1410	CHH	0.583691	0.196262	rdr6_F6-	Silenced
rdr6-EVD_5	cluster1411	CG	0.5625	0.681818	rdr6_F6-	Silenced
rdr6-EVD_5	cluster1411	CHG	0.555556	0.210526	rdr6_F6-	Silenced
rdr6-EVD_5	cluster1411	CHH	0.193717	0.0582192	rdr6_F6-	Silenced
rdr6-EVD_5	cluster1450	CG	0.375	0.636364	rdr6_F6-	Silenced
rdr6-EVD_5	cluster1450	CHG	0.777778	0.8	rdr6_F6-	Silenced
rdr6-EVD_5	cluster1450	CHH	0.209459	0.303571	rdr6_F6-	Silenced
rdr6-EVD_5	cluster1455	CG	NA	0.6	rdr6_F6-	Silenced
rdr6-EVD_5	cluster1455	CHG	NA	0.454545	rdr6_F6-	Silenced
rdr6-EVD_5	cluster1455	CHH	NA	0.389381	rdr6_F6-	Silenced
rdr6-EVD_5	cluster1456	CG	0.266667	0.285714	rdr6_F6-	Silenced
rdr6-EVD_5	cluster1456	CHG	0.166667	0.0909091	rdr6_F6-	Silenced
rdr6-EVD_5	cluster1456	CHH	0.0294118	0	rdr6_F6-	Silenced
rdr6-EVD_5	cluster1481	CG	0.916667	0.692308	rdr6_F6-	Silenced
rdr6-EVD_5	cluster1481	CHG	0.916667	0.714286	rdr6_F6-	Silenced
rdr6-EVD_5	cluster1481	CHH	0.647887	0.486486	rdr6_F6-	Silenced
rdr6-EVD_5	cluster1484	CG	0.833333	0.444444	rdr6_F6-	Silenced
rdr6-EVD_5	cluster1484	CHG	0.6	0.75	rdr6_F6-	Silenced
rdr6-EVD_5	cluster1484	CHH	0.189873	0.40678	rdr6_F6-	Silenced
rdr6-EVD_5	cluster1495	CG	0.0625	0	rdr6_F6-	Silenced
rdr6-EVD_5	cluster1495	CHG	0	0	rdr6_F6-	Silenced
rdr6-EVD_5	cluster1495	CHH	0.0177515	0	rdr6_F6-	Silenced
rdr6-EVD_5	cluster1498	CG	0.176471	0.142857	rdr6_F6-	Silenced
rdr6-EVD_5	cluster1498	CHG	0.111111	0.0769231	rdr6_F6-	Silenced
rdr6-EVD_5	cluster1498	CHH	0	0.0265152	rdr6_F6-	Silenced
rdr6-EVD_5	cluster1511	CG	0.736842	0.25	rdr6_F6-	Silenced
rdr6-EVD_5	cluster1511	CHG	0.55	0.333333	rdr6_F6-	Silenced
rdr6-EVD_5	cluster1511	CHH	0.422535	0.196532	rdr6_F6-	Silenced
rdr6-EVD_5	cluster1512	CG	0.25	0.285714	rdr6_F6-	Silenced
rdr6-EVD_5	cluster1512	CHG	0.4375	0	rdr6_F6-	Silenced
rdr6-EVD_5	cluster1512	CHH	0.172414	0.103896	rdr6_F6-	Silenced
rdr6-EVD_5	cluster1520	CG	0.777778	0.666667	rdr6_F6-	Silenced
rdr6-EVD_5	cluster1520	CHG	0.111111	0.571429	rdr6_F6-	Silenced
rdr6-EVD_5	cluster1520	CHH	0.292135	0.0833333	rdr6_F6-	Silenced
rdr6-EVD_5	cluster1523	CG	0	0.714286	rdr6_F6-	Silenced
rdr6-EVD_5	cluster1523	CHG	0.142857	0.4	rdr6_F6-	Silenced
rdr6-EVD_5	cluster1523	CHH	0	0.688889	rdr6_F6-	Silenced
rdr6-EVD_5	cluster1526	CG	0.625	0.909091	rdr6_F6-	Silenced
rdr6-EVD_5	cluster1526	CHG	0.571429	1	rdr6_F6-	Silenced
rdr6-EVD_5	cluster1526	CHH	0.306931	0.47561	rdr6_F6-	Silenced
rdr6-EVD_5	cluster1532	CG	0.307692	0.615385	rdr6_F6-	Silenced
rdr6-EVD_5	cluster1532	CHG	0.3125	0.333333	rdr6_F6-	Silenced
rdr6-EVD_5	cluster1532	CHH	0.0818966	0.105691	rdr6_F6-	Silenced
rdr6-EVD_5	cluster1540	CG	0.8	0.578947	rdr6_F6-	Silenced
rdr6-EVD_5	cluster1540	CHG	0.636364	0.692308	rdr6_F6-	Silenced
rdr6-EVD_5	cluster1540	CHH	0.487562	0.623967	rdr6_F6-	Silenced
rdr6-EVD_5	cluster1546	CG	0.5	0.4375	rdr6_F6-	Silenced
rdr6-EVD_5	cluster1546	CHG	0.357143	0.428571	rdr6_F6-	Silenced
rdr6-EVD_5	cluster1546	CHH	0.226519	0.361809	rdr6_F6-	Silenced
rdr6-EVD_5	cluster1557	CG	0.846154	0.882353	rdr6_F6-	Silenced
rdr6-EVD_5	cluster1557	CHG	0.5	0.571429	rdr6_F6-	Silenced
rdr6-EVD_5	cluster1557	CHH	0.12037	0.375427	rdr6_F6-	Silenced
rdr6-EVD_5	cluster1560	CG	0.444444	0.5	rdr6_F6-	Silenced
rdr6-EVD_5	cluster1560	CHG	0.5	0.333333	rdr6_F6-	Silenced
rdr6-EVD_5	cluster1560	CHH	0.144981	0.176991	rdr6_F6-	Silenced
rdr6-EVD_5	cluster1566	CG	0.470588	0.1	rdr6_F6-	Silenced
rdr6-EVD_5	cluster1566	CHG	0.294118	0.1	rdr6_F6-	Silenced
rdr6-EVD_5	cluster1566	CHH	0.15	0.107527	rdr6_F6-	Silenced
rdr6-EVD_5	cluster1573	CG	0.548387	0.555556	rdr6_F6-	Silenced
rdr6-EVD_5	cluster1573	CHG	0.782609	0.7	rdr6_F6-	Silenced
rdr6-EVD_5	cluster1573	CHH	0.429379	0.833333	rdr6_F6-	Silenced
rdr6-EVD_5	cluster1591	CG	0.857143	0.4	rdr6_F6-	Silenced
rdr6-EVD_5	cluster1591	CHG	0.555556	0.4	rdr6_F6-	Silenced
rdr6-EVD_5	cluster1591	CHH	0.623188	0.217822	rdr6_F6-	Silenced
rdr6-EVD_5	cluster1592	CG	0.235294	0.636364	rdr6_F6-	Silenced
rdr6-EVD_5	cluster1592	CHG	0.3	0.473684	rdr6_F6-	Silenced
rdr6-EVD_5	cluster1592	CHH	0.0994475	0.355469	rdr6_F6-	Silenced
rdr6-EVD_5	cluster1599	CG	0.666667	0.6	rdr6_F6-	Silenced
rdr6-EVD_5	cluster1599	CHG	0.5	0.411765	rdr6_F6-	Silenced
rdr6-EVD_5	cluster1599	CHH	0.103093	0.174721	rdr6_F6-	Silenced
rdr6-EVD_5	cluster1601	CG	0.307692	0.47619	rdr6_F6-	Silenced
rdr6-EVD_5	cluster1601	CHG	0.125	0.518519	rdr6_F6-	Silenced
rdr6-EVD_5	cluster1601	CHH	0.0652174	0.35533	rdr6_F6-	Silenced
rdr6-EVD_5	cluster1614	CG	0.666667	0.933333	rdr6_F6-	Silenced
rdr6-EVD_5	cluster1614	CHG	0.647059	0.444444	rdr6_F6-	Silenced
rdr6-EVD_5	cluster1614	CHH	0.39196	0.30198	rdr6_F6-	Silenced
rdr6-EVD_5	cluster1615	CG	0.105263	NA	rdr6_F6-	Silenced
rdr6-EVD_5	cluster1615	CHG	0	NA	rdr6_F6-	Silenced
rdr6-EVD_5	cluster1615	CHH	0	NA	rdr6_F6-	Silenced
rdr6-EVD_5	cluster1627	CG	0.45	0.578947	rdr6_F6-	Silenced
rdr6-EVD_5	cluster1627	CHG	0.227273	0	rdr6_F6-	Silenced
rdr6-EVD_5	cluster1627	CHH	0.0883721	0.0233645	rdr6_F6-	Silenced
rdr6-EVD_5	cluster1628	CG	1	0.117647	rdr6_F6-	Silenced
rdr6-EVD_5	cluster1628	CHG	0	0.125	rdr6_F6-	Silenced
rdr6-EVD_5	cluster1628	CHH	0.333333	0.0412844	rdr6_F6-	Silenced
rdr6-EVD_5	cluster1633	CG	0.5	0.588235	rdr6_F6-	Silenced
rdr6-EVD_5	cluster1633	CHG	0.4	0.321429	rdr6_F6-	Silenced
rdr6-EVD_5	cluster1633	CHH	0.302083	0.0826446	rdr6_F6-	Silenced
rdr6-EVD_5	cluster1636	CG	0.615385	0.222222	rdr6_F6-	Silenced
rdr6-EVD_5	cluster1636	CHG	0.642857	0.222222	rdr6_F6-	Silenced
rdr6-EVD_5	cluster1636	CHH	0.231214	0.176923	rdr6_F6-	Silenced
rdr6-EVD_5	cluster1640	CG	0.5	0.470588	rdr6_F6-	Silenced
rdr6-EVD_5	cluster1640	CHG	0.529412	0.6	rdr6_F6-	Silenced
rdr6-EVD_5	cluster1640	CHH	0.333333	0.417722	rdr6_F6-	Silenced
rdr6-EVD_5	cluster1642	CG	0.310345	0.153846	rdr6_F6-	Silenced
rdr6-EVD_5	cluster1642	CHG	0.230769	0.307692	rdr6_F6-	Silenced
rdr6-EVD_5	cluster1642	CHH	0.102273	0.366013	rdr6_F6-	Silenced
rdr6-EVD_5	cluster1643	CG	0.631579	0.294118	rdr6_F6-	Silenced
rdr6-EVD_5	cluster1643	CHG	0.333333	0.166667	rdr6_F6-	Silenced
rdr6-EVD_5	cluster1643	CHH	0.169565	0.048	rdr6_F6-	Silenced
rdr6-EVD_5	cluster1649	CG	0.909091	0	rdr6_F6-	Silenced
rdr6-EVD_5	cluster1649	CHG	0.875	0	rdr6_F6-	Silenced
rdr6-EVD_5	cluster1649	CHH	0.111111	0.0655022	rdr6_F6-	Silenced
rdr6-EVD_5	cluster1653	CG	0	0.5	rdr6_F6-	Silenced
rdr6-EVD_5	cluster1653	CHG	0.125	0.454545	rdr6_F6-	Silenced
rdr6-EVD_5	cluster1653	CHH	0.184783	0.209524	rdr6_F6-	Silenced
rdr6-EVD_5	cluster1656	CG	0.482759	0.538462	rdr6_F6-	Silenced
rdr6-EVD_5	cluster1656	CHG	0.363636	0.375	rdr6_F6-	Silenced
rdr6-EVD_5	cluster1656	CHH	0.170068	0.359281	rdr6_F6-	Silenced
rdr6-EVD_5	cluster1658	CG	0.166667	0.714286	rdr6_F6-	Silenced
rdr6-EVD_5	cluster1658	CHG	0.6	1	rdr6_F6-	Silenced
rdr6-EVD_5	cluster1658	CHH	0.461538	0.451923	rdr6_F6-	Silenced
rdr6-EVD_5	cluster1661	CG	0.222222	0.666667	rdr6_F6-	Silenced
rdr6-EVD_5	cluster1661	CHG	0.142857	1	rdr6_F6-	Silenced
rdr6-EVD_5	cluster1661	CHH	0.150442	0.878049	rdr6_F6-	Silenced
rdr6-EVD_5	cluster1670	CG	0.363636	0.0769231	rdr6_F6-	Silenced
rdr6-EVD_5	cluster1670	CHG	0.75	0.0909091	rdr6_F6-	Silenced
rdr6-EVD_5	cluster1670	CHH	0.274725	0.122222	rdr6_F6-	Silenced
rdr6-EVD_5	cluster1687	CG	0.875	0	rdr6_F6-	Silenced
rdr6-EVD_5	cluster1687	CHG	0.727273	0	rdr6_F6-	Silenced
rdr6-EVD_5	cluster1687	CHH	0.371429	0	rdr6_F6-	Silenced
rdr6-EVD_5	cluster1691	CG	0.2	0.8	rdr6_F6-	Silenced
rdr6-EVD_5	cluster1691	CHG	0.2	0.538462	rdr6_F6-	Silenced
rdr6-EVD_5	cluster1691	CHH	0.150376	0.156028	rdr6_F6-	Silenced
rdr6-EVD_5	cluster1698	CG	0.0909091	0.571429	rdr6_F6-	Silenced
rdr6-EVD_5	cluster1698	CHG	0	0	rdr6_F6-	Silenced
rdr6-EVD_5	cluster1698	CHH	0.0671141	0.0344828	rdr6_F6-	Silenced
rdr6-EVD_5	cluster1706	CG	0.4	0.769231	rdr6_F6-	Silenced
rdr6-EVD_5	cluster1706	CHG	0.411765	0.533333	rdr6_F6-	Silenced
rdr6-EVD_5	cluster1706	CHH	0.23301	0.525316	rdr6_F6-	Silenced
rdr6-EVD_5	cluster1714	CG	0.5	0.6	rdr6_F6-	Silenced
rdr6-EVD_5	cluster1714	CHG	0	0	rdr6_F6-	Silenced
rdr6-EVD_5	cluster1714	CHH	0.0373832	0.0394737	rdr6_F6-	Silenced
rdr6-EVD_5	cluster1718	CG	0.666667	0.363636	rdr6_F6-	Silenced
rdr6-EVD_5	cluster1718	CHG	0.473684	0.533333	rdr6_F6-	Silenced
rdr6-EVD_5	cluster1718	CHH	0.201493	0.313869	rdr6_F6-	Silenced
rdr6-EVD_5	cluster1724	CG	0.636364	0.4	rdr6_F6-	Silenced
rdr6-EVD_5	cluster1724	CHG	0.545455	0.714286	rdr6_F6-	Silenced
rdr6-EVD_5	cluster1724	CHH	0.204545	0.543478	rdr6_F6-	Silenced
rdr6-EVD_5	cluster1725	CG	0.625	0.722222	rdr6_F6-	Silenced
rdr6-EVD_5	cluster1725	CHG	0.444444	0.5	rdr6_F6-	Silenced
rdr6-EVD_5	cluster1725	CHH	0.318681	0.163399	rdr6_F6-	Silenced
rdr6-EVD_5	cluster1727	CG	1	0.888889	rdr6_F6-	Silenced
rdr6-EVD_5	cluster1727	CHG	0.6	0.714286	rdr6_F6-	Silenced
rdr6-EVD_5	cluster1727	CHH	0.27551	0.232704	rdr6_F6-	Silenced
rdr6-EVD_6	cluster1741	CG	0.272727	0.0909091	rdr6_F6-	Silenced
rdr6-EVD_6	cluster1741	CHG	0.307692	0.181818	rdr6_F6-	Silenced
rdr6-EVD_6	cluster1741	CHH	0.253521	0.185185	rdr6_F6-	Silenced
rdr6-EVD_6	cluster1742	CG	0.272727	0.2	rdr6_F6-	Silenced
rdr6-EVD_6	cluster1742	CHG	0.181818	0.0769231	rdr6_F6-	Silenced
rdr6-EVD_6	cluster1742	CHH	0.344595	0.0855856	rdr6_F6-	Silenced
rdr6-EVD_6	cluster1745	CG	0	0.0555556	rdr6_F6-	Silenced
rdr6-EVD_6	cluster1745	CHG	0.25	0.0952381	rdr6_F6-	Silenced
rdr6-EVD_6	cluster1745	CHH	0.150943	0.00956938	rdr6_F6-	Silenced
rdr6-EVD_6	cluster1750	CG	0.235294	0.238095	rdr6_F6-	Silenced
rdr6-EVD_6	cluster1750	CHG	0.428571	0.190476	rdr6_F6-	Silenced
rdr6-EVD_6	cluster1750	CHH	0.10396	0.195455	rdr6_F6-	Silenced
rdr6-EVD_6	cluster1754	CG	0.272727	0.444444	rdr6_F6-	Silenced
rdr6-EVD_6	cluster1754	CHG	0.375	0.125	rdr6_F6-	Silenced
rdr6-EVD_6	cluster1754	CHH	0.136905	0.0535714	rdr6_F6-	Silenced
rdr6-EVD_6	cluster1758	CG	0.125	0.3	rdr6_F6-	Silenced
rdr6-EVD_6	cluster1758	CHG	0	0	rdr6_F6-	Silenced
rdr6-EVD_6	cluster1758	CHH	0	0	rdr6_F6-	Silenced
rdr6-EVD_6	cluster1779	CG	0	0.04	rdr6_F6-	Silenced
rdr6-EVD_6	cluster1779	CHG	0	0.0434783	rdr6_F6-	Silenced
rdr6-EVD_6	cluster1779	CHH	0.145455	0	rdr6_F6-	Silenced
rdr6-EVD_6	cluster1780	CG	0	0	rdr6_F6-	Silenced
rdr6-EVD_6	cluster1780	CHG	0	0	rdr6_F6-	Silenced
rdr6-EVD_6	cluster1780	CHH	0	0.0126582	rdr6_F6-	Silenced
rdr6-EVD_6	cluster1782	CG	0.4	0	rdr6_F6-	Silenced
rdr6-EVD_6	cluster1782	CHG	0.166667	0	rdr6_F6-	Silenced
rdr6-EVD_6	cluster1782	CHH	0.046875	0	rdr6_F6-	Silenced
rdr6-EVD_6	cluster1783	CG	0.25	0.454545	rdr6_F6-	Silenced
rdr6-EVD_6	cluster1783	CHG	0.5	0.388889	rdr6_F6-	Silenced
rdr6-EVD_6	cluster1783	CHH	0.540741	0.156682	rdr6_F6-	Silenced
rdr6-EVD_6	cluster1786	CG	0.5	0.125	rdr6_F6-	Silenced
rdr6-EVD_6	cluster1786	CHG	0	0	rdr6_F6-	Silenced
rdr6-EVD_6	cluster1786	CHH	0.1875	0.0251572	rdr6_F6-	Silenced
rdr6-EVD_6	cluster1788	CG	0.714286	0.230769	rdr6_F6-	Silenced
rdr6-EVD_6	cluster1788	CHG	0.545455	0.0625	rdr6_F6-	Silenced
rdr6-EVD_6	cluster1788	CHH	0.505051	0.0641026	rdr6_F6-	Silenced
rdr6-EVD_6	cluster1790	CG	0.733333	0.3	rdr6_F6-	Silenced
rdr6-EVD_6	cluster1790	CHG	0.555556	0.181818	rdr6_F6-	Silenced
rdr6-EVD_6	cluster1790	CHH	0.254167	0.165217	rdr6_F6-	Silenced
rdr6-EVD_6	cluster1791	CG	0.2	0.0769231	rdr6_F6-	Silenced
rdr6-EVD_6	cluster1791	CHG	0.25	0.105263	rdr6_F6-	Silenced
rdr6-EVD_6	cluster1791	CHH	0	0.015873	rdr6_F6-	Silenced
rdr6-EVD_6	cluster1802	CG	0.0833333	0.833333	rdr6_F6-	Silenced
rdr6-EVD_6	cluster1802	CHG	0	0.444444	rdr6_F6-	Silenced
rdr6-EVD_6	cluster1802	CHH	0.0246914	0.389381	rdr6_F6-	Silenced
rdr6-EVD_6	cluster1808	CG	0	0.105263	rdr6_F6-	Silenced
rdr6-EVD_6	cluster1808	CHG	0	0	rdr6_F6-	Silenced
rdr6-EVD_6	cluster1808	CHH	0	0	rdr6_F6-	Silenced
rdr6-EVD_6	cluster1810	CG	0	0.2	rdr6_F6-	Silenced
rdr6-EVD_6	cluster1810	CHG	0.133333	0.1	rdr6_F6-	Silenced
rdr6-EVD_6	cluster1810	CHH	0	0.0537634	rdr6_F6-	Silenced
rdr6-EVD_6	cluster1811	CG	NA	0	rdr6_F6-	Silenced
rdr6-EVD_6	cluster1811	CHG	NA	0	rdr6_F6-	Silenced
rdr6-EVD_6	cluster1811	CHH	NA	0.0114613	rdr6_F6-	Silenced
rdr6-EVD_6	cluster1820	CG	0.173913	0.259259	rdr6_F6-	Silenced
rdr6-EVD_6	cluster1820	CHG	0.428571	0.24	rdr6_F6-	Silenced
rdr6-EVD_6	cluster1820	CHH	0.104046	0.165266	rdr6_F6-	Silenced
rdr6-EVD_6	cluster1821	CG	0.142857	0	rdr6_F6-	Silenced
rdr6-EVD_6	cluster1821	CHG	0.166667	0	rdr6_F6-	Silenced
rdr6-EVD_6	cluster1821	CHH	0.25	0.0225564	rdr6_F6-	Silenced
rdr6-EVD_6	cluster1824	CG	0	0.1	rdr6_F6-	Silenced
rdr6-EVD_6	cluster1824	CHG	0.153846	0.222222	rdr6_F6-	Silenced
rdr6-EVD_6	cluster1824	CHH	0.12381	0.0350877	rdr6_F6-	Silenced
rdr6-EVD_6	cluster1826	CG	0.0357143	0.0666667	rdr6_F6-	Silenced
rdr6-EVD_6	cluster1826	CHG	0.0857143	0.0625	rdr6_F6-	Silenced
rdr6-EVD_6	cluster1826	CHH	0.0338983	0.00396825	rdr6_F6-	Silenced
rdr6-EVD_6	cluster1828	CG	0.666667	0.5	rdr6_F6-	Silenced
rdr6-EVD_6	cluster1828	CHG	0.2	0	rdr6_F6-	Silenced
rdr6-EVD_6	cluster1828	CHH	0.0909091	0.0702703	rdr6_F6-	Silenced
rdr6-EVD_6	cluster1831	CG	0	0	rdr6_F6-	Silenced
rdr6-EVD_6	cluster1831	CHG	0.111111	0	rdr6_F6-	Silenced
rdr6-EVD_6	cluster1831	CHH	0.0555556	0.0112782	rdr6_F6-	Silenced
rdr6-EVD_6	cluster1846	CG	0.238095	NA	rdr6_F6-	Silenced
rdr6-EVD_6	cluster1846	CHG	0.272727	NA	rdr6_F6-	Silenced
rdr6-EVD_6	cluster1846	CHH	0.0932836	NA	rdr6_F6-	Silenced
rdr6-EVD_6	cluster1849	CG	0.2	0.266667	rdr6_F6-	Silenced
rdr6-EVD_6	cluster1849	CHG	0.6	0.24	rdr6_F6-	Silenced
rdr6-EVD_6	cluster1849	CHH	0.543478	0.37594	rdr6_F6-	Silenced
rdr6-EVD_6	cluster1854	CG	0.285714	0.25	rdr6_F6-	Silenced
rdr6-EVD_6	cluster1854	CHG	0.5	0.5	rdr6_F6-	Silenced
rdr6-EVD_6	cluster1854	CHH	0.35443	0.428571	rdr6_F6-	Silenced
rdr6-EVD_6	cluster1857	CG	0.153846	0.176471	rdr6_F6-	Silenced
rdr6-EVD_6	cluster1857	CHG	0.1	0.0588235	rdr6_F6-	Silenced
rdr6-EVD_6	cluster1857	CHH	0	0.0272374	rdr6_F6-	Silenced
rdr6-EVD_6	cluster1861	CG	0.190476	0.2	rdr6_F6-	Silenced
rdr6-EVD_6	cluster1861	CHG	0.217391	0.0769231	rdr6_F6-	Silenced
rdr6-EVD_6	cluster1861	CHH	0.116364	0.0165289	rdr6_F6-	Silenced
rdr6-EVD_6	cluster1864	CG	0.470588	0.2	rdr6_F6-	Silenced
rdr6-EVD_6	cluster1864	CHG	0.307692	0.214286	rdr6_F6-	Silenced
rdr6-EVD_6	cluster1864	CHH	0.315217	0.00913242	rdr6_F6-	Silenced
rdr6-EVD_6	cluster1866	CG	0.222222	0	rdr6_F6-	Silenced
rdr6-EVD_6	cluster1866	CHG	0.6	0	rdr6_F6-	Silenced
rdr6-EVD_6	cluster1866	CHH	0.434211	0	rdr6_F6-	Silenced
rdr6-EVD_6	cluster1871	CG	0.230769	0.166667	rdr6_F6-	Silenced
rdr6-EVD_6	cluster1871	CHG	0.25	0	rdr6_F6-	Silenced
rdr6-EVD_6	cluster1871	CHH	0.39375	0.0813953	rdr6_F6-	Silenced
rdr6-EVD_6	cluster1879	CG	0.529412	0	rdr6_F6-	Silenced
rdr6-EVD_6	cluster1879	CHG	0.333333	0	rdr6_F6-	Silenced
rdr6-EVD_6	cluster1879	CHH	0.0352423	0.239437	rdr6_F6-	Silenced
rdr6-EVD_6	cluster1881	CG	0.6	0	rdr6_F6-	Silenced
rdr6-EVD_6	cluster1881	CHG	0.857143	0.285714	rdr6_F6-	Silenced
rdr6-EVD_6	cluster1881	CHH	0.53012	0.0298507	rdr6_F6-	Silenced
rdr6-EVD_6	cluster1884	CG	0.272727	0.2	rdr6_F6-	Silenced
rdr6-EVD_6	cluster1884	CHG	0	0	rdr6_F6-	Silenced
rdr6-EVD_6	cluster1884	CHH	0.00892857	0.0571429	rdr6_F6-	Silenced
rdr6-EVD_6	cluster1886	CG	0.727273	0.333333	rdr6_F6-	Silenced
rdr6-EVD_6	cluster1886	CHG	0.583333	0.166667	rdr6_F6-	Silenced
rdr6-EVD_6	cluster1886	CHH	0.252174	0.00564972	rdr6_F6-	Silenced
rdr6-EVD_6	cluster1888	CG	0.235294	0	rdr6_F6-	Silenced
rdr6-EVD_6	cluster1888	CHG	0.428571	0	rdr6_F6-	Silenced
rdr6-EVD_6	cluster1888	CHH	0.221154	0.0648148	rdr6_F6-	Silenced
rdr6-EVD_6	cluster1891	CG	0.178571	0.25	rdr6_F6-	Silenced
rdr6-EVD_6	cluster1891	CHG	0.3125	0	rdr6_F6-	Silenced
rdr6-EVD_6	cluster1891	CHH	0.18328	0	rdr6_F6-	Silenced
rdr6-EVD_6	cluster1908	CG	0.444444	0.714286	rdr6_F6-	Silenced
rdr6-EVD_6	cluster1908	CHG	0.315789	0.285714	rdr6_F6-	Silenced
rdr6-EVD_6	cluster1908	CHH	0.291457	0.189873	rdr6_F6-	Silenced
rdr6-EVD_6	cluster1910	CG	0.117647	NA	rdr6_F6-	Silenced
rdr6-EVD_6	cluster1910	CHG	0.263158	NA	rdr6_F6-	Silenced
rdr6-EVD_6	cluster1910	CHH	0.048913	NA	rdr6_F6-	Silenced
rdr6-EVD_6	cluster1915	CG	0.272727	0.2	rdr6_F6-	Silenced
rdr6-EVD_6	cluster1915	CHG	0.2	0	rdr6_F6-	Silenced
rdr6-EVD_6	cluster1915	CHH	0.10687	0	rdr6_F6-	Silenced
rdr6-EVD_6	cluster1917	CG	0.8	0.631579	rdr6_F6-	Silenced
rdr6-EVD_6	cluster1917	CHG	0.5	0.1875	rdr6_F6-	Silenced
rdr6-EVD_6	cluster1917	CHH	0.209302	0.218543	rdr6_F6-	Silenced
rdr6-EVD_6	cluster1920	CG	0.363636	0	rdr6_F6-	Silenced
rdr6-EVD_6	cluster1920	CHG	0.75	0	rdr6_F6-	Silenced
rdr6-EVD_6	cluster1920	CHH	0.519685	0	rdr6_F6-	Silenced
rdr6-EVD_6	cluster1923	CG	0.208333	0	rdr6_F6-	Silenced
rdr6-EVD_6	cluster1923	CHG	0.3	0.5	rdr6_F6-	Silenced
rdr6-EVD_6	cluster1923	CHH	0.126582	0.16129	rdr6_F6-	Silenced
rdr6-EVD_6	cluster1926	CG	0.133333	0.25	rdr6_F6-	Silenced
rdr6-EVD_6	cluster1926	CHG	0.25	0.4	rdr6_F6-	Silenced
rdr6-EVD_6	cluster1926	CHH	0.0821918	0.274194	rdr6_F6-	Silenced
rdr6-EVD_6	cluster1927	CG	0.2	0.2	rdr6_F6-	Silenced
rdr6-EVD_6	cluster1927	CHG	0.5	0	rdr6_F6-	Silenced
rdr6-EVD_6	cluster1927	CHH	0.454545	0.0196078	rdr6_F6-	Silenced
rdr6-EVD_6	cluster1932	CG	0.5	0.1875	rdr6_F6-	Silenced
rdr6-EVD_6	cluster1932	CHG	0.363636	0.0454545	rdr6_F6-	Silenced
rdr6-EVD_6	cluster1932	CHH	0.116883	0.0671937	rdr6_F6-	Silenced
rdr6-EVD_6	cluster1942	CG	0.142857	0	rdr6_F6-	Silenced
rdr6-EVD_6	cluster1942	CHG	0.5	0	rdr6_F6-	Silenced
rdr6-EVD_6	cluster1942	CHH	0.6	0.157895	rdr6_F6-	Silenced
rdr6-EVD_6	cluster1962	CG	0.0833333	0.5	rdr6_F6-	Silenced
rdr6-EVD_6	cluster1962	CHG	0.375	0.666667	rdr6_F6-	Silenced
rdr6-EVD_6	cluster1962	CHH	0	0.2375	rdr6_F6-	Silenced
rdr6-EVD_6	cluster1965	CG	0.733333	NA	rdr6_F6-	Silenced
rdr6-EVD_6	cluster1965	CHG	0.444444	NA	rdr6_F6-	Silenced
rdr6-EVD_6	cluster1965	CHH	0.251232	NA	rdr6_F6-	Silenced
rdr6-EVD_6	cluster1967	CG	0.166667	0	rdr6_F6-	Silenced
rdr6-EVD_6	cluster1967	CHG	0.2	0	rdr6_F6-	Silenced
rdr6-EVD_6	cluster1967	CHH	0.117886	0.0446927	rdr6_F6-	Silenced
rdr6-EVD_6	cluster1969	CG	0.125	0.5	rdr6_F6-	Silenced
rdr6-EVD_6	cluster1969	CHG	0.294118	0.391304	rdr6_F6-	Silenced
rdr6-EVD_6	cluster1969	CHH	0.108333	0.241245	rdr6_F6-	Silenced
rdr6-EVD_6	cluster1971	CG	0.111111	0.666667	rdr6_F6-	Silenced
rdr6-EVD_6	cluster1971	CHG	0.444444	0.571429	rdr6_F6-	Silenced
rdr6-EVD_6	cluster1971	CHH	0.213483	0.582609	rdr6_F6-	Silenced
rdr6-EVD_6	cluster1975	CG	0.0833333	0.6	rdr6_F6-	Silenced
rdr6-EVD_6	cluster1975	CHG	0	0.666667	rdr6_F6-	Silenced
rdr6-EVD_6	cluster1975	CHH	0.059322	0.461538	rdr6_F6-	Silenced
rdr6-EVD_6	cluster1980	CG	0	0.117647	rdr6_F6-	Silenced
rdr6-EVD_6	cluster1980	CHG	0	0.047619	rdr6_F6-	Silenced
rdr6-EVD_6	cluster1980	CHH	0.0108696	0.0466321	rdr6_F6-	Silenced
rdr6-EVD_6	cluster1986	CG	0.214286	0.142857	rdr6_F6-	Silenced
rdr6-EVD_6	cluster1986	CHG	0.2	0	rdr6_F6-	Silenced
rdr6-EVD_6	cluster1986	CHH	0.0855263	0.0707071	rdr6_F6-	Silenced
rdr6-EVD_10	cluster2013	CG	0	0	rdr6_F6-	Active
rdr6-EVD_10	cluster2013	CHG	0	0	rdr6_F6-	Active
rdr6-EVD_10	cluster2013	CHH	0	0	rdr6_F6-	Active
rdr6-EVD_10	cluster2040	CG	0.04	0	rdr6_F6-	Active
rdr6-EVD_10	cluster2040	CHG	0	0	rdr6_F6-	Active
rdr6-EVD_10	cluster2040	CHH	0	0	rdr6_F6-	Active
rdr6-EVD_10	cluster2077	CG	0.047619	0	rdr6_F6-	Active
rdr6-EVD_10	cluster2077	CHG	0.0344828	0	rdr6_F6-	Active
rdr6-EVD_10	cluster2077	CHH	0.0362319	0.00488998	rdr6_F6-	Active
rdr6-EVD_10	cluster2080	CG	0	NA	rdr6_F6-	Active
rdr6-EVD_10	cluster2080	CHG	0	NA	rdr6_F6-	Active
rdr6-EVD_10	cluster2080	CHH	0.0107527	NA	rdr6_F6-	Active
rdr6-EVD_10	cluster2103	CG	0.0909091	0	rdr6_F6-	Active
rdr6-EVD_10	cluster2103	CHG	0.142857	0	rdr6_F6-	Active
rdr6-EVD_10	cluster2103	CHH	0.0901639	0	rdr6_F6-	Active
rdr6-EVD_10	cluster2104	CG	0	0	rdr6_F6-	Active
rdr6-EVD_10	cluster2104	CHG	0	0	rdr6_F6-	Active
rdr6-EVD_10	cluster2104	CHH	0	0	rdr6_F6-	Active
rdr6-EVD_10	cluster2106	CG	0	0	rdr6_F6-	Active
rdr6-EVD_10	cluster2106	CHG	0	0	rdr6_F6-	Active
rdr6-EVD_10	cluster2106	CHH	0	0	rdr6_F6-	Active
rdr6-EVD_10	cluster2129	CG	0	0.222222	rdr6_F6-	Active
rdr6-EVD_10	cluster2129	CHG	0	0	rdr6_F6-	Active
rdr6-EVD_10	cluster2129	CHH	0.0107914	0	rdr6_F6-	Active
rdr6-EVD_10	cluster2137	CG	0	0	rdr6_F6-	Active
rdr6-EVD_10	cluster2137	CHG	0	0	rdr6_F6-	Active
rdr6-EVD_10	cluster2137	CHH	0	0	rdr6_F6-	Active
rdr6-EVD_10	cluster2147	CG	0	0	rdr6_F6-	Active
rdr6-EVD_10	cluster2147	CHG	0	0	rdr6_F6-	Active
rdr6-EVD_10	cluster2147	CHH	0	0	rdr6_F6-	Active
rdr6-EVD_10	cluster2149	CG	0	0	rdr6_F6-	Active
rdr6-EVD_10	cluster2149	CHG	0	0	rdr6_F6-	Active
rdr6-EVD_10	cluster2149	CHH	0	0	rdr6_F6-	Active
rdr6-EVD_10	cluster2183	CG	0	0.483871	rdr6_F6-	Active
rdr6-EVD_10	cluster2183	CHG	0	0	rdr6_F6-	Active
rdr6-EVD_10	cluster2183	CHH	0	0.00194175	rdr6_F6-	Active
rdr6-EVD_10	cluster2193	CG	0	0	rdr6_F6-	Active
rdr6-EVD_10	cluster2193	CHG	0	0	rdr6_F6-	Active
rdr6-EVD_10	cluster2193	CHH	0	0	rdr6_F6-	Active
rdr6-EVD_10	cluster2207	CG	0.555556	0.444444	rdr6_F6-	Active
rdr6-EVD_10	cluster2207	CHG	0.1	0	rdr6_F6-	Active
rdr6-EVD_10	cluster2207	CHH	0.0326087	0	rdr6_F6-	Active
rdr6-EVD_10	cluster2223	CG	0.0571429	0	rdr6_F6-	Active
rdr6-EVD_10	cluster2223	CHG	0	0	rdr6_F6-	Active
rdr6-EVD_10	cluster2223	CHH	0	0	rdr6_F6-	Active
rdr6-EVD_10	cluster2225	CG	0.0606061	0	rdr6_F6-	Active
rdr6-EVD_10	cluster2225	CHG	0	0	rdr6_F6-	Active
rdr6-EVD_10	cluster2225	CHH	0.00470588	0	rdr6_F6-	Active
rdr6-EVD_10	cluster2251	CG	0	0	rdr6_F6-	Active
rdr6-EVD_10	cluster2251	CHG	0	0	rdr6_F6-	Active
rdr6-EVD_10	cluster2251	CHH	0	0	rdr6_F6-	Active
rdr6-EVD_10	cluster2254	CG	0	0	rdr6_F6-	Active
rdr6-EVD_10	cluster2254	CHG	0	0	rdr6_F6-	Active
rdr6-EVD_10	cluster2254	CHH	0	0.00497512	rdr6_F6-	Active
rdr6-EVD_10	cluster2267	CG	0.111111	0	rdr6_F6-	Active
rdr6-EVD_10	cluster2267	CHG	0	0	rdr6_F6-	Active
rdr6-EVD_10	cluster2267	CHH	0	0	rdr6_F6-	Active
rdr6-EVD_10	cluster2269	CG	0	0	rdr6_F6-	Active
rdr6-EVD_10	cluster2269	CHG	0	0	rdr6_F6-	Active
rdr6-EVD_10	cluster2269	CHH	0	0	rdr6_F6-	Active
rdr6-EVD_10	cluster2275	CG	0	0	rdr6_F6-	Active
rdr6-EVD_10	cluster2275	CHG	0	0	rdr6_F6-	Active
rdr6-EVD_10	cluster2275	CHH	0	0	rdr6_F6-	Active
rdr6-EVD_10	cluster2279	CG	0	0.1	rdr6_F6-	Active
rdr6-EVD_10	cluster2279	CHG	0	0	rdr6_F6-	Active
rdr6-EVD_10	cluster2279	CHH	0	0	rdr6_F6-	Active
rdr6-EVD_10	cluster2281	CG	0	0.2	rdr6_F6-	Active
rdr6-EVD_10	cluster2281	CHG	0	0	rdr6_F6-	Active
rdr6-EVD_10	cluster2281	CHH	0	0.0114943	rdr6_F6-	Active
rdr6-EVD_10	cluster2294	CG	0.0526316	0	rdr6_F6-	Active
rdr6-EVD_10	cluster2294	CHG	0	0	rdr6_F6-	Active
rdr6-EVD_10	cluster2294	CHH	0	0	rdr6_F6-	Active
rdr6-EVD_10	cluster2306	CG	0.0952381	0	rdr6_F6-	Active
rdr6-EVD_10	cluster2306	CHG	0.0434783	0	rdr6_F6-	Active
rdr6-EVD_10	cluster2306	CHH	0	0	rdr6_F6-	Active
rdr6-EVD_10	cluster2309	CG	0	0.0714286	rdr6_F6-	Active
rdr6-EVD_10	cluster2309	CHG	0	0	rdr6_F6-	Active
rdr6-EVD_10	cluster2309	CHH	0	0.032	rdr6_F6-	Active
rdr6-EVD_10	cluster2314	CG	0	0	rdr6_F6-	Active
rdr6-EVD_10	cluster2314	CHG	0	0	rdr6_F6-	Active
rdr6-EVD_10	cluster2314	CHH	0	0	rdr6_F6-	Active
rdr6-EVD_10	cluster2315	CG	0	0	rdr6_F6-	Active
rdr6-EVD_10	cluster2315	CHG	0	0	rdr6_F6-	Active
rdr6-EVD_10	cluster2315	CHH	0	0	rdr6_F6-	Active
rdr6-EVD_10	cluster2322	CG	0	0.714286	rdr6_F6-	Active
rdr6-EVD_10	cluster2322	CHG	0.047619	0.230769	rdr6_F6-	Active
rdr6-EVD_10	cluster2322	CHH	0	0.0866142	rdr6_F6-	Active
rdr6-EVD_10	cluster2324	CG	0	0	rdr6_F6-	Active
rdr6-EVD_10	cluster2324	CHG	0	0	rdr6_F6-	Active
rdr6-EVD_10	cluster2324	CHH	0	0.00699301	rdr6_F6-	Active
rdr6-EVD_10	cluster2325	CG	0	0	rdr6_F6-	Active
rdr6-EVD_10	cluster2325	CHG	0	0	rdr6_F6-	Active
rdr6-EVD_10	cluster2325	CHH	0.003861	0	rdr6_F6-	Active
rdr6-EVD_10	cluster2329	CG	0	0.125	rdr6_F6-	Active
rdr6-EVD_10	cluster2329	CHG	0	0.111111	rdr6_F6-	Active
rdr6-EVD_10	cluster2329	CHH	0	0.0333333	rdr6_F6-	Active
rdr6-EVD_10	cluster2331	CG	0	0.121212	rdr6_F6-	Active
rdr6-EVD_10	cluster2331	CHG	0	0	rdr6_F6-	Active
rdr6-EVD_10	cluster2331	CHH	0	0.00214133	rdr6_F6-	Active
rdr6-EVD_10	cluster2332	CG	NA	0	rdr6_F6-	Active
rdr6-EVD_10	cluster2332	CHG	NA	0	rdr6_F6-	Active
rdr6-EVD_10	cluster2332	CHH	NA	0	rdr6_F6-	Active
rdr6-EVD_10	cluster2334	CG	0	0	rdr6_F6-	Active
rdr6-EVD_10	cluster2334	CHG	0	0	rdr6_F6-	Active
rdr6-EVD_10	cluster2334	CHH	0	0	rdr6_F6-	Active
rdr6-EVD_10	cluster2340	CG	0	0.04	rdr6_F6-	Active
rdr6-EVD_10	cluster2340	CHG	0	0.0588235	rdr6_F6-	Active
rdr6-EVD_10	cluster2340	CHH	0	0	rdr6_F6-	Active
rdr6-EVD_10	cluster2343	CG	0	0	rdr6_F6-	Active
rdr6-EVD_10	cluster2343	CHG	0	0	rdr6_F6-	Active
rdr6-EVD_10	cluster2343	CHH	0	0.00636943	rdr6_F6-	Active
rdr6-EVD_10	cluster2351	CG	0.0384615	0	rdr6_F6-	Active
rdr6-EVD_10	cluster2351	CHG	0	0	rdr6_F6-	Active
rdr6-EVD_10	cluster2351	CHH	0	0	rdr6_F6-	Active
rdr6-EVD_10	cluster2353	CG	0	0	rdr6_F6-	Active
rdr6-EVD_10	cluster2353	CHG	0	0	rdr6_F6-	Active
rdr6-EVD_10	cluster2353	CHH	0	0	rdr6_F6-	Active
rdr6-EVD_10	cluster2364	CG	0	0	rdr6_F6-	Active
rdr6-EVD_10	cluster2364	CHG	0	0	rdr6_F6-	Active
rdr6-EVD_10	cluster2364	CHH	0.00613497	0	rdr6_F6-	Active
rdr6-EVD_10	cluster2366	CG	0	0.0869565	rdr6_F6-	Active
rdr6-EVD_10	cluster2366	CHG	0	0	rdr6_F6-	Active
rdr6-EVD_10	cluster2366	CHH	0	0	rdr6_F6-	Active
rdr6-EVD_10	cluster2374	CG	0	0.0416667	rdr6_F6-	Active
rdr6-EVD_10	cluster2374	CHG	0	0.0333333	rdr6_F6-	Active
rdr6-EVD_10	cluster2374	CHH	0.0138889	0	rdr6_F6-	Active
