# Supplementary material for: PTGS is dispensable for the initiation of epigenetic silencing of an active transposon in Arabidopsis
Source: EMBO Rep. 2024 Nov 7;25(12):28. doi: 10.1038/s44319-024-00304-5 (PMC11624286; doi:10.1038/s44319-024-00304-5)
Supplement: Supplementary file 7 — Source data Fig. 6 [file 44319_2024_304_MOESM7_ESM.zip]

Archive with 528 entries (501 files):
- Figure 6/
- __MACOSX/._Figure 6
- Figure 6/6F/
- __MACOSX/Figure 6/._6F
- Figure 6/6A/
- __MACOSX/Figure 6/._6A
- Figure 6/.DS_Store
- __MACOSX/Figure 6/._.DS_Store
- Figure 6/6B/
- __MACOSX/Figure 6/._6B
- Figure 6/6E/
- __MACOSX/Figure 6/._6E
- Figure 6/6D/
- __MACOSX/Figure 6/._6D
- Figure 6/6C/
- __MACOSX/Figure 6/._6C
- Figure 6/6F/.DS_Store
- __MACOSX/Figure 6/6F/._.DS_Store
- Figure 6/6F/EVD-NRPE1 F6 LTR BS.xlsx
- __MACOSX/Figure 6/6F/._EVD-NRPE1 F6 LTR BS.xlsx
- Figure 6/6F/Sanger sequences for Kismeth analyzer/
- __MACOSX/Figure 6/6F/._Sanger sequences for Kismeth analyzer
- Figure 6/6A/.DS_Store
- __MACOSX/Figure 6/6A/._.DS_Store
- Figure 6/6A/nrpd1-EVD_CopyNumbers_bulks.xlsx
- __MACOSX/Figure 6/6A/._nrpd1-EVD_CopyNumbers_bulks.xlsx
- Figure 6/6A/Raw qPCR data 6A/
- __MACOSX/Figure 6/6A/._Raw qPCR data 6A
- Figure 6/6A/nrpe1_CopyNumbers_bulks.xlsx
- __MACOSX/Figure 6/6A/._nrpe1_CopyNumbers_bulks.xlsx
- Figure 6/6B/.DS_Store
- __MACOSX/Figure 6/6B/._.DS_Store
- Figure 6/6B/Raw qPCR data 6B/
- __MACOSX/Figure 6/6B/._Raw qPCR data 6B
- Figure 6/6B/nrpd1-EVD_ExpressionLevels_shGAG_bulk.xlsx
- __MACOSX/Figure 6/6B/._nrpd1-EVD_ExpressionLevels_shGAG_bulk.xlsx
- Figure 6/6B/nrpe1-EVD_ExpressionLevels_shGAG_bulk.xlsx
- __MACOSX/Figure 6/6B/._nrpe1-EVD_ExpressionLevels_shGAG_bulk.xlsx
- Figure 6/6E/.DS_Store
- __MACOSX/Figure 6/6E/._.DS_Store
- Figure 6/6E/Sanger sequences for Kismeth analyzer/
- __MACOSX/Figure 6/6E/._Sanger sequences for Kismeth analyzer
- Figure 6/6E/EVD-NRPD1 F6 LTR BS.xlsx
- __MACOSX/Figure 6/6E/._EVD-NRPD1 F6 LTR BS.xlsx
- Figure 6/6D/.DS_Store
- __MACOSX/Figure 6/6D/._.DS_Store
- Figure 6/6D/Northern blots 6D.pdf
- __MACOSX/Figure 6/6D/._Northern blots 6D.pdf
- Figure 6/6D/Raw blot images 6D/
- __MACOSX/Figure 6/6D/._Raw blot images 6D
- Figure 6/6C/Northern blots 6C.pdf
- __MACOSX/Figure 6/6C/._Northern blots 6C.pdf
- Figure 6/6C/.DS_Store
- __MACOSX/Figure 6/6C/._.DS_Store
- Figure 6/6C/Raw blot images 6C/
- __MACOSX/Figure 6/6C/._Raw blot images 6C
- Figure 6/6F/Sanger sequences for Kismeth analyzer/.DS_Store
- __MACOSX/Figure 6/6F/Sanger sequences for Kismeth analyzer/._.DS_Store
- Figure 6/6F/Sanger sequences for Kismeth analyzer/nrpe1m-EVD F6.1/
- __MACOSX/Figure 6/6F/Sanger sequences for Kismeth analyzer/._nrpe1m-EVD F6.1
- Figure 6/6F/Sanger sequences for Kismeth analyzer/NRPE1-EVD F6.1/
- __MACOSX/Figure 6/6F/Sanger sequences for Kismeth analyzer/._NRPE1-EVD F6.1
- Figure 6/6F/Sanger sequences for Kismeth analyzer/Reference sequences/
- __MACOSX/Figure 6/6F/Sanger sequences for Kismeth analyzer/._Reference sequences
- Figure 6/6F/Sanger sequences for Kismeth analyzer/nrpe1m-EVD F6.2/
- __MACOSX/Figure 6/6F/Sanger sequences for Kismeth analyzer/._nrpe1m-EVD F6.2
- Figure 6/6F/Sanger sequences for Kismeth analyzer/Col-0/
- __MACOSX/Figure 6/6F/Sanger sequences for Kismeth analyzer/._Col-0
- Figure 6/6F/Sanger sequences for Kismeth analyzer/NRPE1-EVD F6.2/
- __MACOSX/Figure 6/6F/Sanger sequences for Kismeth analyzer/._NRPE1-EVD F6.2
- Figure 6/6F/Sanger sequences for Kismeth analyzer/nrpe1m/
- __MACOSX/Figure 6/6F/Sanger sequences for Kismeth analyzer/._nrpe1m
- Figure 6/6A/Raw qPCR data 6A/pol5_allGen_CopyNumb_180821.xlsx
- __MACOSX/Figure 6/6A/Raw qPCR data 6A/._pol5_allGen_CopyNumb_180821.xlsx
- Figure 6/6A/Raw qPCR data 6A/qPCR_MM_CN_pol5.xlsx
- __MACOSX/Figure 6/6A/Raw qPCR data 6A/._qPCR_MM_CN_pol5.xlsx
- Figure 6/6A/Raw qPCR data 6A/qPCR_MM_CN_pol4.xlsx
- __MACOSX/Figure 6/6A/Raw qPCR data 6A/._qPCR_MM_CN_pol4.xlsx
- Figure 6/6A/Raw qPCR data 6A/pol4_allGen_CopyNumb_180821.xlsx
- __MACOSX/Figure 6/6A/Raw qPCR data 6A/._pol4_allGen_CopyNumb_180821.xlsx
- Figure 6/6A/Raw qPCR data 6A/pol4_allGen_CopyNumb_180821.eds
- __MACOSX/Figure 6/6A/Raw qPCR data 6A/._pol4_allGen_CopyNumb_180821.eds
- Figure 6/6A/Raw qPCR data 6A/pol4_allGen_CopyNumb_180821.txt
- __MACOSX/Figure 6/6A/Raw qPCR data 6A/._pol4_allGen_CopyNumb_180821.txt
- Figure 6/6A/Raw qPCR data 6A/pol5_allGen_CopyNumb_180821.txt
- __MACOSX/Figure 6/6A/Raw qPCR data 6A/._pol5_allGen_CopyNumb_180821.txt
- Figure 6/6A/Raw qPCR data 6A/pol5_allGen_CopyNumb_180821.eds
- __MACOSX/Figure 6/6A/Raw qPCR data 6A/._pol5_allGen_CopyNumb_180821.eds
- Figure 6/6B/Raw qPCR data 6B/qPCR_MM_EL_pol5.xlsx
- __MACOSX/Figure 6/6B/Raw qPCR data 6B/._qPCR_MM_EL_pol5.xlsx
- Figure 6/6B/Raw qPCR data 6B/pol4_allGen_EVD_explvl_210721.txt
- __MACOSX/Figure 6/6B/Raw qPCR data 6B/._pol4_allGen_EVD_explvl_210721.txt
- Figure 6/6B/Raw qPCR data 6B/pol4_allGen_EVD_explvl_210721.eds
- __MACOSX/Figure 6/6B/Raw qPCR data 6B/._pol4_allGen_EVD_explvl_210721.eds
- Figure 6/6B/Raw qPCR data 6B/qPCR_MM_EL_pol4.xlsx
- __MACOSX/Figure 6/6B/Raw qPCR data 6B/._qPCR_MM_EL_pol4.xlsx
- Figure 6/6B/Raw qPCR data 6B/pol5_allGen_EVD_explvl_200721.xlsx
- __MACOSX/Figure 6/6B/Raw qPCR data 6B/._pol5_allGen_EVD_explvl_200721.xlsx
- Figure 6/6B/Raw qPCR data 6B/pol5_allGen_EVD_explvl_200721.txt
- __MACOSX/Figure 6/6B/Raw qPCR data 6B/._pol5_allGen_EVD_explvl_200721.txt
- Figure 6/6B/Raw qPCR data 6B/pol5_allGen_EVD_explvl_200721.eds
- __MACOSX/Figure 6/6B/Raw qPCR data 6B/._pol5_allGen_EVD_explvl_200721.eds
- Figure 6/6B/Raw qPCR data 6B/pol4_allGen_EVD_explvl_210721.xlsx
- __MACOSX/Figure 6/6B/Raw qPCR data 6B/._pol4_allGen_EVD_explvl_210721.xlsx
- Figure 6/6E/Sanger sequences for Kismeth analyzer/NRPD1-EVD F6.1/
- __MACOSX/Figure 6/6E/Sanger sequences for Kismeth analyzer/._NRPD1-EVD F6.1
- Figure 6/6E/Sanger sequences for Kismeth analyzer/nrpd1m-EVD F6.2/
- __MACOSX/Figure 6/6E/Sanger sequences for Kismeth analyzer/._nrpd1m-EVD F6.2
- Figure 6/6E/Sanger sequences for Kismeth analyzer/.DS_Store
- __MACOSX/Figure 6/6E/Sanger sequences for Kismeth analyzer/._.DS_Store
- Figure 6/6E/Sanger sequences for Kismeth analyzer/nrpd1m/
- __MACOSX/Figure 6/6E/Sanger sequences for Kismeth analyzer/._nrpd1m
- Figure 6/6E/Sanger sequences for Kismeth analyzer/Reference sequences/
- __MACOSX/Figure 6/6E/Sanger sequences for Kismeth analyzer/._Reference sequences
- Figure 6/6E/Sanger sequences for Kismeth analyzer/NRPD1-EVD F6.2/
- __MACOSX/Figure 6/6E/Sanger sequences for Kismeth analyzer/._NRPD1-EVD F6.2
- Figure 6/6E/Sanger sequences for Kismeth analyzer/nrpd1m-EVD F6.1/
- __MACOSX/Figure 6/6E/Sanger sequences for Kismeth analyzer/._nrpd1m-EVD F6.1
- Figure 6/6E/Sanger sequences for Kismeth analyzer/Col-0/
- __MACOSX/Figure 6/6E/Sanger sequences for Kismeth analyzer/._Col-0
- Figure 6/6D/Raw blot images 6D/MT008_NRPE-nrpe-EVD F6 @ U6+mir171.tif
- __MACOSX/Figure 6/6D/Raw blot images 6D/._MT008_NRPE-nrpe-EVD F6 @ U6+mir171.tif
- Figure 6/6D/Raw blot images 6D/MT008_NRPE-nrpe-EVD F6 @ siR1003.tif
- __MACOSX/Figure 6/6D/Raw blot images 6D/._MT008_NRPE-nrpe-EVD F6 @ siR1003.tif
- Figure 6/6D/Raw blot images 6D/MT008_NRPE-nrpe-EVD F6 @ EVD-GAG.tif
- __MACOSX/Figure 6/6D/Raw blot images 6D/._MT008_NRPE-nrpe-EVD F6 @ EVD-GAG.tif
- Figure 6/6D/Raw blot images 6D/Info_northern_pictures_Fig5D.rtf
- __MACOSX/Figure 6/6D/Raw blot images 6D/._Info_northern_pictures_Fig5D.rtf
- Figure 6/6D/Raw blot images 6D/MT008_NRPE-nrpe-EVD F6 @ EVD-LTR.tif
- __MACOSX/Figure 6/6D/Raw blot images 6D/._MT008_NRPE-nrpe-EVD F6 @ EVD-LTR.tif
- Figure 6/6C/Raw blot images 6C/MT002_NRPD-nrpd-EVD F6 @ EVD-LTR.tif
- __MACOSX/Figure 6/6C/Raw blot images 6C/._MT002_NRPD-nrpd-EVD F6 @ EVD-LTR.tif
- Figure 6/6C/Raw blot images 6C/Info_northern_pictures_Fig5C.rtf
- __MACOSX/Figure 6/6C/Raw blot images 6C/._Info_northern_pictures_Fig5C.rtf
- Figure 6/6C/Raw blot images 6C/MT002_NRPD-nrpd-EVD F6 @ siR1003.tif
- __MACOSX/Figure 6/6C/Raw blot images 6C/._MT002_NRPD-nrpd-EVD F6 @ siR1003.tif
- Figure 6/6C/Raw blot images 6C/MT002_NRPD-nrpd-EVD F6 @ EVD-GAG.tif
- __MACOSX/Figure 6/6C/Raw blot images 6C/._MT002_NRPD-nrpd-EVD F6 @ EVD-GAG.tif
- Figure 6/6C/Raw blot images 6C/MT002_NRPD-nrpd-EVD F6 @ U6+miR171.tif
- __MACOSX/Figure 6/6C/Raw blot images 6C/._MT002_NRPD-nrpd-EVD F6 @ U6+miR171.tif
- Figure 6/6F/Sanger sequences for Kismeth analyzer/nrpe1m-EVD F6.1/LONC_MP-LL-LTR-p5-2-39-G05_co0097_G05.ab1
- __MACOSX/Figure 6/6F/Sanger sequences for Kismeth analyzer/nrpe1m-EVD F6.1/._LONC_MP-LL-LTR-p5-2-39-G05_co0097_G05.ab1
- Figure 6/6F/Sanger sequences for Kismeth analyzer/nrpe1m-EVD F6.1/LONC_MP-LL-LTR-p5-2-63-G08_co0097_G08.ab1
- __MACOSX/Figure 6/6F/Sanger sequences for Kismeth analyzer/nrpe1m-EVD F6.1/._LONC_MP-LL-LTR-p5-2-63-G08_co0097_G08.ab1
- Figure 6/6F/Sanger sequences for Kismeth analyzer/nrpe1m-EVD F6.1/LONC_MP-LL-LTR-p5-2-79-G10_co0097_G10.ab1
- __MACOSX/Figure 6/6F/Sanger sequences for Kismeth analyzer/nrpe1m-EVD F6.1/._LONC_MP-LL-LTR-p5-2-79-G10_co0097_G10.ab1
- Figure 6/6F/Sanger sequences for Kismeth analyzer/nrpe1m-EVD F6.1/LONC_MP-LL-LTR-p5-2-87-G11_co0097_G11.ab1
- __MACOSX/Figure 6/6F/Sanger sequences for Kismeth analyzer/nrpe1m-EVD F6.1/._LONC_MP-LL-LTR-p5-2-87-G11_co0097_G11.ab1
- Figure 6/6F/Sanger sequences for Kismeth analyzer/nrpe1m-EVD F6.1/LONC_MP-LL-LTR-p5-2-47-G06_co0097_G06.ab1
- __MACOSX/Figure 6/6F/Sanger sequences for Kismeth analyzer/nrpe1m-EVD F6.1/._LONC_MP-LL-LTR-p5-2-47-G06_co0097_G06.ab1
- Figure 6/6F/Sanger sequences for Kismeth analyzer/nrpe1m-EVD F6.1/LONC_MP-LL-LTR-p5-2-31-G04_co0097_G04.ab1
- __MACOSX/Figure 6/6F/Sanger sequences for Kismeth analyzer/nrpe1m-EVD F6.1/._LONC_MP-LL-LTR-p5-2-31-G04_co0097_G04.ab1
- Figure 6/6F/Sanger sequences for Kismeth analyzer/nrpe1m-EVD F6.1/LONC_MP-LL-LTR-p5-2-23-G03_co0097_G03.ab1
- __MACOSX/Figure 6/6F/Sanger sequences for Kismeth analyzer/nrpe1m-EVD F6.1/._LONC_MP-LL-LTR-p5-2-23-G03_co0097_G03.ab1
- Figure 6/6F/Sanger sequences for Kismeth analyzer/nrpe1m-EVD F6.1/LONC_MP-LL-LTR-p5-2-55-G07_co0097_G07.ab1
- __MACOSX/Figure 6/6F/Sanger sequences for Kismeth analyzer/nrpe1m-EVD F6.1/._LONC_MP-LL-LTR-p5-2-55-G07_co0097_G07.ab1
- Figure 6/6F/Sanger sequences for Kismeth analyzer/nrpe1m-EVD F6.1/LONC_MP-LL-LTR-p5-2-15-G02_co0097_G02.ab1
- __MACOSX/Figure 6/6F/Sanger sequences for Kismeth analyzer/nrpe1m-EVD F6.1/._LONC_MP-LL-LTR-p5-2-15-G02_co0097_G02.ab1
- Figure 6/6F/Sanger sequences for Kismeth analyzer/nrpe1m-EVD F6.1/LONC_MP-LL-LTR-p5-2-95-G12_co0097_G12.ab1
- __MACOSX/Figure 6/6F/Sanger sequences for Kismeth analyzer/nrpe1m-EVD F6.1/._LONC_MP-LL-LTR-p5-2-95-G12_co0097_G12.ab1
- Figure 6/6F/Sanger sequences for Kismeth analyzer/nrpe1m-EVD F6.1/LONC_MP-LL-LTR-p5-2-71-G09_co0097_G09.ab1
- __MACOSX/Figure 6/6F/Sanger sequences for Kismeth analyzer/nrpe1m-EVD F6.1/._LONC_MP-LL-LTR-p5-2-71-G09_co0097_G09.ab1
- Figure 6/6F/Sanger sequences for Kismeth analyzer/nrpe1m-EVD F6.1/LONC_MP-LL-LTR-p5-2-7-G01_co0097_G01.ab1
- __MACOSX/Figure 6/6F/Sanger sequences for Kismeth analyzer/nrpe1m-EVD F6.1/._LONC_MP-LL-LTR-p5-2-7-G01_co0097_G01.ab1
- Figure 6/6F/Sanger sequences for Kismeth analyzer/NRPE1-EVD F6.1/LONC_MP-LL-LTR-p5-2-45-E06_co0097_E06.ab1
- __MACOSX/Figure 6/6F/Sanger sequences for Kismeth analyzer/NRPE1-EVD F6.1/._LONC_MP-LL-LTR-p5-2-45-E06_co0097_E06.ab1
- Figure 6/6F/Sanger sequences for Kismeth analyzer/NRPE1-EVD F6.1/LONC_MP-LL-LTR-p5-2-69-E09_co0097_E09.ab1
- __MACOSX/Figure 6/6F/Sanger sequences for Kismeth analyzer/NRPE1-EVD F6.1/._LONC_MP-LL-LTR-p5-2-69-E09_co0097_E09.ab1
- Figure 6/6F/Sanger sequences for Kismeth analyzer/NRPE1-EVD F6.1/LONC_MP-LL-LTR-p5-2-85-E11_co0097_E11.ab1
- __MACOSX/Figure 6/6F/Sanger sequences for Kismeth analyzer/NRPE1-EVD F6.1/._LONC_MP-LL-LTR-p5-2-85-E11_co0097_E11.ab1
- Figure 6/6F/Sanger sequences for Kismeth analyzer/NRPE1-EVD F6.1/LONC_MP-LL-LTR-p5-2-93-E12_co0097_E12.ab1
- __MACOSX/Figure 6/6F/Sanger sequences for Kismeth analyzer/NRPE1-EVD F6.1/._LONC_MP-LL-LTR-p5-2-93-E12_co0097_E12.ab1
- Figure 6/6F/Sanger sequences for Kismeth analyzer/NRPE1-EVD F6.1/LONC_MP-LL-LTR-p5-2-13-E02_co0097_E02.ab1
- __MACOSX/Figure 6/6F/Sanger sequences for Kismeth analyzer/NRPE1-EVD F6.1/._LONC_MP-LL-LTR-p5-2-13-E02_co0097_E02.ab1
- Figure 6/6F/Sanger sequences for Kismeth analyzer/NRPE1-EVD F6.1/LONC_MP-LL-LTR-p5-2-53-E07_co0097_E07.ab1
- __MACOSX/Figure 6/6F/Sanger sequences for Kismeth analyzer/NRPE1-EVD F6.1/._LONC_MP-LL-LTR-p5-2-53-E07_co0097_E07.ab1
- Figure 6/6F/Sanger sequences for Kismeth analyzer/NRPE1-EVD F6.1/LONC_MP-LL-LTR-p5-2-61-E08_co0097_E08.ab1
- __MACOSX/Figure 6/6F/Sanger sequences for Kismeth analyzer/NRPE1-EVD F6.1/._LONC_MP-LL-LTR-p5-2-61-E08_co0097_E08.ab1
- Figure 6/6F/Sanger sequences for Kismeth analyzer/NRPE1-EVD F6.1/LONC_MP-LL-LTR-p5-2-77-E10_co0097_E10.ab1
- __MACOSX/Figure 6/6F/Sanger sequences for Kismeth analyzer/NRPE1-EVD F6.1/._LONC_MP-LL-LTR-p5-2-77-E10_co0097_E10.ab1
- Figure 6/6F/Sanger sequences for Kismeth analyzer/NRPE1-EVD F6.1/LONC_MP-LL-LTR-p5-2-29-E04_co0097_E04.ab1
- __MACOSX/Figure 6/6F/Sanger sequences for Kismeth analyzer/NRPE1-EVD F6.1/._LONC_MP-LL-LTR-p5-2-29-E04_co0097_E04.ab1
- Figure 6/6F/Sanger sequences for Kismeth analyzer/NRPE1-EVD F6.1/LONC_MP-LL-LTR-p5-2-37-E05_co0097_E05.ab1
- __MACOSX/Figure 6/6F/Sanger sequences for Kismeth analyzer/NRPE1-EVD F6.1/._LONC_MP-LL-LTR-p5-2-37-E05_co0097_E05.ab1
- Figure 6/6F/Sanger sequences for Kismeth analyzer/NRPE1-EVD F6.1/LONC_MP-LL-LTR-p5-2-5-E01_co0097_E01.ab1
- __MACOSX/Figure 6/6F/Sanger sequences for Kismeth analyzer/NRPE1-EVD F6.1/._LONC_MP-LL-LTR-p5-2-5-E01_co0097_E01.ab1
- Figure 6/6F/Sanger sequences for Kismeth analyzer/NRPE1-EVD F6.1/LONC_MP-LL-LTR-p5-2-21-E03_co0097_E03.ab1
- __MACOSX/Figure 6/6F/Sanger sequences for Kismeth analyzer/NRPE1-EVD F6.1/._LONC_MP-LL-LTR-p5-2-21-E03_co0097_E03.ab1
- Figure 6/6F/Sanger sequences for Kismeth analyzer/Reference sequences/EVD-LTR Reference Sequence.fa
- __MACOSX/Figure 6/6F/Sanger sequences for Kismeth analyzer/Reference sequences/._EVD-LTR Reference Sequence.fa
- Figure 6/6F/Sanger sequences for Kismeth analyzer/nrpe1m-EVD F6.2/LONC_MP-LL-LTR-p5-2-88-H11_co0097_H11.ab1
- __MACOSX/Figure 6/6F/Sanger sequences for Kismeth analyzer/nrpe1m-EVD F6.2/._LONC_MP-LL-LTR-p5-2-88-H11_co0097_H11.ab1
- Figure 6/6F/Sanger sequences for Kismeth analyzer/nrpe1m-EVD F6.2/LONC_MP-LL-LTR-p5-2-40-H05_co0097_H05.ab1
- __MACOSX/Figure 6/6F/Sanger sequences for Kismeth analyzer/nrpe1m-EVD F6.2/._LONC_MP-LL-LTR-p5-2-40-H05_co0097_H05.ab1
- Figure 6/6F/Sanger sequences for Kismeth analyzer/nrpe1m-EVD F6.2/LONC_MP-LL-LTR-p5-2-48-H06_co0097_H06.ab1
- __MACOSX/Figure 6/6F/Sanger sequences for Kismeth analyzer/nrpe1m-EVD F6.2/._LONC_MP-LL-LTR-p5-2-48-H06_co0097_H06.ab1
- Figure 6/6F/Sanger sequences for Kismeth analyzer/nrpe1m-EVD F6.2/LONC_MP-LL-LTR-p5-2-56-H07_co0097_H07.ab1
- __MACOSX/Figure 6/6F/Sanger sequences for Kismeth analyzer/nrpe1m-EVD F6.2/._LONC_MP-LL-LTR-p5-2-56-H07_co0097_H07.ab1
- Figure 6/6F/Sanger sequences for Kismeth analyzer/nrpe1m-EVD F6.2/LONC_MP-LL-LTR-p5-2-64-H08_co0097_H08.ab1
- __MACOSX/Figure 6/6F/Sanger sequences for Kismeth analyzer/nrpe1m-EVD F6.2/._LONC_MP-LL-LTR-p5-2-64-H08_co0097_H08.ab1
- Figure 6/6F/Sanger sequences for Kismeth analyzer/nrpe1m-EVD F6.2/LONC_MP-LL-LTR-p5-2-16-H02_co0097_H02.ab1
- __MACOSX/Figure 6/6F/Sanger sequences for Kismeth analyzer/nrpe1m-EVD F6.2/._LONC_MP-LL-LTR-p5-2-16-H02_co0097_H02.ab1
- Figure 6/6F/Sanger sequences for Kismeth analyzer/nrpe1m-EVD F6.2/LONC_MP-LL-LTR-p5-2-96-H12_co0097_H12.ab1
- __MACOSX/Figure 6/6F/Sanger sequences for Kismeth analyzer/nrpe1m-EVD F6.2/._LONC_MP-LL-LTR-p5-2-96-H12_co0097_H12.ab1
- Figure 6/6F/Sanger sequences for Kismeth analyzer/nrpe1m-EVD F6.2/LONC_MP-LL-LTR-p5-2-72-H09_co0097_H09.ab1
- __MACOSX/Figure 6/6F/Sanger sequences for Kismeth analyzer/nrpe1m-EVD F6.2/._LONC_MP-LL-LTR-p5-2-72-H09_co0097_H09.ab1
- Figure 6/6F/Sanger sequences for Kismeth analyzer/nrpe1m-EVD F6.2/LONC_MP-LL-LTR-p5-2-80-H10_co0097_H10.ab1
- __MACOSX/Figure 6/6F/Sanger sequences for Kismeth analyzer/nrpe1m-EVD F6.2/._LONC_MP-LL-LTR-p5-2-80-H10_co0097_H10.ab1
- Figure 6/6F/Sanger sequences for Kismeth analyzer/nrpe1m-EVD F6.2/LONC_MP-LL-LTR-p5-2-24-H03_co0097_H03.ab1
- __MACOSX/Figure 6/6F/Sanger sequences for Kismeth analyzer/nrpe1m-EVD F6.2/._LONC_MP-LL-LTR-p5-2-24-H03_co0097_H03.ab1
- Figure 6/6F/Sanger sequences for Kismeth analyzer/nrpe1m-EVD F6.2/LONC_MP-LL-LTR-p5-2-8-H01_co0097_H01.ab1
- __MACOSX/Figure 6/6F/Sanger sequences for Kismeth analyzer/nrpe1m-EVD F6.2/._LONC_MP-LL-LTR-p5-2-8-H01_co0097_H01.ab1
- Figure 6/6F/Sanger sequences for Kismeth analyzer/nrpe1m-EVD F6.2/LONC_MP-LL-LTR-p5-2-32-H04_co0097_H04.ab1
- __MACOSX/Figure 6/6F/Sanger sequences for Kismeth analyzer/nrpe1m-EVD F6.2/._LONC_MP-LL-LTR-p5-2-32-H04_co0097_H04.ab1
- Figure 6/6F/Sanger sequences for Kismeth analyzer/Col-0/LONC_MP-LL-LTR-p5-1-81-A11_co0097_A11.ab1
- __MACOSX/Figure 6/6F/Sanger sequences for Kismeth analyzer/Col-0/._LONC_MP-LL-LTR-p5-1-81-A11_co0097_A11.ab1
- Figure 6/6F/Sanger sequences for Kismeth analyzer/Col-0/LONC_MP-LL-LTR-p5-1-41-A06_co0097_A06.ab1
- __MACOSX/Figure 6/6F/Sanger sequences for Kismeth analyzer/Col-0/._LONC_MP-LL-LTR-p5-1-41-A06_co0097_A06.ab1
- Figure 6/6F/Sanger sequences for Kismeth analyzer/Col-0/LONC_MP-LL-LTR-p5-1-89-A12_co0097_A12.ab1
- __MACOSX/Figure 6/6F/Sanger sequences for Kismeth analyzer/Col-0/._LONC_MP-LL-LTR-p5-1-89-A12_co0097_A12.ab1
- Figure 6/6F/Sanger sequences for Kismeth analyzer/Col-0/LONC_MP-LL-LTR-p5-1-17-A03_co0097_A03.ab1
- __MACOSX/Figure 6/6F/Sanger sequences for Kismeth analyzer/Col-0/._LONC_MP-LL-LTR-p5-1-17-A03_co0097_A03.ab1
- Figure 6/6F/Sanger sequences for Kismeth analyzer/Col-0/LONC_MP-LL-LTR-p5-1-90-B12_co0097_B12.ab1
- __MACOSX/Figure 6/6F/Sanger sequences for Kismeth analyzer/Col-0/._LONC_MP-LL-LTR-p5-1-90-B12_co0097_B12.ab1
- Figure 6/6F/Sanger sequences for Kismeth analyzer/Col-0/LONC_MP-LL-LTR-p5-1-10-B02_co0097_B02.ab1
- __MACOSX/Figure 6/6F/Sanger sequences for Kismeth analyzer/Col-0/._LONC_MP-LL-LTR-p5-1-10-B02_co0097_B02.ab1
- Figure 6/6F/Sanger sequences for Kismeth analyzer/Col-0/LONC_MP-LL-LTR-p5-1-26-B04_co0097_B04.ab1
- __MACOSX/Figure 6/6F/Sanger sequences for Kismeth analyzer/Col-0/._LONC_MP-LL-LTR-p5-1-26-B04_co0097_B04.ab1
- Figure 6/6F/Sanger sequences for Kismeth analyzer/Col-0/LONC_MP-LL-LTR-p5-1-2-B01_co0097_B01.ab1
- __MACOSX/Figure 6/6F/Sanger sequences for Kismeth analyzer/Col-0/._LONC_MP-LL-LTR-p5-1-2-B01_co0097_B01.ab1
- Figure 6/6F/Sanger sequences for Kismeth analyzer/Col-0/LONC_MP-LL-LTR-p5-1-18-B03_co0097_B03.ab1
- __MACOSX/Figure 6/6F/Sanger sequences for Kismeth analyzer/Col-0/._LONC_MP-LL-LTR-p5-1-18-B03_co0097_B03.ab1
- Figure 6/6F/Sanger sequences for Kismeth analyzer/Col-0/LONC_MP-LL-LTR-p5-1-50-B07_co0097_B07.ab1
- __MACOSX/Figure 6/6F/Sanger sequences for Kismeth analyzer/Col-0/._LONC_MP-LL-LTR-p5-1-50-B07_co0097_B07.ab1
- Figure 6/6F/Sanger sequences for Kismeth analyzer/Col-0/LONC_MP-LL-LTR-p5-1-65-A09_co0097_A09.ab1
- __MACOSX/Figure 6/6F/Sanger sequences for Kismeth analyzer/Col-0/._LONC_MP-LL-LTR-p5-1-65-A09_co0097_A09.ab1
- Figure 6/6F/Sanger sequences for Kismeth analyzer/Col-0/LONC_MP-LL-LTR-p5-1-49-A07_co0097_A07.ab1
- __MACOSX/Figure 6/6F/Sanger sequences for Kismeth analyzer/Col-0/._LONC_MP-LL-LTR-p5-1-49-A07_co0097_A07.ab1
- Figure 6/6F/Sanger sequences for Kismeth analyzer/Col-0/LONC_MP-LL-LTR-p5-1-74-B10_co0097_B10.ab1
- __MACOSX/Figure 6/6F/Sanger sequences for Kismeth analyzer/Col-0/._LONC_MP-LL-LTR-p5-1-74-B10_co0097_B10.ab1
- Figure 6/6F/Sanger sequences for Kismeth analyzer/Col-0/LONC_MP-LL-LTR-p5-1-73-A10_co0097_A10.ab1
- __MACOSX/Figure 6/6F/Sanger sequences for Kismeth analyzer/Col-0/._LONC_MP-LL-LTR-p5-1-73-A10_co0097_A10.ab1
- Figure 6/6F/Sanger sequences for Kismeth analyzer/Col-0/LONC_MP-LL-LTR-p5-1-82-B11_co0097_B11.ab1
- __MACOSX/Figure 6/6F/Sanger sequences for Kismeth analyzer/Col-0/._LONC_MP-LL-LTR-p5-1-82-B11_co0097_B11.ab1
- Figure 6/6F/Sanger sequences for Kismeth analyzer/Col-0/LONC_MP-LL-LTR-p5-1-57-A08_co0097_A08.ab1
- __MACOSX/Figure 6/6F/Sanger sequences for Kismeth analyzer/Col-0/._LONC_MP-LL-LTR-p5-1-57-A08_co0097_A08.ab1
- Figure 6/6F/Sanger sequences for Kismeth analyzer/Col-0/LONC_MP-LL-LTR-p5-1-34-B05_co0097_B05.ab1
- __MACOSX/Figure 6/6F/Sanger sequences for Kismeth analyzer/Col-0/._LONC_MP-LL-LTR-p5-1-34-B05_co0097_B05.ab1
- Figure 6/6F/Sanger sequences for Kismeth analyzer/Col-0/LONC_MP-LL-LTR-p5-1-33-A05_co0097_A05.ab1
- __MACOSX/Figure 6/6F/Sanger sequences for Kismeth analyzer/Col-0/._LONC_MP-LL-LTR-p5-1-33-A05_co0097_A05.ab1
- Figure 6/6F/Sanger sequences for Kismeth analyzer/Col-0/LONC_MP-LL-LTR-p5-1-42-B06_co0097_B06.ab1
- __MACOSX/Figure 6/6F/Sanger sequences for Kismeth analyzer/Col-0/._LONC_MP-LL-LTR-p5-1-42-B06_co0097_B06.ab1
- Figure 6/6F/Sanger sequences for Kismeth analyzer/Col-0/LONC_MP-LL-LTR-p5-1-25-A04_co0097_A04.ab1
- __MACOSX/Figure 6/6F/Sanger sequences for Kismeth analyzer/Col-0/._LONC_MP-LL-LTR-p5-1-25-A04_co0097_A04.ab1
- Figure 6/6F/Sanger sequences for Kismeth analyzer/Col-0/LONC_MP-LL-LTR-p5-1-1-A01_co0097_A01.ab1
- __MACOSX/Figure 6/6F/Sanger sequences for Kismeth analyzer/Col-0/._LONC_MP-LL-LTR-p5-1-1-A01_co0097_A01.ab1
- Figure 6/6F/Sanger sequences for Kismeth analyzer/Col-0/LONC_MP-LL-LTR-p5-1-58-B08_co0097_B08.ab1
- __MACOSX/Figure 6/6F/Sanger sequences for Kismeth analyzer/Col-0/._LONC_MP-LL-LTR-p5-1-58-B08_co0097_B08.ab1
- Figure 6/6F/Sanger sequences for Kismeth analyzer/Col-0/LONC_MP-LL-LTR-p5-1-9-A02_co0097_A02.ab1
- __MACOSX/Figure 6/6F/Sanger sequences for Kismeth analyzer/Col-0/._LONC_MP-LL-LTR-p5-1-9-A02_co0097_A02.ab1
- Figure 6/6F/Sanger sequences for Kismeth analyzer/Col-0/LONC_MP-LL-LTR-p5-1-66-B09_co0097_B09.ab1
- __MACOSX/Figure 6/6F/Sanger sequences for Kismeth analyzer/Col-0/._LONC_MP-LL-LTR-p5-1-66-B09_co0097_B09.ab1
- Figure 6/6F/Sanger sequences for Kismeth analyzer/NRPE1-EVD F6.2/LONC_MP-LL-LTR-p5-2-6-F01_co0097_F01.ab1
- __MACOSX/Figure 6/6F/Sanger sequences for Kismeth analyzer/NRPE1-EVD F6.2/._LONC_MP-LL-LTR-p5-2-6-F01_co0097_F01.ab1
- Figure 6/6F/Sanger sequences for Kismeth analyzer/NRPE1-EVD F6.2/LONC_MP-LL-LTR-p5-2-70-F09_co0097_F09.ab1
- __MACOSX/Figure 6/6F/Sanger sequences for Kismeth analyzer/NRPE1-EVD F6.2/._LONC_MP-LL-LTR-p5-2-70-F09_co0097_F09.ab1
- Figure 6/6F/Sanger sequences for Kismeth analyzer/NRPE1-EVD F6.2/LONC_MP-LL-LTR-p5-2-14-F02_co0097_F02.ab1
- __MACOSX/Figure 6/6F/Sanger sequences for Kismeth analyzer/NRPE1-EVD F6.2/._LONC_MP-LL-LTR-p5-2-14-F02_co0097_F02.ab1
- Figure 6/6F/Sanger sequences for Kismeth analyzer/NRPE1-EVD F6.2/LONC_MP-LL-LTR-p5-2-94-F12_co0097_F12.ab1
- __MACOSX/Figure 6/6F/Sanger sequences for Kismeth analyzer/NRPE1-EVD F6.2/._LONC_MP-LL-LTR-p5-2-94-F12_co0097_F12.ab1
- Figure 6/6F/Sanger sequences for Kismeth analyzer/NRPE1-EVD F6.2/LONC_MP-LL-LTR-p5-2-54-F07_co0097_F07.ab1
- __MACOSX/Figure 6/6F/Sanger sequences for Kismeth analyzer/NRPE1-EVD F6.2/._LONC_MP-LL-LTR-p5-2-54-F07_co0097_F07.ab1
- Figure 6/6F/Sanger sequences for Kismeth analyzer/NRPE1-EVD F6.2/LONC_MP-LL-LTR-p5-2-22-F03_co0097_F03.ab1
- __MACOSX/Figure 6/6F/Sanger sequences for Kismeth analyzer/NRPE1-EVD F6.2/._LONC_MP-LL-LTR-p5-2-22-F03_co0097_F03.ab1
- Figure 6/6F/Sanger sequences for Kismeth analyzer/NRPE1-EVD F6.2/LONC_MP-LL-LTR-p5-2-30-F04_co0097_F04.ab1
- __MACOSX/Figure 6/6F/Sanger sequences for Kismeth analyzer/NRPE1-EVD F6.2/._LONC_MP-LL-LTR-p5-2-30-F04_co0097_F04.ab1
- Figure 6/6F/Sanger sequences for Kismeth analyzer/NRPE1-EVD F6.2/LONC_MP-LL-LTR-p5-2-46-F06_co0097_F06.ab1
- __MACOSX/Figure 6/6F/Sanger sequences for Kismeth analyzer/NRPE1-EVD F6.2/._LONC_MP-LL-LTR-p5-2-46-F06_co0097_F06.ab1
- Figure 6/6F/Sanger sequences for Kismeth analyzer/NRPE1-EVD F6.2/LONC_MP-LL-LTR-p5-2-86-F11_co0097_F11.ab1
- __MACOSX/Figure 6/6F/Sanger sequences for Kismeth analyzer/NRPE1-EVD F6.2/._LONC_MP-LL-LTR-p5-2-86-F11_co0097_F11.ab1
- Figure 6/6F/Sanger sequences for Kismeth analyzer/NRPE1-EVD F6.2/LONC_MP-LL-LTR-p5-2-62-F08_co0097_F08.ab1
- __MACOSX/Figure 6/6F/Sanger sequences for Kismeth analyzer/NRPE1-EVD F6.2/._LONC_MP-LL-LTR-p5-2-62-F08_co0097_F08.ab1
- Figure 6/6F/Sanger sequences for Kismeth analyzer/NRPE1-EVD F6.2/LONC_MP-LL-LTR-p5-2-78-F10_co0097_F10.ab1
- __MACOSX/Figure 6/6F/Sanger sequences for Kismeth analyzer/NRPE1-EVD F6.2/._LONC_MP-LL-LTR-p5-2-78-F10_co0097_F10.ab1
- Figure 6/6F/Sanger sequences for Kismeth analyzer/NRPE1-EVD F6.2/LONC_MP-LL-LTR-p5-2-38-F05_co0097_F05.ab1
- __MACOSX/Figure 6/6F/Sanger sequences for Kismeth analyzer/NRPE1-EVD F6.2/._LONC_MP-LL-LTR-p5-2-38-F05_co0097_F05.ab1
- Figure 6/6F/Sanger sequences for Kismeth analyzer/nrpe1m/LONC_MP-LL-LTR-p5-1-67-C09_co0097_C09.ab1
- __MACOSX/Figure 6/6F/Sanger sequences for Kismeth analyzer/nrpe1m/._LONC_MP-LL-LTR-p5-1-67-C09_co0097_C09.ab1
- Figure 6/6F/Sanger sequences for Kismeth analyzer/nrpe1m/LONC_MP-LL-LTR-p5-1-52-D07_co0097_D07.ab1
- __MACOSX/Figure 6/6F/Sanger sequences for Kismeth analyzer/nrpe1m/._LONC_MP-LL-LTR-p5-1-52-D07_co0097_D07.ab1
- Figure 6/6F/Sanger sequences for Kismeth analyzer/nrpe1m/LONC_MP-LL-LTR-p5-1-59-C08_co0097_C08.ab1
- __MACOSX/Figure 6/6F/Sanger sequences for Kismeth analyzer/nrpe1m/._LONC_MP-LL-LTR-p5-1-59-C08_co0097_C08.ab1
- Figure 6/6F/Sanger sequences for Kismeth analyzer/nrpe1m/LONC_MP-LL-LTR-p5-1-60-D08_co0097_D08.ab1
- __MACOSX/Figure 6/6F/Sanger sequences for Kismeth analyzer/nrpe1m/._LONC_MP-LL-LTR-p5-1-60-D08_co0097_D08.ab1
- Figure 6/6F/Sanger sequences for Kismeth analyzer/nrpe1m/LONC_MP-LL-LTR-p5-1-43-C06_co0097_C06.ab1
- __MACOSX/Figure 6/6F/Sanger sequences for Kismeth analyzer/nrpe1m/._LONC_MP-LL-LTR-p5-1-43-C06_co0097_C06.ab1
- Figure 6/6F/Sanger sequences for Kismeth analyzer/nrpe1m/LONC_MP-LL-LTR-p5-1-44-D06_co0097_D06.ab1
- __MACOSX/Figure 6/6F/Sanger sequences for Kismeth analyzer/nrpe1m/._LONC_MP-LL-LTR-p5-1-44-D06_co0097_D06.ab1
- Figure 6/6F/Sanger sequences for Kismeth analyzer/nrpe1m/LONC_MP-LL-LTR-p5-1-68-D09_co0097_D09.ab1
- __MACOSX/Figure 6/6F/Sanger sequences for Kismeth analyzer/nrpe1m/._LONC_MP-LL-LTR-p5-1-68-D09_co0097_D09.ab1
[truncated: 228 more entries]
