# Supplementary material for: PTGS is dispensable for the initiation of epigenetic silencing of an active transposon in Arabidopsis
Source: EMBO Rep. 2024 Nov 7;25(12):28. doi: 10.1038/s44319-024-00304-5 (PMC11624286; doi:10.1038/s44319-024-00304-5)
Supplement: Supplementary file 7 — Source data Fig. 6 [file 44319_2024_304_MOESM7_ESM.zip › Figure 6/6F/EVD-NRPE1 F6 LTR BS.xlsx]

## Sheet: Tabelle1
		Total			% methylated			Sum of Clones	Sum of Exp	Conf Level	z score	Wilson Score Interval						95% confidence intervals
		CG	CHG	CHH	CG	CHG	CHH					CG int-	CHG int-	CHH int-	CG int+	CHG int+	CHH int+	CG er-	CHG er-	CHH er-	CG er+	CHG er+	CHH er+
LTR	Col-0	88	110	1449	0.8181	0.0909	0.0303	22	2	0.95	1.95996	0.724786	0.0501238	0.0226407	0.884804	0.159286	0.0404431	0.093314	0.0407762	0.00765925	0.0667036	0.0683855	0.0101431
	nrpe1	63	79	1045	0.873	0.0632	0.043	16	2	0.95	1.95996	0.768911	0.0272793	0.0322835	0.934216	0.139631	0.0570641	0.104089	0.0359207	0.0107165	0.0612157	0.0764306	0.0140641
	F6+	84	105	1384	0.4642	0.238	0.1221	21	2	0.95	1.95996	0.361462	0.166709	0.105889	0.57007	0.327785	0.140403	0.102738	0.0712905	0.0162107	0.10587	0.0897846	0.0183027
	F6-	83	104	1364	0.0602	0	0.0058	21	2	0.95	1.95996	0.0259784	0	0.00293108	0.133331	0.0356214	0.0114447	0.0342216	0	0.00286892	0.0731309	0.0356214	0.00564475
