# Supplementary material for: PTGS is dispensable for the initiation of epigenetic silencing of an active transposon in Arabidopsis
Source: EMBO Rep. 2024 Nov 7;25(12):28. doi: 10.1038/s44319-024-00304-5 (PMC11624286; doi:10.1038/s44319-024-00304-5)
Supplement: Supplementary file 7 — Source data Fig. 6 [file 44319_2024_304_MOESM7_ESM.zip › Figure 6/6A/nrpd1-EVD_CopyNumbers_bulks.xlsx]

## Sheet: Copy_Numbers_raw
Well	Sample	PlottingName	Target	Content	Reporter	Genotype	Generation	BioRep	CT
2	Col-0.1	ctrl	ACT2	DNA	SYBR	wildtype	F2	1	22.712
3	Col-0.1	ctrl	ACT2	DNA	SYBR	wildtype	F2	1	22.442
4	Col-0.1	ctrl	ACT2	DNA	SYBR	wildtype	F2	1	22.777
5	Col-0.1	ctrl	EVD-GAG	DNA	SYBR	wildtype	F2	1	22.4
6	Col-0.1	ctrl	EVD-GAG	DNA	SYBR	wildtype	F2	1	22.395
7	Col-0.1	ctrl	EVD-GAG	DNA	SYBR	wildtype	F2	1	22.351
11	Col-0.3	ctrl	ACT2	DNA	SYBR	wildtype	F6	3	21.508
12	Col-0.3	ctrl	ACT2	DNA	SYBR	wildtype	F6	3	21.531
13	Col-0.3	ctrl	ACT2	DNA	SYBR	wildtype	F6	3	21.469
14	Col-0.3	ctrl	EVD-GAG	DNA	SYBR	wildtype	F6	3	21.984
15	Col-0.3	ctrl	EVD-GAG	DNA	SYBR	wildtype	F6	3	21.885
16	Col-0.3	ctrl	EVD-GAG	DNA	SYBR	wildtype	F6	3	21.786
26	Col-0.2	ctrl	ACT2	DNA	SYBR	wildtype	F4	2	21.927
27	Col-0.2	ctrl	ACT2	DNA	SYBR	wildtype	F4	2	22.332
28	Col-0.2	ctrl	ACT2	DNA	SYBR	wildtype	F4	2	21.874
29	Col-0.2	ctrl	EVD-GAG	DNA	SYBR	wildtype	F4	2	22.514
30	Col-0.2	ctrl	EVD-GAG	DNA	SYBR	wildtype	F4	2	22.463
31	Col-0.2	ctrl	EVD-GAG	DNA	SYBR	wildtype	F4	2	22.111
50	pol4.1	ctrl	ACT2	DNA	SYBR	mutant	F2	1	21.87
51	pol4.1	ctrl	ACT2	DNA	SYBR	mutant	F2	1	21.772
52	pol4.1	ctrl	ACT2	DNA	SYBR	mutant	F2	1	21.785
53	pol4.1	ctrl	EVD-GAG	DNA	SYBR	mutant	F2	1	22.059
54	pol4.1	ctrl	EVD-GAG	DNA	SYBR	mutant	F2	1	22.098
55	pol4.1	ctrl	EVD-GAG	DNA	SYBR	mutant	F2	1	21.913
59	pol4.3	ctrl	ACT2	DNA	SYBR	mutant	F6	3	21.738
60	pol4.3	ctrl	ACT2	DNA	SYBR	mutant	F6	3	21.648
61	pol4.3	ctrl	ACT2	DNA	SYBR	mutant	F6	3	21.638
62	pol4.3	ctrl	EVD-GAG	DNA	SYBR	mutant	F6	3	22.208
63	pol4.3	ctrl	EVD-GAG	DNA	SYBR	mutant	F6	3	21.989
64	pol4.3	ctrl	EVD-GAG	DNA	SYBR	mutant	F6	3	22.047
74	pol4.2	ctrl	ACT2	DNA	SYBR	mutant	F4	2	21.104
75	pol4.2	ctrl	ACT2	DNA	SYBR	mutant	F4	2	21.012
76	pol4.2	ctrl	ACT2	DNA	SYBR	mutant	F4	2	21.007
77	pol4.2	ctrl	EVD-GAG	DNA	SYBR	mutant	F4	2	21.265
78	pol4.2	ctrl	EVD-GAG	DNA	SYBR	mutant	F4	2	21.169
79	pol4.2	ctrl	EVD-GAG	DNA	SYBR	mutant	F4	2	21.258
98	F2.1+	F2	ACT2	DNA	SYBR	wildtype	F2	1	21.863
99	F2.1+	F2	ACT2	DNA	SYBR	wildtype	F2	1	21.678
100	F2.1+	F2	ACT2	DNA	SYBR	wildtype	F2	1	21.781
101	F2.1+	F2	EVD-GAG	DNA	SYBR	wildtype	F2	1	18.836
102	F2.1+	F2	EVD-GAG	DNA	SYBR	wildtype	F2	1	18.893
103	F2.1+	F2	EVD-GAG	DNA	SYBR	wildtype	F2	1	18.784
107	F6.1+	F6	ACT2	DNA	SYBR	wildtype	F6	1	21.319
108	F6.1+	F6	ACT2	DNA	SYBR	wildtype	F6	1	21.464
109	F6.1+	F6	ACT2	DNA	SYBR	wildtype	F6	1	21.364
110	F6.1+	F6	EVD-GAG	DNA	SYBR	wildtype	F6	1	17.915
111	F6.1+	F6	EVD-GAG	DNA	SYBR	wildtype	F6	1	17.966
112	F6.1+	F6	EVD-GAG	DNA	SYBR	wildtype	F6	1	17.916
123	F4.1+	F4	ACT2	DNA	SYBR	wildtype	F4	1	21.701
124	F4.1+	F4	ACT2	DNA	SYBR	wildtype	F4	1	21.797
125	F4.1+	F4	EVD-GAG	DNA	SYBR	wildtype	F4	1	18.333
126	F4.1+	F4	EVD-GAG	DNA	SYBR	wildtype	F4	1	18.289
127	F4.1+	F4	EVD-GAG	DNA	SYBR	wildtype	F4	1	18.282
146	F2.2+	F2	ACT2	DNA	SYBR	wildtype	F2	2	21.936
147	F2.2+	F2	ACT2	DNA	SYBR	wildtype	F2	2	21.779
148	F2.2+	F2	ACT2	DNA	SYBR	wildtype	F2	2	21.706
149	F2.2+	F2	EVD-GAG	DNA	SYBR	wildtype	F2	2	18.818
150	F2.2+	F2	EVD-GAG	DNA	SYBR	wildtype	F2	2	18.436
151	F2.2+	F2	EVD-GAG	DNA	SYBR	wildtype	F2	2	18.508
155	F6.2+	F6	ACT2	DNA	SYBR	wildtype	F6	2	21.657
156	F6.2+	F6	ACT2	DNA	SYBR	wildtype	F6	2	21.621
157	F6.2+	F6	ACT2	DNA	SYBR	wildtype	F6	2	21.645
158	F6.2+	F6	EVD-GAG	DNA	SYBR	wildtype	F6	2	18.465
159	F6.2+	F6	EVD-GAG	DNA	SYBR	wildtype	F6	2	18.386
160	F6.2+	F6	EVD-GAG	DNA	SYBR	wildtype	F6	2	18.569
170	F4.2+	F4	ACT2	DNA	SYBR	wildtype	F4	2	21.533
171	F4.2+	F4	ACT2	DNA	SYBR	wildtype	F4	2	21.298
172	F4.2+	F4	ACT2	DNA	SYBR	wildtype	F4	2	21.303
173	F4.2+	F4	EVD-GAG	DNA	SYBR	wildtype	F4	2	18.135
174	F4.2+	F4	EVD-GAG	DNA	SYBR	wildtype	F4	2	17.983
175	F4.2+	F4	EVD-GAG	DNA	SYBR	wildtype	F4	2	17.944
194	F2.3+	F2	ACT2	DNA	SYBR	wildtype	F2	3	21.906
195	F2.3+	F2	ACT2	DNA	SYBR	wildtype	F2	3	21.866
196	F2.3+	F2	ACT2	DNA	SYBR	wildtype	F2	3	21.781
197	F2.3+	F2	EVD-GAG	DNA	SYBR	wildtype	F2	3	18.602
198	F2.3+	F2	EVD-GAG	DNA	SYBR	wildtype	F2	3	18.518
199	F2.3+	F2	EVD-GAG	DNA	SYBR	wildtype	F2	3	18.43
203	F6.3+	F6	ACT2	DNA	SYBR	wildtype	F6	3	21.917
204	F6.3+	F6	ACT2	DNA	SYBR	wildtype	F6	3	21.814
205	F6.3+	F6	ACT2	DNA	SYBR	wildtype	F6	3	21.795
206	F6.3+	F6	EVD-GAG	DNA	SYBR	wildtype	F6	3	19.033
207	F6.3+	F6	EVD-GAG	DNA	SYBR	wildtype	F6	3	18.728
208	F6.3+	F6	EVD-GAG	DNA	SYBR	wildtype	F6	3	18.891
218	F4.3+	F4	ACT2	DNA	SYBR	wildtype	F4	3	22.313
219	F4.3+	F4	ACT2	DNA	SYBR	wildtype	F4	3	22.218
220	F4.3+	F4	ACT2	DNA	SYBR	wildtype	F4	3	22.125
221	F4.3+	F4	EVD-GAG	DNA	SYBR	wildtype	F4	3	19.174
222	F4.3+	F4	EVD-GAG	DNA	SYBR	wildtype	F4	3	19.195
223	F4.3+	F4	EVD-GAG	DNA	SYBR	wildtype	F4	3	19.141
242	F2.1-	F2	ACT2	DNA	SYBR	mutant	F2	1	22.024
243	F2.1-	F2	ACT2	DNA	SYBR	mutant	F2	1	21.628
244	F2.1-	F2	ACT2	DNA	SYBR	mutant	F2	1	21.596
245	F2.1-	F2	EVD-GAG	DNA	SYBR	mutant	F2	1	18.359
246	F2.1-	F2	EVD-GAG	DNA	SYBR	mutant	F2	1	18.314
247	F2.1-	F2	EVD-GAG	DNA	SYBR	mutant	F2	1	18.226
251	F6.1-	F6	ACT2	DNA	SYBR	mutant	F6	1	21.218
252	F6.1-	F6	ACT2	DNA	SYBR	mutant	F6	1	21.221
253	F6.1-	F6	ACT2	DNA	SYBR	mutant	F6	1	21.269
254	F6.1-	F6	EVD-GAG	DNA	SYBR	mutant	F6	1	17.355
255	F6.1-	F6	EVD-GAG	DNA	SYBR	mutant	F6	1	17.582
256	F6.1-	F6	EVD-GAG	DNA	SYBR	mutant	F6	1	17.647
266	F4.1-	F4	ACT2	DNA	SYBR	mutant	F4	1	21.611
267	F4.1-	F4	ACT2	DNA	SYBR	mutant	F4	1	21.666
268	F4.1-	F4	ACT2	DNA	SYBR	mutant	F4	1	21.548
269	F4.1-	F4	EVD-GAG	DNA	SYBR	mutant	F4	1	17.815
270	F4.1-	F4	EVD-GAG	DNA	SYBR	mutant	F4	1	17.993
271	F4.1-	F4	EVD-GAG	DNA	SYBR	mutant	F4	1	17.76
290	F2.2-	F2	ACT2	DNA	SYBR	mutant	F2	2	21.825
291	F2.2-	F2	ACT2	DNA	SYBR	mutant	F2	2	21.724
292	F2.2-	F2	ACT2	DNA	SYBR	mutant	F2	2	21.748
293	F2.2-	F2	EVD-GAG	DNA	SYBR	mutant	F2	2	18.204
294	F2.2-	F2	EVD-GAG	DNA	SYBR	mutant	F2	2	18.153
295	F2.2-	F2	EVD-GAG	DNA	SYBR	mutant	F2	2	18.213
299	F6.2-	F6	ACT2	DNA	SYBR	mutant	F6	2	21.657
300	F6.2-	F6	ACT2	DNA	SYBR	mutant	F6	2	21.594
301	F6.2-	F6	ACT2	DNA	SYBR	mutant	F6	2	21.611
302	F6.2-	F6	EVD-GAG	DNA	SYBR	mutant	F6	2	17.855
303	F6.2-	F6	EVD-GAG	DNA	SYBR	mutant	F6	2	17.621
304	F6.2-	F6	EVD-GAG	DNA	SYBR	mutant	F6	2	17.852
314	F4.2-	F4	ACT2	DNA	SYBR	mutant	F4	2	21.515
315	F4.2-	F4	ACT2	DNA	SYBR	mutant	F4	2	21.899
316	F4.2-	F4	ACT2	DNA	SYBR	mutant	F4	2	21.538
317	F4.2-	F4	EVD-GAG	DNA	SYBR	mutant	F4	2	17.825
318	F4.2-	F4	EVD-GAG	DNA	SYBR	mutant	F4	2	17.954
319	F4.2-	F4	EVD-GAG	DNA	SYBR	mutant	F4	2	17.761
338	F2.3-	F2	ACT2	DNA	SYBR	mutant	F2	3	21.882
339	F2.3-	F2	ACT2	DNA	SYBR	mutant	F2	3	21.839
341	F2.3-	F2	EVD-GAG	DNA	SYBR	mutant	F2	3	18.872
342	F2.3-	F2	EVD-GAG	DNA	SYBR	mutant	F2	3	18.737
343	F2.3-	F2	EVD-GAG	DNA	SYBR	mutant	F2	3	18.591
347	F6.3-	F6	ACT2	DNA	SYBR	mutant	F6	3	21.746
348	F6.3-	F6	ACT2	DNA	SYBR	mutant	F6	3	21.803
349	F6.3-	F6	ACT2	DNA	SYBR	mutant	F6	3	21.743
350	F6.3-	F6	EVD-GAG	DNA	SYBR	mutant	F6	3	18.176
351	F6.3-	F6	EVD-GAG	DNA	SYBR	mutant	F6	3	18.168
352	F6.3-	F6	EVD-GAG	DNA	SYBR	mutant	F6	3	18.213
362	F4.3-	F4	ACT2	DNA	SYBR	mutant	F4	3	22.146
363	F4.3-	F4	ACT2	DNA	SYBR	mutant	F4	3	22.108
364	F4.3-	F4	ACT2	DNA	SYBR	mutant	F4	3	22.704
365	F4.3-	F4	EVD-GAG	DNA	SYBR	mutant	F4	3	18.658
366	F4.3-	F4	EVD-GAG	DNA	SYBR	mutant	F4	3	18.914
367	F4.3-	F4	EVD-GAG	DNA	SYBR	mutant	F4	3	18.798

## Sheet: Copy_Numbers_BioReps
Target	PlottingName	Sample	Generation	Genotype	BioRep	meanCT	meanCT_ACT2	dCT	dCT_Col0	ddCT	FC	Copy_Number
EVD-GAG	F2	F2.1+	F2	wildtype	1	18.8377	21.774	-2.93633	-0.261667	-2.67467	6.38491	25.5396
EVD-GAG	F2	F2.1-	F2	mutant	1	18.2997	21.7493	-3.44967	-0.261667	-3.188	9.11347	36.4539
EVD-GAG	F2	F2.2+	F2	wildtype	2	18.5873	21.807	-3.21967	-0.261667	-2.958	7.77046	31.0818
EVD-GAG	F2	F2.2-	F2	mutant	2	18.19	21.7657	-3.57567	-0.261667	-3.314	9.9452	39.7808
EVD-GAG	F2	F2.3+	F2	wildtype	3	18.5167	21.851	-3.33433	-0.261667	-3.07267	8.41327	33.6531
EVD-GAG	F2	F2.3-	F2	mutant	3	18.7333	21.8605	-3.12717	-0.261667	-2.8655	7.28788	29.1515
EVD-GAG	F4	F4.1+	F4	wildtype	1	18.3013	21.749	-3.44767	0.318333	-3.766	13.6044	54.4175
EVD-GAG	F4	F4.1-	F4	mutant	1	17.856	21.6083	-3.75233	0.318333	-4.07067	16.8032	67.2129
EVD-GAG	F4	F4.2+	F4	wildtype	2	18.0207	21.378	-3.35733	0.318333	-3.67567	12.7787	51.1147
EVD-GAG	F4	F4.2-	F4	mutant	2	17.8467	21.6507	-3.804	0.318333	-4.12233	17.4159	69.6636
EVD-GAG	F4	F4.3+	F4	wildtype	3	19.17	22.2187	-3.04867	0.318333	-3.367	10.3173	41.2694
EVD-GAG	F4	F4.3-	F4	mutant	3	18.79	22.3193	-3.52933	0.318333	-3.84767	14.3967	57.5868
EVD-GAG	F6	F6.1+	F6	wildtype	1	17.9323	21.3823	-3.45	0.382333	-3.83233	14.2445	56.978
EVD-GAG	F6	F6.1-	F6	mutant	1	17.528	21.236	-3.708	0.382333	-4.09033	17.0339	68.1354
EVD-GAG	F6	F6.2+	F6	wildtype	2	18.4733	21.641	-3.16767	0.382333	-3.55	11.7127	46.8507
EVD-GAG	F6	F6.2-	F6	mutant	2	17.776	21.6207	-3.84467	0.382333	-4.227	18.7264	74.9055
EVD-GAG	F6	F6.3+	F6	wildtype	3	18.884	21.842	-2.958	0.382333	-3.34033	10.1284	40.5136
EVD-GAG	F6	F6.3-	F6	mutant	3	18.1857	21.764	-3.57833	0.382333	-3.96067	15.5697	62.2787
EVD-GAG	ctrl	Col-0.1	F2	wildtype	1	22.382	22.6437	-0.261667	-0.261667	-2.77556e-16	1	4
EVD-GAG	ctrl	Col-0.2	F4	wildtype	2	22.3627	22.0443	0.318333	0.318333	-4.44089e-16	1	4
EVD-GAG	ctrl	Col-0.3	F6	wildtype	3	21.885	21.5027	0.382333	0.382333	1.66533e-16	1	4
EVD-GAG	ctrl	pol4.1	F2	mutant	1	22.0233	21.809	0.214333	-0.261667	0.476	0.718968	2.87587
EVD-GAG	ctrl	pol4.2	F4	mutant	2	21.2307	21.041	0.189667	0.318333	-0.128667	1.09328	4.37313
EVD-GAG	ctrl	pol4.3	F6	mutant	3	22.0813	21.6747	0.406667	0.382333	0.0243333	0.983275	3.9331

## Sheet: Copy_Numbers_plotting
Target	PlottingName	Genotype	mean_CopyNumber	lower_CopyNumber_SD	upper_CopyNumber_SD
EVD-GAG	F2	mutant	34.8358	29.6752	40.8939
EVD-GAG	F2	wildtype	29.8939	25.9364	34.4552
EVD-GAG	F4	mutant	64.6042	58.3875	71.4828
EVD-GAG	F4	wildtype	48.6002	42.0394	56.1848
EVD-GAG	F6	mutant	68.2457	62.2277	74.8458
EVD-GAG	F6	wildtype	47.644	40.15	56.5367
EVD-GAG	pol4	mutant	3.67084	2.95207	4.56463
EVD-GAG	Col-0	wildtype	4	4	4
