# Supplementary material for: PTGS is dispensable for the initiation of epigenetic silencing of an active transposon in Arabidopsis
Source: EMBO Rep. 2024 Nov 7;25(12):28. doi: 10.1038/s44319-024-00304-5 (PMC11624286; doi:10.1038/s44319-024-00304-5)
Supplement: Supplementary file 7 — Source data Fig. 6 [file 44319_2024_304_MOESM7_ESM.zip › Figure 6/6A/nrpe1_CopyNumbers_bulks.xlsx]

## Sheet: Copy_Numbers_raw
Well	Sample	PlottingName	Target	Content	Genotype	Generation	BioRep	CT
2	Col-0.1	ctrl	ACT2	gDNA	wildtype	F2	1	22.458
3	Col-0.1	ctrl	ACT2	gDNA	wildtype	F2	1	22.34
4	Col-0.1	ctrl	ACT2	gDNA	wildtype	F2	1	22.324
11	Col-0.3	ctrl	ACT2	gDNA	wildtype	F6	3	21.804
12	Col-0.3	ctrl	ACT2	gDNA	wildtype	F6	3	21.795
13	Col-0.3	ctrl	ACT2	gDNA	wildtype	F6	3	21.961
26	Col-0.2	ctrl	ACT2	gDNA	wildtype	F4	2	21.835
27	Col-0.2	ctrl	ACT2	gDNA	wildtype	F4	2	21.731
28	Col-0.2	ctrl	ACT2	gDNA	wildtype	F4	2	21.782
50	pol5.1	ctrl	ACT2	gDNA	mutant	F2	1	21.866
51	pol5.1	ctrl	ACT2	gDNA	mutant	F2	1	21.779
52	pol5.1	ctrl	ACT2	gDNA	mutant	F2	1	21.933
59	pol5.3	ctrl	ACT2	gDNA	mutant	F6	3	21.974
60	pol5.3	ctrl	ACT2	gDNA	mutant	F6	3	22.017
61	pol5.3	ctrl	ACT2	gDNA	mutant	F6	3	21.893
74	pol5.2	ctrl	ACT2	gDNA	mutant	F4	2	21.894
75	pol5.2	ctrl	ACT2	gDNA	mutant	F4	2	21.814
76	pol5.2	ctrl	ACT2	gDNA	mutant	F4	2	21.784
98	F2.2+	F2	ACT2	gDNA	wildtype	F2	2	21.419
99	F2.2+	F2	ACT2	gDNA	wildtype	F2	2	21.358
100	F2.2+	F2	ACT2	gDNA	wildtype	F2	2	21.312
107	F6.1+	F6	ACT2	gDNA	wildtype	F6	1	21.972
108	F6.1+	F6	ACT2	gDNA	wildtype	F6	1	21.905
109	F6.1+	F6	ACT2	gDNA	wildtype	F6	1	21.932
122	F4.1+	F4	ACT2	gDNA	wildtype	F4	1	22.129
123	F4.1+	F4	ACT2	gDNA	wildtype	F4	1	22.081
124	F4.1+	F4	ACT2	gDNA	wildtype	F4	1	21.985
146	F2.3+	F2	ACT2	gDNA	wildtype	F2	3	22.223
147	F2.3+	F2	ACT2	gDNA	wildtype	F2	3	22.117
148	F2.3+	F2	ACT2	gDNA	wildtype	F2	3	22.046
155	F6.2+	F6	ACT2	gDNA	wildtype	F6	2	23.025
156	F6.2+	F6	ACT2	gDNA	wildtype	F6	2	22.784
157	F6.2+	F6	ACT2	gDNA	wildtype	F6	2	22.865
170	F4.2+	F4	ACT2	gDNA	wildtype	F4	2	21.563
171	F4.2+	F4	ACT2	gDNA	wildtype	F4	2	21.487
172	F4.2+	F4	ACT2	gDNA	wildtype	F4	2	21.537
194	F2.1-	F2	ACT2	gDNA	mutant	F2	1	21.404
195	F2.1-	F2	ACT2	gDNA	mutant	F2	1	21.452
196	F2.1-	F2	ACT2	gDNA	mutant	F2	1	21.39
203	F6.3+	F6	ACT2	gDNA	wildtype	F6	3	22.842
204	F6.3+	F6	ACT2	gDNA	wildtype	F6	3	22.537
205	F6.3+	F6	ACT2	gDNA	wildtype	F6	3	23.111
218	F4.3+	F4	ACT2	gDNA	wildtype	F4	3	21.849
219	F4.3+	F4	ACT2	gDNA	wildtype	F4	3	21.519
220	F4.3+	F4	ACT2	gDNA	wildtype	F4	3	21.493
242	F2.2-	F2	ACT2	gDNA	mutant	F2	2	21.777
243	F2.2-	F2	ACT2	gDNA	mutant	F2	2	21.659
244	F2.2-	F2	ACT2	gDNA	mutant	F2	2	21.922
251	F6.1-	F6	ACT2	gDNA	mutant	F6	1	22.561
252	F6.1-	F6	ACT2	gDNA	mutant	F6	1	22.523
253	F6.1-	F6	ACT2	gDNA	mutant	F6	1	22.762
267	F4.1-	F4	ACT2	gDNA	mutant	F4	1	21.903
268	F4.1-	F4	ACT2	gDNA	mutant	F4	1	21.913
290	F2.3-	F2	ACT2	gDNA	mutant	F2	3	21.954
291	F2.3-	F2	ACT2	gDNA	mutant	F2	3	21.915
292	F2.3-	F2	ACT2	gDNA	mutant	F2	3	21.983
299	F6.2-	F6	ACT2	gDNA	mutant	F6	2	23.664
300	F6.2-	F6	ACT2	gDNA	mutant	F6	2	23.822
314	F4.2-	F4	ACT2	gDNA	mutant	F4	2	22.764
315	F4.2-	F4	ACT2	gDNA	mutant	F4	2	21.855
316	F4.2-	F4	ACT2	gDNA	mutant	F4	2	21.952
347	F6.3-	F6	ACT2	gDNA	mutant	F6	3	23.454
348	F6.3-	F6	ACT2	gDNA	mutant	F6	3	23.372
349	F6.3-	F6	ACT2	gDNA	mutant	F6	3	23.512
362	F4.3-	F4	ACT2	gDNA	mutant	F4	3	22.446
363	F4.3-	F4	ACT2	gDNA	mutant	F4	3	21.844
364	F4.3-	F4	ACT2	gDNA	mutant	F4	3	21.763
5	Col-0.1	ctrl	EVD-GAG	gDNA	wildtype	F2	1	21.129
6	Col-0.1	ctrl	EVD-GAG	gDNA	wildtype	F2	1	21.162
7	Col-0.1	ctrl	EVD-GAG	gDNA	wildtype	F2	1	21.203
15	Col-0.3	ctrl	EVD-GAG	gDNA	wildtype	F6	3	21.53
16	Col-0.3	ctrl	EVD-GAG	gDNA	wildtype	F6	3	21.548
29	Col-0.2	ctrl	EVD-GAG	gDNA	wildtype	F4	2	21.781
30	Col-0.2	ctrl	EVD-GAG	gDNA	wildtype	F4	2	21.741
31	Col-0.2	ctrl	EVD-GAG	gDNA	wildtype	F4	2	21.635
53	pol5.1	ctrl	EVD-GAG	gDNA	mutant	F2	1	21.792
54	pol5.1	ctrl	EVD-GAG	gDNA	mutant	F2	1	21.957
55	pol5.1	ctrl	EVD-GAG	gDNA	mutant	F2	1	21.79
62	pol5.3	ctrl	EVD-GAG	gDNA	mutant	F6	3	21.718
63	pol5.3	ctrl	EVD-GAG	gDNA	mutant	F6	3	21.65
64	pol5.3	ctrl	EVD-GAG	gDNA	mutant	F6	3	21.767
77	pol5.2	ctrl	EVD-GAG	gDNA	mutant	F4	2	21.843
78	pol5.2	ctrl	EVD-GAG	gDNA	mutant	F4	2	21.841
79	pol5.2	ctrl	EVD-GAG	gDNA	mutant	F4	2	21.757
101	F2.2+	F2	EVD-GAG	gDNA	wildtype	F2	2	17.976
102	F2.2+	F2	EVD-GAG	gDNA	wildtype	F2	2	18.021
103	F2.2+	F2	EVD-GAG	gDNA	wildtype	F2	2	17.94
110	F6.1+	F6	EVD-GAG	gDNA	wildtype	F6	1	18.417
111	F6.1+	F6	EVD-GAG	gDNA	wildtype	F6	1	18.374
112	F6.1+	F6	EVD-GAG	gDNA	wildtype	F6	1	18.431
125	F4.1+	F4	EVD-GAG	gDNA	wildtype	F4	1	18.191
126	F4.1+	F4	EVD-GAG	gDNA	wildtype	F4	1	18.301
127	F4.1+	F4	EVD-GAG	gDNA	wildtype	F4	1	18.093
149	F2.3+	F2	EVD-GAG	gDNA	wildtype	F2	3	18.197
150	F2.3+	F2	EVD-GAG	gDNA	wildtype	F2	3	18.304
151	F2.3+	F2	EVD-GAG	gDNA	wildtype	F2	3	18.203
158	F6.2+	F6	EVD-GAG	gDNA	wildtype	F6	2	18.288
159	F6.2+	F6	EVD-GAG	gDNA	wildtype	F6	2	18.242
160	F6.2+	F6	EVD-GAG	gDNA	wildtype	F6	2	18.289
173	F4.2+	F4	EVD-GAG	gDNA	wildtype	F4	2	18.121
174	F4.2+	F4	EVD-GAG	gDNA	wildtype	F4	2	17.976
175	F4.2+	F4	EVD-GAG	gDNA	wildtype	F4	2	17.774
197	F2.1-	F2	EVD-GAG	gDNA	mutant	F2	1	17.453
198	F2.1-	F2	EVD-GAG	gDNA	mutant	F2	1	17.329
199	F2.1-	F2	EVD-GAG	gDNA	mutant	F2	1	17.331
206	F6.3+	F6	EVD-GAG	gDNA	wildtype	F6	3	18.282
207	F6.3+	F6	EVD-GAG	gDNA	wildtype	F6	3	18.265
208	F6.3+	F6	EVD-GAG	gDNA	wildtype	F6	3	18.266
221	F4.3+	F4	EVD-GAG	gDNA	wildtype	F4	3	17.856
222	F4.3+	F4	EVD-GAG	gDNA	wildtype	F4	3	17.999
223	F4.3+	F4	EVD-GAG	gDNA	wildtype	F4	3	17.663
245	F2.2-	F2	EVD-GAG	gDNA	mutant	F2	2	17.823
246	F2.2-	F2	EVD-GAG	gDNA	mutant	F2	2	17.856
247	F2.2-	F2	EVD-GAG	gDNA	mutant	F2	2	17.813
254	F6.1-	F6	EVD-GAG	gDNA	mutant	F6	1	17.746
255	F6.1-	F6	EVD-GAG	gDNA	mutant	F6	1	17.842
256	F6.1-	F6	EVD-GAG	gDNA	mutant	F6	1	17.803
269	F4.1-	F4	EVD-GAG	gDNA	mutant	F4	1	17.668
270	F4.1-	F4	EVD-GAG	gDNA	mutant	F4	1	18.155
271	F4.1-	F4	EVD-GAG	gDNA	mutant	F4	1	17.254
293	F2.3-	F2	EVD-GAG	gDNA	mutant	F2	3	18.218
295	F2.3-	F2	EVD-GAG	gDNA	mutant	F2	3	18.024
302	F6.2-	F6	EVD-GAG	gDNA	mutant	F6	2	17.807
303	F6.2-	F6	EVD-GAG	gDNA	mutant	F6	2	17.763
304	F6.2-	F6	EVD-GAG	gDNA	mutant	F6	2	18.122
317	F4.2-	F4	EVD-GAG	gDNA	mutant	F4	2	17.488
318	F4.2-	F4	EVD-GAG	gDNA	mutant	F4	2	17.996
319	F4.2-	F4	EVD-GAG	gDNA	mutant	F4	2	17.234
350	F6.3-	F6	EVD-GAG	gDNA	mutant	F6	3	18.225
351	F6.3-	F6	EVD-GAG	gDNA	mutant	F6	3	18.323
352	F6.3-	F6	EVD-GAG	gDNA	mutant	F6	3	18.337
365	F4.3-	F4	EVD-GAG	gDNA	mutant	F4	3	17.785
367	F4.3-	F4	EVD-GAG	gDNA	mutant	F4	3	17.679
8	Col-0.1	ctrl	EVD-IN	gDNA	wildtype	F2	1	21.42
9	Col-0.1	ctrl	EVD-IN	gDNA	wildtype	F2	1	21.399
10	Col-0.1	ctrl	EVD-IN	gDNA	wildtype	F2	1	21.379
17	Col-0.3	ctrl	EVD-IN	gDNA	wildtype	F6	3	21.877
18	Col-0.3	ctrl	EVD-IN	gDNA	wildtype	F6	3	21.912
19	Col-0.3	ctrl	EVD-IN	gDNA	wildtype	F6	3	21.918
32	Col-0.2	ctrl	EVD-IN	gDNA	wildtype	F4	2	21.932
33	Col-0.2	ctrl	EVD-IN	gDNA	wildtype	F4	2	21.887
34	Col-0.2	ctrl	EVD-IN	gDNA	wildtype	F4	2	21.896
56	pol5.1	ctrl	EVD-IN	gDNA	mutant	F2	1	22.133
57	pol5.1	ctrl	EVD-IN	gDNA	mutant	F2	1	22.036
58	pol5.1	ctrl	EVD-IN	gDNA	mutant	F2	1	22.046
65	pol5.3	ctrl	EVD-IN	gDNA	mutant	F6	3	22.064
66	pol5.3	ctrl	EVD-IN	gDNA	mutant	F6	3	22.035
67	pol5.3	ctrl	EVD-IN	gDNA	mutant	F6	3	22.067
80	pol5.2	ctrl	EVD-IN	gDNA	mutant	F4	2	22.186
81	pol5.2	ctrl	EVD-IN	gDNA	mutant	F4	2	22.046
82	pol5.2	ctrl	EVD-IN	gDNA	mutant	F4	2	22.052
104	F2.2+	F2	EVD-IN	gDNA	wildtype	F2	2	18.267
105	F2.2+	F2	EVD-IN	gDNA	wildtype	F2	2	18.234
106	F2.2+	F2	EVD-IN	gDNA	wildtype	F2	2	18.233
113	F6.1+	F6	EVD-IN	gDNA	wildtype	F6	1	18.572
114	F6.1+	F6	EVD-IN	gDNA	wildtype	F6	1	18.814
115	F6.1+	F6	EVD-IN	gDNA	wildtype	F6	1	18.818
128	F4.1+	F4	EVD-IN	gDNA	wildtype	F4	1	18.366
129	F4.1+	F4	EVD-IN	gDNA	wildtype	F4	1	18.268
130	F4.1+	F4	EVD-IN	gDNA	wildtype	F4	1	18.324
152	F2.3+	F2	EVD-IN	gDNA	wildtype	F2	3	18.615
153	F2.3+	F2	EVD-IN	gDNA	wildtype	F2	3	18.477
154	F2.3+	F2	EVD-IN	gDNA	wildtype	F2	3	18.505
161	F6.2+	F6	EVD-IN	gDNA	wildtype	F6	2	18.71
162	F6.2+	F6	EVD-IN	gDNA	wildtype	F6	2	18.835
163	F6.2+	F6	EVD-IN	gDNA	wildtype	F6	2	18.642
176	F4.2+	F4	EVD-IN	gDNA	wildtype	F4	2	18.053
177	F4.2+	F4	EVD-IN	gDNA	wildtype	F4	2	17.987
178	F4.2+	F4	EVD-IN	gDNA	wildtype	F4	2	17.947
200	F2.1-	F2	EVD-IN	gDNA	mutant	F2	1	17.823
201	F2.1-	F2	EVD-IN	gDNA	mutant	F2	1	17.799
202	F2.1-	F2	EVD-IN	gDNA	mutant	F2	1	17.727
209	F6.3+	F6	EVD-IN	gDNA	wildtype	F6	3	18.722
210	F6.3+	F6	EVD-IN	gDNA	wildtype	F6	3	18.693
211	F6.3+	F6	EVD-IN	gDNA	wildtype	F6	3	18.426
224	F4.3+	F4	EVD-IN	gDNA	wildtype	F4	3	18.021
225	F4.3+	F4	EVD-IN	gDNA	wildtype	F4	3	17.849
226	F4.3+	F4	EVD-IN	gDNA	wildtype	F4	3	17.831
248	F2.2-	F2	EVD-IN	gDNA	mutant	F2	2	17.69
249	F2.2-	F2	EVD-IN	gDNA	mutant	F2	2	17.999
250	F2.2-	F2	EVD-IN	gDNA	mutant	F2	2	18.08
257	F6.1-	F6	EVD-IN	gDNA	mutant	F6	1	18.095
258	F6.1-	F6	EVD-IN	gDNA	mutant	F6	1	18.035
259	F6.1-	F6	EVD-IN	gDNA	mutant	F6	1	18.044
272	F4.1-	F4	EVD-IN	gDNA	mutant	F4	1	17.406
273	F4.1-	F4	EVD-IN	gDNA	mutant	F4	1	17.193
274	F4.1-	F4	EVD-IN	gDNA	mutant	F4	1	17.242
296	F2.3-	F2	EVD-IN	gDNA	mutant	F2	3	18.291
297	F2.3-	F2	EVD-IN	gDNA	mutant	F2	3	18.198
298	F2.3-	F2	EVD-IN	gDNA	mutant	F2	3	18.2
305	F6.2-	F6	EVD-IN	gDNA	mutant	F6	2	18.247
306	F6.2-	F6	EVD-IN	gDNA	mutant	F6	2	18.106
307	F6.2-	F6	EVD-IN	gDNA	mutant	F6	2	18.034
320	F4.2-	F4	EVD-IN	gDNA	mutant	F4	2	17.51
321	F4.2-	F4	EVD-IN	gDNA	mutant	F4	2	17.261
322	F4.2-	F4	EVD-IN	gDNA	mutant	F4	2	17.311
353	F6.3-	F6	EVD-IN	gDNA	mutant	F6	3	18.743
354	F6.3-	F6	EVD-IN	gDNA	mutant	F6	3	18.906
355	F6.3-	F6	EVD-IN	gDNA	mutant	F6	3	18.979
368	F4.3-	F4	EVD-IN	gDNA	mutant	F4	3	17.774
369	F4.3-	F4	EVD-IN	gDNA	mutant	F4	3	17.649
370	F4.3-	F4	EVD-IN	gDNA	mutant	F4	3	17.774

## Sheet: Copy_Numbers_BioReps
Target	PlottingName	Sample	Generation	Genotype	BioRep	meanCT	se	meanCT_ACT2	dCT	dCT_Col0	ddCT	FC	Copy_Number
EVD-GAG	F2	F2.1-	F2	mutant	1	17.371	0.0236737	21.4153	-4.04433	-1.20933	-2.835	7.13543	28.5417
EVD-GAG	F2	F2.2+	F2	wildtype	2	17.979	0.0135277	21.363	-3.384	-1.20933	-2.17467	4.51481	18.0593
EVD-GAG	F2	F2.2-	F2	mutant	2	17.8307	0.00750062	21.786	-3.95533	-1.20933	-2.746	6.70855	26.8342
EVD-GAG	F2	F2.3+	F2	wildtype	3	18.2347	0.0200398	22.1287	-3.894	-1.20933	-2.68467	6.42932	25.7173
EVD-GAG	F2	F2.3-	F2	mutant	3	18.121	0.0457262	21.9507	-3.82967	-1.20933	-2.62033	6.14892	24.5957
EVD-GAG	F4	F4.1+	F4	wildtype	1	18.195	0.0346859	22.065	-3.87	-0.0636667	-3.80633	13.9901	55.9604
EVD-GAG	F4	F4.1-	F4	mutant	1	17.6923	0.150331	21.908	-4.21567	-0.0636667	-4.152	17.7777	71.111
EVD-GAG	F4	F4.2+	F4	wildtype	2	17.957	0.0580928	21.529	-3.572	-0.0636667	-3.50833	11.3792	45.517
EVD-GAG	F4	F4.2-	F4	mutant	2	17.5727	0.12933	22.1903	-4.61767	-0.0636667	-4.554	23.4904	93.9616
EVD-GAG	F4	F4.3+	F4	wildtype	3	17.8393	0.0562063	21.6203	-3.781	-0.0636667	-3.71733	13.1531	52.6125
EVD-GAG	F4	F4.3-	F4	mutant	3	17.732	0.0249844	22.0177	-4.28567	-0.0636667	-4.222	18.6616	74.6464
EVD-GAG	F6	F6.1+	F6	wildtype	1	18.4073	0.00990137	21.9363	-3.529	-0.314333	-3.21467	9.28349	37.1339
EVD-GAG	F6	F6.1-	F6	mutant	1	17.797	0.0160935	22.6153	-4.81833	-0.314333	-4.504	22.6902	90.761
EVD-GAG	F6	F6.2+	F6	wildtype	2	18.273	0.00895048	22.8913	-4.61833	-0.314333	-4.304	19.753	79.012
EVD-GAG	F6	F6.2-	F6	mutant	2	17.8973	0.065269	23.743	-5.84567	-0.314333	-5.53133	46.2485	184.994
EVD-GAG	F6	F6.3+	F6	wildtype	3	18.271	0.0031798	22.83	-4.559	-0.314333	-4.24467	18.9571	75.8284
EVD-GAG	F6	F6.3-	F6	mutant	3	18.295	0.0203415	23.446	-5.151	-0.314333	-4.83667	28.5747	114.299
EVD-GAG	ctrl	Col-0.1	F2	wildtype	1	21.1647	0.0123573	22.374	-1.20933	-1.20933	-3.33067e-15	1	4
EVD-GAG	ctrl	Col-0.2	F4	wildtype	2	21.719	0.0251484	21.7827	-0.0636667	-0.0636667	-1.38778e-17	1	4
EVD-GAG	ctrl	Col-0.3	F6	wildtype	3	21.539	0.00424264	21.8533	-0.314333	-0.314333	-2.22045e-16	1	4
EVD-GAG	ctrl	pol5.1	F2	mutant	1	21.8463	0.0319485	21.8593	-0.013	-1.20933	1.19633	0.436383	1.74553
EVD-GAG	ctrl	pol5.2	F4	mutant	2	21.8137	0.0163617	21.8307	-0.017	-0.0636667	0.0466667	0.968171	3.87268
EVD-GAG	ctrl	pol5.3	F6	mutant	3	21.7117	0.0195855	21.9613	-0.249667	-0.314333	0.0646667	0.956166	3.82466

## Sheet: Copy_Numbers_plotting
Target	PlottingName	Genotype	mean_CopyNumber	lower_CopyNumber_SD	upper_CopyNumber_SD
EVD-GAG	F2	mutant	26.6078	24.6912	28.6732
EVD-GAG	F2	wildtype	21.5508	16.7843	27.6708
EVD-GAG	F4	mutant	79.3046	68.336	92.0338
EVD-GAG	F4	wildtype	51.1738	46.0254	56.898
EVD-GAG	F6	mutant	124.27	86.4111	178.716
EVD-GAG	F6	wildtype	60.5943	39.632	92.6442
EVD-GAG	pol5	mutant	2.95695	1.87317	4.66778
EVD-GAG	Col-0	wildtype	4	4	4
