# Supplementary material for: PTGS is dispensable for the initiation of epigenetic silencing of an active transposon in Arabidopsis
Source: EMBO Rep. 2024 Nov 7;25(12):28. doi: 10.1038/s44319-024-00304-5 (PMC11624286; doi:10.1038/s44319-024-00304-5)
Supplement: Supplementary file 7 — Source data Fig. 6 [file 44319_2024_304_MOESM7_ESM.zip › Figure 6/6B/nrpd1-EVD_ExpressionLevels_shGAG_bulk.xlsx]

## Sheet: ExpressionLevel_raw
Well	Sample	PlottingName	Target	Content	Genotype	Generation	BioRep	CT
4	Col-0.1	ctrl	ACT2	cDNA	wildtype	F2	1	16.831
5	Col-0.1	ctrl	ACT2	cDNA	wildtype	F2	1	16.922
6	Col-0.1	ctrl	ACT2	cDNA	wildtype	F2	1	17.722
13	Col-0.3	ctrl	ACT2	cDNA	wildtype	F6	3	17.888
14	Col-0.3	ctrl	ACT2	cDNA	wildtype	F6	3	18.036
15	Col-0.3	ctrl	ACT2	cDNA	wildtype	F6	3	17.989
28	Col-0.2	ctrl	ACT2	cDNA	wildtype	F4	2	17.425
29	Col-0.2	ctrl	ACT2	cDNA	wildtype	F4	2	16.65
30	Col-0.2	ctrl	ACT2	cDNA	wildtype	F4	2	16.256
52	pol4.1	ctrl	ACT2	cDNA	mutant	F2	1	17.185
53	pol4.1	ctrl	ACT2	cDNA	mutant	F2	1	16.921
61	pol4.3	ctrl	ACT2	cDNA	mutant	F6	3	17.425
62	pol4.3	ctrl	ACT2	cDNA	mutant	F6	3	17.456
63	pol4.3	ctrl	ACT2	cDNA	mutant	F6	3	17.355
76	pol4.2	ctrl	ACT2	cDNA	mutant	F4	2	17.365
77	pol4.2	ctrl	ACT2	cDNA	mutant	F4	2	16.575
78	pol4.2	ctrl	ACT2	cDNA	mutant	F4	2	16.186
100	F2_1+	F2	ACT2	cDNA	wildtype	F2	1	16.077
101	F2_1+	F2	ACT2	cDNA	wildtype	F2	1	16.426
102	F2_1+	F2	ACT2	cDNA	wildtype	F2	1	16.783
109	F6_1+	F6	ACT2	cDNA	wildtype	F6	1	17.527
110	F6_1+	F6	ACT2	cDNA	wildtype	F6	1	18.062
111	F6_1+	F6	ACT2	cDNA	wildtype	F6	1	17.744
124	F4_1+	F4	ACT2	cDNA	wildtype	F4	1	19.008
125	F4_1+	F4	ACT2	cDNA	wildtype	F4	1	18.024
126	F4_1+	F4	ACT2	cDNA	wildtype	F4	1	17.536
148	F2_2+	F2	ACT2	cDNA	wildtype	F2	2	17.792
149	F2_2+	F2	ACT2	cDNA	wildtype	F2	2	18.027
157	F6_2+	F6	ACT2	cDNA	wildtype	F6	2	17.757
158	F6_2+	F6	ACT2	cDNA	wildtype	F6	2	18.006
159	F6_2+	F6	ACT2	cDNA	wildtype	F6	2	17.75
172	F4_2+	F4	ACT2	cDNA	wildtype	F4	2	18.141
173	F4_2+	F4	ACT2	cDNA	wildtype	F4	2	17.275
174	F4_2+	F4	ACT2	cDNA	wildtype	F4	2	16.968
196	F2_3+	F2	ACT2	cDNA	wildtype	F2	3	17.259
197	F2_3+	F2	ACT2	cDNA	wildtype	F2	3	17.296
205	F6_3+	F6	ACT2	cDNA	wildtype	F6	3	17.892
206	F6_3+	F6	ACT2	cDNA	wildtype	F6	3	18.347
207	F6_3+	F6	ACT2	cDNA	wildtype	F6	3	17.889
220	F4_3+	F4	ACT2	cDNA	wildtype	F4	3	22.505
221	F4_3+	F4	ACT2	cDNA	wildtype	F4	3	21.727
222	F4_3+	F4	ACT2	cDNA	wildtype	F4	3	20.262
244	F2_1-	F2	ACT2	cDNA	mutant	F2	1	16.895
245	F2_1-	F2	ACT2	cDNA	mutant	F2	1	17.45
246	F2_1-	F2	ACT2	cDNA	mutant	F2	1	17.845
253	F6_1-	F6	ACT2	cDNA	mutant	F6	1	17.784
255	F6_1-	F6	ACT2	cDNA	mutant	F6	1	17.807
268	F4_1-	F4	ACT2	cDNA	mutant	F4	1	19.285
269	F4_1-	F4	ACT2	cDNA	mutant	F4	1	19.318
292	F2_2-	F2	ACT2	cDNA	mutant	F2	2	16.87
293	F2_2-	F2	ACT2	cDNA	mutant	F2	2	17.067
294	F2_2-	F2	ACT2	cDNA	mutant	F2	2	17.185
301	F6_2-	F6	ACT2	cDNA	mutant	F6	2	18.122
303	F6_2-	F6	ACT2	cDNA	mutant	F6	2	17.913
316	F4_2-	F4	ACT2	cDNA	mutant	F4	2	18.519
317	F4_2-	F4	ACT2	cDNA	mutant	F4	2	18.926
340	F2_3-	F2	ACT2	cDNA	mutant	F2	3	16.784
341	F2_3-	F2	ACT2	cDNA	mutant	F2	3	16.903
349	F6_3-	F6	ACT2	cDNA	mutant	F6	3	17.937
351	F6_3-	F6	ACT2	cDNA	mutant	F6	3	17.953
364	F4_3-	F4	ACT2	cDNA	mutant	F4	3	18.356
365	F4_3-	F4	ACT2	cDNA	mutant	F4	3	18.392
7	Col-0.1	ctrl	EVD-shGAG	cDNA	wildtype	F2	1
8	Col-0.1	ctrl	EVD-shGAG	cDNA	wildtype	F2	1
9	Col-0.1	ctrl	EVD-shGAG	cDNA	wildtype	F2	1	32.351
16	Col-0.3	ctrl	EVD-shGAG	cDNA	wildtype	F6	3	32.576
17	Col-0.3	ctrl	EVD-shGAG	cDNA	wildtype	F6	3	32.897
31	Col-0.2	ctrl	EVD-shGAG	cDNA	wildtype	F4	2	37.233
32	Col-0.2	ctrl	EVD-shGAG	cDNA	wildtype	F4	2	32.572
33	Col-0.2	ctrl	EVD-shGAG	cDNA	wildtype	F4	2	31.737
55	pol4.1	ctrl	EVD-shGAG	cDNA	mutant	F2	1	33.778
56	pol4.1	ctrl	EVD-shGAG	cDNA	mutant	F2	1	36.621
57	pol4.1	ctrl	EVD-shGAG	cDNA	mutant	F2	1	32.855
64	pol4.3	ctrl	EVD-shGAG	cDNA	mutant	F6	3
65	pol4.3	ctrl	EVD-shGAG	cDNA	mutant	F6	3	35.699
66	pol4.3	ctrl	EVD-shGAG	cDNA	mutant	F6	3
79	pol4.2	ctrl	EVD-shGAG	cDNA	mutant	F4	2	36.076
80	pol4.2	ctrl	EVD-shGAG	cDNA	mutant	F4	2	36.712
103	F2_1+	F2	EVD-shGAG	cDNA	wildtype	F2	1	21.63
105	F2_1+	F2	EVD-shGAG	cDNA	wildtype	F2	1	21.16
112	F6_1+	F6	EVD-shGAG	cDNA	wildtype	F6	1	30.705
113	F6_1+	F6	EVD-shGAG	cDNA	wildtype	F6	1	32.075
114	F6_1+	F6	EVD-shGAG	cDNA	wildtype	F6	1	33.369
127	F4_1+	F4	EVD-shGAG	cDNA	wildtype	F4	1	30.461
128	F4_1+	F4	EVD-shGAG	cDNA	wildtype	F4	1	29.534
129	F4_1+	F4	EVD-shGAG	cDNA	wildtype	F4	1	27.186
151	F2_2+	F2	EVD-shGAG	cDNA	wildtype	F2	2	22.329
152	F2_2+	F2	EVD-shGAG	cDNA	wildtype	F2	2	24.11
153	F2_2+	F2	EVD-shGAG	cDNA	wildtype	F2	2	21.403
160	F6_2+	F6	EVD-shGAG	cDNA	wildtype	F6	2	29.395
161	F6_2+	F6	EVD-shGAG	cDNA	wildtype	F6	2	30.581
162	F6_2+	F6	EVD-shGAG	cDNA	wildtype	F6	2	30.202
175	F4_2+	F4	EVD-shGAG	cDNA	wildtype	F4	2	26.733
176	F4_2+	F4	EVD-shGAG	cDNA	wildtype	F4	2	25.985
177	F4_2+	F4	EVD-shGAG	cDNA	wildtype	F4	2	24.868
199	F2_3+	F2	EVD-shGAG	cDNA	wildtype	F2	3	21.905
200	F2_3+	F2	EVD-shGAG	cDNA	wildtype	F2	3	24.13
201	F2_3+	F2	EVD-shGAG	cDNA	wildtype	F2	3	21.244
208	F6_3+	F6	EVD-shGAG	cDNA	wildtype	F6	3	29.275
209	F6_3+	F6	EVD-shGAG	cDNA	wildtype	F6	3	30.877
210	F6_3+	F6	EVD-shGAG	cDNA	wildtype	F6	3	29.817
223	F4_3+	F4	EVD-shGAG	cDNA	wildtype	F4	3	30.823
224	F4_3+	F4	EVD-shGAG	cDNA	wildtype	F4	3	31.113
247	F2_1-	F2	EVD-shGAG	cDNA	mutant	F2	1	21.487
248	F2_1-	F2	EVD-shGAG	cDNA	mutant	F2	1	23.397
249	F2_1-	F2	EVD-shGAG	cDNA	mutant	F2	1	21.449
256	F6_1-	F6	EVD-shGAG	cDNA	mutant	F6	1	23.124
257	F6_1-	F6	EVD-shGAG	cDNA	mutant	F6	1	23.743
258	F6_1-	F6	EVD-shGAG	cDNA	mutant	F6	1	23.44
271	F4_1-	F4	EVD-shGAG	cDNA	mutant	F4	1	24.859
272	F4_1-	F4	EVD-shGAG	cDNA	mutant	F4	1	25.599
273	F4_1-	F4	EVD-shGAG	cDNA	mutant	F4	1	23.676
295	F2_2-	F2	EVD-shGAG	cDNA	mutant	F2	2	21.137
296	F2_2-	F2	EVD-shGAG	cDNA	mutant	F2	2	23.05
297	F2_2-	F2	EVD-shGAG	cDNA	mutant	F2	2	20.91
304	F6_2-	F6	EVD-shGAG	cDNA	mutant	F6	2	23.403
305	F6_2-	F6	EVD-shGAG	cDNA	mutant	F6	2	23.387
306	F6_2-	F6	EVD-shGAG	cDNA	mutant	F6	2	23.53
319	F4_2-	F4	EVD-shGAG	cDNA	mutant	F4	2	24.31
321	F4_2-	F4	EVD-shGAG	cDNA	mutant	F4	2	24.043
343	F2_3-	F2	EVD-shGAG	cDNA	mutant	F2	3	21.851
345	F2_3-	F2	EVD-shGAG	cDNA	mutant	F2	3	21.666
352	F6_3-	F6	EVD-shGAG	cDNA	mutant	F6	3	23.353
353	F6_3-	F6	EVD-shGAG	cDNA	mutant	F6	3	23.453
367	F4_3-	F4	EVD-shGAG	cDNA	mutant	F4	3	23.783
369	F4_3-	F4	EVD-shGAG	cDNA	mutant	F4	3	23.943

## Sheet: ExpressionLevel_BioReps
Target	PlottingName	Sample	Generation	Genotype	BioRep	meanCT	se	meanCT_ACT2	dCT	FC
EVD-shGAG	F2	F2_1+	F2	wildtype	1	21.395	0.11078	16.4287	4.96633	0.0319878
EVD-shGAG	F2	F2_1-	F2	mutant	1	22.111	0.37129	17.3967	4.71433	0.0380929
EVD-shGAG	F2	F2_2+	F2	wildtype	2	22.614	0.458607	17.9095	4.7045	0.0383534
EVD-shGAG	F2	F2_2-	F2	mutant	2	21.699	0.391831	17.0407	4.65833	0.0396006
EVD-shGAG	F2	F2_3+	F2	wildtype	3	22.4263	0.503994	17.2775	5.14883	0.0281869
EVD-shGAG	F2	F2_3-	F2	mutant	3	21.7585	0.0436049	16.8435	4.915	0.0331465
EVD-shGAG	F4	F4_1+	F4	wildtype	1	29.0603	0.562699	18.1893	10.871	0.000533953
EVD-shGAG	F4	F4_1-	F4	mutant	1	24.7113	0.323322	19.3015	5.40983	0.0235222
EVD-shGAG	F4	F4_2+	F4	wildtype	2	25.862	0.312855	17.4613	8.40067	0.00295902
EVD-shGAG	F4	F4_2-	F4	mutant	2	24.1765	0.0629325	18.7225	5.454	0.022813
EVD-shGAG	F4	F4_3+	F4	wildtype	3	30.968	0.0683537	21.498	9.47	0.00141009
EVD-shGAG	F4	F4_3-	F4	mutant	3	23.863	0.0377124	18.374	5.489	0.0222662
EVD-shGAG	F6	F6_1+	F6	wildtype	1	32.0497	0.44406	17.7777	14.272	5.05475e-05
EVD-shGAG	F6	F6_1-	F6	mutant	1	23.4357	0.103174	17.7955	5.64017	0.0200512
EVD-shGAG	F6	F6_2+	F6	wildtype	2	30.0593	0.201912	17.8377	12.2217	0.000209369
EVD-shGAG	F6	F6_2-	F6	mutant	2	23.44	0.0261173	18.0175	5.4225	0.0233166
EVD-shGAG	F6	F6_3+	F6	wildtype	3	29.9897	0.271613	18.0427	11.947	0.000253276
EVD-shGAG	F6	F6_3-	F6	mutant	3	23.403	0.0235702	17.945	5.458	0.0227498
EVD-shGAG	ctrl	Col-0.1	F2	wildtype	1	32.351		17.1583	15.1927	2.67025e-05
EVD-shGAG	ctrl	Col-0.2	F4	wildtype	2	33.8473	0.987216	16.777	17.0703	7.26637e-06
EVD-shGAG	ctrl	Col-0.3	F6	wildtype	3	32.7365	0.0756604	17.971	14.7655	3.59039e-05
EVD-shGAG	ctrl	pol4.1	F2	mutant	1	34.418	0.654293	17.053	17.365	5.92399e-06
EVD-shGAG	ctrl	pol4.2	F4	mutant	2	36.394	0.149907	16.7087	19.6853	1.18611e-06
EVD-shGAG	ctrl	pol4.3	F6	mutant	3	35.699		17.412	18.287	3.12654e-06

## Sheet: ExpressionLevel_plotting
Target	PlottingName	Genotype	meanFC	upperFC_SD	lowerFC_SD
EVD-shGAG	F2	mutant	0.0368407	0.0404533	0.0335507
EVD-shGAG	F2	wildtype	0.0325796	0.0380346	0.0279069
EVD-shGAG	F4	mutant	0.0228614	0.0234987	0.0222413
EVD-shGAG	F4	wildtype	0.00130607	0.0030825	0.000553386
EVD-shGAG	F6	mutant	0.0219918	0.023846	0.0202818
EVD-shGAG	F6	wildtype	0.000138911	0.000335114	5.75809e-05
EVD-shGAG	pol4	mutant	2.80071e-06	6.29444e-06	1.24617e-06
EVD-shGAG	Col-0	wildtype	1.90987e-05	4.46792e-05	8.16398e-06
