# Supplementary material for: PTGS is dispensable for the initiation of epigenetic silencing of an active transposon in Arabidopsis
Source: EMBO Rep. 2024 Nov 7;25(12):28. doi: 10.1038/s44319-024-00304-5 (PMC11624286; doi:10.1038/s44319-024-00304-5)
Supplement: Supplementary file 7 — Source data Fig. 6 [file 44319_2024_304_MOESM7_ESM.zip › Figure 6/6B/nrpe1-EVD_ExpressionLevels_shGAG_bulk.xlsx]

## Sheet: ExpressionLevel_raw
Well	Sample	PlottingName	Target	Content	Genotype	Generation	BioRep	CT
4	Col-0.1	ctrl	ACT2	cDNA	wildtype	F2	1	17.581
5	Col-0.1	ctrl	ACT2	cDNA	wildtype	F2	1	17.335
6	Col-0.1	ctrl	ACT2	cDNA	wildtype	F2	1	17.468
13	Col-0.3	ctrl	ACT2	cDNA	wildtype	F6	3	18.148
14	Col-0.3	ctrl	ACT2	cDNA	wildtype	F6	3	18.333
28	Col-0.2	ctrl	ACT2	cDNA	wildtype	F4	2	17.273
29	Col-0.2	ctrl	ACT2	cDNA	wildtype	F4	2	16.787
30	Col-0.2	ctrl	ACT2	cDNA	wildtype	F4	2	17.137
52	pol5.1	ctrl	ACT2	cDNA	mutant	F2	1	17.384
53	pol5.1	ctrl	ACT2	cDNA	mutant	F2	1	17.149
54	pol5.1	ctrl	ACT2	cDNA	mutant	F2	1	17.204
61	pol5.3	ctrl	ACT2	cDNA	mutant	F6	3	17.598
62	pol5.3	ctrl	ACT2	cDNA	mutant	F6	3	17.648
63	pol5.3	ctrl	ACT2	cDNA	mutant	F6	3	16.839
76	pol5.2	ctrl	ACT2	cDNA	mutant	F4	2	17.088
77	pol5.2	ctrl	ACT2	cDNA	mutant	F4	2	16.648
78	pol5.2	ctrl	ACT2	cDNA	mutant	F4	2	17.279
100	F2_1+	F2	ACT2	cDNA	wildtype	F2	1	17.456
101	F2_1+	F2	ACT2	cDNA	wildtype	F2	1	17.394
102	F2_1+	F2	ACT2	cDNA	wildtype	F2	1	17.389
109	F6_1+	F6	ACT2	cDNA	wildtype	F6	1	17.682
110	F6_1+	F6	ACT2	cDNA	wildtype	F6	1	17.741
111	F6_1+	F6	ACT2	cDNA	wildtype	F6	1	17.211
124	F4_1+	F4	ACT2	cDNA	wildtype	F4	1	16.996
125	F4_1+	F4	ACT2	cDNA	wildtype	F4	1	16.615
126	F4_1+	F4	ACT2	cDNA	wildtype	F4	1	16.955
148	F2_2+	F2	ACT2	cDNA	wildtype	F2	2	17.508
149	F2_2+	F2	ACT2	cDNA	wildtype	F2	2	17.502
150	F2_2+	F2	ACT2	cDNA	wildtype	F2	2	17.453
157	F6_2+	F6	ACT2	cDNA	wildtype	F6	2	16.902
158	F6_2+	F6	ACT2	cDNA	wildtype	F6	2	16.884
159	F6_2+	F6	ACT2	cDNA	wildtype	F6	2	16.599
172	F4_2+	F4	ACT2	cDNA	wildtype	F4	2	17.203
173	F4_2+	F4	ACT2	cDNA	wildtype	F4	2	16.921
174	F4_2+	F4	ACT2	cDNA	wildtype	F4	2	17.031
196	F2_1-	F2	ACT2	cDNA	mutant	F2	1	17.406
197	F2_1-	F2	ACT2	cDNA	mutant	F2	1	17.295
198	F2_1-	F2	ACT2	cDNA	mutant	F2	1	17.143
205	F6_3+	F6	ACT2	cDNA	wildtype	F6	3	16.798
206	F6_3+	F6	ACT2	cDNA	wildtype	F6	3	16.893
207	F6_3+	F6	ACT2	cDNA	wildtype	F6	3	16.692
220	F4_3+	F4	ACT2	cDNA	wildtype	F4	3	17.596
221	F4_3+	F4	ACT2	cDNA	wildtype	F4	3	16.955
222	F4_3+	F4	ACT2	cDNA	wildtype	F4	3	17.268
244	F2_2-	F2	ACT2	cDNA	mutant	F2	2	17.279
245	F2_2-	F2	ACT2	cDNA	mutant	F2	2	17.386
246	F2_2-	F2	ACT2	cDNA	mutant	F2	2	17.005
253	F6_1-	F6	ACT2	cDNA	mutant	F6	1	17.032
254	F6_1-	F6	ACT2	cDNA	mutant	F6	1	17.312
255	F6_1-	F6	ACT2	cDNA	mutant	F6	1	16.778
268	F4_1-	F4	ACT2	cDNA	mutant	F4	1	17.65
269	F4_1-	F4	ACT2	cDNA	mutant	F4	1	17.032
270	F4_1-	F4	ACT2	cDNA	mutant	F4	1	17.44
292	F2_3-	F2	ACT2	cDNA	mutant	F2	3	17.611
293	F2_3-	F2	ACT2	cDNA	mutant	F2	3	17.584
294	F2_3-	F2	ACT2	cDNA	mutant	F2	3	17.416
301	F6_2-	F6	ACT2	cDNA	mutant	F6	2	16.856
302	F6_2-	F6	ACT2	cDNA	mutant	F6	2	16.91
303	F6_2-	F6	ACT2	cDNA	mutant	F6	2	16.602
316	F4_2-	F4	ACT2	cDNA	mutant	F4	2	17.226
317	F4_2-	F4	ACT2	cDNA	mutant	F4	2	16.915
318	F4_2-	F4	ACT2	cDNA	mutant	F4	2	17.186
349	F6_3-	F6	ACT2	cDNA	mutant	F6	3	17.195
350	F6_3-	F6	ACT2	cDNA	mutant	F6	3	16.98
351	F6_3-	F6	ACT2	cDNA	mutant	F6	3	16.942
364	F4_3-	F4	ACT2	cDNA	mutant	F4	3	17.214
365	F4_3-	F4	ACT2	cDNA	mutant	F4	3	17.219
366	F4_3-	F4	ACT2	cDNA	mutant	F4	3	17.499
7	Col-0.1	ctrl	EVD-shGAG	cDNA	wildtype	F2	1	31.17
8	Col-0.1	ctrl	EVD-shGAG	cDNA	wildtype	F2	1	31.031
9	Col-0.1	ctrl	EVD-shGAG	cDNA	wildtype	F2	1	31.292
16	Col-0.3	ctrl	EVD-shGAG	cDNA	wildtype	F6	3	31.904
17	Col-0.3	ctrl	EVD-shGAG	cDNA	wildtype	F6	3	32.141
31	Col-0.2	ctrl	EVD-shGAG	cDNA	wildtype	F4	2	31.672
32	Col-0.2	ctrl	EVD-shGAG	cDNA	wildtype	F4	2	32.816
33	Col-0.2	ctrl	EVD-shGAG	cDNA	wildtype	F4	2	32.479
55	pol5.1	ctrl	EVD-shGAG	cDNA	mutant	F2	1	35.2
64	pol5.3	ctrl	EVD-shGAG	cDNA	mutant	F6	3
65	pol5.3	ctrl	EVD-shGAG	cDNA	mutant	F6	3
79	pol5.2	ctrl	EVD-shGAG	cDNA	mutant	F4	2	34.9
80	pol5.2	ctrl	EVD-shGAG	cDNA	mutant	F4	2
81	pol5.2	ctrl	EVD-shGAG	cDNA	mutant	F4	2
103	F2_1+	F2	EVD-shGAG	cDNA	wildtype	F2	1	24.64
104	F2_1+	F2	EVD-shGAG	cDNA	wildtype	F2	1	24.607
105	F2_1+	F2	EVD-shGAG	cDNA	wildtype	F2	1	24.898
112	F6_1+	F6	EVD-shGAG	cDNA	wildtype	F6	1	26.498
113	F6_1+	F6	EVD-shGAG	cDNA	wildtype	F6	1	26.466
127	F4_1+	F4	EVD-shGAG	cDNA	wildtype	F4	1	24.74
128	F4_1+	F4	EVD-shGAG	cDNA	wildtype	F4	1	24.126
129	F4_1+	F4	EVD-shGAG	cDNA	wildtype	F4	1	24.913
151	F2_2+	F2	EVD-shGAG	cDNA	wildtype	F2	2	23.329
152	F2_2+	F2	EVD-shGAG	cDNA	wildtype	F2	2	23.424
153	F2_2+	F2	EVD-shGAG	cDNA	wildtype	F2	2	23.958
160	F6_2+	F6	EVD-shGAG	cDNA	wildtype	F6	2	29.557
161	F6_2+	F6	EVD-shGAG	cDNA	wildtype	F6	2	29.998
175	F4_2+	F4	EVD-shGAG	cDNA	wildtype	F4	2	29.2
176	F4_2+	F4	EVD-shGAG	cDNA	wildtype	F4	2	28.657
177	F4_2+	F4	EVD-shGAG	cDNA	wildtype	F4	2	29.48
199	F2_1-	F2	EVD-shGAG	cDNA	mutant	F2	1	22.665
200	F2_1-	F2	EVD-shGAG	cDNA	mutant	F2	1	22.373
201	F2_1-	F2	EVD-shGAG	cDNA	mutant	F2	1	23.133
208	F6_3+	F6	EVD-shGAG	cDNA	wildtype	F6	3	29.865
209	F6_3+	F6	EVD-shGAG	cDNA	wildtype	F6	3	30.322
223	F4_3+	F4	EVD-shGAG	cDNA	wildtype	F4	3	28.381
224	F4_3+	F4	EVD-shGAG	cDNA	wildtype	F4	3	28.076
225	F4_3+	F4	EVD-shGAG	cDNA	wildtype	F4	3	28.456
247	F2_2-	F2	EVD-shGAG	cDNA	mutant	F2	2	23.182
248	F2_2-	F2	EVD-shGAG	cDNA	mutant	F2	2	22.564
249	F2_2-	F2	EVD-shGAG	cDNA	mutant	F2	2	23.466
256	F6_1-	F6	EVD-shGAG	cDNA	mutant	F6	1	22.554
257	F6_1-	F6	EVD-shGAG	cDNA	mutant	F6	1	22.541
271	F4_1-	F4	EVD-shGAG	cDNA	mutant	F4	1	23.541
272	F4_1-	F4	EVD-shGAG	cDNA	mutant	F4	1	23.667
273	F4_1-	F4	EVD-shGAG	cDNA	mutant	F4	1	23.815
295	F2_3-	F2	EVD-shGAG	cDNA	mutant	F2	3	23.199
296	F2_3-	F2	EVD-shGAG	cDNA	mutant	F2	3	22.974
297	F2_3-	F2	EVD-shGAG	cDNA	mutant	F2	3	23.285
304	F6_2-	F6	EVD-shGAG	cDNA	mutant	F6	2	21.914
305	F6_2-	F6	EVD-shGAG	cDNA	mutant	F6	2	21.79
319	F4_2-	F4	EVD-shGAG	cDNA	mutant	F4	2	22.832
320	F4_2-	F4	EVD-shGAG	cDNA	mutant	F4	2	22.542
321	F4_2-	F4	EVD-shGAG	cDNA	mutant	F4	2	22.834
352	F6_3-	F6	EVD-shGAG	cDNA	mutant	F6	3	22.893
353	F6_3-	F6	EVD-shGAG	cDNA	mutant	F6	3	22.746
367	F4_3-	F4	EVD-shGAG	cDNA	mutant	F4	3	22.936
368	F4_3-	F4	EVD-shGAG	cDNA	mutant	F4	3	23.132
369	F4_3-	F4	EVD-shGAG	cDNA	mutant	F4	3	23.354

## Sheet: ExpressionLevel_BioReps
Target	PlottingName	Sample	Generation	Genotype	BioRep	meanCT	meanCT_ACT2	dCT	FC
EVD-shGAG	F2	F2_1+	F2	wildtype	1	24.715	17.413	7.302	0.00633693
EVD-shGAG	F2	F2_1-	F2	mutant	1	22.7237	17.2813	5.44233	0.0229982
EVD-shGAG	F2	F2_2+	F2	wildtype	2	23.5703	17.4877	6.08267	0.0147549
EVD-shGAG	F2	F2_2-	F2	mutant	2	23.0707	17.2233	5.84733	0.0173691
EVD-shGAG	F2	F2_3-	F2	mutant	3	23.1527	17.537	5.61567	0.0203946
EVD-shGAG	F4	F4_1+	F4	wildtype	1	24.593	16.8553	7.73767	0.00468522
EVD-shGAG	F4	F4_1-	F4	mutant	1	23.6743	17.374	6.30033	0.0126885
EVD-shGAG	F4	F4_2+	F4	wildtype	2	29.1123	17.0517	12.0607	0.000234087
EVD-shGAG	F4	F4_2-	F4	mutant	2	22.736	17.109	5.627	0.020235
EVD-shGAG	F4	F4_3+	F4	wildtype	3	28.3043	17.273	11.0313	0.000477791
EVD-shGAG	F4	F4_3-	F4	mutant	3	23.1407	17.3107	5.83	0.017579
EVD-shGAG	F6	F6_1+	F6	wildtype	1	26.482	17.5447	8.93733	0.00203983
EVD-shGAG	F6	F6_1-	F6	mutant	1	22.5475	17.0407	5.50683	0.0219927
EVD-shGAG	F6	F6_2+	F6	wildtype	2	29.7775	16.795	12.9825	0.00012356
EVD-shGAG	F6	F6_2-	F6	mutant	2	21.852	16.7893	5.06267	0.0299216
EVD-shGAG	F6	F6_3+	F6	wildtype	3	30.0935	16.7943	13.2992	9.92092e-05
EVD-shGAG	F6	F6_3-	F6	mutant	3	22.8195	17.039	5.7805	0.0181927
EVD-shGAG	ctrl	Col-0.1	F2	wildtype	1	31.1643	17.4613	13.703	7.4987e-05
EVD-shGAG	ctrl	Col-0.2	F4	wildtype	2	32.3223	17.0657	15.2567	2.55438e-05
EVD-shGAG	ctrl	Col-0.3	F6	wildtype	3	32.0225	18.2405	13.782	7.09912e-05
EVD-shGAG	ctrl	pol5.1	F2	mutant	1	35.2	17.2457	17.9543	3.93738e-06
EVD-shGAG	ctrl	pol5.2	F4	mutant	2	34.9	17.005	17.895	4.10269e-06
EVD-shGAG	ctrl	pol5.3	F6	mutant	3	#NUM!	17.3617	#NUM!	#NUM!

## Sheet: ExpressionLevel_plotting
Target	PlottingName	Genotype	meanFC	upperFC_SD	lowerFC_SD
EVD-shGAG	F2	mutant	0.0201216	0.023165	0.0174781
EVD-shGAG	F2	wildtype	0.00966956	0.0175774	0.00531936
EVD-shGAG	F4	mutant	0.0165261	0.0209964	0.0130075
EVD-shGAG	F4	wildtype	0.000806211	0.0038568	0.000168527
EVD-shGAG	F6	mutant	0.0228763	0.0294064	0.0177963
EVD-shGAG	F6	wildtype	0.000292421	0.00157808	5.41861e-05
EVD-shGAG	pol5	mutant	4.01918e-06
EVD-shGAG	Col-0	wildtype	5.14232e-05	9.43168e-05	2.80368e-05
