# Supplementary material for: PTGS is dispensable for the initiation of epigenetic silencing of an active transposon in Arabidopsis
Source: EMBO Rep. 2024 Nov 7;25(12):28. doi: 10.1038/s44319-024-00304-5 (PMC11624286; doi:10.1038/s44319-024-00304-5)
Supplement: Supplementary file 7 — Source data Fig. 6 [file 44319_2024_304_MOESM7_ESM.zip › Figure 6/6E/EVD-NRPD1 F6 LTR BS.xlsx]

## Sheet: Tabelle1
		Total			% methylated			Sum of Clones	Sum of Exp	Conf Level	z score	Wilson Score Interval						95% confidence intervals
		CG	CHG	CHH	CG	CHG	CHH					CG int-	CHG int-	CHH int-	CG int+	CHG int+	CHH int+	CG er-	CHG er-	CHH er-	CG er+	CHG er+	CHH er+
LTR	Col-0	68	85	1121	0.6323	0.0705	0.0392	17	2	0.95	1.95996	0.513503	0.0326943	0.0293237	0.736948	0.145448	0.0522236	0.118797	0.0378057	0.00987625	0.104648	0.0749484	0.0130236
	nrpd1	84	104	1386	0.869	0.0865	0.0519	21	2	0.95	1.95996	0.780484	0.0461688	0.0414109	0.925242	0.15629	0.0648662	0.0885164	0.0403312	0.0104891	0.0562424	0.0697901	0.0129662
	F6+	96	120	1583	0.7916	0.325	0.2154	24	2	0.95	1.95996	0.699924	0.247759	0.19585	0.860837	0.413098	0.236328	0.0916755	0.0772415	0.0195496	0.0692365	0.0880982	0.0209275
	F6-	86	108	1440	0.2558	0.1203	0.0597	22	2	0.95	1.95996	0.175419	0.0716571	0.0485944	0.357064	0.195026	0.0731485	0.0803811	0.0486429	0.0111056	0.101264	0.0747263	0.0134485
