# Supplementary material for: PTGS is dispensable for the initiation of epigenetic silencing of an active transposon in Arabidopsis
Source: EMBO Rep. 2024 Nov 7;25(12):28. doi: 10.1038/s44319-024-00304-5 (PMC11624286; doi:10.1038/s44319-024-00304-5)
Supplement: Supplementary file 7 — Source data Fig. 6 [file 44319_2024_304_MOESM7_ESM.zip › Figure 6/6A/Raw qPCR data 6A/pol5_allGen_CopyNumb_180821.xlsx]

## Sheet: Sample Setup
Block Type	384-Well Block
Calibration Background is expired	No
Calibration Background performed on	06-16-2021
Calibration Pure Dye ABY is expired	No
Calibration Pure Dye ABY performed on	06-16-2021
Calibration Pure Dye CY5 is expired	No
Calibration Pure Dye CY5 performed on	06-16-2021
Calibration Pure Dye FAM is expired	No
Calibration Pure Dye FAM performed on	06-16-2021
Calibration Pure Dye JUN is expired	No
Calibration Pure Dye JUN performed on	06-16-2021
Calibration Pure Dye MUSTANG PURPLE is expired	No
Calibration Pure Dye MUSTANG PURPLE performed on	06-16-2021
Calibration Pure Dye NED is expired	No
Calibration Pure Dye NED performed on	06-16-2021
Calibration Pure Dye ROX is expired	No
Calibration Pure Dye ROX performed on	06-16-2021
Calibration Pure Dye SYBR is expired	No
Calibration Pure Dye SYBR performed on	06-16-2021
Calibration Pure Dye TAMRA is expired	No
Calibration Pure Dye TAMRA performed on	06-16-2021
Calibration Pure Dye VIC is expired	No
Calibration Pure Dye VIC performed on	06-16-2021
Calibration ROI is expired	No
Calibration ROI performed on	06-16-2021
Calibration Uniformity is expired	No
Calibration Uniformity performed on	06-16-2021
Chemistry	SYBR_GREEN
Date Created	2021-08-18 17:53:48 PM CEST
Experiment File Name	R:\Marieke_AMO\qPCR\pol5_allGen_CopyNumb_180821.eds
Experiment Name	pol5_allGen_CopyNumb_180821
Experiment Run End Time	2021-08-18 18:28:52 PM CEST
Experiment Type	Comparative Cт (ΔΔCт)
Instrument Name	272531281
Instrument Serial Number	272531281
Instrument Type	QuantStudio™ 5 System
Passive Reference	ROX
Post-read Stage/Step
Pre-read Stage/Step
Quantification Cycle Method	Ct
Signal Smoothing On	true
Stage where Melt Analysis is performed	Stage3
Stage/ Cycle where Ct Analysis is performed	Stage2, Step2
Well	Well Position	Sample Name	Sample Color	Biogroup Name	Biogroup Color	Target Name	Target Color	Task	Reporter	Quencher	Quantity	Comments
1	A1
2	A2	Col-0.1	RGB(176,23,31)			ACT2	RGB(255,255,0)	UNKNOWN	SYBR	None
3	A3	Col-0.1	RGB(176,23,31)			ACT2	RGB(255,255,0)	UNKNOWN	SYBR	None
4	A4	Col-0.1	RGB(176,23,31)			ACT2	RGB(255,255,0)	UNKNOWN	SYBR	None
5	A5	Col-0.1	RGB(176,23,31)			EVD-GAG	RGB(0,139,69)	UNKNOWN	SYBR	None
6	A6	Col-0.1	RGB(176,23,31)			EVD-GAG	RGB(0,139,69)	UNKNOWN	SYBR	None
7	A7	Col-0.1	RGB(176,23,31)			EVD-GAG	RGB(0,139,69)	UNKNOWN	SYBR	None
8	A8	Col-0.1	RGB(176,23,31)			EVD-IN	RGB(0,0,255)	UNKNOWN	SYBR	None
9	A9	Col-0.1	RGB(176,23,31)			EVD-IN	RGB(0,0,255)	UNKNOWN	SYBR	None
10	A10	Col-0.1	RGB(176,23,31)			EVD-IN	RGB(0,0,255)	UNKNOWN	SYBR	None
11	A11	Col-0.3	RGB(0,139,69)			ACT2	RGB(255,255,0)	UNKNOWN	SYBR	None
12	A12	Col-0.3	RGB(0,139,69)			ACT2	RGB(255,255,0)	UNKNOWN	SYBR	None
13	A13	Col-0.3	RGB(0,139,69)			ACT2	RGB(255,255,0)	UNKNOWN	SYBR	None
14	A14	Col-0.3	RGB(0,139,69)			EVD-GAG	RGB(0,139,69)	UNKNOWN	SYBR	None
15	A15	Col-0.3	RGB(0,139,69)			EVD-GAG	RGB(0,139,69)	UNKNOWN	SYBR	None
16	A16	Col-0.3	RGB(0,139,69)			EVD-GAG	RGB(0,139,69)	UNKNOWN	SYBR	None
17	A17	Col-0.3	RGB(0,139,69)			EVD-IN	RGB(0,0,255)	UNKNOWN	SYBR	None
18	A18	Col-0.3	RGB(0,139,69)			EVD-IN	RGB(0,0,255)	UNKNOWN	SYBR	None
19	A19	Col-0.3	RGB(0,139,69)			EVD-IN	RGB(0,0,255)	UNKNOWN	SYBR	None
20	A20
21	A21
22	A22
23	A23
24	A24
25	B1
26	B2	Col-0.2	RGB(0,0,255)			ACT2	RGB(255,255,0)	UNKNOWN	SYBR	None
27	B3	Col-0.2	RGB(0,0,255)			ACT2	RGB(255,255,0)	UNKNOWN	SYBR	None
28	B4	Col-0.2	RGB(0,0,255)			ACT2	RGB(255,255,0)	UNKNOWN	SYBR	None
29	B5	Col-0.2	RGB(0,0,255)			EVD-GAG	RGB(0,139,69)	UNKNOWN	SYBR	None
30	B6	Col-0.2	RGB(0,0,255)			EVD-GAG	RGB(0,139,69)	UNKNOWN	SYBR	None
31	B7	Col-0.2	RGB(0,0,255)			EVD-GAG	RGB(0,139,69)	UNKNOWN	SYBR	None
32	B8	Col-0.2	RGB(0,0,255)			EVD-IN	RGB(0,0,255)	UNKNOWN	SYBR	None
33	B9	Col-0.2	RGB(0,0,255)			EVD-IN	RGB(0,0,255)	UNKNOWN	SYBR	None
34	B10	Col-0.2	RGB(0,0,255)			EVD-IN	RGB(0,0,255)	UNKNOWN	SYBR	None
35	B11
36	B12
37	B13
38	B14
39	B15
40	B16
41	B17
42	B18
43	B19
44	B20					ACT2	RGB(255,255,0)	NTC	SYBR	None
45	B21					ACT2	RGB(255,255,0)	NTC	SYBR	None
46	B22					ACT2	RGB(255,255,0)	NTC	SYBR	None
47	B23
48	B24
49	C1
50	C2	p5.1	RGB(255,127,0)			ACT2	RGB(255,255,0)	UNKNOWN	SYBR	None
51	C3	p5.1	RGB(255,127,0)			ACT2	RGB(255,255,0)	UNKNOWN	SYBR	None
52	C4	p5.1	RGB(255,127,0)			ACT2	RGB(255,255,0)	UNKNOWN	SYBR	None
53	C5	p5.1	RGB(255,127,0)			EVD-GAG	RGB(0,139,69)	UNKNOWN	SYBR	None
54	C6	p5.1	RGB(255,127,0)			EVD-GAG	RGB(0,139,69)	UNKNOWN	SYBR	None
55	C7	p5.1	RGB(255,127,0)			EVD-GAG	RGB(0,139,69)	UNKNOWN	SYBR	None
56	C8	p5.1	RGB(255,127,0)			EVD-IN	RGB(0,0,255)	UNKNOWN	SYBR	None
57	C9	p5.1	RGB(255,127,0)			EVD-IN	RGB(0,0,255)	UNKNOWN	SYBR	None
58	C10	p5.1	RGB(255,127,0)			EVD-IN	RGB(0,0,255)	UNKNOWN	SYBR	None
59	C11	p5.3	RGB(238,121,66)			ACT2	RGB(255,255,0)	UNKNOWN	SYBR	None
60	C12	p5.3	RGB(238,121,66)			ACT2	RGB(255,255,0)	UNKNOWN	SYBR	None
61	C13	p5.3	RGB(238,121,66)			ACT2	RGB(255,255,0)	UNKNOWN	SYBR	None
62	C14	p5.3	RGB(238,121,66)			EVD-GAG	RGB(0,139,69)	UNKNOWN	SYBR	None
63	C15	p5.3	RGB(238,121,66)			EVD-GAG	RGB(0,139,69)	UNKNOWN	SYBR	None
64	C16	p5.3	RGB(238,121,66)			EVD-GAG	RGB(0,139,69)	UNKNOWN	SYBR	None
65	C17	p5.3	RGB(238,121,66)			EVD-IN	RGB(0,0,255)	UNKNOWN	SYBR	None
66	C18	p5.3	RGB(238,121,66)			EVD-IN	RGB(0,0,255)	UNKNOWN	SYBR	None
67	C19	p5.3	RGB(238,121,66)			EVD-IN	RGB(0,0,255)	UNKNOWN	SYBR	None
68	C20					EVD-GAG	RGB(0,139,69)	NTC	SYBR	None
69	C21					EVD-GAG	RGB(0,139,69)	NTC	SYBR	None
70	C22					EVD-GAG	RGB(0,139,69)	NTC	SYBR	None
71	C23
72	C24
73	D1
74	D2	p5.2	RGB(139,137,112)			ACT2	RGB(255,255,0)	UNKNOWN	SYBR	None
75	D3	p5.2	RGB(139,137,112)			ACT2	RGB(255,255,0)	UNKNOWN	SYBR	None
76	D4	p5.2	RGB(139,137,112)			ACT2	RGB(255,255,0)	UNKNOWN	SYBR	None
77	D5	p5.2	RGB(139,137,112)			EVD-GAG	RGB(0,139,69)	UNKNOWN	SYBR	None
78	D6	p5.2	RGB(139,137,112)			EVD-GAG	RGB(0,139,69)	UNKNOWN	SYBR	None
79	D7	p5.2	RGB(139,137,112)			EVD-GAG	RGB(0,139,69)	UNKNOWN	SYBR	None
80	D8	p5.2	RGB(139,137,112)			EVD-IN	RGB(0,0,255)	UNKNOWN	SYBR	None
81	D9	p5.2	RGB(139,137,112)			EVD-IN	RGB(0,0,255)	UNKNOWN	SYBR	None
82	D10	p5.2	RGB(139,137,112)			EVD-IN	RGB(0,0,255)	UNKNOWN	SYBR	None
83	D11
84	D12
85	D13
86	D14
87	D15
88	D16
89	D17
90	D18
91	D19
92	D20					EVD-IN	RGB(0,0,255)	NTC	SYBR	None
93	D21					EVD-IN	RGB(0,0,255)	NTC	SYBR	None
94	D22					EVD-IN	RGB(0,0,255)	NTC	SYBR	None
95	D23
96	D24
97	E1
98	E2	F2.2+	RGB(198,113,113)			ACT2	RGB(255,255,0)	UNKNOWN	SYBR	None
99	E3	F2.2+	RGB(198,113,113)			ACT2	RGB(255,255,0)	UNKNOWN	SYBR	None
100	E4	F2.2+	RGB(198,113,113)			ACT2	RGB(255,255,0)	UNKNOWN	SYBR	None
101	E5	F2.2+	RGB(198,113,113)			EVD-GAG	RGB(0,139,69)	UNKNOWN	SYBR	None
102	E6	F2.2+	RGB(198,113,113)			EVD-GAG	RGB(0,139,69)	UNKNOWN	SYBR	None
103	E7	F2.2+	RGB(198,113,113)			EVD-GAG	RGB(0,139,69)	UNKNOWN	SYBR	None
104	E8	F2.2+	RGB(198,113,113)			EVD-IN	RGB(0,0,255)	UNKNOWN	SYBR	None
105	E9	F2.2+	RGB(198,113,113)			EVD-IN	RGB(0,0,255)	UNKNOWN	SYBR	None
106	E10	F2.2+	RGB(198,113,113)			EVD-IN	RGB(0,0,255)	UNKNOWN	SYBR	None
107	E11	F6.1+	RGB(255,127,0)			ACT2	RGB(255,255,0)	UNKNOWN	SYBR	None
108	E12	F6.1+	RGB(255,127,0)			ACT2	RGB(255,255,0)	UNKNOWN	SYBR	None
109	E13	F6.1+	RGB(255,127,0)			ACT2	RGB(255,255,0)	UNKNOWN	SYBR	None
110	E14	F6.1+	RGB(255,127,0)			EVD-GAG	RGB(0,139,69)	UNKNOWN	SYBR	None
111	E15	F6.1+	RGB(255,127,0)			EVD-GAG	RGB(0,139,69)	UNKNOWN	SYBR	None
112	E16	F6.1+	RGB(255,127,0)			EVD-GAG	RGB(0,139,69)	UNKNOWN	SYBR	None
113	E17	F6.1+	RGB(255,127,0)			EVD-IN	RGB(0,0,255)	UNKNOWN	SYBR	None
114	E18	F6.1+	RGB(255,127,0)			EVD-IN	RGB(0,0,255)	UNKNOWN	SYBR	None
115	E19	F6.1+	RGB(255,127,0)			EVD-IN	RGB(0,0,255)	UNKNOWN	SYBR	None
116	E20
117	E21
118	E22
119	E23
120	E24
121	F1
122	F2	F4.1+	RGB(238,44,44)			ACT2	RGB(255,255,0)	UNKNOWN	SYBR	None
123	F3	F4.1+	RGB(238,44,44)			ACT2	RGB(255,255,0)	UNKNOWN	SYBR	None
124	F4	F4.1+	RGB(238,44,44)			ACT2	RGB(255,255,0)	UNKNOWN	SYBR	None
125	F5	F4.1+	RGB(238,44,44)			EVD-GAG	RGB(0,139,69)	UNKNOWN	SYBR	None
126	F6	F4.1+	RGB(238,44,44)			EVD-GAG	RGB(0,139,69)	UNKNOWN	SYBR	None
127	F7	F4.1+	RGB(238,44,44)			EVD-GAG	RGB(0,139,69)	UNKNOWN	SYBR	None
128	F8	F4.1+	RGB(238,44,44)			EVD-IN	RGB(0,0,255)	UNKNOWN	SYBR	None
129	F9	F4.1+	RGB(238,44,44)			EVD-IN	RGB(0,0,255)	UNKNOWN	SYBR	None
130	F10	F4.1+	RGB(238,44,44)			EVD-IN	RGB(0,0,255)	UNKNOWN	SYBR	None
131	F11
132	F12
133	F13
134	F14
135	F15
136	F16
137	F17
138	F18
139	F19
140	F20
141	F21
142	F22
143	F23
144	F24
145	G1
146	G2	F2.3+	RGB(0,245,255)			ACT2	RGB(255,255,0)	UNKNOWN	SYBR	None
147	G3	F2.3+	RGB(0,245,255)			ACT2	RGB(255,255,0)	UNKNOWN	SYBR	None
148	G4	F2.3+	RGB(0,245,255)			ACT2	RGB(255,255,0)	UNKNOWN	SYBR	None
149	G5	F2.3+	RGB(0,245,255)			EVD-GAG	RGB(0,139,69)	UNKNOWN	SYBR	None
150	G6	F2.3+	RGB(0,245,255)			EVD-GAG	RGB(0,139,69)	UNKNOWN	SYBR	None
151	G7	F2.3+	RGB(0,245,255)			EVD-GAG	RGB(0,139,69)	UNKNOWN	SYBR	None
152	G8	F2.3+	RGB(0,245,255)			EVD-IN	RGB(0,0,255)	UNKNOWN	SYBR	None
153	G9	F2.3+	RGB(0,245,255)			EVD-IN	RGB(0,0,255)	UNKNOWN	SYBR	None
154	G10	F2.3+	RGB(0,245,255)			EVD-IN	RGB(0,0,255)	UNKNOWN	SYBR	None
155	G11	F6.2+	RGB(139,137,112)			ACT2	RGB(255,255,0)	UNKNOWN	SYBR	None
156	G12	F6.2+	RGB(139,137,112)			ACT2	RGB(255,255,0)	UNKNOWN	SYBR	None
157	G13	F6.2+	RGB(139,137,112)			ACT2	RGB(255,255,0)	UNKNOWN	SYBR	None
158	G14	F6.2+	RGB(139,137,112)			EVD-GAG	RGB(0,139,69)	UNKNOWN	SYBR	None
159	G15	F6.2+	RGB(139,137,112)			EVD-GAG	RGB(0,139,69)	UNKNOWN	SYBR	None
160	G16	F6.2+	RGB(139,137,112)			EVD-GAG	RGB(0,139,69)	UNKNOWN	SYBR	None
161	G17	F6.2+	RGB(139,137,112)			EVD-IN	RGB(0,0,255)	UNKNOWN	SYBR	None
162	G18	F6.2+	RGB(139,137,112)			EVD-IN	RGB(0,0,255)	UNKNOWN	SYBR	None
163	G19	F6.2+	RGB(139,137,112)			EVD-IN	RGB(0,0,255)	UNKNOWN	SYBR	None
164	G20
165	G21
166	G22
167	G23
168	G24
169	H1
170	H2	F4.2+	RGB(51,161,201)			ACT2	RGB(255,255,0)	UNKNOWN	SYBR	None
171	H3	F4.2+	RGB(51,161,201)			ACT2	RGB(255,255,0)	UNKNOWN	SYBR	None
172	H4	F4.2+	RGB(51,161,201)			ACT2	RGB(255,255,0)	UNKNOWN	SYBR	None
173	H5	F4.2+	RGB(51,161,201)			EVD-GAG	RGB(0,139,69)	UNKNOWN	SYBR	None
174	H6	F4.2+	RGB(51,161,201)			EVD-GAG	RGB(0,139,69)	UNKNOWN	SYBR	None
175	H7	F4.2+	RGB(51,161,201)			EVD-GAG	RGB(0,139,69)	UNKNOWN	SYBR	None
176	H8	F4.2+	RGB(51,161,201)			EVD-IN	RGB(0,0,255)	UNKNOWN	SYBR	None
177	H9	F4.2+	RGB(51,161,201)			EVD-IN	RGB(0,0,255)	UNKNOWN	SYBR	None
178	H10	F4.2+	RGB(51,161,201)			EVD-IN	RGB(0,0,255)	UNKNOWN	SYBR	None
179	H11
180	H12
181	H13
182	H14
183	H15
184	H16
185	H17
186	H18
187	H19
188	H20
189	H21
190	H22
191	H23
192	H24
193	I1
194	I2	F2.1-	RGB(238,220,130)			ACT2	RGB(255,255,0)	UNKNOWN	SYBR	None
195	I3	F2.1-	RGB(238,220,130)			ACT2	RGB(255,255,0)	UNKNOWN	SYBR	None
196	I4	F2.1-	RGB(238,220,130)			ACT2	RGB(255,255,0)	UNKNOWN	SYBR	None
197	I5	F2.1-	RGB(238,220,130)			EVD-GAG	RGB(0,139,69)	UNKNOWN	SYBR	None
198	I6	F2.1-	RGB(238,220,130)			EVD-GAG	RGB(0,139,69)	UNKNOWN	SYBR	None
199	I7	F2.1-	RGB(238,220,130)			EVD-GAG	RGB(0,139,69)	UNKNOWN	SYBR	None
200	I8	F2.1-	RGB(238,220,130)			EVD-IN	RGB(0,0,255)	UNKNOWN	SYBR	None
201	I9	F2.1-	RGB(238,220,130)			EVD-IN	RGB(0,0,255)	UNKNOWN	SYBR	None
202	I10	F2.1-	RGB(238,220,130)			EVD-IN	RGB(0,0,255)	UNKNOWN	SYBR	None
203	I11	F6.3+	RGB(238,121,66)			ACT2	RGB(255,255,0)	UNKNOWN	SYBR	None
204	I12	F6.3+	RGB(238,121,66)			ACT2	RGB(255,255,0)	UNKNOWN	SYBR	None
205	I13	F6.3+	RGB(238,121,66)			ACT2	RGB(255,255,0)	UNKNOWN	SYBR	None
206	I14	F6.3+	RGB(238,121,66)			EVD-GAG	RGB(0,139,69)	UNKNOWN	SYBR	None
207	I15	F6.3+	RGB(238,121,66)			EVD-GAG	RGB(0,139,69)	UNKNOWN	SYBR	None
208	I16	F6.3+	RGB(238,121,66)			EVD-GAG	RGB(0,139,69)	UNKNOWN	SYBR	None
209	I17	F6.3+	RGB(238,121,66)			EVD-IN	RGB(0,0,255)	UNKNOWN	SYBR	None
210	I18	F6.3+	RGB(238,121,66)			EVD-IN	RGB(0,0,255)	UNKNOWN	SYBR	None
211	I19	F6.3+	RGB(238,121,66)			EVD-IN	RGB(0,0,255)	UNKNOWN	SYBR	None
212	I20
213	I21
214	I22
215	I23
216	I24
217	J1
218	J2	F4.3+	RGB(238,18,137)			ACT2	RGB(255,255,0)	UNKNOWN	SYBR	None
219	J3	F4.3+	RGB(238,18,137)			ACT2	RGB(255,255,0)	UNKNOWN	SYBR	None
220	J4	F4.3+	RGB(238,18,137)			ACT2	RGB(255,255,0)	UNKNOWN	SYBR	None
221	J5	F4.3+	RGB(238,18,137)			EVD-GAG	RGB(0,139,69)	UNKNOWN	SYBR	None
222	J6	F4.3+	RGB(238,18,137)			EVD-GAG	RGB(0,139,69)	UNKNOWN	SYBR	None
223	J7	F4.3+	RGB(238,18,137)			EVD-GAG	RGB(0,139,69)	UNKNOWN	SYBR	None
224	J8	F4.3+	RGB(238,18,137)			EVD-IN	RGB(0,0,255)	UNKNOWN	SYBR	None
225	J9	F4.3+	RGB(238,18,137)			EVD-IN	RGB(0,0,255)	UNKNOWN	SYBR	None
226	J10	F4.3+	RGB(238,18,137)			EVD-IN	RGB(0,0,255)	UNKNOWN	SYBR	None
227	J11
228	J12
229	J13
230	J14
231	J15
232	J16
233	J17
234	J18
235	J19
236	J20
237	J21
238	J22
239	J23
240	J24
241	K1
242	K2	F2.2-	RGB(238,238,0)			ACT2	RGB(255,255,0)	UNKNOWN	SYBR	None
243	K3	F2.2-	RGB(238,238,0)			ACT2	RGB(255,255,0)	UNKNOWN	SYBR	None
244	K4	F2.2-	RGB(238,238,0)			ACT2	RGB(255,255,0)	UNKNOWN	SYBR	None
245	K5	F2.2-	RGB(238,238,0)			EVD-GAG	RGB(0,139,69)	UNKNOWN	SYBR	None
246	K6	F2.2-	RGB(238,238,0)			EVD-GAG	RGB(0,139,69)	UNKNOWN	SYBR	None
247	K7	F2.2-	RGB(238,238,0)			EVD-GAG	RGB(0,139,69)	UNKNOWN	SYBR	None
248	K8	F2.2-	RGB(238,238,0)			EVD-IN	RGB(0,0,255)	UNKNOWN	SYBR	None
249	K9	F2.2-	RGB(238,238,0)			EVD-IN	RGB(0,0,255)	UNKNOWN	SYBR	None
250	K10	F2.2-	RGB(238,238,0)			EVD-IN	RGB(0,0,255)	UNKNOWN	SYBR	None
251	K11	F6.1-	RGB(142,56,142)			ACT2	RGB(255,255,0)	UNKNOWN	SYBR	None
252	K12	F6.1-	RGB(142,56,142)			ACT2	RGB(255,255,0)	UNKNOWN	SYBR	None
253	K13	F6.1-	RGB(142,56,142)			ACT2	RGB(255,255,0)	UNKNOWN	SYBR	None
254	K14	F6.1-	RGB(142,56,142)			EVD-GAG	RGB(0,139,69)	UNKNOWN	SYBR	None
255	K15	F6.1-	RGB(142,56,142)			EVD-GAG	RGB(0,139,69)	UNKNOWN	SYBR	None
256	K16	F6.1-	RGB(142,56,142)			EVD-GAG	RGB(0,139,69)	UNKNOWN	SYBR	None
257	K17	F6.1-	RGB(142,56,142)			EVD-IN	RGB(0,0,255)	UNKNOWN	SYBR	None
258	K18	F6.1-	RGB(142,56,142)			EVD-IN	RGB(0,0,255)	UNKNOWN	SYBR	None
259	K19	F6.1-	RGB(142,56,142)			EVD-IN	RGB(0,0,255)	UNKNOWN	SYBR	None
260	K20
261	K21
262	K22
263	K23
264	K24
265	L1
266	L2	F4.1-	RGB(176,23,31)			ACT2	RGB(255,255,0)	UNKNOWN	SYBR	None
267	L3	F4.1-	RGB(176,23,31)			ACT2	RGB(255,255,0)	UNKNOWN	SYBR	None
268	L4	F4.1-	RGB(176,23,31)			ACT2	RGB(255,255,0)	UNKNOWN	SYBR	None
269	L5	F4.1-	RGB(176,23,31)			EVD-GAG	RGB(0,139,69)	UNKNOWN	SYBR	None
270	L6	F4.1-	RGB(176,23,31)			EVD-GAG	RGB(0,139,69)	UNKNOWN	SYBR	None
271	L7	F4.1-	RGB(176,23,31)			EVD-GAG	RGB(0,139,69)	UNKNOWN	SYBR	None
272	L8	F4.1-	RGB(176,23,31)			EVD-IN	RGB(0,0,255)	UNKNOWN	SYBR	None
273	L9	F4.1-	RGB(176,23,31)			EVD-IN	RGB(0,0,255)	UNKNOWN	SYBR	None
274	L10	F4.1-	RGB(176,23,31)			EVD-IN	RGB(0,0,255)	UNKNOWN	SYBR	None
275	L11
276	L12
277	L13
278	L14
279	L15
280	L16
281	L17
282	L18
283	L19
284	L20
285	L21
286	L22
287	L23
288	L24
289	M1
290	M2	F2.3-	RGB(142,142,56)			ACT2	RGB(255,255,0)	UNKNOWN	SYBR	None
291	M3	F2.3-	RGB(142,142,56)			ACT2	RGB(255,255,0)	UNKNOWN	SYBR	None
292	M4	F2.3-	RGB(142,142,56)			ACT2	RGB(255,255,0)	UNKNOWN	SYBR	None
293	M5	F2.3-	RGB(142,142,56)			EVD-GAG	RGB(0,139,69)	UNKNOWN	SYBR	None
294	M6	F2.3-	RGB(142,142,56)			EVD-GAG	RGB(0,139,69)	UNKNOWN	SYBR	None
295	M7	F2.3-	RGB(142,142,56)			EVD-GAG	RGB(0,139,69)	UNKNOWN	SYBR	None
296	M8	F2.3-	RGB(142,142,56)			EVD-IN	RGB(0,0,255)	UNKNOWN	SYBR	None
297	M9	F2.3-	RGB(142,142,56)			EVD-IN	RGB(0,0,255)	UNKNOWN	SYBR	None
298	M10	F2.3-	RGB(142,142,56)			EVD-IN	RGB(0,0,255)	UNKNOWN	SYBR	None
299	M11	F6.2-	RGB(198,113,113)			ACT2	RGB(255,255,0)	UNKNOWN	SYBR	None
300	M12	F6.2-	RGB(198,113,113)			ACT2	RGB(255,255,0)	UNKNOWN	SYBR	None
301	M13	F6.2-	RGB(198,113,113)			ACT2	RGB(255,255,0)	UNKNOWN	SYBR	None
302	M14	F6.2-	RGB(198,113,113)			EVD-GAG	RGB(0,139,69)	UNKNOWN	SYBR	None
303	M15	F6.2-	RGB(198,113,113)			EVD-GAG	RGB(0,139,69)	UNKNOWN	SYBR	None
304	M16	F6.2-	RGB(198,113,113)			EVD-GAG	RGB(0,139,69)	UNKNOWN	SYBR	None
305	M17	F6.2-	RGB(198,113,113)			EVD-IN	RGB(0,0,255)	UNKNOWN	SYBR	None
306	M18	F6.2-	RGB(198,113,113)			EVD-IN	RGB(0,0,255)	UNKNOWN	SYBR	None
307	M19	F6.2-	RGB(198,113,113)			EVD-IN	RGB(0,0,255)	UNKNOWN	SYBR	None
308	M20
309	M21
310	M22
311	M23
312	M24
313	N1
314	N2	F4.2-	RGB(0,0,255)			ACT2	RGB(255,255,0)	UNKNOWN	SYBR	None
315	N3	F4.2-	RGB(0,0,255)			ACT2	RGB(255,255,0)	UNKNOWN	SYBR	None
316	N4	F4.2-	RGB(0,0,255)			ACT2	RGB(255,255,0)	UNKNOWN	SYBR	None
317	N5	F4.2-	RGB(0,0,255)			EVD-GAG	RGB(0,139,69)	UNKNOWN	SYBR	None
318	N6	F4.2-	RGB(0,0,255)			EVD-GAG	RGB(0,139,69)	UNKNOWN	SYBR	None
319	N7	F4.2-	RGB(0,0,255)			EVD-GAG	RGB(0,139,69)	UNKNOWN	SYBR	None
320	N8	F4.2-	RGB(0,0,255)			EVD-IN	RGB(0,0,255)	UNKNOWN	SYBR	None
321	N9	F4.2-	RGB(0,0,255)			EVD-IN	RGB(0,0,255)	UNKNOWN	SYBR	None
322	N10	F4.2-	RGB(0,0,255)			EVD-IN	RGB(0,0,255)	UNKNOWN	SYBR	None
323	N11
324	N12
325	N13
326	N14
327	N15
328	N16
329	N17
330	N18
331	N19
332	N20
333	N21
334	N22
335	N23
336	N24
337	O1
338	O2
339	O3
340	O4
341	O5
342	O6
343	O7
344	O8
345	O9
346	O10
347	O11	F6.3-	RGB(0,245,255)			ACT2	RGB(255,255,0)	UNKNOWN	SYBR	None
348	O12	F6.3-	RGB(0,245,255)			ACT2	RGB(255,255,0)	UNKNOWN	SYBR	None
349	O13	F6.3-	RGB(0,245,255)			ACT2	RGB(255,255,0)	UNKNOWN	SYBR	None
350	O14	F6.3-	RGB(0,245,255)			EVD-GAG	RGB(0,139,69)	UNKNOWN	SYBR	None
351	O15	F6.3-	RGB(0,245,255)			EVD-GAG	RGB(0,139,69)	UNKNOWN	SYBR	None
352	O16	F6.3-	RGB(0,245,255)			EVD-GAG	RGB(0,139,69)	UNKNOWN	SYBR	None
353	O17	F6.3-	RGB(0,245,255)			EVD-IN	RGB(0,0,255)	UNKNOWN	SYBR	None
354	O18	F6.3-	RGB(0,245,255)			EVD-IN	RGB(0,0,255)	UNKNOWN	SYBR	None
355	O19	F6.3-	RGB(0,245,255)			EVD-IN	RGB(0,0,255)	UNKNOWN	SYBR	None
356	O20
357	O21
358	O22
359	O23
360	O24
361	P1
362	P2	F4.3-	RGB(0,139,69)			ACT2	RGB(255,255,0)	UNKNOWN	SYBR	None
363	P3	F4.3-	RGB(0,139,69)			ACT2	RGB(255,255,0)	UNKNOWN	SYBR	None
364	P4	F4.3-	RGB(0,139,69)			ACT2	RGB(255,255,0)	UNKNOWN	SYBR	None
365	P5	F4.3-	RGB(0,139,69)			EVD-GAG	RGB(0,139,69)	UNKNOWN	SYBR	None
366	P6	F4.3-	RGB(0,139,69)			EVD-GAG	RGB(0,139,69)	UNKNOWN	SYBR	None
367	P7	F4.3-	RGB(0,139,69)			EVD-GAG	RGB(0,139,69)	UNKNOWN	SYBR	None
368	P8	F4.3-	RGB(0,139,69)			EVD-IN	RGB(0,0,255)	UNKNOWN	SYBR	None
369	P9	F4.3-	RGB(0,139,69)			EVD-IN	RGB(0,0,255)	UNKNOWN	SYBR	None
370	P10	F4.3-	RGB(0,139,69)			EVD-IN	RGB(0,0,255)	UNKNOWN	SYBR	None
371	P11
372	P12
373	P13
374	P14
375	P15
376	P16
377	P17
378	P18
379	P19
380	P20
381	P21
382	P22
383	P23
384	P24

## Sheet: Amplification Data
Block Type	384-Well Block
Calibration Background is expired	No
Calibration Background performed on	06-16-2021
Calibration Pure Dye ABY is expired	No
Calibration Pure Dye ABY performed on	06-16-2021
Calibration Pure Dye CY5 is expired	No
Calibration Pure Dye CY5 performed on	06-16-2021
Calibration Pure Dye FAM is expired	No
Calibration Pure Dye FAM performed on	06-16-2021
Calibration Pure Dye JUN is expired	No
Calibration Pure Dye JUN performed on	06-16-2021
Calibration Pure Dye MUSTANG PURPLE is expired	No
Calibration Pure Dye MUSTANG PURPLE performed on	06-16-2021
Calibration Pure Dye NED is expired	No
Calibration Pure Dye NED performed on	06-16-2021
Calibration Pure Dye ROX is expired	No
Calibration Pure Dye ROX performed on	06-16-2021
Calibration Pure Dye SYBR is expired	No
Calibration Pure Dye SYBR performed on	06-16-2021
Calibration Pure Dye TAMRA is expired	No
Calibration Pure Dye TAMRA performed on	06-16-2021
Calibration Pure Dye VIC is expired	No
Calibration Pure Dye VIC performed on	06-16-2021
Calibration ROI is expired	No
Calibration ROI performed on	06-16-2021
Calibration Uniformity is expired	No
Calibration Uniformity performed on	06-16-2021
Chemistry	SYBR_GREEN
Date Created	2021-08-18 17:53:49 PM CEST
Experiment File Name	R:\Marieke_AMO\qPCR\pol5_allGen_CopyNumb_180821.eds
Experiment Name	pol5_allGen_CopyNumb_180821
Experiment Run End Time	2021-08-18 18:28:52 PM CEST
Experiment Type	Comparative Cт (ΔΔCт)
Instrument Name	272531281
Instrument Serial Number	272531281
Instrument Type	QuantStudio™ 5 System
Passive Reference	ROX
Post-read Stage/Step
Pre-read Stage/Step
Quantification Cycle Method	Ct
Signal Smoothing On	true
Stage where Melt Analysis is performed	Stage3
Stage/ Cycle where Ct Analysis is performed	Stage2, Step2
Well	Well Position	Cycle	Target Name	Rn	Delta Rn
1	A1	1
1	A1	2
1	A1	3
1	A1	4
1	A1	5
1	A1	6
1	A1	7
1	A1	8
1	A1	9
1	A1	10
1	A1	11
1	A1	12
1	A1	13
1	A1	14
1	A1	15
1	A1	16
1	A1	17
1	A1	18
1	A1	19
1	A1	20
1	A1	21
1	A1	22
1	A1	23
1	A1	24
1	A1	25
1	A1	26
1	A1	27
1	A1	28
1	A1	29
1	A1	30
1	A1	31
1	A1	32
1	A1	33
1	A1	34
1	A1	35
1	A1	36
1	A1	37
1	A1	38
1	A1	39
1	A1	40
2	A2	1	ACT2	0.0682317	-0.000117412
2	A2	2	ACT2	0.0679381	-0.000823417
2	A2	3	ACT2	0.0684943	-0.000679623
2	A2	4	ACT2	0.0699447	0.000358456
2	A2	5	ACT2	0.0702998	0.000301173
2	A2	6	ACT2	0.0705014	9.0386e-05
2	A2	7	ACT2	0.070963	0.000139669
2	A2	8	ACT2	0.0728856	0.00164987
2	A2	9	ACT2	0.0730638	0.00141567
2	A2	10	ACT2	0.0722212	0.000160686
2	A2	11	ACT2	0.0715292	-0.000943694
2	A2	12	ACT2	0.0705854	-0.0022998
2	A2	13	ACT2	0.0706973	-0.00260027
2	A2	14	ACT2	0.0722985	-0.00141152
2	A2	15	ACT2	0.0736509	-0.000471427
2	A2	16	ACT2	0.0788251	0.00429042
2	A2	17	ACT2	0.0848763	0.00992918
2	A2	18	ACT2	0.101699	0.0263392
2	A2	19	ACT2	0.134268	0.0584962
2	A2	20	ACT2	0.199228	0.123044
2	A2	21	ACT2	0.318168	0.241571
2	A2	22	ACT2	0.548971	0.471962
2	A2	23	ACT2	0.974271	0.89685
2	A2	24	ACT2	1.69272	1.61489
2	A2	25	ACT2	2.75338	2.67514
2	A2	26	ACT2	3.92721	3.84856
2	A2	27	ACT2	4.82902	4.74995
2	A2	28	ACT2	5.48874	5.40926
2	A2	29	ACT2	6.05976	5.97987
2	A2	30	ACT2	6.56747	6.48717
2	A2	31	ACT2	6.93466	6.85394
2	A2	32	ACT2	7.19196	7.11083
2	A2	33	ACT2	7.39058	7.30904
2	A2	34	ACT2	7.53247	7.45052
2	A2	35	ACT2	7.63217	7.5498
2	A2	36	ACT2	7.70424	7.62145
2	A2	37	ACT2	7.75205	7.66886
2	A2	38	ACT2	7.81403	7.73043
2	A2	39	ACT2	7.85362	7.7696
2	A2	40	ACT2	7.87535	7.79092
3	A3	1	ACT2	0.0915419	-0.00375258
3	A3	2	ACT2	0.0915602	-0.004337
3	A3	3	ACT2	0.0932035	-0.00329645
3	A3	4	ACT2	0.0971434	4.06341e-05
3	A3	5	ACT2	0.100302	0.00259625
3	A3	6	ACT2	0.100419	0.00211079
3	A3	7	ACT2	0.0982951	-0.000616019
3	A3	8	ACT2	0.0984473	-0.00106654
3	A3	9	ACT2	0.101114	0.000997623
3	A3	10	ACT2	0.102223	0.00150331
3	A3	11	ACT2	0.103609	0.00228688
3	A3	12	ACT2	0.099235	-0.00268994
3	A3	13	ACT2	0.0987414	-0.00378634
3	A3	14	ACT2	0.102668	-0.000462617
3	A3	15	ACT2	0.106116	0.00238242
3	A3	16	ACT2	0.112612	0.00827595
3	A3	17	ACT2	0.121607	0.0166681
3	A3	18	ACT2	0.137293	0.0317511
3	A3	19	ACT2	0.170418	0.0642738
3	A3	20	ACT2	0.241115	0.134368
3	A3	21	ACT2	0.371578	0.264228
3	A3	22	ACT2	0.618841	0.510888
3	A3	23	ACT2	1.06962	0.961063
3	A3	24	ACT2	1.8337	1.72455
3	A3	25	ACT2	2.94381	2.83405
3	A3	26	ACT2	4.1438	4.03343
3	A3	27	ACT2	5.01421	4.90324
3	A3	28	ACT2	5.61186	5.50029
3	A3	29	ACT2	6.2062	6.09403
3	A3	30	ACT2	6.71089	6.59811
3	A3	31	ACT2	7.06692	6.95354
3	A3	32	ACT2	7.30003	7.18605
3	A3	33	ACT2	7.46123	7.34665
3	A3	34	ACT2	7.5948	7.47961
3	A3	35	ACT2	7.69306	7.57727
3	A3	36	ACT2	7.77076	7.65437
3	A3	37	ACT2	7.83642	7.71943
3	A3	38	ACT2	7.88347	7.76588
3	A3	39	ACT2	7.91421	7.79601
3	A3	40	ACT2	7.9254	7.8066
4	A4	1	ACT2	0.123352	-0.00694438
4	A4	2	ACT2	0.126207	-0.00469179
4	A4	3	ACT2	0.128854	-0.00264632
4	A4	4	ACT2	0.131602	-0.000501219
4	A4	5	ACT2	0.132412	-0.000293867
4	A4	6	ACT2	0.133573	0.000265048
4	A4	7	ACT2	0.133937	2.7452e-05
4	A4	8	ACT2	0.135868	0.00135591
4	A4	9	ACT2	0.138265	0.00315035
4	A4	10	ACT2	0.138176	0.00245909
4	A4	11	ACT2	0.137143	0.000823601
4	A4	12	ACT2	0.136412	-0.000509677
4	A4	13	ACT2	0.1361	-0.00142376
4	A4	14	ACT2	0.136122	-0.00200395
4	A4	15	ACT2	0.138026	-0.00070267
4	A4	16	ACT2	0.143954	0.0046236
4	A4	17	ACT2	0.154439	0.0145061
4	A4	18	ACT2	0.171965	0.0314302
4	A4	19	ACT2	0.207174	0.0660364
4	A4	20	ACT2	0.277149	0.135409
4	A4	21	ACT2	0.406894	0.264552
4	A4	22	ACT2	0.658407	0.515463
4	A4	23	ACT2	1.11752	0.973971
4	A4	24	ACT2	1.88702	1.74287
4	A4	25	ACT2	3.00967	2.86492
4	A4	26	ACT2	4.21087	4.06552
4	A4	27	ACT2	5.07004	4.92408
4	A4	28	ACT2	5.67858	5.53202
4	A4	29	ACT2	6.29304	6.14588
4	A4	30	ACT2	6.79021	6.64245
4	A4	31	ACT2	7.15594	7.00758
4	A4	32	ACT2	7.41501	7.26605
4	A4	33	ACT2	7.60089	7.45132
4	A4	34	ACT2	7.73409	7.58392
4	A4	35	ACT2	7.82317	7.6724
4	A4	36	ACT2	7.89771	7.74633
4	A4	37	ACT2	7.96317	7.81119
4	A4	38	ACT2	8.01195	7.85937
4	A4	39	ACT2	8.03585	7.88266
4	A4	40	ACT2	8.05294	7.89916
5	A5	1	EVD-GAG	0.208961	-0.00961836
5	A5	2	EVD-GAG	0.213005	-0.00629211
5	A5	3	EVD-GAG	0.217294	-0.00271996
5	A5	4	EVD-GAG	0.220272	-0.0004601
5	A5	5	EVD-GAG	0.221893	0.000443443
5	A5	6	EVD-GAG	0.2257	0.00353261
5	A5	7	EVD-GAG	0.225867	0.00298212
5	A5	8	EVD-GAG	0.224652	0.00104967
5	A5	9	EVD-GAG	0.223152	-0.00116788
5	A5	10	EVD-GAG	0.222817	-0.00222008
5	A5	11	EVD-GAG	0.22443	-0.00132456
5	A5	12	EVD-GAG	0.224992	-0.00147974
5	A5	13	EVD-GAG	0.226195	-0.000994237
5	A5	14	EVD-GAG	0.228009	0.00010171
5	A5	15	EVD-GAG	0.230881	0.00225701
5	A5	16	EVD-GAG	0.240865	0.0115236
5	A5	17	EVD-GAG	0.261293	0.0312341
5	A5	18	EVD-GAG	0.302609	0.0718317
5	A5	19	EVD-GAG	0.372562	0.141068
5	A5	20	EVD-GAG	0.510827	0.278615
5	A5	21	EVD-GAG	0.776427	0.543497
5	A5	22	EVD-GAG	1.25202	1.01837
5	A5	23	EVD-GAG	2.04183	1.80746
5	A5	24	EVD-GAG	3.13874	2.90366
5	A5	25	EVD-GAG	4.31595	4.08015
5	A5	26	EVD-GAG	5.23873	5.00222
5	A5	27	EVD-GAG	5.93036	5.69312
5	A5	28	EVD-GAG	6.54208	6.30413
5	A5	29	EVD-GAG	7.00834	6.76967
5	A5	30	EVD-GAG	7.349	7.10961
5	A5	31	EVD-GAG	7.58963	7.34952
5	A5	32	EVD-GAG	7.77478	7.53395
5	A5	33	EVD-GAG	7.91045	7.66891
5	A5	34	EVD-GAG	7.99018	7.74793
5	A5	35	EVD-GAG	8.06509	7.82211
5	A5	36	EVD-GAG	8.12178	7.87809
5	A5	37	EVD-GAG	8.16547	7.92106
5	A5	38	EVD-GAG	8.21103	7.9659
5	A5	39	EVD-GAG	8.25595	8.0101
5	A5	40	EVD-GAG	8.27493	8.02837
6	A6	1	EVD-GAG	0.1965	-0.0151761
6	A6	2	EVD-GAG	0.200848	-0.0115935
6	A6	3	EVD-GAG	0.208173	-0.00503446
6	A6	4	EVD-GAG	0.213324	-0.000649431
6	A6	5	EVD-GAG	0.214356	-0.000383794
6	A6	6	EVD-GAG	0.217292	0.00178681
6	A6	7	EVD-GAG	0.220666	0.00439459
6	A6	8	EVD-GAG	0.221869	0.00483146
6	A6	9	EVD-GAG	0.220376	0.00257269
6	A6	10	EVD-GAG	0.21894	0.000370978
6	A6	11	EVD-GAG	0.216645	-0.00269037
6	A6	12	EVD-GAG	0.215565	-0.0045362
6	A6	13	EVD-GAG	0.217869	-0.00299855
6	A6	14	EVD-GAG	0.221047	-0.000586835
6	A6	15	EVD-GAG	0.225322	0.00292311
6	A6	16	EVD-GAG	0.234475	0.0113094
6	A6	17	EVD-GAG	0.255319	0.031388
6	A6	18	EVD-GAG	0.293192	0.0684947
6	A6	19	EVD-GAG	0.365239	0.139775
6	A6	20	EVD-GAG	0.500542	0.274313
6	A6	21	EVD-GAG	0.758604	0.531609
6	A6	22	EVD-GAG	1.22628	0.998523
6	A6	23	EVD-GAG	2.00336	1.77484
6	A6	24	EVD-GAG	3.0943	2.86501
6	A6	25	EVD-GAG	4.27079	4.04073
6	A6	26	EVD-GAG	5.19411	4.96328
6	A6	27	EVD-GAG	5.89142	5.65983
6	A6	28	EVD-GAG	6.50193	6.26957
6	A6	29	EVD-GAG	6.97683	6.7437
6	A6	30	EVD-GAG	7.30442	7.07053
6	A6	31	EVD-GAG	7.54186	7.30721
6	A6	32	EVD-GAG	7.72586	7.49044
6	A6	33	EVD-GAG	7.86406	7.62787
6	A6	34	EVD-GAG	7.97751	7.74055
6	A6	35	EVD-GAG	8.04779	7.81007
6	A6	36	EVD-GAG	8.08631	7.84783
6	A6	37	EVD-GAG	8.14614	7.90689
6	A6	38	EVD-GAG	8.18575	7.94573
6	A6	39	EVD-GAG	8.21901	7.97823
6	A6	40	EVD-GAG	8.23504	7.99349
7	A7	1	EVD-GAG	0.175903	-0.0305295
7	A7	2	EVD-GAG	0.18225	-0.0267777
7	A7	3	EVD-GAG	0.199228	-0.0123956
7	A7	4	EVD-GAG	0.208619	-0.00559928
7	A7	5	EVD-GAG	0.21696	0.000146348
7	A7	6	EVD-GAG	0.225363	0.00595388
7	A7	7	EVD-GAG	0.229916	0.00791105
7	A7	8	EVD-GAG	0.231808	0.00720769
7	A7	9	EVD-GAG	0.233173	0.00597698
7	A7	10	EVD-GAG	0.234108	0.00431654
7	A7	11	EVD-GAG	0.233691	0.00130463
7	A7	12	EVD-GAG	0.23257	-0.00241229
7	A7	13	EVD-GAG	0.232935	-0.00464228
7	A7	14	EVD-GAG	0.23558	-0.00459283
7	A7	15	EVD-GAG	0.239593	-0.00317482
7	A7	16	EVD-GAG	0.248448	0.00308446
7	A7	17	EVD-GAG	0.2681	0.0201411
7	A7	18	EVD-GAG	0.305739	0.0551843
7	A7	19	EVD-GAG	0.37437	0.12122
7	A7	20	EVD-GAG	0.51201	0.256265
7	A7	21	EVD-GAG	0.773297	0.514956
7	A7	22	EVD-GAG	1.24526	0.98432
7	A7	23	EVD-GAG	2.02307	1.75954
7	A7	24	EVD-GAG	3.11089	2.84476
7	A7	25	EVD-GAG	4.28042	4.0117
7	A7	26	EVD-GAG	5.19794	4.92662
7	A7	27	EVD-GAG	5.90286	5.62895
7	A7	28	EVD-GAG	6.52403	6.24752
7	A7	29	EVD-GAG	6.98772	6.70862
7	A7	30	EVD-GAG	7.31541	7.03371
7	A7	31	EVD-GAG	7.55949	7.27519
7	A7	32	EVD-GAG	7.74917	7.46228
7	A7	33	EVD-GAG	7.8895	7.60002
7	A7	34	EVD-GAG	7.98317	7.69109
7	A7	35	EVD-GAG	8.05797	7.76329
7	A7	36	EVD-GAG	8.12314	7.82587
7	A7	37	EVD-GAG	8.17367	7.87381
7	A7	38	EVD-GAG	8.20675	7.90428
7	A7	39	EVD-GAG	8.2396	7.93455
7	A7	40	EVD-GAG	8.24589	7.93823
8	A8	1	EVD-IN	0.0360988	-0.0043287
8	A8	2	EVD-IN	0.0385506	-0.00215108
8	A8	3	EVD-IN	0.0398365	-0.00113926
8	A8	4	EVD-IN	0.0410589	-0.000191009
8	A8	5	EVD-IN	0.0416608	0.000136686
8	A8	6	EVD-IN	0.0437459	0.00194769
8	A8	7	EVD-IN	0.0425081	0.000435657
8	A8	8	EVD-IN	0.0420187	-0.000327818
8	A8	9	EVD-IN	0.04324	0.000619304
8	A8	10	EVD-IN	0.0424489	-0.000445953
8	A8	11	EVD-IN	0.0419517	-0.00121731
8	A8	12	EVD-IN	0.0428935	-0.000549694
8	A8	13	EVD-IN	0.0437034	-1.38884e-05
8	A8	14	EVD-IN	0.0447371	0.000745587
8	A8	15	EVD-IN	0.0508638	0.0065982
8	A8	16	EVD-IN	0.0580446	0.0135049
8	A8	17	EVD-IN	0.076986	0.0321721
8	A8	18	EVD-IN	0.118642	0.0735537
8	A8	19	EVD-IN	0.190985	0.145623
8	A8	20	EVD-IN	0.334143	0.288506
8	A8	21	EVD-IN	0.603604	0.557694
8	A8	22	EVD-IN	1.09527	1.04909
8	A8	23	EVD-IN	1.92543	1.87897
8	A8	24	EVD-IN	3.13857	3.09184
8	A8	25	EVD-IN	4.51933	4.47232
8	A8	26	EVD-IN	5.59617	5.54889
8	A8	27	EVD-IN	6.35301	6.30546
8	A8	28	EVD-IN	6.93805	6.89022
8	A8	29	EVD-IN	7.37549	7.32739
8	A8	30	EVD-IN	7.66941	7.62103
8	A8	31	EVD-IN	7.86147	7.81282
8	A8	32	EVD-IN	7.99963	7.9507
8	A8	33	EVD-IN	8.08807	8.03887
8	A8	34	EVD-IN	8.14419	8.09472
8	A8	35	EVD-IN	8.17262	8.12287
8	A8	36	EVD-IN	8.17722	8.12719
8	A8	37	EVD-IN	8.18045	8.13015
8	A8	38	EVD-IN	8.184	8.13343
8	A8	39	EVD-IN	8.16086	8.11002
8	A8	40	EVD-IN	8.15325	8.10213
9	A9	1	EVD-IN	0.0421321	-0.00455581
9	A9	2	EVD-IN	0.0428815	-0.00463525
9	A9	3	EVD-IN	0.0447959	-0.00354981
9	A9	4	EVD-IN	0.0504863	0.00131168
9	A9	5	EVD-IN	0.0517485	0.00174504
9	A9	6	EVD-IN	0.0524064	0.00157398
9	A9	7	EVD-IN	0.0524384	0.000777156
9	A9	8	EVD-IN	0.0533136	0.000823406
9	A9	9	EVD-IN	0.0530276	-0.000291457
9	A9	10	EVD-IN	0.0527944	-0.00135354
9	A9	11	EVD-IN	0.0538599	-0.00111692
9	A9	12	EVD-IN	0.055071	-0.000734763
9	A9	13	EVD-IN	0.0555797	-0.00105492
9	A9	14	EVD-IN	0.0593337	0.00187014
9	A9	15	EVD-IN	0.0638136	0.00552116
9	A9	16	EVD-IN	0.0727617	0.0136404
9	A9	17	EVD-IN	0.0903742	0.030424
9	A9	18	EVD-IN	0.131771	0.0709923
9	A9	19	EVD-IN	0.20916	0.147552
9	A9	20	EVD-IN	0.352857	0.29042
9	A9	21	EVD-IN	0.625613	0.562347
9	A9	22	EVD-IN	1.13258	1.06849
9	A9	23	EVD-IN	1.98855	1.92363
9	A9	24	EVD-IN	3.2436	3.17785
9	A9	25	EVD-IN	4.67663	4.61005
9	A9	26	EVD-IN	5.78656	5.71915
9	A9	27	EVD-IN	6.56624	6.498
9	A9	28	EVD-IN	7.17384	7.10477
9	A9	29	EVD-IN	7.61284	7.54295
9	A9	30	EVD-IN	7.91519	7.84446
9	A9	31	EVD-IN	8.11679	8.04523
9	A9	32	EVD-IN	8.25877	8.18639
9	A9	33	EVD-IN	8.35683	8.28362
9	A9	34	EVD-IN	8.43165	8.35761
9	A9	35	EVD-IN	8.46383	8.38896
9	A9	36	EVD-IN	8.47355	8.39785
9	A9	37	EVD-IN	8.46982	8.3933
9	A9	38	EVD-IN	8.47306	8.3957
9	A9	39	EVD-IN	8.47012	8.39193
9	A9	40	EVD-IN	8.47204	8.39303
10	A10	1	EVD-IN	0.0458462	-0.00393426
10	A10	2	EVD-IN	0.0462473	-0.00360934
10	A10	3	EVD-IN	0.047147	-0.00278574
10	A10	4	EVD-IN	0.0496953	-0.000313614
10	A10	5	EVD-IN	0.0506426	0.000557549
10	A10	6	EVD-IN	0.0527526	0.0025914
10	A10	7	EVD-IN	0.0527244	0.00248702
10	A10	8	EVD-IN	0.0512226	0.000909156
10	A10	9	EVD-IN	0.0489026	-0.001487
10	A10	10	EVD-IN	0.0487216	-0.00174418
10	A10	11	EVD-IN	0.0506151	7.31475e-05
10	A10	12	EVD-IN	0.0506576	3.95239e-05
10	A10	13	EVD-IN	0.0499734	-0.000720822
10	A10	14	EVD-IN	0.0511639	0.000393544
10	A10	15	EVD-IN	0.0589079	0.00806143
10	A10	16	EVD-IN	0.0692126	0.01829
10	A10	17	EVD-IN	0.0883285	0.0373297
10	A10	18	EVD-IN	0.127709	0.0766338
10	A10	19	EVD-IN	0.200852	0.149701
10	A10	20	EVD-IN	0.346647	0.29542
10	A10	21	EVD-IN	0.62498	0.573677
10	A10	22	EVD-IN	1.1301	1.07872
10	A10	23	EVD-IN	1.9872	1.93575
10	A10	24	EVD-IN	3.24247	3.19094
10	A10	25	EVD-IN	4.66549	4.61389
10	A10	26	EVD-IN	5.78616	5.73447
10	A10	27	EVD-IN	6.56824	6.51648
10	A10	28	EVD-IN	7.16093	7.10909
10	A10	29	EVD-IN	7.60214	7.55022
10	A10	30	EVD-IN	7.89935	7.84736
10	A10	31	EVD-IN	8.11533	8.06327
10	A10	32	EVD-IN	8.24308	8.19094
10	A10	33	EVD-IN	8.32375	8.27154
10	A10	34	EVD-IN	8.38161	8.32932
10	A10	35	EVD-IN	8.42923	8.37686
10	A10	36	EVD-IN	8.45263	8.40019
10	A10	37	EVD-IN	8.45328	8.40076
10	A10	38	EVD-IN	8.45128	8.39868
10	A10	39	EVD-IN	8.45803	8.40536
10	A10	40	EVD-IN	8.45835	8.4056
11	A11	1	ACT2	0.0667575	-0.00298308
11	A11	2	ACT2	0.0674556	-0.00343855
11	A11	3	ACT2	0.0713751	-0.000672758
11	A11	4	ACT2	0.0717625	-0.00143897
11	A11	5	ACT2	0.0726374	-0.00171767
11	A11	6	ACT2	0.0757034	0.000194656
11	A11	7	ACT2	0.0770207	0.000358307
11	A11	8	ACT2	0.0799891	0.00217306
11	A11	9	ACT2	0.0809985	0.00202885
11	A11	10	ACT2	0.0833892	0.00326584
11	A11	11	ACT2	0.0829511	0.00167415
11	A11	12	ACT2	0.0805189	-0.00191174
11	A11	13	ACT2	0.0802084	-0.0033759
11	A11	14	ACT2	0.0832747	-0.00146322
11	A11	15	ACT2	0.0867769	0.000885387
11	A11	16	ACT2	0.0949011	0.00785594
11	A11	17	ACT2	0.105205	0.0170057
11	A11	18	ACT2	0.129688	0.0403357
11	A11	19	ACT2	0.183463	0.0929569
11	A11	20	ACT2	0.284229	0.192569
11	A11	21	ACT2	0.47005	0.377236
11	A11	22	ACT2	0.818499	0.724532
11	A11	23	ACT2	1.44419	1.34907
11	A11	24	ACT2	2.43656	2.34029
11	A11	25	ACT2	3.74054	3.64311
11	A11	26	ACT2	5.05959	4.96101
11	A11	27	ACT2	6.30758	6.20784
11	A11	28	ACT2	7.4831	7.38221
11	A11	29	ACT2	8.59527	8.49323
11	A11	30	ACT2	9.46241	9.35921
11	A11	31	ACT2	10.0965	9.9921
11	A11	32	ACT2	10.5258	10.4203
11	A11	33	ACT2	10.8261	10.7195
11	A11	34	ACT2	11.068	10.9602
11	A11	35	ACT2	11.2497	11.1407
11	A11	36	ACT2	11.4017	11.2916
11	A11	37	ACT2	11.5258	11.4146
11	A11	38	ACT2	11.6218	11.5094
11	A11	39	ACT2	11.6614	11.5479
11	A11	40	ACT2	11.6796	11.5649
12	A12	1	ACT2	0.0900893	-0.00769221
12	A12	2	ACT2	0.0923651	-0.00599547
12	A12	3	ACT2	0.094439	-0.00450063
12	A12	4	ACT2	0.0972054	-0.00231325
12	A12	5	ACT2	0.0992807	-0.00081709
12	A12	6	ACT2	0.103972	0.00329548
12	A12	7	ACT2	0.104826	0.00356995
12	A12	8	ACT2	0.105242	0.0034072
12	A12	9	ACT2	0.105918	0.00350427
12	A12	10	ACT2	0.104024	0.00103071
12	A12	11	ACT2	0.101691	-0.00188112
12	A12	12	ACT2	0.101269	-0.00288269
12	A12	13	ACT2	0.103137	-0.00159378
12	A12	14	ACT2	0.104045	-0.00126424
12	A12	15	ACT2	0.106334	0.000445187
12	A12	16	ACT2	0.114948	0.00848002
12	A12	17	ACT2	0.126623	0.0195762
12	A12	18	ACT2	0.149883	0.0422575
12	A12	19	ACT2	0.199502	0.0912969
12	A12	20	ACT2	0.297154	0.188371
12	A12	21	ACT2	0.490303	0.38094
12	A12	22	ACT2	0.838894	0.728952
12	A12	23	ACT2	1.45556	1.34504
12	A12	24	ACT2	2.42965	2.31855
12	A12	25	ACT2	3.68163	3.56995
12	A12	26	ACT2	4.90106	4.7888
12	A12	27	ACT2	6.02907	5.91623
12	A12	28	ACT2	7.12867	7.01525
12	A12	29	ACT2	8.16769	8.05369
12	A12	30	ACT2	8.95989	8.84531
12	A12	31	ACT2	9.52051	9.40536
12	A12	32	ACT2	9.94001	9.82427
12	A12	33	ACT2	10.2524	10.1361
12	A12	34	ACT2	10.489	10.3721
12	A12	35	ACT2	10.6637	10.5462
12	A12	36	ACT2	10.8182	10.7002
12	A12	37	ACT2	10.9254	10.8068
12	A12	38	ACT2	11.0075	10.8883
12	A12	39	ACT2	11.0555	10.9357
12	A12	40	ACT2	11.1053	10.9849
13	A13	1	ACT2	0.0986984	-0.00359193
13	A13	2	ACT2	0.0988933	-0.00501045
13	A13	3	ACT2	0.100239	-0.00527848
13	A13	4	ACT2	0.103084	-0.00404708
13	A13	5	ACT2	0.108304	-0.000440091
13	A13	6	ACT2	0.112341	0.00198355
13	A13	7	ACT2	0.11494	0.00296933
13	A13	8	ACT2	0.117878	0.00429379
13	A13	9	ACT2	0.120737	0.00553852
13	A13	10	ACT2	0.120519	0.00370754
13	A13	11	ACT2	0.118934	0.00050845
13	A13	12	ACT2	0.118366	-0.00167301
13	A13	13	ACT2	0.119275	-0.00237663
13	A13	14	ACT2	0.119833	-0.00343287
13	A13	15	ACT2	0.123126	-0.00175302
13	A13	16	ACT2	0.127551	0.00105814
13	A13	17	ACT2	0.141216	0.0131096
13	A13	18	ACT2	0.166439	0.0367191
13	A13	19	ACT2	0.213513	0.0821797
13	A13	20	ACT2	0.298219	0.165272
13	A13	21	ACT2	0.470751	0.336191
13	A13	22	ACT2	0.78951	0.653336
13	A13	23	ACT2	1.3544	1.21661
13	A13	24	ACT2	2.24671	2.10731
13	A13	25	ACT2	3.42836	3.28734
13	A13	26	ACT2	4.63435	4.49172
13	A13	27	ACT2	5.79751	5.65327
13	A13	28	ACT2	6.94196	6.79611
13	A13	29	ACT2	8.03545	7.88798
13	A13	30	ACT2	8.90366	8.75458
13	A13	31	ACT2	9.51598	9.36529
13	A13	32	ACT2	9.9631	9.81079
13	A13	33	ACT2	10.3027	10.1487
13	A13	34	ACT2	10.5671	10.4115
13	A13	35	ACT2	10.7547	10.5976
13	A13	36	ACT2	10.906	10.7473
13	A13	37	ACT2	11.0191	10.8587
13	A13	38	ACT2	11.1204	10.9584
13	A13	39	ACT2	11.2001	11.0365
13	A13	40	ACT2	11.2469	11.0816
14	A14	1
14	A14	2
14	A14	3
14	A14	4
14	A14	5
14	A14	6
14	A14	7
14	A14	8
14	A14	9
14	A14	10
14	A14	11
14	A14	12
14	A14	13
14	A14	14
14	A14	15
14	A14	16
14	A14	17
14	A14	18
14	A14	19
14	A14	20
14	A14	21
14	A14	22
14	A14	23
14	A14	24
14	A14	25
14	A14	26
14	A14	27
14	A14	28
14	A14	29
14	A14	30
14	A14	31
14	A14	32
14	A14	33
14	A14	34
14	A14	35
14	A14	36
14	A14	37
14	A14	38
14	A14	39
14	A14	40
15	A15	1	EVD-GAG	0.170798	-0.0342312
15	A15	2	EVD-GAG	0.17689	-0.031035
15	A15	3	EVD-GAG	0.195795	-0.0150261
15	A15	4	EVD-GAG	0.206695	-0.0070229
15	A15	5	EVD-GAG	0.214148	-0.0024665
15	A15	6	EVD-GAG	0.224581	0.00507102
15	A15	7	EVD-GAG	0.231132	0.00872523
15	A15	8	EVD-GAG	0.235615	0.0103114
15	A15	9	EVD-GAG	0.239315	0.011116
15	A15	10	EVD-GAG	0.238516	0.00742025
15	A15	11	EVD-GAG	0.236896	0.00290389
15	A15	12	EVD-GAG	0.235927	-0.000961717
15	A15	13	EVD-GAG	0.234638	-0.0051464
15	A15	14	EVD-GAG	0.235056	-0.00762526
15	A15	15	EVD-GAG	0.238278	-0.00729891
15	A15	16	EVD-GAG	0.247354	-0.00111982
15	A15	17	EVD-GAG	0.26245	0.0110796
15	A15	18	EVD-GAG	0.293326	0.0390597
15	A15	19	EVD-GAG	0.354159	0.0969968
15	A15	20	EVD-GAG	0.46747	0.207412
15	A15	21	EVD-GAG	0.680783	0.417828
15	A15	22	EVD-GAG	1.08273	0.816879
15	A15	23	EVD-GAG	1.79826	1.52951
15	A15	24	EVD-GAG	2.91323	2.64159
15	A15	25	EVD-GAG	4.36431	4.08977
15	A15	26	EVD-GAG	5.78941	5.51197
15	A15	27	EVD-GAG	7.00138	6.72105
15	A15	28	EVD-GAG	8.02093	7.7377
15	A15	29	EVD-GAG	8.94057	8.65444
15	A15	30	EVD-GAG	9.66272	9.3737
15	A15	31	EVD-GAG	10.1802	9.88824
15	A15	32	EVD-GAG	10.5655	10.2707
15	A15	33	EVD-GAG	10.8572	10.5594
15	A15	34	EVD-GAG	11.07	10.7694
15	A15	35	EVD-GAG	11.2324	10.9289
15	A15	36	EVD-GAG	11.3403	11.0339
15	A15	37	EVD-GAG	11.4456	11.1363
15	A15	38	EVD-GAG	11.4977	11.1855
15	A15	39	EVD-GAG	11.5377	11.2226
15	A15	40	EVD-GAG	11.572	11.254
16	A16	1	EVD-GAG	0.195088	-0.0206797
16	A16	2	EVD-GAG	0.201094	-0.0176773
16	A16	3	EVD-GAG	0.207878	-0.0138977
16	A16	4	EVD-GAG	0.220472	-0.00430841
16	A16	5	EVD-GAG	0.230802	0.00301672
16	A16	6	EVD-GAG	0.236377	0.005588
16	A16	7	EVD-GAG	0.239521	0.00572755
16	A16	8	EVD-GAG	0.243467	0.00666921
16	A16	9	EVD-GAG	0.244512	0.00471011
16	A16	10	EVD-GAG	0.247366	0.00455974
16	A16	11	EVD-GAG	0.24675	0.000939232
16	A16	12	EVD-GAG	0.246458	-0.00235752
16	A16	13	EVD-GAG	0.250189	-0.00163036
16	A16	14	EVD-GAG	0.251542	-0.003282
16	A16	15	EVD-GAG	0.252094	-0.00573456
16	A16	16	EVD-GAG	0.26144	0.000607763
16	A16	17	EVD-GAG	0.278617	0.0147798
16	A16	18	EVD-GAG	0.308016	0.0411746
16	A16	19	EVD-GAG	0.360128	0.0902826
16	A16	20	EVD-GAG	0.474072	0.201222
16	A16	21	EVD-GAG	0.687826	0.411972
16	A16	22	EVD-GAG	1.08801	0.809148
16	A16	23	EVD-GAG	1.79171	1.50985
16	A16	24	EVD-GAG	2.89588	2.61101
16	A16	25	EVD-GAG	4.30742	4.01955
16	A16	26	EVD-GAG	5.67248	5.3816
16	A16	27	EVD-GAG	6.85436	6.56048
16	A16	28	EVD-GAG	7.88227	7.58538
16	A16	29	EVD-GAG	8.80698	8.50709
16	A16	30	EVD-GAG	9.5069	9.20401
16	A16	31	EVD-GAG	10.0228	9.71692
16	A16	32	EVD-GAG	10.425	10.1161
16	A16	33	EVD-GAG	10.7007	10.3888
16	A16	34	EVD-GAG	10.9214	10.6065
16	A16	35	EVD-GAG	11.0889	10.771
16	A16	36	EVD-GAG	11.2139	10.893
16	A16	37	EVD-GAG	11.3011	10.9772
16	A16	38	EVD-GAG	11.3568	11.0299
16	A16	39	EVD-GAG	11.4169	11.087
16	A16	40	EVD-GAG	11.4536	11.1207
17	A17	1	EVD-IN	0.0726549	-0.00802991
17	A17	2	EVD-IN	0.073231	-0.00806725
17	A17	3	EVD-IN	0.0761185	-0.00579309
17	A17	4	EVD-IN	0.0814629	-0.00106201
17	A17	5	EVD-IN	0.083706	0.000567753
17	A17	6	EVD-IN	0.0869787	0.00322704
17	A17	7	EVD-IN	0.0877491	0.00338411
17	A17	8	EVD-IN	0.088664	0.00368567
17	A17	9	EVD-IN	0.0867337	0.00114198
17	A17	10	EVD-IN	0.0858305	-0.000374518
17	A17	11	EVD-IN	0.0861633	-0.000655154
17	A17	12	EVD-IN	0.0860403	-0.00139145
17	A17	13	EVD-IN	0.0866563	-0.00138881
17	A17	14	EVD-IN	0.0868575	-0.00180094
17	A17	15	EVD-IN	0.0897313	0.000459421
17	A17	16	EVD-IN	0.0968719	0.00698673
17	A17	17	EVD-IN	0.112653	0.0221543
17	A17	18	EVD-IN	0.139649	0.0485375
17	A17	19	EVD-IN	0.193962	0.102236
17	A17	20	EVD-IN	0.303048	0.210709
17	A17	21	EVD-IN	0.506996	0.414044
17	A17	22	EVD-IN	0.891188	0.797623
17	A17	23	EVD-IN	1.58373	1.48956
17	A17	24	EVD-IN	2.72646	2.63166
17	A17	25	EVD-IN	4.32207	4.22666
17	A17	26	EVD-IN	5.97649	5.88048
17	A17	27	EVD-IN	7.23326	7.13663
17	A17	28	EVD-IN	8.33178	8.23453
17	A17	29	EVD-IN	9.27547	9.17761
17	A17	30	EVD-IN	9.99955	9.90108
17	A17	31	EVD-IN	10.4811	10.382
17	A17	32	EVD-IN	10.8194	10.7197
17	A17	33	EVD-IN	11.0518	10.9515
17	A17	34	EVD-IN	11.191	11.0901
17	A17	35	EVD-IN	11.2783	11.1767
17	A17	36	EVD-IN	11.3196	11.2174
17	A17	37	EVD-IN	11.3281	11.2253
17	A17	38	EVD-IN	11.3342	11.2308
17	A17	39	EVD-IN	11.3438	11.2398
17	A17	40	EVD-IN	11.3408	11.2362
18	A18	1	EVD-IN	0.0902758	-0.00418558
18	A18	2	EVD-IN	0.0899769	-0.00488059
18	A18	3	EVD-IN	0.091757	-0.00349666
18	A18	4	EVD-IN	0.095937	0.000287256
18	A18	5	EVD-IN	0.0967961	0.000750266
18	A18	6	EVD-IN	0.097045	0.000602976
18	A18	7	EVD-IN	0.0987617	0.00192359
18	A18	8	EVD-IN	0.0999789	0.00274471
18	A18	9	EVD-IN	0.0990821	0.0014517
18	A18	10	EVD-IN	0.0958952	-0.00213123
18	A18	11	EVD-IN	0.0958339	-0.00258867
18	A18	12	EVD-IN	0.0996056	0.000786833
18	A18	13	EVD-IN	0.100163	0.000947707
18	A18	14	EVD-IN	0.0989247	-0.000686263
18	A18	15	EVD-IN	0.0994149	-0.000592206
18	A18	16	EVD-IN	0.106656	0.00625262
18	A18	17	EVD-IN	0.124019	0.0232193
18	A18	18	EVD-IN	0.154113	0.0529179
18	A18	19	EVD-IN	0.205935	0.104343
18	A18	20	EVD-IN	0.306199	0.204212
18	A18	21	EVD-IN	0.506381	0.403997
18	A18	22	EVD-IN	0.881738	0.778958
18	A18	23	EVD-IN	1.55536	1.45218
18	A18	24	EVD-IN	2.6643	2.56073
18	A18	25	EVD-IN	4.19548	4.09151
18	A18	26	EVD-IN	5.78297	5.67861
18	A18	27	EVD-IN	7.00514	6.90038
18	A18	28	EVD-IN	8.11	8.00485
18	A18	29	EVD-IN	9.06248	8.95693
18	A18	30	EVD-IN	9.75757	9.65162
18	A18	31	EVD-IN	10.249	10.1426
18	A18	32	EVD-IN	10.5729	10.4662
18	A18	33	EVD-IN	10.7962	10.6891
18	A18	34	EVD-IN	10.9422	10.8346
18	A18	35	EVD-IN	11.0021	10.8942
18	A18	36	EVD-IN	11.0425	10.9342
18	A18	37	EVD-IN	11.0515	10.9428
18	A18	38	EVD-IN	11.0556	10.9465
18	A18	39	EVD-IN	11.0636	10.9541
18	A18	40	EVD-IN	11.0674	10.9575
19	A19	1	EVD-IN	0.100547	-0.00171842
19	A19	2	EVD-IN	0.099202	-0.00395165
19	A19	3	EVD-IN	0.100649	-0.00339346
19	A19	4	EVD-IN	0.106825	0.0018938
19	A19	5	EVD-IN	0.107243	0.00142369
19	A19	6	EVD-IN	0.106009	-0.000699034
19	A19	7	EVD-IN	0.106457	-0.00113982
19	A19	8	EVD-IN	0.111009	0.00252393
19	A19	9	EVD-IN	0.112518	0.00314464
19	A19	10	EVD-IN	0.11168	0.00141754
19	A19	11	EVD-IN	0.109737	-0.00141363
19	A19	12	EVD-IN	0.109069	-0.00297008
19	A19	13	EVD-IN	0.110056	-0.00287258
19	A19	14	EVD-IN	0.111566	-0.00225057
19	A19	15	EVD-IN	0.119041	0.00433556
19	A19	16	EVD-IN	0.125966	0.0103723
19	A19	17	EVD-IN	0.14031	0.0238278
19	A19	18	EVD-IN	0.170818	0.0534467
19	A19	19	EVD-IN	0.21913	0.10087
19	A19	20	EVD-IN	0.32305	0.203902
19	A19	21	EVD-IN	0.52496	0.404923
19	A19	22	EVD-IN	0.894894	0.773968
19	A19	23	EVD-IN	1.56309	1.44127
19	A19	24	EVD-IN	2.65742	2.53472
19	A19	25	EVD-IN	4.15713	4.03354
19	A19	26	EVD-IN	5.69229	5.56781
19	A19	27	EVD-IN	6.92995	6.80458
19	A19	28	EVD-IN	7.94671	7.82045
19	A19	29	EVD-IN	8.86291	8.73576
19	A19	30	EVD-IN	9.54388	9.41585
19	A19	31	EVD-IN	10.0253	9.89636
19	A19	32	EVD-IN	10.3695	10.2397
19	A19	33	EVD-IN	10.5866	10.4559
19	A19	34	EVD-IN	10.7082	10.5766
19	A19	35	EVD-IN	10.7923	10.6598
19	A19	36	EVD-IN	10.8402	10.7068
19	A19	37	EVD-IN	10.8565	10.7223
19	A19	38	EVD-IN	10.8557	10.7205
19	A19	39	EVD-IN	10.85	10.714
19	A19	40	EVD-IN	10.8408	10.7039
20	A20	1
20	A20	2
20	A20	3
20	A20	4
20	A20	5
20	A20	6
20	A20	7
20	A20	8
20	A20	9
20	A20	10
20	A20	11
20	A20	12
20	A20	13
20	A20	14
20	A20	15
20	A20	16
20	A20	17
20	A20	18
20	A20	19
20	A20	20
20	A20	21
20	A20	22
20	A20	23
20	A20	24
20	A20	25
20	A20	26
20	A20	27
20	A20	28
20	A20	29
20	A20	30
20	A20	31
20	A20	32
20	A20	33
20	A20	34
20	A20	35
20	A20	36
20	A20	37
20	A20	38
20	A20	39
20	A20	40
21	A21	1
21	A21	2
21	A21	3
21	A21	4
21	A21	5
21	A21	6
21	A21	7
21	A21	8
21	A21	9
21	A21	10
21	A21	11
21	A21	12
21	A21	13
21	A21	14
21	A21	15
21	A21	16
21	A21	17
21	A21	18
21	A21	19
21	A21	20
21	A21	21
21	A21	22
21	A21	23
21	A21	24
21	A21	25
21	A21	26
21	A21	27
21	A21	28
21	A21	29
21	A21	30
21	A21	31
21	A21	32
21	A21	33
21	A21	34
21	A21	35
21	A21	36
21	A21	37
21	A21	38
21	A21	39
21	A21	40
22	A22	1
22	A22	2
22	A22	3
22	A22	4
22	A22	5
22	A22	6
22	A22	7
22	A22	8
22	A22	9
22	A22	10
22	A22	11
22	A22	12
22	A22	13
22	A22	14
22	A22	15
22	A22	16
22	A22	17
22	A22	18
22	A22	19
22	A22	20
22	A22	21
22	A22	22
22	A22	23
22	A22	24
22	A22	25
22	A22	26
22	A22	27
22	A22	28
22	A22	29
22	A22	30
22	A22	31
22	A22	32
22	A22	33
22	A22	34
22	A22	35
22	A22	36
22	A22	37
22	A22	38
22	A22	39
22	A22	40
23	A23	1
23	A23	2
23	A23	3
23	A23	4
23	A23	5
23	A23	6
23	A23	7
23	A23	8
23	A23	9
23	A23	10
23	A23	11
23	A23	12
23	A23	13
23	A23	14
23	A23	15
23	A23	16
23	A23	17
23	A23	18
23	A23	19
23	A23	20
23	A23	21
23	A23	22
23	A23	23
23	A23	24
23	A23	25
23	A23	26
23	A23	27
23	A23	28
23	A23	29
23	A23	30
23	A23	31
23	A23	32
23	A23	33
23	A23	34
23	A23	35
23	A23	36
23	A23	37
23	A23	38
23	A23	39
23	A23	40
24	A24	1
24	A24	2
24	A24	3
24	A24	4
24	A24	5
24	A24	6
24	A24	7
24	A24	8
24	A24	9
24	A24	10
24	A24	11
24	A24	12
24	A24	13
24	A24	14
24	A24	15
24	A24	16
24	A24	17
24	A24	18
24	A24	19
24	A24	20
24	A24	21
24	A24	22
24	A24	23
24	A24	24
24	A24	25
24	A24	26
24	A24	27
24	A24	28
24	A24	29
24	A24	30
24	A24	31
24	A24	32
24	A24	33
24	A24	34
24	A24	35
24	A24	36
24	A24	37
24	A24	38
24	A24	39
24	A24	40
25	B1	1
25	B1	2
25	B1	3
25	B1	4
25	B1	5
25	B1	6
25	B1	7
25	B1	8
25	B1	9
25	B1	10
25	B1	11
25	B1	12
25	B1	13
25	B1	14
25	B1	15
25	B1	16
25	B1	17
25	B1	18
25	B1	19
25	B1	20
25	B1	21
25	B1	22
25	B1	23
25	B1	24
25	B1	25
25	B1	26
25	B1	27
25	B1	28
25	B1	29
25	B1	30
25	B1	31
25	B1	32
25	B1	33
25	B1	34
25	B1	35
25	B1	36
25	B1	37
25	B1	38
25	B1	39
25	B1	40
26	B2	1	ACT2	0.0477976	-0.00511266
26	B2	2	ACT2	0.0494851	-0.00399955
26	B2	3	ACT2	0.0511702	-0.00288885
26	B2	4	ACT2	0.0536328	-0.00100068
26	B2	5	ACT2	0.0566764	0.00146847
26	B2	6	ACT2	0.0587952	0.00301276
26	B2	7	ACT2	0.0580973	0.00174045
26	B2	8	ACT2	0.0574134	0.000482169
26	B2	9	ACT2	0.0573713	-0.000134362
26	B2	10	ACT2	0.0575833	-0.000496809
26	B2	11	ACT2	0.059062	0.000407383
26	B2	12	ACT2	0.0572965	-0.00193254
26	B2	13	ACT2	0.0569836	-0.00281983
26	B2	14	ACT2	0.0600512	-0.000326704
26	B2	15	ACT2	0.0634409	0.00248854
26	B2	16	ACT2	0.0694512	0.00792449
26	B2	17	ACT2	0.0797633	0.0176621
26	B2	18	ACT2	0.105543	0.0428676
26	B2	19	ACT2	0.159042	0.095792
26	B2	20	ACT2	0.253598	0.189774
26	B2	21	ACT2	0.432547	0.368148
26	B2	22	ACT2	0.775729	0.710756
26	B2	23	ACT2	1.37665	1.3111
26	B2	24	ACT2	2.32731	2.26119
26	B2	25	ACT2	3.53295	3.46626
26	B2	26	ACT2	4.59057	4.5233
26	B2	27	ACT2	5.32348	5.25563
26	B2	28	ACT2	5.92323	5.85481
26	B2	29	ACT2	6.48268	6.41368
26	B2	30	ACT2	6.90208	6.83251
26	B2	31	ACT2	7.20023	7.13008
26	B2	32	ACT2	7.41005	7.33933
26	B2	33	ACT2	7.54956	7.47827
26	B2	34	ACT2	7.65603	7.58417
26	B2	35	ACT2	7.75091	7.67847
26	B2	36	ACT2	7.82416	7.75114
26	B2	37	ACT2	7.87363	7.80004
26	B2	38	ACT2	7.91279	7.83862
26	B2	39	ACT2	7.951	7.87626
26	B2	40	ACT2	7.9753	7.89999
27	B3	1	ACT2	0.0863686	-0.00018636
27	B3	2	ACT2	0.0873354	-0.000290304
27	B3	3	ACT2	0.0897399	0.00104342
27	B3	4	ACT2	0.0904861	0.000718867
27	B3	5	ACT2	0.0907144	-0.000123504
27	B3	6	ACT2	0.0915754	-0.000333276
27	B3	7	ACT2	0.0931638	0.00018442
27	B3	8	ACT2	0.0935903	-0.000459825
27	B3	9	ACT2	0.0939105	-0.00121044
27	B3	10	ACT2	0.0956383	-0.000553384
27	B3	11	ACT2	0.0960595	-0.00120287
27	B3	12	ACT2	0.0977064	-0.000626685
27	B3	13	ACT2	0.100059	0.000654933
27	B3	14	ACT2	0.101435	0.000960548
27	B3	15	ACT2	0.102493	0.000947792
27	B3	16	ACT2	0.109538	0.00692147
27	B3	17	ACT2	0.123663	0.019976
27	B3	18	ACT2	0.151692	0.046934
27	B3	19	ACT2	0.205332	0.0995032
27	B3	20	ACT2	0.306696	0.199796
27	B3	21	ACT2	0.502236	0.394266
27	B3	22	ACT2	0.870214	0.761173
27	B3	23	ACT2	1.51081	1.4007
27	B3	24	ACT2	2.5177	2.40652
27	B3	25	ACT2	3.77979	3.66754
27	B3	26	ACT2	4.8484	4.73507
27	B3	27	ACT2	5.52414	5.40975
27	B3	28	ACT2	6.16433	6.04886
27	B3	29	ACT2	6.73551	6.61897
27	B3	30	ACT2	7.1558	7.0382
27	B3	31	ACT2	7.46351	7.34483
27	B3	32	ACT2	7.67991	7.56016
27	B3	33	ACT2	7.83049	7.70967
27	B3	34	ACT2	7.94559	7.8237
27	B3	35	ACT2	8.01248	7.88952
27	B3	36	ACT2	8.08328	7.95925
27	B3	37	ACT2	8.13778	8.01268
27	B3	38	ACT2	8.18196	8.05579
27	B3	39	ACT2	8.21168	8.08444
27	B3	40	ACT2	8.23329	8.10497
28	B4	1	ACT2	0.0803791	-0.005898
28	B4	2	ACT2	0.0812891	-0.00599596
28	B4	3	ACT2	0.0863389	-0.00195406
28	B4	4	ACT2	0.0884395	-0.000861433
28	B4	5	ACT2	0.0896766	-0.000632278
28	B4	6	ACT2	0.0938717	0.00255488
28	B4	7	ACT2	0.094033	0.00170823
28	B4	8	ACT2	0.0939655	0.000632769
28	B4	9	ACT2	0.0960994	0.00175879
28	B4	10	ACT2	0.0960053	0.000656686
28	B4	11	ACT2	0.0953	-0.0010565
28	B4	12	ACT2	0.0954997	-0.0018648
28	B4	13	ACT2	0.0961032	-0.0022692
28	B4	14	ACT2	0.0980611	-0.00131921
28	B4	15	ACT2	0.103034	0.00264612
28	B4	16	ACT2	0.107266	0.00586989
28	B4	17	ACT2	0.122302	0.0198976
28	B4	18	ACT2	0.148893	0.0454805
28	B4	19	ACT2	0.198556	0.094136
28	B4	20	ACT2	0.297088	0.19166
28	B4	21	ACT2	0.489792	0.383356
28	B4	22	ACT2	0.844085	0.736641
28	B4	23	ACT2	1.46744	1.35899
28	B4	24	ACT2	2.45752	2.34806
28	B4	25	ACT2	3.72025	3.60978
28	B4	26	ACT2	4.81823	4.70675
28	B4	27	ACT2	5.54286	5.43038
28	B4	28	ACT2	6.20873	6.09524
28	B4	29	ACT2	6.80775	6.69325
28	B4	30	ACT2	7.25542	7.13992
28	B4	31	ACT2	7.57026	7.45374
28	B4	32	ACT2	7.78821	7.67069
28	B4	33	ACT2	7.94955	7.83102
28	B4	34	ACT2	8.05872	7.93918
28	B4	35	ACT2	8.14395	8.0234
28	B4	36	ACT2	8.21078	8.08923
28	B4	37	ACT2	8.27192	8.14936
28	B4	38	ACT2	8.30945	8.18588
28	B4	39	ACT2	8.34305	8.21847
28	B4	40	ACT2	8.35549	8.22991
29	B5	1	EVD-GAG	0.188732	-0.030624
29	B5	2	EVD-GAG	0.197595	-0.0233371
29	B5	3	EVD-GAG	0.213733	-0.00877536
29	B5	4	EVD-GAG	0.22226	-0.00182405
29	B5	5	EVD-GAG	0.227412	0.00175119
29	B5	6	EVD-GAG	0.23225	0.00501362
29	B5	7	EVD-GAG	0.233563	0.00475092
29	B5	8	EVD-GAG	0.233535	0.00314677
29	B5	9	EVD-GAG	0.23341	0.0014455
29	B5	10	EVD-GAG	0.235663	0.00212198
29	B5	11	EVD-GAG	0.235222	0.000105337
29	B5	12	EVD-GAG	0.234619	-0.00207346
29	B5	13	EVD-GAG	0.234409	-0.00385947
29	B5	14	EVD-GAG	0.23678	-0.00306517
29	B5	15	EVD-GAG	0.242683	0.00126221
29	B5	16	EVD-GAG	0.248645	0.00564854
29	B5	17	EVD-GAG	0.262465	0.0178921
29	B5	18	EVD-GAG	0.286073	0.039924
29	B5	19	EVD-GAG	0.33661	0.0888847
29	B5	20	EVD-GAG	0.429074	0.179773
29	B5	21	EVD-GAG	0.606868	0.355991
29	B5	22	EVD-GAG	0.939434	0.686981
29	B5	23	EVD-GAG	1.51781	1.26378
29	B5	24	EVD-GAG	2.42516	2.16955
29	B5	25	EVD-GAG	3.57969	3.32251
29	B5	26	EVD-GAG	4.64494	4.38619
29	B5	27	EVD-GAG	5.4314	5.17106
29	B5	28	EVD-GAG	6.1238	5.86189
29	B5	29	EVD-GAG	6.68969	6.4262
29	B5	30	EVD-GAG	7.11678	6.85172
29	B5	31	EVD-GAG	7.41338	7.14675
29	B5	32	EVD-GAG	7.62449	7.35628
29	B5	33	EVD-GAG	7.77555	7.50576
29	B5	34	EVD-GAG	7.89675	7.62539
29	B5	35	EVD-GAG	7.98697	7.71403
29	B5	36	EVD-GAG	8.0611	7.78659
29	B5	37	EVD-GAG	8.11569	7.83959
29	B5	38	EVD-GAG	8.16993	7.89226
29	B5	39	EVD-GAG	8.20034	7.92109
29	B5	40	EVD-GAG	8.20712	7.92629
30	B6	1	EVD-GAG	0.209441	-0.0290255
30	B6	2	EVD-GAG	0.217241	-0.023354
30	B6	3	EVD-GAG	0.231391	-0.0113335
30	B6	4	EVD-GAG	0.243529	-0.00132463
30	B6	5	EVD-GAG	0.249323	0.00233943
30	B6	6	EVD-GAG	0.253163	0.00404991
30	B6	7	EVD-GAG	0.256043	0.00480131
30	B6	8	EVD-GAG	0.256994	0.00362253
30	B6	9	EVD-GAG	0.261304	0.00580369
30	B6	10	EVD-GAG	0.259699	0.00206895
30	B6	11	EVD-GAG	0.258296	-0.00146308
30	B6	12	EVD-GAG	0.259787	-0.00210121
30	B6	13	EVD-GAG	0.262618	-0.00139967
30	B6	14	EVD-GAG	0.262897	-0.00325067
30	B6	15	EVD-GAG	0.266463	-0.00181308
30	B6	16	EVD-GAG	0.273444	0.00303826
30	B6	17	EVD-GAG	0.28646	0.0139252
30	B6	18	EVD-GAG	0.31301	0.0383452
30	B6	19	EVD-GAG	0.364198	0.0874044
30	B6	20	EVD-GAG	0.45912	0.180197
30	B6	21	EVD-GAG	0.64274	0.361688
30	B6	22	EVD-GAG	0.98519	0.702008
30	B6	23	EVD-GAG	1.58536	1.30005
30	B6	24	EVD-GAG	2.4953	2.20786
30	B6	25	EVD-GAG	3.60678	3.31721
30	B6	26	EVD-GAG	4.59746	4.30576
30	B6	27	EVD-GAG	5.35939	5.06556
30	B6	28	EVD-GAG	6.06309	5.76714
30	B6	29	EVD-GAG	6.6249	6.32682
30	B6	30	EVD-GAG	7.04263	6.74241
30	B6	31	EVD-GAG	7.35765	7.0553
30	B6	32	EVD-GAG	7.57426	7.26979
30	B6	33	EVD-GAG	7.73677	7.43017
30	B6	34	EVD-GAG	7.87426	7.56552
30	B6	35	EVD-GAG	7.96853	7.65766
30	B6	36	EVD-GAG	8.03713	7.72414
30	B6	37	EVD-GAG	8.09874	7.78362
30	B6	38	EVD-GAG	8.15527	7.83802
30	B6	39	EVD-GAG	8.1901	7.87072
30	B6	40	EVD-GAG	8.21285	7.89134
31	B7	1	EVD-GAG	0.208376	-0.0202886
31	B7	2	EVD-GAG	0.213899	-0.0159973
31	B7	3	EVD-GAG	0.222524	-0.00860349
31	B7	4	EVD-GAG	0.22954	-0.0028183
31	B7	5	EVD-GAG	0.237006	0.00341553
31	B7	6	EVD-GAG	0.238413	0.00359107
31	B7	7	EVD-GAG	0.239745	0.00369247
31	B7	8	EVD-GAG	0.240613	0.00332878
31	B7	9	EVD-GAG	0.241269	0.00275294
31	B7	10	EVD-GAG	0.240919	0.00117226
31	B7	11	EVD-GAG	0.241733	0.000754403
31	B7	12	EVD-GAG	0.241205	-0.00100507
31	B7	13	EVD-GAG	0.241281	-0.00216031
31	B7	14	EVD-GAG	0.241539	-0.00313372
31	B7	15	EVD-GAG	0.244917	-0.000986568
31	B7	16	EVD-GAG	0.253778	0.00664305
31	B7	17	EVD-GAG	0.265857	0.0174905
31	B7	18	EVD-GAG	0.295563	0.0459654
31	B7	19	EVD-GAG	0.350842	0.100013
31	B7	20	EVD-GAG	0.451788	0.199727
31	B7	21	EVD-GAG	0.645645	0.392353
31	B7	22	EVD-GAG	1.00919	0.754664
31	B7	23	EVD-GAG	1.64111	1.38535
31	B7	24	EVD-GAG	2.62047	2.36348
31	B7	25	EVD-GAG	3.84416	3.58595
31	B7	26	EVD-GAG	4.95419	4.69474
31	B7	27	EVD-GAG	5.76174	5.50106
31	B7	28	EVD-GAG	6.46732	6.2054
31	B7	29	EVD-GAG	7.03544	6.7723
31	B7	30	EVD-GAG	7.44711	7.18273
31	B7	31	EVD-GAG	7.73747	7.47186
31	B7	32	EVD-GAG	7.94704	7.6802
31	B7	33	EVD-GAG	8.11297	7.8449
31	B7	34	EVD-GAG	8.22379	7.95449
31	B7	35	EVD-GAG	8.3098	8.03927
31	B7	36	EVD-GAG	8.38301	8.11125
31	B7	37	EVD-GAG	8.44524	8.17225
31	B7	38	EVD-GAG	8.48856	8.21433
31	B7	39	EVD-GAG	8.52883	8.25337
31	B7	40	EVD-GAG	8.53143	8.25474
32	B8	1	EVD-IN	0.0556141	-0.00495526
32	B8	2	EVD-IN	0.0570149	-0.00406076
32	B8	3	EVD-IN	0.0597745	-0.00180749
32	B8	4	EVD-IN	0.0628083	0.000720006
32	B8	5	EVD-IN	0.0631999	0.000605301
32	B8	6	EVD-IN	0.0633114	0.000210513
32	B8	7	EVD-IN	0.0631815	-0.000425652
32	B8	8	EVD-IN	0.0645624	0.00044893
32	B8	9	EVD-IN	0.0667957	0.00217599
32	B8	10	EVD-IN	0.0655643	0.00043826
32	B8	11	EVD-IN	0.0647699	-0.000862422
32	B8	12	EVD-IN	0.0650212	-0.00111739
32	B8	13	EVD-IN	0.0655556	-0.00108929
32	B8	14	EVD-IN	0.0669693	-0.00018192
32	B8	15	EVD-IN	0.0685427	0.000885163
32	B8	16	EVD-IN	0.0766948	0.00853099
32	B8	17	EVD-IN	0.0891816	0.0205115
32	B8	18	EVD-IN	0.116405	0.0472287
32	B8	19	EVD-IN	0.168891	0.0992086
32	B8	20	EVD-IN	0.269961	0.199772
32	B8	21	EVD-IN	0.466982	0.396286
32	B8	22	EVD-IN	0.837229	0.766028
32	B8	23	EVD-IN	1.48197	1.41026
32	B8	24	EVD-IN	2.50143	2.42922
32	B8	25	EVD-IN	3.8334	3.76068
32	B8	26	EVD-IN	5.12332	5.05009
32	B8	27	EVD-IN	5.98504	5.91131
32	B8	28	EVD-IN	6.62406	6.54983
32	B8	29	EVD-IN	7.12229	7.04755
32	B8	30	EVD-IN	7.48266	7.4074
32	B8	31	EVD-IN	7.72011	7.64435
32	B8	32	EVD-IN	7.89004	7.81378
32	B8	33	EVD-IN	8.00154	7.92477
32	B8	34	EVD-IN	8.05976	7.98249
32	B8	35	EVD-IN	8.08627	8.00849
32	B8	36	EVD-IN	8.11676	8.03847
32	B8	37	EVD-IN	8.12443	8.04563
32	B8	38	EVD-IN	8.12962	8.05031
32	B8	39	EVD-IN	8.12612	8.04632
32	B8	40	EVD-IN	8.11383	8.03352
33	B9	1	EVD-IN	0.103393	-0.00779989
33	B9	2	EVD-IN	0.1056	-0.00585243
33	B9	3	EVD-IN	0.108324	-0.00338971
33	B9	4	EVD-IN	0.109542	-0.00243179
33	B9	5	EVD-IN	0.113042	0.000807852
33	B9	6	EVD-IN	0.114077	0.00158209
33	B9	7	EVD-IN	0.115128	0.00237282
33	B9	8	EVD-IN	0.114542	0.00152665
33	B9	9	EVD-IN	0.114383	0.00110733
33	B9	10	EVD-IN	0.116229	0.00269238
33	B9	11	EVD-IN	0.115061	0.00126447
33	B9	12	EVD-IN	0.113504	-0.000553022
33	B9	13	EVD-IN	0.111232	-0.00308584
33	B9	14	EVD-IN	0.112685	-0.00189323
33	B9	15	EVD-IN	0.122577	0.00773925
33	B9	16	EVD-IN	0.130256	0.0151571
33	B9	17	EVD-IN	0.143658	0.0282989
33	B9	18	EVD-IN	0.173284	0.0576644
33	B9	19	EVD-IN	0.225919	0.110039
33	B9	20	EVD-IN	0.331159	0.215018
33	B9	21	EVD-IN	0.530117	0.413716
33	B9	22	EVD-IN	0.904681	0.78802
33	B9	23	EVD-IN	1.56146	1.44454
33	B9	24	EVD-IN	2.60084	2.48366
33	B9	25	EVD-IN	3.94864	3.8312
33	B9	26	EVD-IN	5.20777	5.09007
33	B9	27	EVD-IN	6.07452	5.95655
33	B9	28	EVD-IN	6.76666	6.64844
33	B9	29	EVD-IN	7.3103	7.19182
33	B9	30	EVD-IN	7.70062	7.58187
33	B9	31	EVD-IN	7.96932	7.85032
33	B9	32	EVD-IN	8.14088	8.02162
33	B9	33	EVD-IN	8.26331	8.14379
33	B9	34	EVD-IN	8.33819	8.2184
33	B9	35	EVD-IN	8.39341	8.27336
33	B9	36	EVD-IN	8.42686	8.30655
33	B9	37	EVD-IN	8.43837	8.3178
33	B9	38	EVD-IN	8.43337	8.31255
33	B9	39	EVD-IN	8.42046	8.29937
33	B9	40	EVD-IN	8.41192	8.29057
34	B10	1	EVD-IN	0.0795143	-0.00505353
34	B10	2	EVD-IN	0.0821079	-0.00284989
34	B10	3	EVD-IN	0.0842534	-0.00109448
34	B10	4	EVD-IN	0.0881707	0.00243284
34	B10	5	EVD-IN	0.0882273	0.00209936
34	B10	6	EVD-IN	0.0875319	0.00101395
34	B10	7	EVD-IN	0.0866587	-0.00024934
34	B10	8	EVD-IN	0.0846024	-0.00269559
34	B10	9	EVD-IN	0.0845893	-0.00309875
34	B10	10	EVD-IN	0.0878972	-0.000180875
34	B10	11	EVD-IN	0.0887218	0.000253685
34	B10	12	EVD-IN	0.0880956	-0.000762554
34	B10	13	EVD-IN	0.0879403	-0.00130786
34	B10	14	EVD-IN	0.090141	0.000502773
34	B10	15	EVD-IN	0.0931151	0.00308685
34	B10	16	EVD-IN	0.100813	0.0103948
34	B10	17	EVD-IN	0.117092	0.0262838
34	B10	18	EVD-IN	0.146797	0.0555991
34	B10	19	EVD-IN	0.199006	0.107418
34	B10	20	EVD-IN	0.302138	0.21016
34	B10	21	EVD-IN	0.500208	0.407839
34	B10	22	EVD-IN	0.875692	0.782934
34	B10	23	EVD-IN	1.53556	1.44241
34	B10	24	EVD-IN	2.5723	2.47876
34	B10	25	EVD-IN	3.93937	3.84544
34	B10	26	EVD-IN	5.26235	5.16803
34	B10	27	EVD-IN	6.15649	6.06178
34	B10	28	EVD-IN	6.81639	6.7213
34	B10	29	EVD-IN	7.33069	7.2352
34	B10	30	EVD-IN	7.69505	7.59917
34	B10	31	EVD-IN	7.93268	7.83642
34	B10	32	EVD-IN	8.08876	7.9921
34	B10	33	EVD-IN	8.20888	8.11184
34	B10	34	EVD-IN	8.27261	8.17518
34	B10	35	EVD-IN	8.3161	8.21827
34	B10	36	EVD-IN	8.34024	8.24202
34	B10	37	EVD-IN	8.35908	8.26047
34	B10	38	EVD-IN	8.35653	8.25753
34	B10	39	EVD-IN	8.34843	8.24904
34	B10	40	EVD-IN	8.35258	8.2528
35	B11	1
35	B11	2
35	B11	3
35	B11	4
35	B11	5
35	B11	6
35	B11	7
35	B11	8
35	B11	9
35	B11	10
35	B11	11
35	B11	12
35	B11	13
35	B11	14
35	B11	15
35	B11	16
35	B11	17
35	B11	18
35	B11	19
35	B11	20
35	B11	21
35	B11	22
35	B11	23
35	B11	24
35	B11	25
35	B11	26
35	B11	27
35	B11	28
35	B11	29
35	B11	30
35	B11	31
35	B11	32
35	B11	33
35	B11	34
35	B11	35
35	B11	36
35	B11	37
35	B11	38
35	B11	39
35	B11	40
36	B12	1
36	B12	2
36	B12	3
36	B12	4
36	B12	5
36	B12	6
36	B12	7
36	B12	8
36	B12	9
36	B12	10
36	B12	11
36	B12	12
36	B12	13
36	B12	14
36	B12	15
36	B12	16
36	B12	17
36	B12	18
36	B12	19
36	B12	20
36	B12	21
36	B12	22
36	B12	23
36	B12	24
36	B12	25
36	B12	26
36	B12	27
36	B12	28
36	B12	29
36	B12	30
36	B12	31
36	B12	32
36	B12	33
36	B12	34
36	B12	35
36	B12	36
36	B12	37
36	B12	38
36	B12	39
36	B12	40
37	B13	1
37	B13	2
37	B13	3
37	B13	4
37	B13	5
37	B13	6
37	B13	7
37	B13	8
37	B13	9
37	B13	10
37	B13	11
37	B13	12
37	B13	13
37	B13	14
37	B13	15
37	B13	16
37	B13	17
37	B13	18
37	B13	19
37	B13	20
37	B13	21
37	B13	22
37	B13	23
37	B13	24
37	B13	25
37	B13	26
37	B13	27
37	B13	28
37	B13	29
37	B13	30
37	B13	31
37	B13	32
37	B13	33
37	B13	34
37	B13	35
37	B13	36
37	B13	37
37	B13	38
37	B13	39
37	B13	40
38	B14	1
38	B14	2
38	B14	3
38	B14	4
38	B14	5
38	B14	6
38	B14	7
38	B14	8
38	B14	9
38	B14	10
38	B14	11
38	B14	12
38	B14	13
38	B14	14
38	B14	15
38	B14	16
38	B14	17
38	B14	18
38	B14	19
38	B14	20
38	B14	21
38	B14	22
38	B14	23
38	B14	24
38	B14	25
38	B14	26
38	B14	27
38	B14	28
38	B14	29
38	B14	30
38	B14	31
38	B14	32
38	B14	33
38	B14	34
38	B14	35
38	B14	36
38	B14	37
38	B14	38
38	B14	39
38	B14	40
39	B15	1
39	B15	2
39	B15	3
39	B15	4
39	B15	5
39	B15	6
39	B15	7
39	B15	8
39	B15	9
39	B15	10
39	B15	11
39	B15	12
39	B15	13
39	B15	14
39	B15	15
39	B15	16
39	B15	17
39	B15	18
39	B15	19
39	B15	20
39	B15	21
39	B15	22
39	B15	23
39	B15	24
39	B15	25
39	B15	26
39	B15	27
39	B15	28
39	B15	29
39	B15	30
39	B15	31
39	B15	32
39	B15	33
39	B15	34
39	B15	35
39	B15	36
39	B15	37
39	B15	38
39	B15	39
39	B15	40
40	B16	1
40	B16	2
40	B16	3
40	B16	4
40	B16	5
40	B16	6
40	B16	7
40	B16	8
40	B16	9
40	B16	10
40	B16	11
40	B16	12
40	B16	13
40	B16	14
40	B16	15
40	B16	16
40	B16	17
40	B16	18
40	B16	19
40	B16	20
40	B16	21
40	B16	22
40	B16	23
40	B16	24
40	B16	25
40	B16	26
40	B16	27
40	B16	28
40	B16	29
40	B16	30
40	B16	31
40	B16	32
40	B16	33
40	B16	34
40	B16	35
40	B16	36
40	B16	37
40	B16	38
40	B16	39
40	B16	40
41	B17	1
41	B17	2
41	B17	3
41	B17	4
41	B17	5
41	B17	6
41	B17	7
41	B17	8
41	B17	9
41	B17	10
41	B17	11
41	B17	12
41	B17	13
41	B17	14
41	B17	15
41	B17	16
41	B17	17
41	B17	18
41	B17	19
41	B17	20
41	B17	21
41	B17	22
41	B17	23
41	B17	24
41	B17	25
41	B17	26
41	B17	27
41	B17	28
41	B17	29
41	B17	30
41	B17	31
41	B17	32
41	B17	33
41	B17	34
41	B17	35
41	B17	36
41	B17	37
41	B17	38
41	B17	39
41	B17	40
42	B18	1
42	B18	2
42	B18	3
42	B18	4
42	B18	5
42	B18	6
42	B18	7
42	B18	8
42	B18	9
42	B18	10
42	B18	11
42	B18	12
42	B18	13
42	B18	14
42	B18	15
42	B18	16
42	B18	17
42	B18	18
42	B18	19
42	B18	20
42	B18	21
42	B18	22
42	B18	23
42	B18	24
42	B18	25
42	B18	26
42	B18	27
42	B18	28
42	B18	29
42	B18	30
42	B18	31
42	B18	32
42	B18	33
42	B18	34
42	B18	35
42	B18	36
42	B18	37
42	B18	38
42	B18	39
42	B18	40
43	B19	1
43	B19	2
43	B19	3
43	B19	4
43	B19	5
43	B19	6
43	B19	7
43	B19	8
43	B19	9
43	B19	10
43	B19	11
43	B19	12
43	B19	13
43	B19	14
43	B19	15
43	B19	16
43	B19	17
43	B19	18
43	B19	19
43	B19	20
43	B19	21
43	B19	22
43	B19	23
43	B19	24
43	B19	25
43	B19	26
43	B19	27
43	B19	28
43	B19	29
43	B19	30
43	B19	31
43	B19	32
43	B19	33
43	B19	34
43	B19	35
43	B19	36
43	B19	37
43	B19	38
43	B19	39
43	B19	40
44	B20	1	ACT2	0.0489923	-0.00166754
44	B20	2	ACT2	0.0492098	-0.00277889
44	B20	3	ACT2	0.0481401	-0.00517759
44	B20	4	ACT2	0.0487895	-0.00585714
44	B20	5	ACT2	0.0507459	-0.00522966
44	B20	6	ACT2	0.0524973	-0.00480713
44	B20	7	ACT2	0.0562563	-0.00237714
44	B20	8	ACT2	0.0576205	-0.0023418
44	B20	9	ACT2	0.0594658	-0.00182545
44	B20	10	ACT2	0.0647294	0.00210922
44	B20	11	ACT2	0.0684181	0.00446892
44	B20	12	ACT2	0.0725183	0.00724016
44	B20	13	ACT2	0.0756936	0.00908655
44	B20	14	ACT2	0.0762132	0.00827723
44	B20	15	ACT2	0.0770739	0.00780903
44	B20	16	ACT2	0.076319	0.00572517
44	B20	17	ACT2	0.0756965	0.00377368
44	B20	18	ACT2	0.077303	0.00405124
44	B20	19	ACT2	0.0790004	0.00441974
44	B20	20	ACT2	0.0742674	-0.0016422
44	B20	21	ACT2	0.0727711	-0.00446748
44	B20	22	ACT2	0.074309	-0.00425842
44	B20	23	ACT2	0.0739343	-0.00596207
44	B20	24	ACT2	0.0736363	-0.00758904
44	B20	25	ACT2	0.077043	-0.00551131
44	B20	26	ACT2	0.0839687	8.5474e-05
44	B20	27	ACT2	0.0889738	0.00376168
44	B20	28	ACT2	0.103668	0.0171274
44	B20	29	ACT2	0.134291	0.0464207
44	B20	30	ACT2	0.192214	0.103015
44	B20	31	ACT2	0.303171	0.212644
44	B20	32	ACT2	0.516804	0.424947
44	B20	33	ACT2	0.909453	0.816267
44	B20	34	ACT2	1.57256	1.47804
44	B20	35	ACT2	2.56818	2.47234
44	B20	36	ACT2	3.81231	3.71513
44	B20	37	ACT2	5.04451	4.94601
44	B20	38	ACT2	6.00983	5.91
44	B20	39	ACT2	6.65103	6.54987
44	B20	40	ACT2	7.0466	6.94411
45	B21	1	ACT2	0.0763071	-0.00815652
45	B21	2	ACT2	0.0777695	-0.00674644
45	B21	3	ACT2	0.0779135	-0.00665467
45	B21	4	ACT2	0.0784625	-0.00615799
45	B21	5	ACT2	0.0801072	-0.00456571
45	B21	6	ACT2	0.083933	-0.000792164
45	B21	7	ACT2	0.0859045	0.00112696
45	B21	8	ACT2	0.0871123	0.0022825
45	B21	9	ACT2	0.0884252	0.00354307
45	B21	10	ACT2	0.0906585	0.00572406
45	B21	11	ACT2	0.0915276	0.00654083
45	B21	12	ACT2	0.0910869	0.00604777
45	B21	13	ACT2	0.0897232	0.0046318
45	B21	14	ACT2	0.0883273	0.00318352
45	B21	15	ACT2	0.0858481	0.000652063
45	B21	16	ACT2	0.0851611	-8.73438e-05
45	B21	17	ACT2	0.0861329	0.000832188
45	B21	18	ACT2	0.086358	0.00100496
45	B21	19	ACT2	0.0832622	-0.00214319
45	B21	20	ACT2	0.0804448	-0.00501291
45	B21	21	ACT2	0.0808044	-0.00470565
45	B21	22	ACT2	0.084175	-0.00138734
45	B21	23	ACT2	0.0833197	-0.00229495
45	B21	24	ACT2	0.0826063	-0.00306068
45	B21	25	ACT2	0.0828456	-0.00287372
45	B21	26	ACT2	0.0832044	-0.00256722
45	B21	27	ACT2	0.0838423	-0.00198163
45	B21	28	ACT2	0.0872661	0.00138986
45	B21	29	ACT2	0.0889832	0.00305463
45	B21	30	ACT2	0.0902519	0.00427098
45	B21	31	ACT2	0.0971199	0.0110867
45	B21	32	ACT2	0.112713	0.0266278
45	B21	33	ACT2	0.142705	0.0565674
45	B21	34	ACT2	0.198123	0.111932
45	B21	35	ACT2	0.295134	0.208892
45	B21	36	ACT2	0.469262	0.382967
45	B21	37	ACT2	0.735093	0.648746
45	B21	38	ACT2	1.11368	1.02728
45	B21	39	ACT2	1.61345	1.527
45	B21	40	ACT2	2.09532	2.00881
46	B22	1	ACT2	0.0899788	-0.0195949
46	B22	2	ACT2	0.0902125	-0.0198142
46	B22	3	ACT2	0.0922068	-0.0182729
46	B22	4	ACT2	0.0955627	-0.0153701
46	B22	5	ACT2	0.0981924	-0.0131934
46	B22	6	ACT2	0.102035	-0.00980374
46	B22	7	ACT2	0.103979	-0.00831278
46	B22	8	ACT2	0.106709	-0.00603543
46	B22	9	ACT2	0.113229	3.16208e-05
46	B22	10	ACT2	0.117863	0.00421231
46	B22	11	ACT2	0.122345	0.00824148
46	B22	12	ACT2	0.124133	0.00957646
46	B22	13	ACT2	0.124768	0.00975792
46	B22	14	ACT2	0.125632	0.010169
46	B22	15	ACT2	0.125807	0.00989069
46	B22	16	ACT2	0.126718	0.0103493
46	B22	17	ACT2	0.126314	0.00949159
46	B22	18	ACT2	0.1256	0.00832494
46	B22	19	ACT2	0.125193	0.00746492
46	B22	20	ACT2	0.12454	0.00635925
46	B22	21	ACT2	0.123879	0.00524515
46	B22	22	ACT2	0.121775	0.00268804
46	B22	23	ACT2	0.121254	0.00171352
46	B22	24	ACT2	0.122931	0.00293745
46	B22	25	ACT2	0.123741	0.0032949
46	B22	26	ACT2	0.123663	0.00276335
46	B22	27	ACT2	0.121303	-4.95275e-05
46	B22	28	ACT2	0.120747	-0.00105787
46	B22	29	ACT2	0.122107	-0.000151026
46	B22	30	ACT2	0.121918	-0.00079349
46	B22	31	ACT2	0.121561	-0.00160373
46	B22	32	ACT2	0.121721	-0.00189653
46	B22	33	ACT2	0.122897	-0.00117334
46	B22	34	ACT2	0.119915	-0.00460867
46	B22	35	ACT2	0.119525	-0.00545164
46	B22	36	ACT2	0.122714	-0.00271543
46	B22	37	ACT2	0.122226	-0.00365684
46	B22	38	ACT2	0.118485	-0.00785098
46	B22	39	ACT2	0.116274	-0.0105144
46	B22	40	ACT2	0.115679	-0.0115622
47	B23	1
47	B23	2
47	B23	3
47	B23	4
47	B23	5
47	B23	6
47	B23	7
47	B23	8
47	B23	9
47	B23	10
47	B23	11
47	B23	12
47	B23	13
47	B23	14
47	B23	15
47	B23	16
47	B23	17
47	B23	18
47	B23	19
47	B23	20
47	B23	21
47	B23	22
47	B23	23
47	B23	24
47	B23	25
47	B23	26
47	B23	27
47	B23	28
47	B23	29
47	B23	30
47	B23	31
47	B23	32
47	B23	33
47	B23	34
47	B23	35
47	B23	36
47	B23	37
47	B23	38
47	B23	39
47	B23	40
48	B24	1
48	B24	2
48	B24	3
48	B24	4
48	B24	5
48	B24	6
48	B24	7
48	B24	8
48	B24	9
48	B24	10
48	B24	11
48	B24	12
48	B24	13
48	B24	14
48	B24	15
48	B24	16
48	B24	17
48	B24	18
48	B24	19
48	B24	20
48	B24	21
48	B24	22
48	B24	23
48	B24	24
48	B24	25
48	B24	26
48	B24	27
48	B24	28
48	B24	29
48	B24	30
48	B24	31
48	B24	32
48	B24	33
48	B24	34
48	B24	35
48	B24	36
48	B24	37
48	B24	38
48	B24	39
48	B24	40
49	C1	1
49	C1	2
49	C1	3
49	C1	4
49	C1	5
49	C1	6
49	C1	7
49	C1	8
49	C1	9
49	C1	10
49	C1	11
49	C1	12
49	C1	13
49	C1	14
49	C1	15
49	C1	16
49	C1	17
49	C1	18
49	C1	19
49	C1	20
49	C1	21
49	C1	22
49	C1	23
49	C1	24
49	C1	25
49	C1	26
49	C1	27
49	C1	28
49	C1	29
49	C1	30
49	C1	31
49	C1	32
49	C1	33
49	C1	34
49	C1	35
49	C1	36
[truncated: 13,404 more rows]

## Sheet: Results
Block Type	384-Well Block
Calibration Background is expired	No
Calibration Background performed on	06-16-2021
Calibration Pure Dye ABY is expired	No
Calibration Pure Dye ABY performed on	06-16-2021
Calibration Pure Dye CY5 is expired	No
Calibration Pure Dye CY5 performed on	06-16-2021
Calibration Pure Dye FAM is expired	No
Calibration Pure Dye FAM performed on	06-16-2021
Calibration Pure Dye JUN is expired	No
Calibration Pure Dye JUN performed on	06-16-2021
Calibration Pure Dye MUSTANG PURPLE is expired	No
Calibration Pure Dye MUSTANG PURPLE performed on	06-16-2021
Calibration Pure Dye NED is expired	No
Calibration Pure Dye NED performed on	06-16-2021
Calibration Pure Dye ROX is expired	No
Calibration Pure Dye ROX performed on	06-16-2021
Calibration Pure Dye SYBR is expired	No
Calibration Pure Dye SYBR performed on	06-16-2021
Calibration Pure Dye TAMRA is expired	No
Calibration Pure Dye TAMRA performed on	06-16-2021
Calibration Pure Dye VIC is expired	No
Calibration Pure Dye VIC performed on	06-16-2021
Calibration ROI is expired	No
Calibration ROI performed on	06-16-2021
Calibration Uniformity is expired	No
Calibration Uniformity performed on	06-16-2021
Chemistry	SYBR_GREEN
Date Created	2021-08-18 17:53:52 PM CEST
Experiment File Name	R:\Marieke_AMO\qPCR\pol5_allGen_CopyNumb_180821.eds
Experiment Name	pol5_allGen_CopyNumb_180821
Experiment Run End Time	2021-08-18 18:28:52 PM CEST
Experiment Type	Comparative Cт (ΔΔCт)
Instrument Name	272531281
Instrument Serial Number	272531281
Instrument Type	QuantStudio™ 5 System
Passive Reference	ROX
Post-read Stage/Step
Pre-read Stage/Step
Quantification Cycle Method	Ct
Signal Smoothing On	true
Stage where Melt Analysis is performed	Stage3
Stage/ Cycle where Ct Analysis is performed	Stage2, Step2
Well	Well Position	Omit	Sample Name	Target Name	Task	Reporter	Quencher	Quantity	Quantity Mean	Quantity SD	RQ	RQ Min	RQ Max	CT	Ct Mean	Ct SD	Delta Ct	Delta Ct Mean	Delta Ct SD	Delta Ct SE	Delta Delta Ct	Automatic Ct Threshold	Ct Threshold	Automatic Baseline	Baseline Start	Baseline End	Amp Status	Comments	Cq Conf	MTP	AMPNC	Tm1	Tm2	Tm3	Tm4
2	A2	false	Col-0.1	ACT2	UNKNOWN	SYBR	None							22.4577	22.374	0.0729589						true	0.638655	true	3	16	Amp		0.992287	N	N	81.5894
3	A3	false	Col-0.1	ACT2	UNKNOWN	SYBR	None							22.3402	22.374	0.0729589						true	0.638655	true	3	15	Amp		0.989336	N	N	81.7018
4	A4	false	Col-0.1	ACT2	UNKNOWN	SYBR	None							22.3241	22.374	0.0729589						true	0.638655	true	3	15	Amp		0.987146	N	N	81.7018
5	A5	false	Col-0.1	EVD-GAG	UNKNOWN	SYBR	None				1	0.913242	1.095	21.1293	21.1648	0.0367235		-1.20917	0.08168	0.047158	0	true	0.595843	true	3	15	Amp		0.985332	N	N	80.6853
6	A6	false	Col-0.1	EVD-GAG	UNKNOWN	SYBR	None				1	0.913242	1.095	21.1625	21.1648	0.0367235		-1.20917	0.08168	0.047158	0	true	0.595843	true	3	15	Amp		0.983174	N	N	80.6853
7	A7	false	Col-0.1	EVD-GAG	UNKNOWN	SYBR	None				1	0.913242	1.095	21.2027	21.1648	0.0367235		-1.20917	0.08168	0.047158	0	true	0.595843	true	3	15	Amp		0.969384	N	N	80.6853
8	A8	false	Col-0.1	EVD-IN	UNKNOWN	SYBR	None				1	0.919195	1.08791	21.4202	21.3993	0.0206752		-0.9747	0.0758319	0.0437815	0	true	0.733529	true	3	14	Amp		0.989699	N	N	78.6614
9	A9	false	Col-0.1	EVD-IN	UNKNOWN	SYBR	None				1	0.919195	1.08791	21.3989	21.3993	0.0206752		-0.9747	0.0758319	0.0437815	0	true	0.733529	true	3	14	Amp		0.988019	N	N	78.7789
10	A10	false	Col-0.1	EVD-IN	UNKNOWN	SYBR	None				1	0.919195	1.08791	21.3788	21.3993	0.0206752		-0.9747	0.0758319	0.0437815	0	true	0.733529	true	3	14	Amp		0.990909	N	N	78.7789
11	A11	false	Col-0.3	ACT2	UNKNOWN	SYBR	None							21.8037	21.8533	0.0936699						true	0.638655	true	3	15	Amp		0.992613	N	N	81.1408
12	A12	false	Col-0.3	ACT2	UNKNOWN	SYBR	None							21.7948	21.8533	0.0936699						true	0.638655	true	3	15	Amp		0.992706	N	N	81.1408
13	A13	false	Col-0.3	ACT2	UNKNOWN	SYBR	None							21.9613	21.8533	0.0936699						true	0.638655	true	3	15	Amp		0.991265	N	N	81.0104
15	A15	false	Col-0.3	EVD-GAG	UNKNOWN	SYBR	None				0.537835	0.476501	0.607063	21.5295	21.5389	0.0132833		-0.314408	0.0946071	0.05489	0.894766	true	0.595843	true	3	15	Amp		0.976681	N	N	80.1114
16	A16	false	Col-0.3	EVD-GAG	UNKNOWN	SYBR	None				0.537835	0.476501	0.607063	21.5483	21.5389	0.0132833		-0.314408	0.0946071	0.05489	0.894766	true	0.595843	true	3	15	Amp		0.98033	N	N	80.1114
17	A17	false	Col-0.3	EVD-IN	UNKNOWN	SYBR	None				0.491788	0.441863	0.547353	21.8767	21.9025	0.0225391		0.0491918	0.0963435	0.0556239	1.02389	true	0.733529	true	3	15	Amp		0.992313	N	N	78.275
18	A18	false	Col-0.3	EVD-IN	UNKNOWN	SYBR	None				0.491788	0.441863	0.547353	21.9124	21.9025	0.0225391		0.0491918	0.0963435	0.0556239	1.02389	true	0.733529	true	3	15	Amp		0.993596	N	N	78.275
19	A19	false	Col-0.3	EVD-IN	UNKNOWN	SYBR	None				0.491788	0.441863	0.547353	21.9184	21.9025	0.0225391		0.0491918	0.0963435	0.0556239	1.02389	true	0.733529	true	3	15	Amp		0.992926	N	N	78.275
26	B2	false	Col-0.2	ACT2	UNKNOWN	SYBR	None							21.8352	21.7828	0.0519003						true	0.638655	true	3	15	Amp		0.990181	N	N	81.5894
27	B3	false	Col-0.2	ACT2	UNKNOWN	SYBR	None							21.7315	21.7828	0.0519003						true	0.638655	true	3	15	Amp		0.990294	N	N	81.7018
28	B4	false	Col-0.2	ACT2	UNKNOWN	SYBR	None							21.7818	21.7828	0.0519003						true	0.638655	true	3	15	Amp		0.988752	N	N	81.5894
29	B5	false	Col-0.2	EVD-GAG	UNKNOWN	SYBR	None				0.452148	0.408519	0.500435	21.7807	21.7188	0.0751425		-0.0640386	0.0913238	0.0527258	1.14513	true	0.595843	true	3	15	Amp		0.975157	N	N	80.5729
30	B6	false	Col-0.2	EVD-GAG	UNKNOWN	SYBR	None				0.452148	0.408519	0.500435	21.7405	21.7188	0.0751425		-0.0640386	0.0913238	0.0527258	1.14513	true	0.595843	true	3	15	Amp		0.973092	N	N	80.5729
31	B7	false	Col-0.2	EVD-GAG	UNKNOWN	SYBR	None				0.452148	0.408519	0.500435	21.6352	21.7188	0.0751425		-0.0640386	0.0913238	0.0527258	1.14513	true	0.595843	true	3	15	Amp		0.981825	N	N	80.5729
32	B8	false	Col-0.2	EVD-IN	UNKNOWN	SYBR	None				0.467579	0.438754	0.498298	21.9323	21.9049	0.024206		0.122018	0.0572675	0.0330634	1.09672	true	0.733529	true	3	15	Amp		0.990943	N	N	78.6614
33	B9	false	Col-0.2	EVD-IN	UNKNOWN	SYBR	None				0.467579	0.438754	0.498298	21.8865	21.9049	0.024206		0.122018	0.0572675	0.0330634	1.09672	true	0.733529	true	3	14	Amp		0.989698	N	N	78.6664
34	B10	false	Col-0.2	EVD-IN	UNKNOWN	SYBR	None				0.467579	0.438754	0.498298	21.8957	21.9049	0.024206		0.122018	0.0572675	0.0330634	1.09672	true	0.733529	true	3	15	Amp		0.990913	N	N	78.6664
44	B20	false		ACT2	NTC	SYBR	None							32.6126								true	0.638655	true	3	26	Amp		0.989188	N	Y	76.4808
45	B21	false		ACT2	NTC	SYBR	None							36.9657								true	0.638655	true	3	30	Amp		0.974415	N	N	75.5036
46	B22	false		ACT2	NTC	SYBR	None							Undetermined								true	0.638655	true	3	39	No Amp		0	N	N	59.9964
50	C2	false	p5.1	ACT2	UNKNOWN	SYBR	None							21.8655	21.8594	0.0771474						true	0.638655	true	3	15	Amp		0.991478	N	N	81.5894
51	C3	false	p5.1	ACT2	UNKNOWN	SYBR	None							21.7794	21.8594	0.0771474						true	0.638655	true	3	15	Amp		0.990849	N	N	81.5894
52	C4	false	p5.1	ACT2	UNKNOWN	SYBR	None							21.9334	21.8594	0.0771474						true	0.638655	true	3	15	Amp		0.987831	N	N	81.4769
53	C5	false	p5.1	EVD-GAG	UNKNOWN	SYBR	None				0.436414	0.380763	0.500198	21.7925	21.8465	0.0955064		-0.012942	0.122773	0.070883	1.19623	true	0.595843	true	3	15	Amp		0.978821	N	N	80.5729
54	C6	false	p5.1	EVD-GAG	UNKNOWN	SYBR	None				0.436414	0.380763	0.500198	21.9568	21.8465	0.0955064		-0.012942	0.122773	0.070883	1.19623	true	0.595843	true	3	16	Amp		0.978747	N	N	80.5729
55	C7	false	p5.1	EVD-GAG	UNKNOWN	SYBR	None				0.436414	0.380763	0.500198	21.7903	21.8465	0.0955064		-0.012942	0.122773	0.070883	1.19623	true	0.595843	true	3	15	Amp		0.980705	N	N	80.5729
56	C8	false	p5.1	EVD-IN	UNKNOWN	SYBR	None				0.43926	0.395751	0.487552	22.1331	22.0716	0.0534879		0.212153	0.0938758	0.0541992	1.18685	true	0.733529	true	3	15	Amp		0.988737	N	N	78.6614
57	C9	false	p5.1	EVD-IN	UNKNOWN	SYBR	None				0.43926	0.395751	0.487552	22.0358	22.0716	0.0534879		0.212153	0.0938758	0.0541992	1.18685	true	0.733529	true	3	15	Amp		0.988085	N	N	78.6664
58	C10	false	p5.1	EVD-IN	UNKNOWN	SYBR	None				0.43926	0.395751	0.487552	22.0459	22.0716	0.0534879		0.212153	0.0938758	0.0541992	1.18685	true	0.733529	true	3	15	Amp		0.987935	N	N	78.6664
59	C11	false	p5.3	ACT2	UNKNOWN	SYBR	None							21.9745	21.9614	0.0630753						true	0.638655	true	3	16	Amp		0.992047	N	N	81.1408
60	C12	false	p5.3	ACT2	UNKNOWN	SYBR	None							22.0169	21.9614	0.0630753						true	0.638655	true	3	16	Amp		0.975397	N	N	81.1408
61	C13	false	p5.3	ACT2	UNKNOWN	SYBR	None							21.8928	21.9614	0.0630753						true	0.638655	true	3	15	Amp		0.992303	N	N	81.0104
62	C14	false	p5.3	EVD-GAG	UNKNOWN	SYBR	None				0.514161	0.467237	0.565798	21.7184	21.712	0.0586519		-0.249466	0.0861309	0.0497277	0.959707	true	0.595843	true	3	16	Amp		0.977921	N	N	80.1114
63	C15	false	p5.3	EVD-GAG	UNKNOWN	SYBR	None				0.514161	0.467237	0.565798	21.6503	21.712	0.0586519		-0.249466	0.0861309	0.0497277	0.959707	true	0.595843	true	3	15	Amp		0.985999	N	N	80.1114
64	C16	false	p5.3	EVD-GAG	UNKNOWN	SYBR	None				0.514161	0.467237	0.565798	21.7671	21.712	0.0586519		-0.249466	0.0861309	0.0497277	0.959707	true	0.595843	true	3	15	Amp		0.976984	N	N	80.1114
65	C17	false	p5.3	EVD-IN	UNKNOWN	SYBR	None				0.476777	0.443346	0.512729	22.0641	22.0553	0.0173916		0.0939128	0.0654291	0.0377755	1.06861	true	0.733529	true	3	15	Amp		0.990631	N	N	78.1629
66	C18	false	p5.3	EVD-IN	UNKNOWN	SYBR	None				0.476777	0.443346	0.512729	22.0353	22.0553	0.0173916		0.0939128	0.0654291	0.0377755	1.06861	true	0.733529	true	3	15	Amp		0.990487	N	N	78.275
67	C19	false	p5.3	EVD-IN	UNKNOWN	SYBR	None				0.476777	0.443346	0.512729	22.0666	22.0553	0.0173916		0.0939128	0.0654291	0.0377755	1.06861	true	0.733529	true	3	15	Amp		0.989902	N	N	78.1629
68	C20	false		EVD-GAG	NTC	SYBR	None							Undetermined								true	0.595843	true	3	5	No Amp		0	N	N	59.9965
69	C21	false		EVD-GAG	NTC	SYBR	None							35.8538								true	0.595843	true	3	29	Amp		0.960017	N	N	74.8294
70	C22	false		EVD-GAG	NTC	SYBR	None							Undetermined								true	0.595843	true	3	3	No Amp		0	N	N	59.9964
74	D2	false	p5.2	ACT2	UNKNOWN	SYBR	None							21.8938	21.8306	0.0567935						true	0.638655	true	3	15	Amp		0.990327	N	N	81.5894
75	D3	false	p5.2	ACT2	UNKNOWN	SYBR	None							21.8143	21.8306	0.0567935						true	0.638655	true	3	15	Amp		0.991042	N	N	81.5894
76	D4	false	p5.2	ACT2	UNKNOWN	SYBR	None							21.7838	21.8306	0.0567935						true	0.638655	true	3	15	Amp		0.990883	N	N	81.5894
77	D5	false	p5.2	EVD-GAG	UNKNOWN	SYBR	None				0.43754	0.402554	0.475566	21.8432	21.8139	0.0489927		-0.0166601	0.0750052	0.0433043	1.19251	true	0.595843	true	3	16	Amp		0.973284	N	N	80.5729
78	D6	false	p5.2	EVD-GAG	UNKNOWN	SYBR	None				0.43754	0.402554	0.475566	21.8413	21.8139	0.0489927		-0.0166601	0.0750052	0.0433043	1.19251	true	0.595843	true	3	15	Amp		0.976921	N	N	80.5729
79	D7	false	p5.2	EVD-GAG	UNKNOWN	SYBR	None				0.43754	0.402554	0.475566	21.7574	21.8139	0.0489927		-0.0166601	0.0750052	0.0433043	1.19251	true	0.595843	true	3	16	Amp		0.971769	N	N	80.5729
80	D8	false	p5.2	EVD-IN	UNKNOWN	SYBR	None				0.423847	0.380333	0.472339	22.1857	22.0943	0.0792417		0.263685	0.0974923	0.0562872	1.23838	true	0.733529	true	3	15	Amp		0.984955	N	N	78.6614
81	D9	false	p5.2	EVD-IN	UNKNOWN	SYBR	None				0.423847	0.380333	0.472339	22.0456	22.0943	0.0792417		0.263685	0.0974923	0.0562872	1.23838	true	0.733529	true	3	15	Amp		0.984817	N	N	78.6664
82	D10	false	p5.2	EVD-IN	UNKNOWN	SYBR	None				0.423847	0.380333	0.472339	22.0516	22.0943	0.0792417		0.263685	0.0974923	0.0562872	1.23838	true	0.733529	true	3	15	Amp		0.987586	N	N	78.6664
92	D20	false		EVD-IN	NTC	SYBR	None							35.652								true	0.733529	true	3	29	Amp		0.983622	N	N	74.5745
93	D21	false		EVD-IN	NTC	SYBR	None							37.6818								true	0.733529	true	3	30	Inconclusive		0.969209	N	N	74.4923
94	D22	false		EVD-IN	NTC	SYBR	None							34.3986								true	0.733529	true	3	27	Amp		0.987184	Y	Y	78.65	74.0428
98	E2	false	F2.2+	ACT2	UNKNOWN	SYBR	None							21.4186	21.3627	0.0535311						true	0.638655	true	3	14	Amp		0.990753	N	N	81.5894
99	E3	false	F2.2+	ACT2	UNKNOWN	SYBR	None							21.3576	21.3627	0.0535311						true	0.638655	true	3	14	Amp		0.990048	N	N	81.5894
100	E4	false	F2.2+	ACT2	UNKNOWN	SYBR	None							21.3119	21.3627	0.0535311						true	0.638655	true	3	14	Amp		0.991977	N	N	81.5894
101	E5	false	F2.2+	EVD-GAG	UNKNOWN	SYBR	None				4.51506	4.1905	4.86477	17.9761	17.9788	0.0405243		-3.38392	0.0671401	0.0387634	-2.17475	true	0.595843	true	3	12	Amp		0.982565	N	N	80.6853
102	E6	false	F2.2+	EVD-GAG	UNKNOWN	SYBR	None				4.51506	4.1905	4.86477	18.0206	17.9788	0.0405243		-3.38392	0.0671401	0.0387634	-2.17475	true	0.595843	true	3	12	Amp		0.97385	N	N	80.6853
103	E7	false	F2.2+	EVD-GAG	UNKNOWN	SYBR	None				4.51506	4.1905	4.86477	17.9397	17.9788	0.0405243		-3.38392	0.0671401	0.0387634	-2.17475	true	0.595843	true	3	11	Amp		0.994316	N	N	80.6853
104	E8	false	F2.2+	EVD-IN	UNKNOWN	SYBR	None				4.41737	4.14737	4.70496	18.2666	18.2448	0.0188859		-3.11789	0.0567649	0.0327732	-2.14319	true	0.733529	true	3	11	Amp		0.988975	N	N	78.6614
105	E9	false	F2.2+	EVD-IN	UNKNOWN	SYBR	None				4.41737	4.14737	4.70496	18.2343	18.2448	0.0188859		-3.11789	0.0567649	0.0327732	-2.14319	true	0.733529	true	3	12	Amp		0.988118	N	N	78.6664
106	E10	false	F2.2+	EVD-IN	UNKNOWN	SYBR	None				4.41737	4.14737	4.70496	18.2335	18.2448	0.0188859		-3.11789	0.0567649	0.0327732	-2.14319	true	0.733529	true	3	12	Amp		0.989697	N	N	78.6664
107	E11	false	F6.1+	ACT2	UNKNOWN	SYBR	None							21.9723	21.9363	0.0340696						true	0.638655	true	3	15	Amp		0.994007	N	N	81.0283
108	E12	false	F6.1+	ACT2	UNKNOWN	SYBR	None							21.9046	21.9363	0.0340696						true	0.638655	true	3	15	Amp		0.993318	N	N	81.0283
109	E13	false	F6.1+	ACT2	UNKNOWN	SYBR	None							21.9319	21.9363	0.0340696						true	0.638655	true	3	15	Amp		0.993833	N	N	80.898
110	E14	false	F6.1+	EVD-GAG	UNKNOWN	SYBR	None				4.9923	4.74762	5.24959	18.4167	18.4074	0.0297465		-3.52888	0.0452282	0.0261125	-2.3197	true	0.595843	true	3	12	Amp		0.981204	N	N	80.1114
111	E15	false	F6.1+	EVD-GAG	UNKNOWN	SYBR	None				4.9923	4.74762	5.24959	18.3741	18.4074	0.0297465		-3.52888	0.0452282	0.0261125	-2.3197	true	0.595843	true	3	12	Amp		0.98524	N	N	80.1114
112	E16	false	F6.1+	EVD-GAG	UNKNOWN	SYBR	None				4.9923	4.74762	5.24959	18.4314	18.4074	0.0297465		-3.52888	0.0452282	0.0261125	-2.3197	true	0.595843	true	3	12	Amp		0.981981	N	N	80.1114
113	E17	false	F6.1+	EVD-IN	UNKNOWN	SYBR	None				4.68031	3.98275	5.50003	18.5719	18.735	0.1412		-3.2013	0.145252	0.0838615	-2.2266	true	0.733529	true	3	12	Amp		0.993267	N	N	78.1629
114	E18	false	F6.1+	EVD-IN	UNKNOWN	SYBR	None				4.68031	3.98275	5.50003	18.8145	18.735	0.1412		-3.2013	0.145252	0.0838615	-2.2266	true	0.733529	true	3	12	Amp		0.993113	N	N	78.0508
115	E19	false	F6.1+	EVD-IN	UNKNOWN	SYBR	None				4.68031	3.98275	5.50003	18.8185	18.735	0.1412		-3.2013	0.145252	0.0838615	-2.2266	true	0.733529	true	3	12	Amp		0.99404	N	N	78.0508
122	F2	false	F4.1+	ACT2	UNKNOWN	SYBR	None							22.1293	22.0653	0.0733251						true	0.638655	true	3	15	Amp		0.985841	N	N	81.5894
123	F3	false	F4.1+	ACT2	UNKNOWN	SYBR	None							22.0814	22.0653	0.0733251						true	0.638655	true	3	15	Amp		0.983654	N	N	81.5894
124	F4	false	F4.1+	ACT2	UNKNOWN	SYBR	None							21.9853	22.0653	0.0733251						true	0.638655	true	3	15	Amp		0.992397	N	N	81.5894
125	F5	false	F4.1+	EVD-GAG	UNKNOWN	SYBR	None				6.325	5.49114	7.28549	18.1914	18.1951	0.103985		-3.87024	0.127238	0.0734607	-2.66107	true	0.595843	true	3	12	Amp		0.972747	N	N	80.6853
126	F6	false	F4.1+	EVD-GAG	UNKNOWN	SYBR	None				6.325	5.49114	7.28549	18.3009	18.1951	0.103985		-3.87024	0.127238	0.0734607	-2.66107	true	0.595843	true	3	12	Amp		0.967231	N	N	80.6853
127	F7	false	F4.1+	EVD-GAG	UNKNOWN	SYBR	None				6.325	5.49114	7.28549	18.093	18.1951	0.103985		-3.87024	0.127238	0.0734607	-2.66107	true	0.595843	true	3	12	Amp		0.969024	N	N	80.6853
128	F8	false	F4.1+	EVD-IN	UNKNOWN	SYBR	None				6.82775	6.19115	7.52981	18.3658	18.3192	0.0488149		-3.74611	0.0880878	0.0508575	-2.77141	true	0.733529	true	3	11	Amp		0.988649	N	N	78.6614
129	F9	false	F4.1+	EVD-IN	UNKNOWN	SYBR	None				6.82775	6.19115	7.52981	18.2684	18.3192	0.0488149		-3.74611	0.0880878	0.0508575	-2.77141	true	0.733529	true	3	11	Amp		0.98804	N	N	78.6664
130	F10	false	F4.1+	EVD-IN	UNKNOWN	SYBR	None				6.82775	6.19115	7.52981	18.3235	18.3192	0.0488149		-3.74611	0.0880878	0.0508575	-2.77141	true	0.733529	true	3	11	Amp		0.991728	N	N	78.554
146	G2	false	F2.3+	ACT2	UNKNOWN	SYBR	None							22.2234	22.1287	0.0892498						true	0.638655	true	3	15	Amp		0.986258	N	N	81.4769
147	G3	false	F2.3+	ACT2	UNKNOWN	SYBR	None							22.1167	22.1287	0.0892498						true	0.638655	true	3	15	Amp		0.990297	N	N	81.5894
148	G4	false	F2.3+	ACT2	UNKNOWN	SYBR	None							22.0461	22.1287	0.0892498						true	0.638655	true	3	15	Amp		0.980944	N	N	81.5894
149	G5	false	F2.3+	EVD-GAG	UNKNOWN	SYBR	None				6.42914	5.70465	7.24564	18.1975	18.2349	0.0601089		-3.8938	0.107604	0.0621252	-2.68463	true	0.595843	true	3	12	Amp		0.96887	N	N	80.6853
150	G6	false	F2.3+	EVD-GAG	UNKNOWN	SYBR	None				6.42914	5.70465	7.24564	18.3043	18.2349	0.0601089		-3.8938	0.107604	0.0621252	-2.68463	true	0.595843	true	3	12	Amp		0.96528	N	N	80.6853
151	G7	false	F2.3+	EVD-GAG	UNKNOWN	SYBR	None				6.42914	5.70465	7.24564	18.203	18.2349	0.0601089		-3.8938	0.107604	0.0621252	-2.68463	true	0.595843	true	3	12	Amp		0.985057	N	N	80.6853
152	G8	false	F2.3+	EVD-IN	UNKNOWN	SYBR	None				6.155	5.41648	6.99423	18.6146	18.5323	0.072583		-3.59646	0.115038	0.0664174	-2.62176	true	0.733529	true	3	12	Amp		0.989285	N	N	78.6614
153	G9	false	F2.3+	EVD-IN	UNKNOWN	SYBR	None				6.155	5.41648	6.99423	18.4773	18.5323	0.072583		-3.59646	0.115038	0.0664174	-2.62176	true	0.733529	true	3	11	Amp		0.993159	N	N	78.6664
154	G10	false	F2.3+	EVD-IN	UNKNOWN	SYBR	None				6.155	5.41648	6.99423	18.5049	18.5323	0.072583		-3.59646	0.115038	0.0664174	-2.62176	true	0.733529	true	3	11	Amp		0.990608	N	N	78.6664
155	G11	false	F6.2+	ACT2	UNKNOWN	SYBR	None							23.0252	22.8913	0.122807						true	0.638655	true	3	16	Amp		0.991522	N	N	80.6909
156	G12	false	F6.2+	ACT2	UNKNOWN	SYBR	None							22.7839	22.8913	0.122807						true	0.638655	true	3	16	Amp		0.992633	N	N	80.8033
157	G13	false	F6.2+	ACT2	UNKNOWN	SYBR	None							22.8648	22.8913	0.122807						true	0.638655	true	3	16	Amp		0.99511	N	N	80.6733
158	G14	false	F6.2+	EVD-GAG	UNKNOWN	SYBR	None				10.6217	9.23693	12.2142	18.2885	18.2732	0.0269335		-4.61812	0.125726	0.072588	-3.40895	true	0.595843	true	3	12	Amp		0.985626	N	N	79.8867
159	G15	false	F6.2+	EVD-GAG	UNKNOWN	SYBR	None				10.6217	9.23693	12.2142	18.2421	18.2732	0.0269335		-4.61812	0.125726	0.072588	-3.40895	true	0.595843	true	3	12	Amp		0.970711	N	N	79.8867
160	G16	false	F6.2+	EVD-GAG	UNKNOWN	SYBR	None				10.6217	9.23693	12.2142	18.289	18.2732	0.0269335		-4.61812	0.125726	0.072588	-3.40895	true	0.595843	true	3	12	Amp		0.982613	N	N	79.8867
161	G17	false	F6.2+	EVD-IN	UNKNOWN	SYBR	None				9.11257	7.65192	10.8521	18.7095	18.7287	0.0981826		-4.16256	0.157231	0.0907771	-3.18786	true	0.733529	true	3	12	Amp		0.992409	N	N	77.9386
162	G18	false	F6.2+	EVD-IN	UNKNOWN	SYBR	None				9.11257	7.65192	10.8521	18.8351	18.7287	0.0981826		-4.16256	0.157231	0.0907771	-3.18786	true	0.733529	true	3	12	Amp		0.993313	N	N	77.8265
163	G19	false	F6.2+	EVD-IN	UNKNOWN	SYBR	None				9.11257	7.65192	10.8521	18.6415	18.7287	0.0981826		-4.16256	0.157231	0.0907771	-3.18786	true	0.733529	true	3	12	Amp		0.991423	N	N	77.8265
170	H2	false	F4.2+	ACT2	UNKNOWN	SYBR	None							21.5633	21.5291	0.0388983						true	0.638655	true	3	15	Amp		0.989115	N	N	81.4769
171	H3	false	F4.2+	ACT2	UNKNOWN	SYBR	None							21.4868	21.5291	0.0388983						true	0.638655	true	3	15	Amp		0.984932	N	N	81.5894
172	H4	false	F4.2+	ACT2	UNKNOWN	SYBR	None							21.5372	21.5291	0.0388983						true	0.638655	true	3	14	Amp		0.988507	N	N	81.4769
173	H5	false	F4.2+	EVD-GAG	UNKNOWN	SYBR	None				5.14379	4.21973	6.2702	18.1206	17.9571	0.173921		-3.572	0.178218	0.102894	-2.36283	true	0.595843	true	3	12	Amp		0.959953	N	N	80.6853
174	H6	false	F4.2+	EVD-GAG	UNKNOWN	SYBR	None				5.14379	4.21973	6.2702	17.9764	17.9571	0.173921		-3.572	0.178218	0.102894	-2.36283	true	0.595843	true	3	12	Amp		0.974251	N	N	80.6853
175	H7	false	F4.2+	EVD-GAG	UNKNOWN	SYBR	None				5.14379	4.21973	6.2702	17.7744	17.9571	0.173921		-3.572	0.178218	0.102894	-2.36283	true	0.595843	true	3	11	Amp		0.975883	N	N	80.6853
176	H8	false	F4.2+	EVD-IN	UNKNOWN	SYBR	None				5.89304	5.47557	6.34234	18.0526	17.9954	0.0534787		-3.53371	0.066129	0.0381796	-2.55901	true	0.733529	true	3	11	Amp		0.988397	N	N	78.549
177	H9	false	F4.2+	EVD-IN	UNKNOWN	SYBR	None				5.89304	5.47557	6.34234	17.987	17.9954	0.0534787		-3.53371	0.066129	0.0381796	-2.55901	true	0.733529	true	3	11	Amp		0.988668	N	N	78.6664
178	H10	false	F4.2+	EVD-IN	UNKNOWN	SYBR	None				5.89304	5.47557	6.34234	17.9466	17.9954	0.0534787		-3.53371	0.066129	0.0381796	-2.55901	true	0.733529	true	3	11	Amp		0.993792	N	N	78.6664
194	I2	false	F2.1-	ACT2	UNKNOWN	SYBR	None							21.4038	21.4151	0.032588						true	0.638655	true	3	14	Amp		0.990006	N	N	81.5894
195	I3	false	F2.1-	ACT2	UNKNOWN	SYBR	None							21.4518	21.4151	0.032588						true	0.638655	true	3	14	Amp		0.989292	N	N	81.5894
196	I4	false	F2.1-	ACT2	UNKNOWN	SYBR	None							21.3896	21.4151	0.032588						true	0.638655	true	3	14	Amp		0.99154	N	N	81.5894
197	I5	false	F2.1-	EVD-GAG	UNKNOWN	SYBR	None				7.13553	6.5442	7.78029	17.4525	17.3709	0.0707087		-4.04419	0.0778569	0.0449507	-2.83502	true	0.595843	true	3	11	Amp		0.98032	N	N	80.6853
198	I6	false	F2.1-	EVD-GAG	UNKNOWN	SYBR	None				7.13553	6.5442	7.78029	17.3294	17.3709	0.0707087		-4.04419	0.0778569	0.0449507	-2.83502	true	0.595843	true	3	11	Amp		0.977743	N	N	80.6853
199	I7	false	F2.1-	EVD-GAG	UNKNOWN	SYBR	None				7.13553	6.5442	7.78029	17.3307	17.3709	0.0707087		-4.04419	0.0778569	0.0449507	-2.83502	true	0.595843	true	3	11	Amp		0.987455	N	N	80.6853
200	I8	false	F2.1-	EVD-IN	UNKNOWN	SYBR	None				6.30865	5.90474	6.74018	17.8232	17.783	0.0498417		-3.63203	0.0595498	0.0343811	-2.65733	true	0.733529	true	3	11	Amp		0.993901	N	N	78.6614
201	I9	false	F2.1-	EVD-IN	UNKNOWN	SYBR	None				6.30865	5.90474	6.74018	17.7986	17.783	0.0498417		-3.63203	0.0595498	0.0343811	-2.65733	true	0.733529	true	3	11	Amp		0.991686	N	N	78.6664
202	I10	false	F2.1-	EVD-IN	UNKNOWN	SYBR	None				6.30865	5.90474	6.74018	17.7273	17.783	0.0498417		-3.63203	0.0595498	0.0343811	-2.65733	true	0.733529	true	3	11	Amp		0.991291	N	N	78.6664
203	I11	false	F6.3+	ACT2	UNKNOWN	SYBR	None							22.8422	22.8301	0.287673						true	0.638655	true	3	16	Amp		0.992779	N	N	80.5784
204	I12	false	F6.3+	ACT2	UNKNOWN	SYBR	None							22.5365	22.8301	0.287673						true	0.638655	true	3	16	Amp		0.992947	N	N	80.6909
205	I13	false	F6.3+	ACT2	UNKNOWN	SYBR	None							23.1115	22.8301	0.287673						true	0.638655	true	3	16	Amp		0.990336	N	N	80.5609
206	I14	false	F6.3+	EVD-GAG	UNKNOWN	SYBR	None				10.1961	7.40524	14.0388	18.2822	18.2709	0.00979568		-4.55912	0.287839	0.166184	-3.34995	true	0.595843	true	3	13	Amp		0.979361	N	N	79.8867
207	I15	false	F6.3+	EVD-GAG	UNKNOWN	SYBR	None				10.1961	7.40524	14.0388	18.2647	18.2709	0.00979568		-4.55912	0.287839	0.166184	-3.34995	true	0.595843	true	3	13	Amp		0.97123	N	N	79.8867
208	I16	false	F6.3+	EVD-GAG	UNKNOWN	SYBR	None				10.1961	7.40524	14.0388	18.2659	18.2709	0.00979568		-4.55912	0.287839	0.166184	-3.34995	true	0.595843	true	3	12	Amp		0.982615	N	N	79.8867
209	I17	false	F6.3+	EVD-IN	UNKNOWN	SYBR	None				9.45858	6.54845	13.662	18.7223	18.6137	0.163577		-4.21632	0.330928	0.191061	-3.24162	true	0.733529	true	3	12	Amp		0.990822	N	N	77.8265
210	I18	false	F6.3+	EVD-IN	UNKNOWN	SYBR	None				9.45858	6.54845	13.662	18.6933	18.6137	0.163577		-4.21632	0.330928	0.191061	-3.24162	true	0.733529	true	3	12	Amp		0.992077	N	N	77.8265
211	I19	false	F6.3+	EVD-IN	UNKNOWN	SYBR	None				9.45858	6.54845	13.662	18.4256	18.6137	0.163577		-4.21632	0.330928	0.191061	-3.24162	true	0.733529	true	3	11	Amp		0.992607	N	N	77.8265
218	J2	false	F4.3+	ACT2	UNKNOWN	SYBR	None							21.8487	21.6204	0.198133						true	0.638655	true	3	15	Amp		0.991079	N	N	81.5894
219	J3	false	F4.3+	ACT2	UNKNOWN	SYBR	None							21.5193	21.6204	0.198133						true	0.638655	true	3	15	Amp		0.991361	N	N	81.7018
220	J4	false	F4.3+	ACT2	UNKNOWN	SYBR	None							21.4933	21.6204	0.198133						true	0.638655	true	3	14	Amp		0.990096	N	N	81.7018
221	J5	false	F4.3+	EVD-GAG	UNKNOWN	SYBR	None				5.94618	4.45372	7.93876	17.8559	17.8393	0.168524		-3.78114	0.26011	0.150174	-2.57196	true	0.595843	true	3	11	Amp		0.978632	N	N	80.7978
222	J6	false	F4.3+	EVD-GAG	UNKNOWN	SYBR	None				5.94618	4.45372	7.93876	17.9989	17.8393	0.168524		-3.78114	0.26011	0.150174	-2.57196	true	0.595843	true	3	12	Amp		0.972654	N	N	80.6853
223	J7	false	F4.3+	EVD-GAG	UNKNOWN	SYBR	None				5.94618	4.45372	7.93876	17.6631	17.8393	0.168524		-3.78114	0.26011	0.150174	-2.57196	true	0.595843	true	3	11	Amp		0.972536	N	N	80.7978
224	J8	false	F4.3+	EVD-IN	UNKNOWN	SYBR	None				6.70672	5.22861	8.60269	18.0205	17.9001	0.104646		-3.72031	0.22407	0.129367	-2.74561	true	0.733529	true	3	11	Amp		0.983817	N	N	78.6614
225	J9	false	F4.3+	EVD-IN	UNKNOWN	SYBR	None				6.70672	5.22861	8.60269	17.8486	17.9001	0.104646		-3.72031	0.22407	0.129367	-2.74561	true	0.733529	true	3	11	Amp		0.988593	N	N	78.7789
226	J10	false	F4.3+	EVD-IN	UNKNOWN	SYBR	None				6.70672	5.22861	8.60269	17.8312	17.9001	0.104646		-3.72031	0.22407	0.129367	-2.74561	true	0.733529	true	3	11	Amp		0.991051	N	N	78.6664
242	K2	false	F2.2-	ACT2	UNKNOWN	SYBR	None							21.7771	21.786	0.131731						true	0.638655	true	3	15	Amp		0.989633	N	N	81.5894
243	K3	false	F2.2-	ACT2	UNKNOWN	SYBR	None							21.659	21.786	0.131731						true	0.638655	true	3	15	Amp		0.993593	N	N	81.5894
244	K4	false	F2.2-	ACT2	UNKNOWN	SYBR	None							21.922	21.786	0.131731						true	0.638655	true	3	16	Amp		0.984378	N	N	81.5894
245	K5	false	F2.2-	EVD-GAG	UNKNOWN	SYBR	None				6.70834	5.78291	7.78186	17.8235	17.8309	0.0222723		-3.95513	0.133601	0.0771345	-2.74596	true	0.595843	true	3	11	Amp		0.970431	N	N	80.6853
246	K6	false	F2.2-	EVD-GAG	UNKNOWN	SYBR	None				6.70834	5.78291	7.78186	17.8559	17.8309	0.0222723		-3.95513	0.133601	0.0771345	-2.74596	true	0.595843	true	3	12	Amp		0.971496	N	N	80.6853
247	K7	false	F2.2-	EVD-GAG	UNKNOWN	SYBR	None				6.70834	5.78291	7.78186	17.8132	17.8309	0.0222723		-3.95513	0.133601	0.0771345	-2.74596	true	0.595843	true	3	12	Amp		0.973729	N	N	80.6853
248	K8	false	F2.2-	EVD-IN	UNKNOWN	SYBR	None				7.40428	5.64351	9.7144	17.69	17.9229	0.205858		-3.86306	0.244398	0.141103	-2.88836	true	0.733529	true	3	11	Amp		0.992014	N	N	78.6614
249	K9	false	F2.2-	EVD-IN	UNKNOWN	SYBR	None				7.40428	5.64351	9.7144	17.9985	17.9229	0.205858		-3.86306	0.244398	0.141103	-2.88836	true	0.733529	true	3	11	Amp		0.992155	N	N	78.6664
250	K10	false	F2.2-	EVD-IN	UNKNOWN	SYBR	None				7.40428	5.64351	9.7144	18.0803	17.9229	0.205858		-3.86306	0.244398	0.141103	-2.88836	true	0.733529	true	3	11	Amp		0.98942	N	N	78.554
251	K11	false	F6.1-	ACT2	UNKNOWN	SYBR	None							22.5611	22.6152	0.128375						true	0.638655	true	3	15	Amp		0.993328	N	N	80.8033
252	K12	false	F6.1-	ACT2	UNKNOWN	SYBR	None							22.5226	22.6152	0.128375						true	0.638655	true	3	16	Amp		0.992558	N	N	80.8033
253	K13	false	F6.1-	ACT2	UNKNOWN	SYBR	None							22.7617	22.6152	0.128375						true	0.638655	true	3	16	Amp		0.994165	N	N	80.6733
254	K14	false	F6.1-	EVD-GAG	UNKNOWN	SYBR	None				12.2047	10.48	14.2131	17.7458	17.7966	0.0481719		-4.81853	0.137115	0.0791636	-3.60936	true	0.595843	true	3	12	Amp		0.975746	N	N	79.999
255	K15	false	F6.1-	EVD-GAG	UNKNOWN	SYBR	None				12.2047	10.48	14.2131	17.8416	17.7966	0.0481719		-4.81853	0.137115	0.0791636	-3.60936	true	0.595843	true	3	12	Amp		0.988824	N	N	79.999
256	K16	false	F6.1-	EVD-GAG	UNKNOWN	SYBR	None				12.2047	10.48	14.2131	17.8026	17.7966	0.0481719		-4.81853	0.137115	0.0791636	-3.60936	true	0.595843	true	3	12	Amp		0.980586	N	N	79.999
257	K17	false	F6.1-	EVD-IN	UNKNOWN	SYBR	None				11.9791	10.3409	13.8768	18.0948	18.058	0.0321995		-4.55715	0.132351	0.0764131	-3.58245	true	0.733529	true	3	11	Amp		0.990542	N	N	77.9386
258	K18	false	F6.1-	EVD-IN	UNKNOWN	SYBR	None				11.9791	10.3409	13.8768	18.0351	18.058	0.0321995		-4.55715	0.132351	0.0764131	-3.58245	true	0.733529	true	3	11	Amp		0.987977	N	N	77.9386
259	K19	false	F6.1-	EVD-IN	UNKNOWN	SYBR	None				11.9791	10.3409	13.8768	18.0441	18.058	0.0321995		-4.55715	0.132351	0.0764131	-3.58245	true	0.733529	true	3	11	Amp		0.991224	N	N	77.9386
267	L3	false	F4.1-	ACT2	UNKNOWN	SYBR	None							21.9032	21.9079	0.00661807						true	0.638655	true	3	15	Amp		0.991244	N	N	81.027
268	L4	false	F4.1-	ACT2	UNKNOWN	SYBR	None							21.9125	21.9079	0.00661807						true	0.638655	true	3	15	Amp		0.993911	N	N	81.1395
269	L5	false	F4.1-	EVD-GAG	UNKNOWN	SYBR	None				8.03565	4.5258	14.2675	17.6679	17.6923	0.450699		-4.21559	0.450747	0.260253	-3.00642	true	0.595843	true	3	12	Amp		0.975137	N	N	80.1231
270	L6	false	F4.1-	EVD-GAG	UNKNOWN	SYBR	None				8.03565	4.5258	14.2675	18.1546	17.6923	0.450699		-4.21559	0.450747	0.260253	-3.00642	true	0.595843	true	3	12	Amp		0.969276	N	N	79.8983
271	L7	false	F4.1-	EVD-GAG	UNKNOWN	SYBR	None				8.03565	4.5258	14.2675	17.2542	17.6923	0.450699		-4.21559	0.450747	0.260253	-3.00642	true	0.595843	true	3	11	Amp		0.977602	N	N	80.348
272	L8	false	F4.1-	EVD-IN	UNKNOWN	SYBR	None				12.5759	10.9081	14.4988	17.4061	17.2806	0.111423		-4.62729	0.11162	0.0645002	-3.65259	true	0.733529	true	3	10	Amp		0.990399	N	N	78.3241
273	L9	false	F4.1-	EVD-IN	UNKNOWN	SYBR	None				12.5759	10.9081	14.4988	17.1932	17.2806	0.111423		-4.62729	0.11162	0.0645002	-3.65259	true	0.733529	true	3	10	Amp		0.987667	N	N	78.329
274	L10	false	F4.1-	EVD-IN	UNKNOWN	SYBR	None				12.5759	10.9081	14.4988	17.2424	17.2806	0.111423		-4.62729	0.11162	0.0645002	-3.65259	true	0.733529	true	3	11	Amp		0.980834	N	N	78.4415
290	M2	false	F2.3-	ACT2	UNKNOWN	SYBR	None							21.9538	21.9504	0.0342062						true	0.638655	true	3	16	Amp		0.989083	N	N	81.7018
291	M3	false	F2.3-	ACT2	UNKNOWN	SYBR	None							21.9146	21.9504	0.0342062						true	0.638655	true	3	15	Amp		0.989928	N	N	81.5894
292	M4	false	F2.3-	ACT2	UNKNOWN	SYBR	None							21.9827	21.9504	0.0342062						true	0.638655	true	3	15	Amp		0.980086	N	N	81.7018
293	M5	false	F2.3-	EVD-GAG	UNKNOWN	SYBR	None				6.14818	4.94264	7.64775	18.218	18.1211	0.137109		-3.82933	0.141311	0.0989415	-2.62016	true	0.595843	true	3	13	Amp		0.948235	N	N	80.6853
295	M7	false	F2.3-	EVD-GAG	UNKNOWN	SYBR	None				6.14818	4.94264	7.64775	18.0241	18.1211	0.137109		-3.82933	0.141311	0.0989415	-2.62016	true	0.595843	true	3	12	Amp		0.96479	N	N	80.6853
296	M8	false	F2.3-	EVD-IN	UNKNOWN	SYBR	None				6.70786	6.25168	7.19733	18.2914	18.2298	0.0533657		-3.72055	0.0633874	0.0365967	-2.74585	true	0.733529	true	3	11	Amp		0.988864	N	N	78.6614
297	M9	false	F2.3-	EVD-IN	UNKNOWN	SYBR	None				6.70786	6.25168	7.19733	18.1979	18.2298	0.0533657		-3.72055	0.0633874	0.0365967	-2.74585	true	0.733529	true	3	11	Amp		0.986475	N	N	78.6664
298	M10	false	F2.3-	EVD-IN	UNKNOWN	SYBR	None				6.70786	6.25168	7.19733	18.2001	18.2298	0.0533657		-3.72055	0.0633874	0.0365967	-2.74585	true	0.733529	true	3	12	Amp		0.987573	N	N	78.6664
299	M11	false	F6.2-	ACT2	UNKNOWN	SYBR	None							23.6642	23.743	0.111456						true	0.638655	true	3	16	Amp		0.992515	N	N	80.3535
300	M12	false	F6.2-	ACT2	UNKNOWN	SYBR	None							23.8218	23.743	0.111456						true	0.638655	true	3	17	Amp		0.994098	N	N	80.3535
302	M14	false	F6.2-	EVD-GAG	UNKNOWN	SYBR	None				24.8756	18.3522	33.7179	17.807	17.8972	0.195946		-5.84583	0.225427	0.137875	-4.63666	true	0.595843	true	3	12	Amp		0.97889	N	N	79.6619
303	M15	false	F6.2-	EVD-GAG	UNKNOWN	SYBR	None				24.8756	18.3522	33.7179	17.7626	17.8972	0.195946		-5.84583	0.225427	0.137875	-4.63666	true	0.595843	true	3	12	Amp		0.982634	N	N	79.6619
304	M16	false	F6.2-	EVD-GAG	UNKNOWN	SYBR	None				24.8756	18.3522	33.7179	18.122	17.8972	0.195946		-5.84583	0.225427	0.137875	-4.63666	true	0.595843	true	3	12	Amp		0.978439	N	N	79.4372
305	M17	false	F6.2-	EVD-IN	UNKNOWN	SYBR	None				24.9183	19.9602	31.108	18.247	18.1292	0.108225		-5.61383	0.155355	0.100576	-4.63913	true	0.733529	true	3	11	Amp		0.990549	N	N	77.4901
306	M18	false	F6.2-	EVD-IN	UNKNOWN	SYBR	None				24.9183	19.9602	31.108	18.1064	18.1292	0.108225		-5.61383	0.155355	0.100576	-4.63913	true	0.733529	true	3	11	Amp		0.988465	N	N	77.6022
307	M19	false	F6.2-	EVD-IN	UNKNOWN	SYBR	None				24.9183	19.9602	31.108	18.0342	18.1292	0.108225		-5.61383	0.155355	0.100576	-4.63913	true	0.733529	true	3	11	Amp		0.990257	N	N	77.6022
314	N2	false	F4.2-	ACT2	UNKNOWN	SYBR	None							22.7635	22.1901	0.499036						true	0.638655	true	3	16	Amp		0.991388	N	N	80.8021
315	N3	false	F4.2-	ACT2	UNKNOWN	SYBR	None							21.8545	22.1901	0.499036						true	0.638655	true	3	15	Amp		0.986338	N	N	81.1395
316	N4	false	F4.2-	ACT2	UNKNOWN	SYBR	None							21.9522	22.1901	0.499036						true	0.638655	true	3	15	Amp		0.992585	N	N	81.1395
317	N5	false	F4.2-	EVD-GAG	UNKNOWN	SYBR	None				10.617	5.25928	21.4326	17.4876	17.5726	0.388154		-4.61747	0.632219	0.365012	-3.4083	true	0.595843	true	3	12	Amp		0.971758	N	N	80.2356
318	N6	false	F4.2-	EVD-GAG	UNKNOWN	SYBR	None				10.617	5.25928	21.4326	17.9962	17.5726	0.388154		-4.61747	0.632219	0.365012	-3.4083	true	0.595843	true	3	12	Amp		0.97973	N	N	80.0107
319	N7	false	F4.2-	EVD-GAG	UNKNOWN	SYBR	None				10.617	5.25928	21.4326	17.234	17.5726	0.388154		-4.61747	0.632219	0.365012	-3.4083	true	0.595843	true	3	11	Amp		0.98095	N	N	80.348
320	N8	false	F4.2-	EVD-IN	UNKNOWN	SYBR	None				14.4658	8.15253	25.6681	17.5101	17.3608	0.131684		-4.82928	0.516118	0.297981	-3.85458	true	0.733529	true	3	11	Amp		0.990964	N	N	78.2117
321	N9	false	F4.2-	EVD-IN	UNKNOWN	SYBR	None				14.4658	8.15253	25.6681	17.2612	17.3608	0.131684		-4.82928	0.516118	0.297981	-3.85458	true	0.733529	true	3	10	Amp		0.989443	N	N	78.4415
322	N10	false	F4.2-	EVD-IN	UNKNOWN	SYBR	None				14.4658	8.15253	25.6681	17.311	17.3608	0.131684		-4.82928	0.516118	0.297981	-3.85458	true	0.733529	true	3	11	Amp		0.990861	N	N	78.329
347	O11	false	F6.3-	ACT2	UNKNOWN	SYBR	None							23.4542	23.4459	0.0703677						true	0.638655	true	3	17	Amp		0.991515	N	N	80.6909
348	O12	false	F6.3-	ACT2	UNKNOWN	SYBR	None							23.3718	23.4459	0.0703677						true	0.638655	true	3	17	Amp		0.990533	N	N	80.6909
349	O13	false	F6.3-	ACT2	UNKNOWN	SYBR	None							23.5118	23.4459	0.0703677						true	0.638655	true	3	16	Amp		0.991999	N	N	80.5609
350	O14	false	F6.3-	EVD-GAG	UNKNOWN	SYBR	None				15.3668	13.8528	17.0461	18.2246	18.295	0.0613339		-5.15092	0.0933459	0.0538933	-3.94174	true	0.595843	true	3	12	Amp		0.978445	N	N	79.8867
351	O15	false	F6.3-	EVD-GAG	UNKNOWN	SYBR	None				15.3668	13.8528	17.0461	18.3234	18.295	0.0613339		-5.15092	0.0933459	0.0538933	-3.94174	true	0.595843	true	3	12	Amp		0.97695	N	N	79.8867
352	O16	false	F6.3-	EVD-GAG	UNKNOWN	SYBR	None				15.3668	13.8528	17.0461	18.337	18.295	0.0613339		-5.15092	0.0933459	0.0538933	-3.94174	true	0.595843	true	3	12	Amp		0.978899	N	N	79.8867
353	O17	false	F6.3-	EVD-IN	UNKNOWN	SYBR	None				12.0862	10.3482	14.1161	18.7431	18.8759	0.120714		-4.56999	0.139727	0.0806713	-3.59529	true	0.733529	true	3	12	Amp		0.989754	N	N	77.8265
354	O18	false	F6.3-	EVD-IN	UNKNOWN	SYBR	None				12.0862	10.3482	14.1161	18.9058	18.8759	0.120714		-4.56999	0.139727	0.0806713	-3.59529	true	0.733529	true	3	12	Amp		0.994081	N	N	77.8265
355	O19	false	F6.3-	EVD-IN	UNKNOWN	SYBR	None				12.0862	10.3482	14.1161	18.9789	18.8759	0.120714		-4.56999	0.139727	0.0806713	-3.59529	true	0.733529	true	3	12	Amp		0.992544	N	N	77.8265
362	P2	false	F4.3-	ACT2	UNKNOWN	SYBR	None							22.4464	22.0177	0.373462						true	0.638655	true	3	16	Amp		0.993505	N	N	81.027
363	P3	false	F4.3-	ACT2	UNKNOWN	SYBR	None							21.8437	22.0177	0.373462						true	0.638655	true	3	15	Amp		0.991906	N	N	81.252
364	P4	false	F4.3-	ACT2	UNKNOWN	SYBR	None							21.763	22.0177	0.373462						true	0.638655	true	3	15	Amp		0.991438	N	N	81.3644
365	P5	false	F4.3-	EVD-GAG	UNKNOWN	SYBR	None				8.43548	5.17005	13.7634	17.7846	17.7321	0.0743403		-4.28564	0.380789	0.221934	-3.07647	true	0.595843	true	3	13	Amp		0.957388	N	N	80.4604
367	P7	false	F4.3-	EVD-GAG	UNKNOWN	SYBR	None				8.43548	5.17005	13.7634	17.6795	17.7321	0.0743403		-4.28564	0.380789	0.221934	-3.07647	true	0.595843	true	3	12	Amp		0.971319	N	N	80.348
368	P8	false	F4.3-	EVD-IN	UNKNOWN	SYBR	None				9.92183	6.50197	15.1404	17.774	17.7324	0.0721716		-4.28531	0.380372	0.219608	-3.31061	true	0.733529	true	3	11	Amp		0.99294	N	N	78.4366
369	P9	false	F4.3-	EVD-IN	UNKNOWN	SYBR	None				9.92183	6.50197	15.1404	17.6491	17.7324	0.0721716		-4.28531	0.380372	0.219608	-3.31061	true	0.733529	true	3	11	Amp		0.99327	N	N	78.4415
370	P10	false	F4.3-	EVD-IN	UNKNOWN	SYBR	None				9.92183	6.50197	15.1404	17.7742	17.7324	0.0721716		-4.28531	0.380372	0.219608	-3.31061	true	0.733529	true	3	11	Amp		0.994358	N	N	78.4415
Analysis Type	Singleplex
Endogenous Control	ACT2
RQ Min/Max Confidence Level	95.0
Reference Sample	Col-0.1

## Sheet: ForPy
Well	Sample	Target	CT	Content
2	Col-0.1	ACT2	22.4577	gDNA
3	Col-0.1	ACT2	22.3402	gDNA
4	Col-0.1	ACT2	22.3241	gDNA
5	Col-0.1	EVD-GAG	21.1293	gDNA
6	Col-0.1	EVD-GAG	21.1625	gDNA
7	Col-0.1	EVD-GAG	21.2027	gDNA
8	Col-0.1	EVD-IN	21.4202	gDNA
9	Col-0.1	EVD-IN	21.3989	gDNA
10	Col-0.1	EVD-IN	21.3788	gDNA
11	Col-0.3	ACT2	21.8037	gDNA
12	Col-0.3	ACT2	21.7948	gDNA
13	Col-0.3	ACT2	21.9613	gDNA
15	Col-0.3	EVD-GAG	21.5295	gDNA
16	Col-0.3	EVD-GAG	21.5483	gDNA
17	Col-0.3	EVD-IN	21.8767	gDNA
18	Col-0.3	EVD-IN	21.9124	gDNA
19	Col-0.3	EVD-IN	21.9184	gDNA
26	Col-0.2	ACT2	21.8352	gDNA
27	Col-0.2	ACT2	21.7315	gDNA
28	Col-0.2	ACT2	21.7818	gDNA
29	Col-0.2	EVD-GAG	21.7807	gDNA
30	Col-0.2	EVD-GAG	21.7405	gDNA
31	Col-0.2	EVD-GAG	21.6352	gDNA
32	Col-0.2	EVD-IN	21.9323	gDNA
33	Col-0.2	EVD-IN	21.8865	gDNA
34	Col-0.2	EVD-IN	21.8957	gDNA
44		ACT2	32.6126	water
45		ACT2	36.9657	water
46		ACT2		water
50	p5.1	ACT2	21.8655	gDNA
51	p5.1	ACT2	21.7794	gDNA
52	p5.1	ACT2	21.9334	gDNA
53	p5.1	EVD-GAG	21.7925	gDNA
54	p5.1	EVD-GAG	21.9568	gDNA
55	p5.1	EVD-GAG	21.7903	gDNA
56	p5.1	EVD-IN	22.1331	gDNA
57	p5.1	EVD-IN	22.0358	gDNA
58	p5.1	EVD-IN	22.0459	gDNA
59	p5.3	ACT2	21.9745	gDNA
60	p5.3	ACT2	22.0169	gDNA
61	p5.3	ACT2	21.8928	gDNA
62	p5.3	EVD-GAG	21.7184	gDNA
63	p5.3	EVD-GAG	21.6503	gDNA
64	p5.3	EVD-GAG	21.7671	gDNA
65	p5.3	EVD-IN	22.0641	gDNA
66	p5.3	EVD-IN	22.0353	gDNA
67	p5.3	EVD-IN	22.0666	gDNA
68		EVD-GAG		water
69		EVD-GAG	35.8538	water
70		EVD-GAG		water
74	p5.2	ACT2	21.8938	gDNA
75	p5.2	ACT2	21.8143	gDNA
76	p5.2	ACT2	21.7838	gDNA
77	p5.2	EVD-GAG	21.8432	gDNA
78	p5.2	EVD-GAG	21.8413	gDNA
79	p5.2	EVD-GAG	21.7574	gDNA
80	p5.2	EVD-IN	22.1857	gDNA
81	p5.2	EVD-IN	22.0456	gDNA
82	p5.2	EVD-IN	22.0516	gDNA
92		EVD-IN	35.652	water
93		EVD-IN	37.6818	water
94		EVD-IN	34.3986	water
98	F2.2+	ACT2	21.4186	gDNA
99	F2.2+	ACT2	21.3576	gDNA
100	F2.2+	ACT2	21.3119	gDNA
101	F2.2+	EVD-GAG	17.9761	gDNA
102	F2.2+	EVD-GAG	18.0206	gDNA
103	F2.2+	EVD-GAG	17.9397	gDNA
104	F2.2+	EVD-IN	18.2666	gDNA
105	F2.2+	EVD-IN	18.2343	gDNA
106	F2.2+	EVD-IN	18.2335	gDNA
107	F6.1+	ACT2	21.9723	gDNA
108	F6.1+	ACT2	21.9046	gDNA
109	F6.1+	ACT2	21.9319	gDNA
110	F6.1+	EVD-GAG	18.4167	gDNA
111	F6.1+	EVD-GAG	18.3741	gDNA
112	F6.1+	EVD-GAG	18.4314	gDNA
113	F6.1+	EVD-IN	18.5719	gDNA
114	F6.1+	EVD-IN	18.8145	gDNA
115	F6.1+	EVD-IN	18.8185	gDNA
122	F4.1+	ACT2	22.1293	gDNA
123	F4.1+	ACT2	22.0814	gDNA
124	F4.1+	ACT2	21.9853	gDNA
125	F4.1+	EVD-GAG	18.1914	gDNA
126	F4.1+	EVD-GAG	18.3009	gDNA
127	F4.1+	EVD-GAG	18.093	gDNA
128	F4.1+	EVD-IN	18.3658	gDNA
129	F4.1+	EVD-IN	18.2684	gDNA
130	F4.1+	EVD-IN	18.3235	gDNA
146	F2.3+	ACT2	22.2234	gDNA
147	F2.3+	ACT2	22.1167	gDNA
148	F2.3+	ACT2	22.0461	gDNA
149	F2.3+	EVD-GAG	18.1975	gDNA
150	F2.3+	EVD-GAG	18.3043	gDNA
151	F2.3+	EVD-GAG	18.203	gDNA
152	F2.3+	EVD-IN	18.6146	gDNA
153	F2.3+	EVD-IN	18.4773	gDNA
154	F2.3+	EVD-IN	18.5049	gDNA
155	F6.2+	ACT2	23.0252	gDNA
156	F6.2+	ACT2	22.7839	gDNA
157	F6.2+	ACT2	22.8648	gDNA
158	F6.2+	EVD-GAG	18.2885	gDNA
159	F6.2+	EVD-GAG	18.2421	gDNA
160	F6.2+	EVD-GAG	18.289	gDNA
161	F6.2+	EVD-IN	18.7095	gDNA
162	F6.2+	EVD-IN	18.8351	gDNA
163	F6.2+	EVD-IN	18.6415	gDNA
170	F4.2+	ACT2	21.5633	gDNA
171	F4.2+	ACT2	21.4868	gDNA
172	F4.2+	ACT2	21.5372	gDNA
173	F4.2+	EVD-GAG	18.1206	gDNA
174	F4.2+	EVD-GAG	17.9764	gDNA
175	F4.2+	EVD-GAG	17.7744	gDNA
176	F4.2+	EVD-IN	18.0526	gDNA
177	F4.2+	EVD-IN	17.987	gDNA
178	F4.2+	EVD-IN	17.9466	gDNA
194	F2.1-	ACT2	21.4038	gDNA
195	F2.1-	ACT2	21.4518	gDNA
196	F2.1-	ACT2	21.3896	gDNA
197	F2.1-	EVD-GAG	17.4525	gDNA
198	F2.1-	EVD-GAG	17.3294	gDNA
199	F2.1-	EVD-GAG	17.3307	gDNA
200	F2.1-	EVD-IN	17.8232	gDNA
201	F2.1-	EVD-IN	17.7986	gDNA
202	F2.1-	EVD-IN	17.7273	gDNA
203	F6.3+	ACT2	22.8422	gDNA
204	F6.3+	ACT2	22.5365	gDNA
205	F6.3+	ACT2	23.1115	gDNA
206	F6.3+	EVD-GAG	18.2822	gDNA
207	F6.3+	EVD-GAG	18.2647	gDNA
208	F6.3+	EVD-GAG	18.2659	gDNA
209	F6.3+	EVD-IN	18.7223	gDNA
210	F6.3+	EVD-IN	18.6933	gDNA
211	F6.3+	EVD-IN	18.4256	gDNA
218	F4.3+	ACT2	21.8487	gDNA
219	F4.3+	ACT2	21.5193	gDNA
220	F4.3+	ACT2	21.4933	gDNA
221	F4.3+	EVD-GAG	17.8559	gDNA
222	F4.3+	EVD-GAG	17.9989	gDNA
223	F4.3+	EVD-GAG	17.6631	gDNA
224	F4.3+	EVD-IN	18.0205	gDNA
225	F4.3+	EVD-IN	17.8486	gDNA
226	F4.3+	EVD-IN	17.8312	gDNA
242	F2.2-	ACT2	21.7771	gDNA
243	F2.2-	ACT2	21.659	gDNA
244	F2.2-	ACT2	21.922	gDNA
245	F2.2-	EVD-GAG	17.8235	gDNA
246	F2.2-	EVD-GAG	17.8559	gDNA
247	F2.2-	EVD-GAG	17.8132	gDNA
248	F2.2-	EVD-IN	17.69	gDNA
249	F2.2-	EVD-IN	17.9985	gDNA
250	F2.2-	EVD-IN	18.0803	gDNA
251	F6.1-	ACT2	22.5611	gDNA
252	F6.1-	ACT2	22.5226	gDNA
253	F6.1-	ACT2	22.7617	gDNA
254	F6.1-	EVD-GAG	17.7458	gDNA
255	F6.1-	EVD-GAG	17.8416	gDNA
256	F6.1-	EVD-GAG	17.8026	gDNA
257	F6.1-	EVD-IN	18.0948	gDNA
258	F6.1-	EVD-IN	18.0351	gDNA
259	F6.1-	EVD-IN	18.0441	gDNA
267	F4.1-	ACT2	21.9032	gDNA
268	F4.1-	ACT2	21.9125	gDNA
269	F4.1-	EVD-GAG	17.6679	gDNA
270	F4.1-	EVD-GAG	18.1546	gDNA
271	F4.1-	EVD-GAG	17.2542	gDNA
272	F4.1-	EVD-IN	17.4061	gDNA
273	F4.1-	EVD-IN	17.1932	gDNA
274	F4.1-	EVD-IN	17.2424	gDNA
290	F2.3-	ACT2	21.9538	gDNA
291	F2.3-	ACT2	21.9146	gDNA
292	F2.3-	ACT2	21.9827	gDNA
293	F2.3-	EVD-GAG	18.218	gDNA
295	F2.3-	EVD-GAG	18.0241	gDNA
296	F2.3-	EVD-IN	18.2914	gDNA
297	F2.3-	EVD-IN	18.1979	gDNA
298	F2.3-	EVD-IN	18.2001	gDNA
299	F6.2-	ACT2	23.6642	gDNA
300	F6.2-	ACT2	23.8218	gDNA
302	F6.2-	EVD-GAG	17.807	gDNA
303	F6.2-	EVD-GAG	17.7626	gDNA
304	F6.2-	EVD-GAG	18.122	gDNA
305	F6.2-	EVD-IN	18.247	gDNA
306	F6.2-	EVD-IN	18.1064	gDNA
307	F6.2-	EVD-IN	18.0342	gDNA
314	F4.2-	ACT2	22.7635	gDNA
315	F4.2-	ACT2	21.8545	gDNA
316	F4.2-	ACT2	21.9522	gDNA
317	F4.2-	EVD-GAG	17.4876	gDNA
318	F4.2-	EVD-GAG	17.9962	gDNA
319	F4.2-	EVD-GAG	17.234	gDNA
320	F4.2-	EVD-IN	17.5101	gDNA
321	F4.2-	EVD-IN	17.2612	gDNA
322	F4.2-	EVD-IN	17.311	gDNA
347	F6.3-	ACT2	23.4542	gDNA
348	F6.3-	ACT2	23.3718	gDNA
349	F6.3-	ACT2	23.5118	gDNA
350	F6.3-	EVD-GAG	18.2246	gDNA
351	F6.3-	EVD-GAG	18.3234	gDNA
352	F6.3-	EVD-GAG	18.337	gDNA
353	F6.3-	EVD-IN	18.7431	gDNA
354	F6.3-	EVD-IN	18.9058	gDNA
355	F6.3-	EVD-IN	18.9789	gDNA
362	F4.3-	ACT2	22.4464	gDNA
363	F4.3-	ACT2	21.8437	gDNA
364	F4.3-	ACT2	21.763	gDNA
365	F4.3-	EVD-GAG	17.7846	gDNA
367	F4.3-	EVD-GAG	17.6795	gDNA
368	F4.3-	EVD-IN	17.774	gDNA
369	F4.3-	EVD-IN	17.6491	gDNA
370	F4.3-	EVD-IN	17.7742	gDNA

## Sheet: ForR
	Reporter	Target	Content	Sample	Mean Control	Mean	dCT	Fold Change	SE	CN	Me-SE	Me-Norm	SE_up	SE_val_up	Me+Se	Me+Norm	SE_low	SE_val_low	Genotype
0	SYBR	EVD-GAG	gDNA	Col-0.1	22.374	21.1647	-1.20933	2.31231	0.0214035	2	21.1433	-1.23074	2.34687	2.02989	21.1861	-1.18793	2.27826	1.97055	WT
4	SYBR	EVD-GAG	gDNA	Col-0.2	21.7827	21.719	-0.0636667	1.04512	0.0118369	1.80792	21.7072	-0.0755035	1.05373	1.82282	21.7308	-0.0518298	1.03658	1.79315	WT
2	SYBR	EVD-GAG	gDNA	Col-0.3	21.8533	21.539	-0.314333	1.24344	0.0435584	2.15099	21.4954	-0.357892	1.28155	2.21692	21.5826	-0.270775	1.20646	2.08702	WT
24	SYBR	EVD-GAG	gDNA	F2_1-	21.4153	17.371	-4.04433	16.4993	0.0137477	28.5417	17.3573	-4.05808	16.6573	28.815	17.3847	-4.03059	16.3428	28.271	mutant
30	SYBR	EVD-GAG	gDNA	F2_2-	21.786	17.8307	-3.95533	15.5122	0.00734847	26.8342	17.8233	-3.96268	15.5914	26.9712	17.838	-3.94798	15.4334	26.6978	mutant
12	SYBR	EVD-GAG	gDNA	F2_2+	21.363	17.979	-3.384	10.4396	0.0127845	18.0593	17.9662	-3.39678	10.5326	18.22	17.9918	-3.37122	10.3475	17.8999	WT
36	SYBR	EVD-GAG	gDNA	F2_3-	21.9507	18.121	-3.82967	14.2182	0.0410041	24.5957	18.08	-3.87067	14.6281	25.3048	18.162	-3.78866	13.8198	23.9065	mutant
18	SYBR	EVD-GAG	gDNA	F2_3+	22.1287	18.2347	-3.894	14.8666	0.0288444	25.7173	18.2058	-3.92284	15.1668	26.2366	18.2635	-3.86516	14.5723	25.2082	WT
34	SYBR	EVD-GAG	gDNA	F4_1-	21.908	17.6923	-4.21567	18.5798	0.0129914	32.1408	17.6793	-4.22866	18.7479	32.4315	17.7053	-4.20268	18.4133	31.8527	mutant
16	SYBR	EVD-GAG	gDNA	F4_1+	22.065	18.195	-3.87	14.6213	0.118823	25.293	18.0762	-3.98882	15.8765	27.4644	18.3138	-3.75118	13.4653	23.2933	WT
40	SYBR	EVD-GAG	gDNA	F4_2-	22.1903	17.5727	-4.61767	24.5503	0.0234307	42.4689	17.5492	-4.6411	24.9522	43.1642	17.5961	-4.59424	24.1548	41.7847	mutant
22	SYBR	EVD-GAG	gDNA	F4_2+	21.529	17.957	-3.572	11.8927	0.0111704	20.5728	17.9458	-3.58317	11.9851	20.7327	17.9682	-3.56083	11.8009	20.4141	WT
44	SYBR	EVD-GAG	gDNA	F4_3-	22.0177	17.732	-4.28567	19.5036	0.0792002	33.7387	17.6528	-4.36487	20.6042	35.6427	17.8112	-4.20647	18.4617	31.9365	mutant
28	SYBR	EVD-GAG	gDNA	F4_3+	21.6203	17.8393	-3.781	13.7466	0.0306721	23.7798	17.8087	-3.81167	14.042	24.2908	17.87	-3.75033	13.4574	23.2796	WT
32	SYBR	EVD-GAG	gDNA	F6_1-	22.6153	17.797	-4.81833	28.2139	0.0347099	48.8065	17.7623	-4.85304	28.9009	49.9949	17.8317	-4.78362	27.5432	47.6462	mutant
14	SYBR	EVD-GAG	gDNA	F6_1+	21.9363	18.4073	-3.529	11.5434	0.0421162	19.9687	18.3652	-3.57112	11.8854	20.5602	18.4494	-3.48688	11.2113	19.3942	WT
38	SYBR	EVD-GAG	gDNA	F6_2-	23.743	17.8973	-5.84567	57.507	0.260381	99.4799	17.637	-6.10605	68.8816	119.157	18.1577	-5.58529	48.0108	83.0526	mutant
20	SYBR	EVD-GAG	gDNA	F6_2+	22.8913	18.273	-4.61833	24.5616	0.0644058	42.4885	18.2086	-4.68274	25.683	44.4283	18.3374	-4.55393	23.4892	40.6334	WT
42	SYBR	EVD-GAG	gDNA	F6_3-	23.446	18.295	-5.151	35.5308	0.0600777	61.4639	18.2349	-5.21108	37.0417	64.0774	18.3551	-5.09092	34.0816	58.9569	mutant
26	SYBR	EVD-GAG	gDNA	F6_3+	22.83	18.271	-4.559	23.572	0.0283862	40.7765	18.2426	-4.58739	24.0404	41.5868	18.2994	-4.53061	23.1127	39.982	WT
6	SYBR	EVD-GAG	gDNA	pol5.1	21.8593	21.8463	-0.013	1.00905	0.224007	1.74553	21.6223	-0.237007	1.17855	2.03873	22.0703	0.211007	0.863934	1.4945	mutant
10	SYBR	EVD-GAG	gDNA	pol5.2	21.8307	21.8137	-0.017	1.01185	0.076049	1.75038	21.7376	-0.093049	1.06662	1.84512	21.8897	0.059049	0.959897	1.6605	mutant
8	SYBR	EVD-GAG	gDNA	pol5.3	21.9613	21.7117	-0.249667	1.18893	0.10062	2.0567	21.611	-0.350286	1.27481	2.20527	21.8123	-0.149047	1.10884	1.91815	mutant
1	SYBR	EVD-IN	gDNA	Col-0.1	22.374	21.3993	-0.974667	1.96519	0.0309049
5	SYBR	EVD-IN	gDNA	Col-0.2	21.7827	21.905	0.122333	0.918701	0.0432743
3	SYBR	EVD-IN	gDNA	Col-0.3	21.8533	21.9023	0.049	0.966606	0.0416667
25	SYBR	EVD-IN	gDNA	F2.1-	21.4153	17.783	-3.63233	12.4006	0.0973522
31	SYBR	EVD-IN	gDNA	F2.2-	21.786	17.923	-3.863	14.5505	0.0605567
13	SYBR	EVD-IN	gDNA	F2.2+	21.363	18.2447	-3.11833	8.68384	0.0278747
37	SYBR	EVD-IN	gDNA	F2.3-	21.9507	18.2297	-3.721	13.1866	0.0186815
19	SYBR	EVD-IN	gDNA	F2.3+	22.1287	18.5323	-3.59633	12.095	0.0171497
35	SYBR	EVD-IN	gDNA	F4.1-	21.908	17.2803	-4.62767	24.721	0.0813415
17	SYBR	EVD-IN	gDNA	F4.1+	22.065	18.3193	-3.74567	13.414	0.113049
41	SYBR	EVD-IN	gDNA	F4.2-	22.1903	17.3607	-4.82967	28.4364	0.062554
23	SYBR	EVD-IN	gDNA	F4.2+	21.529	17.9957	-3.53333	11.5782	0.0155027
45	SYBR	EVD-IN	gDNA	F4.3-	22.0177	17.7323	-4.28533	19.4991	0.0565184
29	SYBR	EVD-IN	gDNA	F4.3+	21.6203	17.9003	-3.72	13.1775	0.0352326
33	SYBR	EVD-IN	gDNA	F6.1-	22.6153	18.058	-4.55733	23.5447	0.0697591
15	SYBR	EVD-IN	gDNA	F6.1+	21.9363	18.7347	-3.20167	9.20021	0.00550757
39	SYBR	EVD-IN	gDNA	F6.2-	23.743	18.129	-5.614	48.9759	0.094206
21	SYBR	EVD-IN	gDNA	F6.2+	22.8913	18.729	-4.16233	17.9055	0.0553363
43	SYBR	EVD-IN	gDNA	F6.3-	23.446	18.876	-4.57	23.7524	0.0308022
27	SYBR	EVD-IN	gDNA	F6.3+	22.83	18.6137	-4.21633	18.5884	0.0283392
7	SYBR	EVD-IN	gDNA	p5.1	21.8593	22.0717	0.212333	0.86314	0.0456995
11	SYBR	EVD-IN	gDNA	p5.2	21.8307	22.0947	0.264	0.832776	0.0339231
9	SYBR	EVD-IN	gDNA	p5.3	21.9613	22.0553	0.094	0.936921	0.0102035

## Sheet: Melt Curve Raw Data
Block Type	384-Well Block
Calibration Background is expired	No
Calibration Background performed on	06-16-2021
Calibration Pure Dye ABY is expired	No
Calibration Pure Dye ABY performed on	06-16-2021
Calibration Pure Dye CY5 is expired	No
Calibration Pure Dye CY5 performed on	06-16-2021
Calibration Pure Dye FAM is expired	No
Calibration Pure Dye FAM performed on	06-16-2021
Calibration Pure Dye JUN is expired	No
Calibration Pure Dye JUN performed on	06-16-2021
Calibration Pure Dye MUSTANG PURPLE is expired	No
Calibration Pure Dye MUSTANG PURPLE performed on	06-16-2021
Calibration Pure Dye NED is expired	No
Calibration Pure Dye NED performed on	06-16-2021
Calibration Pure Dye ROX is expired	No
Calibration Pure Dye ROX performed on	06-16-2021
Calibration Pure Dye SYBR is expired	No
Calibration Pure Dye SYBR performed on	06-16-2021
Calibration Pure Dye TAMRA is expired	No
Calibration Pure Dye TAMRA performed on	06-16-2021
Calibration Pure Dye VIC is expired	No
Calibration Pure Dye VIC performed on	06-16-2021
Calibration ROI is expired	No
Calibration ROI performed on	06-16-2021
Calibration Uniformity is expired	No
Calibration Uniformity performed on	06-16-2021
Chemistry	SYBR_GREEN
Date Created	2021-08-18 17:53:54 PM CEST
Experiment File Name	R:\Marieke_AMO\qPCR\pol5_allGen_CopyNumb_180821.eds
Experiment Name	pol5_allGen_CopyNumb_180821
Experiment Run End Time	2021-08-18 18:28:52 PM CEST
Experiment Type	Comparative Cт (ΔΔCт)
Instrument Name	272531281
Instrument Serial Number	272531281
Instrument Type	QuantStudio™ 5 System
Passive Reference	ROX
Post-read Stage/Step
Pre-read Stage/Step
Quantification Cycle Method	Ct
Signal Smoothing On	true
Stage where Melt Analysis is performed	Stage3
Stage/ Cycle where Ct Analysis is performed	Stage2, Step2
Well	Well Position	Reading	Temperature	Fluorescence	Derivative	Target Name
2	A2	1	59.9967	2.05649e+06	49039.2	ACT2
2	A2	2	60.2216	2.05114e+06	49684.8	ACT2
2	A2	3	60.4465	2.04544e+06	50210.8	ACT2
2	A2	4	60.6715	2.0295e+06	50581.7	ACT2
2	A2	5	60.8964	2.0169e+06	50862.9	ACT2
2	A2	6	61.1213	2.00896e+06	51182.2	ACT2
2	A2	7	61.3462	1.99917e+06	51647.4	ACT2
2	A2	8	61.5712	1986899	52279.3	ACT2
2	A2	9	61.7961	1.97836e+06	53008.3	ACT2
2	A2	10	62.021	1960368	53722.7	ACT2
2	A2	11	62.2459	1.94846e+06	54323.5	ACT2
2	A2	12	62.4709	1938896	54749.5	ACT2
2	A2	13	62.6958	1.92294e+06	54974.4	ACT2
2	A2	14	62.9207	1.90839e+06	54995.9	ACT2
2	A2	15	63.1456	1.89859e+06	54829	ACT2
2	A2	16	63.3706	1.88369e+06	54517.1	ACT2
2	A2	17	63.5955	1868338	54138	ACT2
2	A2	18	63.8204	1.85771e+06	53794	ACT2
2	A2	19	64.0453	1.84226e+06	53582.1	ACT2
2	A2	20	64.2702	1.83297e+06	53560.5	ACT2
2	A2	21	64.4952	1.8204e+06	53721.9	ACT2
2	A2	22	64.7201	1.80664e+06	53999.4	ACT2
2	A2	23	64.945	1.79153e+06	54285.2	ACT2
2	A2	24	65.1699	1.78222e+06	54471.7	ACT2
2	A2	25	65.3949	1.77041e+06	54491.7	ACT2
2	A2	26	65.6198	1.75015e+06	54350.8	ACT2
2	A2	27	65.8447	1737795	54121.9	ACT2
2	A2	28	66.0696	1.72824e+06	53898.2	ACT2
2	A2	29	66.2946	1.71711e+06	53734	ACT2
2	A2	30	66.5195	1.69906e+06	53611.1	ACT2
2	A2	31	66.7444	1.69049e+06	53461.8	ACT2
2	A2	32	66.9693	1.67454e+06	53224.3	ACT2
2	A2	33	67.1943	1.66099e+06	52900.2	ACT2
2	A2	34	67.4192	1.6488e+06	52564.4	ACT2
2	A2	35	67.6441	1637277	52331.4	ACT2
2	A2	36	67.869	1626080	52291.4	ACT2
2	A2	37	68.0939	1.61241e+06	52459.8	ACT2
2	A2	38	68.3189	1.60411e+06	52764.6	ACT2
2	A2	39	68.5438	1.58621e+06	53075.5	ACT2
2	A2	40	68.7687	1.57645e+06	53260.9	ACT2
2	A2	41	68.9936	1561256	53244.1	ACT2
2	A2	42	69.2186	1.55163e+06	53035.2	ACT2
2	A2	43	69.4435	1.53357e+06	52723.7	ACT2
2	A2	44	69.6684	1525662	52432.2	ACT2
2	A2	45	69.8933	1.51348e+06	52250.9	ACT2
2	A2	46	70.1183	1.50385e+06	52185.6	ACT2
2	A2	47	70.3432	1.4889e+06	52157.9	ACT2
2	A2	48	70.5681	1.47481e+06	52055.9	ACT2
2	A2	49	70.793	1.46332e+06	51800.8	ACT2
2	A2	50	71.018	1.45051e+06	51390.7	ACT2
2	A2	51	71.2429	1.44136e+06	50888.6	ACT2
2	A2	52	71.4678	1.42943e+06	50384.9	ACT2
2	A2	53	71.6927	1.41518e+06	49956.1	ACT2
2	A2	54	71.9176	1.40455e+06	49647	ACT2
2	A2	55	72.1426	1.39589e+06	49473.3	ACT2
2	A2	56	72.3675	1.38408e+06	49427.8	ACT2
2	A2	57	72.5924	1.36987e+06	49484.5	ACT2
2	A2	58	72.8173	1.35916e+06	49609.2	ACT2
2	A2	59	73.0423	1.34907e+06	49760.6	ACT2
2	A2	60	73.2672	1.33758e+06	49887.5	ACT2
2	A2	61	73.4921	1.32379e+06	49931.5	ACT2
2	A2	62	73.717	1.31271e+06	49835.1	ACT2
2	A2	63	73.942	1.30013e+06	49562.1	ACT2
2	A2	64	74.1669	1.28891e+06	49127.8	ACT2
2	A2	65	74.3918	1.2765e+06	48601.2	ACT2
2	A2	66	74.6167	1.26739e+06	48079.3	ACT2
2	A2	67	74.8416	1.25767e+06	47647.5	ACT2
2	A2	68	75.0666	1.24479e+06	47347	ACT2
2	A2	69	75.2915	1.23541e+06	47164.3	ACT2
2	A2	70	75.5164	1.22427e+06	47052.2	ACT2
2	A2	71	75.7413	1.21201e+06	46960.3	ACT2
2	A2	72	75.9663	1.20148e+06	46858.2	ACT2
2	A2	73	76.1912	1.19188e+06	46740.1	ACT2
2	A2	74	76.4161	1.18148e+06	46614	ACT2
2	A2	75	76.641	1.1682e+06	46490.8	ACT2
2	A2	76	76.866	1.15898e+06	46388.6	ACT2
2	A2	77	77.0909	1.14858e+06	46349.4	ACT2
2	A2	78	77.3158	1136434	46455.2	ACT2
2	A2	79	77.5407	1.1259e+06	46835.3	ACT2
2	A2	80	77.7657	1.1173e+06	47656.3	ACT2
2	A2	81	77.9906	1.10606e+06	49114	ACT2
2	A2	82	78.2155	1.09533e+06	51422.6	ACT2
2	A2	83	78.4404	1.08164e+06	54886.9	ACT2
2	A2	84	78.6653	1.06873e+06	59938.3	ACT2
2	A2	85	78.8903	1.05813e+06	67149.5	ACT2
2	A2	86	79.1152	1.04299e+06	77215.1	ACT2
2	A2	87	79.3401	1.02435e+06	90871.9	ACT2
2	A2	88	79.565	1.00527e+06	108788	ACT2
2	A2	89	79.79	978622	131461	ACT2
2	A2	90	80.0149	942969	159138	ACT2
2	A2	91	80.2398	898138	191723	ACT2
2	A2	92	80.4647	845042	228594	ACT2
2	A2	93	80.6897	783050	268286	ACT2
2	A2	94	80.9146	714215	308125	ACT2
2	A2	95	81.1395	622075	344038	ACT2
2	A2	96	81.3644	508476	370864	ACT2
2	A2	97	81.5894	381227	383337	ACT2
2	A2	98	81.8143	256839	377546	ACT2
2	A2	99	82.0392	151015	352373	ACT2
2	A2	100	82.2641	74505.8	310219	ACT2
2	A2	101	82.489	34109.8	256628	ACT2
2	A2	102	82.714	19551.1	198862	ACT2
2	A2	103	82.9389	18094.4	143989	ACT2
2	A2	104	83.1638	14968.6	97243.4	ACT2
2	A2	105	83.3887	14700.9	61208.9	ACT2
2	A2	106	83.6137	15113.6	35791.3	ACT2
2	A2	107	83.8386	14679.3	19464.1	ACT2
2	A2	108	84.0635	15155.1	9939.23	ACT2
2	A2	109	84.2884	13824.5	4858.32	ACT2
2	A2	110	84.5134	13669.9	2363.22	ACT2
2	A2	111	84.7383	12864.2	1205.49	ACT2
2	A2	112	84.9632	13940.3	657.172	ACT2
2	A2	113	85.1881	12551.9	351.746	ACT2
2	A2	114	85.4131	13274.8	136.742	ACT2
2	A2	115	85.638	11652.4	-31.6172	ACT2
2	A2	116	85.8629	13387.9	-153.543	ACT2
2	A2	117	86.0878	13082.6	-223.598	ACT2
2	A2	118	86.3127	13135.4	-250.145	ACT2
2	A2	119	86.5377	12164.1	-258.543	ACT2
2	A2	120	86.7626	12112.2	-280.074	ACT2
2	A2	121	86.9875	12251.4	-334.629	ACT2
2	A2	122	87.2124	12066.2	-418.73	ACT2
2	A2	123	87.4374	12503.4	-506.449	ACT2
2	A2	124	87.6623	12265	-562.094	ACT2
2	A2	125	87.8872	12308.2	-557.234	ACT2
2	A2	126	88.1121	12909.6	-483.805	ACT2
2	A2	127	88.3371	12672.7	-357.555	ACT2
2	A2	128	88.562	10899.5	-210.598	ACT2
2	A2	129	88.7869	12445.9	-77.0664	ACT2
2	A2	130	89.0118	11482.5	20.168	ACT2
2	A2	131	89.2368	11526.1	74.6445	ACT2
2	A2	132	89.4617	11338.4	92.4141	ACT2
2	A2	133	89.6866	11079.9	84.2773	ACT2
2	A2	134	89.9115	10511.4	59.9102	ACT2
2	A2	135	90.1364	11135.9	25.0195	ACT2
2	A2	136	90.3614	11309.7	-19.7227	ACT2
2	A2	137	90.5863	9927.5	-77.7656	ACT2
2	A2	138	90.8112	10330.8	-151.754	ACT2
2	A2	139	91.0361	9959.19	-236.113	ACT2
2	A2	140	91.2611	10640.7	-313.887	ACT2
2	A2	141	91.486	11408.4	-363.691	ACT2
2	A2	142	91.7109	9747.13	-373.879	ACT2
2	A2	143	91.9358	10256.8	-352.246	ACT2
2	A2	144	92.1608	10271	-322.109	ACT2
2	A2	145	92.3857	9315.56	-306.867	ACT2
2	A2	146	92.6106	10565.8	-315.02	ACT2
2	A2	147	92.8355	9549.15	-336.805	ACT2
2	A2	148	93.0604	9802.54	-354.18	ACT2
2	A2	149	93.2854	10887.2	-356.402	ACT2
2	A2	150	93.5103	9138.98	-349.723	ACT2
2	A2	151	93.7352	9288.21	-354.223	ACT2
2	A2	152	93.9601	9489.3	-389.441	ACT2
2	A2	153	94.1851	9341.32	-459.008	ACT2
2	A2	154	94.41	9654.7	-545.637	ACT2
2	A2	155	94.6349	10210.5	-620.512	ACT2
2	A2	156	94.8598	9971.65	-660.223	ACT2
3	A3	1	59.9967	2.13077e+06	52638.2	ACT2
3	A3	2	60.2216	2.12245e+06	53018.5	ACT2
3	A3	3	60.4465	2.11361e+06	53559.8	ACT2
3	A3	4	60.6715	2.10046e+06	54209.7	ACT2
3	A3	5	60.8964	2.09392e+06	54876.3	ACT2
3	A3	6	61.1213	2.08017e+06	55438.4	ACT2
3	A3	7	61.3462	2.07198e+06	55784.4	ACT2
3	A3	8	61.5712	2.05306e+06	55860.2	ACT2
3	A3	9	61.7961	2.04073e+06	55700.1	ACT2
3	A3	10	62.021	2.02538e+06	55414.3	ACT2
3	A3	11	62.2459	2.01524e+06	55136.8	ACT2
3	A3	12	62.4709	2.00034e+06	54968.3	ACT2
3	A3	13	62.6958	1.98928e+06	54948.8	ACT2
3	A3	14	62.9207	1.97655e+06	55068.9	ACT2
3	A3	15	63.1456	1.96168e+06	55295.8	ACT2
3	A3	16	63.3706	1.94846e+06	55585.1	ACT2
3	A3	17	63.5955	1.93389e+06	55881.3	ACT2
3	A3	18	63.8204	1.9255e+06	56118.8	ACT2
3	A3	19	64.0453	1.9094e+06	56250.6	ACT2
3	A3	20	64.2702	1.89236e+06	56278.2	ACT2
3	A3	21	64.4952	1879279	56256.8	ACT2
3	A3	22	64.7201	1.8684e+06	56256.6	ACT2
3	A3	23	64.945	1.85482e+06	56300.9	ACT2
3	A3	24	65.1699	1.84057e+06	56328.1	ACT2
3	A3	25	65.3949	1828099	56214	ACT2
3	A3	26	65.6198	1.81418e+06	55845.8	ACT2
3	A3	27	65.8447	1797810	55209.2	ACT2
3	A3	28	66.0696	1.78183e+06	54424.1	ACT2
3	A3	29	66.2946	1.77093e+06	53708.1	ACT2
3	A3	30	66.5195	1.76087e+06	53276.4	ACT2
3	A3	31	66.7444	1.74779e+06	53241.4	ACT2
3	A3	32	66.9693	1.7345e+06	53561.2	ACT2
3	A3	33	67.1943	1.72272e+06	54065.8	ACT2
3	A3	34	67.4192	1.70864e+06	54538.1	ACT2
3	A3	35	67.6441	1.69462e+06	54803.7	ACT2
3	A3	36	67.869	1.67769e+06	54788.8	ACT2
3	A3	37	68.0939	1.66875e+06	54525.8	ACT2
3	A3	38	68.3189	1.65538e+06	54113.9	ACT2
3	A3	39	68.5438	1.64258e+06	53664.4	ACT2
3	A3	40	68.7687	1.62784e+06	53262.4	ACT2
3	A3	41	68.9936	1619457	52953.9	ACT2
3	A3	42	69.2186	1.60416e+06	52755.1	ACT2
3	A3	43	69.4435	1.59215e+06	52663.6	ACT2
3	A3	44	69.6684	1.57942e+06	52663.5	ACT2
3	A3	45	69.8933	1.56832e+06	52722.6	ACT2
3	A3	46	70.1183	1.55644e+06	52792.2	ACT2
3	A3	47	70.3432	1.54147e+06	52818.9	ACT2
3	A3	48	70.5681	1.52924e+06	52767.5	ACT2
3	A3	49	70.793	1.51839e+06	52642.5	ACT2
3	A3	50	71.018	1.50291e+06	52484.7	ACT2
3	A3	51	71.2429	1494223	52347.8	ACT2
3	A3	52	71.4678	1.48081e+06	52260.6	ACT2
3	A3	53	71.6927	1.47072e+06	52209.4	ACT2
3	A3	54	71.9176	1453687	52144.8	ACT2
3	A3	55	72.1426	1.44447e+06	52012.3	ACT2
3	A3	56	72.3675	1.43187e+06	51785.7	ACT2
3	A3	57	72.5924	1.41892e+06	51466	ACT2
3	A3	58	72.8173	1.40791e+06	51080.2	ACT2
3	A3	59	73.0423	1.3962e+06	50670.6	ACT2
3	A3	60	73.2672	1.38224e+06	50283.1	ACT2
3	A3	61	73.4921	1.37311e+06	49959.9	ACT2
3	A3	62	73.717	1.36013e+06	49729.9	ACT2
3	A3	63	73.942	1.34869e+06	49595	ACT2
3	A3	64	74.1669	1.33884e+06	49522.2	ACT2
3	A3	65	74.3918	1.32475e+06	49453.7	ACT2
3	A3	66	74.6167	1.31347e+06	49329.4	ACT2
3	A3	67	74.8416	1.30302e+06	49117.8	ACT2
3	A3	68	75.0666	1289217	48828.1	ACT2
3	A3	69	75.2915	1.28074e+06	48503.5	ACT2
3	A3	70	75.5164	1.26984e+06	48196	ACT2
3	A3	71	75.7413	1.25686e+06	47941.1	ACT2
3	A3	72	75.9663	1246703	47748.5	ACT2
3	A3	73	76.1912	1.23592e+06	47607.2	ACT2
3	A3	74	76.4161	1.2243e+06	47503.1	ACT2
3	A3	75	76.641	1.21327e+06	47433.7	ACT2
3	A3	76	76.866	1201820	47416.6	ACT2
3	A3	77	77.0909	1.19105e+06	47491.8	ACT2
3	A3	78	77.3158	1.18074e+06	47719.2	ACT2
3	A3	79	77.5407	1.16866e+06	48180.2	ACT2
3	A3	80	77.7657	1.15846e+06	48989	ACT2
3	A3	81	77.9906	1.14544e+06	50314.9	ACT2
3	A3	82	78.2155	1.13542e+06	52422	ACT2
3	A3	83	78.4404	1.12344e+06	55727.6	ACT2
3	A3	84	78.6653	1.11107e+06	60688.9	ACT2
3	A3	85	78.8903	1.09763e+06	67922.7	ACT2
3	A3	86	79.1152	1.08211e+06	78133.4	ACT2
3	A3	87	79.3401	1.06572e+06	92047.7	ACT2
3	A3	88	79.565	1.04439e+06	110329	ACT2
3	A3	89	79.79	1.01972e+06	133491	ACT2
3	A3	90	80.0149	981728	161833	ACT2
3	A3	91	80.2398	937650	195350	ACT2
3	A3	92	80.4647	883376	233552	ACT2
3	A3	93	80.6897	824091	275108	ACT2
3	A3	94	80.9146	753569	317412	ACT2
3	A3	95	81.1395	662550	356312	ACT2
3	A3	96	81.3644	547318	386372	ACT2
3	A3	97	81.5894	413056	401879	ACT2
3	A3	98	81.8143	285420	398405	ACT2
3	A3	99	82.0392	173883	374382	ACT2
3	A3	100	82.2641	92211.4	331959	ACT2
3	A3	101	82.489	45014.6	276687	ACT2
3	A3	102	82.714	28367.3	216089	ACT2
3	A3	103	82.9389	22866.4	157683	ACT2
3	A3	104	83.1638	19894	107221	ACT2
3	A3	105	83.3887	20933.1	67749.9	ACT2
3	A3	106	83.6137	20691.7	39928	ACT2
3	A3	107	83.8386	20357.3	22072.8	ACT2
3	A3	108	84.0635	19747.9	11444.2	ACT2
3	A3	109	84.2884	19658.6	5636.05	ACT2
3	A3	110	84.5134	19310.8	2707.25	ACT2
3	A3	111	84.7383	18960.2	1334.14	ACT2
3	A3	112	84.9632	18853.1	736.258	ACT2
3	A3	113	85.1881	20025.3	509.25	ACT2
3	A3	114	85.4131	18521.7	460.934	ACT2
3	A3	115	85.638	18457.8	495.426	ACT2
3	A3	116	85.8629	19239.3	552.219	ACT2
3	A3	117	86.0878	17995.8	586.52	ACT2
3	A3	118	86.3127	16510	570.402	ACT2
3	A3	119	86.5377	18272.5	496.707	ACT2
3	A3	120	86.7626	17592.3	376.211	ACT2
3	A3	121	86.9875	17028	228.246	ACT2
3	A3	122	87.2124	17210.3	71.707	ACT2
3	A3	123	87.4374	17800.2	-77.3516	ACT2
3	A3	124	87.6623	16080.2	-202.445	ACT2
3	A3	125	87.8872	17438	-284.332	ACT2
3	A3	126	88.1121	18089.2	-305.172	ACT2
3	A3	127	88.3371	17354.8	-257.41	ACT2
3	A3	128	88.562	16952.2	-150.105	ACT2
3	A3	129	88.7869	16936.7	-7.26953	ACT2
3	A3	130	89.0118	17860.5	140.32	ACT2
3	A3	131	89.2368	15705.6	263.891	ACT2
3	A3	132	89.4617	17076.3	342.215	ACT2
3	A3	133	89.6866	15815.5	364.875	ACT2
3	A3	134	89.9115	15928.3	335.082	ACT2
3	A3	135	90.1364	16162.6	270.688	ACT2
3	A3	136	90.3614	15232.5	199.52	ACT2
3	A3	137	90.5863	17155.7	148.059	ACT2
3	A3	138	90.8112	15762.4	128.727	ACT2
3	A3	139	91.0361	14578.1	134.492	ACT2
3	A3	140	91.2611	16195.5	145.375	ACT2
3	A3	141	91.486	14590.6	142.164	ACT2
3	A3	142	91.7109	15875.4	117.523	ACT2
3	A3	143	91.9358	14662	77.2266	ACT2
3	A3	144	92.1608	15223.6	33.0469	ACT2
3	A3	145	92.3857	15279.5	-5.85938	ACT2
3	A3	146	92.6106	14413.2	-36.9492	ACT2
3	A3	147	92.8355	15439.6	-62.2734	ACT2
3	A3	148	93.0604	14364.7	-82.918	ACT2
3	A3	149	93.2854	14498.4	-94.4961	ACT2
3	A3	150	93.5103	15076.9	-87.5312	ACT2
3	A3	151	93.7352	15037.7	-54.1133	ACT2
3	A3	152	93.9601	14488.1	3.03516	ACT2
3	A3	153	94.1851	14430.5	66.6133	ACT2
3	A3	154	94.41	13702.7	111.059	ACT2
3	A3	155	94.6349	13386	116.176	ACT2
3	A3	156	94.8598	14498	78.6016	ACT2
4	A4	1	59.9967	2.11647e+06	49325.6	ACT2
4	A4	2	60.2216	2.11437e+06	49718.1	ACT2
4	A4	3	60.4465	2.10302e+06	50248.9	ACT2
4	A4	4	60.6715	2.09536e+06	50917.6	ACT2
4	A4	5	60.8964	2.08154e+06	51694.5	ACT2
4	A4	6	61.1213	2072126	52513.9	ACT2
4	A4	7	61.3462	2.06512e+06	53291.1	ACT2
4	A4	8	61.5712	2.04749e+06	53923.7	ACT2
4	A4	9	61.7961	2035816	54324.5	ACT2
4	A4	10	62.021	2.02375e+06	54460.9	ACT2
4	A4	11	62.2459	2.0072e+06	54373.6	ACT2
4	A4	12	62.4709	1.99764e+06	54163.1	ACT2
4	A4	13	62.6958	1.98209e+06	53957.3	ACT2
4	A4	14	62.9207	1.9693e+06	53869	ACT2
4	A4	15	63.1456	1.95936e+06	53971.1	ACT2
4	A4	16	63.3706	1.94489e+06	54284.8	ACT2
4	A4	17	63.5955	1.93249e+06	54781.7	ACT2
4	A4	18	63.8204	1917958	55387.7	ACT2
4	A4	19	64.0453	1.90672e+06	55991.7	ACT2
4	A4	20	64.2702	1.89338e+06	56467.8	ACT2
4	A4	21	64.4952	1.87978e+06	56708.5	ACT2
4	A4	22	64.7201	1.86255e+06	56660	ACT2
4	A4	23	64.945	1849439	56338.1	ACT2
4	A4	24	65.1699	1838017	55818.5	ACT2
4	A4	25	65.3949	1.82342e+06	55214.5	ACT2
4	A4	26	65.6198	1.80985e+06	54655.4	ACT2
4	A4	27	65.8447	1.79483e+06	54263.6	ACT2
4	A4	28	66.0696	1.78554e+06	54121.1	ACT2
4	A4	29	66.2946	1.76972e+06	54230.5	ACT2
4	A4	30	66.5195	1.75956e+06	54491.4	ACT2
4	A4	31	66.7444	1.74689e+06	54726.4	ACT2
4	A4	32	66.9693	1.73176e+06	54761.5	ACT2
4	A4	33	67.1943	1714121	54520.5	ACT2
4	A4	34	67.4192	1.7029e+06	54069.6	ACT2
4	A4	35	67.6441	1.69012e+06	53575.9	ACT2
4	A4	36	67.869	1.67918e+06	53204.2	ACT2
4	A4	37	68.0939	1.67035e+06	53023.2	ACT2
4	A4	38	68.3189	1.65461e+06	52982.9	ACT2
4	A4	39	68.5438	1.63855e+06	52970	ACT2
4	A4	40	68.7687	1.62996e+06	52886.6	ACT2
4	A4	41	68.9936	1613475	52696.1	ACT2
4	A4	42	69.2186	1.60791e+06	52420.1	ACT2
4	A4	43	69.4435	1.58904e+06	52113.6	ACT2
4	A4	44	69.6684	1.57865e+06	51839.3	ACT2
4	A4	45	69.8933	1.56548e+06	51653	ACT2
4	A4	46	70.1183	1.55631e+06	51585.6	ACT2
4	A4	47	70.3432	1.54538e+06	51626.4	ACT2
4	A4	48	70.5681	1.5291e+06	51724.7	ACT2
4	A4	49	70.793	1.51896e+06	51813.9	ACT2
4	A4	50	71.018	1504078	51847.9	ACT2
4	A4	51	71.2429	1.4948e+06	51820	ACT2
4	A4	52	71.4678	1.48396e+06	51752.4	ACT2
4	A4	53	71.6927	1.46667e+06	51668.6	ACT2
4	A4	54	71.9176	1.4587e+06	51572.3	ACT2
4	A4	55	72.1426	1.44652e+06	51440.9	ACT2
4	A4	56	72.3675	1.43436e+06	51241.1	ACT2
4	A4	57	72.5924	1.41933e+06	50951.9	ACT2
4	A4	58	72.8173	1.40924e+06	50581	ACT2
4	A4	59	73.0423	1.39807e+06	50180.3	ACT2
4	A4	60	73.2672	1.38692e+06	49784	ACT2
4	A4	61	73.4921	1.3743e+06	49425.2	ACT2
4	A4	62	73.717	1.36245e+06	49122.8	ACT2
4	A4	63	73.942	1.35083e+06	48886.7	ACT2
4	A4	64	74.1669	1.34065e+06	48729.5	ACT2
4	A4	65	74.3918	1.32793e+06	48667	ACT2
4	A4	66	74.6167	1.31859e+06	48702.1	ACT2
4	A4	67	74.8416	1305619	48809.3	ACT2
4	A4	68	75.0666	1.29634e+06	48928.9	ACT2
4	A4	69	75.2915	1.28314e+06	48983.8	ACT2
4	A4	70	75.5164	1.27061e+06	48908.9	ACT2
4	A4	71	75.7413	1.25996e+06	48680.1	ACT2
4	A4	72	75.9663	1.24872e+06	48326.8	ACT2
4	A4	73	76.1912	1.23741e+06	47917.3	ACT2
4	A4	74	76.4161	1.22723e+06	47530.8	ACT2
4	A4	75	76.641	1.21632e+06	47231.1	ACT2
4	A4	76	76.866	1.20456e+06	47058.2	ACT2
4	A4	77	77.0909	1.19372e+06	47036.7	ACT2
4	A4	78	77.3158	1.18341e+06	47195.7	ACT2
4	A4	79	77.5407	1172395	47592.8	ACT2
4	A4	80	77.7657	1.16088e+06	48340.9	ACT2
4	A4	81	77.9906	1.14937e+06	49631.9	ACT2
4	A4	82	78.2155	1.13849e+06	51812.5	ACT2
4	A4	83	78.4404	1127718	55329.1	ACT2
4	A4	84	78.6653	1.11565e+06	60683.1	ACT2
4	A4	85	78.8903	1.10251e+06	68512.9	ACT2
4	A4	86	79.1152	1086639	79520.4	ACT2
4	A4	87	79.3401	1068092	94410.5	ACT2
4	A4	88	79.565	1.04872e+06	113805	ACT2
4	A4	89	79.79	1.02236e+06	138151	ACT2
4	A4	90	80.0149	983743	167646	ACT2
4	A4	91	80.2398	938903	202155	ACT2
4	A4	92	80.4647	882384	241067	ACT2
4	A4	93	80.6897	818832	282995	ACT2
4	A4	94	80.9146	750534	325370	ACT2
4	A4	95	81.1395	660531	364153	ACT2
4	A4	96	81.3644	546487	394026	ACT2
4	A4	97	81.5894	414225	409314	ACT2
4	A4	98	81.8143	285446	405519	ACT2
4	A4	99	82.0392	174551	380937	ACT2
4	A4	100	82.2641	91043.6	337611	ACT2
4	A4	101	82.489	44504.6	281095	ACT2
4	A4	102	82.714	26831.1	219055	ACT2
4	A4	103	82.9389	24178.2	159229	ACT2
4	A4	104	83.1638	22731.4	107574	ACT2
4	A4	105	83.3887	21637.5	67248.1	ACT2
4	A4	106	83.6137	21793.3	39119.9	ACT2
4	A4	107	83.8386	20891.2	21357.4	ACT2
4	A4	108	84.0635	21580	10845.2	ACT2
4	A4	109	84.2884	21741.1	5150.46	ACT2
4	A4	110	84.5134	20433	2324.17	ACT2
4	A4	111	84.7383	20466.1	1039.62	ACT2
4	A4	112	84.9632	20693.2	507.141	ACT2
4	A4	113	85.1881	20943.1	306.855	ACT2
4	A4	114	85.4131	20478.4	232.504	ACT2
4	A4	115	85.638	19663.6	185.73	ACT2
4	A4	116	85.8629	20017.5	122.613	ACT2
4	A4	117	86.0878	19071.7	33.9336	ACT2
4	A4	118	86.3127	19631.2	-63.6953	ACT2
4	A4	119	86.5377	19973	-140.879	ACT2
4	A4	120	86.7626	20051.7	-173.586	ACT2
4	A4	121	86.9875	19703.7	-157.324	ACT2
4	A4	122	87.2124	19160.4	-108.895	ACT2
4	A4	123	87.4374	19417.1	-55.6367	ACT2
4	A4	124	87.6623	18785.5	-20.5781	ACT2
4	A4	125	87.8872	19192.4	-12.4805	ACT2
4	A4	126	88.1121	18889.8	-24.5273	ACT2
4	A4	127	88.3371	18192.4	-39.4062	ACT2
4	A4	128	88.562	19162.5	-37.0039	ACT2
4	A4	129	88.7869	18448.7	-2.80469	ACT2
4	A4	130	89.0118	19173.3	64.6719	ACT2
4	A4	131	89.2368	17317.2	150.41	ACT2
4	A4	132	89.4617	18349.7	226.883	ACT2
4	A4	133	89.6866	17949.3	265.777	ACT2
4	A4	134	89.9115	16300.7	251.863	ACT2
4	A4	135	90.1364	17505.7	190.477	ACT2
4	A4	136	90.3614	18016.9	103.25	ACT2
4	A4	137	90.5863	17263.9	14.7539	ACT2
4	A4	138	90.8112	16630.7	-60.0391	ACT2
4	A4	139	91.0361	16912.2	-118.328	ACT2
4	A4	140	91.2611	17082.3	-161.785	ACT2
4	A4	141	91.486	16681.8	-187.543	ACT2
4	A4	142	91.7109	17266.8	-187.434	ACT2
4	A4	143	91.9358	17124.7	-156.09	ACT2
4	A4	144	92.1608	16009.2	-100.328	ACT2
4	A4	145	92.3857	16793	-40.9375	ACT2
4	A4	146	92.6106	16499.1	-4.64844	ACT2
4	A4	147	92.8355	15368.5	-11.0938	ACT2
4	A4	148	93.0604	16152.6	-62.2109	ACT2
4	A4	149	93.2854	15830.2	-140.328	ACT2
4	A4	150	93.5103	16420.6	-216.574	ACT2
4	A4	151	93.7352	16177.8	-265.496	ACT2
4	A4	152	93.9601	15962.9	-277.289	ACT2
4	A4	153	94.1851	15298.9	-260.094	ACT2
4	A4	154	94.41	16077.7	-231.801	ACT2
4	A4	155	94.6349	15464.9	-208.281	ACT2
4	A4	156	94.8598	15731.4	-196.402	ACT2
5	A5	1	59.9968	2163665	54845.7	EVD-GAG
5	A5	2	60.2217	2159898	55329.2	EVD-GAG
5	A5	3	60.4466	2.14596e+06	55781.8	EVD-GAG
5	A5	4	60.6714	2.13285e+06	56184.3	EVD-GAG
5	A5	5	60.8963	2119427	56554.6	EVD-GAG
5	A5	6	61.1212	2.11368e+06	56913.8	EVD-GAG
5	A5	7	61.3461	2.09959e+06	57245	EVD-GAG
5	A5	8	61.5709	2.08761e+06	57496	EVD-GAG
5	A5	9	61.7958	2070261	57622.9	EVD-GAG
5	A5	10	62.0207	2.05816e+06	57637.9	EVD-GAG
5	A5	11	62.2456	2.04207e+06	57616.1	EVD-GAG
5	A5	12	62.4704	2.03024e+06	57655.3	EVD-GAG
5	A5	13	62.6953	2.01675e+06	57820.6	EVD-GAG
5	A5	14	62.9202	2.00209e+06	58108.9	EVD-GAG
5	A5	15	63.1451	1.99231e+06	58456.5	EVD-GAG
5	A5	16	63.3699	1.97385e+06	58776	EVD-GAG
5	A5	17	63.5948	1.96006e+06	58996.9	EVD-GAG
5	A5	18	63.8197	1.94644e+06	59091.2	EVD-GAG
5	A5	19	64.0446	1.9323e+06	59073.4	EVD-GAG
5	A5	20	64.2694	1915852	58984.7	EVD-GAG
5	A5	21	64.4943	1.90418e+06	58872.7	EVD-GAG
5	A5	22	64.7192	1.88829e+06	58774.6	EVD-GAG
5	A5	23	64.9441	1.87497e+06	58705.9	EVD-GAG
5	A5	24	65.1689	1.86177e+06	58660.2	EVD-GAG
5	A5	25	65.3938	1.84695e+06	58616.3	EVD-GAG
5	A5	26	65.6187	1830948	58548.5	EVD-GAG
5	A5	27	65.8436	1.819e+06	58434.8	EVD-GAG
5	A5	28	66.0684	1.80385e+06	58264	EVD-GAG
5	A5	29	66.2933	1788640	58043.5	EVD-GAG
5	A5	30	66.5182	1.77555e+06	57803.3	EVD-GAG
5	A5	31	66.7431	1.76039e+06	57594.8	EVD-GAG
5	A5	32	66.9679	1.74709e+06	57479.1	EVD-GAG
5	A5	33	67.1928	1.73501e+06	57506.1	EVD-GAG
5	A5	34	67.4177	1.71927e+06	57691.3	EVD-GAG
5	A5	35	67.6426	1.7063e+06	57997	EVD-GAG
5	A5	36	67.8674	1.693e+06	58328.8	EVD-GAG
5	A5	37	68.0923	1680427	58554.2	EVD-GAG
5	A5	38	68.3172	1.66393e+06	58543.8	EVD-GAG
5	A5	39	68.5421	1.64767e+06	58225.1	EVD-GAG
5	A5	40	68.7669	1636264	57618.6	EVD-GAG
5	A5	41	68.9918	1.62178e+06	56841	EVD-GAG
5	A5	42	69.2167	1.60756e+06	56062.7	EVD-GAG
5	A5	43	69.4416	1.59635e+06	55444.5	EVD-GAG
5	A5	44	69.6664	1.5853e+06	55083.6	EVD-GAG
5	A5	45	69.8913	1.57225e+06	54995.3	EVD-GAG
5	A5	46	70.1162	1.55725e+06	55132	EVD-GAG
5	A5	47	70.3411	1.54359e+06	55424.1	EVD-GAG
5	A5	48	70.5659	1.53369e+06	55805.7	EVD-GAG
5	A5	49	70.7908	1.52007e+06	56216.9	EVD-GAG
5	A5	50	71.0157	1.50448e+06	56589.8	EVD-GAG
5	A5	51	71.2406	1.49349e+06	56845.1	EVD-GAG
5	A5	52	71.4654	1.47935e+06	56914.1	EVD-GAG
5	A5	53	71.6903	1462250	56764.5	EVD-GAG
5	A5	54	71.9152	1.45125e+06	56419.4	EVD-GAG
5	A5	55	72.1401	1.44097e+06	55947.2	EVD-GAG
5	A5	56	72.3649	1.42485e+06	55429.2	EVD-GAG
5	A5	57	72.5898	1413070	54929.9	EVD-GAG
5	A5	58	72.8147	1.40118e+06	54457.2	EVD-GAG
5	A5	59	73.0396	1.3886e+06	54037.6	EVD-GAG
5	A5	60	73.2644	1.37514e+06	53654.2	EVD-GAG
5	A5	61	73.4893	1.36307e+06	53292.6	EVD-GAG
5	A5	62	73.7142	1.34951e+06	52956.1	EVD-GAG
5	A5	63	73.9391	1.33864e+06	52668.3	EVD-GAG
5	A5	64	74.1639	1.32622e+06	52462.7	EVD-GAG
5	A5	65	74.3888	1.3137e+06	52364.7	EVD-GAG
5	A5	66	74.6137	1.30231e+06	52371.7	EVD-GAG
5	A5	67	74.8386	1.29034e+06	52444.5	EVD-GAG
5	A5	68	75.0634	1.2791e+06	52514.4	EVD-GAG
5	A5	69	75.2883	1263957	52506.9	EVD-GAG
5	A5	70	75.5132	1.2526e+06	52372.9	EVD-GAG
5	A5	71	75.7381	1.24202e+06	52118.1	EVD-GAG
5	A5	72	75.9629	1.22786e+06	51814.5	EVD-GAG
5	A5	73	76.1878	1.21651e+06	51596.3	EVD-GAG
5	A5	74	76.4127	1.20507e+06	51639.7	EVD-GAG
5	A5	75	76.6376	1.19624e+06	52137.8	EVD-GAG
5	A5	76	76.8624	1.18232e+06	53292.6	EVD-GAG
5	A5	77	77.0873	1170304	55309.1	EVD-GAG
5	A5	78	77.3122	1.157e+06	58339.5	EVD-GAG
5	A5	79	77.5371	1.14517e+06	62813.1	EVD-GAG
5	A5	80	77.7619	1.12998e+06	69151.5	EVD-GAG
5	A5	81	77.9868	1.11622e+06	77821.9	EVD-GAG
5	A5	82	78.2117	1.09579e+06	89280.3	EVD-GAG
5	A5	83	78.4366	1.07365e+06	103917	EVD-GAG
5	A5	84	78.6614	1.04976e+06	122035	EVD-GAG
5	A5	85	78.8863	1.01939e+06	143866	EVD-GAG
5	A5	86	79.1112	978351	169619	EVD-GAG
5	A5	87	79.3361	925270	199441	EVD-GAG
5	A5	88	79.5609	875109	233179	EVD-GAG
5	A5	89	79.7858	822318	269891	EVD-GAG
5	A5	90	80.0107	751881	307257	EVD-GAG
5	A5	91	80.2356	655772	341295	EVD-GAG
5	A5	92	80.4604	536070	366733	EVD-GAG
5	A5	93	80.6853	402860	378189	EVD-GAG
5	A5	94	80.9102	278581	371793	EVD-GAG
5	A5	95	81.1351	171438	346617	EVD-GAG
5	A5	96	81.3599	93095	305250	EVD-GAG
5	A5	97	81.5848	48683.9	253235	EVD-GAG
5	A5	98	81.8097	29957.1	197572	EVD-GAG
5	A5	99	82.0346	23802.4	144909	EVD-GAG
5	A5	100	82.2594	20981.7	100065	EVD-GAG
5	A5	101	82.4843	19865.2	65368.2	EVD-GAG
5	A5	102	82.7092	18991.9	40052.8	EVD-GAG
5	A5	103	82.9341	17688.7	23230.1	EVD-GAG
5	A5	104	83.159	16884.2	13122.1	EVD-GAG
5	A5	105	83.3838	15825.8	7445.23	EVD-GAG
5	A5	106	83.6087	15978.7	4400.52	EVD-GAG
5	A5	107	83.8336	14288.7	2778.83	EVD-GAG
5	A5	108	84.0584	14964	1872.38	EVD-GAG
5	A5	109	84.2833	13928.1	1317.95	EVD-GAG
5	A5	110	84.5082	14308.4	951.371	EVD-GAG
5	A5	111	84.7331	14108.4	704.84	EVD-GAG
5	A5	112	84.9579	13119.5	547.422	EVD-GAG
5	A5	113	85.1828	14039.7	456.562	EVD-GAG
5	A5	114	85.4077	13375.5	407.762	EVD-GAG
5	A5	115	85.6326	12407	373.801	EVD-GAG
5	A5	116	85.8575	13462.4	329.5	EVD-GAG
5	A5	117	86.0823	12571.4	259.539	EVD-GAG
5	A5	118	86.3072	11372.4	165.379	EVD-GAG
5	A5	119	86.5321	12016.5	65.5117	EVD-GAG
5	A5	120	86.757	12888.5	-14.5195	EVD-GAG
5	A5	121	86.9818	12582.3	-58.2305	EVD-GAG
5	A5	122	87.2067	11680.3	-70.0391	EVD-GAG
5	A5	123	87.4316	11836.4	-73.5898	EVD-GAG
5	A5	124	87.6565	11491.1	-96.9492	EVD-GAG
5	A5	125	87.8813	11380.9	-154.797	EVD-GAG
5	A5	126	88.1062	11302	-239.617	EVD-GAG
5	A5	127	88.3311	11236.2	-326.801	EVD-GAG
5	A5	128	88.556	12489.3	-389.258	EVD-GAG
5	A5	129	88.7808	10825.8	-411.5	EVD-GAG
5	A5	130	89.0057	11407.6	-395.199	EVD-GAG
5	A5	131	89.2306	11259.7	-354.57	EVD-GAG
5	A5	132	89.4555	11507.6	-306.73	EVD-GAG
5	A5	133	89.6803	10890.4	-263.914	EVD-GAG
5	A5	134	89.9052	10784.7	-231.48	EVD-GAG
5	A5	135	90.1301	10949.9	-211.168	EVD-GAG
5	A5	136	90.355	11352.9	-205.801	EVD-GAG
5	A5	137	90.5798	10715.5	-221.09	EVD-GAG
5	A5	138	90.8047	9253.92	-262.289	EVD-GAG
5	A5	139	91.0296	11571.4	-328.207	EVD-GAG
5	A5	140	91.2545	9802.02	-408.164	EVD-GAG
5	A5	141	91.4793	11786	-485.543	EVD-GAG
5	A5	142	91.7042	9731.42	-544.77	EVD-GAG
5	A5	143	91.9291	10497.4	-575.441	EVD-GAG
5	A5	144	92.154	10760.7	-571.555	EVD-GAG
5	A5	145	92.3788	10591.5	-530.234	EVD-GAG
5	A5	146	92.6037	11676.1	-454.238	EVD-GAG
5	A5	147	92.8286	9611.98	-355.977	EVD-GAG
5	A5	148	93.0535	10107.9	-256.648	EVD-GAG
5	A5	149	93.2783	10181.6	-178.57	EVD-GAG
5	A5	150	93.5032	10778.6	-135.645	EVD-GAG
5	A5	151	93.7281	9106.49	-128.289	EVD-GAG
5	A5	152	93.953	9672.66	-144.469	EVD-GAG
5	A5	153	94.1778	9931.42	-164.488	EVD-GAG
5	A5	154	94.4027	10108.8	-167.723	EVD-GAG
5	A5	155	94.6276	9158.07	-140.074	EVD-GAG
5	A5	156	94.8525	9996.28	-79.6328	EVD-GAG
6	A6	1	59.9968	2.17404e+06	53651.1	EVD-GAG
6	A6	2	60.2217	2.16339e+06	54443.6	EVD-GAG
6	A6	3	60.4466	2.15458e+06	55295	EVD-GAG
6	A6	4	60.6714	2.14297e+06	56034.2	EVD-GAG
6	A6	5	60.8963	2.13692e+06	56610.9	EVD-GAG
6	A6	6	61.1212	2.11926e+06	56980.9	EVD-GAG
6	A6	7	61.3461	2107266	57165.3	EVD-GAG
6	A6	8	61.5709	2.0928e+06	57229.4	EVD-GAG
6	A6	9	61.7958	2081681	57257.8	EVD-GAG
6	A6	10	62.0207	2.06762e+06	57332.2	EVD-GAG
6	A6	11	62.2456	2.05231e+06	57514.9	EVD-GAG
6	A6	12	62.4704	2.0403e+06	57829.7	EVD-GAG
6	A6	13	62.6953	2025415	58237.4	EVD-GAG
6	A6	14	62.9202	2.01431e+06	58634.6	EVD-GAG
6	A6	15	63.1451	2.00019e+06	58888.1	EVD-GAG
6	A6	16	63.3699	1.98494e+06	58905.5	EVD-GAG
6	A6	17	63.5948	1.96737e+06	58696.2	EVD-GAG
6	A6	18	63.8197	1.95525e+06	58389.1	EVD-GAG
6	A6	19	64.0446	1.93858e+06	58174.1	EVD-GAG
6	A6	20	64.2694	1.92587e+06	58209.1	EVD-GAG
6	A6	21	64.4943	1917795	58537.7	EVD-GAG
6	A6	22	64.7192	1.90041e+06	59070.3	EVD-GAG
6	A6	23	64.9441	1.88643e+06	59636.4	EVD-GAG
6	A6	24	65.1689	1.87288e+06	60068.1	EVD-GAG
6	A6	25	65.3938	1.85401e+06	60264.9	EVD-GAG
6	A6	26	65.6187	1842632	60216.4	EVD-GAG
6	A6	27	65.8436	1825411	59985.6	EVD-GAG
6	A6	28	66.0684	1.814e+06	59671.8	EVD-GAG
6	A6	29	66.2933	1.795e+06	59373.5	EVD-GAG
6	A6	30	66.5182	1.78248e+06	59157.1	EVD-GAG
6	A6	31	66.7431	1.7717e+06	59034.2	EVD-GAG
6	A6	32	66.9679	1755450	58963.2	EVD-GAG
6	A6	33	67.1928	1.73962e+06	58876.2	EVD-GAG
6	A6	34	67.4177	1.72694e+06	58722.2	EVD-GAG
6	A6	35	67.6426	1.71019e+06	58498.3	EVD-GAG
6	A6	36	67.8674	1.69893e+06	58250	EVD-GAG
6	A6	37	68.0923	1.68485e+06	58040.8	EVD-GAG
6	A6	38	68.3172	1.6711e+06	57907.5	EVD-GAG
6	A6	39	68.5421	1658484	57832.5	EVD-GAG
6	A6	40	68.7669	1644793	57745.7	EVD-GAG
6	A6	41	68.9918	1.62999e+06	57557.8	EVD-GAG
6	A6	42	69.2167	1615630	57211.6	EVD-GAG
6	A6	43	69.4416	1.60338e+06	56724.1	EVD-GAG
6	A6	44	69.6664	1585799	56195.6	EVD-GAG
6	A6	45	69.8913	1.57681e+06	55772.7	EVD-GAG
6	A6	46	70.1162	1.56656e+06	55581.8	EVD-GAG
6	A6	47	70.3411	1.55158e+06	55669.2	EVD-GAG
6	A6	48	70.5659	1.53865e+06	55980.7	EVD-GAG
6	A6	49	70.7908	1.52668e+06	56392.8	EVD-GAG
6	A6	50	71.0157	1.51008e+06	56767.5	EVD-GAG
6	A6	51	71.2406	1.49845e+06	56998.4	EVD-GAG
6	A6	52	71.4654	1.48464e+06	57030.8	EVD-GAG
6	A6	53	71.6903	1.47299e+06	56855.7	EVD-GAG
6	A6	54	71.9152	1455796	56497.1	EVD-GAG
6	A6	55	72.1401	1.44517e+06	56003.9	EVD-GAG
6	A6	56	72.3649	1.43229e+06	55442.8	EVD-GAG
6	A6	57	72.5898	1.42003e+06	54865.8	EVD-GAG
6	A6	58	72.8147	1.4073e+06	54353	EVD-GAG
6	A6	59	73.0396	1.3935e+06	53975.5	EVD-GAG
6	A6	60	73.2644	1.3836e+06	53755.7	EVD-GAG
6	A6	61	73.4893	1.37087e+06	53679.1	EVD-GAG
6	A6	62	73.7142	1.3567e+06	53697.1	EVD-GAG
6	A6	63	73.9391	1.34467e+06	53741.7	EVD-GAG
6	A6	64	74.1639	1.33171e+06	53740.4	EVD-GAG
6	A6	65	74.3888	1.32099e+06	53635.7	EVD-GAG
6	A6	66	74.6137	1.30533e+06	53396.9	EVD-GAG
6	A6	67	74.8386	1.29482e+06	53029.8	EVD-GAG
6	A6	68	75.0634	1.28284e+06	52577.7	EVD-GAG
6	A6	69	75.2883	1.27095e+06	52118.3	EVD-GAG
6	A6	70	75.5132	1.25771e+06	51744.2	EVD-GAG
6	A6	71	75.7381	1.24789e+06	51537.7	EVD-GAG
6	A6	72	75.9629	1.23748e+06	51549.5	EVD-GAG
6	A6	73	76.1878	1.22484e+06	51796.7	EVD-GAG
6	A6	74	76.4127	1.2112e+06	52292.8	EVD-GAG
6	A6	75	76.6376	1.19835e+06	53095.1	EVD-GAG
6	A6	76	76.8624	1.18886e+06	54348.5	EVD-GAG
6	A6	77	77.0873	1.17598e+06	56234.6	EVD-GAG
6	A6	78	77.3122	1162898	59053.1	EVD-GAG
6	A6	79	77.5371	1149485	63268.1	EVD-GAG
6	A6	80	77.7619	1.13557e+06	69339.4	EVD-GAG
6	A6	81	77.9868	1.12034e+06	77754.7	EVD-GAG
6	A6	82	78.2117	1.1022e+06	88988.4	EVD-GAG
6	A6	83	78.4366	1.07892e+06	103456	EVD-GAG
6	A6	84	78.6614	1.05457e+06	121485	EVD-GAG
6	A6	85	78.8863	1.02538e+06	143313	EVD-GAG
6	A6	86	79.1112	983984	169118	EVD-GAG
6	A6	87	79.3361	931776	198979	EVD-GAG
6	A6	88	79.5609	878283	232661	EVD-GAG
6	A6	89	79.7858	824277	269159	EVD-GAG
6	A6	90	80.0107	752637	306155	EVD-GAG
6	A6	91	80.2356	658697	339724	EVD-GAG
6	A6	92	80.4604	536972	364689	EVD-GAG
6	A6	93	80.6853	402611	375750	EVD-GAG
6	A6	94	80.9102	276294	369089	EVD-GAG
6	A6	95	81.1351	169011	343805	EVD-GAG
6	A6	96	81.3599	90681.6	302503	EVD-GAG
6	A6	97	81.5848	46429.9	250738	EVD-GAG
6	A6	98	81.8097	28724.1	195516	EVD-GAG
6	A6	99	82.0346	23049.4	143453	EVD-GAG
6	A6	100	82.2594	21418.6	99300.9	EVD-GAG
6	A6	101	82.4843	19342.6	65280.7	EVD-GAG
6	A6	102	82.7092	17334.4	40310.5	EVD-GAG
6	A6	103	82.9341	15841.1	23621.2	EVD-GAG
6	A6	104	83.159	15579.1	13528.8	EVD-GAG
6	A6	105	83.3838	14047.2	7765.77	EVD-GAG
6	A6	106	83.6087	14542.1	4594.56	EVD-GAG
6	A6	107	83.8336	13609.6	2877.07	EVD-GAG
6	A6	108	84.0584	13935.4	1952.85	EVD-GAG
6	A6	109	84.2833	13744.7	1464.64	EVD-GAG
6	A6	110	84.5082	13605.8	1215.56	EVD-GAG
6	A6	111	84.7331	12865.7	1085.91	EVD-GAG
6	A6	112	84.9579	12125	1000.06	EVD-GAG
6	A6	113	85.1828	11892.8	918.895	EVD-GAG
6	A6	114	85.4077	12373.7	834.793	EVD-GAG
6	A6	115	85.6326	11797.3	758.223	EVD-GAG
6	A6	116	85.8575	11620.7	699.043	EVD-GAG
6	A6	117	86.0823	12432.7	653.129	EVD-GAG
6	A6	118	86.3072	10265.7	602.895	EVD-GAG
6	A6	119	86.5321	11375.9	530.27	EVD-GAG
6	A6	120	86.757	10259.1	431.945	EVD-GAG
6	A6	121	86.9818	10348.2	324.738	EVD-GAG
6	A6	122	87.2067	11126.6	236.207	EVD-GAG
6	A6	123	87.4316	11206.5	186.59	EVD-GAG
6	A6	124	87.6565	10633	174.77	EVD-GAG
6	A6	125	87.8813	9861.18	177.742	EVD-GAG
6	A6	126	88.1062	10283.3	163.555	EVD-GAG
6	A6	127	88.3311	10411.2	109.133	EVD-GAG
6	A6	128	88.556	8899.46	12.9453	EVD-GAG
6	A6	129	88.7808	10515.1	-103.391	EVD-GAG
6	A6	130	89.0057	10208.7	-204.68	EVD-GAG
6	A6	131	89.2306	10675.7	-258.078	EVD-GAG
6	A6	132	89.4555	9784.7	-247.742	EVD-GAG
6	A6	133	89.6803	10733.2	-180.703	EVD-GAG
6	A6	134	89.9052	9866.74	-81.0938	EVD-GAG
6	A6	135	90.1301	9445.93	22.7148	EVD-GAG
6	A6	136	90.355	10283	109.762	EVD-GAG
6	A6	137	90.5798	9409.33	170.543	EVD-GAG
6	A6	138	90.8047	9861.76	203.719	EVD-GAG
6	A6	139	91.0296	9422.51	211.133	EVD-GAG
6	A6	140	91.2545	8347.14	195.977	EVD-GAG
6	A6	141	91.4793	10280.8	164.25	EVD-GAG
6	A6	142	91.7042	8346.57	125.508	EVD-GAG
6	A6	143	91.9291	9718.96	90.0469	EVD-GAG
6	A6	144	92.154	8700.13	64.1797	EVD-GAG
6	A6	145	92.3788	9061.61	47.7969	EVD-GAG
6	A6	146	92.6037	8711.84	36.207	EVD-GAG
6	A6	147	92.8286	8666.44	23.9023	EVD-GAG
6	A6	148	93.0535	8938.44	6.28516	EVD-GAG
6	A6	149	93.2783	8749.18	-21.7969	EVD-GAG
6	A6	150	93.5032	8628.93	-67.6055	EVD-GAG
6	A6	151	93.7281	8104.6	-138.23	EVD-GAG
6	A6	152	93.953	8430.05	-234.691	EVD-GAG
6	A6	153	94.1778	8877.8	-347.297	EVD-GAG
6	A6	154	94.4027	8759	-457.602	EVD-GAG
6	A6	155	94.6276	8682.99	-547.098	EVD-GAG
6	A6	156	94.8525	9370.95	-606.672	EVD-GAG
7	A7	1	59.9968	2.12316e+06	52334.7	EVD-GAG
7	A7	2	60.2217	2.11901e+06	53060.5	EVD-GAG
7	A7	3	60.4466	2.10809e+06	53759.2	EVD-GAG
7	A7	4	60.6714	2.09848e+06	54237.5	EVD-GAG
7	A7	5	60.8963	2.08545e+06	54480.5	EVD-GAG
7	A7	6	61.1212	2073550	54519.2	EVD-GAG
7	A7	7	61.3461	2.05986e+06	54475.6	EVD-GAG
7	A7	8	61.5709	2.04837e+06	54499.8	EVD-GAG
7	A7	9	61.7958	2.03584e+06	54696.1	EVD-GAG
7	A7	10	62.0207	2.02193e+06	55075.7	EVD-GAG
7	A7	11	62.2456	2.01244e+06	55560.3	EVD-GAG
7	A7	12	62.4704	1.99934e+06	56029.2	EVD-GAG
7	A7	13	62.6953	1.98156e+06	56381.4	EVD-GAG
7	A7	14	62.9202	1.97098e+06	56580.9	EVD-GAG
7	A7	15	63.1451	1.95398e+06	56663	EVD-GAG
7	A7	16	63.3699	1.94244e+06	56706.1	EVD-GAG
7	A7	17	63.5948	1.92856e+06	56790.7	EVD-GAG
7	A7	18	63.8197	1914028	56966.3	EVD-GAG
7	A7	19	64.0446	1.90226e+06	57241.3	EVD-GAG
7	A7	20	64.2694	1.88679e+06	57581.5	EVD-GAG
7	A7	21	64.4943	1.87274e+06	57921.7	EVD-GAG
7	A7	22	64.7192	1.86091e+06	58181.2	EVD-GAG
7	A7	23	64.9441	1.8453e+06	58287.6	EVD-GAG
7	A7	24	65.1689	1.8303e+06	58200	EVD-GAG
7	A7	25	65.3938	1.81489e+06	57927.5	EVD-GAG
7	A7	26	65.6187	1.80237e+06	57530	EVD-GAG
7	A7	27	65.8436	1.78671e+06	57101.3	EVD-GAG
7	A7	28	66.0684	1.77511e+06	56743.6	EVD-GAG
7	A7	29	66.2933	1.75846e+06	56533.1	EVD-GAG
7	A7	30	66.5182	1.74497e+06	56491.6	EVD-GAG
7	A7	31	66.7431	1.73703e+06	56579.3	EVD-GAG
7	A7	32	66.9679	1.72081e+06	56719.4	EVD-GAG
7	A7	33	67.1928	1.70278e+06	56846.7	EVD-GAG
7	A7	34	67.4177	1.6879e+06	56943	EVD-GAG
7	A7	35	67.6426	1679788	57031.5	EVD-GAG
7	A7	36	67.8674	1.66628e+06	57133.4	EVD-GAG
7	A7	37	68.0923	1.65024e+06	57229	EVD-GAG
7	A7	38	68.3172	1.63615e+06	57256.4	EVD-GAG
7	A7	39	68.5421	1622913	57143.6	EVD-GAG
7	A7	40	68.7669	1608919	56849	EVD-GAG
7	A7	41	68.9918	1.5951e+06	56376.5	EVD-GAG
7	A7	42	69.2167	1.58185e+06	55773.9	EVD-GAG
7	A7	43	69.4416	1.56874e+06	55116	EVD-GAG
7	A7	44	69.6664	1.55559e+06	54492.6	EVD-GAG
7	A7	45	69.8913	1.5427e+06	53996.5	EVD-GAG
7	A7	46	70.1162	1.53207e+06	53708.1	EVD-GAG
7	A7	47	70.3411	1.51883e+06	53673.3	EVD-GAG
7	A7	48	70.5659	1.50658e+06	53886.2	EVD-GAG
7	A7	49	70.7908	1.49528e+06	54281.8	EVD-GAG
7	A7	50	71.0157	1.48211e+06	54748.1	EVD-GAG
7	A7	51	71.2406	1.46608e+06	55157.2	EVD-GAG
7	A7	52	71.4654	1.45566e+06	55401	EVD-GAG
7	A7	53	71.6903	1.44119e+06	55420	EVD-GAG
7	A7	54	71.9152	1.42706e+06	55215.8	EVD-GAG
7	A7	55	72.1401	1.41513e+06	54843.2	EVD-GAG
7	A7	56	72.3649	1.40305e+06	54384.6	EVD-GAG
7	A7	57	72.5898	1.38969e+06	53922.3	EVD-GAG
7	A7	58	72.8147	1.37902e+06	53493.1	EVD-GAG
7	A7	59	73.0396	1.36507e+06	53110.4	EVD-GAG
7	A7	60	73.2644	1.35336e+06	52782	EVD-GAG
7	A7	61	73.4893	1.34143e+06	52469.2	EVD-GAG
7	A7	62	73.7142	1.32739e+06	52141.4	EVD-GAG
7	A7	63	73.9391	1.31593e+06	51794.1	EVD-GAG
7	A7	64	74.1639	1.30368e+06	51453.1	EVD-GAG
7	A7	65	74.3888	1.29293e+06	51160.8	EVD-GAG
7	A7	66	74.6137	1.28102e+06	50952.6	EVD-GAG
7	A7	67	74.8386	1.26897e+06	50838.8	EVD-GAG
7	A7	68	75.0634	1.25712e+06	50800.1	EVD-GAG
7	A7	69	75.2883	1.24703e+06	50798.9	EVD-GAG
7	A7	70	75.5132	1.23293e+06	50804	EVD-GAG
7	A7	71	75.7381	1.22095e+06	50810.7	EVD-GAG
7	A7	72	75.9629	1.21082e+06	50851.2	EVD-GAG
7	A7	73	76.1878	1.19851e+06	50993.1	EVD-GAG
7	A7	74	76.4127	1.1868e+06	51328.6	EVD-GAG
7	A7	75	76.6376	1.17531e+06	51973.6	EVD-GAG
7	A7	76	76.8624	1.16321e+06	53083.9	EVD-GAG
7	A7	77	77.0873	1150815	54763.5	EVD-GAG
7	A7	78	77.3122	1.13821e+06	57306.2	EVD-GAG
7	A7	79	77.5371	1.12469e+06	61174.4	EVD-GAG
7	A7	80	77.7619	1.11286e+06	66851.9	EVD-GAG
7	A7	81	77.9868	1.09764e+06	74844.6	EVD-GAG
7	A7	82	78.2117	1.08027e+06	85612	EVD-GAG
7	A7	83	78.4366	1.05813e+06	99514.7	EVD-GAG
7	A7	84	78.6614	1.03215e+06	116806	EVD-GAG
7	A7	85	78.8863	1.00285e+06	137673	EVD-GAG
7	A7	86	79.1112	963115	162280	EVD-GAG
7	A7	87	79.3361	913276	190731	EVD-GAG
7	A7	88	79.5609	859150	222828	EVD-GAG
7	A7	89	79.7858	806781	257604	EVD-GAG
7	A7	90	80.0107	736528	292796	EVD-GAG
7	A7	91	80.2356	642419	324581	EVD-GAG
7	A7	92	80.4604	522437	347963	EVD-GAG
7	A7	93	80.6853	389738	357889	EVD-GAG
7	A7	94	80.9102	266263	350803	EVD-GAG
7	A7	95	81.1351	161749	325991	EVD-GAG
7	A7	96	81.3599	86896.2	286099	EVD-GAG
7	A7	97	81.5848	44894.1	236544	EVD-GAG
7	A7	98	81.8097	29587.5	184041	EVD-GAG
7	A7	99	82.0346	23585.2	134847	EVD-GAG
7	A7	100	82.2594	23120.5	93375.6	EVD-GAG
7	A7	101	82.4843	19808.2	61622.1	EVD-GAG
7	A7	102	82.7092	19231.7	37786.2	EVD-GAG
7	A7	103	82.9341	17230.8	21878.4	EVD-GAG
7	A7	104	83.159	17590.9	12414.1	EVD-GAG
7	A7	105	83.3838	16284.4	7145.21	EVD-GAG
7	A7	106	83.6087	15978.9	4334.82	EVD-GAG
7	A7	107	83.8336	14571.5	2826.16	EVD-GAG
7	A7	108	84.0584	14208.2	1942.86	EVD-GAG
7	A7	109	84.2833	14206	1341.61	EVD-GAG
7	A7	110	84.5082	13148.1	880.809	EVD-GAG
7	A7	111	84.7331	13409.8	522.484	EVD-GAG
7	A7	112	84.9579	14176.6	264.809	EVD-GAG
7	A7	113	85.1828	13644.5	101.445	EVD-GAG
7	A7	114	85.4077	13667.3	6.54688	EVD-GAG
7	A7	115	85.6326	11732.7	-59.082	EVD-GAG
7	A7	116	85.8575	13086.8	-131.355	EVD-GAG
7	A7	117	86.0823	12897.8	-228.746	EVD-GAG
7	A7	118	86.3072	12596.7	-348.125	EVD-GAG
7	A7	119	86.5321	11470.8	-470.145	EVD-GAG
7	A7	120	86.757	13040.2	-569.375	EVD-GAG
7	A7	121	86.9818	12642.5	-624.91	EVD-GAG
7	A7	122	87.2067	12805	-628.203	EVD-GAG
7	A7	123	87.4316	12188.8	-585.223	EVD-GAG
7	A7	124	87.6565	12608.8	-512.273	EVD-GAG
7	A7	125	87.8813	11841.5	-428.477	EVD-GAG
7	A7	126	88.1062	12217.3	-350.535	EVD-GAG
7	A7	127	88.3311	12258.8	-292.172	EVD-GAG
7	A7	128	88.556	11292.6	-265.441	EVD-GAG
7	A7	129	88.7808	11262.3	-279.305	EVD-GAG
7	A7	130	89.0057	11466.6	-334.77	EVD-GAG
7	A7	131	89.2306	11305.9	-421.047	EVD-GAG
7	A7	132	89.4555	11240.9	-517.457	EVD-GAG
7	A7	133	89.6803	11834.2	-600.98	EVD-GAG
7	A7	134	89.9052	10804.9	-654.75	EVD-GAG
7	A7	135	90.1301	11514.3	-672.477	EVD-GAG
7	A7	136	90.355	11522.8	-657.418	EVD-GAG
7	A7	137	90.5798	11468.3	-617.938	EVD-GAG
7	A7	138	90.8047	9957.95	-563.34	EVD-GAG
7	A7	139	91.0296	11925.9	-502.598	EVD-GAG
7	A7	140	91.2545	11397.4	-446.02	EVD-GAG
7	A7	141	91.4793	10396.9	-406.316	EVD-GAG
7	A7	142	91.7042	10085.1	-394.832	EVD-GAG
7	A7	143	91.9291	10467.9	-413.871	EVD-GAG
7	A7	144	92.154	10451.4	-452.668	EVD-GAG
7	A7	145	92.3788	11175.3	-493.484	EVD-GAG
7	A7	146	92.6037	10790.8	-524.367	EVD-GAG
7	A7	147	92.8286	9407.81	-545.965	EVD-GAG
7	A7	148	93.0535	10013.8	-564.309	EVD-GAG
7	A7	149	93.2783	10068.2	-576.973	EVD-GAG
7	A7	150	93.5032	10709.1	-569.125	EVD-GAG
7	A7	151	93.7281	10591.7	-527.402	EVD-GAG
7	A7	152	93.953	10760.7	-459.723	EVD-GAG
7	A7	153	94.1778	8858.17	-399.73	EVD-GAG
7	A7	154	94.4027	8015.35	-387.242	EVD-GAG
7	A7	155	94.6276	10612.7	-439.309	EVD-GAG
7	A7	156	94.8525	10374.2	-536.809	EVD-GAG
8	A8	1	59.9968	2.11172e+06	56081.3	EVD-IN
8	A8	2	60.2217	2.1052e+06	56785.7	EVD-IN
8	A8	3	60.4466	2095192	57518.4	EVD-IN
8	A8	4	60.6714	2.08284e+06	58116	EVD-IN
8	A8	5	60.8963	2.0749e+06	58485.5	EVD-IN
8	A8	6	61.1212	2.05516e+06	58636.4	EVD-IN
8	A8	7	61.3461	2.04558e+06	58649.9	EVD-IN
8	A8	8	61.5709	2.03089e+06	58616.4	EVD-IN
8	A8	9	61.7958	2.02013e+06	58595	EVD-IN
8	A8	10	62.0207	2.00657e+06	58616.7	EVD-IN
8	A8	11	62.2456	1.98782e+06	58704.2	EVD-IN
8	A8	12	62.4704	1.97765e+06	58876.7	EVD-IN
8	A8	13	62.6953	1.96128e+06	59124.4	EVD-IN
8	A8	14	62.9202	1.95231e+06	59390.5	EVD-IN
8	A8	15	63.1451	1.93651e+06	59586.5	EVD-IN
8	A8	16	63.3699	1.92015e+06	59641.1	EVD-IN
8	A8	17	63.5948	1.90442e+06	59544.5	EVD-IN
8	A8	18	63.8197	1.89351e+06	59358	EVD-IN
8	A8	19	64.0446	1.87788e+06	59186.6	EVD-IN
8	A8	20	64.2694	1.86285e+06	59126.5	EVD-IN
8	A8	21	64.4943	1.8497e+06	59216.5	EVD-IN
8	A8	22	64.7192	1.83828e+06	59406.2	EVD-IN
8	A8	23	64.9441	1.82084e+06	59568.1	EVD-IN
8	A8	24	65.1689	1.81137e+06	59547	EVD-IN
8	A8	25	65.3938	1.79248e+06	59239.1	EVD-IN
8	A8	26	65.6187	1776463	58651	EVD-IN
8	A8	27	65.8436	1.76347e+06	57907	EVD-IN
8	A8	28	66.0684	1.75251e+06	57198.8	EVD-IN
8	A8	29	66.2933	1.73439e+06	56700.9	EVD-IN
8	A8	30	66.5182	1.72475e+06	56497	EVD-IN
8	A8	31	66.7431	1.71197e+06	56550.8	EVD-IN
8	A8	32	66.9679	1.69805e+06	56734.5	EVD-IN
8	A8	33	67.1928	1.68231e+06	56903.6	EVD-IN
8	A8	34	67.4177	1.66879e+06	56969.9	EVD-IN
8	A8	35	67.6426	1.65439e+06	56938.6	EVD-IN
8	A8	36	67.8674	1641537	56888.1	EVD-IN
8	A8	37	68.0923	1631316	56910.9	EVD-IN
8	A8	38	68.3172	1.6147e+06	57055.5	EVD-IN
8	A8	39	68.5421	1603075	57299.5	EVD-IN
8	A8	40	68.7669	1590043	57562.6	EVD-IN
8	A8	41	68.9918	1.57345e+06	57743.9	EVD-IN
8	A8	42	69.2167	1.56445e+06	57763.2	EVD-IN
8	A8	43	69.4416	1.54368e+06	57589.9	EVD-IN
8	A8	44	69.6664	1.53506e+06	57254	EVD-IN
8	A8	45	69.8913	1.52101e+06	56832.1	EVD-IN
8	A8	46	70.1162	1.5069e+06	56418	EVD-IN
8	A8	47	70.3411	1.49496e+06	56086.3	EVD-IN
8	A8	48	70.5659	1.48086e+06	55865.6	EVD-IN
8	A8	49	70.7908	1.47087e+06	55727.6	EVD-IN
8	A8	50	71.0157	1.45595e+06	55601.7	EVD-IN
8	A8	51	71.2406	1.44148e+06	55409.9	EVD-IN
8	A8	52	71.4654	1429605	55107.2	EVD-IN
8	A8	53	71.6903	1.41677e+06	54703	EVD-IN
8	A8	54	71.9152	1.40392e+06	54291.3	EVD-IN
8	A8	55	72.1401	1.39245e+06	53929.1	EVD-IN
8	A8	56	72.3649	1.37975e+06	53641.9	EVD-IN
8	A8	57	72.5898	1.3675e+06	53436.9	EVD-IN
8	A8	58	72.8147	1.35626e+06	53285.6	EVD-IN
8	A8	59	73.0396	1.34122e+06	53148.8	EVD-IN
8	A8	60	73.2644	1.32972e+06	53000.6	EVD-IN
8	A8	61	73.4893	1.3171e+06	52843.6	EVD-IN
8	A8	62	73.7142	1.30613e+06	52705	EVD-IN
8	A8	63	73.9391	1.29247e+06	52624.5	EVD-IN
8	A8	64	74.1639	1280270	52645.7	EVD-IN
8	A8	65	74.3888	1.26892e+06	52820.5	EVD-IN
8	A8	66	74.6137	1.25673e+06	53226.5	EVD-IN
8	A8	67	74.8386	1.24303e+06	53991.9	EVD-IN
8	A8	68	75.0634	1.23424e+06	55430.3	EVD-IN
8	A8	69	75.2883	1.21869e+06	57933.7	EVD-IN
8	A8	70	75.5132	1.20569e+06	61899.8	EVD-IN
8	A8	71	75.7381	1.19562e+06	67925.9	EVD-IN
8	A8	72	75.9629	1.18065e+06	76715.1	EVD-IN
8	A8	73	76.1878	1.16247e+06	89063.1	EVD-IN
8	A8	74	76.4127	1.14465e+06	105851	EVD-IN
8	A8	75	76.6376	1.12134e+06	128016	EVD-IN
8	A8	76	76.8624	1.09229e+06	156437	EVD-IN
8	A8	77	77.0873	1.05587e+06	191658	EVD-IN
8	A8	78	77.3122	1.01687e+06	233445	EVD-IN
8	A8	79	77.5371	964449	280308	EVD-IN
8	A8	80	77.7619	890914	329210	EVD-IN
8	A8	81	77.9868	796689	375724	EVD-IN
8	A8	82	78.2117	684632	414676	EVD-IN
8	A8	83	78.4366	570265	441133	EVD-IN
8	A8	84	78.6614	457316	451372	EVD-IN
8	A8	85	78.8863	353450	443542	EVD-IN
8	A8	86	79.1112	255370	417909	EVD-IN
8	A8	87	79.3361	166482	376755	EVD-IN
8	A8	88	79.5609	98199.2	324046	EVD-IN
8	A8	89	79.7858	50058	264904	EVD-IN
8	A8	90	80.0107	26273.3	204883	EVD-IN
8	A8	91	80.2356	17486.6	149087	EVD-IN
8	A8	92	80.4604	13828.6	101345	EVD-IN
8	A8	93	80.6853	13591.3	63677.9	EVD-IN
8	A8	94	80.9102	13136.5	38497.3	EVD-IN
8	A8	95	81.1351	12049.6	22325.4	EVD-IN
8	A8	96	81.3599	11742	12268.9	EVD-IN
8	A8	97	81.5848	11135.6	6455.52	EVD-IN
8	A8	98	81.8097	10799.5	3303.43	EVD-IN
8	A8	99	82.0346	11130.4	1677.59	EVD-IN
8	A8	100	82.2594	10886.8	866.816	EVD-IN
8	A8	101	82.4843	10214.7	471.883	EVD-IN
8	A8	102	82.7092	10719.2	283	EVD-IN
8	A8	103	82.9341	10917.1	189.34	EVD-IN
8	A8	104	83.159	10102.6	130.438	EVD-IN
8	A8	105	83.3838	9173.59	78.5156	EVD-IN
8	A8	106	83.6087	9589.89	32.7422	EVD-IN
8	A8	107	83.8336	10308.5	9.48438	EVD-IN
8	A8	108	84.0584	10069.2	24.2734	EVD-IN
8	A8	109	84.2833	9862.15	73.7422	EVD-IN
8	A8	110	84.5082	9412.18	129.957	EVD-IN
8	A8	111	84.7331	9037.28	152.031	EVD-IN
8	A8	112	84.9579	8574.87	107.832	EVD-IN
8	A8	113	85.1828	8634.31	-7.74219	EVD-IN
8	A8	114	85.4077	8513.43	-168.305	EVD-IN
8	A8	115	85.6326	8516.89	-327.184	EVD-IN
8	A8	116	85.8575	9214.06	-437.852	EVD-IN
8	A8	117	86.0823	9010.17	-473.879	EVD-IN
8	A8	118	86.3072	9359.27	-439.352	EVD-IN
8	A8	119	86.5321	8621.9	-365.527	EVD-IN
8	A8	120	86.757	9054.87	-295.695	EVD-IN
8	A8	121	86.9818	7954.13	-265.879	EVD-IN
8	A8	122	87.2067	8242.63	-290.523	EVD-IN
8	A8	123	87.4316	8860.24	-359.188	EVD-IN
8	A8	124	87.6565	8076.62	-443.918	EVD-IN
8	A8	125	87.8813	8500.83	-512.109	EVD-IN
8	A8	126	88.1062	8871.2	-538.594	EVD-IN
8	A8	127	88.3311	8380.03	-512.941	EVD-IN
8	A8	128	88.556	9044.62	-440.895	EVD-IN
8	A8	129	88.7808	8215.46	-340.895	EVD-IN
8	A8	130	89.0057	8473.41	-237.52	EVD-IN
8	A8	131	89.2306	7615.2	-154.91	EVD-IN
8	A8	132	89.4555	8601.18	-112.254	EVD-IN
8	A8	133	89.6803	8211.24	-121.25	EVD-IN
8	A8	134	89.9052	7052.16	-182.953	EVD-IN
8	A8	135	90.1301	7220.69	-283.5	EVD-IN
8	A8	136	90.355	8270.42	-392.902	EVD-IN
8	A8	137	90.5798	8470.36	-472.777	EVD-IN
8	A8	138	90.8047	7914.78	-492.504	EVD-IN
8	A8	139	91.0296	8006.96	-444.5	EVD-IN
8	A8	140	91.2545	8138.09	-347.66	EVD-IN
8	A8	141	91.4793	6954.99	-236.309	EVD-IN
8	A8	142	91.7042	8237.55	-142.676	EVD-IN
8	A8	143	91.9291	6962.12	-84.1484	EVD-IN
8	A8	144	92.154	7071.02	-61.4766	EVD-IN
8	A8	145	92.3788	7616.14	-65.8672	EVD-IN
8	A8	146	92.6037	7374.2	-88.1367	EVD-IN
8	A8	147	92.8286	6460.59	-123.234	EVD-IN
8	A8	148	93.0535	6818.81	-167.812	EVD-IN
8	A8	149	93.2783	6897.79	-214.73	EVD-IN
8	A8	150	93.5032	6837.07	-251.312	EVD-IN
8	A8	151	93.7281	7338.29	-264.953	EVD-IN
8	A8	152	93.953	6698.19	-252.199	EVD-IN
8	A8	153	94.1778	6294.93	-223.211	EVD-IN
8	A8	154	94.4027	6631.72	-196.938	EVD-IN
8	A8	155	94.6276	6428.69	-190.32	EVD-IN
8	A8	156	94.8525	6117.71	-209.586	EVD-IN
9	A9	1	59.9965	2.29575e+06	60489.7	EVD-IN
9	A9	2	60.2214	2.28803e+06	61171.7	EVD-IN
9	A9	3	60.4464	2.27732e+06	61861.3	EVD-IN
9	A9	4	60.6713	2264570	62388.7	EVD-IN
9	A9	5	60.8963	2.2527e+06	62659.8	EVD-IN
9	A9	6	61.1212	2.23731e+06	62688.3	EVD-IN
9	A9	7	61.3461	2.22332e+06	62565	EVD-IN
9	A9	8	61.5711	2.20685e+06	62389.8	EVD-IN
9	A9	9	61.796	2.19819e+06	62225.7	EVD-IN
9	A9	10	62.0209	2.17849e+06	62100.1	EVD-IN
9	A9	11	62.2459	2166317	62034.3	EVD-IN
9	A9	12	62.4708	2.14899e+06	62072.7	EVD-IN
9	A9	13	62.6958	2134654	62274.3	EVD-IN
9	A9	14	62.9207	2121894	62677.7	EVD-IN
9	A9	15	63.1456	2.10656e+06	63265.6	EVD-IN
9	A9	16	63.3706	2090780	63950.6	EVD-IN
9	A9	17	63.5955	2077619	64595.8	EVD-IN
9	A9	18	63.8205	2059311	65060.4	EVD-IN
9	A9	19	64.0454	2.04677e+06	65250.5	EVD-IN
9	A9	20	64.2703	2025365	65148.6	EVD-IN
9	A9	21	64.4953	2.0119e+06	64811.1	EVD-IN
9	A9	22	64.7202	1.99676e+06	64341.1	EVD-IN
9	A9	23	64.9452	1.98293e+06	63851.1	EVD-IN
9	A9	24	65.1701	1964095	63427	EVD-IN
9	A9	25	65.395	1.95057e+06	63101.2	EVD-IN
9	A9	26	65.62	1.93582e+06	62841.8	EVD-IN
9	A9	27	65.8449	1.92251e+06	62570.7	EVD-IN
9	A9	28	66.0698	1.90639e+06	62218	EVD-IN
9	A9	29	66.2948	1.88648e+06	61779.4	EVD-IN
9	A9	30	66.5197	1.87243e+06	61330.2	EVD-IN
9	A9	31	66.7447	1.86053e+06	60978.9	EVD-IN
9	A9	32	66.9696	1.84719e+06	60794.9	EVD-IN
9	A9	33	67.1945	1.83271e+06	60766.9	EVD-IN
9	A9	34	67.4195	1.81521e+06	60828.5	EVD-IN
9	A9	35	67.6444	1.79962e+06	60914.5	EVD-IN
9	A9	36	67.8694	1.78498e+06	61000.2	EVD-IN
9	A9	37	68.0943	1.77745e+06	61089.6	EVD-IN
9	A9	38	68.3192	1756370	61178.3	EVD-IN
9	A9	39	68.5442	1.74306e+06	61230.8	EVD-IN
9	A9	40	68.7691	1.73041e+06	61189.4	EVD-IN
9	A9	41	68.9941	1.71391e+06	61004.6	EVD-IN
9	A9	42	69.219	1697965	60657.9	EVD-IN
9	A9	43	69.4439	1.68691e+06	60170.1	EVD-IN
9	A9	44	69.6689	1.67162e+06	59598.4	EVD-IN
9	A9	45	69.8938	1.65349e+06	59026.2	EVD-IN
9	A9	46	70.1188	1.6459e+06	58548.9	EVD-IN
9	A9	47	70.3437	1.63057e+06	58250.8	EVD-IN
9	A9	48	70.5686	1.61511e+06	58176.6	EVD-IN
9	A9	49	70.7936	1.60411e+06	58302.5	EVD-IN
9	A9	50	71.0185	1.59009e+06	58540.2	EVD-IN
9	A9	51	71.2434	1.57695e+06	58747.8	EVD-IN
9	A9	52	71.4684	1.56078e+06	58793.6	EVD-IN
9	A9	53	71.6933	1.54478e+06	58616.3	EVD-IN
9	A9	54	71.9183	1.53304e+06	58257	EVD-IN
9	A9	55	72.1432	1.52e+06	57858.5	EVD-IN
9	A9	56	72.3681	1.50856e+06	57531.9	EVD-IN
9	A9	57	72.5931	1.49436e+06	57340.1	EVD-IN
9	A9	58	72.818	1.48184e+06	57266	EVD-IN
9	A9	59	73.043	1.4655e+06	57237.6	EVD-IN
9	A9	60	73.2679	1.45315e+06	57180.8	EVD-IN
9	A9	61	73.4928	1.43952e+06	57064.5	EVD-IN
9	A9	62	73.7178	1.42671e+06	56908.4	EVD-IN
9	A9	63	73.9427	1.41228e+06	56766.6	EVD-IN
9	A9	64	74.1676	1.39947e+06	56708.7	EVD-IN
9	A9	65	74.3926	1.38693e+06	56811.4	EVD-IN
9	A9	66	74.6175	1373828	57171.5	EVD-IN
9	A9	67	74.8425	1.35984e+06	57925.8	EVD-IN
9	A9	68	75.0674	1346524	59333.9	EVD-IN
9	A9	69	75.2923	1.33658e+06	61676.5	EVD-IN
9	A9	70	75.5173	1.31967e+06	65333	EVD-IN
9	A9	71	75.7422	1305879	70825.5	EVD-IN
9	A9	72	75.9672	1.2897e+06	78823	EVD-IN
9	A9	73	76.1921	1.27296e+06	90151.5	EVD-IN
9	A9	74	76.417	1.25441e+06	105774	EVD-IN
9	A9	75	76.642	1.23033e+06	126726	EVD-IN
9	A9	76	76.8669	1.19844e+06	153970	EVD-IN
9	A9	77	77.0919	1.16161e+06	188116	EVD-IN
9	A9	78	77.3168	1.11956e+06	229018	EVD-IN
9	A9	79	77.5417	1.06492e+06	275315	EVD-IN
9	A9	80	77.7667	987562	324146	EVD-IN
9	A9	81	77.9916	886732	371277	EVD-IN
9	A9	82	78.2166	768288	411713	EVD-IN
9	A9	83	78.4415	645172	440642	EVD-IN
9	A9	84	78.6664	526423	454367	EVD-IN
9	A9	85	78.8914	413744	450914	EVD-IN
9	A9	86	79.1163	308695	430215	EVD-IN
9	A9	87	79.3412	211780	393987	EVD-IN
9	A9	88	79.5662	130401	345467	EVD-IN
9	A9	89	79.7911	71749.6	289067	EVD-IN
9	A9	90	80.0161	38087.1	229877	EVD-IN
9	A9	91	80.241	23647.5	172957	EVD-IN
9	A9	92	80.4659	19333.4	122530	EVD-IN
9	A9	93	80.6909	18605.7	81302	EVD-IN
9	A9	94	80.9158	16655.3	50622.9	EVD-IN
9	A9	95	81.1408	17027.1	30116.6	EVD-IN
9	A9	96	81.3657	15209.7	16879.4	EVD-IN
9	A9	97	81.5906	14459.5	8948.07	EVD-IN
9	A9	98	81.8156	16100.1	4519.14	EVD-IN
9	A9	99	82.0405	15774.3	2206.48	EVD-IN
9	A9	100	82.2654	13738	1079.91	EVD-IN
9	A9	101	82.4904	15169	576.074	EVD-IN
9	A9	102	82.7153	14859.4	374.633	EVD-IN
9	A9	103	82.9403	14426.9	296.562	EVD-IN
9	A9	104	83.1652	14303.2	242.52	EVD-IN
9	A9	105	83.3901	12118.4	164.57	EVD-IN
9	A9	106	83.6151	14151.1	53.8203	EVD-IN
9	A9	107	83.84	13079.8	-71.9297	EVD-IN
9	A9	108	84.065	14167.4	-185.871	EVD-IN
9	A9	109	84.2899	13448.4	-268.879	EVD-IN
9	A9	110	84.5148	12392.3	-316.547	EVD-IN
9	A9	111	84.7398	13351.6	-335.398	EVD-IN
9	A9	112	84.9647	13128.2	-335.332	EVD-IN
9	A9	113	85.1897	13676.4	-324.977	EVD-IN
9	A9	114	85.4146	12629.5	-310.766	EVD-IN
9	A9	115	85.6395	11701	-296.434	EVD-IN
9	A9	116	85.8645	13424	-282.453	EVD-IN
9	A9	117	86.0894	12835.9	-267.812	EVD-IN
9	A9	118	86.3144	12160.7	-254.594	EVD-IN
9	A9	119	86.5393	12276.2	-251.211	EVD-IN
9	A9	120	86.7642	12634.1	-269.648	EVD-IN
9	A9	121	86.9892	11392.1	-317.277	EVD-IN
9	A9	122	87.2141	11428.6	-389.473	EVD-IN
9	A9	123	87.439	12610.1	-469.461	EVD-IN
9	A9	124	87.664	12104.2	-535.77	EVD-IN
9	A9	125	87.8889	11979.2	-571.434	EVD-IN
9	A9	126	88.1139	11625.4	-568.648	EVD-IN
9	A9	127	88.3388	12135.8	-527.719	EVD-IN
9	A9	128	88.5637	11933.6	-454.805	EVD-IN
9	A9	129	88.7887	11845	-362.527	EVD-IN
9	A9	130	89.0136	11412.9	-272	EVD-IN
9	A9	131	89.2386	11515.8	-210.793	EVD-IN
9	A9	132	89.4635	10499.9	-203.277	EVD-IN
9	A9	133	89.6884	11028.8	-256.977	EVD-IN
9	A9	134	89.9134	10725	-354.016	EVD-IN
9	A9	135	90.1383	11168.5	-455.734	EVD-IN
9	A9	136	90.3633	11639.7	-520.793	EVD-IN
9	A9	137	90.5882	11192.2	-527.344	EVD-IN
9	A9	138	90.8131	10973.7	-485.609	EVD-IN
9	A9	139	91.0381	10755.1	-432.109	EVD-IN
9	A9	140	91.263	9661.13	-408.945	EVD-IN
9	A9	141	91.4879	11108.3	-441.309	EVD-IN
9	A9	142	91.7129	10617.4	-526.688	EVD-IN
9	A9	143	91.9378	10720.9	-639.41	EVD-IN
9	A9	144	92.1628	9848.39	-743.941	EVD-IN
9	A9	145	92.3877	11787.4	-808.047	EVD-IN
9	A9	146	92.6126	10501.1	-812.078	EVD-IN
9	A9	147	92.8376	10967.2	-755.133	EVD-IN
9	A9	148	93.0625	11581.5	-657.355	EVD-IN
9	A9	149	93.2875	9924.76	-554.246	EVD-IN
9	A9	150	93.5124	10041.1	-480.785	EVD-IN
9	A9	151	93.7373	10317.9	-451.918	EVD-IN
9	A9	152	93.9623	10107.4	-453.035	EVD-IN
9	A9	153	94.1872	11550.4	-449.844	EVD-IN
9	A9	154	94.4122	10552.6	-412.457	EVD-IN
9	A9	155	94.6371	9351.63	-335.879	EVD-IN
9	A9	156	94.862	9637.77	-241.336	EVD-IN
10	A10	1	59.9965	2.21747e+06	59187.6	EVD-IN
10	A10	2	60.2214	2.21072e+06	59741.6	EVD-IN
10	A10	3	60.4464	2.20109e+06	60374.7	EVD-IN
10	A10	4	60.6713	2.19184e+06	60899	EVD-IN
10	A10	5	60.8963	2.17814e+06	61180.5	EVD-IN
10	A10	6	61.1212	2.16058e+06	61193.9	EVD-IN
10	A10	7	61.3461	2.14528e+06	61013.6	EVD-IN
10	A10	8	61.5711	2.1375e+06	60758.2	EVD-IN
10	A10	9	61.796	2.11939e+06	60541.2	EVD-IN
10	A10	10	62.0209	2.10581e+06	60443.1	EVD-IN
10	A10	11	62.2459	2.08895e+06	60500.5	EVD-IN
10	A10	12	62.4708	2.07647e+06	60691.4	EVD-IN
10	A10	13	62.6958	2.0626e+06	60934	EVD-IN
10	A10	14	62.9207	2.04982e+06	61111.6	EVD-IN
10	A10	15	63.1456	2.03295e+06	61132.3	EVD-IN
10	A10	16	63.3706	2.01405e+06	60983.1	EVD-IN
10	A10	17	63.5955	2004049	60743.1	EVD-IN
10	A10	18	63.8205	1.98531e+06	60541	EVD-IN
10	A10	19	64.0454	1971099	60487	EVD-IN
10	A10	20	64.2703	1.96099e+06	60619.1	EVD-IN
10	A10	21	64.4953	1.94519e+06	60893.5	EVD-IN
10	A10	22	64.7202	1.92703e+06	61214.2	EVD-IN
10	A10	23	64.9452	1.91403e+06	61471.9	EVD-IN
10	A10	24	65.1701	1.90093e+06	61573.7	EVD-IN
10	A10	25	65.395	1.88359e+06	61459.1	EVD-IN
10	A10	26	65.62	1.86694e+06	61112.3	EVD-IN
10	A10	27	65.8449	1.85344e+06	60574.4	EVD-IN
10	A10	28	66.0698	1.83932e+06	59939.7	EVD-IN
10	A10	29	66.2948	1.81981e+06	59340.9	EVD-IN
10	A10	30	66.5197	1.80962e+06	58899	EVD-IN
10	A10	31	66.7447	1.79582e+06	58678	EVD-IN
10	A10	32	66.9696	1.78184e+06	58654.7	EVD-IN
10	A10	33	67.1945	1766879	58736.5	EVD-IN
10	A10	34	67.4195	1.75113e+06	58811.8	EVD-IN
10	A10	35	67.6444	1.73668e+06	58801.8	EVD-IN
10	A10	36	67.8694	1.72298e+06	58684.2	EVD-IN
10	A10	37	68.0943	1709151	58481.6	EVD-IN
10	A10	38	68.3192	1.69682e+06	58234.2	EVD-IN
10	A10	39	68.5442	1.67893e+06	57978.7	EVD-IN
10	A10	40	68.7691	1.66822e+06	57738.5	EVD-IN
10	A10	41	68.9941	1.65393e+06	57522.1	EVD-IN
10	A10	42	69.219	1.6404e+06	57330.4	EVD-IN
10	A10	43	69.4439	1.62611e+06	57164.1	EVD-IN
10	A10	44	69.6689	1.61086e+06	57026.6	EVD-IN
10	A10	45	69.8938	1.59835e+06	56918.7	EVD-IN
10	A10	46	70.1188	1.5875e+06	56828	EVD-IN
10	A10	47	70.3437	1.57284e+06	56730.9	EVD-IN
10	A10	48	70.5686	1.55707e+06	56615	EVD-IN
10	A10	49	70.7936	1.54161e+06	56505.5	EVD-IN
10	A10	50	71.0185	1.53169e+06	56457.1	EVD-IN
10	A10	51	71.2434	1520064	56509.6	EVD-IN
10	A10	52	71.4684	1.5068e+06	56631.9	EVD-IN
10	A10	53	71.6933	1.49128e+06	56713.7	EVD-IN
10	A10	54	71.9183	1.47581e+06	56620.5	EVD-IN
10	A10	55	72.1432	1.46223e+06	56275.6	EVD-IN
10	A10	56	72.3681	1450979	55730	EVD-IN
10	A10	57	72.5931	1.43749e+06	55094.9	EVD-IN
10	A10	58	72.818	1.42521e+06	54488.3	EVD-IN
10	A10	59	73.043	1.41257e+06	54007.3	EVD-IN
10	A10	60	73.2679	1400035	53692.5	EVD-IN
10	A10	61	73.4928	1386557	53538.9	EVD-IN
10	A10	62	73.7178	1374176	53523.3	EVD-IN
10	A10	63	73.9427	1.36055e+06	53625.8	EVD-IN
10	A10	64	74.1676	1.34888e+06	53840.4	EVD-IN
10	A10	65	74.3926	1.33772e+06	54182.3	EVD-IN
10	A10	66	74.6175	1321759	54704	EVD-IN
10	A10	67	74.8425	1.30838e+06	55523.6	EVD-IN
10	A10	68	75.0674	1.29885e+06	56900.8	EVD-IN
10	A10	69	75.2923	1.2849e+06	59175.8	EVD-IN
10	A10	70	75.5173	1.27239e+06	62724.7	EVD-IN
10	A10	71	75.7422	1.25662e+06	68054.3	EVD-IN
10	A10	72	75.9672	1.24247e+06	75779.3	EVD-IN
10	A10	73	76.1921	1.2262e+06	86651.3	EVD-IN
10	A10	74	76.417	1.20431e+06	101575	EVD-IN
10	A10	75	76.642	1.18289e+06	121570	EVD-IN
10	A10	76	76.8669	1.15444e+06	147621	EVD-IN
10	A10	77	77.0919	1.12019e+06	180384	EVD-IN
10	A10	78	77.3168	1.07539e+06	219755	EVD-IN
10	A10	79	77.5417	1.02477e+06	264428	EVD-IN
10	A10	80	77.7667	950259	311626	EVD-IN
10	A10	81	77.9916	853547	357230	EVD-IN
10	A10	82	78.2166	739486	396380	EVD-IN
10	A10	83	78.4415	620036	424382	EVD-IN
10	A10	84	78.6664	502612	437630	EVD-IN
10	A10	85	78.8914	396123	434211	EVD-IN
10	A10	86	79.1163	294245	414093	EVD-IN
10	A10	87	79.3412	202400	378989	EVD-IN
10	A10	88	79.5662	122316	332077	EVD-IN
10	A10	89	79.7911	66379.9	277633	EVD-IN
10	A10	90	80.0161	34319.7	220551	EVD-IN
10	A10	91	80.241	20482.8	165680	EVD-IN
10	A10	92	80.4659	15228.3	117061	EVD-IN
10	A10	93	80.6909	15052.9	77291.3	EVD-IN
10	A10	94	80.9158	14076.6	47843.4	EVD-IN
10	A10	95	81.1408	13853.1	28294.1	EVD-IN
10	A10	96	81.3657	12927.5	15692.2	EVD-IN
10	A10	97	81.5906	11736.2	8180.94	EVD-IN
10	A10	98	81.8156	12925.8	4043.92	EVD-IN
10	A10	99	82.0405	13416	1949.26	EVD-IN
10	A10	100	82.2654	13029.4	985.977	EVD-IN
10	A10	101	82.4904	11885.7	585.164	EVD-IN
10	A10	102	82.7153	10990.6	415.992	EVD-IN
10	A10	103	82.9403	11969.7	304.062	EVD-IN
10	A10	104	83.1652	11046.4	177.016	EVD-IN
10	A10	105	83.3901	11331.5	25.6992	EVD-IN
10	A10	106	83.6151	10782.1	-127.586	EVD-IN
10	A10	107	83.84	11426.2	-253.598	EVD-IN
10	A10	108	84.065	11169.5	-331.441	EVD-IN
10	A10	109	84.2899	11303.6	-354.438	EVD-IN
10	A10	110	84.5148	11019.8	-329.184	EVD-IN
10	A10	111	84.7398	10826.7	-270.906	EVD-IN
10	A10	112	84.9647	10846.4	-198.078	EVD-IN
10	A10	113	85.1897	11339.2	-128.016	EVD-IN
10	A10	114	85.4146	9850.57	-74.207	EVD-IN
10	A10	115	85.6395	10048	-45.5547	EVD-IN
10	A10	116	85.8645	10728.3	-47.3516	EVD-IN
10	A10	117	86.0894	10250.7	-83.0273	EVD-IN
10	A10	118	86.3144	9248.75	-154.559	EVD-IN
10	A10	119	86.5393	9700.5	-260.113	EVD-IN
10	A10	120	86.7642	10167.3	-390.129	EVD-IN
10	A10	121	86.9892	9139.78	-525.898	EVD-IN
10	A10	122	87.2141	9586.78	-643.992	EVD-IN
10	A10	123	87.439	10744	-725.488	EVD-IN
10	A10	124	87.664	10044.2	-764.285	EVD-IN
10	A10	125	87.8889	9833.26	-767.738	EVD-IN
10	A10	126	88.1139	9875.9	-748.25	EVD-IN
10	A10	127	88.3388	9521.24	-712.191	EVD-IN
10	A10	128	88.5637	10741.8	-656.332	EVD-IN
10	A10	129	88.7887	10431.4	-576.016	EVD-IN
10	A10	130	89.0136	9872.6	-477.957	EVD-IN
10	A10	131	89.2386	9696.65	-384.516	EVD-IN
10	A10	132	89.4635	9034.85	-322.859	EVD-IN
10	A10	133	89.6884	9368.8	-306.977	EVD-IN
10	A10	134	89.9134	9667.52	-328.402	EVD-IN
10	A10	135	90.1383	10201.5	-364.402	EVD-IN
10	A10	136	90.3633	9446.08	-396.02	EVD-IN
10	A10	137	90.5882	9126.11	-418.879	EVD-IN
10	A10	138	90.8131	8414.19	-437.25	EVD-IN
10	A10	139	91.0381	9448.48	-449.23	EVD-IN
10	A10	140	91.263	10208.2	-440.379	EVD-IN
10	A10	141	91.4879	9551.98	-394.227	EVD-IN
10	A10	142	91.7129	8645.76	-310.465	EVD-IN
10	A10	143	91.9378	9267.24	-213.305	EVD-IN
10	A10	144	92.1628	8102.96	-141.828	EVD-IN
10	A10	145	92.3877	8749.37	-129.941	EVD-IN
10	A10	146	92.6126	8546.14	-189.934	EVD-IN
10	A10	147	92.8376	8159.63	-307.094	EVD-IN
10	A10	148	93.0625	8346.49	-443.605	EVD-IN
10	A10	149	93.2875	8215.54	-548.406	EVD-IN
10	A10	150	93.5124	9120.76	-572.965	EVD-IN
10	A10	151	93.7373	10204.5	-492.055	EVD-IN
10	A10	152	93.9623	8078.08	-320.34	EVD-IN
10	A10	153	94.1872	7546.94	-111	EVD-IN
10	A10	154	94.4122	7204.76	68.7812	EVD-IN
10	A10	155	94.6371	7574.62	172.23	EVD-IN
10	A10	156	94.862	7947.95	194.145	EVD-IN
11	A11	1	59.9965	2535091	68695.3	ACT2
11	A11	2	60.2214	2.52915e+06	69281.2	ACT2
11	A11	3	60.4464	2.51626e+06	69847.9	ACT2
11	A11	4	60.6713	2.50018e+06	70283.9	ACT2
11	A11	5	60.8963	2.48932e+06	70574.9	ACT2
11	A11	6	61.1212	2.47011e+06	70787.2	ACT2
11	A11	7	61.3461	2.45528e+06	71003.7	ACT2
11	A11	8	61.5711	2444326	71251.3	ACT2
11	A11	9	61.796	2.4266e+06	71488.6	ACT2
11	A11	10	62.0209	2.40844e+06	71646.8	ACT2
11	A11	11	62.2459	2.39088e+06	71683.2	ACT2
11	A11	12	62.4708	2.37368e+06	71601.4	ACT2
11	A11	13	62.6958	2.35797e+06	71440.6	ACT2
11	A11	14	62.9207	2.34446e+06	71244.5	ACT2
11	A11	15	63.1456	2.32056e+06	71040.7	ACT2
11	A11	16	63.3706	2.30997e+06	70836.3	ACT2
11	A11	17	63.5955	2.28966e+06	70625.8	ACT2
11	A11	18	63.8205	2.2758e+06	70416.1	ACT2
11	A11	19	64.0454	2.25976e+06	70247	ACT2
11	A11	20	64.2703	2236927	70186.5	ACT2
11	A11	21	64.4953	2.22522e+06	70288.3	ACT2
11	A11	22	64.7202	2.2095e+06	70527.5	ACT2
11	A11	23	64.9452	2.19392e+06	70779.5	ACT2
11	A11	24	65.1701	2.17839e+06	70871.5	ACT2
11	A11	25	65.395	2.15954e+06	70684.4	ACT2
11	A11	26	65.62	2.13435e+06	70237.2	ACT2
11	A11	27	65.8449	2.12516e+06	69685.9	ACT2
11	A11	28	66.0698	2.11036e+06	69242.2	ACT2
11	A11	29	66.2948	2.08912e+06	69063.9	ACT2
11	A11	30	66.5197	2.07867e+06	69188.1	ACT2
11	A11	31	66.7447	2.05865e+06	69532.8	ACT2
11	A11	32	66.9696	2.04489e+06	69944.5	ACT2
11	A11	33	67.1945	2.02642e+06	70267.1	ACT2
11	A11	34	67.4195	2.00605e+06	70388	ACT2
11	A11	35	67.6444	1.9958e+06	70263.9	ACT2
11	A11	36	67.8694	1.97425e+06	69916.5	ACT2
11	A11	37	68.0943	1.96004e+06	69418.4	ACT2
11	A11	38	68.3192	1943256	68874.9	ACT2
11	A11	39	68.5442	1928357	68396.2	ACT2
11	A11	40	68.7691	1912789	68069.8	ACT2
11	A11	41	68.9941	1.8986e+06	67933.2	ACT2
11	A11	42	69.219	1.88157e+06	67958.3	ACT2
11	A11	43	69.4439	1866248	68063	ACT2
11	A11	44	69.6689	1.85025e+06	68136.6	ACT2
11	A11	45	69.8938	1833800	68077.3	ACT2
11	A11	46	70.1188	1.81904e+06	67825	ACT2
11	A11	47	70.3437	1.80211e+06	67385.6	ACT2
11	A11	48	70.5686	1.78474e+06	66829.7	ACT2
11	A11	49	70.7936	1773055	66262.9	ACT2
11	A11	50	71.0185	1758166	65772.5	ACT2
11	A11	51	71.2434	1.74216e+06	65383.9	ACT2
11	A11	52	71.4684	1.72908e+06	65052.1	ACT2
11	A11	53	71.6933	1.71326e+06	64710.4	ACT2
11	A11	54	71.9183	1.6954e+06	64329	ACT2
11	A11	55	72.1432	1.68094e+06	63952.8	ACT2
11	A11	56	72.3681	1.67139e+06	63687.6	ACT2
11	A11	57	72.5931	1.65712e+06	63633.6	ACT2
11	A11	58	72.818	1.64189e+06	63826.4	ACT2
11	A11	59	73.043	1.62368e+06	64218.4	ACT2
11	A11	60	73.2679	1.6119e+06	64701	ACT2
11	A11	61	73.4928	1.59749e+06	65143.7	ACT2
11	A11	62	73.7178	1580176	65416.2	ACT2
11	A11	63	73.9427	1565330	65426.7	ACT2
11	A11	64	74.1676	1.54884e+06	65161.1	ACT2
11	A11	65	74.3926	1.53213e+06	64706.2	ACT2
11	A11	66	74.6175	1.51936e+06	64216.9	ACT2
11	A11	67	74.8425	1.51054e+06	63836.9	ACT2
11	A11	68	75.0674	1.49422e+06	63617.3	ACT2
11	A11	69	75.2923	1478391	63484	ACT2
11	A11	70	75.5173	1.46287e+06	63287.4	ACT2
11	A11	71	75.7422	1.44736e+06	62904.8	ACT2
11	A11	72	75.9672	1.4333e+06	62331.6	ACT2
11	A11	73	76.1921	1421804	61692.3	ACT2
11	A11	74	76.417	1406913	61180.6	ACT2
11	A11	75	76.642	1.3947e+06	60972.6	ACT2
11	A11	76	76.8669	1.38166e+06	61172.9	ACT2
11	A11	77	77.0919	1.36646e+06	61825.1	ACT2
11	A11	78	77.3168	1.35145e+06	62973.3	ACT2
11	A11	79	77.5417	1.33738e+06	64745.1	ACT2
11	A11	80	77.7667	1.32332e+06	67453.1	ACT2
11	A11	81	77.9916	1.30997e+06	71540.5	ACT2
11	A11	82	78.2166	1.29162e+06	77664.8	ACT2
11	A11	83	78.4415	1.27684e+06	86677.7	ACT2
11	A11	84	78.6664	1.25677e+06	99589.2	ACT2
11	A11	85	78.8914	1.23737e+06	117486	ACT2
11	A11	86	79.1163	1.21033e+06	141372	ACT2
11	A11	87	79.3412	1.17934e+06	171952	ACT2
11	A11	88	79.5662	1.13787e+06	209396	ACT2
11	A11	89	79.7911	1.08343e+06	253164	ACT2
11	A11	90	80.0161	1.00864e+06	301865	ACT2
11	A11	91	80.241	920005	353107	ACT2
11	A11	92	80.4659	825090	403258	ACT2
11	A11	93	80.6909	717739	447253	ACT2
11	A11	94	80.9158	592903	478768	ACT2
11	A11	95	81.1408	436832	491187	ACT2
11	A11	96	81.3657	265808	479434	ACT2
11	A11	97	81.5906	121814	442073	ACT2
11	A11	98	81.8156	43797	382636	ACT2
11	A11	99	82.0405	18646.7	309212	ACT2
11	A11	100	82.2654	15325.8	232261	ACT2
11	A11	101	82.4904	13881.1	161572	ACT2
11	A11	102	82.7153	13998.7	103766	ACT2
11	A11	103	82.9403	13025.5	61369.6	ACT2
11	A11	104	83.1652	11138.9	33627.6	ACT2
11	A11	105	83.3901	11710.3	16954.7	ACT2
11	A11	106	83.6151	13813.6	7851.08	ACT2
11	A11	107	83.84	12257.8	3336.23	ACT2
11	A11	108	84.065	11600.7	1312.2	ACT2
11	A11	109	84.2899	11859.9	500.668	ACT2
11	A11	110	84.5148	12448.9	211.316	ACT2
11	A11	111	84.7398	10783.3	112.746	ACT2
11	A11	112	84.9647	11443.1	68.9141	ACT2
11	A11	113	85.1897	11342	39.4375	ACT2
11	A11	114	85.4146	11297	22.2305	ACT2
11	A11	115	85.6395	10647	21.0703	ACT2
11	A11	116	85.8645	11842.6	29.6445	ACT2
11	A11	117	86.0894	10529.6	29.7695	ACT2
11	A11	118	86.3144	9915.17	0.613281	ACT2
11	A11	119	86.5393	10153.2	-68.0273	ACT2
11	A11	120	86.7642	10639.5	-167.676	ACT2
11	A11	121	86.9892	9838.99	-273.77	ACT2
11	A11	122	87.2141	10774.1	-357.012	ACT2
11	A11	123	87.439	10068.6	-395.852	ACT2
11	A11	124	87.664	10372.8	-383.754	ACT2
11	A11	125	87.8889	10394.8	-329.559	ACT2
11	A11	126	88.1139	9883.71	-253.5	ACT2
11	A11	127	88.3388	10139.2	-181.383	ACT2
11	A11	128	88.5637	9571.17	-137.332	ACT2
11	A11	129	88.7887	9083.42	-135.086	ACT2
11	A11	130	89.0136	9682.13	-170.328	ACT2
11	A11	131	89.2386	9070.83	-219.672	ACT2
11	A11	132	89.4635	9795.75	-251.062	ACT2
11	A11	133	89.6884	10016.5	-243.254	ACT2
11	A11	134	89.9134	9362.58	-203.262	ACT2
11	A11	135	90.1383	8934.86	-167.867	ACT2
11	A11	136	90.3633	7971.77	-183.816	ACT2
11	A11	137	90.5882	8668.03	-277.195	ACT2
11	A11	138	90.8131	8531.72	-432.574	ACT2
11	A11	139	91.0381	9877.56	-597.527	ACT2
11	A11	140	91.263	9278.21	-710.035	ACT2
11	A11	141	91.4879	9096.76	-730.301	ACT2
11	A11	142	91.7129	9534.32	-657.145	ACT2
11	A11	143	91.9378	8742.26	-522.969	ACT2
11	A11	144	92.1628	9079.11	-375.641	ACT2
11	A11	145	92.3877	9175.09	-260.223	ACT2
11	A11	146	92.6126	8150.74	-207.035	ACT2
11	A11	147	92.8376	8067.67	-225.66	ACT2
11	A11	148	93.0625	8217.26	-303.676	ACT2
11	A11	149	93.2875	9564.79	-411.152	ACT2
11	A11	150	93.5124	8260.55	-511.141	ACT2
11	A11	151	93.7373	8104.21	-572.191	ACT2
11	A11	152	93.9623	9091.62	-577.07	ACT2
11	A11	153	94.1872	8874.23	-525.418	ACT2
11	A11	154	94.4122	8928.92	-431.922	ACT2
11	A11	155	94.6371	7154.53	-321.586	ACT2
11	A11	156	94.862	8516.1	-221.902	ACT2
12	A12	1	59.9965	2.34141e+06	57587	ACT2
12	A12	2	60.2214	2.33551e+06	58112.8	ACT2
12	A12	3	60.4464	2.32409e+06	58716.2	ACT2
12	A12	4	60.6713	2.30978e+06	59378.3	ACT2
12	A12	5	60.8963	2.30106e+06	60067.9	ACT2
12	A12	6	61.1212	2.28973e+06	60748.4	ACT2
12	A12	7	61.3461	2.27327e+06	61363	ACT2
12	A12	8	61.5711	2.26336e+06	61854.2	ACT2
12	A12	9	61.796	2244158	62190.9	ACT2
12	A12	10	62.0209	2.23123e+06	62391.4	ACT2
12	A12	11	62.2459	2214009	62516.4	ACT2
12	A12	12	62.4708	2.19961e+06	62629.4	ACT2
12	A12	13	62.6958	2.18735e+06	62752.8	ACT2
12	A12	14	62.9207	2.17106e+06	62861.4	ACT2
12	A12	15	63.1456	2.15458e+06	62914.1	ACT2
12	A12	16	63.3706	2143624	62904.1	ACT2
12	A12	17	63.5955	2.12211e+06	62888.5	ACT2
12	A12	18	63.8205	2107526	62962.3	ACT2
12	A12	19	64.0454	2.09555e+06	63194	ACT2
12	A12	20	64.2703	2080872	63569	ACT2
12	A12	21	64.4953	2066145	63976	ACT2
12	A12	22	64.7202	2.04979e+06	64259.1	ACT2
12	A12	23	64.9452	2.03311e+06	64282.7	ACT2
12	A12	24	65.1701	2.01479e+06	63987.5	ACT2
12	A12	25	65.395	2.00394e+06	63404.7	ACT2
12	A12	26	65.62	1.98533e+06	62642.3	ACT2
12	A12	27	65.8449	1.96886e+06	61857.9	ACT2
12	A12	28	66.0698	1.95546e+06	61218.1	ACT2
12	A12	29	66.2948	1.94085e+06	60848.5	ACT2
12	A12	30	66.5197	1.92746e+06	60784.6	ACT2
12	A12	31	66.7447	1.91231e+06	60954.7	ACT2
12	A12	32	66.9696	1.90143e+06	61214.8	ACT2
12	A12	33	67.1945	1.88062e+06	61427.8	ACT2
12	A12	34	67.4195	1865243	61539	ACT2
12	A12	35	67.6444	1.84942e+06	61590.8	ACT2
12	A12	36	67.8694	1.84113e+06	61670.2	ACT2
12	A12	37	68.0943	1.82413e+06	61828.2	ACT2
12	A12	38	68.3192	1.81046e+06	62034.1	ACT2
12	A12	39	68.5442	1.79178e+06	62195.7	ACT2
12	A12	40	68.7691	1.78043e+06	62216.2	ACT2
12	A12	41	68.9941	1.76207e+06	62043	ACT2
12	A12	42	69.219	1749831	61678.9	ACT2
12	A12	43	69.4439	1.73471e+06	61162.2	ACT2
12	A12	44	69.6689	1.71999e+06	60544	ACT2
12	A12	45	69.8938	1704961	59879.6	ACT2
12	A12	46	70.1188	1.69287e+06	59232	ACT2
12	A12	47	70.3437	1.67591e+06	58670.8	ACT2
12	A12	48	70.5686	1.66748e+06	58257.5	ACT2
12	A12	49	70.7936	1.65151e+06	58022	ACT2
12	A12	50	71.0185	1.63597e+06	57949.1	ACT2
12	A12	51	71.2434	1.62829e+06	57988.8	ACT2
12	A12	52	71.4684	1.60903e+06	58071.9	ACT2
12	A12	53	71.6933	1.59815e+06	58150.7	ACT2
12	A12	54	71.9183	1.58066e+06	58223.2	ACT2
12	A12	55	72.1432	1.5708e+06	58311.6	ACT2
12	A12	56	72.3681	1.56041e+06	58427.5	ACT2
12	A12	57	72.5931	1.54125e+06	58540.4	ACT2
12	A12	58	72.818	1.5306e+06	58583.4	ACT2
12	A12	59	73.043	1.51452e+06	58494.5	ACT2
12	A12	60	73.2679	1.49864e+06	58259.5	ACT2
12	A12	61	73.4928	1.48952e+06	57923.4	ACT2
12	A12	62	73.7178	1.4737e+06	57563.3	ACT2
12	A12	63	73.9427	1.46086e+06	57252	ACT2
12	A12	64	74.1676	1.44859e+06	57006.2	ACT2
12	A12	65	74.3926	1.43387e+06	56796.5	ACT2
12	A12	66	74.6175	1.42006e+06	56577.7	ACT2
12	A12	67	74.8425	1.4086e+06	56323	ACT2
12	A12	68	75.0674	1.39374e+06	56037.3	ACT2
12	A12	69	75.2923	1.38462e+06	55751.2	ACT2
12	A12	70	75.5173	1.36841e+06	55500.5	ACT2
12	A12	71	75.7422	1.35674e+06	55310.9	ACT2
12	A12	72	75.9672	1.34409e+06	55192.7	ACT2
12	A12	73	76.1921	1332985	55145.4	ACT2
12	A12	74	76.417	1316591	55166.7	ACT2
12	A12	75	76.642	1.30577e+06	55259.3	ACT2
12	A12	76	76.8669	1293389	55448.4	ACT2
12	A12	77	77.0919	1.28015e+06	55796.1	ACT2
12	A12	78	77.3168	1.26527e+06	56429.6	ACT2
12	A12	79	77.5417	1.25409e+06	57566.9	ACT2
12	A12	80	77.7667	1.24018e+06	59499.6	ACT2
12	A12	81	77.9916	1.22893e+06	62680.1	ACT2
12	A12	82	78.2166	1.21388e+06	67703.8	ACT2
12	A12	83	78.4415	1.19914e+06	75286.3	ACT2
12	A12	84	78.6664	1.18164e+06	86268.2	ACT2
12	A12	85	78.8914	1.16328e+06	101567	ACT2
12	A12	86	79.1163	1.14139e+06	122072	ACT2
12	A12	87	79.3412	1.11175e+06	148491	ACT2
12	A12	88	79.5662	1.07388e+06	181174	ACT2
12	A12	89	79.7911	1.02597e+06	219941	ACT2
12	A12	90	80.0161	958838	263884	ACT2
12	A12	91	80.241	881394	311085	ACT2
12	A12	92	80.4659	792664	358251	ACT2
12	A12	93	80.6909	693358	400458	ACT2
12	A12	94	80.9158	571990	431392	ACT2
12	A12	95	81.1408	411606	444454	ACT2
12	A12	96	81.3657	246055	434688	ACT2
12	A12	97	81.5906	114474	400838	ACT2
12	A12	98	81.8156	43176.8	346481	ACT2
12	A12	99	82.0405	20950.2	279432	ACT2
12	A12	100	82.2654	17147.5	209521	ACT2
12	A12	101	82.4904	17134.9	145721	ACT2
12	A12	102	82.7153	14830	93921.7	ACT2
12	A12	103	82.9403	15650.5	56112	ACT2
12	A12	104	83.1652	14707.3	30543.7	ACT2
12	A12	105	83.3901	14431.9	15292.8	ACT2
12	A12	106	83.6151	14450.9	7014.84	ACT2
12	A12	107	83.84	13700.1	2905.36	ACT2
12	A12	108	84.065	13662.4	1019.96	ACT2
12	A12	109	84.2899	14908.3	196.578	ACT2
12	A12	110	84.5148	12998.3	-176.25	ACT2
12	A12	111	84.7398	12535.7	-380.961	ACT2
12	A12	112	84.9647	13123.1	-523.191	ACT2
12	A12	113	85.1897	13462.4	-622.961	ACT2
12	A12	114	85.4146	13624.4	-670.992	ACT2
12	A12	115	85.6395	13031.2	-665.039	ACT2
12	A12	116	85.8645	13376.6	-626.344	ACT2
12	A12	117	86.0894	13028.4	-593.652	ACT2
12	A12	118	86.3144	12074.2	-600.828	ACT2
12	A12	119	86.5393	11521.6	-654.664	ACT2
12	A12	120	86.7642	12511.6	-729.902	ACT2
12	A12	121	86.9892	13154.3	-786.742	ACT2
12	A12	122	87.2141	13491.2	-798.504	ACT2
12	A12	123	87.439	12196.7	-768.008	ACT2
12	A12	124	87.664	11418.1	-720.176	ACT2
12	A12	125	87.8889	11303.5	-678.754	ACT2
12	A12	126	88.1139	12909.6	-648.477	ACT2
12	A12	127	88.3388	12147.5	-617.289	ACT2
12	A12	128	88.5637	11096.1	-573.758	ACT2
12	A12	129	88.7887	12429.8	-521.473	ACT2
12	A12	130	89.0136	10728.9	-477.617	ACT2
12	A12	131	89.2386	10767.6	-458.727	ACT2
12	A12	132	89.4635	11472.8	-467.695	ACT2
12	A12	133	89.6884	11199.7	-493.289	ACT2
12	A12	134	89.9134	10719	-521.508	ACT2
12	A12	135	90.1383	11026.6	-548.426	ACT2
12	A12	136	90.3633	10225.9	-583.246	ACT2
12	A12	137	90.5882	10618.6	-638.906	ACT2
12	A12	138	90.8131	9668.55	-717.938	ACT2
12	A12	139	91.0381	10583	-805.816	ACT2
12	A12	140	91.263	10927.1	-878.984	ACT2
12	A12	141	91.4879	11118.1	-922.375	ACT2
12	A12	142	91.7129	9847.78	-941.703	ACT2
12	A12	143	91.9378	9804.37	-958.527	ACT2
12	A12	144	92.1628	9558.19	-990.762	ACT2
12	A12	145	92.3877	11036.8	-1035.92	ACT2
12	A12	146	92.6126	11004.4	-1072.58	ACT2
12	A12	147	92.8376	10035.1	-1078.74	ACT2
12	A12	148	93.0625	10508.5	-1049.3	ACT2
12	A12	149	93.2875	9825.51	-996.738	ACT2
12	A12	150	93.5124	9840.91	-936.766	ACT2
12	A12	151	93.7373	10559.5	-875.031	ACT2
12	A12	152	93.9623	11118.4	-807.895	ACT2
12	A12	153	94.1872	9234.38	-733.934	ACT2
12	A12	154	94.4122	9357.9	-661.902	ACT2
12	A12	155	94.6371	9301.07	-606.047	ACT2
12	A12	156	94.862	10227.8	-574.227	ACT2
13	A13	1	59.9963	2.44071e+06	61142.2	ACT2
13	A13	2	60.2211	2.43332e+06	61985.8	ACT2
13	A13	3	60.4458	2417794	62916.3	ACT2
13	A13	4	60.6706	2.40767e+06	63804	ACT2
13	A13	5	60.8953	2.39872e+06	64525.7	ACT2
13	A13	6	61.12	2.38491e+06	65013.4	ACT2
13	A13	7	61.3448	2.36719e+06	65280.1	ACT2
13	A13	8	61.5695	2.35165e+06	65407.5	ACT2
13	A13	9	61.7943	2.33759e+06	65511.5	ACT2
13	A13	10	62.0191	2322294	65693.3	ACT2
13	A13	11	62.2438	2.30867e+06	66010.2	ACT2
13	A13	12	62.4685	2.29306e+06	66468.7	ACT2
13	A13	13	62.6933	2.27517e+06	67030.5	ACT2
13	A13	14	62.918	2.26431e+06	67622.5	ACT2
13	A13	15	63.1428	2.24346e+06	68149.2	ACT2
13	A13	16	63.3675	2.23118e+06	68509.3	ACT2
13	A13	17	63.5923	2.21442e+06	68628.4	ACT2
13	A13	18	63.817	2.19465e+06	68486.5	ACT2
13	A13	19	64.0418	2.17883e+06	68133.7	ACT2
13	A13	20	64.2665	2.16394e+06	67669.8	ACT2
13	A13	21	64.4913	2.14583e+06	67206.5	ACT2
13	A13	22	64.716	2.13259e+06	66827.7	ACT2
13	A13	23	64.9408	2.11669e+06	66569.1	ACT2
13	A13	24	65.1656	2.09993e+06	66427.1	ACT2
13	A13	25	65.3903	2.086e+06	66382.4	ACT2
13	A13	26	65.6151	2.06925e+06	66419.7	ACT2
13	A13	27	65.8398	2.05123e+06	66530.7	ACT2
13	A13	28	66.0645	2.03836e+06	66696.4	ACT2
13	A13	29	66.2893	2022492	66868.4	ACT2
13	A13	30	66.514	2.00563e+06	66969.7	ACT2
13	A13	31	66.7388	1.98901e+06	66927.2	ACT2
13	A13	32	66.9635	1.97437e+06	66715.2	ACT2
13	A13	33	67.1883	1.95466e+06	66379.4	ACT2
13	A13	34	67.413	1.93989e+06	66016.6	ACT2
13	A13	35	67.6378	1927826	65720.2	ACT2
13	A13	36	67.8625	1.91119e+06	65522.6	ACT2
13	A13	37	68.0873	1.89818e+06	65383.8	ACT2
13	A13	38	68.312	1.87994e+06	65227.6	ACT2
13	A13	39	68.5368	1.86451e+06	65003.8	ACT2
13	A13	40	68.7615	1.84875e+06	64720.5	ACT2
13	A13	41	68.9863	1.83592e+06	64428.5	ACT2
13	A13	42	69.211	1.82194e+06	64176.8	ACT2
13	A13	43	69.4358	1.80603e+06	63978.7	ACT2
13	A13	44	69.6605	1.7913e+06	63813.2	ACT2
13	A13	45	69.8853	1.77348e+06	63652.1	ACT2
13	A13	46	70.11	1.76327e+06	63485.4	ACT2
13	A13	47	70.3348	1.74784e+06	63323.5	ACT2
13	A13	48	70.5595	1.73142e+06	63181.6	ACT2
13	A13	49	70.7843	1.71692e+06	63056.8	ACT2
13	A13	50	71.009	1.70581e+06	62918.5	ACT2
13	A13	51	71.2338	1.69066e+06	62719.1	ACT2
13	A13	52	71.4585	1.67184e+06	62420.3	ACT2
13	A13	53	71.6833	1.65985e+06	62021.2	ACT2
13	A13	54	71.908	1.64734e+06	61568.7	ACT2
13	A13	55	72.1328	1.63244e+06	61145.2	ACT2
13	A13	56	72.3575	1.61825e+06	60821	ACT2
13	A13	57	72.5823	1.60535e+06	60673	ACT2
13	A13	58	72.807	1.59291e+06	60704.1	ACT2
13	A13	59	73.0318	1.57811e+06	60859.5	ACT2
13	A13	60	73.2565	1.56417e+06	61050.6	ACT2
13	A13	61	73.4813	1.54828e+06	61185.2	ACT2
13	A13	62	73.706	1.53568e+06	61213.8	ACT2
13	A13	63	73.9308	1.51982e+06	61136.9	ACT2
13	A13	64	74.1555	1.50622e+06	60978.4	ACT2
13	A13	65	74.3803	1.4944e+06	60784.2	ACT2
13	A13	66	74.605	1.47934e+06	60578.3	ACT2
13	A13	67	74.8298	1.46474e+06	60352.8	ACT2
13	A13	68	75.0545	1.45324e+06	60085.6	ACT2
13	A13	69	75.2793	1.4382e+06	59760.9	ACT2
13	A13	70	75.504	1.42439e+06	59392.4	ACT2
13	A13	71	75.7288	1.41031e+06	59023.9	ACT2
13	A13	72	75.9535	1400057	58711.9	ACT2
13	A13	73	76.1783	1.38614e+06	58501.2	ACT2
13	A13	74	76.403	1.37114e+06	58416.9	ACT2
13	A13	75	76.6278	1.3592e+06	58477.9	ACT2
13	A13	76	76.8525	1345553	58727.7	ACT2
13	A13	77	77.0773	1332484	59268.5	ACT2
13	A13	78	77.302	1.31825e+06	60281.2	ACT2
13	A13	79	77.5268	1.30633e+06	61993	ACT2
13	A13	80	77.7515	1.29278e+06	64725.3	ACT2
13	A13	81	77.9763	1.27682e+06	68985.9	ACT2
13	A13	82	78.201	1.26493e+06	75382.1	ACT2
13	A13	83	78.4258	1.24668e+06	84682.1	ACT2
13	A13	84	78.6505	1.22861e+06	97801.3	ACT2
13	A13	85	78.8753	1.20871e+06	115728	ACT2
13	A13	86	79.1	1.18592e+06	139378	ACT2
13	A13	87	79.3248	1153951	169403	ACT2
13	A13	88	79.5495	1.11467e+06	205988	ACT2
13	A13	89	79.7743	1.06251e+06	248644	ACT2
13	A13	90	79.999	992339	295973	ACT2
13	A13	91	80.2238	911552	345337	ACT2
13	A13	92	80.4485	817021	392528	ACT2
13	A13	93	80.6733	712683	431710	ACT2
13	A13	94	80.898	583927	456053	ACT2
13	A13	95	81.1228	418233	459283	ACT2
13	A13	96	81.3475	246395	437824	ACT2
13	A13	97	81.5723	113304	392603	ACT2
13	A13	98	81.797	45325.3	329463	ACT2
13	A13	99	82.0218	24500.9	257735	ACT2
13	A13	100	82.2465	21431.1	187489	ACT2
13	A13	101	82.4713	20018.2	126728	ACT2
13	A13	102	82.696	18926.4	79727.6	ACT2
13	A13	103	82.9208	18270.1	46250.3	ACT2
13	A13	104	83.1455	17612.5	24504.4	ACT2
13	A13	105	83.3703	17540.4	11974.9	ACT2
13	A13	106	83.595	16876.8	5339.2	ACT2
13	A13	107	83.8198	17240	2069.11	ACT2
13	A13	108	84.0445	17085.3	545.031	ACT2
13	A13	109	84.2693	17073.9	-130.898	ACT2
13	A13	110	84.494	16774.2	-397.551	ACT2
13	A13	111	84.7188	16786.4	-452.859	ACT2
13	A13	112	84.9435	17710.9	-393.82	ACT2
13	A13	113	85.1683	17250.8	-287.336	ACT2
13	A13	114	85.393	16800.9	-191.602	ACT2
13	A13	115	85.6178	14910	-148.922	ACT2
13	A13	116	85.8425	16640.1	-171.789	ACT2
13	A13	117	86.0673	15494.3	-239.641	ACT2
13	A13	118	86.292	15498	-312.496	ACT2
13	A13	119	86.5168	16706.5	-354.133	ACT2
13	A13	120	86.7415	15626.7	-351.379	ACT2
13	A13	121	86.9663	15081.5	-319.473	ACT2
13	A13	122	87.191	16217.4	-292.02	ACT2
13	A13	123	87.4158	15155.3	-301.703	ACT2
13	A13	124	87.6405	14104.8	-361.523	ACT2
13	A13	125	87.8653	14890.4	-456.516	ACT2
13	A13	126	88.09	14666.8	-551.434	ACT2
13	A13	127	88.3148	15955.4	-610.766	ACT2
13	A13	128	88.5395	14738.9	-618.332	ACT2
13	A13	129	88.7643	14537.1	-583.281	ACT2
13	A13	130	88.989	14331.8	-529.277	ACT2
13	A13	131	89.2138	14798.8	-476.465	ACT2
13	A13	132	89.4385	14436.9	-429.992	ACT2
13	A13	133	89.6633	14309.7	-381.859	ACT2
13	A13	134	89.888	13866.8	-323.066	ACT2
13	A13	135	90.1128	14696.7	-256.84	ACT2
13	A13	136	90.3375	13870.5	-204.148	ACT2
13	A13	137	90.5623	13882	-195.906	ACT2
13	A13	138	90.787	12465	-253.738	ACT2
13	A13	139	91.0118	12613.9	-371.023	ACT2
13	A13	140	91.2365	13265.8	-509.992	ACT2
13	A13	141	91.4613	14790.5	-621.82	ACT2
13	A13	142	91.686	13055.7	-677.77	ACT2
13	A13	143	91.9108	13104.6	-688.164	ACT2
13	A13	144	92.1355	13439.6	-693.695	ACT2
13	A13	145	92.3603	12203.1	-734.887	ACT2
13	A13	146	92.585	13032.2	-821.703	ACT2
13	A13	147	92.8098	12995.2	-923.641	ACT2
13	A13	148	93.0345	13406.7	-985.676	ACT2
13	A13	149	93.2593	13768.4	-959.305	ACT2
13	A13	150	93.484	13774.8	-830.711	ACT2
13	A13	151	93.7088	13229.2	-630.895	ACT2
13	A13	152	93.9335	13567.3	-422.266	ACT2
13	A13	153	94.1583	11708.1	-268.547	ACT2
13	A13	154	94.383	12208.4	-204.23	ACT2
13	A13	155	94.6078	12021.7	-220.812	ACT2
13	A13	156	94.8325	13215.1	-276.969	ACT2
15	A15	1	59.9963	2395039	68976.8	EVD-GAG
15	A15	2	60.2211	2.38885e+06	69641.3	EVD-GAG
15	A15	3	60.4458	2.37343e+06	70367.5	EVD-GAG
15	A15	4	60.6706	2.36406e+06	70940.4	EVD-GAG
15	A15	5	60.8953	2.34552e+06	71203.3	EVD-GAG
15	A15	6	61.12	2.3322e+06	71108.4	EVD-GAG
15	A15	7	61.3448	2315451	70708.1	EVD-GAG
15	A15	8	61.5695	2.29853e+06	70117.5	EVD-GAG
15	A15	9	61.7943	2.28462e+06	69473.4	EVD-GAG
15	A15	10	62.0191	2265972	68915.1	EVD-GAG
15	A15	11	62.2438	2.24883e+06	68564.4	EVD-GAG
15	A15	12	62.4685	2236231	68507.5	EVD-GAG
15	A15	13	62.6933	2220163	68766.6	EVD-GAG
15	A15	14	62.918	2.20183e+06	69279.4	EVD-GAG
15	A15	15	63.1428	2.18893e+06	69905.5	EVD-GAG
15	A15	16	63.3675	2.17147e+06	70472.6	EVD-GAG
15	A15	17	63.5923	2.15728e+06	70839	EVD-GAG
15	A15	18	63.817	2133164	70958.1	EVD-GAG
15	A15	19	64.0418	2.12118e+06	70888.8	EVD-GAG
15	A15	20	64.2665	2.10131e+06	70751.5	EVD-GAG
15	A15	21	64.4913	2.0858e+06	70655.1	EVD-GAG
15	A15	22	64.716	2.07267e+06	70634	EVD-GAG
15	A15	23	64.9408	2.05321e+06	70641.7	EVD-GAG
15	A15	24	65.1656	2.03669e+06	70589.9	EVD-GAG
15	A15	25	65.3903	2.02124e+06	70406.4	EVD-GAG
15	A15	26	65.6151	2.002e+06	70074.8	EVD-GAG
15	A15	27	65.8398	1.98412e+06	69634.5	EVD-GAG
15	A15	28	66.0645	1969633	69156.8	EVD-GAG
15	A15	29	66.2893	1.95649e+06	68716.3	EVD-GAG
15	A15	30	66.514	1.93294e+06	68369.2	EVD-GAG
15	A15	31	66.7388	1.91959e+06	68144	EVD-GAG
15	A15	32	66.9635	1.90679e+06	68029.8	EVD-GAG
15	A15	33	67.1883	1.88844e+06	67978.6	EVD-GAG
15	A15	34	67.413	1.87199e+06	67925.6	EVD-GAG
15	A15	35	67.6378	1.85527e+06	67831.8	EVD-GAG
15	A15	36	67.8625	1.83966e+06	67714.9	EVD-GAG
15	A15	37	68.0873	1.82401e+06	67640.2	EVD-GAG
15	A15	38	68.312	1807089	67674.4	EVD-GAG
15	A15	39	68.5368	1.79538e+06	67821.5	EVD-GAG
15	A15	40	68.7615	1.77955e+06	67998.4	EVD-GAG
15	A15	41	68.9863	1.76111e+06	68073.9	EVD-GAG
15	A15	42	69.211	1742890	67948.8	EVD-GAG
15	A15	43	69.4358	1.72942e+06	67615	EVD-GAG
15	A15	44	69.6605	1.71093e+06	67158.1	EVD-GAG
15	A15	45	69.8853	1.6986e+06	66691.9	EVD-GAG
15	A15	46	70.11	1.68513e+06	66283.2	EVD-GAG
15	A15	47	70.3348	1668037	65921.8	EVD-GAG
15	A15	48	70.5595	1650342	65554.2	EVD-GAG
15	A15	49	70.7843	1.63673e+06	65149.4	EVD-GAG
15	A15	50	71.009	1.62115e+06	64730.4	EVD-GAG
15	A15	51	71.2338	1.60638e+06	64357.1	EVD-GAG
15	A15	52	71.4585	1.59408e+06	64070.5	EVD-GAG
15	A15	53	71.6833	1.57899e+06	63861	EVD-GAG
15	A15	54	71.908	1.56303e+06	63694.4	EVD-GAG
15	A15	55	72.1328	1.54751e+06	63556.7	EVD-GAG
15	A15	56	72.3575	1.53021e+06	63467.3	EVD-GAG
15	A15	57	72.5823	1.51994e+06	63476.7	EVD-GAG
15	A15	58	72.807	1.50992e+06	63592.3	EVD-GAG
15	A15	59	73.0318	1.4893e+06	63735.7	EVD-GAG
15	A15	60	73.2565	1474591	63774.8	EVD-GAG
15	A15	61	73.4813	1.4575e+06	63587.6	EVD-GAG
15	A15	62	73.706	1.44446e+06	63169.3	EVD-GAG
15	A15	63	73.9308	1.42849e+06	62613.1	EVD-GAG
15	A15	64	74.1555	1.41579e+06	62069.6	EVD-GAG
15	A15	65	74.3803	1.40321e+06	61660.7	EVD-GAG
15	A15	66	74.605	1.38848e+06	61426.8	EVD-GAG
15	A15	67	74.8298	1.37303e+06	61331.2	EVD-GAG
15	A15	68	75.0545	1.3603e+06	61303.7	EVD-GAG
15	A15	69	75.2793	1.34527e+06	61300.8	EVD-GAG
15	A15	70	75.504	1331141	61340.9	EVD-GAG
15	A15	71	75.7288	1.3177e+06	61514.8	EVD-GAG
15	A15	72	75.9535	1.30463e+06	61978.3	EVD-GAG
15	A15	73	76.1783	1.28981e+06	62949.4	EVD-GAG
15	A15	74	76.403	1.27487e+06	64827.9	EVD-GAG
15	A15	75	76.6278	1.26225e+06	68101.3	EVD-GAG
15	A15	76	76.8525	1.24663e+06	73198.3	EVD-GAG
15	A15	77	77.0773	1.23251e+06	80734.4	EVD-GAG
15	A15	78	77.302	1213480	91388.2	EVD-GAG
15	A15	79	77.5268	1.19507e+06	105843	EVD-GAG
15	A15	80	77.7515	1.17284e+06	124704	EVD-GAG
15	A15	81	77.9763	1.14583e+06	148378	EVD-GAG
15	A15	82	78.201	1.11079e+06	176953	EVD-GAG
15	A15	83	78.4258	1071338	210112	EVD-GAG
15	A15	84	78.6505	1.0245e+06	247130	EVD-GAG
[truncated: 30,960 more rows]

## Sheet: Melt Curve Result
Block Type	384-Well Block
Calibration Background is expired	No
Calibration Background performed on	06-16-2021
Calibration Pure Dye ABY is expired	No
Calibration Pure Dye ABY performed on	06-16-2021
Calibration Pure Dye CY5 is expired	No
Calibration Pure Dye CY5 performed on	06-16-2021
Calibration Pure Dye FAM is expired	No
Calibration Pure Dye FAM performed on	06-16-2021
Calibration Pure Dye JUN is expired	No
Calibration Pure Dye JUN performed on	06-16-2021
Calibration Pure Dye MUSTANG PURPLE is expired	No
Calibration Pure Dye MUSTANG PURPLE performed on	06-16-2021
Calibration Pure Dye NED is expired	No
Calibration Pure Dye NED performed on	06-16-2021
Calibration Pure Dye ROX is expired	No
Calibration Pure Dye ROX performed on	06-16-2021
Calibration Pure Dye SYBR is expired	No
Calibration Pure Dye SYBR performed on	06-16-2021
Calibration Pure Dye TAMRA is expired	No
Calibration Pure Dye TAMRA performed on	06-16-2021
Calibration Pure Dye VIC is expired	No
Calibration Pure Dye VIC performed on	06-16-2021
Calibration ROI is expired	No
Calibration ROI performed on	06-16-2021
Calibration Uniformity is expired	No
Calibration Uniformity performed on	06-16-2021
Chemistry	SYBR_GREEN
Date Created	2021-08-18 17:54:01 PM CEST
Experiment File Name	R:\Marieke_AMO\qPCR\pol5_allGen_CopyNumb_180821.eds
Experiment Name	pol5_allGen_CopyNumb_180821
Experiment Run End Time	2021-08-18 18:28:52 PM CEST
Experiment Type	Comparative Cт (ΔΔCт)
Instrument Name	272531281
Instrument Serial Number	272531281
Instrument Type	QuantStudio™ 5 System
Passive Reference	ROX
Post-read Stage/Step
Pre-read Stage/Step
Quantification Cycle Method	Ct
Signal Smoothing On	true
Stage where Melt Analysis is performed	Stage3
Stage/ Cycle where Ct Analysis is performed	Stage2, Step2
Well	Well Position	Sample	Target Name	Tm	Melt Peak Height
2	A2	Col-0.1	ACT2	81.5894	383337
3	A3	Col-0.1	ACT2	81.7018	402694
4	A4	Col-0.1	ACT2	81.7018	409990
5	A5	Col-0.1	EVD-GAG	80.6853	378189
6	A6	Col-0.1	EVD-GAG	80.6853	375750
7	A7	Col-0.1	EVD-GAG	80.6853	357889
8	A8	Col-0.1	EVD-IN	78.6614	451372
9	A9	Col-0.1	EVD-IN	78.7789	454837
10	A10	Col-0.1	EVD-IN	78.7789	438050
11	A11	Col-0.3	ACT2	81.1408	491187
12	A12	Col-0.3	ACT2	81.1408	444454
13	A13	Col-0.3	ACT2	81.0104	460620
15	A15	Col-0.3	EVD-GAG	80.1114	457942
16	A16	Col-0.3	EVD-GAG	80.1114	464391
17	A17	Col-0.3	EVD-IN	78.275	442655
18	A18	Col-0.3	EVD-IN	78.275	448211
19	A19	Col-0.3	EVD-IN	78.275	445268
26	B2	Col-0.2	ACT2	81.5894	391362
27	B3	Col-0.2	ACT2	81.7018	430065
28	B4	Col-0.2	ACT2	81.5894	413622
29	B5	Col-0.2	EVD-GAG	80.5729	386206
30	B6	Col-0.2	EVD-GAG	80.5729	371560
31	B7	Col-0.2	EVD-GAG	80.5729	387879
32	B8	Col-0.2	EVD-IN	78.6614	440034
33	B9	Col-0.2	EVD-IN	78.6664	462948
34	B10	Col-0.2	EVD-IN	78.6664	458388
44	B20		ACT2	76.4808	237419
45	B21		ACT2	75.5036	123157
46	B22		ACT2	59.9964	2561.43
50	C2	p5.1	ACT2	81.5894	392750
51	C3	p5.1	ACT2	81.5894	392889
52	C4	p5.1	ACT2	81.4769	312392
53	C5	p5.1	EVD-GAG	80.5729	368136
54	C6	p5.1	EVD-GAG	80.5729	405413
55	C7	p5.1	EVD-GAG	80.5729	390017
56	C8	p5.1	EVD-IN	78.6614	420462
57	C9	p5.1	EVD-IN	78.6664	444754
58	C10	p5.1	EVD-IN	78.6664	444835
59	C11	p5.3	ACT2	81.1408	476820
60	C12	p5.3	ACT2	81.1408	488758
61	C13	p5.3	ACT2	81.0104	438510
62	C14	p5.3	EVD-GAG	80.1114	450623
63	C15	p5.3	EVD-GAG	80.1114	460795
64	C16	p5.3	EVD-GAG	80.1114	452578
65	C17	p5.3	EVD-IN	78.1629	451702
66	C18	p5.3	EVD-IN	78.275	437024
67	C19	p5.3	EVD-IN	78.1629	442544
68	C20		EVD-GAG	59.9965	8617.97
69	C21		EVD-GAG	74.8294	198724
70	C22		EVD-GAG	59.9964	8585.58
74	D2	p5.2	ACT2	81.5894	421234
75	D3	p5.2	ACT2	81.5894	403654
76	D4	p5.2	ACT2	81.5894	392179
77	D5	p5.2	EVD-GAG	80.5729	366962
78	D6	p5.2	EVD-GAG	80.5729	392899
79	D7	p5.2	EVD-GAG	80.5729	387028
80	D8	p5.2	EVD-IN	78.6614	422472
81	D9	p5.2	EVD-IN	78.6664	441553
82	D10	p5.2	EVD-IN	78.6664	446989
92	D20		EVD-IN	74.5745	208112
93	D21		EVD-IN	74.4923	135536
94	D22		EVD-IN	78.65	235803
94	D22		EVD-IN	74.0428	107660
98	E2	F2.2+	ACT2	81.5894	412440
99	E3	F2.2+	ACT2	81.5894	394635
100	E4	F2.2+	ACT2	81.5894	412144
101	E5	F2.2+	EVD-GAG	80.6853	387306
102	E6	F2.2+	EVD-GAG	80.6853	402694
103	E7	F2.2+	EVD-GAG	80.6853	385237
104	E8	F2.2+	EVD-IN	78.6614	437386
105	E9	F2.2+	EVD-IN	78.6664	458284
106	E10	F2.2+	EVD-IN	78.6664	432204
107	E11	F6.1+	ACT2	81.0283	543145
108	E12	F6.1+	ACT2	81.0283	512477
109	E13	F6.1+	ACT2	80.898	486460
110	E14	F6.1+	EVD-GAG	80.1114	477682
111	E15	F6.1+	EVD-GAG	80.1114	450237
112	E16	F6.1+	EVD-GAG	80.1114	453683
113	E17	F6.1+	EVD-IN	78.1629	502621
114	E18	F6.1+	EVD-IN	78.0508	465904
115	E19	F6.1+	EVD-IN	78.0508	479363
122	F2	F4.1+	ACT2	81.5894	481333
123	F3	F4.1+	ACT2	81.5894	434644
124	F4	F4.1+	ACT2	81.5894	460216
125	F5	F4.1+	EVD-GAG	80.6853	424722
126	F6	F4.1+	EVD-GAG	80.6853	465096
127	F7	F4.1+	EVD-GAG	80.6853	409211
128	F8	F4.1+	EVD-IN	78.6614	443541
129	F9	F4.1+	EVD-IN	78.6664	458924
130	F10	F4.1+	EVD-IN	78.554	442895
146	G2	F2.3+	ACT2	81.4769	334446
147	G3	F2.3+	ACT2	81.5894	459843
148	G4	F2.3+	ACT2	81.5894	398994
149	G5	F2.3+	EVD-GAG	80.6853	446546
150	G6	F2.3+	EVD-GAG	80.6853	420232
151	G7	F2.3+	EVD-GAG	80.6853	467845
152	G8	F2.3+	EVD-IN	78.6614	480179
153	G9	F2.3+	EVD-IN	78.6664	477055
154	G10	F2.3+	EVD-IN	78.6664	446211
155	G11	F6.2+	ACT2	80.6909	564827
156	G12	F6.2+	ACT2	80.8033	576308
157	G13	F6.2+	ACT2	80.6733	592046
158	G14	F6.2+	EVD-GAG	79.8867	480732
159	G15	F6.2+	EVD-GAG	79.8867	489002
160	G16	F6.2+	EVD-GAG	79.8867	509782
161	G17	F6.2+	EVD-IN	77.9386	521798
162	G18	F6.2+	EVD-IN	77.8265	481407
163	G19	F6.2+	EVD-IN	77.8265	520665
170	H2	F4.2+	ACT2	81.4769	417078
171	H3	F4.2+	ACT2	81.5894	502822
172	H4	F4.2+	ACT2	81.4769	345369
173	H5	F4.2+	EVD-GAG	80.6853	444068
174	H6	F4.2+	EVD-GAG	80.6853	476034
175	H7	F4.2+	EVD-GAG	80.6853	423721
176	H8	F4.2+	EVD-IN	78.549	424586
177	H9	F4.2+	EVD-IN	78.6664	445032
178	H10	F4.2+	EVD-IN	78.6664	416352
194	I2	F2.1-	ACT2	81.5894	399000
195	I3	F2.1-	ACT2	81.5894	378355
196	I4	F2.1-	ACT2	81.5894	439509
197	I5	F2.1-	EVD-GAG	80.6853	477470
198	I6	F2.1-	EVD-GAG	80.6853	398525
199	I7	F2.1-	EVD-GAG	80.6853	430030
200	I8	F2.1-	EVD-IN	78.6614	429650
201	I9	F2.1-	EVD-IN	78.6664	445991
202	I10	F2.1-	EVD-IN	78.6664	424155
203	I11	F6.3+	ACT2	80.5784	558180
204	I12	F6.3+	ACT2	80.6909	592899
205	I13	F6.3+	ACT2	80.5609	617292
206	I14	F6.3+	EVD-GAG	79.8867	464944
207	I15	F6.3+	EVD-GAG	79.8867	475173
208	I16	F6.3+	EVD-GAG	79.8867	503477
209	I17	F6.3+	EVD-IN	77.8265	529948
210	I18	F6.3+	EVD-IN	77.8265	479985
211	I19	F6.3+	EVD-IN	77.8265	481279
218	J2	F4.3+	ACT2	81.5894	409307
219	J3	F4.3+	ACT2	81.7018	386715
220	J4	F4.3+	ACT2	81.7018	461688
221	J5	F4.3+	EVD-GAG	80.7978	414154
222	J6	F4.3+	EVD-GAG	80.6853	446668
223	J7	F4.3+	EVD-GAG	80.7978	416822
224	J8	F4.3+	EVD-IN	78.6614	426113
225	J9	F4.3+	EVD-IN	78.7789	392653
226	J10	F4.3+	EVD-IN	78.6664	407723
242	K2	F2.2-	ACT2	81.5894	410913
243	K3	F2.2-	ACT2	81.5894	432101
244	K4	F2.2-	ACT2	81.5894	505632
245	K5	F2.2-	EVD-GAG	80.6853	447729
246	K6	F2.2-	EVD-GAG	80.6853	531398
247	K7	F2.2-	EVD-GAG	80.6853	545259
248	K8	F2.2-	EVD-IN	78.6614	486066
249	K9	F2.2-	EVD-IN	78.6664	453578
250	K10	F2.2-	EVD-IN	78.554	434478
251	K11	F6.1-	ACT2	80.8033	568204
252	K12	F6.1-	ACT2	80.8033	541174
253	K13	F6.1-	ACT2	80.6733	563607
254	K14	F6.1-	EVD-GAG	79.999	455951
255	K15	F6.1-	EVD-GAG	79.999	465750
256	K16	F6.1-	EVD-GAG	79.999	496460
257	K17	F6.1-	EVD-IN	77.9386	472589
258	K18	F6.1-	EVD-IN	77.9386	536744
259	K19	F6.1-	EVD-IN	77.9386	491951
267	L3	F4.1-	ACT2	81.027	469153
268	L4	F4.1-	ACT2	81.1395	559358
269	L5	F4.1-	EVD-GAG	80.1231	547561
270	L6	F4.1-	EVD-GAG	79.8983	506046
271	L7	F4.1-	EVD-GAG	80.348	452959
272	L8	F4.1-	EVD-IN	78.3241	455818
273	L9	F4.1-	EVD-IN	78.329	409370
274	L10	F4.1-	EVD-IN	78.4415	419742
290	M2	F2.3-	ACT2	81.7018	415169
291	M3	F2.3-	ACT2	81.5894	413477
292	M4	F2.3-	ACT2	81.7018	393101
293	M5	F2.3-	EVD-GAG	80.6853	436499
295	M7	F2.3-	EVD-GAG	80.6853	486713
296	M8	F2.3-	EVD-IN	78.6614	484636
297	M9	F2.3-	EVD-IN	78.6664	454870
298	M10	F2.3-	EVD-IN	78.6664	450139
299	M11	F6.2-	ACT2	80.3535	577123
300	M12	F6.2-	ACT2	80.3535	534818
302	M14	F6.2-	EVD-GAG	79.6619	510614
303	M15	F6.2-	EVD-GAG	79.6619	520308
304	M16	F6.2-	EVD-GAG	79.4372	494614
305	M17	F6.2-	EVD-IN	77.4901	512414
306	M18	F6.2-	EVD-IN	77.6022	533357
307	M19	F6.2-	EVD-IN	77.6022	498196
314	N2	F4.2-	ACT2	80.8021	482970
315	N3	F4.2-	ACT2	81.1395	506406
316	N4	F4.2-	ACT2	81.1395	493984
317	N5	F4.2-	EVD-GAG	80.2356	438470
318	N6	F4.2-	EVD-GAG	80.0107	502298
319	N7	F4.2-	EVD-GAG	80.348	498634
320	N8	F4.2-	EVD-IN	78.2117	460868
321	N9	F4.2-	EVD-IN	78.4415	460783
322	N10	F4.2-	EVD-IN	78.329	468161
347	O11	F6.3-	ACT2	80.6909	554784
348	O12	F6.3-	ACT2	80.6909	524624
349	O13	F6.3-	ACT2	80.5609	554467
350	O14	F6.3-	EVD-GAG	79.8867	544588
351	O15	F6.3-	EVD-GAG	79.8867	501412
352	O16	F6.3-	EVD-GAG	79.8867	471311
353	O17	F6.3-	EVD-IN	77.8265	478061
354	O18	F6.3-	EVD-IN	77.8265	507028
355	O19	F6.3-	EVD-IN	77.8265	463907
362	P2	F4.3-	ACT2	81.027	457746
363	P3	F4.3-	ACT2	81.252	449977
364	P4	F4.3-	ACT2	81.3644	463475
365	P5	F4.3-	EVD-GAG	80.4604	399771
367	P7	F4.3-	EVD-GAG	80.348	409892
368	P8	F4.3-	EVD-IN	78.4366	514502
369	P9	F4.3-	EVD-IN	78.4415	461457
370	P10	F4.3-	EVD-IN	78.4415	463716
