# Supplementary material for: PTGS is dispensable for the initiation of epigenetic silencing of an active transposon in Arabidopsis
Source: EMBO Rep. 2024 Nov 7;25(12):28. doi: 10.1038/s44319-024-00304-5 (PMC11624286; doi:10.1038/s44319-024-00304-5)
Supplement: Supplementary file 7 — Source data Fig. 6 [file 44319_2024_304_MOESM7_ESM.zip › Figure 6/6A/Raw qPCR data 6A/qPCR_MM_CN_pol5.xlsx]

## Sheet: pol5 lines
Plate plan			Copy number for pol5-EVD lines, all generations
	COL1	COL2	COL3	COL4	COL5	COL6	COL7	COL8	COL9	COL10	COL11	COL12	COL13	COL14	COL15	COL16	COL17	COL18	COL19	COL20	COL21	COL22	COL23	COL24
A		Col-0.1	Col-0.1	Col-0.1	Col-0.1	Col-0.1	Col-0.1	Col-0.1	Col-0.1	Col-0.1	Col-0.3	Col-0.3	Col-0.3	Col-0.3	Col-0.3	Col-0.3	Col-0.3	Col-0.3	Col-0.3
B		Col-0.2	Col-0.2	Col-0.2	Col-0.2	Col-0.2	Col-0.2	Col-0.2	Col-0.2	Col-0.2										H2O	H2O	H2O
C		pol5.1	pol5.1	pol5.1	pol5.1	pol5.1	pol5.1	pol5.1	pol5.1	pol5.1	pol5.3	pol5.3	pol5.3	pol5.3	pol5.3	pol5.3	pol5.3	pol5.3	pol5.3	H2O	H2O	H2O
D		pol5.2	pol5.2	pol5.2	pol5.2	pol5.2	pol5.2	pol5.2	pol5.2	pol5.2										H2O	H2O	H2O
E		p5.F2.1	p5.F2.1	p5.F2.1	p5.F2.1	p5.F2.1	p5.F2.1	p5.F2.1	p5.F2.1	p5.F2.1	p5F6.1	p5F6.1	p5F6.1	p5F6.1	p5F6.1	p5F6.1	p5F6.1	p5F6.1	p5F6.1
F		p5.F4.1	p5.F4.1	p5.F4.1	p5.F4.1	p5.F4.1	p5.F4.1	p5.F4.1	p5.F4.1	p5.F4.1
G		p5.F2.2	p5.F2.2	p5.F2.2	p5.F2.2	p5.F2.2	p5.F2.2	p5.F2.2	p5.F2.2	p5.F2.2	p5F6.2	p5F6.2	p5F6.2	p5F6.2	p5F6.2	p5F6.2	p5F6.2	p5F6.2	p5F6.2
H		p5.F4.2	p5.F4.2	p5.F4.2	p5.F4.2	p5.F4.2	p5.F4.2	p5.F4.2	p5.F4.2	p5.F4.2
I		p5.F2.3	p5.F2.3	p5.F2.3	p5.F2.3	p5.F2.3	p5.F2.3	p5.F2.3	p5.F2.3	p5.F2.3	p5F6.3	p5F6.3	p5F6.3	p5F6.3	p5F6.3	p5F6.3	p5F6.3	p5F6.3	p5F6.3
J		p5.F4.3	p5.F4.3	p5.F4.3	p5.F4.3	p5.F4.3	p5.F4.3	p5.F4.3	p5.F4.3	p5.F4.3
K		p5.F2.1-	p5.F2.1-	p5.F2.1-	p5.F2.1-	p5.F2.1-	p5.F2.1-	p5.F2.1-	p5.F2.1-	p5.F2.1-	p5F6.1-	p5F6.1-	p5F6.1-	p5F6.1-	p5F6.1-	p5F6.1-	p5F6.1-	p5F6.1-	p5F6.1-
L		p5.F4.1-	p5.F4.1-	p5.F4.1-	p5.F4.1-	p5.F4.1-	p5.F4.1-	p5.F4.1-	p5.F4.1-	p5.F4.1-
M		p5.F2.2-	p5.F2.2-	p5.F2.2-	p5.F2.2-	p5.F2.2-	p5.F2.2-	p5.F2.2-	p5.F2.2-	p5.F2.2-	p5F6.2-	p5F6.2-	p5F6.2-	p5F6.2-	p5F6.2-	p5F6.2-	p5F6.2-	p5F6.2-	p5F6.2-
N		p5.F4.2-	p5.F4.2-	p5.F4.2-	p5.F4.2-	p5.F4.2-	p5.F4.2-	p5.F4.2-	p5.F4.2-	p5.F4.2-
O		p5.F2.3-	p5.F2.3-	p5.F2.3-	p5.F2.3-	p5.F2.3-	p5.F2.3-	p5.F2.3-	p5.F2.3-	p5.F2.3-	p5F6.3- 1	p5F6.3- 1	p5F6.3- 1	p5F6.3- 1	p5F6.3- 1	p5F6.3- 1	p5F6.3- 1	p5F6.3- 1	p5F6.3- 1
P		p5.F4.3-	p5.F4.3-	p5.F4.3-	p5.F4.3-	p5.F4.3-	p5.F4.3-	p5.F4.3-	p5.F4.3-	p5.F4.3-
		ACT2			EVD-GAG			EVD-IN			ACT2			EVD-GAG			EVD-IN
Master mix preparation
Primer Mix									cDNA Master Mix								Targets	(Primer pairs)			Samples
																					Col-0.2 1	Col-0.1
1. Preparation of 50µM primers pair stock									Make a Master Mix per cDNA sample								ACT2					Col-0.2
																	GAG				p5.2	p5.1
10 µL forward primer + 10 µL reverse primer				Concentration of stock:		50	µM		For 1 well:			For	10	reactions:			IN					p5.2
This 20 µL stock will be used for the primer mix									Fast Kapa 2X	5	µL	Fast Kapa 2X	50	µL							p5F6.1	p5.F2.1
									DNA (~0.1ng)	1	µL	DNA (~0.1ng)	10	µL								p5.F4.1
!!!	Keep the leftovers in the -20C freezer, it can be used for further qPCRs								Water	2	µL	Water	20	µL							p5F6.2	p5.F2.2
																						p5.F4.2
2. Preparation of the primer mix to load on the plate									Primer mix	2	µL										p5F6.3	p5.F2.3
																						p5.F4.3
Numbers of reaction:		70																			p5F6.1-	p5.F2.1-
Total volume to prepare:		154	µL	Concentration of the mix:		1.25	µM															p5.F4.1-
																					p5F6.2-	p5.F2.2-
50µM primer mix		3.85	µL																			p5.F4.2-
Water		150.15	µL																		p5F6.3- 1	p5.F2.3-
																						p5.F4.3-
	2 µL of the primer mix in each well
