# Supplementary material for: PTGS is dispensable for the initiation of epigenetic silencing of an active transposon in Arabidopsis
Source: EMBO Rep. 2024 Nov 7;25(12):28. doi: 10.1038/s44319-024-00304-5 (PMC11624286; doi:10.1038/s44319-024-00304-5)
Supplement: Supplementary file 7 — Source data Fig. 6 [file 44319_2024_304_MOESM7_ESM.zip › Figure 6/6A/Raw qPCR data 6A/pol4_allGen_CopyNumb_180821.xlsx]

## Sheet: Sample Setup
Block Type	384-Well Block
Calibration Background is expired	No
Calibration Background performed on	06-16-2021
Calibration Pure Dye ABY is expired	No
Calibration Pure Dye ABY performed on	06-16-2021
Calibration Pure Dye CY5 is expired	No
Calibration Pure Dye CY5 performed on	06-16-2021
Calibration Pure Dye FAM is expired	No
Calibration Pure Dye FAM performed on	06-16-2021
Calibration Pure Dye JUN is expired	No
Calibration Pure Dye JUN performed on	06-16-2021
Calibration Pure Dye MUSTANG PURPLE is expired	No
Calibration Pure Dye MUSTANG PURPLE performed on	06-16-2021
Calibration Pure Dye NED is expired	No
Calibration Pure Dye NED performed on	06-16-2021
Calibration Pure Dye ROX is expired	No
Calibration Pure Dye ROX performed on	06-16-2021
Calibration Pure Dye SYBR is expired	No
Calibration Pure Dye SYBR performed on	06-16-2021
Calibration Pure Dye TAMRA is expired	No
Calibration Pure Dye TAMRA performed on	06-16-2021
Calibration Pure Dye VIC is expired	No
Calibration Pure Dye VIC performed on	06-16-2021
Calibration ROI is expired	No
Calibration ROI performed on	06-16-2021
Calibration Uniformity is expired	No
Calibration Uniformity performed on	06-16-2021
Chemistry	SYBR_GREEN
Date Created	2021-08-18 16:39:22 PM CEST
Experiment File Name	R:\Marieke_AMO\qPCR\pol4_allGen_CopyNumb_180821.eds
Experiment Name	pol4_all_CopyNumb_180821
Experiment Run End Time	2021-08-18 17:12:31 PM CEST
Experiment Type	Comparative Cт (ΔΔCт)
Instrument Name	272531281
Instrument Serial Number	272531281
Instrument Type	QuantStudio™ 5 System
Passive Reference	ROX
Post-read Stage/Step
Pre-read Stage/Step
Quantification Cycle Method	Ct
Signal Smoothing On	true
Stage where Melt Analysis is performed	Stage3
Stage/ Cycle where Ct Analysis is performed	Stage2, Step2
Well	Well Position	Sample Name	Sample Color	Biogroup Name	Biogroup Color	Target Name	Target Color	Task	Reporter	Quencher	Quantity	Comments
1	A1
2	A2	Col-0.1	RGB(176,23,31)			ACT2	RGB(255,255,0)	UNKNOWN	SYBR	None
3	A3	Col-0.1	RGB(176,23,31)			ACT2	RGB(255,255,0)	UNKNOWN	SYBR	None
4	A4	Col-0.1	RGB(176,23,31)			ACT2	RGB(255,255,0)	UNKNOWN	SYBR	None
5	A5	Col-0.1	RGB(176,23,31)			EVD-GAG	RGB(0,139,69)	UNKNOWN	SYBR	None
6	A6	Col-0.1	RGB(176,23,31)			EVD-GAG	RGB(0,139,69)	UNKNOWN	SYBR	None
7	A7	Col-0.1	RGB(176,23,31)			EVD-GAG	RGB(0,139,69)	UNKNOWN	SYBR	None
8	A8	Col-0.1	RGB(176,23,31)			EVD-IN	RGB(0,0,255)	UNKNOWN	SYBR	None
9	A9	Col-0.1	RGB(176,23,31)			EVD-IN	RGB(0,0,255)	UNKNOWN	SYBR	None
10	A10	Col-0.1	RGB(176,23,31)			EVD-IN	RGB(0,0,255)	UNKNOWN	SYBR	None
11	A11	Col-0.3	RGB(0,139,69)			ACT2	RGB(255,255,0)	UNKNOWN	SYBR	None
12	A12	Col-0.3	RGB(0,139,69)			ACT2	RGB(255,255,0)	UNKNOWN	SYBR	None
13	A13	Col-0.3	RGB(0,139,69)			ACT2	RGB(255,255,0)	UNKNOWN	SYBR	None
14	A14	Col-0.3	RGB(0,139,69)			EVD-GAG	RGB(0,139,69)	UNKNOWN	SYBR	None
15	A15	Col-0.3	RGB(0,139,69)			EVD-GAG	RGB(0,139,69)	UNKNOWN	SYBR	None
16	A16	Col-0.3	RGB(0,139,69)			EVD-GAG	RGB(0,139,69)	UNKNOWN	SYBR	None
17	A17	Col-0.3	RGB(0,139,69)			EVD-IN	RGB(0,0,255)	UNKNOWN	SYBR	None
18	A18	Col-0.3	RGB(0,139,69)			EVD-IN	RGB(0,0,255)	UNKNOWN	SYBR	None
19	A19	Col-0.3	RGB(0,139,69)			EVD-IN	RGB(0,0,255)	UNKNOWN	SYBR	None
20	A20
21	A21
22	A22
23	A23
24	A24
25	B1
26	B2	Col-0.2	RGB(0,0,255)			ACT2	RGB(255,255,0)	UNKNOWN	SYBR	None
27	B3	Col-0.2	RGB(0,0,255)			ACT2	RGB(255,255,0)	UNKNOWN	SYBR	None
28	B4	Col-0.2	RGB(0,0,255)			ACT2	RGB(255,255,0)	UNKNOWN	SYBR	None
29	B5	Col-0.2	RGB(0,0,255)			EVD-GAG	RGB(0,139,69)	UNKNOWN	SYBR	None
30	B6	Col-0.2	RGB(0,0,255)			EVD-GAG	RGB(0,139,69)	UNKNOWN	SYBR	None
31	B7	Col-0.2	RGB(0,0,255)			EVD-GAG	RGB(0,139,69)	UNKNOWN	SYBR	None
32	B8	Col-0.2	RGB(0,0,255)			EVD-IN	RGB(0,0,255)	UNKNOWN	SYBR	None
33	B9	Col-0.2	RGB(0,0,255)			EVD-IN	RGB(0,0,255)	UNKNOWN	SYBR	None
34	B10	Col-0.2	RGB(0,0,255)			EVD-IN	RGB(0,0,255)	UNKNOWN	SYBR	None
35	B11
36	B12
37	B13
38	B14
39	B15
40	B16
41	B17
42	B18
43	B19
44	B20					ACT2	RGB(255,255,0)	NTC	SYBR	None
45	B21					ACT2	RGB(255,255,0)	NTC	SYBR	None
46	B22					ACT2	RGB(255,255,0)	NTC	SYBR	None
47	B23
48	B24
49	C1
50	C2	p4.1	RGB(255,127,0)			ACT2	RGB(255,255,0)	UNKNOWN	SYBR	None
51	C3	p4.1	RGB(255,127,0)			ACT2	RGB(255,255,0)	UNKNOWN	SYBR	None
52	C4	p4.1	RGB(255,127,0)			ACT2	RGB(255,255,0)	UNKNOWN	SYBR	None
53	C5	p4.1	RGB(255,127,0)			EVD-GAG	RGB(0,139,69)	UNKNOWN	SYBR	None
54	C6	p4.1	RGB(255,127,0)			EVD-GAG	RGB(0,139,69)	UNKNOWN	SYBR	None
55	C7	p4.1	RGB(255,127,0)			EVD-GAG	RGB(0,139,69)	UNKNOWN	SYBR	None
56	C8	p4.1	RGB(255,127,0)			EVD-IN	RGB(0,0,255)	UNKNOWN	SYBR	None
57	C9	p4.1	RGB(255,127,0)			EVD-IN	RGB(0,0,255)	UNKNOWN	SYBR	None
58	C10	p4.1	RGB(255,127,0)			EVD-IN	RGB(0,0,255)	UNKNOWN	SYBR	None
59	C11	p4.3	RGB(238,121,66)			ACT2	RGB(255,255,0)	UNKNOWN	SYBR	None
60	C12	p4.3	RGB(238,121,66)			ACT2	RGB(255,255,0)	UNKNOWN	SYBR	None
61	C13	p4.3	RGB(238,121,66)			ACT2	RGB(255,255,0)	UNKNOWN	SYBR	None
62	C14	p4.3	RGB(238,121,66)			EVD-GAG	RGB(0,139,69)	UNKNOWN	SYBR	None
63	C15	p4.3	RGB(238,121,66)			EVD-GAG	RGB(0,139,69)	UNKNOWN	SYBR	None
64	C16	p4.3	RGB(238,121,66)			EVD-GAG	RGB(0,139,69)	UNKNOWN	SYBR	None
65	C17	p4.3	RGB(238,121,66)			EVD-IN	RGB(0,0,255)	UNKNOWN	SYBR	None
66	C18	p4.3	RGB(238,121,66)			EVD-IN	RGB(0,0,255)	UNKNOWN	SYBR	None
67	C19	p4.3	RGB(238,121,66)			EVD-IN	RGB(0,0,255)	UNKNOWN	SYBR	None
68	C20					EVD-GAG	RGB(0,139,69)	NTC	SYBR	None
69	C21					EVD-GAG	RGB(0,139,69)	NTC	SYBR	None
70	C22					EVD-GAG	RGB(0,139,69)	NTC	SYBR	None
71	C23
72	C24
73	D1
74	D2	p4.2	RGB(139,137,112)			ACT2	RGB(255,255,0)	UNKNOWN	SYBR	None
75	D3	p4.2	RGB(139,137,112)			ACT2	RGB(255,255,0)	UNKNOWN	SYBR	None
76	D4	p4.2	RGB(139,137,112)			ACT2	RGB(255,255,0)	UNKNOWN	SYBR	None
77	D5	p4.2	RGB(139,137,112)			EVD-GAG	RGB(0,139,69)	UNKNOWN	SYBR	None
78	D6	p4.2	RGB(139,137,112)			EVD-GAG	RGB(0,139,69)	UNKNOWN	SYBR	None
79	D7	p4.2	RGB(139,137,112)			EVD-GAG	RGB(0,139,69)	UNKNOWN	SYBR	None
80	D8	p4.2	RGB(139,137,112)			EVD-IN	RGB(0,0,255)	UNKNOWN	SYBR	None
81	D9	p4.2	RGB(139,137,112)			EVD-IN	RGB(0,0,255)	UNKNOWN	SYBR	None
82	D10	p4.2	RGB(139,137,112)			EVD-IN	RGB(0,0,255)	UNKNOWN	SYBR	None
83	D11
84	D12
85	D13
86	D14
87	D15
88	D16
89	D17
90	D18
91	D19
92	D20					EVD-IN	RGB(0,0,255)	NTC	SYBR	None
93	D21					EVD-IN	RGB(0,0,255)	NTC	SYBR	None
94	D22					EVD-IN	RGB(0,0,255)	NTC	SYBR	None
95	D23
96	D24
97	E1
98	E2	F2.1+	RGB(142,56,142)			ACT2	RGB(255,255,0)	UNKNOWN	SYBR	None
99	E3	F2.1+	RGB(142,56,142)			ACT2	RGB(255,255,0)	UNKNOWN	SYBR	None
100	E4	F2.1+	RGB(142,56,142)			ACT2	RGB(255,255,0)	UNKNOWN	SYBR	None
101	E5	F2.1+	RGB(142,56,142)			EVD-GAG	RGB(0,139,69)	UNKNOWN	SYBR	None
102	E6	F2.1+	RGB(142,56,142)			EVD-GAG	RGB(0,139,69)	UNKNOWN	SYBR	None
103	E7	F2.1+	RGB(142,56,142)			EVD-GAG	RGB(0,139,69)	UNKNOWN	SYBR	None
104	E8	F2.1+	RGB(142,56,142)			EVD-IN	RGB(0,0,255)	UNKNOWN	SYBR	None
105	E9	F2.1+	RGB(142,56,142)			EVD-IN	RGB(0,0,255)	UNKNOWN	SYBR	None
106	E10	F2.1+	RGB(142,56,142)			EVD-IN	RGB(0,0,255)	UNKNOWN	SYBR	None
107	E11	F6.1+	RGB(255,127,0)			ACT2	RGB(255,255,0)	UNKNOWN	SYBR	None
108	E12	F6.1+	RGB(255,127,0)			ACT2	RGB(255,255,0)	UNKNOWN	SYBR	None
109	E13	F6.1+	RGB(255,127,0)			ACT2	RGB(255,255,0)	UNKNOWN	SYBR	None
110	E14	F6.1+	RGB(255,127,0)			EVD-GAG	RGB(0,139,69)	UNKNOWN	SYBR	None
111	E15	F6.1+	RGB(255,127,0)			EVD-GAG	RGB(0,139,69)	UNKNOWN	SYBR	None
112	E16	F6.1+	RGB(255,127,0)			EVD-GAG	RGB(0,139,69)	UNKNOWN	SYBR	None
113	E17	F6.1+	RGB(255,127,0)			EVD-IN	RGB(0,0,255)	UNKNOWN	SYBR	None
114	E18	F6.1+	RGB(255,127,0)			EVD-IN	RGB(0,0,255)	UNKNOWN	SYBR	None
115	E19	F6.1+	RGB(255,127,0)			EVD-IN	RGB(0,0,255)	UNKNOWN	SYBR	None
116	E20
117	E21
118	E22
119	E23
120	E24
121	F1
122	F2	F4.1+	RGB(238,44,44)			ACT2	RGB(255,255,0)	UNKNOWN	SYBR	None
123	F3	F4.1+	RGB(238,44,44)			ACT2	RGB(255,255,0)	UNKNOWN	SYBR	None
124	F4	F4.1+	RGB(238,44,44)			ACT2	RGB(255,255,0)	UNKNOWN	SYBR	None
125	F5	F4.1+	RGB(238,44,44)			EVD-GAG	RGB(0,139,69)	UNKNOWN	SYBR	None
126	F6	F4.1+	RGB(238,44,44)			EVD-GAG	RGB(0,139,69)	UNKNOWN	SYBR	None
127	F7	F4.1+	RGB(238,44,44)			EVD-GAG	RGB(0,139,69)	UNKNOWN	SYBR	None
128	F8	F4.1+	RGB(238,44,44)			EVD-IN	RGB(0,0,255)	UNKNOWN	SYBR	None
129	F9	F4.1+	RGB(238,44,44)			EVD-IN	RGB(0,0,255)	UNKNOWN	SYBR	None
130	F10	F4.1+	RGB(238,44,44)			EVD-IN	RGB(0,0,255)	UNKNOWN	SYBR	None
131	F11
132	F12
133	F13
134	F14
135	F15
136	F16
137	F17
138	F18
139	F19
140	F20
141	F21
142	F22
143	F23
144	F24
145	G1
146	G2	F2.2+	RGB(198,113,113)			ACT2	RGB(255,255,0)	UNKNOWN	SYBR	None
147	G3	F2.2+	RGB(198,113,113)			ACT2	RGB(255,255,0)	UNKNOWN	SYBR	None
148	G4	F2.2+	RGB(198,113,113)			ACT2	RGB(255,255,0)	UNKNOWN	SYBR	None
149	G5	F2.2+	RGB(198,113,113)			EVD-GAG	RGB(0,139,69)	UNKNOWN	SYBR	None
150	G6	F2.2+	RGB(198,113,113)			EVD-GAG	RGB(0,139,69)	UNKNOWN	SYBR	None
151	G7	F2.2+	RGB(198,113,113)			EVD-GAG	RGB(0,139,69)	UNKNOWN	SYBR	None
152	G8	F2.2+	RGB(198,113,113)			EVD-IN	RGB(0,0,255)	UNKNOWN	SYBR	None
153	G9	F2.2+	RGB(198,113,113)			EVD-IN	RGB(0,0,255)	UNKNOWN	SYBR	None
154	G10	F2.2+	RGB(198,113,113)			EVD-IN	RGB(0,0,255)	UNKNOWN	SYBR	None
155	G11	F6.2+	RGB(139,137,112)			ACT2	RGB(255,255,0)	UNKNOWN	SYBR	None
156	G12	F6.2+	RGB(139,137,112)			ACT2	RGB(255,255,0)	UNKNOWN	SYBR	None
157	G13	F6.2+	RGB(139,137,112)			ACT2	RGB(255,255,0)	UNKNOWN	SYBR	None
158	G14	F6.2+	RGB(139,137,112)			EVD-GAG	RGB(0,139,69)	UNKNOWN	SYBR	None
159	G15	F6.2+	RGB(139,137,112)			EVD-GAG	RGB(0,139,69)	UNKNOWN	SYBR	None
160	G16	F6.2+	RGB(139,137,112)			EVD-GAG	RGB(0,139,69)	UNKNOWN	SYBR	None
161	G17	F6.2+	RGB(139,137,112)			EVD-IN	RGB(0,0,255)	UNKNOWN	SYBR	None
162	G18	F6.2+	RGB(139,137,112)			EVD-IN	RGB(0,0,255)	UNKNOWN	SYBR	None
163	G19	F6.2+	RGB(139,137,112)			EVD-IN	RGB(0,0,255)	UNKNOWN	SYBR	None
164	G20
165	G21
166	G22
167	G23
168	G24
169	H1
170	H2	F4.2+	RGB(51,161,201)			ACT2	RGB(255,255,0)	UNKNOWN	SYBR	None
171	H3	F4.2+	RGB(51,161,201)			ACT2	RGB(255,255,0)	UNKNOWN	SYBR	None
172	H4	F4.2+	RGB(51,161,201)			ACT2	RGB(255,255,0)	UNKNOWN	SYBR	None
173	H5	F4.2+	RGB(51,161,201)			EVD-GAG	RGB(0,139,69)	UNKNOWN	SYBR	None
174	H6	F4.2+	RGB(51,161,201)			EVD-GAG	RGB(0,139,69)	UNKNOWN	SYBR	None
175	H7	F4.2+	RGB(51,161,201)			EVD-GAG	RGB(0,139,69)	UNKNOWN	SYBR	None
176	H8	F4.2+	RGB(51,161,201)			EVD-IN	RGB(0,0,255)	UNKNOWN	SYBR	None
177	H9	F4.2+	RGB(51,161,201)			EVD-IN	RGB(0,0,255)	UNKNOWN	SYBR	None
178	H10	F4.2+	RGB(51,161,201)			EVD-IN	RGB(0,0,255)	UNKNOWN	SYBR	None
179	H11
180	H12
181	H13
182	H14
183	H15
184	H16
185	H17
186	H18
187	H19
188	H20
189	H21
190	H22
191	H23
192	H24
193	I1
194	I2	F2.3+	RGB(0,245,255)			ACT2	RGB(255,255,0)	UNKNOWN	SYBR	None
195	I3	F2.3+	RGB(0,245,255)			ACT2	RGB(255,255,0)	UNKNOWN	SYBR	None
196	I4	F2.3+	RGB(0,245,255)			ACT2	RGB(255,255,0)	UNKNOWN	SYBR	None
197	I5	F2.3+	RGB(0,245,255)			EVD-GAG	RGB(0,139,69)	UNKNOWN	SYBR	None
198	I6	F2.3+	RGB(0,245,255)			EVD-GAG	RGB(0,139,69)	UNKNOWN	SYBR	None
199	I7	F2.3+	RGB(0,245,255)			EVD-GAG	RGB(0,139,69)	UNKNOWN	SYBR	None
200	I8	F2.3+	RGB(0,245,255)			EVD-IN	RGB(0,0,255)	UNKNOWN	SYBR	None
201	I9	F2.3+	RGB(0,245,255)			EVD-IN	RGB(0,0,255)	UNKNOWN	SYBR	None
202	I10	F2.3+	RGB(0,245,255)			EVD-IN	RGB(0,0,255)	UNKNOWN	SYBR	None
203	I11	F6.3+	RGB(238,121,66)			ACT2	RGB(255,255,0)	UNKNOWN	SYBR	None
204	I12	F6.3+	RGB(238,121,66)			ACT2	RGB(255,255,0)	UNKNOWN	SYBR	None
205	I13	F6.3+	RGB(238,121,66)			ACT2	RGB(255,255,0)	UNKNOWN	SYBR	None
206	I14	F6.3+	RGB(238,121,66)			EVD-GAG	RGB(0,139,69)	UNKNOWN	SYBR	None
207	I15	F6.3+	RGB(238,121,66)			EVD-GAG	RGB(0,139,69)	UNKNOWN	SYBR	None
208	I16	F6.3+	RGB(238,121,66)			EVD-GAG	RGB(0,139,69)	UNKNOWN	SYBR	None
209	I17	F6.3+	RGB(238,121,66)			EVD-IN	RGB(0,0,255)	UNKNOWN	SYBR	None
210	I18	F6.3+	RGB(238,121,66)			EVD-IN	RGB(0,0,255)	UNKNOWN	SYBR	None
211	I19	F6.3+	RGB(238,121,66)			EVD-IN	RGB(0,0,255)	UNKNOWN	SYBR	None
212	I20
213	I21
214	I22
215	I23
216	I24
217	J1
218	J2	F4.3+	RGB(238,18,137)			ACT2	RGB(255,255,0)	UNKNOWN	SYBR	None
219	J3	F4.3+	RGB(238,18,137)			ACT2	RGB(255,255,0)	UNKNOWN	SYBR	None
220	J4	F4.3+	RGB(238,18,137)			ACT2	RGB(255,255,0)	UNKNOWN	SYBR	None
221	J5	F4.3+	RGB(238,18,137)			EVD-GAG	RGB(0,139,69)	UNKNOWN	SYBR	None
222	J6	F4.3+	RGB(238,18,137)			EVD-GAG	RGB(0,139,69)	UNKNOWN	SYBR	None
223	J7	F4.3+	RGB(238,18,137)			EVD-GAG	RGB(0,139,69)	UNKNOWN	SYBR	None
224	J8	F4.3+	RGB(238,18,137)			EVD-IN	RGB(0,0,255)	UNKNOWN	SYBR	None
225	J9	F4.3+	RGB(238,18,137)			EVD-IN	RGB(0,0,255)	UNKNOWN	SYBR	None
226	J10	F4.3+	RGB(238,18,137)			EVD-IN	RGB(0,0,255)	UNKNOWN	SYBR	None
227	J11
228	J12
229	J13
230	J14
231	J15
232	J16
233	J17
234	J18
235	J19
236	J20
237	J21
238	J22
239	J23
240	J24
241	K1
242	K2	F2.1-	RGB(238,220,130)			ACT2	RGB(255,255,0)	UNKNOWN	SYBR	None
243	K3	F2.1-	RGB(238,220,130)			ACT2	RGB(255,255,0)	UNKNOWN	SYBR	None
244	K4	F2.1-	RGB(238,220,130)			ACT2	RGB(255,255,0)	UNKNOWN	SYBR	None
245	K5	F2.1-	RGB(238,220,130)			EVD-GAG	RGB(0,139,69)	UNKNOWN	SYBR	None
246	K6	F2.1-	RGB(238,220,130)			EVD-GAG	RGB(0,139,69)	UNKNOWN	SYBR	None
247	K7	F2.1-	RGB(238,220,130)			EVD-GAG	RGB(0,139,69)	UNKNOWN	SYBR	None
248	K8	F2.1-	RGB(238,220,130)			EVD-IN	RGB(0,0,255)	UNKNOWN	SYBR	None
249	K9	F2.1-	RGB(238,220,130)			EVD-IN	RGB(0,0,255)	UNKNOWN	SYBR	None
250	K10	F2.1-	RGB(238,220,130)			EVD-IN	RGB(0,0,255)	UNKNOWN	SYBR	None
251	K11	F6.1-	RGB(142,56,142)			ACT2	RGB(255,255,0)	UNKNOWN	SYBR	None
252	K12	F6.1-	RGB(142,56,142)			ACT2	RGB(255,255,0)	UNKNOWN	SYBR	None
253	K13	F6.1-	RGB(142,56,142)			ACT2	RGB(255,255,0)	UNKNOWN	SYBR	None
254	K14	F6.1-	RGB(142,56,142)			EVD-GAG	RGB(0,139,69)	UNKNOWN	SYBR	None
255	K15	F6.1-	RGB(142,56,142)			EVD-GAG	RGB(0,139,69)	UNKNOWN	SYBR	None
256	K16	F6.1-	RGB(142,56,142)			EVD-GAG	RGB(0,139,69)	UNKNOWN	SYBR	None
257	K17	F6.1-	RGB(142,56,142)			EVD-IN	RGB(0,0,255)	UNKNOWN	SYBR	None
258	K18	F6.1-	RGB(142,56,142)			EVD-IN	RGB(0,0,255)	UNKNOWN	SYBR	None
259	K19	F6.1-	RGB(142,56,142)			EVD-IN	RGB(0,0,255)	UNKNOWN	SYBR	None
260	K20
261	K21
262	K22
263	K23
264	K24
265	L1
266	L2	F4.1-	RGB(176,23,31)			ACT2	RGB(255,255,0)	UNKNOWN	SYBR	None
267	L3	F4.1-	RGB(176,23,31)			ACT2	RGB(255,255,0)	UNKNOWN	SYBR	None
268	L4	F4.1-	RGB(176,23,31)			ACT2	RGB(255,255,0)	UNKNOWN	SYBR	None
269	L5	F4.1-	RGB(176,23,31)			EVD-GAG	RGB(0,139,69)	UNKNOWN	SYBR	None
270	L6	F4.1-	RGB(176,23,31)			EVD-GAG	RGB(0,139,69)	UNKNOWN	SYBR	None
271	L7	F4.1-	RGB(176,23,31)			EVD-GAG	RGB(0,139,69)	UNKNOWN	SYBR	None
272	L8	F4.1-	RGB(176,23,31)			EVD-IN	RGB(0,0,255)	UNKNOWN	SYBR	None
273	L9	F4.1-	RGB(176,23,31)			EVD-IN	RGB(0,0,255)	UNKNOWN	SYBR	None
274	L10	F4.1-	RGB(176,23,31)			EVD-IN	RGB(0,0,255)	UNKNOWN	SYBR	None
275	L11
276	L12
277	L13
278	L14
279	L15
280	L16
281	L17
282	L18
283	L19
284	L20
285	L21
286	L22
287	L23
288	L24
289	M1
290	M2	F2.2-	RGB(238,238,0)			ACT2	RGB(255,255,0)	UNKNOWN	SYBR	None
291	M3	F2.2-	RGB(238,238,0)			ACT2	RGB(255,255,0)	UNKNOWN	SYBR	None
292	M4	F2.2-	RGB(238,238,0)			ACT2	RGB(255,255,0)	UNKNOWN	SYBR	None
293	M5	F2.2-	RGB(238,238,0)			EVD-GAG	RGB(0,139,69)	UNKNOWN	SYBR	None
294	M6	F2.2-	RGB(238,238,0)			EVD-GAG	RGB(0,139,69)	UNKNOWN	SYBR	None
295	M7	F2.2-	RGB(238,238,0)			EVD-GAG	RGB(0,139,69)	UNKNOWN	SYBR	None
296	M8	F2.2-	RGB(238,238,0)			EVD-IN	RGB(0,0,255)	UNKNOWN	SYBR	None
297	M9	F2.2-	RGB(238,238,0)			EVD-IN	RGB(0,0,255)	UNKNOWN	SYBR	None
298	M10	F2.2-	RGB(238,238,0)			EVD-IN	RGB(0,0,255)	UNKNOWN	SYBR	None
299	M11	F6.2-	RGB(198,113,113)			ACT2	RGB(255,255,0)	UNKNOWN	SYBR	None
300	M12	F6.2-	RGB(198,113,113)			ACT2	RGB(255,255,0)	UNKNOWN	SYBR	None
301	M13	F6.2-	RGB(198,113,113)			ACT2	RGB(255,255,0)	UNKNOWN	SYBR	None
302	M14	F6.2-	RGB(198,113,113)			EVD-GAG	RGB(0,139,69)	UNKNOWN	SYBR	None
303	M15	F6.2-	RGB(198,113,113)			EVD-GAG	RGB(0,139,69)	UNKNOWN	SYBR	None
304	M16	F6.2-	RGB(198,113,113)			EVD-GAG	RGB(0,139,69)	UNKNOWN	SYBR	None
305	M17	F6.2-	RGB(198,113,113)			EVD-IN	RGB(0,0,255)	UNKNOWN	SYBR	None
306	M18	F6.2-	RGB(198,113,113)			EVD-IN	RGB(0,0,255)	UNKNOWN	SYBR	None
307	M19	F6.2-	RGB(198,113,113)			EVD-IN	RGB(0,0,255)	UNKNOWN	SYBR	None
308	M20
309	M21
310	M22
311	M23
312	M24
313	N1
314	N2	F4.2-	RGB(0,0,255)			ACT2	RGB(255,255,0)	UNKNOWN	SYBR	None
315	N3	F4.2-	RGB(0,0,255)			ACT2	RGB(255,255,0)	UNKNOWN	SYBR	None
316	N4	F4.2-	RGB(0,0,255)			ACT2	RGB(255,255,0)	UNKNOWN	SYBR	None
317	N5	F4.2-	RGB(0,0,255)			EVD-GAG	RGB(0,139,69)	UNKNOWN	SYBR	None
318	N6	F4.2-	RGB(0,0,255)			EVD-GAG	RGB(0,139,69)	UNKNOWN	SYBR	None
319	N7	F4.2-	RGB(0,0,255)			EVD-GAG	RGB(0,139,69)	UNKNOWN	SYBR	None
320	N8	F4.2-	RGB(0,0,255)			EVD-IN	RGB(0,0,255)	UNKNOWN	SYBR	None
321	N9	F4.2-	RGB(0,0,255)			EVD-IN	RGB(0,0,255)	UNKNOWN	SYBR	None
322	N10	F4.2-	RGB(0,0,255)			EVD-IN	RGB(0,0,255)	UNKNOWN	SYBR	None
323	N11
324	N12
325	N13
326	N14
327	N15
328	N16
329	N17
330	N18
331	N19
332	N20
333	N21
334	N22
335	N23
336	N24
337	O1
338	O2	F2.3-	RGB(142,142,56)			ACT2	RGB(255,255,0)	UNKNOWN	SYBR	None
339	O3	F2.3-	RGB(142,142,56)			ACT2	RGB(255,255,0)	UNKNOWN	SYBR	None
340	O4	F2.3-	RGB(142,142,56)			ACT2	RGB(255,255,0)	UNKNOWN	SYBR	None
341	O5	F2.3-	RGB(142,142,56)			EVD-GAG	RGB(0,139,69)	UNKNOWN	SYBR	None
342	O6	F2.3-	RGB(142,142,56)			EVD-GAG	RGB(0,139,69)	UNKNOWN	SYBR	None
343	O7	F2.3-	RGB(142,142,56)			EVD-GAG	RGB(0,139,69)	UNKNOWN	SYBR	None
344	O8	F2.3-	RGB(142,142,56)			EVD-IN	RGB(0,0,255)	UNKNOWN	SYBR	None
345	O9	F2.3-	RGB(142,142,56)			EVD-IN	RGB(0,0,255)	UNKNOWN	SYBR	None
346	O10	F2.3-	RGB(142,142,56)			EVD-IN	RGB(0,0,255)	UNKNOWN	SYBR	None
347	O11	F6.3-	RGB(0,245,255)			ACT2	RGB(255,255,0)	UNKNOWN	SYBR	None
348	O12	F6.3-	RGB(0,245,255)			ACT2	RGB(255,255,0)	UNKNOWN	SYBR	None
349	O13	F6.3-	RGB(0,245,255)			ACT2	RGB(255,255,0)	UNKNOWN	SYBR	None
350	O14	F6.3-	RGB(0,245,255)			EVD-GAG	RGB(0,139,69)	UNKNOWN	SYBR	None
351	O15	F6.3-	RGB(0,245,255)			EVD-GAG	RGB(0,139,69)	UNKNOWN	SYBR	None
352	O16	F6.3-	RGB(0,245,255)			EVD-GAG	RGB(0,139,69)	UNKNOWN	SYBR	None
353	O17	F6.3-	RGB(0,245,255)			EVD-IN	RGB(0,0,255)	UNKNOWN	SYBR	None
354	O18	F6.3-	RGB(0,245,255)			EVD-IN	RGB(0,0,255)	UNKNOWN	SYBR	None
355	O19	F6.3-	RGB(0,245,255)			EVD-IN	RGB(0,0,255)	UNKNOWN	SYBR	None
356	O20
357	O21
358	O22
359	O23
360	O24
361	P1
362	P2	F4.3-	RGB(0,139,69)			ACT2	RGB(255,255,0)	UNKNOWN	SYBR	None
363	P3	F4.3-	RGB(0,139,69)			ACT2	RGB(255,255,0)	UNKNOWN	SYBR	None
364	P4	F4.3-	RGB(0,139,69)			ACT2	RGB(255,255,0)	UNKNOWN	SYBR	None
365	P5	F4.3-	RGB(0,139,69)			EVD-GAG	RGB(0,139,69)	UNKNOWN	SYBR	None
366	P6	F4.3-	RGB(0,139,69)			EVD-GAG	RGB(0,139,69)	UNKNOWN	SYBR	None
367	P7	F4.3-	RGB(0,139,69)			EVD-GAG	RGB(0,139,69)	UNKNOWN	SYBR	None
368	P8	F4.3-	RGB(0,139,69)			EVD-IN	RGB(0,0,255)	UNKNOWN	SYBR	None
369	P9	F4.3-	RGB(0,139,69)			EVD-IN	RGB(0,0,255)	UNKNOWN	SYBR	None
370	P10	F4.3-	RGB(0,139,69)			EVD-IN	RGB(0,0,255)	UNKNOWN	SYBR	None
371	P11
372	P12
373	P13
374	P14
375	P15
376	P16
377	P17
378	P18
379	P19
380	P20
381	P21
382	P22
383	P23
384	P24

## Sheet: Amplification Data
Block Type	384-Well Block
Calibration Background is expired	No
Calibration Background performed on	06-16-2021
Calibration Pure Dye ABY is expired	No
Calibration Pure Dye ABY performed on	06-16-2021
Calibration Pure Dye CY5 is expired	No
Calibration Pure Dye CY5 performed on	06-16-2021
Calibration Pure Dye FAM is expired	No
Calibration Pure Dye FAM performed on	06-16-2021
Calibration Pure Dye JUN is expired	No
Calibration Pure Dye JUN performed on	06-16-2021
Calibration Pure Dye MUSTANG PURPLE is expired	No
Calibration Pure Dye MUSTANG PURPLE performed on	06-16-2021
Calibration Pure Dye NED is expired	No
Calibration Pure Dye NED performed on	06-16-2021
Calibration Pure Dye ROX is expired	No
Calibration Pure Dye ROX performed on	06-16-2021
Calibration Pure Dye SYBR is expired	No
Calibration Pure Dye SYBR performed on	06-16-2021
Calibration Pure Dye TAMRA is expired	No
Calibration Pure Dye TAMRA performed on	06-16-2021
Calibration Pure Dye VIC is expired	No
Calibration Pure Dye VIC performed on	06-16-2021
Calibration ROI is expired	No
Calibration ROI performed on	06-16-2021
Calibration Uniformity is expired	No
Calibration Uniformity performed on	06-16-2021
Chemistry	SYBR_GREEN
Date Created	2021-08-18 16:39:23 PM CEST
Experiment File Name	R:\Marieke_AMO\qPCR\pol4_allGen_CopyNumb_180821.eds
Experiment Name	pol4_all_CopyNumb_180821
Experiment Run End Time	2021-08-18 17:12:31 PM CEST
Experiment Type	Comparative Cт (ΔΔCт)
Instrument Name	272531281
Instrument Serial Number	272531281
Instrument Type	QuantStudio™ 5 System
Passive Reference	ROX
Post-read Stage/Step
Pre-read Stage/Step
Quantification Cycle Method	Ct
Signal Smoothing On	true
Stage where Melt Analysis is performed	Stage3
Stage/ Cycle where Ct Analysis is performed	Stage2, Step2
Well	Well Position	Cycle	Target Name	Rn	Delta Rn
1	A1	1
1	A1	2
1	A1	3
1	A1	4
1	A1	5
1	A1	6
1	A1	7
1	A1	8
1	A1	9
1	A1	10
1	A1	11
1	A1	12
1	A1	13
1	A1	14
1	A1	15
1	A1	16
1	A1	17
1	A1	18
1	A1	19
1	A1	20
1	A1	21
1	A1	22
1	A1	23
1	A1	24
1	A1	25
1	A1	26
1	A1	27
1	A1	28
1	A1	29
1	A1	30
1	A1	31
1	A1	32
1	A1	33
1	A1	34
1	A1	35
1	A1	36
1	A1	37
1	A1	38
1	A1	39
1	A1	40
2	A2	1	ACT2	0.0304482	-0.00304155
2	A2	2	ACT2	0.0309394	-0.0050405
2	A2	3	ACT2	0.0358505	-0.00261949
2	A2	4	ACT2	0.0378283	-0.00313172
2	A2	5	ACT2	0.0398875	-0.00356261
2	A2	6	ACT2	0.0465962	0.000655899
2	A2	7	ACT2	0.0489954	0.000565071
2	A2	8	ACT2	0.0529948	0.00207437
2	A2	9	ACT2	0.0564175	0.00300698
2	A2	10	ACT2	0.0617619	0.00586128
2	A2	11	ACT2	0.0631235	0.00473273
2	A2	12	ACT2	0.0626035	0.00172262
2	A2	13	ACT2	0.0638213	0.00045029
2	A2	14	ACT2	0.0649038	-0.000957279
2	A2	15	ACT2	0.0647273	-0.00362385
2	A2	16	ACT2	0.065667	-0.0051743
2	A2	17	ACT2	0.0739874	0.000656015
2	A2	18	ACT2	0.0869184	0.0110969
2	A2	19	ACT2	0.111445	0.0331337
2	A2	20	ACT2	0.160517	0.0797151
2	A2	21	ACT2	0.253648	0.170356
2	A2	22	ACT2	0.430457	0.344675
2	A2	23	ACT2	0.757803	0.669531
2	A2	24	ACT2	1.33876	1.248
2	A2	25	ACT2	2.25853	2.16528
2	A2	26	ACT2	3.43145	3.33571
2	A2	27	ACT2	4.47934	4.38111
2	A2	28	ACT2	5.17692	5.07619
2	A2	29	ACT2	5.7471	5.64389
2	A2	30	ACT2	6.31192	6.20622
2	A2	31	ACT2	6.72605	6.61786
2	A2	32	ACT2	7.01994	6.90926
2	A2	33	ACT2	7.21816	7.10498
2	A2	34	ACT2	7.36665	7.25099
2	A2	35	ACT2	7.47037	7.35222
2	A2	36	ACT2	7.54748	7.42683
2	A2	37	ACT2	7.60574	7.4826
2	A2	38	ACT2	7.66411	7.53849
2	A2	39	ACT2	7.7094	7.58129
2	A2	40	ACT2	7.72514	7.59454
3	A3	1	ACT2	0.251726	-0.00697351
3	A3	2	ACT2	0.253856	-0.00656325
3	A3	3	ACT2	0.257852	-0.00428644
3	A3	4	ACT2	0.260907	-0.00295141
3	A3	5	ACT2	0.266614	0.0010371
3	A3	6	ACT2	0.270998	0.0037017
3	A3	7	ACT2	0.272327	0.00331072
3	A3	8	ACT2	0.273102	0.00236623
3	A3	9	ACT2	0.274074	0.00161885
3	A3	10	ACT2	0.275565	0.00139083
3	A3	11	ACT2	0.275313	-0.000580886
3	A3	12	ACT2	0.275146	-0.00246666
3	A3	13	ACT2	0.276914	-0.00241822
3	A3	14	ACT2	0.278494	-0.00255719
3	A3	15	ACT2	0.282223	-0.000547588
3	A3	16	ACT2	0.286873	0.00238297
3	A3	17	ACT2	0.293245	0.0070355
3	A3	18	ACT2	0.305584	0.0176547
3	A3	19	ACT2	0.334206	0.0445579
3	A3	20	ACT2	0.393646	0.102278
3	A3	21	ACT2	0.501691	0.208604
3	A3	22	ACT2	0.700628	0.405822
3	A3	23	ACT2	1.056	0.759476
3	A3	24	ACT2	1.61435	1.31611
3	A3	25	ACT2	2.32828	2.02832
3	A3	26	ACT2	3.04693	2.74524
3	A3	27	ACT2	3.77418	3.47078
3	A3	28	ACT2	4.53839	4.23327
3	A3	29	ACT2	5.22949	4.92265
3	A3	30	ACT2	5.7734	5.46484
3	A3	31	ACT2	6.21452	5.90424
3	A3	32	ACT2	6.56767	6.25567
3	A3	33	ACT2	6.82859	6.51487
3	A3	34	ACT2	7.01948	6.70405
3	A3	35	ACT2	7.17088	6.85373
3	A3	36	ACT2	7.29995	6.98107
3	A3	37	ACT2	7.39929	7.0787
3	A3	38	ACT2	7.49054	7.16822
3	A3	39	ACT2	7.56649	7.24246
3	A3	40	ACT2	7.61681	7.29106
4	A4	1	ACT2	0.0892114	0.00358701
4	A4	2	ACT2	0.0888203	0.000779054
4	A4	3	ACT2	0.0896558	-0.000802368
4	A4	4	ACT2	0.091289	-0.00158605
4	A4	5	ACT2	0.0944152	-0.000876626
4	A4	6	ACT2	0.0979742	0.000265505
4	A4	7	ACT2	0.100841	0.000715759
4	A4	8	ACT2	0.104194	0.00165134
4	A4	9	ACT2	0.10634	0.00138071
4	A4	10	ACT2	0.109577	0.00220057
4	A4	11	ACT2	0.110176	0.000382939
4	A4	12	ACT2	0.110724	-0.00148627
4	A4	13	ACT2	0.114673	4.64659e-05
4	A4	14	ACT2	0.116317	-0.000726799
4	A4	15	ACT2	0.118735	-0.000725233
4	A4	16	ACT2	0.121437	-0.000439957
4	A4	17	ACT2	0.127222	0.00292765
4	A4	18	ACT2	0.138789	0.0120781
4	A4	19	ACT2	0.162654	0.0335264
4	A4	20	ACT2	0.210161	0.078616
4	A4	21	ACT2	0.297491	0.16353
4	A4	22	ACT2	0.465742	0.329364
4	A4	23	ACT2	0.779933	0.641137
4	A4	24	ACT2	1.33826	1.19705
4	A4	25	ACT2	2.22441	2.08078
4	A4	26	ACT2	3.3578	3.21176
4	A4	27	ACT2	4.36752	4.21905
4	A4	28	ACT2	5.08045	4.92957
4	A4	29	ACT2	5.70995	5.55666
4	A4	30	ACT2	6.31722	6.1615
4	A4	31	ACT2	6.75508	6.59695
4	A4	32	ACT2	7.06724	6.9067
4	A4	33	ACT2	7.28786	7.1249
4	A4	34	ACT2	7.44396	7.27858
4	A4	35	ACT2	7.56587	7.39807
4	A4	36	ACT2	7.67093	7.50071
4	A4	37	ACT2	7.7507	7.57806
4	A4	38	ACT2	7.81661	7.64156
4	A4	39	ACT2	7.8678	7.69033
4	A4	40	ACT2	7.89635	7.71647
5	A5	1	EVD-GAG	0.175219	-0.029462
5	A5	2	EVD-GAG	0.181074	-0.0259533
5	A5	3	EVD-GAG	0.19275	-0.0166235
5	A5	4	EVD-GAG	0.204232	-0.00748811
5	A5	5	EVD-GAG	0.217228	0.00316204
5	A5	6	EVD-GAG	0.223252	0.00683937
5	A5	7	EVD-GAG	0.226554	0.00779541
5	A5	8	EVD-GAG	0.228578	0.00747208
5	A5	9	EVD-GAG	0.229815	0.00636355
5	A5	10	EVD-GAG	0.231201	0.00540241
5	A5	11	EVD-GAG	0.230819	0.00267464
5	A5	12	EVD-GAG	0.231395	0.000903796
5	A5	13	EVD-GAG	0.230888	-0.00194909
5	A5	14	EVD-GAG	0.230863	-0.00432026
5	A5	15	EVD-GAG	0.230922	-0.00660803
5	A5	16	EVD-GAG	0.236252	-0.00362427
5	A5	17	EVD-GAG	0.246122	0.00389897
5	A5	18	EVD-GAG	0.261181	0.0166123
5	A5	19	EVD-GAG	0.293176	0.0462603
5	A5	20	EVD-GAG	0.3568	0.107538
5	A5	21	EVD-GAG	0.478684	0.227076
5	A5	22	EVD-GAG	0.708254	0.4543
5	A5	23	EVD-GAG	1.12259	0.866286
5	A5	24	EVD-GAG	1.81779	1.55915
5	A5	25	EVD-GAG	2.83421	2.57322
5	A5	26	EVD-GAG	3.9754	3.71206
5	A5	27	EVD-GAG	4.92572	4.66004
5	A5	28	EVD-GAG	5.6394	5.37137
5	A5	29	EVD-GAG	6.29231	6.02193
5	A5	30	EVD-GAG	6.79909	6.52636
5	A5	31	EVD-GAG	7.17463	6.89956
5	A5	32	EVD-GAG	7.43622	7.15881
5	A5	33	EVD-GAG	7.62065	7.34088
5	A5	34	EVD-GAG	7.76229	7.48018
5	A5	35	EVD-GAG	7.86718	7.58272
5	A5	36	EVD-GAG	7.94157	7.65477
5	A5	37	EVD-GAG	8.01762	7.72847
5	A5	38	EVD-GAG	8.08104	7.78955
5	A5	39	EVD-GAG	8.12403	7.83019
5	A5	40	EVD-GAG	8.14557	7.84938
6	A6	1	EVD-GAG	0.151387	-0.0311971
6	A6	2	EVD-GAG	0.157736	-0.0278713
6	A6	3	EVD-GAG	0.171526	-0.0171039
6	A6	4	EVD-GAG	0.183983	-0.00766885
6	A6	5	EVD-GAG	0.19512	0.000444845
6	A6	6	EVD-GAG	0.206452	0.0087548
6	A6	7	EVD-GAG	0.210506	0.009786
6	A6	8	EVD-GAG	0.212331	0.00858835
6	A6	9	EVD-GAG	0.212371	0.00560555
6	A6	10	EVD-GAG	0.215687	0.0058992
6	A6	11	EVD-GAG	0.216012	0.00320143
6	A6	12	EVD-GAG	0.214968	-0.00086461
6	A6	13	EVD-GAG	0.215819	-0.00303689
6	A6	14	EVD-GAG	0.217413	-0.00446499
6	A6	15	EVD-GAG	0.220913	-0.00398727
6	A6	16	EVD-GAG	0.22277	-0.00515366
6	A6	17	EVD-GAG	0.233341	0.00239468
6	A6	18	EVD-GAG	0.249475	0.0155068
6	A6	19	EVD-GAG	0.28171	0.0447187
6	A6	20	EVD-GAG	0.343325	0.103312
6	A6	21	EVD-GAG	0.467367	0.22433
6	A6	22	EVD-GAG	0.699218	0.453159
6	A6	23	EVD-GAG	1.12365	0.874564
6	A6	24	EVD-GAG	1.83699	1.58489
6	A6	25	EVD-GAG	2.88055	2.62542
6	A6	26	EVD-GAG	4.06197	3.80383
6	A6	27	EVD-GAG	5.04623	4.78505
6	A6	28	EVD-GAG	5.76572	5.50152
6	A6	29	EVD-GAG	6.40977	6.14255
6	A6	30	EVD-GAG	6.92495	6.65471
6	A6	31	EVD-GAG	7.28978	7.01652
6	A6	32	EVD-GAG	7.54828	7.27199
6	A6	33	EVD-GAG	7.73384	7.45454
6	A6	34	EVD-GAG	7.87423	7.5919
6	A6	35	EVD-GAG	7.98477	7.69941
6	A6	36	EVD-GAG	8.0772	7.78883
6	A6	37	EVD-GAG	8.14838	7.85698
6	A6	38	EVD-GAG	8.18096	7.88654
6	A6	39	EVD-GAG	8.21032	7.91287
6	A6	40	EVD-GAG	8.24308	7.94262
7	A7	1	EVD-GAG	0.168996	-0.0303923
7	A7	2	EVD-GAG	0.174643	-0.0274996
7	A7	3	EVD-GAG	0.187277	-0.0176206
7	A7	4	EVD-GAG	0.199392	-0.00826024
7	A7	5	EVD-GAG	0.211269	0.000862856
7	A7	6	EVD-GAG	0.21962	0.00645919
7	A7	7	EVD-GAG	0.225945	0.0100293
7	A7	8	EVD-GAG	0.228434	0.00976344
7	A7	9	EVD-GAG	0.228755	0.00733045
7	A7	10	EVD-GAG	0.230723	0.00654322
7	A7	11	EVD-GAG	0.231287	0.00435331
7	A7	12	EVD-GAG	0.230143	0.000454832
7	A7	13	EVD-GAG	0.228973	-0.0034702
7	A7	14	EVD-GAG	0.228762	-0.00643556
7	A7	15	EVD-GAG	0.232813	-0.00513952
7	A7	16	EVD-GAG	0.235837	-0.00487038
7	A7	17	EVD-GAG	0.243941	0.000479263
7	A7	18	EVD-GAG	0.262666	0.0164502
7	A7	19	EVD-GAG	0.294621	0.0456507
7	A7	20	EVD-GAG	0.358877	0.107152
7	A7	21	EVD-GAG	0.487921	0.233441
7	A7	22	EVD-GAG	0.724991	0.467757
7	A7	23	EVD-GAG	1.1602	0.90021
7	A7	24	EVD-GAG	1.9007	1.63796
7	A7	25	EVD-GAG	2.9863	2.7208
7	A7	26	EVD-GAG	4.21925	3.951
7	A7	27	EVD-GAG	5.24236	4.97135
7	A7	28	EVD-GAG	5.97821	5.70445
7	A7	29	EVD-GAG	6.64512	6.3686
7	A7	30	EVD-GAG	7.1615	6.88223
7	A7	31	EVD-GAG	7.51823	7.23621
7	A7	32	EVD-GAG	7.79895	7.51417
7	A7	33	EVD-GAG	7.98749	7.69996
7	A7	34	EVD-GAG	8.11498	7.82469
7	A7	35	EVD-GAG	8.21507	7.92202
7	A7	36	EVD-GAG	8.30747	8.01167
7	A7	37	EVD-GAG	8.37215	8.0736
7	A7	38	EVD-GAG	8.43079	8.12948
7	A7	39	EVD-GAG	8.47868	8.17462
7	A7	40	EVD-GAG	8.5009	8.19409
8	A8	1	EVD-IN	0.0346701	-0.0055147
8	A8	2	EVD-IN	0.0362016	-0.0046162
8	A8	3	EVD-IN	0.0377006	-0.00375015
8	A8	4	EVD-IN	0.0408904	-0.0011932
8	A8	5	EVD-IN	0.0434232	0.000706566
8	A8	6	EVD-IN	0.04455	0.00120043
8	A8	7	EVD-IN	0.046807	0.00282451
8	A8	8	EVD-IN	0.0467692	0.00215381
8	A8	9	EVD-IN	0.0464083	0.00115992
8	A8	10	EVD-IN	0.0473125	0.00143121
8	A8	11	EVD-IN	0.0467754	0.000261199
8	A8	12	EVD-IN	0.0453651	-0.00178211
8	A8	13	EVD-IN	0.045221	-0.00255912
8	A8	14	EVD-IN	0.0476277	-0.000785417
8	A8	15	EVD-IN	0.0480527	-0.000993301
8	A8	16	EVD-IN	0.0510046	0.00132565
8	A8	17	EVD-IN	0.0609471	0.0106352
8	A8	18	EVD-IN	0.0798072	0.0288623
8	A8	19	EVD-IN	0.117156	0.065578
8	A8	20	EVD-IN	0.186577	0.134366
8	A8	21	EVD-IN	0.318341	0.265497
8	A8	22	EVD-IN	0.577232	0.523755
8	A8	23	EVD-IN	1.04654	0.992432
8	A8	24	EVD-IN	1.84495	1.79021
8	A8	25	EVD-IN	3.0342	2.97882
8	A8	26	EVD-IN	4.42835	4.37234
8	A8	27	EVD-IN	5.56549	5.50884
8	A8	28	EVD-IN	6.34846	6.29119
8	A8	29	EVD-IN	6.95047	6.89256
8	A8	30	EVD-IN	7.41025	7.35171
8	A8	31	EVD-IN	7.73908	7.67991
8	A8	32	EVD-IN	7.96167	7.90186
8	A8	33	EVD-IN	8.09551	8.03507
8	A8	34	EVD-IN	8.19334	8.13227
8	A8	35	EVD-IN	8.24672	8.18502
8	A8	36	EVD-IN	8.28465	8.22231
8	A8	37	EVD-IN	8.30529	8.24232
8	A8	38	EVD-IN	8.31306	8.24946
8	A8	39	EVD-IN	8.30801	8.24378
8	A8	40	EVD-IN	8.29632	8.23145
9	A9	1
9	A9	2
9	A9	3
9	A9	4
9	A9	5
9	A9	6
9	A9	7
9	A9	8
9	A9	9
9	A9	10
9	A9	11
9	A9	12
9	A9	13
9	A9	14
9	A9	15
9	A9	16
9	A9	17
9	A9	18
9	A9	19
9	A9	20
9	A9	21
9	A9	22
9	A9	23
9	A9	24
9	A9	25
9	A9	26
9	A9	27
9	A9	28
9	A9	29
9	A9	30
9	A9	31
9	A9	32
9	A9	33
9	A9	34
9	A9	35
9	A9	36
9	A9	37
9	A9	38
9	A9	39
9	A9	40
10	A10	1	EVD-IN	0.186627	-0.0104433
10	A10	2	EVD-IN	0.1878	-0.0106231
10	A10	3	EVD-IN	0.193957	-0.00581904
10	A10	4	EVD-IN	0.198365	-0.00276285
10	A10	5	EVD-IN	0.202569	8.87104e-05
10	A10	6	EVD-IN	0.208428	0.00459499
10	A10	7	EVD-IN	0.209855	0.0046701
10	A10	8	EVD-IN	0.211007	0.00446951
10	A10	9	EVD-IN	0.20842	0.000529879
10	A10	10	EVD-IN	0.208303	-0.000938912
10	A10	11	EVD-IN	0.21037	-0.00022434
10	A10	12	EVD-IN	0.210657	-0.00128976
10	A10	13	EVD-IN	0.212243	-0.00105625
10	A10	14	EVD-IN	0.213398	-0.00125435
10	A10	15	EVD-IN	0.213976	-0.00202848
10	A10	16	EVD-IN	0.218378	0.00102079
10	A10	17	EVD-IN	0.225782	0.00707277
10	A10	18	EVD-IN	0.245872	0.0258106
10	A10	19	EVD-IN	0.279338	0.0579244
10	A10	20	EVD-IN	0.346358	0.123592
10	A10	21	EVD-IN	0.481926	0.257808
10	A10	22	EVD-IN	0.732273	0.506801
10	A10	23	EVD-IN	1.18295	0.956126
10	A10	24	EVD-IN	1.92701	1.69883
10	A10	25	EVD-IN	2.91914	2.68961
10	A10	26	EVD-IN	3.856	3.62512
10	A10	27	EVD-IN	4.67476	4.44252
10	A10	28	EVD-IN	5.44458	5.21099
10	A10	29	EVD-IN	6.07045	5.83551
10	A10	30	EVD-IN	6.53968	6.30339
10	A10	31	EVD-IN	6.88688	6.64924
10	A10	32	EVD-IN	7.13437	6.89537
10	A10	33	EVD-IN	7.31657	7.07622
10	A10	34	EVD-IN	7.44704	7.20534
10	A10	35	EVD-IN	7.55643	7.31338
10	A10	36	EVD-IN	7.66718	7.42278
10	A10	37	EVD-IN	7.73331	7.48756
10	A10	38	EVD-IN	7.76592	7.51881
10	A10	39	EVD-IN	7.79701	7.54854
10	A10	40	EVD-IN	7.81	7.56018
11	A11	1	ACT2	0.0692471	-0.00614374
11	A11	2	ACT2	0.071122	-0.0051648
11	A11	3	ACT2	0.074363	-0.00281967
11	A11	4	ACT2	0.0773111	-0.000767529
11	A11	5	ACT2	0.0790058	3.12734e-05
11	A11	6	ACT2	0.0825976	0.00272721
11	A11	7	ACT2	0.0832305	0.00246412
11	A11	8	ACT2	0.0839956	0.00233336
11	A11	9	ACT2	0.0839751	0.00141697
11	A11	10	ACT2	0.0827403	-0.000713796
11	A11	11	ACT2	0.0821606	-0.00218939
11	A11	12	ACT2	0.0826394	-0.0026065
11	A11	13	ACT2	0.0829445	-0.00319729
11	A11	14	ACT2	0.0864513	-0.000586422
11	A11	15	ACT2	0.0918413	0.00390767
11	A11	16	ACT2	0.0960998	0.00727026
11	A11	17	ACT2	0.108943	0.0192172
11	A11	18	ACT2	0.136907	0.0462854
11	A11	19	ACT2	0.189416	0.0978983
11	A11	20	ACT2	0.29611	0.203697
11	A11	21	ACT2	0.492174	0.398865
11	A11	22	ACT2	0.861489	0.767284
11	A11	23	ACT2	1.50742	1.41232
11	A11	24	ACT2	2.53327	2.43728
11	A11	25	ACT2	3.83529	3.7384
11	A11	26	ACT2	4.96608	4.86829
11	A11	27	ACT2	5.69454	5.59586
11	A11	28	ACT2	6.36465	6.26507
11	A11	29	ACT2	6.98898	6.88851
11	A11	30	ACT2	7.44693	7.34556
11	A11	31	ACT2	7.74887	7.6466
11	A11	32	ACT2	7.97918	7.87602
11	A11	33	ACT2	8.13472	8.03066
11	A11	34	ACT2	8.25043	8.14547
11	A11	35	ACT2	8.33202	8.22617
11	A11	36	ACT2	8.40095	8.2942
11	A11	37	ACT2	8.47255	8.3649
11	A11	38	ACT2	8.52823	8.41969
11	A11	39	ACT2	8.55973	8.4503
11	A11	40	ACT2	8.5766	8.46627
12	A12	1	ACT2	0.0717028	-0.00440338
12	A12	2	ACT2	0.0727493	-0.00458037
12	A12	3	ACT2	0.0767557	-0.00179755
12	A12	4	ACT2	0.0783239	-0.00145293
12	A12	5	ACT2	0.0800184	-0.000982
12	A12	6	ACT2	0.0829043	0.000680362
12	A12	7	ACT2	0.0853213	0.0018738
12	A12	8	ACT2	0.0873381	0.00266709
12	A12	9	ACT2	0.0879153	0.00202073
12	A12	10	ACT2	0.0878284	0.000710205
12	A12	11	ACT2	0.0878837	-0.000457983
12	A12	12	ACT2	0.0893081	-0.000257113
12	A12	13	ACT2	0.0891377	-0.00165106
12	A12	14	ACT2	0.0898318	-0.00218053
12	A12	15	ACT2	0.0940629	0.00082697
12	A12	16	ACT2	0.103565	0.00910565
12	A12	17	ACT2	0.114857	0.0191742
12	A12	18	ACT2	0.140457	0.0435506
12	A12	19	ACT2	0.193456	0.0953255
12	A12	20	ACT2	0.295431	0.196077
12	A12	21	ACT2	0.492981	0.392404
12	A12	22	ACT2	0.857917	0.756117
12	A12	23	ACT2	1.50404	1.40102
12	A12	24	ACT2	2.52556	2.42131
12	A12	25	ACT2	3.83684	3.73137
12	A12	26	ACT2	5.00102	4.89433
12	A12	27	ACT2	5.73145	5.62353
12	A12	28	ACT2	6.39267	6.28353
12	A12	29	ACT2	7.01254	6.90218
12	A12	30	ACT2	7.47204	7.36045
12	A12	31	ACT2	7.77862	7.66581
12	A12	32	ACT2	8.00686	7.89283
12	A12	33	ACT2	8.16877	8.05351
12	A12	34	ACT2	8.27639	8.1599
12	A12	35	ACT2	8.36901	8.2513
12	A12	36	ACT2	8.4479	8.32897
12	A12	37	ACT2	8.50306	8.3829
12	A12	38	ACT2	8.55202	8.43064
12	A12	39	ACT2	8.57922	8.45662
12	A12	40	ACT2	8.59675	8.47293
13	A13	1	ACT2	0.086822	-0.00184552
13	A13	2	ACT2	0.087175	-0.00214583
13	A13	3	ACT2	0.0891925	-0.000781753
13	A13	4	ACT2	0.0899371	-0.000690497
13	A13	5	ACT2	0.0912373	-4.3643e-05
13	A13	6	ACT2	0.0938216	0.00188733
13	A13	7	ACT2	0.0940451	0.00145747
13	A13	8	ACT2	0.0934092	0.000168205
13	A13	9	ACT2	0.0932944	-0.0006
13	A13	10	ACT2	0.0940654	-0.000482302
13	A13	11	ACT2	0.0948734	-0.000327678
13	A13	12	ACT2	0.0951956	-0.000658892
13	A13	13	ACT2	0.0954628	-0.00104505
13	A13	14	ACT2	0.09614	-0.00102122
13	A13	15	ACT2	0.0999526	0.00213804
13	A13	16	ACT2	0.105024	0.00655632
13	A13	17	ACT2	0.117164	0.0180432
13	A13	18	ACT2	0.145775	0.0460008
13	A13	19	ACT2	0.203687	0.103259
13	A13	20	ACT2	0.310278	0.209196
13	A13	21	ACT2	0.510926	0.409191
13	A13	22	ACT2	0.886826	0.784438
13	A13	23	ACT2	1.54164	1.4386
13	A13	24	ACT2	2.5677	2.464
13	A13	25	ACT2	3.84393	3.73958
13	A13	26	ACT2	4.91273	4.80773
13	A13	27	ACT2	5.62601	5.52036
13	A13	28	ACT2	6.32639	6.22008
13	A13	29	ACT2	6.95607	6.84911
13	A13	30	ACT2	7.41117	7.30355
13	A13	31	ACT2	7.7305	7.62224
13	A13	32	ACT2	7.96108	7.85216
13	A13	33	ACT2	8.10705	7.99748
13	A13	34	ACT2	8.22311	8.11289
13	A13	35	ACT2	8.31762	8.20673
13	A13	36	ACT2	8.38562	8.27408
13	A13	37	ACT2	8.4524	8.34021
13	A13	38	ACT2	8.5051	8.39226
13	A13	39	ACT2	8.53434	8.42084
13	A13	40	ACT2	8.54503	8.43089
14	A14	1	EVD-GAG	0.198783	-0.00910538
14	A14	2	EVD-GAG	0.201342	-0.0125454
14	A14	3	EVD-GAG	0.208862	-0.0110253
14	A14	4	EVD-GAG	0.218399	-0.00748795
14	A14	5	EVD-GAG	0.228626	-0.003261
14	A14	6	EVD-GAG	0.240387	0.00250018
14	A14	7	EVD-GAG	0.248309	0.00442271
14	A14	8	EVD-GAG	0.257356	0.00747073
14	A14	9	EVD-GAG	0.265376	0.00949103
14	A14	10	EVD-GAG	0.272178	0.0102932
14	A14	11	EVD-GAG	0.274133	0.00624858
14	A14	12	EVD-GAG	0.274452	0.000567835
14	A14	13	EVD-GAG	0.279508	-0.000375564
14	A14	14	EVD-GAG	0.281499	-0.00438455
14	A14	15	EVD-GAG	0.284552	-0.0073315
14	A14	16	EVD-GAG	0.290754	-0.0071284
14	A14	17	EVD-GAG	0.301464	-0.00241785
14	A14	18	EVD-GAG	0.323022	0.01314
14	A14	19	EVD-GAG	0.366894	0.0510121
14	A14	20	EVD-GAG	0.454298	0.132417
14	A14	21	EVD-GAG	0.622434	0.294553
14	A14	22	EVD-GAG	0.932237	0.598357
14	A14	23	EVD-GAG	1.46734	1.12746
14	A14	24	EVD-GAG	2.29902	1.95314
14	A14	25	EVD-GAG	3.32331	2.97143
14	A14	26	EVD-GAG	4.28458	3.9267
14	A14	27	EVD-GAG	5.08336	4.71949
14	A14	28	EVD-GAG	5.75499	5.38511
14	A14	29	EVD-GAG	6.35145	5.97557
14	A14	30	EVD-GAG	6.79092	6.40904
14	A14	31	EVD-GAG	7.10104	6.71316
14	A14	32	EVD-GAG	7.35415	6.96028
14	A14	33	EVD-GAG	7.53773	7.13785
14	A14	34	EVD-GAG	7.65725	7.25137
14	A14	35	EVD-GAG	7.74362	7.33174
14	A14	36	EVD-GAG	7.83205	7.41417
14	A14	37	EVD-GAG	7.90493	7.48106
14	A14	38	EVD-GAG	7.97484	7.54497
14	A14	39	EVD-GAG	8.02587	7.59
14	A14	40	EVD-GAG	8.0447	7.60282
15	A15	1	EVD-GAG	0.128515	-0.0172446
15	A15	2	EVD-GAG	0.12992	-0.0210355
15	A15	3	EVD-GAG	0.138836	-0.017316
15	A15	4	EVD-GAG	0.152674	-0.0086733
15	A15	5	EVD-GAG	0.164366	-0.00217741
15	A15	6	EVD-GAG	0.17637	0.00462968
15	A15	7	EVD-GAG	0.184641	0.00770512
15	A15	8	EVD-GAG	0.192869	0.0107372
15	A15	9	EVD-GAG	0.198353	0.0110244
15	A15	10	EVD-GAG	0.204048	0.0115235
15	A15	11	EVD-GAG	0.203486	0.0057653
15	A15	12	EVD-GAG	0.202831	-8.56155e-05
15	A15	13	EVD-GAG	0.206879	-0.00123402
15	A15	14	EVD-GAG	0.208359	-0.00495001
15	A15	15	EVD-GAG	0.208909	-0.0095958
15	A15	16	EVD-GAG	0.216348	-0.00735313
15	A15	17	EVD-GAG	0.227221	-0.00167685
15	A15	18	EVD-GAG	0.252551	0.0184575
15	A15	19	EVD-GAG	0.300374	0.0610847
15	A15	20	EVD-GAG	0.39461	0.150124
15	A15	21	EVD-GAG	0.569981	0.320299
15	A15	22	EVD-GAG	0.894577	0.639699
15	A15	23	EVD-GAG	1.47082	1.21074
15	A15	24	EVD-GAG	2.37746	2.11219
15	A15	25	EVD-GAG	3.54101	3.27054
15	A15	26	EVD-GAG	4.66255	4.38689
15	A15	27	EVD-GAG	5.51452	5.23366
15	A15	28	EVD-GAG	6.15898	5.87292
15	A15	29	EVD-GAG	6.73289	6.44164
15	A15	30	EVD-GAG	7.16004	6.8636
15	A15	31	EVD-GAG	7.45867	7.15702
15	A15	32	EVD-GAG	7.69091	7.38407
15	A15	33	EVD-GAG	7.85152	7.53948
15	A15	34	EVD-GAG	7.95756	7.64033
15	A15	35	EVD-GAG	8.03461	7.71218
15	A15	36	EVD-GAG	8.09639	7.76877
15	A15	37	EVD-GAG	8.16581	7.83299
15	A15	38	EVD-GAG	8.21164	7.87362
15	A15	39	EVD-GAG	8.24585	7.90264
15	A15	40	EVD-GAG	8.2528	7.90439
16	A16	1	EVD-GAG	0.264904	-0.0247556
16	A16	2	EVD-GAG	0.271794	-0.0233867
16	A16	3	EVD-GAG	0.286018	-0.0146841
16	A16	4	EVD-GAG	0.297276	-0.00894787
16	A16	5	EVD-GAG	0.308749	-0.00299551
16	A16	6	EVD-GAG	0.320966	0.0036997
16	A16	7	EVD-GAG	0.332225	0.00943763
16	A16	8	EVD-GAG	0.33858	0.010271
16	A16	9	EVD-GAG	0.34334	0.00950897
16	A16	10	EVD-GAG	0.348814	0.00946215
16	A16	11	EVD-GAG	0.350033	0.00515947
16	A16	12	EVD-GAG	0.350012	-0.000383346
16	A16	13	EVD-GAG	0.354977	-0.000939489
16	A16	14	EVD-GAG	0.356287	-0.00515086
16	A16	15	EVD-GAG	0.359594	-0.00736562
16	A16	16	EVD-GAG	0.365408	-0.00707221
16	A16	17	EVD-GAG	0.378129	0.00012734
16	A16	18	EVD-GAG	0.403397	0.0198738
16	A16	19	EVD-GAG	0.453505	0.0644597
16	A16	20	EVD-GAG	0.550576	0.15601
16	A16	21	EVD-GAG	0.741561	0.341474
16	A16	22	EVD-GAG	1.09068	0.685073
16	A16	23	EVD-GAG	1.69133	1.2802
16	A16	24	EVD-GAG	2.62044	2.20379
16	A16	25	EVD-GAG	3.79247	3.3703
16	A16	26	EVD-GAG	4.86387	4.43618
16	A16	27	EVD-GAG	5.66558	5.23236
16	A16	28	EVD-GAG	6.28058	5.84184
16	A16	29	EVD-GAG	6.82007	6.37581
16	A16	30	EVD-GAG	7.23261	6.78283
16	A16	31	EVD-GAG	7.52448	7.06918
16	A16	32	EVD-GAG	7.73569	7.27486
16	A16	33	EVD-GAG	7.89173	7.42538
16	A16	34	EVD-GAG	8.00296	7.5311
16	A16	35	EVD-GAG	8.09494	7.61756
16	A16	36	EVD-GAG	8.17417	7.69126
16	A16	37	EVD-GAG	8.21963	7.7312
16	A16	38	EVD-GAG	8.26655	7.7726
16	A16	39	EVD-GAG	8.30796	7.80849
16	A16	40	EVD-GAG	8.31759	7.8126
17	A17	1	EVD-IN	0.0647141	-0.00785269
17	A17	2	EVD-IN	0.067639	-0.0055688
17	A17	3	EVD-IN	0.0700526	-0.00379626
17	A17	4	EVD-IN	0.0736113	-0.000878578
17	A17	5	EVD-IN	0.0769541	0.00182317
17	A17	6	EVD-IN	0.0777476	0.00197565
17	A17	7	EVD-IN	0.0795199	0.00310695
17	A17	8	EVD-IN	0.0789651	0.00191104
17	A17	9	EVD-IN	0.0771469	-0.000548169
17	A17	10	EVD-IN	0.0768102	-0.00152592
17	A17	11	EVD-IN	0.078475	-0.000502133
17	A17	12	EVD-IN	0.0789251	-0.000693077
17	A17	13	EVD-IN	0.0786552	-0.00160401
17	A17	14	EVD-IN	0.0800887	-0.000811549
17	A17	15	EVD-IN	0.0830841	0.00154289
17	A17	16	EVD-IN	0.0884151	0.00623277
17	A17	17	EVD-IN	0.10122	0.0183962
17	A17	18	EVD-IN	0.130952	0.0474879
17	A17	19	EVD-IN	0.183297	0.0991921
17	A17	20	EVD-IN	0.288016	0.20327
17	A17	21	EVD-IN	0.486649	0.401262
17	A17	22	EVD-IN	0.854754	0.768726
17	A17	23	EVD-IN	1.50662	1.41995
17	A17	24	EVD-IN	2.53942	2.45211
17	A17	25	EVD-IN	3.90716	3.81921
17	A17	26	EVD-IN	5.23859	5.15
17	A17	27	EVD-IN	6.13786	6.04863
17	A17	28	EVD-IN	6.79177	6.70189
17	A17	29	EVD-IN	7.33175	7.24123
17	A17	30	EVD-IN	7.71296	7.62181
17	A17	31	EVD-IN	7.96161	7.86982
17	A17	32	EVD-IN	8.13682	8.04438
17	A17	33	EVD-IN	8.24985	8.15677
17	A17	34	EVD-IN	8.32469	8.23097
17	A17	35	EVD-IN	8.37276	8.2784
17	A17	36	EVD-IN	8.39918	8.30418
17	A17	37	EVD-IN	8.41741	8.32176
17	A17	38	EVD-IN	8.41538	8.31909
17	A17	39	EVD-IN	8.42101	8.32409
17	A17	40	EVD-IN	8.41136	8.31379
18	A18	1	EVD-IN	0.32333	-0.00285873
18	A18	2	EVD-IN	0.32513	-0.00422515
18	A18	3	EVD-IN	0.330229	-0.00229335
18	A18	4	EVD-IN	0.333492	-0.00219812
18	A18	5	EVD-IN	0.338647	-0.000210714
18	A18	6	EVD-IN	0.344598	0.00257313
18	A18	7	EVD-IN	0.347292	0.00210045
18	A18	8	EVD-IN	0.349856	0.00149673
18	A18	9	EVD-IN	0.352724	0.00119836
18	A18	10	EVD-IN	0.355142	0.000448484
18	A18	11	EVD-IN	0.358691	0.000830205
18	A18	12	EVD-IN	0.359984	-0.0010442
18	A18	13	EVD-IN	0.361607	-0.00258795
18	A18	14	EVD-IN	0.366285	-0.00107702
18	A18	15	EVD-IN	0.371294	0.000764002
18	A18	16	EVD-IN	0.380163	0.00646579
18	A18	17	EVD-IN	0.393366	0.0165024
18	A18	18	EVD-IN	0.414564	0.0345331
18	A18	19	EVD-IN	0.455332	0.0721332
18	A18	20	EVD-IN	0.542138	0.155772
18	A18	21	EVD-IN	0.702771	0.313238
18	A18	22	EVD-IN	0.99831	0.60561
18	A18	23	EVD-IN	1.49826	1.1024
18	A18	24	EVD-IN	2.19798	1.79894
18	A18	25	EVD-IN	2.92172	2.51952
18	A18	26	EVD-IN	3.59885	3.19348
18	A18	27	EVD-IN	4.31617	3.90763
18	A18	28	EVD-IN	4.95072	4.53902
18	A18	29	EVD-IN	5.45851	5.04363
18	A18	30	EVD-IN	5.83381	5.41577
18	A18	31	EVD-IN	6.09882	5.67761
18	A18	32	EVD-IN	6.31717	5.8928
18	A18	33	EVD-IN	6.49452	6.06698
18	A18	34	EVD-IN	6.62146	6.19076
18	A18	35	EVD-IN	6.73246	6.29858
18	A18	36	EVD-IN	6.83557	6.39853
18	A18	37	EVD-IN	6.90063	6.46043
18	A18	38	EVD-IN	6.95631	6.51293
18	A18	39	EVD-IN	7.0014	6.55486
18	A18	40	EVD-IN	7.04287	6.59316
19	A19	1	EVD-IN	0.112374	-0.00066566
19	A19	2	EVD-IN	0.114662	-0.00168477
19	A19	3	EVD-IN	0.118533	-0.00112103
19	A19	4	EVD-IN	0.120095	-0.00286666
19	A19	5	EVD-IN	0.123116	-0.00315261
19	A19	6	EVD-IN	0.12599	-0.00358608
19	A19	7	EVD-IN	0.132993	0.000109716
19	A19	8	EVD-IN	0.141773	0.00558212
19	A19	9	EVD-IN	0.146991	0.00749324
19	A19	10	EVD-IN	0.149116	0.00631069
19	A19	11	EVD-IN	0.148756	0.00264448
19	A19	12	EVD-IN	0.148337	-0.00108215
19	A19	13	EVD-IN	0.148304	-0.00442198
19	A19	14	EVD-IN	0.151525	-0.00450897
19	A19	15	EVD-IN	0.156283	-0.00305826
19	A19	16	EVD-IN	0.164305	0.0016575
19	A19	17	EVD-IN	0.170169	0.00421347
19	A19	18	EVD-IN	0.195211	0.0259486
19	A19	19	EVD-IN	0.243872	0.0713021
19	A19	20	EVD-IN	0.327349	0.151472
19	A19	21	EVD-IN	0.493027	0.313843
19	A19	22	EVD-IN	0.810485	0.627994
19	A19	23	EVD-IN	1.37534	1.18954
19	A19	24	EVD-IN	2.2843	2.09519
19	A19	25	EVD-IN	3.5271	3.33469
19	A19	26	EVD-IN	4.77142	4.5757
19	A19	27	EVD-IN	5.6515	5.45247
19	A19	28	EVD-IN	6.27504	6.07271
19	A19	29	EVD-IN	6.81455	6.60891
19	A19	30	EVD-IN	7.23151	7.02256
19	A19	31	EVD-IN	7.49404	7.28178
19	A19	32	EVD-IN	7.66973	7.45417
19	A19	33	EVD-IN	7.81539	7.59652
19	A19	34	EVD-IN	7.90169	7.67951
19	A19	35	EVD-IN	7.95492	7.72944
19	A19	36	EVD-IN	8.00076	7.77197
19	A19	37	EVD-IN	8.04379	7.81169
19	A19	38	EVD-IN	8.06076	7.82535
19	A19	39	EVD-IN	8.05973	7.82101
19	A19	40	EVD-IN	8.06089	7.81886
20	A20	1
20	A20	2
20	A20	3
20	A20	4
20	A20	5
20	A20	6
20	A20	7
20	A20	8
20	A20	9
20	A20	10
20	A20	11
20	A20	12
20	A20	13
20	A20	14
20	A20	15
20	A20	16
20	A20	17
20	A20	18
20	A20	19
20	A20	20
20	A20	21
20	A20	22
20	A20	23
20	A20	24
20	A20	25
20	A20	26
20	A20	27
20	A20	28
20	A20	29
20	A20	30
20	A20	31
20	A20	32
20	A20	33
20	A20	34
20	A20	35
20	A20	36
20	A20	37
20	A20	38
20	A20	39
20	A20	40
21	A21	1
21	A21	2
21	A21	3
21	A21	4
21	A21	5
21	A21	6
21	A21	7
21	A21	8
21	A21	9
21	A21	10
21	A21	11
21	A21	12
21	A21	13
21	A21	14
21	A21	15
21	A21	16
21	A21	17
21	A21	18
21	A21	19
21	A21	20
21	A21	21
21	A21	22
21	A21	23
21	A21	24
21	A21	25
21	A21	26
21	A21	27
21	A21	28
21	A21	29
21	A21	30
21	A21	31
21	A21	32
21	A21	33
21	A21	34
21	A21	35
21	A21	36
21	A21	37
21	A21	38
21	A21	39
21	A21	40
22	A22	1
22	A22	2
22	A22	3
22	A22	4
22	A22	5
22	A22	6
22	A22	7
22	A22	8
22	A22	9
22	A22	10
22	A22	11
22	A22	12
22	A22	13
22	A22	14
22	A22	15
22	A22	16
22	A22	17
22	A22	18
22	A22	19
22	A22	20
22	A22	21
22	A22	22
22	A22	23
22	A22	24
22	A22	25
22	A22	26
22	A22	27
22	A22	28
22	A22	29
22	A22	30
22	A22	31
22	A22	32
22	A22	33
22	A22	34
22	A22	35
22	A22	36
22	A22	37
22	A22	38
22	A22	39
22	A22	40
23	A23	1
23	A23	2
23	A23	3
23	A23	4
23	A23	5
23	A23	6
23	A23	7
23	A23	8
23	A23	9
23	A23	10
23	A23	11
23	A23	12
23	A23	13
23	A23	14
23	A23	15
23	A23	16
23	A23	17
23	A23	18
23	A23	19
23	A23	20
23	A23	21
23	A23	22
23	A23	23
23	A23	24
23	A23	25
23	A23	26
23	A23	27
23	A23	28
23	A23	29
23	A23	30
23	A23	31
23	A23	32
23	A23	33
23	A23	34
23	A23	35
23	A23	36
23	A23	37
23	A23	38
23	A23	39
23	A23	40
24	A24	1
24	A24	2
24	A24	3
24	A24	4
24	A24	5
24	A24	6
24	A24	7
24	A24	8
24	A24	9
24	A24	10
24	A24	11
24	A24	12
24	A24	13
24	A24	14
24	A24	15
24	A24	16
24	A24	17
24	A24	18
24	A24	19
24	A24	20
24	A24	21
24	A24	22
24	A24	23
24	A24	24
24	A24	25
24	A24	26
24	A24	27
24	A24	28
24	A24	29
24	A24	30
24	A24	31
24	A24	32
24	A24	33
24	A24	34
24	A24	35
24	A24	36
24	A24	37
24	A24	38
24	A24	39
24	A24	40
25	B1	1
25	B1	2
25	B1	3
25	B1	4
25	B1	5
25	B1	6
25	B1	7
25	B1	8
25	B1	9
25	B1	10
25	B1	11
25	B1	12
25	B1	13
25	B1	14
25	B1	15
25	B1	16
25	B1	17
25	B1	18
25	B1	19
25	B1	20
25	B1	21
25	B1	22
25	B1	23
25	B1	24
25	B1	25
25	B1	26
25	B1	27
25	B1	28
25	B1	29
25	B1	30
25	B1	31
25	B1	32
25	B1	33
25	B1	34
25	B1	35
25	B1	36
25	B1	37
25	B1	38
25	B1	39
25	B1	40
26	B2	1	ACT2	0.0470162	-0.00343583
26	B2	2	ACT2	0.0479421	-0.00372868
26	B2	3	ACT2	0.050844	-0.00204555
26	B2	4	ACT2	0.0523046	-0.00180367
26	B2	5	ACT2	0.0558482	0.000521153
26	B2	6	ACT2	0.0592625	0.00271671
26	B2	7	ACT2	0.0604557	0.00269113
26	B2	8	ACT2	0.0603932	0.00140981
26	B2	9	ACT2	0.0597333	-0.000468822
26	B2	10	ACT2	0.0599632	-0.00145769
26	B2	11	ACT2	0.062696	5.63181e-05
26	B2	12	ACT2	0.0637316	-0.000126783
26	B2	13	ACT2	0.0638561	-0.00122105
26	B2	14	ACT2	0.0646555	-0.00164039
26	B2	15	ACT2	0.0665497	-0.000964983
26	B2	16	ACT2	0.0710673	0.0023338
26	B2	17	ACT2	0.080153	0.0102008
26	B2	18	ACT2	0.101113	0.0299424
26	B2	19	ACT2	0.141576	0.0691867
26	B2	20	ACT2	0.220448	0.146839
26	B2	21	ACT2	0.371468	0.296641
26	B2	22	ACT2	0.657342	0.581296
26	B2	23	ACT2	1.17242	1.09516
26	B2	24	ACT2	2.01693	1.93845
26	B2	25	ACT2	3.19458	3.11488
26	B2	26	ACT2	4.3858	4.30488
26	B2	27	ACT2	5.19163	5.10949
26	B2	28	ACT2	5.7603	5.67694
26	B2	29	ACT2	6.32408	6.2395
26	B2	30	ACT2	6.79233	6.70653
26	B2	31	ACT2	7.10831	7.0213
26	B2	32	ACT2	7.33772	7.24949
26	B2	33	ACT2	7.50609	7.41663
26	B2	34	ACT2	7.62177	7.5311
26	B2	35	ACT2	7.71274	7.62085
26	B2	36	ACT2	7.78499	7.69188
26	B2	37	ACT2	7.84951	7.75518
26	B2	38	ACT2	7.8909	7.79535
26	B2	39	ACT2	7.92048	7.82372
26	B2	40	ACT2	7.92787	7.82988
27	B3	1	ACT2	0.0647955	0.00825702
27	B3	2	ACT2	0.0637143	0.00402444
27	B3	3	ACT2	0.0641649	0.00132375
27	B3	4	ACT2	0.0661907	0.000198237
27	B3	5	ACT2	0.0684232	-0.000720623
27	B3	6	ACT2	0.0734668	0.00117161
27	B3	7	ACT2	0.0751003	-0.000346184
27	B3	8	ACT2	0.0766864	-0.00191146
27	B3	9	ACT2	0.0815506	-0.000198586
27	B3	10	ACT2	0.0845663	-0.000334278
27	B3	11	ACT2	0.0889328	0.000880886
27	B3	12	ACT2	0.0907041	-0.000499135
27	B3	13	ACT2	0.0931454	-0.00120915
27	B3	14	ACT2	0.097531	2.5105e-05
27	B3	15	ACT2	0.100253	-0.000404327
27	B3	16	ACT2	0.105833	0.00202416
27	B3	17	ACT2	0.114704	0.00774388
27	B3	18	ACT2	0.130431	0.0203199
27	B3	19	ACT2	0.160919	0.0476567
27	B3	20	ACT2	0.222239	0.105825
27	B3	21	ACT2	0.3402	0.220635
27	B3	22	ACT2	0.566603	0.443886
27	B3	23	ACT2	0.986275	0.860407
27	B3	24	ACT2	1.71576	1.58675
27	B3	25	ACT2	2.81999	2.68782
27	B3	26	ACT2	4.10869	3.97337
27	B3	27	ACT2	5.09726	4.95878
27	B3	28	ACT2	5.7192	5.57757
27	B3	29	ACT2	6.34346	6.19869
27	B3	30	ACT2	6.8717	6.72378
27	B3	31	ACT2	7.23769	7.08662
27	B3	32	ACT2	7.50148	7.34725
27	B3	33	ACT2	7.69267	7.53529
27	B3	34	ACT2	7.84383	7.6833
27	B3	35	ACT2	7.95245	7.78876
27	B3	36	ACT2	8.01812	7.85129
27	B3	37	ACT2	8.08105	7.91107
27	B3	38	ACT2	8.13291	7.95977
27	B3	39	ACT2	8.19139	8.0151
27	B3	40	ACT2	8.20872	8.02928
28	B4	1	ACT2	0.0733664	-0.00540839
28	B4	2	ACT2	0.0751031	-0.00549341
28	B4	3	ACT2	0.0779951	-0.0044231
28	B4	4	ACT2	0.0812975	-0.00294239
28	B4	5	ACT2	0.0874567	0.00139511
28	B4	6	ACT2	0.0919497	0.0040664
28	B4	7	ACT2	0.0934916	0.00378654
28	B4	8	ACT2	0.094411	0.00288421
28	B4	9	ACT2	0.0934216	7.31044e-05
28	B4	10	ACT2	0.0938883	-0.00128196
28	B4	11	ACT2	0.0977197	0.000727724
28	B4	12	ACT2	0.0977651	-0.00104854
28	B4	13	ACT2	0.0976963	-0.00293905
28	B4	14	ACT2	0.100912	-0.00154476
28	B4	15	ACT2	0.103567	-0.00071149
28	B4	16	ACT2	0.108059	0.00195821
28	B4	17	ACT2	0.118327	0.0104049
28	B4	18	ACT2	0.139967	0.0302231
28	B4	19	ACT2	0.180207	0.0686415
28	B4	20	ACT2	0.263295	0.149908
28	B4	21	ACT2	0.422218	0.307008
28	B4	22	ACT2	0.72004	0.603009
28	B4	23	ACT2	1.26115	1.1423
28	B4	24	ACT2	2.14956	2.02888
28	B4	25	ACT2	3.38596	3.26346
28	B4	26	ACT2	4.6135	4.48919
28	B4	27	ACT2	5.40478	5.27864
28	B4	28	ACT2	6.06832	5.94035
28	B4	29	ACT2	6.7028	6.57301
28	B4	30	ACT2	7.20202	7.07041
28	B4	31	ACT2	7.53713	7.40371
28	B4	32	ACT2	7.78057	7.64533
28	B4	33	ACT2	7.94624	7.80917
28	B4	34	ACT2	8.06992	7.93103
28	B4	35	ACT2	8.16688	8.02616
28	B4	36	ACT2	8.24352	8.10099
28	B4	37	ACT2	8.31375	8.1694
28	B4	38	ACT2	8.35391	8.20773
28	B4	39	ACT2	8.39794	8.24994
28	B4	40	ACT2	8.41093	8.2611
29	B5	1	EVD-GAG	0.385121	-0.0415646
29	B5	2	EVD-GAG	0.39642	-0.0312225
29	B5	3	EVD-GAG	0.420314	-0.00828519
29	B5	4	EVD-GAG	0.429491	-6.47334e-05
29	B5	5	EVD-GAG	0.433712	0.00320013
29	B5	6	EVD-GAG	0.434663	0.00319506
29	B5	7	EVD-GAG	0.434453	0.00202778
29	B5	8	EVD-GAG	0.436048	0.00266643
29	B5	9	EVD-GAG	0.435686	0.00134815
29	B5	10	EVD-GAG	0.436298	0.00100374
29	B5	11	EVD-GAG	0.436128	-0.000122706
29	B5	12	EVD-GAG	0.435892	-0.00131546
29	B5	13	EVD-GAG	0.437027	-0.0011372
29	B5	14	EVD-GAG	0.437191	-0.00192879
29	B5	15	EVD-GAG	0.439513	-0.000564147
29	B5	16	EVD-GAG	0.44101	-2.30653e-05
29	B5	17	EVD-GAG	0.44961	0.00762006
29	B5	18	EVD-GAG	0.467939	0.0249925
29	B5	19	EVD-GAG	0.50039	0.0564879
29	B5	20	EVD-GAG	0.561065	0.116206
29	B5	21	EVD-GAG	0.675795	0.229979
29	B5	22	EVD-GAG	0.881869	0.435097
29	B5	23	EVD-GAG	1.20003	0.752298
29	B5	24	EVD-GAG	1.62114	1.17246
29	B5	25	EVD-GAG	2.10273	1.65309
29	B5	26	EVD-GAG	2.67062	2.22002
29	B5	27	EVD-GAG	3.3039	2.85234
29	B5	28	EVD-GAG	3.91291	3.4604
29	B5	29	EVD-GAG	4.47302	4.01956
29	B5	30	EVD-GAG	4.94836	4.49393
29	B5	31	EVD-GAG	5.32375	4.86837
29	B5	32	EVD-GAG	5.67013	5.21379
29	B5	33	EVD-GAG	5.9681	5.51081
29	B5	34	EVD-GAG	6.20317	5.74492
29	B5	35	EVD-GAG	6.40243	5.94322
29	B5	36	EVD-GAG	6.56991	6.10975
29	B5	37	EVD-GAG	6.69354	6.23242
29	B5	38	EVD-GAG	6.82427	6.36219
29	B5	39	EVD-GAG	6.94302	6.47999
29	B5	40	EVD-GAG	7.01376	6.54977
30	B6	1	EVD-GAG	0.131165	0.0193594
30	B6	2	EVD-GAG	0.131739	0.00946787
30	B6	3	EVD-GAG	0.136225	0.00348893
30	B6	4	EVD-GAG	0.140832	-0.00236979
30	B6	5	EVD-GAG	0.146869	-0.00679822
30	B6	6	EVD-GAG	0.159314	-0.00481892
30	B6	7	EVD-GAG	0.168713	-0.00588521
30	B6	8	EVD-GAG	0.182493	-0.00257047
30	B6	9	EVD-GAG	0.198871	0.00334185
30	B6	10	EVD-GAG	0.212695	0.0067
30	B6	11	EVD-GAG	0.226215	0.00975506
30	B6	12	EVD-GAG	0.234868	0.00794248
30	B6	13	EVD-GAG	0.243598	0.0062074
30	B6	14	EVD-GAG	0.251474	0.00361796
30	B6	15	EVD-GAG	0.257497	-0.000825316
30	B6	16	EVD-GAG	0.261412	-0.00737508
30	B6	17	EVD-GAG	0.268842	-0.0104107
30	B6	18	EVD-GAG	0.289075	-0.000643609
30	B6	19	EVD-GAG	0.323713	0.0235296
30	B6	20	EVD-GAG	0.388157	0.0775081
30	B6	21	EVD-GAG	0.513647	0.192532
30	B6	22	EVD-GAG	0.755671	0.424091
30	B6	23	EVD-GAG	1.19335	0.851309
30	B6	24	EVD-GAG	1.93187	1.57936
30	B6	25	EVD-GAG	3.01275	2.64978
30	B6	26	EVD-GAG	4.24024	3.86679
30	B6	27	EVD-GAG	5.23912	4.85521
30	B6	28	EVD-GAG	5.94503	5.55065
30	B6	29	EVD-GAG	6.56843	6.16359
30	B6	30	EVD-GAG	7.06169	6.64639
30	B6	31	EVD-GAG	7.40973	6.98396
30	B6	32	EVD-GAG	7.6627	7.22646
30	B6	33	EVD-GAG	7.85113	7.40443
30	B6	34	EVD-GAG	8.00789	7.55073
30	B6	35	EVD-GAG	8.116	7.64837
30	B6	36	EVD-GAG	8.18384	7.70574
30	B6	37	EVD-GAG	8.24969	7.76113
30	B6	38	EVD-GAG	8.30197	7.80295
30	B6	39	EVD-GAG	8.33607	7.82658
30	B6	40	EVD-GAG	8.36177	7.84181
31	B7	1	EVD-GAG	0.269953	-0.0309835
31	B7	2	EVD-GAG	0.274994	-0.0323877
31	B7	3	EVD-GAG	0.292298	-0.021528
31	B7	4	EVD-GAG	0.308985	-0.0112854
31	B7	5	EVD-GAG	0.322019	-0.00469584
31	B7	6	EVD-GAG	0.338892	0.00573321
31	B7	7	EVD-GAG	0.351227	0.0116239
31	B7	8	EVD-GAG	0.360597	0.0145493
31	B7	9	EVD-GAG	0.366208	0.0137162
31	B7	10	EVD-GAG	0.371059	0.0121229
31	B7	11	EVD-GAG	0.372617	0.00723614
31	B7	12	EVD-GAG	0.374802	0.00297706
31	B7	13	EVD-GAG	0.376336	-0.00193294
31	B7	14	EVD-GAG	0.378638	-0.00607594
31	B7	15	EVD-GAG	0.38087	-0.0102882
31	B7	16	EVD-GAG	0.38545	-0.0121524
31	B7	17	EVD-GAG	0.396371	-0.00767602
31	B7	18	EVD-GAG	0.416823	0.00633154
31	B7	19	EVD-GAG	0.4589	0.0419642
31	B7	20	EVD-GAG	0.538401	0.115022
31	B7	21	EVD-GAG	0.68872	0.258896
31	B7	22	EVD-GAG	0.979579	0.54331
31	B7	23	EVD-GAG	1.49062	1.04791
31	B7	24	EVD-GAG	2.322	1.87284
31	B7	25	EVD-GAG	3.45343	2.99783
31	B7	26	EVD-GAG	4.59776	4.13571
31	B7	27	EVD-GAG	5.45703	4.98854
31	B7	28	EVD-GAG	6.1772	5.70226
31	B7	29	EVD-GAG	6.80998	6.32861
31	B7	30	EVD-GAG	7.27308	6.78525
31	B7	31	EVD-GAG	7.60013	7.10586
31	B7	32	EVD-GAG	7.83379	7.33308
31	B7	33	EVD-GAG	8.01831	7.51116
31	B7	34	EVD-GAG	8.15032	7.63672
31	B7	35	EVD-GAG	8.25183	7.73178
31	B7	36	EVD-GAG	8.32953	7.80304
31	B7	37	EVD-GAG	8.38888	7.85595
31	B7	38	EVD-GAG	8.44237	7.90299
31	B7	39	EVD-GAG	8.48663	7.94081
31	B7	40	EVD-GAG	8.51114	7.95888
32	B8	1	EVD-IN	0.069452	-0.00432006
32	B8	2	EVD-IN	0.0700663	-0.00501973
32	B8	3	EVD-IN	0.0744491	-0.0019509
32	B8	4	EVD-IN	0.0739574	-0.00375662
32	B8	5	EVD-IN	0.0757885	-0.0032395
32	B8	6	EVD-IN	0.0832488	0.00290691
32	B8	7	EVD-IN	0.085533	0.00387713
32	B8	8	EVD-IN	0.085488	0.00251815
32	B8	9	EVD-IN	0.0862957	0.00201185
32	B8	10	EVD-IN	0.0869171	0.00131926
32	B8	11	EVD-IN	0.0888552	0.00194342
32	B8	12	EVD-IN	0.088679	0.000453263
32	B8	13	EVD-IN	0.0881902	-0.0013495
32	B8	14	EVD-IN	0.088074	-0.00277966
32	B8	15	EVD-IN	0.0902138	-0.00195382
32	B8	16	EVD-IN	0.0952643	0.00178267
32	B8	17	EVD-IN	0.107514	0.0127184
32	B8	18	EVD-IN	0.127917	0.0318071
32	B8	19	EVD-IN	0.165405	0.0679819
32	B8	20	EVD-IN	0.237567	0.138829
32	B8	21	EVD-IN	0.379692	0.27964
32	B8	22	EVD-IN	0.647938	0.546573
32	B8	23	EVD-IN	1.12861	1.02593
32	B8	24	EVD-IN	1.92969	1.8257
32	B8	25	EVD-IN	3.06587	2.96057
32	B8	26	EVD-IN	4.27219	4.16557
32	B8	27	EVD-IN	5.1695	5.06157
32	B8	28	EVD-IN	5.83127	5.72202
32	B8	29	EVD-IN	6.43242	6.32185
32	B8	30	EVD-IN	6.88429	6.77242
32	B8	31	EVD-IN	7.1907	7.07751
32	B8	32	EVD-IN	7.403	7.2885
32	B8	33	EVD-IN	7.55428	7.43846
32	B8	34	EVD-IN	7.65949	7.54236
32	B8	35	EVD-IN	7.71761	7.59916
32	B8	36	EVD-IN	7.76335	7.64359
32	B8	37	EVD-IN	7.79562	7.67454
32	B8	38	EVD-IN	7.80204	7.67965
32	B8	39	EVD-IN	7.80012	7.67642
32	B8	40	EVD-IN	7.7989	7.67388
33	B9	1	EVD-IN	0.0469441	-0.00334309
33	B9	2	EVD-IN	0.0499948	-0.00112571
33	B9	3	EVD-IN	0.0524108	0.000456931
33	B9	4	EVD-IN	0.0515089	-0.00127827
33	B9	5	EVD-IN	0.0520548	-0.00156567
33	B9	6	EVD-IN	0.0557913	0.00133752
33	B9	7	EVD-IN	0.0566047	0.00131756
33	B9	8	EVD-IN	0.0577821	0.00166161
33	B9	9	EVD-IN	0.0575261	0.000572285
33	B9	10	EVD-IN	0.0572495	-0.000537597
33	B9	11	EVD-IN	0.0576677	-0.000952723
33	B9	12	EVD-IN	0.0575313	-0.00192242
33	B9	13	EVD-IN	0.0593266	-0.000960494
33	B9	14	EVD-IN	0.0618988	0.000778399
33	B9	15	EVD-IN	0.0630465	0.00109286
33	B9	16	EVD-IN	0.0677957	0.00500867
33	B9	17	EVD-IN	0.0808803	0.01726
33	B9	18	EVD-IN	0.0998017	0.0353481
33	B9	19	EVD-IN	0.139716	0.0744286
33	B9	20	EVD-IN	0.228026	0.161906
33	B9	21	EVD-IN	0.390484	0.32353
33	B9	22	EVD-IN	0.69107	0.623284
33	B9	23	EVD-IN	1.23798	1.16936
33	B9	24	EVD-IN	2.15178	2.08232
33	B9	25	EVD-IN	3.43709	3.3668
33	B9	26	EVD-IN	4.81878	4.74766
33	B9	27	EVD-IN	5.83945	5.76749
33	B9	28	EVD-IN	6.56671	6.49392
33	B9	29	EVD-IN	7.14914	7.07552
33	B9	30	EVD-IN	7.57782	7.50337
33	B9	31	EVD-IN	7.86452	7.78923
33	B9	32	EVD-IN	8.0706	7.99448
33	B9	33	EVD-IN	8.19766	8.12071
33	B9	34	EVD-IN	8.27996	8.20217
33	B9	35	EVD-IN	8.33091	8.25229
33	B9	36	EVD-IN	8.36853	8.28907
33	B9	37	EVD-IN	8.39376	8.31347
33	B9	38	EVD-IN	8.38566	8.30454
33	B9	39	EVD-IN	8.39187	8.30992
33	B9	40	EVD-IN	8.39812	8.31533
34	B10	1	EVD-IN	0.0525069	-0.00631906
34	B10	2	EVD-IN	0.0540228	-0.00539671
34	B10	3	EVD-IN	0.0579553	-0.00205774
34	B10	4	EVD-IN	0.0609916	0.000385037
34	B10	5	EVD-IN	0.0621063	0.000906154
34	B10	6	EVD-IN	0.0639759	0.00218227
34	B10	7	EVD-IN	0.0641952	0.00180805
34	B10	8	EVD-IN	0.064233	0.00125228
34	B10	9	EVD-IN	0.0618847	-0.00168958
34	B10	10	EVD-IN	0.0617508	-0.00241706
34	B10	11	EVD-IN	0.0640709	-0.000690502
34	B10	12	EVD-IN	0.0641057	-0.0012492
34	B10	13	EVD-IN	0.0642807	-0.00166778
34	B10	14	EVD-IN	0.0671352	0.000593169
34	B10	15	EVD-IN	0.0697805	0.00264492
34	B10	16	EVD-IN	0.0753068	0.00757776
34	B10	17	EVD-IN	0.0871514	0.0188287
34	B10	18	EVD-IN	0.107917	0.0390004
34	B10	19	EVD-IN	0.151104	0.0815944
34	B10	20	EVD-IN	0.232255	0.162151
34	B10	21	EVD-IN	0.388289	0.317592
34	B10	22	EVD-IN	0.687747	0.616456
34	B10	23	EVD-IN	1.23314	1.16126
34	B10	24	EVD-IN	2.13719	2.06471
34	B10	25	EVD-IN	3.44336	3.37029
34	B10	26	EVD-IN	4.89581	4.82215
34	B10	27	EVD-IN	6.0068	5.93254
34	B10	28	EVD-IN	6.77887	6.70401
34	B10	29	EVD-IN	7.37377	7.29833
34	B10	30	EVD-IN	7.81854	7.7425
34	B10	31	EVD-IN	8.11581	8.03918
34	B10	32	EVD-IN	8.31318	8.23595
34	B10	33	EVD-IN	8.45081	8.37299
34	B10	34	EVD-IN	8.52731	8.4489
34	B10	35	EVD-IN	8.5835	8.50449
34	B10	36	EVD-IN	8.61854	8.53894
34	B10	37	EVD-IN	8.63103	8.55084
34	B10	38	EVD-IN	8.62989	8.5491
34	B10	39	EVD-IN	8.63406	8.55268
34	B10	40	EVD-IN	8.62061	8.53864
35	B11	1
35	B11	2
35	B11	3
35	B11	4
35	B11	5
35	B11	6
35	B11	7
35	B11	8
35	B11	9
35	B11	10
35	B11	11
35	B11	12
35	B11	13
35	B11	14
35	B11	15
35	B11	16
35	B11	17
35	B11	18
35	B11	19
35	B11	20
35	B11	21
35	B11	22
35	B11	23
35	B11	24
35	B11	25
35	B11	26
35	B11	27
35	B11	28
35	B11	29
35	B11	30
35	B11	31
35	B11	32
35	B11	33
35	B11	34
35	B11	35
35	B11	36
35	B11	37
35	B11	38
35	B11	39
35	B11	40
36	B12	1
36	B12	2
36	B12	3
36	B12	4
36	B12	5
36	B12	6
36	B12	7
36	B12	8
36	B12	9
36	B12	10
36	B12	11
36	B12	12
36	B12	13
36	B12	14
36	B12	15
36	B12	16
36	B12	17
36	B12	18
36	B12	19
36	B12	20
36	B12	21
36	B12	22
36	B12	23
36	B12	24
36	B12	25
36	B12	26
36	B12	27
36	B12	28
36	B12	29
36	B12	30
36	B12	31
36	B12	32
36	B12	33
36	B12	34
36	B12	35
36	B12	36
36	B12	37
36	B12	38
36	B12	39
36	B12	40
37	B13	1
37	B13	2
37	B13	3
37	B13	4
37	B13	5
37	B13	6
37	B13	7
37	B13	8
37	B13	9
37	B13	10
37	B13	11
37	B13	12
37	B13	13
37	B13	14
37	B13	15
37	B13	16
37	B13	17
37	B13	18
37	B13	19
37	B13	20
37	B13	21
37	B13	22
37	B13	23
37	B13	24
37	B13	25
37	B13	26
37	B13	27
37	B13	28
37	B13	29
37	B13	30
37	B13	31
37	B13	32
37	B13	33
37	B13	34
37	B13	35
37	B13	36
37	B13	37
37	B13	38
37	B13	39
37	B13	40
38	B14	1
38	B14	2
38	B14	3
38	B14	4
38	B14	5
38	B14	6
38	B14	7
38	B14	8
38	B14	9
38	B14	10
38	B14	11
38	B14	12
38	B14	13
38	B14	14
38	B14	15
38	B14	16
38	B14	17
38	B14	18
38	B14	19
38	B14	20
38	B14	21
38	B14	22
38	B14	23
38	B14	24
38	B14	25
38	B14	26
38	B14	27
38	B14	28
38	B14	29
38	B14	30
38	B14	31
38	B14	32
38	B14	33
38	B14	34
38	B14	35
38	B14	36
38	B14	37
38	B14	38
38	B14	39
38	B14	40
39	B15	1
39	B15	2
39	B15	3
39	B15	4
39	B15	5
39	B15	6
39	B15	7
39	B15	8
39	B15	9
39	B15	10
39	B15	11
39	B15	12
39	B15	13
39	B15	14
39	B15	15
39	B15	16
39	B15	17
39	B15	18
39	B15	19
39	B15	20
39	B15	21
39	B15	22
39	B15	23
39	B15	24
39	B15	25
39	B15	26
39	B15	27
39	B15	28
39	B15	29
39	B15	30
39	B15	31
39	B15	32
39	B15	33
39	B15	34
39	B15	35
39	B15	36
39	B15	37
39	B15	38
39	B15	39
39	B15	40
40	B16	1
40	B16	2
40	B16	3
40	B16	4
40	B16	5
40	B16	6
40	B16	7
40	B16	8
40	B16	9
40	B16	10
40	B16	11
40	B16	12
40	B16	13
40	B16	14
40	B16	15
40	B16	16
40	B16	17
40	B16	18
40	B16	19
40	B16	20
40	B16	21
40	B16	22
40	B16	23
40	B16	24
40	B16	25
40	B16	26
40	B16	27
40	B16	28
40	B16	29
40	B16	30
40	B16	31
40	B16	32
40	B16	33
40	B16	34
40	B16	35
40	B16	36
40	B16	37
40	B16	38
40	B16	39
40	B16	40
41	B17	1
41	B17	2
41	B17	3
41	B17	4
41	B17	5
41	B17	6
41	B17	7
41	B17	8
41	B17	9
41	B17	10
41	B17	11
41	B17	12
41	B17	13
41	B17	14
41	B17	15
41	B17	16
41	B17	17
41	B17	18
41	B17	19
41	B17	20
41	B17	21
41	B17	22
41	B17	23
41	B17	24
41	B17	25
41	B17	26
41	B17	27
41	B17	28
41	B17	29
41	B17	30
41	B17	31
41	B17	32
41	B17	33
41	B17	34
41	B17	35
41	B17	36
41	B17	37
41	B17	38
41	B17	39
41	B17	40
42	B18	1
42	B18	2
42	B18	3
42	B18	4
42	B18	5
42	B18	6
42	B18	7
42	B18	8
42	B18	9
42	B18	10
42	B18	11
42	B18	12
42	B18	13
42	B18	14
42	B18	15
42	B18	16
42	B18	17
42	B18	18
42	B18	19
42	B18	20
42	B18	21
42	B18	22
42	B18	23
42	B18	24
42	B18	25
42	B18	26
42	B18	27
42	B18	28
42	B18	29
42	B18	30
42	B18	31
42	B18	32
42	B18	33
42	B18	34
42	B18	35
42	B18	36
42	B18	37
42	B18	38
42	B18	39
42	B18	40
43	B19	1
43	B19	2
43	B19	3
43	B19	4
43	B19	5
43	B19	6
43	B19	7
43	B19	8
43	B19	9
43	B19	10
43	B19	11
43	B19	12
43	B19	13
43	B19	14
43	B19	15
43	B19	16
43	B19	17
43	B19	18
43	B19	19
43	B19	20
43	B19	21
43	B19	22
43	B19	23
43	B19	24
43	B19	25
43	B19	26
43	B19	27
43	B19	28
43	B19	29
43	B19	30
43	B19	31
43	B19	32
43	B19	33
43	B19	34
43	B19	35
43	B19	36
43	B19	37
43	B19	38
43	B19	39
43	B19	40
44	B20	1	ACT2	0.0342138	0.00538692
44	B20	2	ACT2	0.0341212	0.00341058
44	B20	3	ACT2	0.0343106	0.00171619
44	B20	4	ACT2	0.0345607	8.23884e-05
44	B20	5	ACT2	0.0349869	-0.00137522
44	B20	6	ACT2	0.0351208	-0.00312508
44	B20	7	ACT2	0.0363349	-0.00379478
44	B20	8	ACT2	0.0393836	-0.00262997
44	B20	9	ACT2	0.0396173	-0.00428002
44	B20	10	ACT2	0.0405728	-0.00520838
44	B20	11	ACT2	0.0439861	-0.00367891
44	B20	12	ACT2	0.0488956	-0.00065315
44	B20	13	ACT2	0.0543035	0.00287091
44	B20	14	ACT2	0.0567284	0.00341203
44	B20	15	ACT2	0.0601596	0.00495938
44	B20	16	ACT2	0.0620046	0.00492058
44	B20	17	ACT2	0.0654313	0.00646351
44	B20	18	ACT2	0.0663513	0.00549968
44	B20	19	ACT2	0.0686233	0.00588779
44	B20	20	ACT2	0.0695024	0.0048831
44	B20	21	ACT2	0.0693303	0.00282722
44	B20	22	ACT2	0.0706127	0.0022258
44	B20	23	ACT2	0.0703651	9.43798e-05
44	B20	24	ACT2	0.0704293	-0.00172523
44	B20	25	ACT2	0.0703234	-0.00371494
44	B20	26	ACT2	0.0724827	-0.00343949
44	B20	27	ACT2	0.0724648	-0.00534117
44	B20	28	ACT2	0.0728132	-0.00687662
44	B20	29	ACT2	0.0788403	-0.00273328
44	B20	30	ACT2	0.0873743	0.00391692
44	B20	31	ACT2	0.104867	0.019526
44	B20	32	ACT2	0.137704	0.0504786
44	B20	33	ACT2	0.204977	0.115868
44	B20	34	ACT2	0.331054	0.240062
44	B20	35	ACT2	0.570556	0.47768
44	B20	36	ACT2	1.00396	0.909202
44	B20	37	ACT2	1.72214	1.62549
44	B20	38	ACT2	2.74672	2.64819
44	B20	39	ACT2	3.93004	3.82963
44	B20	40	ACT2	4.86239	4.7601
45	B21	1	ACT2	0.0346311	0.00115045
45	B21	2	ACT2	0.0348537	-0.000643266
45	B21	3	ACT2	0.0358617	-0.0016515
45	B21	4	ACT2	0.036631	-0.00289853
45	B21	5	ACT2	0.038644	-0.00290177
45	B21	6	ACT2	0.0415883	-0.00197374
45	B21	7	ACT2	0.0440887	-0.0014897
45	B21	8	ACT2	0.0442421	-0.00335253
45	B21	9	ACT2	0.0453191	-0.00429185
45	B21	10	ACT2	0.0492321	-0.00239508
45	B21	11	ACT2	0.0536308	-1.2694e-05
45	B21	12	ACT2	0.0578029	0.00214307
45	B21	13	ACT2	0.0626351	0.00495903
45	B21	14	ACT2	0.0680616	0.00836923
45	B21	15	ACT2	0.0702772	0.00856854
45	B21	16	ACT2	0.0703879	0.00666299
45	B21	17	ACT2	0.0701597	0.00441845
45	B21	18	ACT2	0.0719388	0.00418124
45	B21	19	ACT2	0.0718811	0.00210727
45	B21	20	ACT2	0.0715036	-0.000286481
45	B21	21	ACT2	0.0731909	-0.000615449
45	B21	22	ACT2	0.0729184	-0.00290424
45	B21	23	ACT2	0.0735661	-0.0042728
45	B21	24	ACT2	0.0756751	-0.00418017
45	B21	25	ACT2	0.0779986	-0.00387291
45	B21	26	ACT2	0.0795774	-0.00431038
45	B21	27	ACT2	0.0845238	-0.00138031
45	B21	28	ACT2	0.0980714	0.010151
45	B21	29	ACT2	0.119617	0.0296803
45	B21	30	ACT2	0.161688	0.0697353
45	B21	31	ACT2	0.243411	0.149442
45	B21	32	ACT2	0.401964	0.305978
45	B21	33	ACT2	0.701035	0.603034
45	B21	34	ACT2	1.23019	1.13017
45	B21	35	ACT2	2.06109	1.95905
45	B21	36	ACT2	3.16379	3.05974
45	B21	37	ACT2	4.30842	4.20235
45	B21	38	ACT2	5.21875	5.11066
45	B21	39	ACT2	5.80986	5.69976
45	B21	40	ACT2	6.14808	6.03597
46	B22	1	ACT2	0.0310245	0.00675801
46	B22	2	ACT2	0.0318533	0.00560106
46	B22	3	ACT2	0.031839	0.00360114
46	B22	4	ACT2	0.0320933	0.0018697
46	B22	5	ACT2	0.0334254	0.00121613
46	B22	6	ACT2	0.0336526	-0.00054238
46	B22	7	ACT2	0.0339278	-0.00225291
46	B22	8	ACT2	0.0349382	-0.00322818
46	B22	9	ACT2	0.0359902	-0.00416193
46	B22	10	ACT2	0.0388552	-0.00328259
46	B22	11	ACT2	0.0417683	-0.00235516
46	B22	12	ACT2	0.0437256	-0.00238356
46	B22	13	ACT2	0.0477414	-0.000353496
46	B22	14	ACT2	0.0504116	0.000331028
46	B22	15	ACT2	0.0518493	-0.000217035
46	B22	16	ACT2	0.0535438	-0.000508194
46	B22	17	ACT2	0.0595817	0.00354402
46	B22	18	ACT2	0.0633743	0.00535092
46	B22	19	ACT2	0.0641147	0.00410562
46	B22	20	ACT2	0.0666778	0.004683
46	B22	21	ACT2	0.0681255	0.00414503
46	B22	22	ACT2	0.0688205	0.00285426
46	B22	23	ACT2	0.0683705	0.000418555
46	B22	24	ACT2	0.0676728	-0.0022648
46	B22	25	ACT2	0.0685029	-0.00342046
46	B22	26	ACT2	0.0704221	-0.00348688
46	B22	27	ACT2	0.0739083	-0.00198646
46	B22	28	ACT2	0.0762051	-0.00167535
46	B22	29	ACT2	0.0874294	0.00756327
46	B22	30	ACT2	0.102436	0.020584
46	B22	31	ACT2	0.132145	0.0483076
46	B22	32	ACT2	0.192505	0.106682
46	B22	33	ACT2	0.312836	0.225028
46	B22	34	ACT2	0.541926	0.452131
46	B22	35	ACT2	0.958062	0.866282
46	B22	36	ACT2	1.65512	1.56136
46	B22	37	ACT2	2.65646	2.5607
46	B22	38	ACT2	3.81446	3.71673
46	B22	39	ACT2	4.79467	4.69495
46	B22	40	ACT2	5.36969	5.26798
47	B23	1
47	B23	2
47	B23	3
47	B23	4
47	B23	5
47	B23	6
47	B23	7
47	B23	8
47	B23	9
47	B23	10
47	B23	11
47	B23	12
47	B23	13
47	B23	14
47	B23	15
47	B23	16
47	B23	17
47	B23	18
47	B23	19
47	B23	20
47	B23	21
47	B23	22
47	B23	23
47	B23	24
47	B23	25
47	B23	26
47	B23	27
47	B23	28
47	B23	29
47	B23	30
47	B23	31
47	B23	32
47	B23	33
47	B23	34
47	B23	35
47	B23	36
47	B23	37
47	B23	38
47	B23	39
47	B23	40
48	B24	1
48	B24	2
48	B24	3
48	B24	4
48	B24	5
48	B24	6
48	B24	7
48	B24	8
48	B24	9
48	B24	10
48	B24	11
48	B24	12
48	B24	13
48	B24	14
48	B24	15
48	B24	16
48	B24	17
48	B24	18
48	B24	19
48	B24	20
48	B24	21
48	B24	22
48	B24	23
48	B24	24
48	B24	25
48	B24	26
48	B24	27
48	B24	28
48	B24	29
48	B24	30
48	B24	31
48	B24	32
48	B24	33
48	B24	34
48	B24	35
48	B24	36
48	B24	37
48	B24	38
48	B24	39
48	B24	40
49	C1	1
49	C1	2
49	C1	3
49	C1	4
49	C1	5
49	C1	6
49	C1	7
49	C1	8
49	C1	9
49	C1	10
49	C1	11
49	C1	12
49	C1	13
49	C1	14
49	C1	15
49	C1	16
49	C1	17
49	C1	18
49	C1	19
49	C1	20
49	C1	21
49	C1	22
49	C1	23
49	C1	24
49	C1	25
49	C1	26
49	C1	27
49	C1	28
49	C1	29
49	C1	30
49	C1	31
49	C1	32
49	C1	33
49	C1	34
49	C1	35
49	C1	36
[truncated: 13,404 more rows]

## Sheet: Results
Block Type	384-Well Block
Calibration Background is expired	No
Calibration Background performed on	06-16-2021
Calibration Pure Dye ABY is expired	No
Calibration Pure Dye ABY performed on	06-16-2021
Calibration Pure Dye CY5 is expired	No
Calibration Pure Dye CY5 performed on	06-16-2021
Calibration Pure Dye FAM is expired	No
Calibration Pure Dye FAM performed on	06-16-2021
Calibration Pure Dye JUN is expired	No
Calibration Pure Dye JUN performed on	06-16-2021
Calibration Pure Dye MUSTANG PURPLE is expired	No
Calibration Pure Dye MUSTANG PURPLE performed on	06-16-2021
Calibration Pure Dye NED is expired	No
Calibration Pure Dye NED performed on	06-16-2021
Calibration Pure Dye ROX is expired	No
Calibration Pure Dye ROX performed on	06-16-2021
Calibration Pure Dye SYBR is expired	No
Calibration Pure Dye SYBR performed on	06-16-2021
Calibration Pure Dye TAMRA is expired	No
Calibration Pure Dye TAMRA performed on	06-16-2021
Calibration Pure Dye VIC is expired	No
Calibration Pure Dye VIC performed on	06-16-2021
Calibration ROI is expired	No
Calibration ROI performed on	06-16-2021
Calibration Uniformity is expired	No
Calibration Uniformity performed on	06-16-2021
Chemistry	SYBR_GREEN
Date Created	2021-08-18 16:39:26 PM CEST
Experiment File Name	R:\Marieke_AMO\qPCR\pol4_allGen_CopyNumb_180821.eds
Experiment Name	pol4_all_CopyNumb_180821
Experiment Run End Time	2021-08-18 17:12:31 PM CEST
Experiment Type	Comparative Cт (ΔΔCт)
Instrument Name	272531281
Instrument Serial Number	272531281
Instrument Type	QuantStudio™ 5 System
Passive Reference	ROX
Post-read Stage/Step
Pre-read Stage/Step
Quantification Cycle Method	Ct
Signal Smoothing On	true
Stage where Melt Analysis is performed	Stage3
Stage/ Cycle where Ct Analysis is performed	Stage2, Step2
Well	Well Position	Omit	Sample Name	Target Name	Task	Reporter	Quencher	Quantity	Quantity Mean	Quantity SD	RQ	RQ Min	RQ Max	CT	Ct Mean	Ct SD	Delta Ct	Delta Ct Mean	Delta Ct SD	Delta Ct SE	Delta Delta Ct	Automatic Ct Threshold	Ct Threshold	Automatic Baseline	Baseline Start	Baseline End	Amp Status	Comments	Cq Conf	MTP	AMPNC	PRFLOW	NOISE	Tm1	SPIKE	Tm2	BADROX	Tm3	PRFDROP	Tm4
2	A2	false	Col-0.1	ACT2	UNKNOWN	SYBR	None							22.7123	22.6436	0.177919						true	0.553167	true	3	16	Amp		0.983811	N	N	N	N	81.5933	N		N		N
3	A3	false	Col-0.1	ACT2	UNKNOWN	SYBR	None							22.4416	22.6436	0.177919						true	0.553167	true	3	16	Amp		0.983711	N	N	N	N	81.5933	N		N		N
4	A4	false	Col-0.1	ACT2	UNKNOWN	SYBR	None							22.7769	22.6436	0.177919						true	0.553167	true	3	16	Amp		0.988323	N	N	N	N	81.5933	N		N		N
5	A5	false	Col-0.1	EVD-GAG	UNKNOWN	SYBR	None				1	0.818781	1.22133	22.4002	22.3819	0.0269389		-0.26168	0.179947	0.103892	0	true	0.593515	true	3	16	Amp		0.971788	N	N	N	N	80.5786	N		N		N
6	A6	false	Col-0.1	EVD-GAG	UNKNOWN	SYBR	None				1	0.818781	1.22133	22.3946	22.3819	0.0269389		-0.26168	0.179947	0.103892	0	true	0.593515	true	3	16	Amp		0.968672	N	N	N	N	80.5786	N		N		N
7	A7	false	Col-0.1	EVD-GAG	UNKNOWN	SYBR	None				1	0.818781	1.22133	22.351	22.3819	0.0269389		-0.26168	0.179947	0.103892	0	true	0.593515	true	3	16	Amp		0.971295	N	N	N	N	80.691	N		N		N
8	A8	false	Col-0.1	EVD-IN	UNKNOWN	SYBR	None				1	0.796457	1.25556	21.9997	22.0093	0.0135841		-0.634298	0.178437	0.10317	0	true	0.521093	true	3	16	Amp		0.992372	N	N	N	N	78.6666	N		N		N
10	A10	false	Col-0.1	EVD-IN	UNKNOWN	SYBR	None				1	0.796457	1.25556	22.0189	22.0093	0.0135841		-0.634298	0.178437	0.10317	0	true	0.521093	true	3	16	Amp		0.982944	N	N	N	N	78.6691	N		N		N
11	A11	false	Col-0.3	ACT2	UNKNOWN	SYBR	None							21.5081	21.5026	0.0317083						true	0.553167	true	3	15	Amp		0.989076	N	N	N	N	81.5938	N		N		N
12	A12	false	Col-0.3	ACT2	UNKNOWN	SYBR	None							21.5313	21.5026	0.0317083						true	0.553167	true	3	15	Amp		0.988548	N	N	N	N	81.5938	N		N		N
13	A13	false	Col-0.3	ACT2	UNKNOWN	SYBR	None							21.4686	21.5026	0.0317083						true	0.553167	true	3	15	Amp		0.991939	N	N	N	N	81.5835	N		N		N
14	A14	false	Col-0.3	EVD-GAG	UNKNOWN	SYBR	None				0.639971	0.570231	0.718241	21.9839	21.8849	0.098885		0.382241	0.103844	0.0599546	0.643921	true	0.593515	true	3	16	Amp		0.965356	N	N	N	N	80.5716	N		N		N
15	A15	false	Col-0.3	EVD-GAG	UNKNOWN	SYBR	None				0.639971	0.570231	0.718241	21.8845	21.8849	0.098885		0.382241	0.103844	0.0599546	0.643921	true	0.593515	true	3	16	Amp		0.966447	N	N	N	N	80.5716	N		N		N
16	A16	false	Col-0.3	EVD-GAG	UNKNOWN	SYBR	None				0.639971	0.570231	0.718241	21.7861	21.8849	0.098885		0.382241	0.103844	0.0599546	0.643921	true	0.593515	true	3	16	Amp		0.960996	N	N	N	N	80.5716	N		N		N
17	A17	false	Col-0.3	EVD-IN	UNKNOWN	SYBR	None				0.589636	0.478624	0.726397	21.4168	21.6304	0.185036		0.127805	0.187733	0.108388	0.762103	true	0.521093	true	3	15	Amp		0.989569	N	N	N	N	78.6289	N		N		N
18	A18	false	Col-0.3	EVD-IN	UNKNOWN	SYBR	None				0.589636	0.478624	0.726397	21.7422	21.6304	0.185036		0.127805	0.187733	0.108388	0.762103	true	0.521093	true	3	15	Amp		0.976299	N	N	N	N	78.5167	N		N		N
19	A19	false	Col-0.3	EVD-IN	UNKNOWN	SYBR	None				0.589636	0.478624	0.726397	21.7322	21.6304	0.185036		0.127805	0.187733	0.108388	0.762103	true	0.521093	true	3	16	Amp		0.983862	N	N	N	N	78.6289	N		N		N
26	B2	false	Col-0.2	ACT2	UNKNOWN	SYBR	None							21.9274	22.0446	0.250545						true	0.553167	true	3	16	Amp		0.989751	N	N	N	N	81.5933	N		N		N
27	B3	false	Col-0.2	ACT2	UNKNOWN	SYBR	None							22.3322	22.0446	0.250545						true	0.553167	true	3	16	Amp		0.987702	N	N	N	N	81.7058	N		N		N
28	B4	false	Col-0.2	ACT2	UNKNOWN	SYBR	None							21.8741	22.0446	0.250545						true	0.553167	true	3	16	Amp		0.986606	N	N	N	N	81.7058	N		N		N
29	B5	false	Col-0.2	EVD-GAG	UNKNOWN	SYBR	None				0.669273	0.46227	0.968973	22.5135	22.3622	0.219418		0.317652	0.333042	0.192282	0.579332	true	0.593515	true	3	16	Amp		0.967401	N	N	N	N	80.3536	N		N		N
30	B6	false	Col-0.2	EVD-GAG	UNKNOWN	SYBR	None				0.669273	0.46227	0.968973	22.4626	22.3622	0.219418		0.317652	0.333042	0.192282	0.579332	true	0.593515	true	3	17	Amp		0.973121	N	N	N	N	80.691	N		N		N
31	B7	false	Col-0.2	EVD-GAG	UNKNOWN	SYBR	None				0.669273	0.46227	0.968973	22.1106	22.3622	0.219418		0.317652	0.333042	0.192282	0.579332	true	0.593515	true	3	16	Amp		0.954441	N	N	N	N	80.691	N		N		N
32	B8	false	Col-0.2	EVD-IN	UNKNOWN	SYBR	None				0.75756	0.559564	1.02561	21.9347	21.8108	0.107545		-0.233729	0.272652	0.157415	0.400569	true	0.521093	true	3	15	Amp		0.988937	N	N	N	N	78.5541	N		N		N
33	B9	false	Col-0.2	EVD-IN	UNKNOWN	SYBR	None				0.75756	0.559564	1.02561	21.7411	21.8108	0.107545		-0.233729	0.272652	0.157415	0.400569	true	0.521093	true	3	15	Amp		0.991109	N	N	N	N	78.6691	N		N		N
34	B10	false	Col-0.2	EVD-IN	UNKNOWN	SYBR	None				0.75756	0.559564	1.02561	21.7568	21.8108	0.107545		-0.233729	0.272652	0.157415	0.400569	true	0.521093	true	3	15	Amp		0.991545	N	N	N	N	78.7816	N		N		N
44	B20	false		ACT2	NTC	SYBR	None							35.2112								true	0.553167	true	3	28	Amp		0.990356	N	N	N	N	76.9453	N		N		N
45	B21	false		ACT2	NTC	SYBR	None							32.8667								true	0.553167	true	3	26	Amp		0.98829	N	Y	N	N	77.1944	N		N		N
46	B22	false		ACT2	NTC	SYBR	None							34.2933								true	0.553167	true	3	28	Amp		0.989221	N	Y	N	N	76.52	N		N		N
50	C2	false	p4.1	ACT2	UNKNOWN	SYBR	None							21.8703	21.8093	0.0532405						true	0.553167	true	3	16	Amp		0.989629	N	N	N	N	81.5933	N		N		N
51	C3	false	p4.1	ACT2	UNKNOWN	SYBR	None							21.7724	21.8093	0.0532405						true	0.553167	true	3	15	Amp		0.990606	N	N	N	N	81.5933	N		N		N
52	C4	false	p4.1	ACT2	UNKNOWN	SYBR	None							21.7851	21.8093	0.0532405						true	0.553167	true	3	16	Amp		0.988651	N	N	N	N	81.5933	N		N		N
53	C5	false	p4.1	EVD-GAG	UNKNOWN	SYBR	None				0.7192	0.635658	0.813723	22.059	22.0231	0.0975495		0.213854	0.111133	0.0641624	0.475534	true	0.593515	true	3	16	Amp		0.977927	N	N	N	N	80.5786	N		N		N
54	C6	false	p4.1	EVD-GAG	UNKNOWN	SYBR	None				0.7192	0.635658	0.813723	22.0977	22.0231	0.0975495		0.213854	0.111133	0.0641624	0.475534	true	0.593515	true	3	16	Amp		0.96634	N	N	N	N	80.5786	N		N		N
55	C7	false	p4.1	EVD-GAG	UNKNOWN	SYBR	None				0.7192	0.635658	0.813723	21.9127	22.0231	0.0975495		0.213854	0.111133	0.0641624	0.475534	true	0.593515	true	3	16	Amp		0.968735	N	N	N	N	80.691	N		N		N
56	C8	false	p4.1	EVD-IN	UNKNOWN	SYBR	None				0.692618	0.634435	0.756136	21.6954	21.7048	0.0583239		-0.104429	0.0789697	0.0455932	0.529869	true	0.521093	true	3	15	Amp		0.992174	N	N	N	N	78.6666	N		N		N
57	C9	false	p4.1	EVD-IN	UNKNOWN	SYBR	None				0.692618	0.634435	0.756136	21.6518	21.7048	0.0583239		-0.104429	0.0789697	0.0455932	0.529869	true	0.521093	true	3	15	Amp		0.993109	N	N	N	N	78.6691	N		N		N
58	C10	false	p4.1	EVD-IN	UNKNOWN	SYBR	None				0.692618	0.634435	0.756136	21.7673	21.7048	0.0583239		-0.104429	0.0789697	0.0455932	0.529869	true	0.521093	true	3	16	Amp		0.991053	N	N	N	N	78.6691	N		N		N
59	C11	false	p4.3	ACT2	UNKNOWN	SYBR	None							21.7381	21.6748	0.0550149						true	0.553167	true	3	15	Amp		0.990773	N	N	N	N	81.5938	N		N		N
60	C12	false	p4.3	ACT2	UNKNOWN	SYBR	None							21.648	21.6748	0.0550149						true	0.553167	true	3	15	Amp		0.992595	N	N	N	N	81.5938	N		N		N
61	C13	false	p4.3	ACT2	UNKNOWN	SYBR	None							21.6383	21.6748	0.0550149						true	0.553167	true	3	15	Amp		0.98944	N	N	N	N	81.5835	N		N		N
62	C14	false	p4.3	EVD-GAG	UNKNOWN	SYBR	None				0.629378	0.547182	0.72392	22.2076	22.0811	0.113306		0.406322	0.125956	0.0727206	0.668002	true	0.593515	true	3	17	Amp		0.963639	N	N	N	N	80.5716	N		N		N
63	C15	false	p4.3	EVD-GAG	UNKNOWN	SYBR	None				0.629378	0.547182	0.72392	21.989	22.0811	0.113306		0.406322	0.125956	0.0727206	0.668002	true	0.593515	true	3	16	Amp		0.972256	N	N	N	N	80.5716	N		N		N
64	C16	false	p4.3	EVD-GAG	UNKNOWN	SYBR	None				0.629378	0.547182	0.72392	22.0467	22.0811	0.113306		0.406322	0.125956	0.0727206	0.668002	true	0.593515	true	3	16	Amp		0.963651	N	N	N	N	80.5716	N		N		N
65	C17	false	p4.3	EVD-IN	UNKNOWN	SYBR	None				0.647009	0.60155	0.695903	21.6397	21.6686	0.0356675		-0.00615501	0.0655653	0.0378541	0.628143	true	0.521093	true	3	15	Amp		0.989563	N	N	N	N	78.6289	N		N		N
66	C18	false	p4.3	EVD-IN	UNKNOWN	SYBR	None				0.647009	0.60155	0.695903	21.6577	21.6686	0.0356675		-0.00615501	0.0655653	0.0378541	0.628143	true	0.521093	true	3	15	Amp		0.994734	N	N	N	N	78.6289	N		N		N
67	C19	false	p4.3	EVD-IN	UNKNOWN	SYBR	None				0.647009	0.60155	0.695903	21.7085	21.6686	0.0356675		-0.00615501	0.0655653	0.0378541	0.628143	true	0.521093	true	3	16	Amp		0.990167	N	N	N	N	78.6289	N		N		N
68	C20	false		EVD-GAG	NTC	SYBR	None							37.6064								true	0.593515	true	3	31	Inconclusive		0.937957	Y	N	N	N	85.1389	N	63.252	N		N
69	C21	false		EVD-GAG	NTC	SYBR	None							23.5716								true	0.593515	true	3	22	No Amp		0	N	Y	Y	Y	80.5666	Y		Y		Y
70	C22	false		EVD-GAG	NTC	SYBR	None							37.4653								true	0.593515	true	3	31	Inconclusive		0.951322	Y	N	N	N	82.2527	N	62.8066	N		N
74	D2	false	p4.2	ACT2	UNKNOWN	SYBR	None							21.104	21.0411	0.0545196						true	0.553167	true	3	15	Amp		0.984109	N	N	N	N	81.5933	N		N		N
75	D3	false	p4.2	ACT2	UNKNOWN	SYBR	None							21.0119	21.0411	0.0545196						true	0.553167	true	3	15	Amp		0.982198	N	N	N	N	81.5933	N		N		N
76	D4	false	p4.2	ACT2	UNKNOWN	SYBR	None							21.0074	21.0411	0.0545196						true	0.553167	true	3	15	Amp		0.985759	N	N	N	N	81.5933	N		N		N
77	D5	false	p4.2	EVD-GAG	UNKNOWN	SYBR	None				0.731457	0.671844	0.796361	21.2647	21.2306	0.0536823		0.189474	0.0765125	0.0441745	0.451154	true	0.593515	true	3	15	Amp		0.967355	N	N	N	N	80.5786	N		N		N
78	D6	false	p4.2	EVD-GAG	UNKNOWN	SYBR	None				0.731457	0.671844	0.796361	21.1687	21.2306	0.0536823		0.189474	0.0765125	0.0441745	0.451154	true	0.593515	true	3	15	Amp		0.974119	N	N	N	N	80.5786	N		N		N
79	D7	false	p4.2	EVD-GAG	UNKNOWN	SYBR	None				0.731457	0.671844	0.796361	21.2584	21.2306	0.0536823		0.189474	0.0765125	0.0441745	0.451154	true	0.593515	true	3	15	Amp		0.968791	N	N	N	N	80.5786	N		N		N
80	D8	false	p4.2	EVD-IN	UNKNOWN	SYBR	None				0.726763	0.675558	0.78185	20.908	20.8673	0.0367626		-0.173855	0.0657561	0.0379643	0.460442	true	0.521093	true	3	14	Amp		0.987748	N	N	N	N	78.6666	N		N		N
81	D9	false	p4.2	EVD-IN	UNKNOWN	SYBR	None				0.726763	0.675558	0.78185	20.8571	20.8673	0.0367626		-0.173855	0.0657561	0.0379643	0.460442	true	0.521093	true	3	14	Amp		0.993772	N	N	N	N	78.6691	N		N		N
82	D10	false	p4.2	EVD-IN	UNKNOWN	SYBR	None				0.726763	0.675558	0.78185	20.8366	20.8673	0.0367626		-0.173855	0.0657561	0.0379643	0.460442	true	0.521093	true	3	14	Amp		0.993272	N	N	N	N	78.6691	N		N		N
92	D20	false		EVD-IN	NTC	SYBR	None							35.5762								true	0.521093	true	3	29	Amp		0.985919	N	N	N	N	74.925	N		N		N
93	D21	false		EVD-IN	NTC	SYBR	None							Undetermined								true	0.521093	true	3	35	No Amp		0	N	N	N	N	74.1595	N		N		N
94	D22	false		EVD-IN	NTC	SYBR	None							35.1269								true	0.521093	true	3	28	Amp		0.985046	N	N	N	N	75.0587	N		N		N
98	E2	false	F2.1+	ACT2	UNKNOWN	SYBR	None							21.8633	21.774	0.0929769						true	0.553167	true	3	15	Amp		0.988385	N	N	N	N	81.4808	N		N		N
99	E3	false	F2.1+	ACT2	UNKNOWN	SYBR	None							21.6777	21.774	0.0929769						true	0.553167	true	3	14	Amp		0.991984	N	N	N	N	81.5933	N		N		N
100	E4	false	F2.1+	ACT2	UNKNOWN	SYBR	None							21.7809	21.774	0.0929769						true	0.553167	true	3	15	Amp		0.993011	N	N	N	N	81.5933	N		N		N
101	E5	false	F2.1+	EVD-GAG	UNKNOWN	SYBR	None				6.38526	5.66486	7.19727	18.8364	18.8375	0.0544355		-2.93642	0.10774	0.0622038	-2.67474	true	0.593515	true	3	13	Amp		0.983362	N	N	N	N	80.691	N		N		N
102	E6	false	F2.1+	EVD-GAG	UNKNOWN	SYBR	None				6.38526	5.66486	7.19727	18.8926	18.8375	0.0544355		-2.93642	0.10774	0.0622038	-2.67474	true	0.593515	true	3	12	Amp		0.964341	N	N	N	N	80.691	N		N		N
103	E7	false	F2.1+	EVD-GAG	UNKNOWN	SYBR	None				6.38526	5.66486	7.19727	18.7837	18.8375	0.0544355		-2.93642	0.10774	0.0622038	-2.67474	true	0.593515	true	3	12	Amp		0.968795	N	N	N	N	80.691	N		N		N
104	E8	false	F2.1+	EVD-IN	UNKNOWN	SYBR	None				5.84509	5.26214	6.49261	18.6121	18.5925	0.0172166		-3.18152	0.0945575	0.0545928	-2.54722	true	0.521093	true	3	12	Amp		0.992023	N	N	N	N	78.6666	N		N		N
105	E9	false	F2.1+	EVD-IN	UNKNOWN	SYBR	None				5.84509	5.26214	6.49261	18.58	18.5925	0.0172166		-3.18152	0.0945575	0.0545928	-2.54722	true	0.521093	true	3	12	Amp		0.991691	N	N	N	N	78.6691	N		N		N
106	E10	false	F2.1+	EVD-IN	UNKNOWN	SYBR	None				5.84509	5.26214	6.49261	18.5853	18.5925	0.0172166		-3.18152	0.0945575	0.0545928	-2.54722	true	0.521093	true	3	12	Amp		0.993572	N	N	N	N	78.6691	N		N		N
107	E11	false	F6.1+	ACT2	UNKNOWN	SYBR	None							21.319	21.3824	0.0743548						true	0.553167	true	3	15	Amp		0.989179	N	N	N	N	81.5938	N		N		N
108	E12	false	F6.1+	ACT2	UNKNOWN	SYBR	None							21.4643	21.3824	0.0743548						true	0.553167	true	3	15	Amp		0.985541	N	N	N	N	81.5938	N		N		N
109	E13	false	F6.1+	ACT2	UNKNOWN	SYBR	None							21.3641	21.3824	0.0743548						true	0.553167	true	3	15	Amp		0.990419	N	N	N	N	81.4711	N		N		N
110	E14	false	F6.1+	EVD-GAG	UNKNOWN	SYBR	None				9.11506	8.34171	9.96012	17.9153	17.9325	0.0289588		-3.44993	0.079795	0.0460697	-3.18825	true	0.593515	true	3	12	Amp		0.95953	N	N	N	N	80.6841	N		N		N
111	E15	false	F6.1+	EVD-GAG	UNKNOWN	SYBR	None				9.11506	8.34171	9.96012	17.9659	17.9325	0.0289588		-3.44993	0.079795	0.0460697	-3.18825	true	0.593515	true	3	12	Amp		0.972791	N	N	N	N	80.6841	N		N		N
112	E16	false	F6.1+	EVD-GAG	UNKNOWN	SYBR	None				9.11506	8.34171	9.96012	17.9163	17.9325	0.0289588		-3.44993	0.079795	0.0460697	-3.18825	true	0.593515	true	3	12	Amp		0.957264	N	N	N	N	80.6841	N		N		N
113	E17	false	F6.1+	EVD-IN	UNKNOWN	SYBR	None				8.18554	7.29477	9.1851	17.6394	17.7151	0.0722731		-3.66738	0.103692	0.0598666	-3.03308	true	0.521093	true	3	11	Amp		0.990787	N	N	N	N	78.6289	N		N		N
114	E18	false	F6.1+	EVD-IN	UNKNOWN	SYBR	None				8.18554	7.29477	9.1851	17.7834	17.7151	0.0722731		-3.66738	0.103692	0.0598666	-3.03308	true	0.521093	true	3	12	Amp		0.98585	N	N	N	N	78.6289	N		N		N
115	E19	false	F6.1+	EVD-IN	UNKNOWN	SYBR	None				8.18554	7.29477	9.1851	17.7223	17.7151	0.0722731		-3.66738	0.103692	0.0598666	-3.03308	true	0.521093	true	3	12	Amp		0.989055	N	N	N	N	78.6289	N		N		N
123	F3	false	F4.1+	ACT2	UNKNOWN	SYBR	None							21.701	21.7488	0.0676197						true	0.553167	true	3	15	Amp		0.991608	N	N	N	N	81.5933	N		N		N
124	F4	false	F4.1+	ACT2	UNKNOWN	SYBR	None							21.7966	21.7488	0.0676197						true	0.553167	true	3	15	Amp		0.992593	N	N	N	N	81.5933	N		N		N
125	F5	false	F4.1+	EVD-GAG	UNKNOWN	SYBR	None				9.09945	8.14124	10.1704	18.3332	18.3013	0.0278345		-3.44746	0.0731244	0.0504427	-3.18578	true	0.593515	true	3	12	Amp		0.962164	N	N	N	N	80.691	N		N		N
126	F6	false	F4.1+	EVD-GAG	UNKNOWN	SYBR	None				9.09945	8.14124	10.1704	18.2887	18.3013	0.0278345		-3.44746	0.0731244	0.0504427	-3.18578	true	0.593515	true	3	12	Amp		0.967385	N	N	N	N	80.691	N		N		N
127	F7	false	F4.1+	EVD-GAG	UNKNOWN	SYBR	None				9.09945	8.14124	10.1704	18.282	18.3013	0.0278345		-3.44746	0.0731244	0.0504427	-3.18578	true	0.593515	true	3	12	Amp		0.973769	N	N	N	N	80.691	N		N		N
128	F8	false	F4.1+	EVD-IN	UNKNOWN	SYBR	None				8.9042	7.9907	9.92214	17.9816	17.96	0.0191089		-3.78878	0.0702679	0.0490707	-3.15449	true	0.521093	true	3	11	Amp		0.992063	N	N	N	N	78.6666	N		N		N
129	F9	false	F4.1+	EVD-IN	UNKNOWN	SYBR	None				8.9042	7.9907	9.92214	17.9451	17.96	0.0191089		-3.78878	0.0702679	0.0490707	-3.15449	true	0.521093	true	3	11	Amp		0.992288	N	N	N	N	78.6691	N		N		N
130	F10	false	F4.1+	EVD-IN	UNKNOWN	SYBR	None				8.9042	7.9907	9.92214	17.9533	17.96	0.0191089		-3.78878	0.0702679	0.0490707	-3.15449	true	0.521093	true	3	11	Amp		0.994695	N	N	N	N	78.6691	N		N		N
146	G2	false	F2.2+	ACT2	UNKNOWN	SYBR	None							21.9363	21.8071	0.117644						true	0.553167	true	3	16	Amp		0.987798	N	N	N	N	81.5933	N		N		N
147	G3	false	F2.2+	ACT2	UNKNOWN	SYBR	None							21.7788	21.8071	0.117644						true	0.553167	true	3	15	Amp		0.990696	N	N	N	N	81.5933	N		N		N
148	G4	false	F2.2+	ACT2	UNKNOWN	SYBR	None							21.7062	21.8071	0.117644						true	0.553167	true	3	14	Amp		0.991535	N	N	N	N	81.5933	N		N		N
149	G5	false	F2.2+	EVD-GAG	UNKNOWN	SYBR	None				7.7706	5.987	10.0856	18.8182	18.5874	0.203066		-3.21971	0.234683	0.135494	-2.95803	true	0.593515	true	3	13	Amp		0.973065	N	N	N	N	80.691	N		N		N
150	G6	false	F2.2+	EVD-GAG	UNKNOWN	SYBR	None				7.7706	5.987	10.0856	18.4359	18.5874	0.203066		-3.21971	0.234683	0.135494	-2.95803	true	0.593515	true	3	12	Amp		0.965472	N	N	N	N	80.691	N		N		N
151	G7	false	F2.2+	EVD-GAG	UNKNOWN	SYBR	None				7.7706	5.987	10.0856	18.5082	18.5874	0.203066		-3.21971	0.234683	0.135494	-2.95803	true	0.593515	true	3	13	Amp		0.965873	N	N	N	N	80.691	N		N		N
152	G8	false	F2.2+	EVD-IN	UNKNOWN	SYBR	None				8.42616	7.38719	9.61127	18.1137	18.0979	0.013671		-3.70917	0.118436	0.068379	-3.07488	true	0.521093	true	3	12	Amp		0.988258	N	N	N	N	78.6666	N		N		N
153	G9	false	F2.2+	EVD-IN	UNKNOWN	SYBR	None				8.42616	7.38719	9.61127	18.0912	18.0979	0.013671		-3.70917	0.118436	0.068379	-3.07488	true	0.521093	true	3	12	Amp		0.989259	N	N	N	N	78.6691	N		N		N
154	G10	false	F2.2+	EVD-IN	UNKNOWN	SYBR	None				8.42616	7.38719	9.61127	18.089	18.0979	0.013671		-3.70917	0.118436	0.068379	-3.07488	true	0.521093	true	3	12	Amp		0.984547	N	N	N	N	78.6691	N		N		N
155	G11	false	F6.2+	ACT2	UNKNOWN	SYBR	None							21.6568	21.6409	0.0184291						true	0.553167	true	3	15	Amp		0.991651	N	N	N	N	81.5938	N		N		N
156	G12	false	F6.2+	ACT2	UNKNOWN	SYBR	None							21.6207	21.6409	0.0184291						true	0.553167	true	3	15	Amp		0.989093	N	N	N	N	81.5938	N		N		N
157	G13	false	F6.2+	ACT2	UNKNOWN	SYBR	None							21.6452	21.6409	0.0184291						true	0.553167	true	3	15	Amp		0.989955	N	N	N	N	81.5835	N		N		N
158	G14	false	F6.2+	EVD-GAG	UNKNOWN	SYBR	None				7.49367	6.75206	8.31674	18.4649	18.4735	0.0919624		-3.16735	0.0937908	0.0541501	-2.90567	true	0.593515	true	3	12	Amp		0.96969	N	N	N	N	80.6841	N		N		N
159	G15	false	F6.2+	EVD-GAG	UNKNOWN	SYBR	None				7.49367	6.75206	8.31674	18.3862	18.4735	0.0919624		-3.16735	0.0937908	0.0541501	-2.90567	true	0.593515	true	3	12	Amp		0.969636	N	N	N	N	80.6841	N		N		N
160	G16	false	F6.2+	EVD-GAG	UNKNOWN	SYBR	None				7.49367	6.75206	8.31674	18.5695	18.4735	0.0919624		-3.16735	0.0937908	0.0541501	-2.90567	true	0.593515	true	3	13	Amp		0.961314	N	N	N	N	80.6841	N		N		N
161	G17	false	F6.2+	EVD-IN	UNKNOWN	SYBR	None				7.13542	6.89875	7.38021	18.1524	18.1716	0.0241243		-3.4693	0.0303581	0.0175273	-2.835	true	0.521093	true	3	12	Amp		0.986606	N	N	N	N	78.6289	N		N		N
162	G18	false	F6.2+	EVD-IN	UNKNOWN	SYBR	None				7.13542	6.89875	7.38021	18.1637	18.1716	0.0241243		-3.4693	0.0303581	0.0175273	-2.835	true	0.521093	true	3	12	Amp		0.987517	N	N	N	N	78.6289	N		N		N
163	G19	false	F6.2+	EVD-IN	UNKNOWN	SYBR	None				7.13542	6.89875	7.38021	18.1987	18.1716	0.0241243		-3.4693	0.0303581	0.0175273	-2.835	true	0.521093	true	3	12	Amp		0.988215	N	N	N	N	78.5167	N		N		N
170	H2	false	F4.2+	ACT2	UNKNOWN	SYBR	None							21.5333	21.3781	0.134474						true	0.553167	true	3	15	Amp		0.984044	N	N	N	N	81.5933	N		N		N
171	H3	false	F4.2+	ACT2	UNKNOWN	SYBR	None							21.2983	21.3781	0.134474						true	0.553167	true	3	15	Amp		0.986961	N	N	N	N	81.5933	N		N		N
172	H4	false	F4.2+	ACT2	UNKNOWN	SYBR	None							21.3026	21.3781	0.134474						true	0.553167	true	3	14	Amp		0.990736	N	N	N	N	81.5933	N		N		N
173	H5	false	F4.2+	EVD-GAG	UNKNOWN	SYBR	None				8.54907	7.09377	10.3029	18.1346	18.0206	0.100612		-3.35745	0.167946	0.0969639	-3.09577	true	0.593515	true	3	12	Amp		0.955741	N	N	N	N	80.5786	N		N		N
174	H6	false	F4.2+	EVD-GAG	UNKNOWN	SYBR	None				8.54907	7.09377	10.3029	17.9833	18.0206	0.100612		-3.35745	0.167946	0.0969639	-3.09577	true	0.593515	true	3	12	Amp		0.9606	N	N	N	N	80.5786	N		N		N
175	H7	false	F4.2+	EVD-GAG	UNKNOWN	SYBR	None				8.54907	7.09377	10.3029	17.9441	18.0206	0.100612		-3.35745	0.167946	0.0969639	-3.09577	true	0.593515	true	3	12	Amp		0.965475	N	N	N	N	80.691	N		N		N
176	H8	false	F4.2+	EVD-IN	UNKNOWN	SYBR	None				8.79463	7.53983	10.2583	17.6457	17.6072	0.0333563		-3.77092	0.138549	0.0799912	-3.13662	true	0.521093	true	3	12	Amp		0.993882	N	N	N	N	78.6666	N		N		N
177	H9	false	F4.2+	EVD-IN	UNKNOWN	SYBR	None				8.79463	7.53983	10.2583	17.5888	17.6072	0.0333563		-3.77092	0.138549	0.0799912	-3.13662	true	0.521093	true	3	11	Amp		0.991669	N	N	N	N	78.6691	N		N		N
178	H10	false	F4.2+	EVD-IN	UNKNOWN	SYBR	None				8.79463	7.53983	10.2583	17.587	17.6072	0.0333563		-3.77092	0.138549	0.0799912	-3.13662	true	0.521093	true	3	12	Amp		0.991071	N	N	N	N	78.6691	N		N		N
194	I2	false	F2.3+	ACT2	UNKNOWN	SYBR	None							21.9058	21.8507	0.0637903						true	0.553167	true	3	15	Amp		0.991275	N	N	N	N	81.5933	N		N		N
195	I3	false	F2.3+	ACT2	UNKNOWN	SYBR	None							21.8655	21.8507	0.0637903						true	0.553167	true	3	15	Amp		0.991974	N	N	N	N	81.5933	N		N		N
196	I4	false	F2.3+	ACT2	UNKNOWN	SYBR	None							21.7809	21.8507	0.0637903						true	0.553167	true	3	15	Amp		0.992571	N	N	N	N	81.5933	N		N		N
197	I5	false	F2.3+	EVD-GAG	UNKNOWN	SYBR	None				8.41287	7.46979	9.47503	18.6017	18.5165	0.0859159		-3.33428	0.107008	0.0617812	-3.0726	true	0.593515	true	3	13	Amp		0.96436	N	N	N	N	80.5786	N		N		N
198	I6	false	F2.3+	EVD-GAG	UNKNOWN	SYBR	None				8.41287	7.46979	9.47503	18.5178	18.5165	0.0859159		-3.33428	0.107008	0.0617812	-3.0726	true	0.593515	true	3	13	Amp		0.964031	N	N	N	N	80.691	N		N		N
199	I7	false	F2.3+	EVD-GAG	UNKNOWN	SYBR	None				8.41287	7.46979	9.47503	18.4299	18.5165	0.0859159		-3.33428	0.107008	0.0617812	-3.0726	true	0.593515	true	3	13	Amp		0.95911	N	N	N	N	80.691	N		N		N
200	I8	false	F2.3+	EVD-IN	UNKNOWN	SYBR	None				8.55054	7.82606	9.34208	18.1753	18.1204	0.0477499		-3.73031	0.0796822	0.0460046	-3.09602	true	0.521093	true	3	12	Amp		0.991372	N	N	N	N	78.6666	N		N		N
201	I9	false	F2.3+	EVD-IN	UNKNOWN	SYBR	None				8.55054	7.82606	9.34208	18.0977	18.1204	0.0477499		-3.73031	0.0796822	0.0460046	-3.09602	true	0.521093	true	3	11	Amp		0.991318	N	N	N	N	78.6691	N		N		N
202	I10	false	F2.3+	EVD-IN	UNKNOWN	SYBR	None				8.55054	7.82606	9.34208	18.0883	18.1204	0.0477499		-3.73031	0.0796822	0.0460046	-3.09602	true	0.521093	true	3	11	Amp		0.991257	N	N	N	N	78.5566	N		N		N
203	I11	false	F6.3+	ACT2	UNKNOWN	SYBR	None							21.9175	21.8424	0.0656969						true	0.553167	true	3	15	Amp		0.987675	N	N	N	N	81.5938	N		N		N
204	I12	false	F6.3+	ACT2	UNKNOWN	SYBR	None							21.8142	21.8424	0.0656969						true	0.553167	true	3	15	Amp		0.995538	N	N	N	N	81.5938	N		N		N
205	I13	false	F6.3+	ACT2	UNKNOWN	SYBR	None							21.7955	21.8424	0.0656969						true	0.553167	true	3	15	Amp		0.993091	N	N	N	N	81.4711	N		N		N
206	I14	false	F6.3+	EVD-GAG	UNKNOWN	SYBR	None				6.48332	5.38985	7.79862	19.033	18.884	0.152713		-2.95841	0.166245	0.0959813	-2.69673	true	0.593515	true	3	13	Amp		0.957153	N	N	N	N	80.5716	N		N		N
207	I15	false	F6.3+	EVD-GAG	UNKNOWN	SYBR	None				6.48332	5.38985	7.79862	18.7278	18.884	0.152713		-2.95841	0.166245	0.0959813	-2.69673	true	0.593515	true	3	12	Amp		0.970489	N	N	N	N	80.6841	N		N		N
208	I16	false	F6.3+	EVD-GAG	UNKNOWN	SYBR	None				6.48332	5.38985	7.79862	18.8911	18.884	0.152713		-2.95841	0.166245	0.0959813	-2.69673	true	0.593515	true	3	13	Amp		0.963266	N	N	N	N	80.6841	N		N		N
209	I17	false	F6.3+	EVD-IN	UNKNOWN	SYBR	None				6.87231	6.35449	7.43231	18.4355	18.4273	0.025589		-3.41509	0.0705044	0.0407058	-2.78079	true	0.521093	true	3	12	Amp		0.992309	N	N	N	N	78.5167	N		N		N
210	I18	false	F6.3+	EVD-IN	UNKNOWN	SYBR	None				6.87231	6.35449	7.43231	18.3986	18.4273	0.025589		-3.41509	0.0705044	0.0407058	-2.78079	true	0.521093	true	3	11	Amp		0.993696	N	N	N	N	78.5167	N		N		N
211	I19	false	F6.3+	EVD-IN	UNKNOWN	SYBR	None				6.87231	6.35449	7.43231	18.4478	18.4273	0.025589		-3.41509	0.0705044	0.0407058	-2.78079	true	0.521093	true	3	12	Amp		0.992892	N	N	N	N	78.5167	N		N		N
218	J2	false	F4.3+	ACT2	UNKNOWN	SYBR	None							22.3129	22.2184	0.0940885						true	0.553167	true	3	16	Amp		0.987317	N	N	N	N	81.5933	N		N		N
219	J3	false	F4.3+	ACT2	UNKNOWN	SYBR	None							22.2176	22.2184	0.0940885						true	0.553167	true	3	16	Amp		0.987351	N	N	N	N	81.5933	N		N		N
220	J4	false	F4.3+	ACT2	UNKNOWN	SYBR	None							22.1247	22.2184	0.0940885						true	0.553167	true	3	15	Amp		0.991995	N	N	N	N	81.5933	N		N		N
221	J5	false	F4.3+	EVD-GAG	UNKNOWN	SYBR	None				6.90085	6.18844	7.69528	19.1738	19.1699	0.0276476		-3.04845	0.0980665	0.0566187	-2.78677	true	0.593515	true	3	13	Amp		0.964667	N	N	N	N	80.691	N		N		N
222	J6	false	F4.3+	EVD-GAG	UNKNOWN	SYBR	None				6.90085	6.18844	7.69528	19.1954	19.1699	0.0276476		-3.04845	0.0980665	0.0566187	-2.78677	true	0.593515	true	3	13	Amp		0.969567	N	N	N	N	80.691	N		N		N
223	J7	false	F4.3+	EVD-GAG	UNKNOWN	SYBR	None				6.90085	6.18844	7.69528	19.1406	19.1699	0.0276476		-3.04845	0.0980665	0.0566187	-2.78677	true	0.593515	true	3	13	Amp		0.968056	N	N	N	N	80.691	N		N		N
224	J8	false	F4.3+	EVD-IN	UNKNOWN	SYBR	None				6.85555	6.13763	7.65744	18.8433	18.8068	0.0325448		-3.41157	0.0995581	0.0574799	-2.77727	true	0.521093	true	3	12	Amp		0.991834	N	N	N	N	78.6666	N		N		N
225	J9	false	F4.3+	EVD-IN	UNKNOWN	SYBR	None				6.85555	6.13763	7.65744	18.7966	18.8068	0.0325448		-3.41157	0.0995581	0.0574799	-2.77727	true	0.521093	true	3	12	Amp		0.989191	N	N	N	N	78.6691	N		N		N
226	J10	false	F4.3+	EVD-IN	UNKNOWN	SYBR	None				6.85555	6.13763	7.65744	18.7806	18.8068	0.0325448		-3.41157	0.0995581	0.0574799	-2.77727	true	0.521093	true	3	12	Amp		0.992131	N	N	N	N	78.6691	N		N		N
242	K2	false	F2.1-	ACT2	UNKNOWN	SYBR	None							22.0235	21.7491	0.238196						true	0.553167	true	3	16	Amp		0.982956	N	N	N	N	81.5933	N		N		N
243	K3	false	F2.1-	ACT2	UNKNOWN	SYBR	None							21.6276	21.7491	0.238196						true	0.553167	true	3	15	Amp		0.988642	N	N	N	N	81.5933	N		N		N
244	K4	false	F2.1-	ACT2	UNKNOWN	SYBR	None							21.5961	21.7491	0.238196						true	0.553167	true	3	15	Amp		0.990265	N	N	N	N	81.5933	N		N		N
245	K5	false	F2.1-	EVD-GAG	UNKNOWN	SYBR	None				9.11154	6.91908	11.9987	18.3594	18.2997	0.0680836		-3.44937	0.247736	0.14303	-3.18769	true	0.593515	true	3	13	Amp		0.970837	N	N	N	N	80.691	N		N		N
246	K6	false	F2.1-	EVD-GAG	UNKNOWN	SYBR	None				9.11154	6.91908	11.9987	18.3142	18.2997	0.0680836		-3.44937	0.247736	0.14303	-3.18769	true	0.593515	true	3	12	Amp		0.965337	N	N	N	N	80.691	N		N		N
247	K7	false	F2.1-	EVD-GAG	UNKNOWN	SYBR	None				9.11154	6.91908	11.9987	18.2256	18.2997	0.0680836		-3.44937	0.247736	0.14303	-3.18769	true	0.593515	true	3	12	Amp		0.962384	N	N	N	N	80.8035	N		N		N
248	K8	false	F2.1-	EVD-IN	UNKNOWN	SYBR	None				8.66395	6.49095	11.5644	18.1171	17.9998	0.103943		-3.74932	0.259888	0.150046	-3.11502	true	0.521093	true	3	12	Amp		0.987908	N	N	N	N	78.6666	N		N		N
249	K9	false	F2.1-	EVD-IN	UNKNOWN	SYBR	None				8.66395	6.49095	11.5644	17.9628	17.9998	0.103943		-3.74932	0.259888	0.150046	-3.11502	true	0.521093	true	3	12	Amp		0.991642	N	N	N	N	78.6691	N		N		N
250	K10	false	F2.1-	EVD-IN	UNKNOWN	SYBR	None				8.66395	6.49095	11.5644	17.9194	17.9998	0.103943		-3.74932	0.259888	0.150046	-3.11502	true	0.521093	true	3	11	Amp		0.994892	N	N	N	N	78.6691	N		N		N
251	K11	false	F6.1-	ACT2	UNKNOWN	SYBR	None							21.2177	21.2362	0.0287987						true	0.553167	true	3	15	Amp		0.983221	N	N	N	N	81.7063	N		N		N
252	K12	false	F6.1-	ACT2	UNKNOWN	SYBR	None							21.2215	21.2362	0.0287987						true	0.553167	true	3	14	Amp		0.989125	N	N	N	N	81.7063	N		N		N
253	K13	false	F6.1-	ACT2	UNKNOWN	SYBR	None							21.2694	21.2362	0.0287987						true	0.553167	true	3	15	Amp		0.988827	N	N	N	N	81.5835	N		N		N
254	K14	false	F6.1-	EVD-GAG	UNKNOWN	SYBR	None				10.9015	9.16736	12.9637	17.3552	17.528	0.153247		-3.70814	0.155929	0.0900259	-3.44646	true	0.593515	true	3	11	Amp		0.96927	N	N	N	N	80.6841	N		N		N
255	K15	false	F6.1-	EVD-GAG	UNKNOWN	SYBR	None				10.9015	9.16736	12.9637	17.5818	17.528	0.153247		-3.70814	0.155929	0.0900259	-3.44646	true	0.593515	true	3	12	Amp		0.98459	N	N	N	N	80.6841	N		N		N
256	K16	false	F6.1-	EVD-GAG	UNKNOWN	SYBR	None				10.9015	9.16736	12.9637	17.6472	17.528	0.153247		-3.70814	0.155929	0.0900259	-3.44646	true	0.593515	true	3	12	Amp		0.956648	N	N	N	N	80.6841	N		N		N
257	K17	false	F6.1-	EVD-IN	UNKNOWN	SYBR	None				10.1653	8.72218	11.8472	17.2201	17.2563	0.134757		-3.97988	0.1378	0.0795586	-3.34558	true	0.521093	true	3	11	Amp		0.986909	N	N	N	N	78.6289	N		N		N
258	K18	false	F6.1-	EVD-IN	UNKNOWN	SYBR	None				10.1653	8.72218	11.8472	17.1433	17.2563	0.134757		-3.97988	0.1378	0.0795586	-3.34558	true	0.521093	true	3	11	Amp		0.986373	N	N	N	N	78.6289	N		N		N
259	K19	false	F6.1-	EVD-IN	UNKNOWN	SYBR	None				10.1653	8.72218	11.8472	17.4054	17.2563	0.134757		-3.97988	0.1378	0.0795586	-3.34558	true	0.521093	true	3	12	Amp		0.984742	N	N	N	N	78.6289	N		N		N
266	L2	false	F4.1-	ACT2	UNKNOWN	SYBR	None							21.6112	21.6084	0.0590757						true	0.553167	true	3	15	Amp		0.990346	N	N	N	N	81.5933	N		N		N
267	L3	false	F4.1-	ACT2	UNKNOWN	SYBR	None							21.666	21.6084	0.0590757						true	0.553167	true	3	15	Amp		0.986539	N	N	N	N	81.5933	N		N		N
268	L4	false	F4.1-	ACT2	UNKNOWN	SYBR	None							21.548	21.6084	0.0590757						true	0.553167	true	3	15	Amp		0.989438	N	N	N	N	81.5933	N		N		N
269	L5	false	F4.1-	EVD-GAG	UNKNOWN	SYBR	None				11.2409	9.67122	13.0654	17.8151	17.8561	0.121794		-3.75237	0.135365	0.0781533	-3.49069	true	0.593515	true	3	12	Amp		0.962087	N	N	N	N	80.691	N		N		N
270	L6	false	F4.1-	EVD-GAG	UNKNOWN	SYBR	None				11.2409	9.67122	13.0654	17.9931	17.8561	0.121794		-3.75237	0.135365	0.0781533	-3.49069	true	0.593515	true	3	12	Amp		0.965688	N	N	N	N	80.691	N		N		N
271	L7	false	F4.1-	EVD-GAG	UNKNOWN	SYBR	None				11.2409	9.67122	13.0654	17.76	17.8561	0.121794		-3.75237	0.135365	0.0781533	-3.49069	true	0.593515	true	3	12	Amp		0.961441	N	N	N	N	80.8035	N		N		N
272	L8	false	F4.1-	EVD-IN	UNKNOWN	SYBR	None				11.9894	10.7629	13.3556	17.4784	17.3904	0.077094		-4.21798	0.0971258	0.0560756	-3.58368	true	0.521093	true	3	11	Amp		0.990714	N	N	N	N	78.6666	N		N		N
273	L9	false	F4.1-	EVD-IN	UNKNOWN	SYBR	None				11.9894	10.7629	13.3556	17.3346	17.3904	0.077094		-4.21798	0.0971258	0.0560756	-3.58368	true	0.521093	true	3	11	Amp		0.989477	N	N	N	N	78.6691	N		N		N
274	L10	false	F4.1-	EVD-IN	UNKNOWN	SYBR	None				11.9894	10.7629	13.3556	17.3584	17.3904	0.077094		-4.21798	0.0971258	0.0560756	-3.58368	true	0.521093	true	3	10	Amp		0.99258	N	N	N	N	78.6691	N		N		N
290	M2	false	F2.2-	ACT2	UNKNOWN	SYBR	None							21.8248	21.7657	0.0525544						true	0.553167	true	3	15	Amp		0.990164	N	N	N	N	81.5933	N		N		N
291	M3	false	F2.2-	ACT2	UNKNOWN	SYBR	None							21.7243	21.7657	0.0525544						true	0.553167	true	3	15	Amp		0.989329	N	N	N	N	81.5933	N		N		N
292	M4	false	F2.2-	ACT2	UNKNOWN	SYBR	None							21.7479	21.7657	0.0525544						true	0.553167	true	3	15	Amp		0.989413	N	N	N	N	81.5933	N		N		N
293	M5	false	F2.2-	EVD-GAG	UNKNOWN	SYBR	None				9.94667	9.28712	10.6531	18.2038	18.1898	0.0324194		-3.57589	0.0617493	0.035651	-3.31421	true	0.593515	true	3	13	Amp		0.956127	N	N	N	N	80.691	N		N		N
294	M6	false	F2.2-	EVD-GAG	UNKNOWN	SYBR	None				9.94667	9.28712	10.6531	18.1527	18.1898	0.0324194		-3.57589	0.0617493	0.035651	-3.31421	true	0.593515	true	3	12	Amp		0.961358	N	N	N	N	80.691	N		N		N
295	M7	false	F2.2-	EVD-GAG	UNKNOWN	SYBR	None				9.94667	9.28712	10.6531	18.2128	18.1898	0.0324194		-3.57589	0.0617493	0.035651	-3.31421	true	0.593515	true	3	13	Amp		0.965795	N	N	N	N	80.691	N		N		N
296	M8	false	F2.2-	EVD-IN	UNKNOWN	SYBR	None				9.61276	8.94088	10.3351	17.8374	17.8664	0.0386098		-3.89925	0.0652126	0.0376505	-3.26495	true	0.521093	true	3	12	Amp		0.989989	N	N	N	N	78.6666	N		N		N
297	M9	false	F2.2-	EVD-IN	UNKNOWN	SYBR	None				9.61276	8.94088	10.3351	17.9102	17.8664	0.0386098		-3.89925	0.0652126	0.0376505	-3.26495	true	0.521093	true	3	12	Amp		0.990243	N	N	N	N	78.6691	N		N		N
298	M10	false	F2.2-	EVD-IN	UNKNOWN	SYBR	None				9.61276	8.94088	10.3351	17.8516	17.8664	0.0386098		-3.89925	0.0652126	0.0376505	-3.26495	true	0.521093	true	3	11	Amp		0.989492	N	N	N	N	78.6691	N		N		N
299	M11	false	F6.2-	ACT2	UNKNOWN	SYBR	None							21.6569	21.6205	0.0325329						true	0.553167	true	3	15	Amp		0.98934	N	N	N	N	81.7063	N		N		N
300	M12	false	F6.2-	ACT2	UNKNOWN	SYBR	None							21.5941	21.6205	0.0325329						true	0.553167	true	3	15	Amp		0.990598	N	N	N	N	81.7063	N		N		N
301	M13	false	F6.2-	ACT2	UNKNOWN	SYBR	None							21.6106	21.6205	0.0325329						true	0.553167	true	3	15	Amp		0.99338	N	N	N	N	81.5835	N		N		N
302	M14	false	F6.2-	EVD-GAG	UNKNOWN	SYBR	None				11.9822	10.2798	13.9666	17.8552	17.776	0.134031		-3.84451	0.137923	0.0796298	-3.58283	true	0.593515	true	3	12	Amp		0.94141	N	N	N	N	80.6841	N		N		N
303	M15	false	F6.2-	EVD-GAG	UNKNOWN	SYBR	None				11.9822	10.2798	13.9666	17.6213	17.776	0.134031		-3.84451	0.137923	0.0796298	-3.58283	true	0.593515	true	3	12	Amp		0.96678	N	N	N	N	80.6841	N		N		N
304	M16	false	F6.2-	EVD-GAG	UNKNOWN	SYBR	None				11.9822	10.2798	13.9666	17.8515	17.776	0.134031		-3.84451	0.137923	0.0796298	-3.58283	true	0.593515	true	3	12	Amp		0.968638	N	N	N	N	80.6841	N		N		N
305	M17	false	F6.2-	EVD-IN	UNKNOWN	SYBR	None				11.8912	11.0074	12.8459	17.3617	17.4144	0.0614225		-4.20612	0.0695062	0.0401294	-3.57182	true	0.521093	true	3	11	Amp		0.98821	N	N	N	N	78.6289	N		N		N
306	M18	false	F6.2-	EVD-IN	UNKNOWN	SYBR	None				11.8912	11.0074	12.8459	17.4818	17.4144	0.0614225		-4.20612	0.0695062	0.0401294	-3.57182	true	0.521093	true	3	11	Amp		0.988695	N	N	N	N	78.6289	N		N		N
307	M19	false	F6.2-	EVD-IN	UNKNOWN	SYBR	None				11.8912	11.0074	12.8459	17.3997	17.4144	0.0614225		-4.20612	0.0695062	0.0401294	-3.57182	true	0.521093	true	3	11	Amp		0.987011	N	N	N	N	78.6289	N		N		N
314	N2	false	F4.2-	ACT2	UNKNOWN	SYBR	None							21.5154	21.6509	0.215567						true	0.553167	true	3	15	Amp		0.990792	N	N	N	N	81.5933	N		N		N
315	N3	false	F4.2-	ACT2	UNKNOWN	SYBR	None							21.8995	21.6509	0.215567						true	0.553167	true	3	16	Amp		0.985978	N	N	N	N	81.5933	N		N		N
316	N4	false	F4.2-	ACT2	UNKNOWN	SYBR	None							21.5379	21.6509	0.215567						true	0.553167	true	3	15	Amp		0.987791	N	N	N	N	81.5933	N		N		N
317	N5	false	F4.2-	EVD-GAG	UNKNOWN	SYBR	None				11.6534	8.9564	15.1626	17.8252	17.8466	0.0982692		-3.80436	0.236909	0.13678	-3.54268	true	0.593515	true	3	12	Amp		0.96866	N	N	N	N	80.8035	N		N		N
318	N6	false	F4.2-	EVD-GAG	UNKNOWN	SYBR	None				11.6534	8.9564	15.1626	17.9537	17.8466	0.0982692		-3.80436	0.236909	0.13678	-3.54268	true	0.593515	true	3	12	Amp		0.957161	N	N	N	N	80.691	N		N		N
319	N7	false	F4.2-	EVD-GAG	UNKNOWN	SYBR	None				11.6534	8.9564	15.1626	17.7607	17.8466	0.0982692		-3.80436	0.236909	0.13678	-3.54268	true	0.593515	true	3	12	Amp		0.967322	N	N	N	N	80.691	N		N		N
320	N8	false	F4.2-	EVD-IN	UNKNOWN	SYBR	None				12.1938	9.55382	15.5632	17.4567	17.4085	0.0418196		-4.24237	0.219586	0.126778	-3.60807	true	0.521093	true	3	11	Amp		0.989331	N	N	N	N	78.6666	N		N		N
321	N9	false	F4.2-	EVD-IN	UNKNOWN	SYBR	None				12.1938	9.55382	15.5632	17.3879	17.4085	0.0418196		-4.24237	0.219586	0.126778	-3.60807	true	0.521093	true	3	11	Amp		0.990246	N	N	N	N	78.6691	N		N		N
322	N10	false	F4.2-	EVD-IN	UNKNOWN	SYBR	None				12.1938	9.55382	15.5632	17.3811	17.4085	0.0418196		-4.24237	0.219586	0.126778	-3.60807	true	0.521093	true	3	11	Amp		0.987253	N	N	N	N	78.6691	N		N		N
338	O2	false	F2.3-	ACT2	UNKNOWN	SYBR	None							21.8819	21.8604	0.0303188						true	0.553167	true	3	16	Amp		0.989869	N	N	N	N	81.5933	N		N		N
339	O3	false	F2.3-	ACT2	UNKNOWN	SYBR	None							21.839	21.8604	0.0303188						true	0.553167	true	3	15	Amp		0.992348	N	N	N	N	81.5933	N		N		N
341	O5	false	F2.3-	EVD-GAG	UNKNOWN	SYBR	None				7.28719	6.05669	8.7677	18.8719	18.7334	0.140398		-3.12704	0.143634	0.0838457	-2.86536	true	0.593515	true	3	13	Amp		0.951846	N	N	N	N	80.691	N		N		N
342	O6	false	F2.3-	EVD-GAG	UNKNOWN	SYBR	None				7.28719	6.05669	8.7677	18.7371	18.7334	0.140398		-3.12704	0.143634	0.0838457	-2.86536	true	0.593515	true	3	13	Amp		0.959643	N	N	N	N	80.691	N		N		N
343	O7	false	F2.3-	EVD-GAG	UNKNOWN	SYBR	None				7.28719	6.05669	8.7677	18.5911	18.7334	0.140398		-3.12704	0.143634	0.0838457	-2.86536	true	0.593515	true	3	13	Amp		0.968716	N	N	N	N	80.8035	N		N		N
344	O8	false	F2.3-	EVD-IN	UNKNOWN	SYBR	None				7.05246	6.30495	7.88861	18.424	18.408	0.0797538		-3.45243	0.0853223	0.0507921	-2.81813	true	0.521093	true	3	12	Amp		0.990564	N	N	N	N	78.6666	N		N		N
345	O9	false	F2.3-	EVD-IN	UNKNOWN	SYBR	None				7.05246	6.30495	7.88861	18.3215	18.408	0.0797538		-3.45243	0.0853223	0.0507921	-2.81813	true	0.521093	true	3	12	Amp		0.987894	N	N	N	N	78.6691	N		N		N
346	O10	false	F2.3-	EVD-IN	UNKNOWN	SYBR	None				7.05246	6.30495	7.88861	18.4786	18.408	0.0797538		-3.45243	0.0853223	0.0507921	-2.81813	true	0.521093	true	3	12	Amp		0.987188	N	N	N	N	78.5566	N		N		N
347	O11	false	F6.3-	ACT2	UNKNOWN	SYBR	None							21.7455	21.7638	0.0336116						true	0.553167	true	3	15	Amp		0.990039	N	N	N	N	81.5938	N		N		N
348	O12	false	F6.3-	ACT2	UNKNOWN	SYBR	None							21.8026	21.7638	0.0336116						true	0.553167	true	3	15	Amp		0.990044	N	N	N	N	81.5938	N		N		N
349	O13	false	F6.3-	ACT2	UNKNOWN	SYBR	None							21.7434	21.7638	0.0336116						true	0.553167	true	3	15	Amp		0.989335	N	N	N	N	81.5835	N		N		N
350	O14	false	F6.3-	EVD-GAG	UNKNOWN	SYBR	None				9.96236	9.51572	10.43	18.1757	18.1857	0.023968		-3.57817	0.0412821	0.0238342	-3.31649	true	0.593515	true	3	12	Amp		0.967942	N	N	N	N	80.6841	N		N		N
351	O15	false	F6.3-	EVD-GAG	UNKNOWN	SYBR	None				9.96236	9.51572	10.43	18.1683	18.1857	0.023968		-3.57817	0.0412821	0.0238342	-3.31649	true	0.593515	true	3	12	Amp		0.956578	N	N	N	N	80.6841	N		N		N
352	O16	false	F6.3-	EVD-GAG	UNKNOWN	SYBR	None				9.96236	9.51572	10.43	18.213	18.1857	0.023968		-3.57817	0.0412821	0.0238342	-3.31649	true	0.593515	true	3	13	Amp		0.950111	N	N	N	N	80.6841	N		N		N
353	O17	false	F6.3-	EVD-IN	UNKNOWN	SYBR	None				9.29939	7.75326	11.1538	17.8332	17.9124	0.160164		-3.85143	0.163653	0.0944849	-3.21714	true	0.521093	true	3	12	Amp		0.991289	N	N	N	N	78.6289	N		N		N
354	O18	false	F6.3-	EVD-IN	UNKNOWN	SYBR	None				9.29939	7.75326	11.1538	17.8072	17.9124	0.160164		-3.85143	0.163653	0.0944849	-3.21714	true	0.521093	true	3	11	Amp		0.99492	N	N	N	N	78.6289	N		N		N
355	O19	false	F6.3-	EVD-IN	UNKNOWN	SYBR	None				9.29939	7.75326	11.1538	18.0967	17.9124	0.160164		-3.85143	0.163653	0.0944849	-3.21714	true	0.521093	true	3	12	Amp		0.9853	N	N	N	N	78.6289	N		N		N
362	P2	false	F4.3-	ACT2	UNKNOWN	SYBR	None							22.1457	22.319	0.333665						true	0.553167	true	3	16	Amp		0.986052	N	N	N	N	81.5933	N		N		N
363	P3	false	F4.3-	ACT2	UNKNOWN	SYBR	None							22.1076	22.319	0.333665						true	0.553167	true	3	16	Amp		0.991795	N	N	N	N	81.5933	N		N		N
364	P4	false	F4.3-	ACT2	UNKNOWN	SYBR	None							22.7036	22.319	0.333665						true	0.553167	true	3	16	Amp		0.989391	N	N	N	N	81.5933	N		N		N
365	P5	false	F4.3-	EVD-GAG	UNKNOWN	SYBR	None				9.62897	6.47348	14.3226	18.6581	18.7899	0.127956		-3.52906	0.357358	0.206321	-3.26738	true	0.593515	true	3	13	Amp		0.954147	N	N	N	N	80.691	N		N		N
366	P6	false	F4.3-	EVD-GAG	UNKNOWN	SYBR	None				9.62897	6.47348	14.3226	18.9137	18.7899	0.127956		-3.52906	0.357358	0.206321	-3.26738	true	0.593515	true	3	13	Amp		0.96605	N	N	N	N	80.691	N		N		N
367	P7	false	F4.3-	EVD-GAG	UNKNOWN	SYBR	None				9.62897	6.47348	14.3226	18.7978	18.7899	0.127956		-3.52906	0.357358	0.206321	-3.26738	true	0.593515	true	3	13	Amp		0.957995	N	N	N	N	80.691	N		N		N
368	P8	false	F4.3-	EVD-IN	UNKNOWN	SYBR	None				12.47	8.58124	18.1211	18.0684	18.0443	0.042632		-4.27469	0.336377	0.194207	-3.64039	true	0.521093	true	3	11	Amp		0.988774	N	N	N	N	78.6666	N		N		N
369	P9	false	F4.3-	EVD-IN	UNKNOWN	SYBR	None				12.47	8.58124	18.1211	17.995	18.0443	0.042632		-4.27469	0.336377	0.194207	-3.64039	true	0.521093	true	3	12	Amp		0.994338	N	N	N	N	78.6691	N		N		N
370	P10	false	F4.3-	EVD-IN	UNKNOWN	SYBR	None				12.47	8.58124	18.1211	18.0694	18.0443	0.042632		-4.27469	0.336377	0.194207	-3.64039	true	0.521093	true	3	12	Amp		0.987249	N	N	N	N	78.6691	N		N		N
Analysis Type	Singleplex
Endogenous Control	ACT2
RQ Min/Max Confidence Level	95.0
Reference Sample	Col-0.1

## Sheet: ForPython
Well	Sample	Target	Content	Reporter	CT
2	Col-0.1	ACT2	DNA	SYBR	22.7123
3	Col-0.1	ACT2	DNA	SYBR	22.4416
4	Col-0.1	ACT2	DNA	SYBR	22.7769
5	Col-0.1	EVD-GAG	DNA	SYBR	22.4002
6	Col-0.1	EVD-GAG	DNA	SYBR	22.3946
7	Col-0.1	EVD-GAG	DNA	SYBR	22.351
8	Col-0.1	EVD-IN	DNA	SYBR	21.9997
10	Col-0.1	EVD-IN	DNA	SYBR	22.0189
11	Col-0.3	ACT2	DNA	SYBR	21.5081
12	Col-0.3	ACT2	DNA	SYBR	21.5313
13	Col-0.3	ACT2	DNA	SYBR	21.4686
14	Col-0.3	EVD-GAG	DNA	SYBR	21.9839
15	Col-0.3	EVD-GAG	DNA	SYBR	21.8845
16	Col-0.3	EVD-GAG	DNA	SYBR	21.7861
17	Col-0.3	EVD-IN	DNA	SYBR	21.4168
18	Col-0.3	EVD-IN	DNA	SYBR	21.7422
19	Col-0.3	EVD-IN	DNA	SYBR	21.7322
26	Col-0.2	ACT2	DNA	SYBR	21.9274
27	Col-0.2	ACT2	DNA	SYBR	22.3322
28	Col-0.2	ACT2	DNA	SYBR	21.8741
29	Col-0.2	EVD-GAG	DNA	SYBR	22.5135
30	Col-0.2	EVD-GAG	DNA	SYBR	22.4626
31	Col-0.2	EVD-GAG	DNA	SYBR	22.1106
32	Col-0.2	EVD-IN	DNA	SYBR	21.9347
33	Col-0.2	EVD-IN	DNA	SYBR	21.7411
34	Col-0.2	EVD-IN	DNA	SYBR	21.7568
44		ACT2	water	SYBR	35.2112
45		ACT2	water	SYBR	32.8667
46		ACT2	water	SYBR	34.2933
50	p4.1	ACT2	DNA	SYBR	21.8703
51	p4.1	ACT2	DNA	SYBR	21.7724
52	p4.1	ACT2	DNA	SYBR	21.7851
53	p4.1	EVD-GAG	DNA	SYBR	22.059
54	p4.1	EVD-GAG	DNA	SYBR	22.0977
55	p4.1	EVD-GAG	DNA	SYBR	21.9127
56	p4.1	EVD-IN	DNA	SYBR	21.6954
57	p4.1	EVD-IN	DNA	SYBR	21.6518
58	p4.1	EVD-IN	DNA	SYBR	21.7673
59	p4.3	ACT2	DNA	SYBR	21.7381
60	p4.3	ACT2	DNA	SYBR	21.648
61	p4.3	ACT2	DNA	SYBR	21.6383
62	p4.3	EVD-GAG	DNA	SYBR	22.2076
63	p4.3	EVD-GAG	DNA	SYBR	21.989
64	p4.3	EVD-GAG	DNA	SYBR	22.0467
65	p4.3	EVD-IN	DNA	SYBR	21.6397
66	p4.3	EVD-IN	DNA	SYBR	21.6577
67	p4.3	EVD-IN	DNA	SYBR	21.7085
68		EVD-GAG	water	SYBR	37.6064
69		EVD-GAG	water	SYBR	23.5716
70		EVD-GAG	water	SYBR	37.4653
74	p4.2	ACT2	DNA	SYBR	21.104
75	p4.2	ACT2	DNA	SYBR	21.0119
76	p4.2	ACT2	DNA	SYBR	21.0074
77	p4.2	EVD-GAG	DNA	SYBR	21.2647
78	p4.2	EVD-GAG	DNA	SYBR	21.1687
79	p4.2	EVD-GAG	DNA	SYBR	21.2584
80	p4.2	EVD-IN	DNA	SYBR	20.908
81	p4.2	EVD-IN	DNA	SYBR	20.8571
82	p4.2	EVD-IN	DNA	SYBR	20.8366
92		EVD-IN	water	SYBR	35.5762
93		EVD-IN	water	SYBR
94		EVD-IN	water	SYBR	35.1269
98	F2.1+	ACT2	DNA	SYBR	21.8633
99	F2.1+	ACT2	DNA	SYBR	21.6777
100	F2.1+	ACT2	DNA	SYBR	21.7809
101	F2.1+	EVD-GAG	DNA	SYBR	18.8364
102	F2.1+	EVD-GAG	DNA	SYBR	18.8926
103	F2.1+	EVD-GAG	DNA	SYBR	18.7837
104	F2.1+	EVD-IN	DNA	SYBR	18.6121
105	F2.1+	EVD-IN	DNA	SYBR	18.58
106	F2.1+	EVD-IN	DNA	SYBR	18.5853
107	F6.1+	ACT2	DNA	SYBR	21.319
108	F6.1+	ACT2	DNA	SYBR	21.4643
109	F6.1+	ACT2	DNA	SYBR	21.3641
110	F6.1+	EVD-GAG	DNA	SYBR	17.9153
111	F6.1+	EVD-GAG	DNA	SYBR	17.9659
112	F6.1+	EVD-GAG	DNA	SYBR	17.9163
113	F6.1+	EVD-IN	DNA	SYBR	17.6394
114	F6.1+	EVD-IN	DNA	SYBR	17.7834
115	F6.1+	EVD-IN	DNA	SYBR	17.7223
123	F4.1+	ACT2	DNA	SYBR	21.701
124	F4.1+	ACT2	DNA	SYBR	21.7966
125	F4.1+	EVD-GAG	DNA	SYBR	18.3332
126	F4.1+	EVD-GAG	DNA	SYBR	18.2887
127	F4.1+	EVD-GAG	DNA	SYBR	18.282
128	F4.1+	EVD-IN	DNA	SYBR	17.9816
129	F4.1+	EVD-IN	DNA	SYBR	17.9451
130	F4.1+	EVD-IN	DNA	SYBR	17.9533
146	F2.2+	ACT2	DNA	SYBR	21.9363
147	F2.2+	ACT2	DNA	SYBR	21.7788
148	F2.2+	ACT2	DNA	SYBR	21.7062
149	F2.2+	EVD-GAG	DNA	SYBR	18.8182
150	F2.2+	EVD-GAG	DNA	SYBR	18.4359
151	F2.2+	EVD-GAG	DNA	SYBR	18.5082
152	F2.2+	EVD-IN	DNA	SYBR	18.1137
153	F2.2+	EVD-IN	DNA	SYBR	18.0912
154	F2.2+	EVD-IN	DNA	SYBR	18.089
155	F6.2+	ACT2	DNA	SYBR	21.6568
156	F6.2+	ACT2	DNA	SYBR	21.6207
157	F6.2+	ACT2	DNA	SYBR	21.6452
158	F6.2+	EVD-GAG	DNA	SYBR	18.4649
159	F6.2+	EVD-GAG	DNA	SYBR	18.3862
160	F6.2+	EVD-GAG	DNA	SYBR	18.5695
161	F6.2+	EVD-IN	DNA	SYBR	18.1524
162	F6.2+	EVD-IN	DNA	SYBR	18.1637
163	F6.2+	EVD-IN	DNA	SYBR	18.1987
170	F4.2+	ACT2	DNA	SYBR	21.5333
171	F4.2+	ACT2	DNA	SYBR	21.2983
172	F4.2+	ACT2	DNA	SYBR	21.3026
173	F4.2+	EVD-GAG	DNA	SYBR	18.1346
174	F4.2+	EVD-GAG	DNA	SYBR	17.9833
175	F4.2+	EVD-GAG	DNA	SYBR	17.9441
176	F4.2+	EVD-IN	DNA	SYBR	17.6457
177	F4.2+	EVD-IN	DNA	SYBR	17.5888
178	F4.2+	EVD-IN	DNA	SYBR	17.587
194	F2.3+	ACT2	DNA	SYBR	21.9058
195	F2.3+	ACT2	DNA	SYBR	21.8655
196	F2.3+	ACT2	DNA	SYBR	21.7809
197	F2.3+	EVD-GAG	DNA	SYBR	18.6017
198	F2.3+	EVD-GAG	DNA	SYBR	18.5178
199	F2.3+	EVD-GAG	DNA	SYBR	18.4299
200	F2.3+	EVD-IN	DNA	SYBR	18.1753
201	F2.3+	EVD-IN	DNA	SYBR	18.0977
202	F2.3+	EVD-IN	DNA	SYBR	18.0883
203	F6.3+	ACT2	DNA	SYBR	21.9175
204	F6.3+	ACT2	DNA	SYBR	21.8142
205	F6.3+	ACT2	DNA	SYBR	21.7955
206	F6.3+	EVD-GAG	DNA	SYBR	19.033
207	F6.3+	EVD-GAG	DNA	SYBR	18.7278
208	F6.3+	EVD-GAG	DNA	SYBR	18.8911
209	F6.3+	EVD-IN	DNA	SYBR	18.4355
210	F6.3+	EVD-IN	DNA	SYBR	18.3986
211	F6.3+	EVD-IN	DNA	SYBR	18.4478
218	F4.3+	ACT2	DNA	SYBR	22.3129
219	F4.3+	ACT2	DNA	SYBR	22.2176
220	F4.3+	ACT2	DNA	SYBR	22.1247
221	F4.3+	EVD-GAG	DNA	SYBR	19.1738
222	F4.3+	EVD-GAG	DNA	SYBR	19.1954
223	F4.3+	EVD-GAG	DNA	SYBR	19.1406
224	F4.3+	EVD-IN	DNA	SYBR	18.8433
225	F4.3+	EVD-IN	DNA	SYBR	18.7966
226	F4.3+	EVD-IN	DNA	SYBR	18.7806
242	F2.1-	ACT2	DNA	SYBR	22.0235
243	F2.1-	ACT2	DNA	SYBR	21.6276
244	F2.1-	ACT2	DNA	SYBR	21.5961
245	F2.1-	EVD-GAG	DNA	SYBR	18.3594
246	F2.1-	EVD-GAG	DNA	SYBR	18.3142
247	F2.1-	EVD-GAG	DNA	SYBR	18.2256
248	F2.1-	EVD-IN	DNA	SYBR	18.1171
249	F2.1-	EVD-IN	DNA	SYBR	17.9628
250	F2.1-	EVD-IN	DNA	SYBR	17.9194
251	F6.1-	ACT2	DNA	SYBR	21.2177
252	F6.1-	ACT2	DNA	SYBR	21.2215
253	F6.1-	ACT2	DNA	SYBR	21.2694
254	F6.1-	EVD-GAG	DNA	SYBR	17.3552
255	F6.1-	EVD-GAG	DNA	SYBR	17.5818
256	F6.1-	EVD-GAG	DNA	SYBR	17.6472
257	F6.1-	EVD-IN	DNA	SYBR	17.2201
258	F6.1-	EVD-IN	DNA	SYBR	17.1433
259	F6.1-	EVD-IN	DNA	SYBR	17.4054
266	F4.1-	ACT2	DNA	SYBR	21.6112
267	F4.1-	ACT2	DNA	SYBR	21.666
268	F4.1-	ACT2	DNA	SYBR	21.548
269	F4.1-	EVD-GAG	DNA	SYBR	17.8151
270	F4.1-	EVD-GAG	DNA	SYBR	17.9931
271	F4.1-	EVD-GAG	DNA	SYBR	17.76
272	F4.1-	EVD-IN	DNA	SYBR	17.4784
273	F4.1-	EVD-IN	DNA	SYBR	17.3346
274	F4.1-	EVD-IN	DNA	SYBR	17.3584
290	F2.2-	ACT2	DNA	SYBR	21.8248
291	F2.2-	ACT2	DNA	SYBR	21.7243
292	F2.2-	ACT2	DNA	SYBR	21.7479
293	F2.2-	EVD-GAG	DNA	SYBR	18.2038
294	F2.2-	EVD-GAG	DNA	SYBR	18.1527
295	F2.2-	EVD-GAG	DNA	SYBR	18.2128
296	F2.2-	EVD-IN	DNA	SYBR	17.8374
297	F2.2-	EVD-IN	DNA	SYBR	17.9102
298	F2.2-	EVD-IN	DNA	SYBR	17.8516
299	F6.2-	ACT2	DNA	SYBR	21.6569
300	F6.2-	ACT2	DNA	SYBR	21.5941
301	F6.2-	ACT2	DNA	SYBR	21.6106
302	F6.2-	EVD-GAG	DNA	SYBR	17.8552
303	F6.2-	EVD-GAG	DNA	SYBR	17.6213
304	F6.2-	EVD-GAG	DNA	SYBR	17.8515
305	F6.2-	EVD-IN	DNA	SYBR	17.3617
306	F6.2-	EVD-IN	DNA	SYBR	17.4818
307	F6.2-	EVD-IN	DNA	SYBR	17.3997
314	F4.2-	ACT2	DNA	SYBR	21.5154
315	F4.2-	ACT2	DNA	SYBR	21.8995
316	F4.2-	ACT2	DNA	SYBR	21.5379
317	F4.2-	EVD-GAG	DNA	SYBR	17.8252
318	F4.2-	EVD-GAG	DNA	SYBR	17.9537
319	F4.2-	EVD-GAG	DNA	SYBR	17.7607
320	F4.2-	EVD-IN	DNA	SYBR	17.4567
321	F4.2-	EVD-IN	DNA	SYBR	17.3879
322	F4.2-	EVD-IN	DNA	SYBR	17.3811
338	F2.3-	ACT2	DNA	SYBR	21.8819
339	F2.3-	ACT2	DNA	SYBR	21.839
341	F2.3-	EVD-GAG	DNA	SYBR	18.8719
342	F2.3-	EVD-GAG	DNA	SYBR	18.7371
343	F2.3-	EVD-GAG	DNA	SYBR	18.5911
344	F2.3-	EVD-IN	DNA	SYBR	18.424
345	F2.3-	EVD-IN	DNA	SYBR	18.3215
346	F2.3-	EVD-IN	DNA	SYBR	18.4786
347	F6.3-	ACT2	DNA	SYBR	21.7455
348	F6.3-	ACT2	DNA	SYBR	21.8026
349	F6.3-	ACT2	DNA	SYBR	21.7434
350	F6.3-	EVD-GAG	DNA	SYBR	18.1757
351	F6.3-	EVD-GAG	DNA	SYBR	18.1683
352	F6.3-	EVD-GAG	DNA	SYBR	18.213
353	F6.3-	EVD-IN	DNA	SYBR	17.8332
354	F6.3-	EVD-IN	DNA	SYBR	17.8072
355	F6.3-	EVD-IN	DNA	SYBR	18.0967
362	F4.3-	ACT2	DNA	SYBR	22.1457
363	F4.3-	ACT2	DNA	SYBR	22.1076
364	F4.3-	ACT2	DNA	SYBR	22.7036
365	F4.3-	EVD-GAG	DNA	SYBR	18.6581
366	F4.3-	EVD-GAG	DNA	SYBR	18.9137
367	F4.3-	EVD-GAG	DNA	SYBR	18.7978
368	F4.3-	EVD-IN	DNA	SYBR	18.0684
369	F4.3-	EVD-IN	DNA	SYBR	17.995
370	F4.3-	EVD-IN	DNA	SYBR	18.0694

## Sheet: Melt Curve Raw Data
Block Type	384-Well Block
Calibration Background is expired	No
Calibration Background performed on	06-16-2021
Calibration Pure Dye ABY is expired	No
Calibration Pure Dye ABY performed on	06-16-2021
Calibration Pure Dye CY5 is expired	No
Calibration Pure Dye CY5 performed on	06-16-2021
Calibration Pure Dye FAM is expired	No
Calibration Pure Dye FAM performed on	06-16-2021
Calibration Pure Dye JUN is expired	No
Calibration Pure Dye JUN performed on	06-16-2021
Calibration Pure Dye MUSTANG PURPLE is expired	No
Calibration Pure Dye MUSTANG PURPLE performed on	06-16-2021
Calibration Pure Dye NED is expired	No
Calibration Pure Dye NED performed on	06-16-2021
Calibration Pure Dye ROX is expired	No
Calibration Pure Dye ROX performed on	06-16-2021
Calibration Pure Dye SYBR is expired	No
Calibration Pure Dye SYBR performed on	06-16-2021
Calibration Pure Dye TAMRA is expired	No
Calibration Pure Dye TAMRA performed on	06-16-2021
Calibration Pure Dye VIC is expired	No
Calibration Pure Dye VIC performed on	06-16-2021
Calibration ROI is expired	No
Calibration ROI performed on	06-16-2021
Calibration Uniformity is expired	No
Calibration Uniformity performed on	06-16-2021
Chemistry	SYBR_GREEN
Date Created	2021-08-18 16:39:28 PM CEST
Experiment File Name	R:\Marieke_AMO\qPCR\pol4_allGen_CopyNumb_180821.eds
Experiment Name	pol4_all_CopyNumb_180821
Experiment Run End Time	2021-08-18 17:12:31 PM CEST
Experiment Type	Comparative Cт (ΔΔCт)
Instrument Name	272531281
Instrument Serial Number	272531281
Instrument Type	QuantStudio™ 5 System
Passive Reference	ROX
Post-read Stage/Step
Pre-read Stage/Step
Quantification Cycle Method	Ct
Signal Smoothing On	true
Stage where Melt Analysis is performed	Stage3
Stage/ Cycle where Ct Analysis is performed	Stage2, Step2
Well	Well Position	Reading	Temperature	Fluorescence	Derivative	Target Name
2	A2	1	59.9964	2.07673e+06	51520.6	ACT2
2	A2	2	60.2214	2.07378e+06	52205	ACT2
2	A2	3	60.4463	2.06304e+06	52905.8	ACT2
2	A2	4	60.6713	2.05423e+06	53426.3	ACT2
2	A2	5	60.8963	2.04039e+06	53627.4	ACT2
2	A2	6	61.1212	2.02914e+06	53494.8	ACT2
2	A2	7	61.3462	2.01513e+06	53148.7	ACT2
2	A2	8	61.5712	2.00232e+06	52783.8	ACT2
2	A2	9	61.7961	1.99198e+06	52586.2	ACT2
2	A2	10	62.0211	1.9801e+06	52661	ACT2
2	A2	11	62.2461	1.96864e+06	53006.5	ACT2
2	A2	12	62.471	1.95753e+06	53536	ACT2
2	A2	13	62.696	1943249	54124.4	ACT2
2	A2	14	62.921	1.92984e+06	54657.1	ACT2
2	A2	15	63.1459	1919234	55062.8	ACT2
2	A2	16	63.3709	1.90291e+06	55322.3	ACT2
2	A2	17	63.5959	1.89047e+06	55456.7	ACT2
2	A2	18	63.8209	1.87571e+06	55505.5	ACT2
2	A2	19	64.0458	1.86474e+06	55500.2	ACT2
2	A2	20	64.2708	1.85257e+06	55460.2	ACT2
2	A2	21	64.4958	1.83602e+06	55392.7	ACT2
2	A2	22	64.7207	1.82328e+06	55300.9	ACT2
2	A2	23	64.9457	1811001	55180.6	ACT2
2	A2	24	65.1707	1.80169e+06	55020.7	ACT2
2	A2	25	65.3956	1.78351e+06	54816.6	ACT2
2	A2	26	65.6206	1.77221e+06	54585.1	ACT2
2	A2	27	65.8456	1.75871e+06	54372.4	ACT2
2	A2	28	66.0705	1.746e+06	54235.6	ACT2
2	A2	29	66.2955	1.73437e+06	54205.6	ACT2
2	A2	30	66.5205	1.72341e+06	54260.1	ACT2
2	A2	31	66.7454	1.70699e+06	54322.4	ACT2
2	A2	32	66.9704	1.69664e+06	54295.1	ACT2
2	A2	33	67.1954	1.68239e+06	54105	ACT2
2	A2	34	67.4203	1.66956e+06	53742.2	ACT2
2	A2	35	67.6453	1.65393e+06	53269.2	ACT2
2	A2	36	67.8703	1.64536e+06	52799.6	ACT2
2	A2	37	68.0952	1.63319e+06	52457.8	ACT2
2	A2	38	68.3202	1.61781e+06	52327.8	ACT2
2	A2	39	68.5452	1.60975e+06	52425.3	ACT2
2	A2	40	68.7701	1.59626e+06	52688.9	ACT2
2	A2	41	68.9951	1.5856e+06	53009.3	ACT2
2	A2	42	69.2201	1568004	53279.2	ACT2
2	A2	43	69.445	1558860	53444.3	ACT2
2	A2	44	69.67	1.54372e+06	53519.1	ACT2
2	A2	45	69.895	1.53285e+06	53561.6	ACT2
2	A2	46	70.1199	1.51917e+06	53614.9	ACT2
2	A2	47	70.3449	1512020	53661.7	ACT2
2	A2	48	70.5699	1.49353e+06	53624.7	ACT2
2	A2	49	70.7949	1.48054e+06	53413.7	ACT2
2	A2	50	71.0198	1.46756e+06	52987.3	ACT2
2	A2	51	71.2448	1455809	52384.7	ACT2
2	A2	52	71.4698	1.44462e+06	51710.4	ACT2
2	A2	53	71.6947	1.43239e+06	51083.4	ACT2
2	A2	54	71.9197	1.42123e+06	50590	ACT2
2	A2	55	72.1447	1.40975e+06	50256.6	ACT2
2	A2	56	72.3696	1.3986e+06	50064.4	ACT2
2	A2	57	72.5946	1.38652e+06	49994.1	ACT2
2	A2	58	72.8196	1.37422e+06	49996.3	ACT2
2	A2	59	73.0445	1.36426e+06	50031.3	ACT2
2	A2	60	73.2695	1350981	50069	ACT2
2	A2	61	73.4945	1.33879e+06	50084.5	ACT2
2	A2	62	73.7194	1.32956e+06	50054.4	ACT2
2	A2	63	73.9444	1.31663e+06	49953.4	ACT2
2	A2	64	74.1694	1.30398e+06	49762.8	ACT2
2	A2	65	74.3943	1.29446e+06	49479.9	ACT2
2	A2	66	74.6193	1.28175e+06	49128.9	ACT2
2	A2	67	74.8443	1.27101e+06	48754.8	ACT2
2	A2	68	75.0692	1.26122e+06	48409.2	ACT2
2	A2	69	75.2942	1.25025e+06	48128.4	ACT2
2	A2	70	75.5192	1.23864e+06	47924.2	ACT2
2	A2	71	75.7441	1.22769e+06	47789.1	ACT2
2	A2	72	75.9691	1.21635e+06	47707.8	ACT2
2	A2	73	76.1941	1.20607e+06	47665.3	ACT2
2	A2	74	76.4191	1.19681e+06	47648.3	ACT2
2	A2	75	76.644	1.18311e+06	47644.2	ACT2
2	A2	76	76.869	1.17277e+06	47651.5	ACT2
2	A2	77	77.0939	1.16183e+06	47697.3	ACT2
2	A2	78	77.3189	1.15186e+06	47850.2	ACT2
2	A2	79	77.5439	1.14054e+06	48226.1	ACT2
2	A2	80	77.7689	1.13039e+06	48986	ACT2
2	A2	81	77.9938	1.11918e+06	50341.8	ACT2
2	A2	82	78.2188	1.1067e+06	52400.7	ACT2
2	A2	83	78.4438	1097011	55638	ACT2
2	A2	84	78.6687	1.08306e+06	60539.2	ACT2
2	A2	85	78.8937	1.07007e+06	67704.3	ACT2
2	A2	86	79.1187	1054727	77799	ACT2
2	A2	87	79.3436	1.0376e+06	91475.2	ACT2
2	A2	88	79.5686	1.01557e+06	109280	ACT2
2	A2	89	79.7936	985246	131590	ACT2
2	A2	90	80.0185	947537	158566	ACT2
2	A2	91	80.2435	901237	190081	ACT2
2	A2	92	80.4685	845625	225534	ACT2
2	A2	93	80.6934	782823	263500	ACT2
2	A2	94	80.9184	707746	301330	ACT2
2	A2	95	81.1434	615028	334974	ACT2
2	A2	96	81.3683	486414	359350	ACT2
2	A2	97	81.5933	353782	369395	ACT2
2	A2	98	81.8183	232110	361565	ACT2
2	A2	99	82.0432	131023	335196	ACT2
2	A2	100	82.2682	60753.4	293072	ACT2
2	A2	101	82.4932	28065.9	240882	ACT2
2	A2	102	82.7181	19447.8	185713	ACT2
2	A2	103	82.9431	16191.5	134187	ACT2
2	A2	104	83.1681	15926.9	90976.4	ACT2
2	A2	105	83.3931	14803.3	58160.4	ACT2
2	A2	106	83.618	13828.4	34149.8	ACT2
2	A2	107	83.843	14482.9	18560	ACT2
2	A2	108	84.068	14138.2	9559.02	ACT2
2	A2	109	84.2929	13739.1	4779.37	ACT2
2	A2	110	84.5179	13200.6	2411.73	ACT2
2	A2	111	84.7429	12230.1	1271.65	ACT2
2	A2	112	84.9678	12612.9	688.016	ACT2
2	A2	113	85.1928	12724.1	338.562	ACT2
2	A2	114	85.4178	12366.7	102.031	ACT2
2	A2	115	85.6427	12483.7	-49.4023	ACT2
2	A2	116	85.8677	12900.6	-117.148	ACT2
2	A2	117	86.0927	12640.7	-110.586	ACT2
2	A2	118	86.3176	12273.7	-57.7461	ACT2
2	A2	119	86.5426	12365	-0.503906	ACT2
2	A2	120	86.7676	11838	19.3242	ACT2
2	A2	121	86.9925	11874.2	-23.2812	ACT2
2	A2	122	87.2175	10830.2	-124.02	ACT2
2	A2	123	87.4425	11302.2	-248.031	ACT2
2	A2	124	87.6674	12694.7	-343.445	ACT2
2	A2	125	87.8924	11613.1	-365.367	ACT2
2	A2	126	88.1174	12365.7	-298.184	ACT2
2	A2	127	88.3423	11456.4	-163.223	ACT2
2	A2	128	88.5673	11455.1	-6.67578	ACT2
2	A2	129	88.7923	10521.8	124.453	ACT2
2	A2	130	89.0173	10782.8	203.137	ACT2
2	A2	131	89.2422	11726.7	227.613	ACT2
2	A2	132	89.4672	10278.3	211.039	ACT2
2	A2	133	89.6922	10378.5	166.371	ACT2
2	A2	134	89.9171	10123.3	98.7539	ACT2
2	A2	135	90.1421	10418.4	9.13281	ACT2
2	A2	136	90.3671	10060.9	-97.2969	ACT2
2	A2	137	90.592	9957.79	-206.75	ACT2
2	A2	138	90.817	10443.5	-300.691	ACT2
2	A2	139	91.042	10510.8	-364.77	ACT2
2	A2	140	91.2669	10106.5	-396.055	ACT2
2	A2	141	91.4919	10109.1	-403.277	ACT2
2	A2	142	91.7169	9547.92	-399.898	ACT2
2	A2	143	91.9418	10715.7	-395.062	ACT2
2	A2	144	92.1668	9854.04	-389.23	ACT2
2	A2	145	92.3918	10019.5	-377.203	ACT2
2	A2	146	92.6167	10239.9	-355.348	ACT2
2	A2	147	92.8417	9805.26	-326.836	ACT2
2	A2	148	93.0667	9910	-300.895	ACT2
2	A2	149	93.2916	9525.81	-286.949	ACT2
2	A2	150	93.5166	9816.2	-288.078	ACT2
2	A2	151	93.7416	9386.89	-298.621	ACT2
2	A2	152	93.9665	10521	-307.812	ACT2
2	A2	153	94.1915	9227.08	-306.859	ACT2
2	A2	154	94.4165	9306.48	-294.289	ACT2
2	A2	155	94.6414	9675.2	-275.551	ACT2
2	A2	156	94.8664	9587.57	-257.895	ACT2
3	A3	1	59.9964	2120464	48529.2	ACT2
3	A3	2	60.2214	2.11109e+06	49195.2	ACT2
3	A3	3	60.4463	2104811	49882.1	ACT2
3	A3	4	60.6713	2093614	50488	ACT2
3	A3	5	60.8963	2.08412e+06	50948.6	ACT2
3	A3	6	61.1212	2072162	51258.7	ACT2
3	A3	7	61.3462	2.06206e+06	51468.2	ACT2
3	A3	8	61.5712	2.04743e+06	51656.7	ACT2
3	A3	9	61.7961	2.03915e+06	51909.5	ACT2
3	A3	10	62.0211	2.02528e+06	52277.1	ACT2
3	A3	11	62.2461	2.01145e+06	52754.5	ACT2
3	A3	12	62.471	2.00327e+06	53272.6	ACT2
3	A3	13	62.696	1.9909e+06	53723.6	ACT2
3	A3	14	62.921	1976552	54011.9	ACT2
3	A3	15	63.1459	1.96148e+06	54099.9	ACT2
3	A3	16	63.3709	1.9492e+06	54026.8	ACT2
3	A3	17	63.5959	1.93735e+06	53886.2	ACT2
3	A3	18	63.8209	1.92423e+06	53785	ACT2
3	A3	19	64.0458	1.91097e+06	53809.5	ACT2
3	A3	20	64.2708	1.90049e+06	54008.3	ACT2
3	A3	21	64.4958	1885666	54389.5	ACT2
3	A3	22	64.7207	1875215	54925.4	ACT2
3	A3	23	64.9457	1.86041e+06	55551.5	ACT2
3	A3	24	65.1707	1.85111e+06	56177	ACT2
3	A3	25	65.3956	1.83434e+06	56700.8	ACT2
3	A3	26	65.6206	1.82178e+06	57033.8	ACT2
3	A3	27	65.8456	1.80747e+06	57125	ACT2
3	A3	28	66.0705	1.79465e+06	56974.9	ACT2
3	A3	29	66.2955	1.78177e+06	56636.5	ACT2
3	A3	30	66.5205	1.7628e+06	56196.9	ACT2
3	A3	31	66.7454	1.75686e+06	55745.6	ACT2
3	A3	32	66.9704	1.74072e+06	55342.7	ACT2
3	A3	33	67.1954	1.72941e+06	55010.9	ACT2
3	A3	34	67.4203	1.7159e+06	54752	ACT2
3	A3	35	67.6453	1.70207e+06	54579.9	ACT2
3	A3	36	67.8703	1.68808e+06	54530.4	ACT2
3	A3	37	68.0952	1.6799e+06	54641.7	ACT2
3	A3	38	68.3202	1.66496e+06	54916.5	ACT2
3	A3	39	68.5452	1.65224e+06	55295.5	ACT2
3	A3	40	68.7701	1.64081e+06	55671.9	ACT2
3	A3	41	68.9951	1.6245e+06	55935.8	ACT2
3	A3	42	69.2201	1.6121e+06	56025.2	ACT2
3	A3	43	69.445	1.5985e+06	55946.9	ACT2
3	A3	44	69.67	1.58517e+06	55754	ACT2
3	A3	45	69.895	1573061	55498.7	ACT2
3	A3	46	70.1199	1.56387e+06	55192.2	ACT2
3	A3	47	70.3449	1.5448e+06	54806.7	ACT2
3	A3	48	70.5699	1.53359e+06	54315.1	ACT2
3	A3	49	70.7949	1.52324e+06	53742.4	ACT2
3	A3	50	71.0198	1504077	53184.1	ACT2
3	A3	51	71.2448	1.49883e+06	52769.8	ACT2
3	A3	52	71.4698	1.48651e+06	52595.6	ACT2
3	A3	53	71.6947	1.47412e+06	52664.3	ACT2
3	A3	54	71.9197	1.4603e+06	52878.5	ACT2
3	A3	55	72.1447	1448601	53086.9	ACT2
3	A3	56	72.3696	1.43485e+06	53156.7	ACT2
3	A3	57	72.5946	1.42254e+06	53023.9	ACT2
3	A3	58	72.8196	1.41139e+06	52709.1	ACT2
3	A3	59	73.0445	1.39712e+06	52291.1	ACT2
3	A3	60	73.2695	1.38739e+06	51866.2	ACT2
3	A3	61	73.4945	1.37427e+06	51506.8	ACT2
3	A3	62	73.7194	1.36432e+06	51234.6	ACT2
3	A3	63	73.9444	1.35149e+06	51029.1	ACT2
3	A3	64	74.1694	1.34016e+06	50838.7	ACT2
3	A3	65	74.3943	1327234	50615.7	ACT2
3	A3	66	74.6193	1.31651e+06	50346.1	ACT2
3	A3	67	74.8443	1.30547e+06	50059.6	ACT2
3	A3	68	75.0692	1.29418e+06	49811.8	ACT2
3	A3	69	75.2942	1.283e+06	49650.9	ACT2
3	A3	70	75.5192	1.27287e+06	49591.5	ACT2
3	A3	71	75.7441	1.26083e+06	49605.3	ACT2
3	A3	72	75.9691	1.2481e+06	49636.5	ACT2
3	A3	73	76.1941	1237332	49630.1	ACT2
3	A3	74	76.4191	1.22681e+06	49556.2	ACT2
3	A3	75	76.644	1.21462e+06	49424.9	ACT2
3	A3	76	76.869	1.20216e+06	49289.2	ACT2
3	A3	77	77.0939	1.19242e+06	49235.3	ACT2
3	A3	78	77.3189	1.18232e+06	49366.4	ACT2
3	A3	79	77.5439	1.17111e+06	49791.4	ACT2
3	A3	80	77.7689	1.15855e+06	50629.2	ACT2
3	A3	81	77.9938	1.14859e+06	52028.2	ACT2
3	A3	82	78.2188	1.13424e+06	54222	ACT2
3	A3	83	78.4438	1.12503e+06	57616.1	ACT2
3	A3	84	78.6687	1.10997e+06	62756.9	ACT2
3	A3	85	78.8937	1.09931e+06	70327.7	ACT2
3	A3	86	79.1187	1.08182e+06	81085.6	ACT2
3	A3	87	79.3436	1062896	95769.3	ACT2
3	A3	88	79.5686	1.04191e+06	114998	ACT2
3	A3	89	79.7936	1.01493e+06	139181	ACT2
3	A3	90	80.0185	972623	168446	ACT2
3	A3	91	80.2435	926931	202547	ACT2
3	A3	92	80.4685	870838	240679	ACT2
3	A3	93	80.6934	803136	281146	ACT2
3	A3	94	80.9184	728304	320975	ACT2
3	A3	95	81.1434	635972	355739	ACT2
3	A3	96	81.3683	509767	379965	ACT2
3	A3	97	81.5933	374177	388284	ACT2
3	A3	98	81.8183	249776	377093	ACT2
3	A3	99	82.0432	151885	346053	ACT2
3	A3	100	82.2682	91488.7	298668	ACT2
3	A3	101	82.4932	67992.5	241541	ACT2
3	A3	102	82.7181	61434.8	182558	ACT2
3	A3	103	82.9431	60797.3	128753	ACT2
3	A3	104	83.1681	59994.7	84734.1	ACT2
3	A3	105	83.3931	57903.7	52164.5	ACT2
3	A3	106	83.618	58357.2	29776.8	ACT2
3	A3	107	83.843	57259	15998.3	ACT2
3	A3	108	84.068	57529.6	8205.23	ACT2
3	A3	109	84.2929	57082.6	4107.48	ACT2
3	A3	110	84.5179	56297.5	2063.7	ACT2
3	A3	111	84.7429	55923.9	1063.43	ACT2
3	A3	112	84.9678	56904.9	561.938	ACT2
3	A3	113	85.1928	57026.4	296.812	ACT2
3	A3	114	85.4178	55484.2	150.434	ACT2
3	A3	115	85.6427	56068.1	71.6445	ACT2
3	A3	116	85.8677	56246.7	41.6289	ACT2
3	A3	117	86.0927	55327.8	60.7422	ACT2
3	A3	118	86.3176	56138.4	137.473	ACT2
3	A3	119	86.5426	56253.4	273.805	ACT2
3	A3	120	86.7676	55633.5	452.363	ACT2
3	A3	121	86.9925	54972	634.215	ACT2
3	A3	122	87.2175	54563	770.457	ACT2
3	A3	123	87.4425	54361.4	821.602	ACT2
3	A3	124	87.6674	52854.2	774.199	ACT2
3	A3	125	87.8924	54414.3	646.125	ACT2
3	A3	126	88.1174	52899	479.273	ACT2
3	A3	127	88.3423	53933.1	324.215	ACT2
3	A3	128	88.5673	52602.9	223.73	ACT2
3	A3	129	88.7923	54061.8	200.027	ACT2
3	A3	130	89.0173	52993.2	248.266	ACT2
3	A3	131	89.2422	52725.3	338.367	ACT2
3	A3	132	89.4672	52252.1	425.91	ACT2
3	A3	133	89.6922	51793.7	469.418	ACT2
3	A3	134	89.9171	51807.7	446.965	ACT2
3	A3	135	90.1421	51738.1	363.535	ACT2
3	A3	136	90.3671	51444.5	245.574	ACT2
3	A3	137	90.592	52215.5	126.984	ACT2
3	A3	138	90.817	51014.6	36.0391	ACT2
3	A3	139	91.042	51432.9	-10.1172	ACT2
3	A3	140	91.2669	51379.1	-3.99609	ACT2
3	A3	141	91.4919	51169.3	53.7031	ACT2
3	A3	142	91.7169	51523.7	150.715	ACT2
3	A3	143	91.9418	51546.7	258.625	ACT2
3	A3	144	92.1668	49331.3	337.305	ACT2
3	A3	145	92.3918	49277.2	352.992	ACT2
3	A3	146	92.6167	50326.8	300.684	ACT2
3	A3	147	92.8417	50874.9	212.215	ACT2
3	A3	148	93.0667	49371	139.57	ACT2
3	A3	149	93.2916	50793.3	122.668	ACT2
3	A3	150	93.5166	49754.6	164.457	ACT2
3	A3	151	93.7416	48359.4	231.105	ACT2
3	A3	152	93.9665	49163.7	275.789	ACT2
3	A3	153	94.1915	48816.8	268.02	ACT2
3	A3	154	94.4165	48986	209.023	ACT2
3	A3	155	94.6414	48599	125.473	ACT2
3	A3	156	94.8664	49355.4	49.6562	ACT2
4	A4	1	59.9964	2164073	51039.2	ACT2
4	A4	2	60.2214	2152620	51630	ACT2
4	A4	3	60.4463	2.14553e+06	52230.6	ACT2
4	A4	4	60.6713	2.13676e+06	52790.6	ACT2
4	A4	5	60.8963	2124515	53301.8	ACT2
4	A4	6	61.1212	2.11019e+06	53760.8	ACT2
4	A4	7	61.3462	2.10087e+06	54165.9	ACT2
4	A4	8	61.5712	2.09172e+06	54511.6	ACT2
4	A4	9	61.7961	2.07589e+06	54797.7	ACT2
4	A4	10	62.0211	2.06029e+06	55042.6	ACT2
4	A4	11	62.2461	2.04465e+06	55274.6	ACT2
4	A4	12	62.471	2.04149e+06	55512.9	ACT2
4	A4	13	62.696	2.02456e+06	55756	ACT2
4	A4	14	62.921	2.00632e+06	55992.8	ACT2
4	A4	15	63.1459	1.99639e+06	56216.9	ACT2
4	A4	16	63.3709	1.98097e+06	56430	ACT2
4	A4	17	63.5959	1.97303e+06	56627.1	ACT2
4	A4	18	63.8209	1.95134e+06	56784.8	ACT2
4	A4	19	64.0458	1.9418e+06	56861.6	ACT2
4	A4	20	64.2708	1.92914e+06	56811	ACT2
4	A4	21	64.4958	1.91249e+06	56608.3	ACT2
4	A4	22	64.7207	1.9017e+06	56271.6	ACT2
4	A4	23	64.9457	1.88371e+06	55862.7	ACT2
4	A4	24	65.1707	1.8716e+06	55465.3	ACT2
4	A4	25	65.3956	1.86242e+06	55144.5	ACT2
4	A4	26	65.6206	1.84915e+06	54925.9	ACT2
4	A4	27	65.8456	1.83204e+06	54801	ACT2
4	A4	28	66.0705	1.82041e+06	54760.7	ACT2
4	A4	29	66.2955	1.81135e+06	54815.2	ACT2
4	A4	30	66.5205	1.79139e+06	54983.9	ACT2
4	A4	31	66.7454	1781501	55260.7	ACT2
4	A4	32	66.9704	1.77305e+06	55584.3	ACT2
4	A4	33	67.1954	1.7567e+06	55846.2	ACT2
4	A4	34	67.4203	1.74123e+06	55942.6	ACT2
4	A4	35	67.6453	1.72571e+06	55833.1	ACT2
4	A4	36	67.8703	1.71499e+06	55565.5	ACT2
4	A4	37	68.0952	1.70256e+06	55243.6	ACT2
4	A4	38	68.3202	1688020	54965.1	ACT2
4	A4	39	68.5452	1.67553e+06	54769.5	ACT2
4	A4	40	68.7701	1.66547e+06	54633.1	ACT2
4	A4	41	68.9951	1.64908e+06	54500	ACT2
4	A4	42	69.2201	1.63461e+06	54329.1	ACT2
4	A4	43	69.445	1.62401e+06	54118.5	ACT2
4	A4	44	69.67	1.61051e+06	53893.6	ACT2
4	A4	45	69.895	1.60081e+06	53682.6	ACT2
4	A4	46	70.1199	1.58565e+06	53497.1	ACT2
4	A4	47	70.3449	1.57041e+06	53339.4	ACT2
4	A4	48	70.5699	1.56199e+06	53216.8	ACT2
4	A4	49	70.7949	1.54701e+06	53143.8	ACT2
4	A4	50	71.0198	1.53448e+06	53126.5	ACT2
4	A4	51	71.2448	1.52456e+06	53143.2	ACT2
4	A4	52	71.4698	1.50976e+06	53145.6	ACT2
4	A4	53	71.6947	1.49601e+06	53081.1	ACT2
4	A4	54	71.9197	1.48219e+06	52920.2	ACT2
4	A4	55	72.1447	1.47311e+06	52663.9	ACT2
4	A4	56	72.3696	1462075	52330.3	ACT2
4	A4	57	72.5946	1.44607e+06	51939.1	ACT2
4	A4	58	72.8196	1.43419e+06	51481.2	ACT2
4	A4	59	73.0445	1.42348e+06	51016.6	ACT2
4	A4	60	73.2695	1.41106e+06	50609.3	ACT2
4	A4	61	73.4945	1.3994e+06	50323	ACT2
4	A4	62	73.7194	1.39037e+06	50192.4	ACT2
4	A4	63	73.9444	1.37627e+06	50196.4	ACT2
4	A4	64	74.1694	1.36515e+06	50259.5	ACT2
4	A4	65	74.3943	1.35381e+06	50284.3	ACT2
4	A4	66	74.6193	1.34035e+06	50192.4	ACT2
4	A4	67	74.8443	1.32968e+06	49957.7	ACT2
4	A4	68	75.0692	1.31851e+06	49615.1	ACT2
4	A4	69	75.2942	1305789	49243.3	ACT2
4	A4	70	75.5192	1.2968e+06	48929.7	ACT2
4	A4	71	75.7441	1.28466e+06	48732.8	ACT2
4	A4	72	75.9691	1.27521e+06	48660.5	ACT2
4	A4	73	76.1941	1.26209e+06	48674.6	ACT2
4	A4	74	76.4191	1.24955e+06	48719.5	ACT2
4	A4	75	76.644	1.23961e+06	48758.4	ACT2
4	A4	76	76.869	1.2284e+06	48799.4	ACT2
4	A4	77	77.0939	1.21654e+06	48894.3	ACT2
4	A4	78	77.3189	1.20615e+06	49127	ACT2
4	A4	79	77.5439	1.19437e+06	49601	ACT2
4	A4	80	77.7689	1.18374e+06	50445.4	ACT2
4	A4	81	77.9938	1.1711e+06	51843	ACT2
4	A4	82	78.2188	1.16023e+06	53912.1	ACT2
4	A4	83	78.4438	1.14664e+06	57124.5	ACT2
4	A4	84	78.6687	1.13521e+06	61999.3	ACT2
4	A4	85	78.8937	1.12141e+06	69173	ACT2
4	A4	86	79.1187	1.1048e+06	79349.3	ACT2
4	A4	87	79.3436	1.08774e+06	93219	ACT2
4	A4	88	79.5686	1.06469e+06	111378	ACT2
4	A4	89	79.7936	1.03419e+06	134266	ACT2
4	A4	90	80.0185	995824	162115	ACT2
4	A4	91	80.2435	949103	194851	ACT2
4	A4	92	80.4685	891782	231878	ACT2
4	A4	93	80.6934	826714	271692	ACT2
4	A4	94	80.9184	749340	311477	ACT2
4	A4	95	81.1434	650767	346938	ACT2
4	A4	96	81.3683	517959	372723	ACT2
4	A4	97	81.5933	379706	383532	ACT2
4	A4	98	81.8183	252961	375678	ACT2
4	A4	99	82.0432	146770	348483	ACT2
4	A4	100	82.2682	74815.7	304849	ACT2
4	A4	101	82.4932	40257.4	250684	ACT2
4	A4	102	82.7181	29733.2	193332	ACT2
4	A4	103	82.9431	25550.2	139667	ACT2
4	A4	104	83.1681	26492.5	94559.4	ACT2
4	A4	105	83.3931	24952.7	60209.5	ACT2
4	A4	106	83.618	24844.1	35195.8	ACT2
4	A4	107	83.843	25392.5	18956.9	ACT2
4	A4	108	84.068	24206	9556.04	ACT2
4	A4	109	84.2929	24509.9	4568.53	ACT2
4	A4	110	84.5179	23467.8	2139.17	ACT2
4	A4	111	84.7429	24798.7	1051.41	ACT2
4	A4	112	84.9678	23529.7	603.754	ACT2
4	A4	113	85.1928	24440	433.816	ACT2
4	A4	114	85.4178	22421.7	372.125	ACT2
4	A4	115	85.6427	23125.5	349.156	ACT2
4	A4	116	85.8677	23222.2	343.477	ACT2
4	A4	117	86.0927	23786.4	352.164	ACT2
4	A4	118	86.3176	22092	372.977	ACT2
4	A4	119	86.5426	22229.2	396.23	ACT2
4	A4	120	86.7676	22772.4	405.977	ACT2
4	A4	121	86.9925	21812.3	386.879	ACT2
4	A4	122	87.2175	21867.7	331.625	ACT2
4	A4	123	87.4425	21038.6	245.395	ACT2
4	A4	124	87.6674	21512.8	145.535	ACT2
4	A4	125	87.8924	21857.7	56.0664	ACT2
4	A4	126	88.1174	21277.1	-1.41797	ACT2
4	A4	127	88.3423	21325	-16.582	ACT2
4	A4	128	88.5673	21174.1	4.92188	ACT2
4	A4	129	88.7923	21061.1	42.5742	ACT2
4	A4	130	89.0173	20956.3	67.2266	ACT2
4	A4	131	89.2422	20460.5	51.2227	ACT2
4	A4	132	89.4672	19959.1	-19.6289	ACT2
4	A4	133	89.6922	20473.5	-136.52	ACT2
4	A4	134	89.9171	20370.7	-266.984	ACT2
4	A4	135	90.1421	21503.4	-366.871	ACT2
4	A4	136	90.3671	20402.3	-400.805	ACT2
4	A4	137	90.592	20882.5	-359.844	ACT2
4	A4	138	90.817	20696.5	-265.691	ACT2
4	A4	139	91.042	19925.8	-158.891	ACT2
4	A4	140	91.2669	20063.7	-78.5	ACT2
4	A4	141	91.4919	20313.5	-44.6367	ACT2
4	A4	142	91.7169	19089.8	-52.6641	ACT2
4	A4	143	91.9418	21060.2	-79.9297	ACT2
4	A4	144	92.1668	19661.5	-99.6758	ACT2
4	A4	145	92.3918	19670	-93.6016	ACT2
4	A4	146	92.6167	19271.9	-57.4258	ACT2
4	A4	147	92.8417	20590.8	0.25	ACT2
4	A4	148	93.0667	18938.2	61.9727	ACT2
4	A4	149	93.2916	18763	105.531	ACT2
4	A4	150	93.5166	19558.7	108.941	ACT2
4	A4	151	93.7416	18414.9	57.4922	ACT2
4	A4	152	93.9665	18257.2	-48.543	ACT2
4	A4	153	94.1915	19117.2	-190.59	ACT2
4	A4	154	94.4165	19179.5	-336.977	ACT2
4	A4	155	94.6414	20083.2	-455.871	ACT2
4	A4	156	94.8664	18420.9	-529.07	ACT2
5	A5	1	59.997	2.20841e+06	53946	EVD-GAG
5	A5	2	60.2219	2.19925e+06	54645.6	EVD-GAG
5	A5	3	60.4469	2.1859e+06	55427.5	EVD-GAG
5	A5	4	60.6718	2.17845e+06	56200.3	EVD-GAG
5	A5	5	60.8967	2.1691e+06	56875.7	EVD-GAG
5	A5	6	61.1217	2.15298e+06	57387.2	EVD-GAG
5	A5	7	61.3466	2140971	57708.9	EVD-GAG
5	A5	8	61.5715	2.12825e+06	57859.3	EVD-GAG
5	A5	9	61.7965	2.11189e+06	57899.9	EVD-GAG
5	A5	10	62.0214	2.0998e+06	57913.8	EVD-GAG
5	A5	11	62.2463	2.08324e+06	57988.7	EVD-GAG
5	A5	12	62.4713	2.07423e+06	58192	EVD-GAG
5	A5	13	62.6962	2.05813e+06	58560.3	EVD-GAG
5	A5	14	62.9212	2.04314e+06	59088.5	EVD-GAG
5	A5	15	63.1461	2.0293e+06	59719.1	EVD-GAG
5	A5	16	63.371	2.0154e+06	60331.4	EVD-GAG
5	A5	17	63.596	2.00412e+06	60760.8	EVD-GAG
5	A5	18	63.8209	1.98397e+06	60853.2	EVD-GAG
5	A5	19	64.0458	1.97042e+06	60540	EVD-GAG
5	A5	20	64.2708	1.95497e+06	59892.1	EVD-GAG
5	A5	21	64.4957	1.93657e+06	59109.4	EVD-GAG
5	A5	22	64.7206	1926387	58444.9	EVD-GAG
5	A5	23	64.9456	1.91158e+06	58100.7	EVD-GAG
5	A5	24	65.1705	1902826	58149.6	EVD-GAG
5	A5	25	65.3954	1.88577e+06	58528	EVD-GAG
5	A5	26	65.6204	1.87122e+06	59084.3	EVD-GAG
5	A5	27	65.8453	1.85934e+06	59656	EVD-GAG
5	A5	28	66.0702	1.84137e+06	60129.4	EVD-GAG
5	A5	29	66.2952	1.82847e+06	60459	EVD-GAG
5	A5	30	66.5201	1.8136e+06	60651.4	EVD-GAG
5	A5	31	66.7451	1797721	60734.8	EVD-GAG
5	A5	32	66.97	1.78506e+06	60727.6	EVD-GAG
5	A5	33	67.1949	1.76968e+06	60626.9	EVD-GAG
5	A5	34	67.4199	1.75486e+06	60414.6	EVD-GAG
5	A5	35	67.6448	1.73998e+06	60075.7	EVD-GAG
5	A5	36	67.8697	1.72476e+06	59614.3	EVD-GAG
5	A5	37	68.0947	1.71253e+06	59062.8	EVD-GAG
5	A5	38	68.3196	1.69597e+06	58478.4	EVD-GAG
5	A5	39	68.5445	1.68365e+06	57931.9	EVD-GAG
5	A5	40	68.7695	1.66983e+06	57488.2	EVD-GAG
5	A5	41	68.9944	1.65454e+06	57188	EVD-GAG
5	A5	42	69.2193	1.64384e+06	57031	EVD-GAG
5	A5	43	69.4443	1.63258e+06	56980.2	EVD-GAG
5	A5	44	69.6692	1.61292e+06	56984.5	EVD-GAG
5	A5	45	69.8941	1.59965e+06	57003.8	EVD-GAG
5	A5	46	70.1191	1.59089e+06	57021.3	EVD-GAG
5	A5	47	70.344	1575270	57030.5	EVD-GAG
5	A5	48	70.5689	1.55938e+06	57019.8	EVD-GAG
5	A5	49	70.7939	1.54703e+06	56963.5	EVD-GAG
5	A5	50	71.0188	1.53377e+06	56836	EVD-GAG
5	A5	51	71.2438	1.51857e+06	56635.6	EVD-GAG
5	A5	52	71.4687	1.50615e+06	56401.4	EVD-GAG
5	A5	53	71.6936	1490556	56211.4	EVD-GAG
5	A5	54	71.9186	1.47931e+06	56149.5	EVD-GAG
5	A5	55	72.1435	1467036	56253.7	EVD-GAG
5	A5	56	72.3684	1.45686e+06	56477.5	EVD-GAG
5	A5	57	72.5934	1.43849e+06	56693.4	EVD-GAG
5	A5	58	72.8183	1.42331e+06	56751.7	EVD-GAG
5	A5	59	73.0432	1.41094e+06	56557.5	EVD-GAG
5	A5	60	73.2682	1.39784e+06	56119.2	EVD-GAG
5	A5	61	73.4931	1.38394e+06	55537.2	EVD-GAG
5	A5	62	73.718	1.37295e+06	54940.8	EVD-GAG
5	A5	63	73.943	1.35983e+06	54427.8	EVD-GAG
5	A5	64	74.1679	1.34863e+06	54031.6	EVD-GAG
5	A5	65	74.3928	1.33307e+06	53731.5	EVD-GAG
5	A5	66	74.6178	1.32259e+06	53489.9	EVD-GAG
5	A5	67	74.8427	1.30973e+06	53283.9	EVD-GAG
5	A5	68	75.0676	1.2967e+06	53117.1	EVD-GAG
5	A5	69	75.2926	1286040	53004.1	EVD-GAG
5	A5	70	75.5175	1.27266e+06	52951	EVD-GAG
5	A5	71	75.7425	1261056	52948.1	EVD-GAG
5	A5	72	75.9674	1.24817e+06	52990.4	EVD-GAG
5	A5	73	76.1923	1.2339e+06	53116.9	EVD-GAG
5	A5	74	76.4173	1.22273e+06	53451.4	EVD-GAG
5	A5	75	76.6422	1.21119e+06	54223.4	EVD-GAG
5	A5	76	76.8671	1.19912e+06	55765.1	EVD-GAG
5	A5	77	77.0921	1.18649e+06	58493.9	EVD-GAG
5	A5	78	77.317	1.17441e+06	62881.4	EVD-GAG
5	A5	79	77.5419	1.15963e+06	69443	EVD-GAG
5	A5	80	77.7669	1.1434e+06	78718.9	EVD-GAG
5	A5	81	77.9918	1.12639e+06	91224.4	EVD-GAG
5	A5	82	78.2167	1.10447e+06	107367	EVD-GAG
5	A5	83	78.4417	1.07489e+06	127342	EVD-GAG
5	A5	84	78.6666	1.04539e+06	151050	EVD-GAG
5	A5	85	78.8915	1003385	178114	EVD-GAG
5	A5	86	79.1165	949285	207980	EVD-GAG
5	A5	87	79.3414	882256	240019	EVD-GAG
5	A5	88	79.5663	819695	273465	EVD-GAG
5	A5	89	79.7913	759709	307072	EVD-GAG
5	A5	90	80.0162	680558	338609	EVD-GAG
5	A5	91	80.2412	579968	364554	EVD-GAG
5	A5	92	80.4661	463116	380394	EVD-GAG
5	A5	93	80.691	340144	381686	EVD-GAG
5	A5	94	80.916	223942	365574	EVD-GAG
5	A5	95	81.1409	127488	332107	EVD-GAG
5	A5	96	81.3658	63803.4	284688	EVD-GAG
5	A5	97	81.5908	39088.6	229367	EVD-GAG
5	A5	98	81.8157	31930.4	173216	EVD-GAG
5	A5	99	82.0406	28664.6	122460	EVD-GAG
5	A5	100	82.2656	27120.3	81109	EVD-GAG
5	A5	101	82.4905	25488	50538	EVD-GAG
5	A5	102	82.7154	24579.9	29929.7	EVD-GAG
5	A5	103	82.9404	22649.3	17127.5	EVD-GAG
5	A5	104	83.1653	23131.7	9731.38	EVD-GAG
5	A5	105	83.3902	21016.3	5676.26	EVD-GAG
5	A5	106	83.6152	20849.6	3493	EVD-GAG
5	A5	107	83.8401	21112.3	2285.31	EVD-GAG
5	A5	108	84.065	20077.4	1574.55	EVD-GAG
5	A5	109	84.29	20711.8	1130.15	EVD-GAG
5	A5	110	84.5149	20147.4	844.426	EVD-GAG
5	A5	111	84.7399	18971.4	661.875	EVD-GAG
5	A5	112	84.9648	19484.7	547.516	EVD-GAG
5	A5	113	85.1897	19949.8	474.703	EVD-GAG
5	A5	114	85.4147	18850.9	420.23	EVD-GAG
5	A5	115	85.6396	18671.5	364.094	EVD-GAG
5	A5	116	85.8645	18283.4	293.898	EVD-GAG
5	A5	117	86.0895	18281.7	210.582	EVD-GAG
5	A5	118	86.3144	17848.3	129.047	EVD-GAG
5	A5	119	86.5393	18400.4	69.7422	EVD-GAG
5	A5	120	86.7643	18251.2	44.7773	EVD-GAG
5	A5	121	86.9892	18059.1	47.6914	EVD-GAG
5	A5	122	87.2141	17670.9	54.5508	EVD-GAG
5	A5	123	87.4391	17077.3	36.4727	EVD-GAG
5	A5	124	87.664	16842.5	-24.5703	EVD-GAG
5	A5	125	87.8889	17301.9	-126.742	EVD-GAG
5	A5	126	88.1139	17095.3	-250.77	EVD-GAG
5	A5	127	88.3388	16722.5	-370.082	EVD-GAG
5	A5	128	88.5638	18016.7	-460.477	EVD-GAG
5	A5	129	88.7887	16232.1	-504.094	EVD-GAG
5	A5	130	89.0136	16906.8	-489.332	EVD-GAG
5	A5	131	89.2386	18105.7	-412.672	EVD-GAG
5	A5	132	89.4635	17132	-285.219	EVD-GAG
5	A5	133	89.6884	16613	-138.672	EVD-GAG
5	A5	134	89.9134	16549	-21.4062	EVD-GAG
5	A5	135	90.1383	15611.8	19.2773	EVD-GAG
5	A5	136	90.3632	15970.9	-38.9844	EVD-GAG
5	A5	137	90.5882	15607.9	-178.496	EVD-GAG
5	A5	138	90.8131	16477.1	-346.625	EVD-GAG
5	A5	139	91.038	16445	-479.707	EVD-GAG
5	A5	140	91.263	17019.3	-532.375	EVD-GAG
5	A5	141	91.4879	15635.6	-495.973	EVD-GAG
5	A5	142	91.7128	16361.4	-396.961	EVD-GAG
5	A5	143	91.9378	15973.3	-279.234	EVD-GAG
5	A5	144	92.1627	15369.8	-182.797	EVD-GAG
5	A5	145	92.3876	15671.6	-130.855	EVD-GAG
5	A5	146	92.6126	15856.1	-129.109	EVD-GAG
5	A5	147	92.8375	15245.9	-172.152	EVD-GAG
5	A5	148	93.0625	14840.7	-249.445	EVD-GAG
5	A5	149	93.2874	15311.2	-347.293	EVD-GAG
5	A5	150	93.5123	15527.8	-449.055	EVD-GAG
5	A5	151	93.7373	16019.6	-537.004	EVD-GAG
5	A5	152	93.9622	14159.5	-596.48	EVD-GAG
5	A5	153	94.1871	16181.3	-619.883	EVD-GAG
5	A5	154	94.4121	16039.4	-608.738	EVD-GAG
5	A5	155	94.637	15341.4	-573.586	EVD-GAG
5	A5	156	94.8619	14450	-531.488	EVD-GAG
6	A6	1	59.997	2.23173e+06	56081.5	EVD-GAG
6	A6	2	60.2219	2.22123e+06	56954.9	EVD-GAG
6	A6	3	60.4469	2217167	57777.1	EVD-GAG
6	A6	4	60.6718	2.20189e+06	58338.6	EVD-GAG
6	A6	5	60.8967	2.18845e+06	58528.5	EVD-GAG
6	A6	6	61.1217	2.177e+06	58392.2	EVD-GAG
6	A6	7	61.3466	2160435	58103.8	EVD-GAG
6	A6	8	61.5715	2.1448e+06	57872.4	EVD-GAG
6	A6	9	61.7965	2.14019e+06	57848.7	EVD-GAG
6	A6	10	62.0214	2.12385e+06	58082.2	EVD-GAG
6	A6	11	62.2463	2106669	58536.2	EVD-GAG
6	A6	12	62.4713	2.09683e+06	59122.7	EVD-GAG
6	A6	13	62.6962	2082071	59738.7	EVD-GAG
6	A6	14	62.9212	2.06613e+06	60283.5	EVD-GAG
6	A6	15	63.1461	2.05487e+06	60673	EVD-GAG
6	A6	16	63.371	2.03699e+06	60860.1	EVD-GAG
6	A6	17	63.596	2.0226e+06	60852.2	EVD-GAG
6	A6	18	63.8209	2006733	60710.7	EVD-GAG
6	A6	19	64.0458	1.99405e+06	60532.2	EVD-GAG
6	A6	20	64.2708	1978529	60413.4	EVD-GAG
6	A6	21	64.4957	1.96456e+06	60418.4	EVD-GAG
6	A6	22	64.7206	1.95079e+06	60560.9	EVD-GAG
6	A6	23	64.9456	1.93762e+06	60802.3	EVD-GAG
6	A6	24	65.1705	1.92162e+06	61069.3	EVD-GAG
6	A6	25	65.3954	1908343	61279	EVD-GAG
6	A6	26	65.6204	1891722	61370.6	EVD-GAG
6	A6	27	65.8453	1.87921e+06	61332.4	EVD-GAG
6	A6	28	66.0702	1863697	61210.8	EVD-GAG
6	A6	29	66.2952	1.8452e+06	61094.3	EVD-GAG
6	A6	30	66.5201	1.83619e+06	61068.1	EVD-GAG
6	A6	31	66.7451	1819204	61162.5	EVD-GAG
6	A6	32	66.97	1.80943e+06	61326.2	EVD-GAG
6	A6	33	67.1949	1.78947e+06	61446.7	EVD-GAG
6	A6	34	67.4199	1.7764e+06	61412.1	EVD-GAG
6	A6	35	67.6448	1761276	61172.2	EVD-GAG
6	A6	36	67.8697	1.74571e+06	60760.1	EVD-GAG
6	A6	37	68.0947	1.7309e+06	60270.4	EVD-GAG
6	A6	38	68.3196	1.72007e+06	59806.2	EVD-GAG
6	A6	39	68.5445	1.70459e+06	59437.4	EVD-GAG
6	A6	40	68.7695	1689857	59190.6	EVD-GAG
6	A6	41	68.9944	1677458	59065.9	EVD-GAG
6	A6	42	69.2193	1.65971e+06	59054.3	EVD-GAG
6	A6	43	69.4443	1.65122e+06	59143.6	EVD-GAG
6	A6	44	69.6692	1.63653e+06	59308.2	EVD-GAG
6	A6	45	69.8941	1.61849e+06	59504.5	EVD-GAG
6	A6	46	70.1191	1.60813e+06	59674.1	EVD-GAG
6	A6	47	70.344	1592674	59756.5	EVD-GAG
6	A6	48	70.5689	1.57712e+06	59704.3	EVD-GAG
6	A6	49	70.7939	1.56368e+06	59490.7	EVD-GAG
6	A6	50	71.0188	1550667	59120.2	EVD-GAG
6	A6	51	71.2438	1.53339e+06	58632.8	EVD-GAG
6	A6	52	71.4687	1.51976e+06	58099.7	EVD-GAG
6	A6	53	71.6936	1.51025e+06	57602.6	EVD-GAG
6	A6	54	71.9186	1.49491e+06	57202.6	EVD-GAG
6	A6	55	72.1435	1.48289e+06	56917	EVD-GAG
6	A6	56	72.3684	1.46704e+06	56720.6	EVD-GAG
6	A6	57	72.5934	1.4552e+06	56564.8	EVD-GAG
6	A6	58	72.8183	1.44264e+06	56399.4	EVD-GAG
6	A6	59	73.0432	1.42853e+06	56185.8	EVD-GAG
6	A6	60	73.2682	1.41469e+06	55901.8	EVD-GAG
6	A6	61	73.4931	1.4018e+06	55546.5	EVD-GAG
6	A6	62	73.718	1.3897e+06	55146.6	EVD-GAG
6	A6	63	73.943	1.376e+06	54757.3	EVD-GAG
6	A6	64	74.1679	1.36442e+06	54445.4	EVD-GAG
6	A6	65	74.3928	1352334	54264.1	EVD-GAG
6	A6	66	74.6178	1.3413e+06	54224.5	EVD-GAG
6	A6	67	74.8427	1.32702e+06	54288.1	EVD-GAG
6	A6	68	75.0676	1.31503e+06	54382.2	EVD-GAG
6	A6	69	75.2926	1.30034e+06	54436.8	EVD-GAG
6	A6	70	75.5175	1290209	54419.3	EVD-GAG
6	A6	71	75.7425	1.27609e+06	54354	EVD-GAG
6	A6	72	75.9674	1.26304e+06	54319.2	EVD-GAG
6	A6	73	76.1923	1.25305e+06	54430.7	EVD-GAG
6	A6	74	76.4173	1.2392e+06	54834	EVD-GAG
6	A6	75	76.6422	1.22658e+06	55711.4	EVD-GAG
6	A6	76	76.8671	1.21476e+06	57311.1	EVD-GAG
6	A6	77	77.0921	1.20062e+06	59982.7	EVD-GAG
6	A6	78	77.317	1.18829e+06	64194.7	EVD-GAG
6	A6	79	77.5419	1.17474e+06	70524.1	EVD-GAG
6	A6	80	77.7669	1.15935e+06	79600.9	EVD-GAG
6	A6	81	77.9918	1.14208e+06	92019.9	EVD-GAG
6	A6	82	78.2167	1.11908e+06	108229	EVD-GAG
6	A6	83	78.4417	1.09163e+06	128423	EVD-GAG
6	A6	84	78.6666	1060770	152486	EVD-GAG
6	A6	85	78.8915	1.02076e+06	180017	EVD-GAG
6	A6	86	79.1165	964287	210459	EVD-GAG
6	A6	87	79.3414	899445	243206	EVD-GAG
6	A6	88	79.5663	836772	277545	EVD-GAG
6	A6	89	79.7913	775346	312305	EVD-GAG
6	A6	90	80.0162	698140	345317	EVD-GAG
6	A6	91	80.2412	597289	373069	EVD-GAG
6	A6	92	80.4661	479493	390954	EVD-GAG
6	A6	93	80.691	355271	394311	EVD-GAG
6	A6	94	80.916	235832	379961	EVD-GAG
6	A6	95	81.1409	136764	347589	EVD-GAG
6	A6	96	81.3658	66747.7	300311	EVD-GAG
6	A6	97	81.5908	35373.1	244066	EVD-GAG
6	A6	98	81.8157	27371	186045	EVD-GAG
6	A6	99	82.0406	23994.2	132802	EVD-GAG
6	A6	100	82.2656	21847.3	88774.4	EVD-GAG
6	A6	101	82.4905	19443.9	55720.1	EVD-GAG
6	A6	102	82.7154	18970.3	33076.4	EVD-GAG
6	A6	103	82.9404	17804.4	18833.6	EVD-GAG
6	A6	104	83.1653	18325.1	10545.3	EVD-GAG
6	A6	105	83.3902	16520.7	6013.76	EVD-GAG
6	A6	106	83.6152	14955.1	3612.75	EVD-GAG
6	A6	107	83.8401	14952.1	2315.27	EVD-GAG
6	A6	108	84.065	14430.4	1562.93	EVD-GAG
6	A6	109	84.29	16082.7	1093.27	EVD-GAG
6	A6	110	84.5149	14340.7	792.258	EVD-GAG
6	A6	111	84.7399	13212.9	599.246	EVD-GAG
6	A6	112	84.9648	14238.9	464.434	EVD-GAG
6	A6	113	85.1897	13862.9	342.309	EVD-GAG
6	A6	114	85.4147	12694.4	200.523	EVD-GAG
6	A6	115	85.6396	12729.1	28.957	EVD-GAG
6	A6	116	85.8645	12159.4	-158.508	EVD-GAG
6	A6	117	86.0895	13637.5	-330.996	EVD-GAG
6	A6	118	86.3144	12239.4	-454.562	EVD-GAG
6	A6	119	86.5393	12865.1	-507.652	EVD-GAG
6	A6	120	86.7643	12856.7	-491.551	EVD-GAG
6	A6	121	86.9892	13433.4	-431	EVD-GAG
6	A6	122	87.2141	11311.5	-364.863	EVD-GAG
6	A6	123	87.4391	12356.2	-331.398	EVD-GAG
6	A6	124	87.664	11712.4	-354.824	EVD-GAG
6	A6	125	87.8889	12272	-438.195	EVD-GAG
6	A6	126	88.1139	10955	-563.812	EVD-GAG
6	A6	127	88.3388	12144.2	-699.391	EVD-GAG
6	A6	128	88.5638	12003.3	-807.57	EVD-GAG
6	A6	129	88.7887	11765.4	-856.98	EVD-GAG
6	A6	130	89.0136	11676.6	-833.25	EVD-GAG
6	A6	131	89.2386	12600	-746.91	EVD-GAG
6	A6	132	89.4635	12007.9	-632.977	EVD-GAG
6	A6	133	89.6884	10827.3	-538.219	EVD-GAG
6	A6	134	89.9134	10574.9	-497.934	EVD-GAG
6	A6	135	90.1383	10736.2	-514.406	EVD-GAG
6	A6	136	90.3632	12300.7	-553.48	EVD-GAG
6	A6	137	90.5882	10964.8	-566.68	EVD-GAG
6	A6	138	90.8131	12065.3	-526.844	EVD-GAG
6	A6	139	91.038	10922.8	-452.102	EVD-GAG
6	A6	140	91.263	9925.32	-398.77	EVD-GAG
6	A6	141	91.4879	10055.2	-425.812	EVD-GAG
6	A6	142	91.7128	9807.13	-554.203	EVD-GAG
6	A6	143	91.9378	10954.4	-748.551	EVD-GAG
6	A6	144	92.1627	10764.9	-933.156	EVD-GAG
6	A6	145	92.3876	10959.2	-1032.34	EVD-GAG
6	A6	146	92.6126	12365.9	-1010.04	EVD-GAG
6	A6	147	92.8375	10108.4	-885.473	EVD-GAG
6	A6	148	93.0625	9785.02	-717.422	EVD-GAG
6	A6	149	93.2874	10489.2	-569.629	EVD-GAG
6	A6	150	93.5123	10952.3	-479.816	EVD-GAG
6	A6	151	93.7373	9522.84	-449.109	EVD-GAG
6	A6	152	93.9622	9824.42	-452.957	EVD-GAG
6	A6	153	94.1871	11090.2	-461.48	EVD-GAG
6	A6	154	94.4121	9334.19	-455.594	EVD-GAG
6	A6	155	94.637	9380.32	-432.082	EVD-GAG
6	A6	156	94.8619	9868.92	-398.84	EVD-GAG
7	A7	1	59.997	2223531	53151.5	EVD-GAG
7	A7	2	60.2219	2.21675e+06	53884.8	EVD-GAG
7	A7	3	60.4469	2.20583e+06	54596.1	EVD-GAG
7	A7	4	60.6718	2196096	55148.2	EVD-GAG
7	A7	5	60.8967	2.18418e+06	55471.9	EVD-GAG
7	A7	6	61.1217	2171966	55609.9	EVD-GAG
7	A7	7	61.3466	2154897	55700.8	EVD-GAG
7	A7	8	61.5715	2.14413e+06	55906.3	EVD-GAG
7	A7	9	61.7965	2.13388e+06	56336.4	EVD-GAG
7	A7	10	62.0214	2119316	56994.7	EVD-GAG
7	A7	11	62.2463	2.1053e+06	57780.8	EVD-GAG
7	A7	12	62.4713	2092978	58533.3	EVD-GAG
7	A7	13	62.6962	2.0791e+06	59094.7	EVD-GAG
7	A7	14	62.9212	2.06048e+06	59372.3	EVD-GAG
7	A7	15	63.1461	2.05036e+06	59373.4	EVD-GAG
7	A7	16	63.371	2.03119e+06	59202.8	EVD-GAG
7	A7	17	63.596	2.01745e+06	59011.4	EVD-GAG
7	A7	18	63.8209	2.00218e+06	58925.7	EVD-GAG
7	A7	19	64.0458	1.99309e+06	58991.6	EVD-GAG
7	A7	20	64.2708	1.97789e+06	59175.9	EVD-GAG
7	A7	21	64.4957	1.96035e+06	59415.1	EVD-GAG
7	A7	22	64.7206	1.94766e+06	59673.9	EVD-GAG
7	A7	23	64.9456	1929763	59960	EVD-GAG
7	A7	24	65.1705	1.9209e+06	60291.7	EVD-GAG
7	A7	25	65.3954	1.90479e+06	60646.7	EVD-GAG
7	A7	26	65.6204	1.88964e+06	60946	EVD-GAG
7	A7	27	65.8453	1.87589e+06	61086.3	EVD-GAG
7	A7	28	66.0702	1.85884e+06	61000.7	EVD-GAG
7	A7	29	66.2952	1.84291e+06	60701.7	EVD-GAG
7	A7	30	66.5201	1829657	60277.4	EVD-GAG
7	A7	31	66.7451	1.81506e+06	59843.1	EVD-GAG
7	A7	32	66.97	1.80041e+06	59479	EVD-GAG
7	A7	33	67.1949	1.78955e+06	59196.2	EVD-GAG
7	A7	34	67.4199	1771319	58948.2	EVD-GAG
7	A7	35	67.6448	1.75953e+06	58680.7	EVD-GAG
7	A7	36	67.8697	1.74423e+06	58379.7	EVD-GAG
7	A7	37	68.0947	1.72666e+06	58081.3	EVD-GAG
7	A7	38	68.3196	1.71731e+06	57832.8	EVD-GAG
7	A7	39	68.5445	1.70416e+06	57638.5	EVD-GAG
7	A7	40	68.7695	1.69123e+06	57441.1	EVD-GAG
7	A7	41	68.9944	1.67338e+06	57160.7	EVD-GAG
7	A7	42	69.2193	1.65708e+06	56765.8	EVD-GAG
7	A7	43	69.4443	1.6484e+06	56316.4	EVD-GAG
7	A7	44	69.6692	1.63443e+06	55942.5	EVD-GAG
7	A7	45	69.8941	1.6189e+06	55775.9	EVD-GAG
7	A7	46	70.1191	1.61163e+06	55876.6	EVD-GAG
7	A7	47	70.344	1.59411e+06	56206.3	EVD-GAG
7	A7	48	70.5689	1.57934e+06	56654.2	EVD-GAG
7	A7	49	70.7939	1.56905e+06	57091.3	EVD-GAG
7	A7	50	71.0188	1551113	57419.1	EVD-GAG
7	A7	51	71.2438	1.53743e+06	57589.9	EVD-GAG
7	A7	52	71.4687	1.52377e+06	57595.2	EVD-GAG
7	A7	53	71.6936	1.51297e+06	57445.3	EVD-GAG
7	A7	54	71.9186	1.49772e+06	57159.6	EVD-GAG
7	A7	55	72.1435	1.47958e+06	56778.6	EVD-GAG
7	A7	56	72.3684	1.46858e+06	56369.3	EVD-GAG
7	A7	57	72.5934	1.45717e+06	56008	EVD-GAG
7	A7	58	72.8183	1448471	55736.7	EVD-GAG
7	A7	59	73.0432	1.42773e+06	55537.9	EVD-GAG
7	A7	60	73.2682	1.41464e+06	55346	EVD-GAG
7	A7	61	73.4931	1.40409e+06	55089.8	EVD-GAG
7	A7	62	73.718	1.39114e+06	54743.9	EVD-GAG
7	A7	63	73.943	1.3764e+06	54331.5	EVD-GAG
7	A7	64	74.1679	1.36575e+06	53904.1	EVD-GAG
7	A7	65	74.3928	1.3523e+06	53512.2	EVD-GAG
7	A7	66	74.6178	1.34103e+06	53191.1	EVD-GAG
7	A7	67	74.8427	1.3274e+06	52959.6	EVD-GAG
7	A7	68	75.0676	1315090	52822.4	EVD-GAG
7	A7	69	75.2926	1.3051e+06	52771.2	EVD-GAG
7	A7	70	75.5175	1.28997e+06	52788.1	EVD-GAG
7	A7	71	75.7425	1278901	52856.5	EVD-GAG
7	A7	72	75.9674	1.26586e+06	52976.9	EVD-GAG
7	A7	73	76.1923	1.2529e+06	53192.5	EVD-GAG
7	A7	74	76.4173	1.24075e+06	53610	EVD-GAG
7	A7	75	76.6422	1.22997e+06	54412.9	EVD-GAG
7	A7	76	76.8671	1.21437e+06	55881.3	EVD-GAG
7	A7	77	77.0921	1.2044e+06	58434.9	EVD-GAG
7	A7	78	77.317	1.19054e+06	62488.8	EVD-GAG
7	A7	79	77.5419	1.17806e+06	68565.1	EVD-GAG
7	A7	80	77.7669	1.16039e+06	77224.6	EVD-GAG
7	A7	81	77.9918	1.1436e+06	89017.2	EVD-GAG
7	A7	82	78.2167	1.12311e+06	104405	EVD-GAG
7	A7	83	78.4417	1.09544e+06	123667	EVD-GAG
7	A7	84	78.6666	1065162	146819	EVD-GAG
7	A7	85	78.8915	1.0291e+06	173606	EVD-GAG
7	A7	86	79.1165	974491	203583	EVD-GAG
7	A7	87	79.3414	911610	236210	EVD-GAG
7	A7	88	79.5663	849070	270791	EVD-GAG
7	A7	89	79.7913	790150	306163	EVD-GAG
7	A7	90	80.0162	714981	340196	EVD-GAG
7	A7	91	80.2412	612569	369452	EVD-GAG
7	A7	92	80.4661	497355	389398	EVD-GAG
7	A7	93	80.691	377143	395348	EVD-GAG
7	A7	94	80.916	256749	383907	EVD-GAG
7	A7	95	81.1409	153113	354342	EVD-GAG
7	A7	96	81.3658	76327.7	309244	EVD-GAG
7	A7	97	81.5908	40204.5	254112	EVD-GAG
7	A7	98	81.8157	26393.2	195964	EVD-GAG
7	A7	99	82.0406	23065.7	141511	EVD-GAG
7	A7	100	82.2656	21635.5	95605.2	EVD-GAG
7	A7	101	82.4905	19859.5	60494.4	EVD-GAG
7	A7	102	82.7154	17888.2	36606.5	EVD-GAG
7	A7	103	82.9404	17039.4	21402.1	EVD-GAG
7	A7	104	83.1653	16151.9	12373	EVD-GAG
7	A7	105	83.3902	15502.8	7309.53	EVD-GAG
7	A7	106	83.6152	13453.6	4536.29	EVD-GAG
7	A7	107	83.8401	14100.7	2979.98	EVD-GAG
7	A7	108	84.065	14104	2049.49	EVD-GAG
7	A7	109	84.29	13195.3	1460.23	EVD-GAG
7	A7	110	84.5149	14153.3	1083.59	EVD-GAG
7	A7	111	84.7399	13285	852.25	EVD-GAG
7	A7	112	84.9648	12636.9	717.379	EVD-GAG
7	A7	113	85.1897	12499.6	638.121	EVD-GAG
7	A7	114	85.4147	12838.9	582.367	EVD-GAG
7	A7	115	85.6396	12964.9	527.355	EVD-GAG
7	A7	116	85.8645	11803.1	458.672	EVD-GAG
7	A7	117	86.0895	11290.5	370.66	EVD-GAG
7	A7	118	86.3144	12303.1	267.875	EVD-GAG
7	A7	119	86.5393	11686.9	163.492	EVD-GAG
7	A7	120	86.7643	11415.1	72.375	EVD-GAG
7	A7	121	86.9892	12348.8	2.39062	EVD-GAG
7	A7	122	87.2141	11550.2	-49.2227	EVD-GAG
7	A7	123	87.4391	11425.6	-90.4922	EVD-GAG
7	A7	124	87.664	10940.3	-124.516	EVD-GAG
7	A7	125	87.8889	11765.1	-143.172	EVD-GAG
7	A7	126	88.1139	11499.6	-131.355	EVD-GAG
7	A7	127	88.3388	12092.9	-79.7617	EVD-GAG
7	A7	128	88.5638	11185.4	3.71094	EVD-GAG
7	A7	129	88.7887	10909.4	93.5078	EVD-GAG
7	A7	130	89.0136	10543.2	158.07	EVD-GAG
7	A7	131	89.2386	11090.9	175.285	EVD-GAG
7	A7	132	89.4635	10445.6	141.629	EVD-GAG
7	A7	133	89.6884	11141.7	71.2695	EVD-GAG
7	A7	134	89.9134	9693.31	-11.0742	EVD-GAG
7	A7	135	90.1383	10597.6	-78.5156	EVD-GAG
7	A7	136	90.3632	11542.2	-109.93	EVD-GAG
7	A7	137	90.5882	10346.1	-97.3906	EVD-GAG
7	A7	138	90.8131	10402.8	-50.3945	EVD-GAG
7	A7	139	91.038	9956.55	7.15625	EVD-GAG
7	A7	140	91.263	10786.6	47.8711	EVD-GAG
7	A7	141	91.4879	9022	53.9375	EVD-GAG
7	A7	142	91.7128	10604.4	24.5781	EVD-GAG
7	A7	143	91.9378	9780.74	-25.5703	EVD-GAG
7	A7	144	92.1627	9932.24	-74.5859	EVD-GAG
7	A7	145	92.3876	9874.62	-102.301	EVD-GAG
7	A7	146	92.6126	10263.4	-96.207	EVD-GAG
7	A7	147	92.8375	9322.88	-53.5703	EVD-GAG
7	A7	148	93.0625	9977.11	18.5039	EVD-GAG
7	A7	149	93.2874	10012.4	104.25	EVD-GAG
7	A7	150	93.5123	9048.4	182.48	EVD-GAG
7	A7	151	93.7373	8607.49	233.488	EVD-GAG
7	A7	152	93.9622	9308.87	247.879	EVD-GAG
7	A7	153	94.1871	8558.13	232.07	EVD-GAG
7	A7	154	94.4121	9403.62	205.438	EVD-GAG
7	A7	155	94.637	8571.68	189.895	EVD-GAG
7	A7	156	94.8619	8810.86	198.625	EVD-GAG
8	A8	1	59.997	2.15744e+06	55577.2	EVD-IN
8	A8	2	60.2219	2.15013e+06	56254.2	EVD-IN
8	A8	3	60.4469	2143544	57126.4	EVD-IN
8	A8	4	60.6718	2.12938e+06	57989.5	EVD-IN
8	A8	5	60.8967	2.12051e+06	58611.9	EVD-IN
8	A8	6	61.1217	2.10488e+06	58830.3	EVD-IN
8	A8	7	61.3466	2091868	58629.6	EVD-IN
8	A8	8	61.5715	2.07575e+06	58158.6	EVD-IN
8	A8	9	61.7965	2.06053e+06	57665.9	EVD-IN
8	A8	10	62.0214	2.04761e+06	57382.6	EVD-IN
8	A8	11	62.2463	2.03547e+06	57408.7	EVD-IN
8	A8	12	62.4713	2.025e+06	57678.1	EVD-IN
8	A8	13	62.6962	2.01175e+06	58023.1	EVD-IN
8	A8	14	62.9212	1.99147e+06	58287	EVD-IN
8	A8	15	63.1461	1.98133e+06	58408.5	EVD-IN
8	A8	16	63.371	1961138	58428.9	EVD-IN
8	A8	17	63.596	1953114	58431.5	EVD-IN
8	A8	18	63.8209	1.93819e+06	58477.5	EVD-IN
8	A8	19	64.0458	1.9227e+06	58578.2	EVD-IN
8	A8	20	64.2708	1.90731e+06	58705.1	EVD-IN
8	A8	21	64.4957	1.89514e+06	58816.6	EVD-IN
8	A8	22	64.7206	1880601	58876.1	EVD-IN
8	A8	23	64.9456	1.86512e+06	58868.4	EVD-IN
8	A8	24	65.1705	1.85396e+06	58811.7	EVD-IN
8	A8	25	65.3954	1.83713e+06	58763.9	EVD-IN
8	A8	26	65.6204	1.81931e+06	58792.9	EVD-IN
8	A8	27	65.8453	1.81149e+06	58926.1	EVD-IN
8	A8	28	66.0702	1.79799e+06	59110.1	EVD-IN
8	A8	29	66.2952	1.78308e+06	59226.1	EVD-IN
8	A8	30	66.5201	1.76453e+06	59152.6	EVD-IN
8	A8	31	66.7451	1.74957e+06	58839.2	EVD-IN
8	A8	32	66.97	1.73888e+06	58326.4	EVD-IN
8	A8	33	67.1949	1.7242e+06	57715.9	EVD-IN
8	A8	34	67.4199	1708801	57117	EVD-IN
8	A8	35	67.6448	1.69773e+06	56617.7	EVD-IN
8	A8	36	67.8697	1.68303e+06	56278	EVD-IN
8	A8	37	68.0947	1.66624e+06	56131.5	EVD-IN
8	A8	38	68.3196	1.65888e+06	56175.8	EVD-IN
8	A8	39	68.5445	1.64407e+06	56358.9	EVD-IN
8	A8	40	68.7695	1.62798e+06	56586.9	EVD-IN
8	A8	41	68.9944	1.6149e+06	56753.7	EVD-IN
8	A8	42	69.2193	1.60201e+06	56786	EVD-IN
8	A8	43	69.4443	1.58658e+06	56674	EVD-IN
8	A8	44	69.6692	1573644	56471.9	EVD-IN
8	A8	45	69.8941	1.56063e+06	56272.1	EVD-IN
8	A8	46	70.1191	1.54659e+06	56163.2	EVD-IN
8	A8	47	70.344	1.53464e+06	56188.2	EVD-IN
8	A8	48	70.5689	1.5194e+06	56324.5	EVD-IN
8	A8	49	70.7939	1.50921e+06	56486.8	EVD-IN
8	A8	50	71.0188	1.48996e+06	56561.8	EVD-IN
8	A8	51	71.2438	1.47882e+06	56451.9	EVD-IN
8	A8	52	71.4687	1.46373e+06	56112.5	EVD-IN
8	A8	53	71.6936	1.45159e+06	55563.9	EVD-IN
8	A8	54	71.9186	1.43736e+06	54911.6	EVD-IN
8	A8	55	72.1435	1.4246e+06	54278.6	EVD-IN
8	A8	56	72.3684	1.41214e+06	53703.8	EVD-IN
8	A8	57	72.5934	1400593	53250.9	EVD-IN
8	A8	58	72.8183	1387733	52947.1	EVD-IN
8	A8	59	73.0432	1.37417e+06	52780.8	EVD-IN
8	A8	60	73.2682	1.36188e+06	52713.9	EVD-IN
8	A8	61	73.4931	1.34962e+06	52702.4	EVD-IN
8	A8	62	73.718	1.33705e+06	52713.9	EVD-IN
8	A8	63	73.943	1.32363e+06	52742.8	EVD-IN
8	A8	64	74.1679	1.31241e+06	52819	EVD-IN
8	A8	65	74.3928	1299043	53011.1	EVD-IN
8	A8	66	74.6178	1.2873e+06	53432.4	EVD-IN
8	A8	67	74.8427	1.27619e+06	54242.8	EVD-IN
8	A8	68	75.0676	1.26134e+06	55728.7	EVD-IN
8	A8	69	75.2926	1.2496e+06	58347.2	EVD-IN
8	A8	70	75.5175	1.2369e+06	62388.7	EVD-IN
8	A8	71	75.7425	1.22443e+06	68368.1	EVD-IN
8	A8	72	75.9674	1.20575e+06	76917.9	EVD-IN
8	A8	73	76.1923	1.1905e+06	88803.1	EVD-IN
8	A8	74	76.4173	1.1702e+06	104924	EVD-IN
8	A8	75	76.6422	1.14753e+06	126274	EVD-IN
8	A8	76	76.8671	1.11747e+06	153800	EVD-IN
8	A8	77	77.0921	1081458	188118	EVD-IN
8	A8	78	77.317	1.03893e+06	229085	EVD-IN
8	A8	79	77.5419	987186	275336	EVD-IN
8	A8	80	77.7669	916296	323986	EVD-IN
8	A8	81	77.9918	816961	370737	EVD-IN
8	A8	82	78.2167	705133	410482	EVD-IN
8	A8	83	78.4417	585715	438262	EVD-IN
8	A8	84	78.6666	470796	450243	EVD-IN
8	A8	85	78.8915	362011	444414	EVD-IN
8	A8	86	79.1165	260390	420844	EVD-IN
8	A8	87	79.3414	172555	381598	EVD-IN
8	A8	88	79.5663	100329	330414	EVD-IN
8	A8	89	79.7913	53239	272209	EVD-IN
8	A8	90	80.0162	27964.2	212404	EVD-IN
8	A8	91	80.2412	17444.3	156099	EVD-IN
8	A8	92	80.4661	14734.9	107257	EVD-IN
8	A8	93	80.691	11974.5	68149.3	EVD-IN
8	A8	94	80.916	13294.3	41129.5	EVD-IN
8	A8	95	81.1409	13099.9	23756.4	EVD-IN
8	A8	96	81.3658	12536.1	12841.5	EVD-IN
8	A8	97	81.5908	12648.7	6534.93	EVD-IN
8	A8	98	81.8157	11055.9	3190.33	EVD-IN
8	A8	99	82.0406	13136.4	1561.17	EVD-IN
8	A8	100	82.2656	11746.6	820.617	EVD-IN
8	A8	101	82.4905	10875.3	483.211	EVD-IN
8	A8	102	82.7154	10896.2	300.098	EVD-IN
8	A8	103	82.9404	11026.8	167.387	EVD-IN
8	A8	104	83.1653	10963.4	58.0273	EVD-IN
8	A8	105	83.3902	11357.1	-24.4688	EVD-IN
8	A8	106	83.6152	10996.6	-72.8086	EVD-IN
8	A8	107	83.8401	9959.32	-85.5742	EVD-IN
8	A8	108	84.065	10804.9	-66.3164	EVD-IN
8	A8	109	84.29	10682.2	-21.7109	EVD-IN
8	A8	110	84.5149	10423.8	35.8555	EVD-IN
8	A8	111	84.7399	10488	84.4297	EVD-IN
8	A8	112	84.9648	10095	95.2656	EVD-IN
8	A8	113	85.1897	9145.31	45.2031	EVD-IN
8	A8	114	85.4147	8847.29	-67.8945	EVD-IN
8	A8	115	85.6396	9719.36	-218.648	EVD-IN
8	A8	116	85.8645	9449.42	-363.609	EVD-IN
8	A8	117	86.0895	9994.69	-462.07	EVD-IN
8	A8	118	86.3144	9904.83	-495.375	EVD-IN
8	A8	119	86.5393	9813.38	-473.148	EVD-IN
8	A8	120	86.7643	9147.78	-424.566	EVD-IN
8	A8	121	86.9892	9443.2	-382	EVD-IN
8	A8	122	87.2141	9701.69	-366.648	EVD-IN
8	A8	123	87.4391	9215.8	-381.484	EVD-IN
8	A8	124	87.664	9053.18	-411.82	EVD-IN
8	A8	125	87.8889	8635.04	-432.312	EVD-IN
8	A8	126	88.1139	10243.5	-419.02	EVD-IN
8	A8	127	88.3388	9313.91	-362.434	EVD-IN
8	A8	128	88.5638	9353.73	-274.418	EVD-IN
8	A8	129	88.7887	8130.83	-183.285	EVD-IN
8	A8	130	89.0136	9290.86	-119.371	EVD-IN
8	A8	131	89.2386	8223.16	-101	EVD-IN
8	A8	132	89.4635	9101.85	-129.559	EVD-IN
8	A8	133	89.6884	8391.98	-194.051	EVD-IN
8	A8	134	89.9134	7843.69	-278.098	EVD-IN
8	A8	135	90.1383	8770.12	-363.684	EVD-IN
8	A8	136	90.3632	8582.81	-432.41	EVD-IN
8	A8	137	90.5882	8564.12	-468.445	EVD-IN
8	A8	138	90.8131	8363.67	-464.289	EVD-IN
8	A8	139	91.038	9042.04	-425.504	EVD-IN
8	A8	140	91.263	8057.32	-369.453	EVD-IN
8	A8	141	91.4879	7682.94	-317.195	EVD-IN
8	A8	142	91.7128	8709.39	-283.168	EVD-IN
8	A8	143	91.9378	7732.91	-269.266	EVD-IN
8	A8	144	92.1627	8179.11	-266.977	EVD-IN
8	A8	145	92.3876	7851.81	-265.785	EVD-IN
8	A8	146	92.6126	8444.08	-261.512	EVD-IN
8	A8	147	92.8375	7366	-258.5	EVD-IN
8	A8	148	93.0625	7454.61	-264.184	EVD-IN
8	A8	149	93.2874	7360.72	-280.715	EVD-IN
8	A8	150	93.5123	8207.78	-301.02	EVD-IN
8	A8	151	93.7373	7722.78	-313.078	EVD-IN
8	A8	152	93.9622	7044.25	-308.805	EVD-IN
8	A8	153	94.1871	7783.18	-289.949	EVD-IN
8	A8	154	94.4121	6996.75	-266.383	EVD-IN
8	A8	155	94.637	7578.61	-249.094	EVD-IN
8	A8	156	94.8619	6857.84	-243.934	EVD-IN
10	A10	1	59.9963	2.06535e+06	53581.4	EVD-IN
10	A10	2	60.2213	2.05846e+06	54246.7	EVD-IN
10	A10	3	60.4462	2.05128e+06	54951.9	EVD-IN
10	A10	4	60.6712	2.04192e+06	55540.8	EVD-IN
10	A10	5	60.8962	2.02892e+06	55915.7	EVD-IN
10	A10	6	61.1212	2.01122e+06	56082.2	EVD-IN
10	A10	7	61.3461	2.00505e+06	56133.4	EVD-IN
10	A10	8	61.5711	1.98935e+06	56191.8	EVD-IN
10	A10	9	61.7961	1.97756e+06	56346.5	EVD-IN
10	A10	10	62.0211	1.9654e+06	56623.9	EVD-IN
10	A10	11	62.246	1.95175e+06	56987.8	EVD-IN
10	A10	12	62.471	1.93835e+06	57361.9	EVD-IN
10	A10	13	62.696	1.92462e+06	57659.3	EVD-IN
10	A10	14	62.921	1.9131e+06	57815.7	EVD-IN
10	A10	15	63.1459	1.89767e+06	57818.5	EVD-IN
10	A10	16	63.3709	1.88016e+06	57716.9	EVD-IN
10	A10	17	63.5959	1.87145e+06	57600.4	EVD-IN
10	A10	18	63.8209	1.85368e+06	57549.3	EVD-IN
10	A10	19	64.0458	1.84386e+06	57586.9	EVD-IN
10	A10	20	64.2708	1.8293e+06	57663	EVD-IN
10	A10	21	64.4958	1.81663e+06	57676.9	EVD-IN
10	A10	22	64.7207	1.80072e+06	57536.4	EVD-IN
10	A10	23	64.9457	1.78716e+06	57215	EVD-IN
10	A10	24	65.1707	1.77641e+06	56776.9	EVD-IN
10	A10	25	65.3957	1.75738e+06	56349.2	EVD-IN
10	A10	26	65.6206	1.74588e+06	56053.2	EVD-IN
10	A10	27	65.8456	1.73942e+06	55936.9	EVD-IN
10	A10	28	66.0706	1.72354e+06	55950.6	EVD-IN
10	A10	29	66.2956	1.70908e+06	55989.5	EVD-IN
10	A10	30	66.5205	1.6938e+06	55966.9	EVD-IN
10	A10	31	66.7455	1.68307e+06	55864.8	EVD-IN
10	A10	32	66.9705	1.66852e+06	55731.3	EVD-IN
10	A10	33	67.1955	1.65636e+06	55635.1	EVD-IN
10	A10	34	67.4204	1.64579e+06	55621.7	EVD-IN
10	A10	35	67.6454	1.63004e+06	55698.3	EVD-IN
10	A10	36	67.8704	1.61704e+06	55847.3	EVD-IN
10	A10	37	68.0954	1.60469e+06	56045.3	EVD-IN
10	A10	38	68.3203	1.58977e+06	56263.3	EVD-IN
10	A10	39	68.5453	1.58189e+06	56462.1	EVD-IN
10	A10	40	68.7703	1.56417e+06	56592.4	EVD-IN
10	A10	41	68.9952	1.54795e+06	56607.2	EVD-IN
10	A10	42	69.2202	1.5412e+06	56479.4	EVD-IN
10	A10	43	69.4452	1.52348e+06	56209.4	EVD-IN
10	A10	44	69.6702	1.51277e+06	55824.8	EVD-IN
10	A10	45	69.8951	1.49715e+06	55368.3	EVD-IN
10	A10	46	70.1201	1.48587e+06	54890	EVD-IN
10	A10	47	70.3451	1473963	54432.8	EVD-IN
10	A10	48	70.5701	1.46092e+06	54024.4	EVD-IN
10	A10	49	70.795	1.44765e+06	53674.5	EVD-IN
10	A10	50	71.02	1.43564e+06	53384.7	EVD-IN
10	A10	51	71.245	1.42263e+06	53155.8	EVD-IN
10	A10	52	71.47	1.41018e+06	52989.7	EVD-IN
10	A10	53	71.6949	1.39961e+06	52882	EVD-IN
10	A10	54	71.9199	1386947	52811.8	EVD-IN
10	A10	55	72.1449	1.37352e+06	52749.1	EVD-IN
10	A10	56	72.3699	1.36154e+06	52673.6	EVD-IN
10	A10	57	72.5948	1.34908e+06	52586.7	EVD-IN
10	A10	58	72.8198	1.33744e+06	52509.6	EVD-IN
10	A10	59	73.0448	1327690	52463.8	EVD-IN
10	A10	60	73.2697	1.31126e+06	52452.1	EVD-IN
10	A10	61	73.4947	1301684	52454.6	EVD-IN
10	A10	62	73.7197	1.28903e+06	52443.2	EVD-IN
10	A10	63	73.9447	1.27661e+06	52404.6	EVD-IN
10	A10	64	74.1696	1.26583e+06	52360.9	EVD-IN
10	A10	65	74.3946	1.2519e+06	52383.1	EVD-IN
10	A10	66	74.6196	1241036	52598.4	EVD-IN
10	A10	67	74.8446	1231316	53182	EVD-IN
10	A10	68	75.0695	1217762	54361	EVD-IN
10	A10	69	75.2945	1.20599e+06	56421.7	EVD-IN
10	A10	70	75.5195	1.19388e+06	59707.4	EVD-IN
10	A10	71	75.7445	1.18338e+06	64650.1	EVD-IN
10	A10	72	75.9694	1.16339e+06	71810.1	EVD-IN
10	A10	73	76.1944	1.15128e+06	81918	EVD-IN
10	A10	74	76.4194	1.13165e+06	95893.5	EVD-IN
10	A10	75	76.6443	1.10999e+06	114791	EVD-IN
10	A10	76	76.8693	1.08191e+06	139624	EVD-IN
10	A10	77	77.0943	1050132	171032	EVD-IN
10	A10	78	77.3193	1.00816e+06	208810	EVD-IN
10	A10	79	77.5442	955074	251450	EVD-IN
10	A10	80	77.7692	879632	295903	EVD-IN
10	A10	81	77.9942	777754	337777	EVD-IN
10	A10	82	78.2192	663230	372025	EVD-IN
10	A10	83	78.4441	543108	393942	EVD-IN
10	A10	84	78.6691	431333	400150	EVD-IN
10	A10	85	78.8941	325579	389268	EVD-IN
10	A10	86	79.1191	231703	362126	EVD-IN
10	A10	87	79.344	153695	321575	EVD-IN
10	A10	88	79.569	98650.6	271983	EVD-IN
10	A10	89	79.794	67827.4	218525	EVD-IN
10	A10	90	80.019	55339.8	166333	EVD-IN
10	A10	91	80.2439	50155.2	119656	EVD-IN
10	A10	92	80.4689	48709.4	81229.4	EVD-IN
10	A10	93	80.6939	48559.1	52031.5	EVD-IN
10	A10	94	80.9188	46935.2	31115.7	EVD-IN
10	A10	95	81.1438	46759.2	17532.1	EVD-IN
10	A10	96	81.3688	46719.3	9331.36	EVD-IN
10	A10	97	81.5938	46190.8	4691.61	EVD-IN
10	A10	98	81.8187	45461.1	2199.9	EVD-IN
10	A10	99	82.0437	45623.3	914.367	EVD-IN
10	A10	100	82.2687	46107.8	284.484	EVD-IN
10	A10	101	82.4937	46604.1	18.043	EVD-IN
10	A10	102	82.7186	46023.6	-40.1367	EVD-IN
10	A10	103	82.9436	45311.9	13.4688	EVD-IN
10	A10	104	83.1686	45033.4	107.621	EVD-IN
10	A10	105	83.3936	45560.1	191.207	EVD-IN
10	A10	106	83.6185	44603.1	235.938	EVD-IN
10	A10	107	83.8435	44097.7	234.113	EVD-IN
10	A10	108	84.0685	44593	189.918	EVD-IN
10	A10	109	84.2934	44731.2	110.457	EVD-IN
10	A10	110	84.5184	43685.5	3.02344	EVD-IN
10	A10	111	84.7434	43278.6	-120.664	EVD-IN
10	A10	112	84.9684	43662.9	-239.109	EVD-IN
10	A10	113	85.1933	43974.9	-322.941	EVD-IN
10	A10	114	85.4183	44237.4	-346.488	EVD-IN
10	A10	115	85.6433	44215.2	-302.586	EVD-IN
10	A10	116	85.8683	43275.7	-209.387	EVD-IN
10	A10	117	86.0932	43595	-103.527	EVD-IN
10	A10	118	86.3182	42931.4	-23.9414	EVD-IN
10	A10	119	86.5432	43191.5	3.58594	EVD-IN
10	A10	120	86.7682	41805.6	-26.8359	EVD-IN
10	A10	121	86.9931	43985.2	-103.293	EVD-IN
10	A10	122	87.2181	41677.3	-203.168	EVD-IN
10	A10	123	87.4431	41989.9	-301.035	EVD-IN
10	A10	124	87.6681	42932.6	-375.824	EVD-IN
10	A10	125	87.893	43355.6	-415.766	EVD-IN
10	A10	126	88.118	41729.2	-418.66	EVD-IN
10	A10	127	88.343	41552.8	-386.68	EVD-IN
10	A10	128	88.5679	43216.3	-319.98	EVD-IN
10	A10	129	88.7929	41988.2	-216.328	EVD-IN
10	A10	130	89.0179	42078.6	-78.8047	EVD-IN
10	A10	131	89.2429	41962.7	74.8711	EVD-IN
10	A10	132	89.4678	40321.1	211.5	EVD-IN
10	A10	133	89.6928	42036	293.074	EVD-IN
10	A10	134	89.9178	39713.7	293.309	EVD-IN
10	A10	135	90.1428	40404.3	209.785	EVD-IN
10	A10	136	90.3677	40512.3	65.1328	EVD-IN
10	A10	137	90.5927	40568.3	-102.715	EVD-IN
10	A10	138	90.8177	40323.4	-255.59	EVD-IN
10	A10	139	91.0427	40475.4	-367.852	EVD-IN
10	A10	140	91.2676	40267.8	-430.973	EVD-IN
10	A10	141	91.4926	39700	-450.164	EVD-IN
10	A10	142	91.7176	41253.9	-437.395	EVD-IN
10	A10	143	91.9426	39415.3	-406.285	EVD-IN
10	A10	144	92.1675	40172.8	-369.531	EVD-IN
10	A10	145	92.3925	39569.2	-336.996	EVD-IN
10	A10	146	92.6175	40039.6	-313.199	EVD-IN
10	A10	147	92.8425	39559.3	-295.586	EVD-IN
10	A10	148	93.0674	39477.3	-275.902	EVD-IN
10	A10	149	93.2924	39614.7	-244.918	EVD-IN
10	A10	150	93.5174	39428.4	-198.469	EVD-IN
10	A10	151	93.7423	39266.9	-141.746	EVD-IN
10	A10	152	93.9673	39063	-88.7539	EVD-IN
10	A10	153	94.1923	38128.4	-55.7539	EVD-IN
10	A10	154	94.4173	38446.4	-51.5234	EVD-IN
10	A10	155	94.6422	37979	-70.5898	EVD-IN
10	A10	156	94.8672	39869.9	-95.4453	EVD-IN
11	A11	1	59.9963	2.25405e+06	52370.1	ACT2
11	A11	2	60.2213	2247796	53079.2	ACT2
11	A11	3	60.4462	2.23942e+06	53887.3	ACT2
11	A11	4	60.6712	2.22815e+06	54708.2	ACT2
11	A11	5	60.8962	2.21665e+06	55411	ACT2
11	A11	6	61.1212	2.20353e+06	55923.8	ACT2
11	A11	7	61.3461	2.19391e+06	56228.9	ACT2
11	A11	8	61.5711	2.17757e+06	56372.5	ACT2
11	A11	9	61.7961	2.16503e+06	56461.3	ACT2
11	A11	10	62.0211	2.15243e+06	56632	ACT2
11	A11	11	62.246	2.13546e+06	56990.6	ACT2
11	A11	12	62.471	2.12345e+06	57545.3	ACT2
11	A11	13	62.696	2.1187e+06	58185.3	ACT2
11	A11	14	62.921	2.09721e+06	58730.4	ACT2
11	A11	15	63.1459	2.08238e+06	59022.3	ACT2
11	A11	16	63.3709	2069424	59000.7	ACT2
11	A11	17	63.5959	2.05384e+06	58725.8	ACT2
11	A11	18	63.8209	2.0365e+06	58330.5	ACT2
11	A11	19	64.0458	2.02721e+06	57959.2	ACT2
11	A11	20	64.2708	2.0144e+06	57719.3	ACT2
11	A11	21	64.4958	1.99588e+06	57668	ACT2
11	A11	22	64.7207	1.98418e+06	57810.3	ACT2
11	A11	23	64.9457	1.97148e+06	58103.8	ACT2
11	A11	24	65.1707	1.95999e+06	58459.9	ACT2
11	A11	25	65.3957	1.94377e+06	58762.2	ACT2
11	A11	26	65.6206	1.92636e+06	58902.4	ACT2
11	A11	27	65.8456	1.91832e+06	58819.1	ACT2
11	A11	28	66.0706	1.89861e+06	58519.7	ACT2
11	A11	29	66.2956	1.88528e+06	58080.2	ACT2
11	A11	30	66.5205	1.8737e+06	57617.8	ACT2
11	A11	31	66.7455	1.85859e+06	57257.4	ACT2
11	A11	32	66.9705	1.8446e+06	57093.6	ACT2
11	A11	33	67.1955	1.83406e+06	57160	ACT2
11	A11	34	67.4204	1.81853e+06	57420.7	ACT2
11	A11	35	67.6454	1.80614e+06	57777.9	ACT2
11	A11	36	67.8704	1.79236e+06	58100	ACT2
11	A11	37	68.0954	1.77558e+06	58257.4	ACT2
11	A11	38	68.3203	1.76308e+06	58151.5	ACT2
11	A11	39	68.5453	1748628	57743.6	ACT2
11	A11	40	68.7703	1.73644e+06	57072.9	ACT2
11	A11	41	68.9952	1.71807e+06	56262.9	ACT2
11	A11	42	69.2202	1.70718e+06	55497.8	ACT2
11	A11	43	69.4452	1.69386e+06	54952.7	ACT2
11	A11	44	69.6702	1.68756e+06	54717.7	ACT2
11	A11	45	69.8951	1.6718e+06	54751	ACT2
11	A11	46	70.1201	1.65498e+06	54907.1	ACT2
11	A11	47	70.3451	1.64475e+06	55018.8	ACT2
11	A11	48	70.5701	1.62765e+06	54979	ACT2
11	A11	49	70.795	1.61801e+06	54771	ACT2
11	A11	50	71.02	1.60432e+06	54448.3	ACT2
11	A11	51	71.245	1.59012e+06	54087.8	ACT2
11	A11	52	71.47	1.57803e+06	53767.4	ACT2
11	A11	53	71.6949	1.5655e+06	53546.5	ACT2
11	A11	54	71.9199	1.55169e+06	53465.9	ACT2
11	A11	55	72.1449	1.54243e+06	53546	ACT2
11	A11	56	72.3699	1.52868e+06	53765.8	ACT2
11	A11	57	72.5948	1.51471e+06	54061.4	ACT2
11	A11	58	72.8198	1.50293e+06	54332	ACT2
11	A11	59	73.0448	1.4881e+06	54470.2	ACT2
11	A11	60	73.2697	1.47589e+06	54411.6	ACT2
11	A11	61	73.4947	1.46189e+06	54150.2	ACT2
11	A11	62	73.7197	1.45031e+06	53742.9	ACT2
11	A11	63	73.9447	1.43651e+06	53278.7	ACT2
11	A11	64	74.1696	1427223	52830.5	ACT2
11	A11	65	74.3946	1.41465e+06	52451.9	ACT2
11	A11	66	74.6196	1.40055e+06	52158.9	ACT2
11	A11	67	74.8446	1.38885e+06	51940.9	ACT2
11	A11	68	75.0695	1.37879e+06	51775.9	ACT2
11	A11	69	75.2945	1.36573e+06	51638.5	ACT2
11	A11	70	75.5195	1.35317e+06	51501.8	ACT2
11	A11	71	75.7445	1.34239e+06	51337.8	ACT2
11	A11	72	75.9694	1.32893e+06	51127.2	ACT2
11	A11	73	76.1944	1317785	50877.3	ACT2
11	A11	74	76.4194	1.30502e+06	50626.7	ACT2
11	A11	75	76.6443	1.29437e+06	50441.1	ACT2
11	A11	76	76.8693	1.28399e+06	50388.2	ACT2
11	A11	77	77.0943	1.27109e+06	50514.9	ACT2
11	A11	78	77.3193	1.26002e+06	50841.6	ACT2
11	A11	79	77.5442	1.24686e+06	51386.4	ACT2
11	A11	80	77.7692	1.23627e+06	52214.2	ACT2
11	A11	81	77.9942	1.22258e+06	53496.4	ACT2
11	A11	82	78.2192	1.21017e+06	55606.3	ACT2
11	A11	83	78.4441	1.19887e+06	59038.7	ACT2
11	A11	84	78.6691	1.18623e+06	64439.7	ACT2
11	A11	85	78.8941	1.17374e+06	72563.7	ACT2
11	A11	86	79.1191	1.1561e+06	84189.5	ACT2
11	A11	87	79.344	1.1347e+06	100053	ACT2
11	A11	88	79.569	1.1136e+06	120791	ACT2
11	A11	89	79.794	1.08345e+06	146896	ACT2
11	A11	90	80.019	1.04405e+06	178654	ACT2
11	A11	91	80.2439	994130	216033	ACT2
11	A11	92	80.4689	935670	258433	ACT2
11	A11	93	80.6939	868650	304273	ACT2
11	A11	94	80.9188	789498	350530	ACT2
11	A11	95	81.1438	689052	392502	ACT2
11	A11	96	81.3688	553633	424192	ACT2
11	A11	97	81.5938	409627	439464	ACT2
11	A11	98	81.8187	276227	433756	ACT2
11	A11	99	82.0437	162871	405723	ACT2
11	A11	100	82.2687	78644.8	358047	ACT2
11	A11	101	82.4937	35209.2	296991	ACT2
11	A11	102	82.7186	20957.1	230788	ACT2
11	A11	103	82.9436	16501.7	167509	ACT2
11	A11	104	83.1686	15243.8	113209	ACT2
11	A11	105	83.3936	15330.3	70971.4	ACT2
11	A11	106	83.6185	13080.3	41389.7	ACT2
11	A11	107	83.8435	14298.8	22497.7	ACT2
11	A11	108	84.0685	13225.8	11216	ACT2
11	A11	109	84.2934	13545	5001.91	ACT2
11	A11	110	84.5184	14114.4	1845.42	ACT2
11	A11	111	84.7434	14424.7	385.582	ACT2
11	A11	112	84.9684	13332.4	-197.043	ACT2
11	A11	113	85.1933	14710.1	-357.086	ACT2
11	A11	114	85.4183	13135.7	-335.141	ACT2
11	A11	115	85.6433	13460	-254.055	ACT2
11	A11	116	85.8683	13354.7	-171.297	ACT2
11	A11	117	86.0932	13245.7	-107.816	ACT2
11	A11	118	86.3182	12694.3	-67.0391	ACT2
11	A11	119	86.5432	13307.7	-47.8047	ACT2
11	A11	120	86.7682	12502	-50.0625	ACT2
11	A11	121	86.9931	12158.7	-73.3711	ACT2
11	A11	122	87.2181	11927.6	-112.422	ACT2
11	A11	123	87.4431	12422.3	-155.648	ACT2
11	A11	124	87.6681	12253.8	-189.73	ACT2
11	A11	125	87.893	12188.9	-207.562	ACT2
11	A11	126	88.118	11415.1	-213.504	ACT2
11	A11	127	88.343	11742.1	-221.641	ACT2
11	A11	128	88.5679	11683.4	-247.383	ACT2
11	A11	129	88.7929	11050	-296.648	ACT2
11	A11	130	89.0179	10267.5	-359.16	ACT2
11	A11	131	89.2429	12208.4	-411.344	ACT2
11	A11	132	89.4678	12017.6	-429.488	ACT2
11	A11	133	89.6928	11344.8	-405.383	ACT2
11	A11	134	89.9178	9621.99	-352.574	ACT2
11	A11	135	90.1428	11442.1	-297.555	ACT2
11	A11	136	90.3677	10699.7	-263.199	ACT2
11	A11	137	90.5927	10926.5	-257.824	ACT2
11	A11	138	90.8177	10140.2	-276.352	ACT2
11	A11	139	91.0427	10274.7	-308.484	ACT2
11	A11	140	91.2676	10174.4	-345.711	ACT2
11	A11	141	91.4926	10817.3	-384.109	ACT2
11	A11	142	91.7176	10122.6	-424.68	ACT2
11	A11	143	91.9426	9936.16	-471.57	ACT2
11	A11	144	92.1675	9360.51	-527.012	ACT2
11	A11	145	92.3925	10283.9	-585.211	ACT2
11	A11	146	92.6175	10806.7	-630.992	ACT2
11	A11	147	92.8425	9796.97	-646.41	ACT2
11	A11	148	93.0674	9718.31	-620.773	ACT2
11	A11	149	93.2924	10438.8	-556.023	ACT2
11	A11	150	93.5174	9547.76	-464.188	ACT2
11	A11	151	93.7423	10225	-360.977	ACT2
11	A11	152	93.9673	8821	-261.266	ACT2
11	A11	153	94.1923	10236.1	-177.438	ACT2
11	A11	154	94.4173	8004.13	-118.219	ACT2
11	A11	155	94.6422	9459.13	-86.3164	ACT2
11	A11	156	94.8672	9048.02	-76.6055	ACT2
12	A12	1	59.9963	2.2299e+06	53327.8	ACT2
12	A12	2	60.2213	2.22257e+06	54036.9	ACT2
12	A12	3	60.4462	2214272	54741.4	ACT2
12	A12	4	60.6712	2201393	55297.1	ACT2
12	A12	5	60.8962	2.19054e+06	55627.4	ACT2
12	A12	6	61.1212	2.17763e+06	55765	ACT2
12	A12	7	61.3461	2166074	55836.1	ACT2
12	A12	8	61.5711	2.14871e+06	55995.2	ACT2
12	A12	9	61.7961	2.13878e+06	56343.1	ACT2
12	A12	10	62.0211	2.12888e+06	56877.2	ACT2
12	A12	11	62.246	2.11227e+06	57494.5	ACT2
12	A12	12	62.471	2101003	58042.6	ACT2
12	A12	13	62.696	2.08368e+06	58386.1	ACT2
12	A12	14	62.921	2.07127e+06	58455.2	ACT2
12	A12	15	63.1459	2.05574e+06	58267.1	ACT2
12	A12	16	63.3709	2.04198e+06	57907	ACT2
12	A12	17	63.5959	2.02586e+06	57495	ACT2
12	A12	18	63.8209	2012409	57138.6	ACT2
12	A12	19	64.0458	2.00244e+06	56903.4	ACT2
12	A12	20	64.2708	1.98544e+06	56804	ACT2
12	A12	21	64.4958	1.97224e+06	56819.7	ACT2
12	A12	22	64.7207	1.95892e+06	56922.2	ACT2
12	A12	23	64.9457	1.94775e+06	57091.7	ACT2
12	A12	24	65.1707	1.92921e+06	57315.3	ACT2
12	A12	25	65.3957	1.9183e+06	57570.2	ACT2
12	A12	26	65.6206	1.90597e+06	57808.5	ACT2
12	A12	27	65.8456	1.89207e+06	57960.7	ACT2
12	A12	28	66.0706	1.87435e+06	57964.7	ACT2
12	A12	29	66.2956	1.86199e+06	57796.5	ACT2
12	A12	30	66.5205	1.84938e+06	57492	ACT2
12	A12	31	66.7455	1832815	57139.1	ACT2
12	A12	32	66.9705	1.81983e+06	56841.7	ACT2
12	A12	33	67.1955	1.80903e+06	56675.4	ACT2
12	A12	34	67.4204	1.79309e+06	56656.9	ACT2
12	A12	35	67.6454	1.78268e+06	56736.6	ACT2
12	A12	36	67.8704	1.76645e+06	56825.4	ACT2
12	A12	37	68.0954	1751918	56833.6	ACT2
12	A12	38	68.3203	1.73996e+06	56702.6	ACT2
12	A12	39	68.5453	1.72482e+06	56413	ACT2
12	A12	40	68.7703	1711378	55978	ACT2
12	A12	41	68.9952	1698781	55429.8	ACT2
12	A12	42	69.2202	1686280	54820.7	ACT2
12	A12	43	69.4452	1.67136e+06	54227.7	ACT2
12	A12	44	69.6702	1.65757e+06	53750.6	ACT2
12	A12	45	69.8951	1.64858e+06	53481.2	ACT2
12	A12	46	70.1201	1634889	53452.5	ACT2
12	A12	47	70.3451	1623806	53608.7	ACT2
12	A12	48	70.5701	1.60941e+06	53812.4	ACT2
12	A12	49	70.795	1.59627e+06	53909.7	ACT2
12	A12	50	71.02	1.57778e+06	53806.1	ACT2
12	A12	51	71.245	1571299	53512.8	ACT2
12	A12	52	71.47	1.55562e+06	53133.9	ACT2
12	A12	53	71.6949	1.54411e+06	52824	ACT2
12	A12	54	71.9199	1.53168e+06	52677.3	ACT2
12	A12	55	72.1449	1519295	52729.5	ACT2
12	A12	56	72.3699	1.5095e+06	52932.1	ACT2
12	A12	57	72.5948	1.49362e+06	53174.6	ACT2
12	A12	58	72.8198	1.48224e+06	53329.7	ACT2
12	A12	59	73.0448	1.46569e+06	53294.5	ACT2
12	A12	60	73.2697	1.45424e+06	53048.6	ACT2
12	A12	61	73.4947	1.44439e+06	52648	ACT2
12	A12	62	73.7197	1.43096e+06	52161.7	ACT2
12	A12	63	73.9447	1.41867e+06	51660.7	ACT2
12	A12	64	74.1696	1.40475e+06	51198.3	ACT2
12	A12	65	74.3946	1.3954e+06	50813.5	ACT2
12	A12	66	74.6196	1.38475e+06	50535	ACT2
12	A12	67	74.8446	1.3706e+06	50375.1	ACT2
12	A12	68	75.0695	1.36079e+06	50317.8	ACT2
12	A12	69	75.2945	1.34865e+06	50316	ACT2
12	A12	70	75.5195	1.33568e+06	50308.5	ACT2
12	A12	71	75.7445	1.32533e+06	50243.6	ACT2
12	A12	72	75.9694	1310011	50098.9	ACT2
12	A12	73	76.1944	1.30272e+06	49886	ACT2
12	A12	74	76.4194	1289145	49638.7	ACT2
12	A12	75	76.6443	1277721	49402.1	ACT2
12	A12	76	76.8693	1265463	49227	ACT2
12	A12	77	77.0943	1.25453e+06	49174.4	ACT2
12	A12	78	77.3193	1.24505e+06	49321.8	ACT2
12	A12	79	77.5442	1230944	49768	ACT2
12	A12	80	77.7692	1.22204e+06	50640.2	ACT2
12	A12	81	77.9942	1.2082e+06	52115	ACT2
12	A12	82	78.2192	1.19718e+06	54506.2	ACT2
12	A12	83	78.4441	1.18449e+06	58231.8	ACT2
12	A12	84	78.6691	1.17079e+06	63798.2	ACT2
12	A12	85	78.8941	1.15668e+06	71896.2	ACT2
12	A12	86	79.1191	1141245	83307.8	ACT2
12	A12	87	79.344	1.12371e+06	98817.2	ACT2
12	A12	88	79.569	1.09719e+06	119115	ACT2
12	A12	89	79.794	1069588	144724	ACT2
12	A12	90	80.019	1.0311e+06	175937	ACT2
12	A12	91	80.2439	981494	212722	ACT2
12	A12	92	80.4689	924291	254490	ACT2
12	A12	93	80.6939	857672	299692	ACT2
12	A12	94	80.9188	780537	345352	ACT2
12	A12	95	81.1438	681223	386828	ACT2
12	A12	96	81.3688	547102	418176	ACT2
12	A12	97	81.5938	406110	433306	ACT2
12	A12	98	81.8187	273379	427684	ACT2
12	A12	99	82.0437	160891	399962	ACT2
12	A12	100	82.2687	79116.9	352793	ACT2
12	A12	101	82.4937	35732.7	292387	ACT2
12	A12	102	82.7186	22169.2	226917	ACT2
12	A12	103	82.9436	18413.2	164395	ACT2
12	A12	104	83.1686	16972.9	110824	ACT2
12	A12	105	83.3936	17189.1	69257.1	ACT2
12	A12	106	83.6185	15639.3	40416.8	ACT2
12	A12	107	83.8435	15633.2	22215.7	ACT2
12	A12	108	84.0685	15932.9	11451.4	ACT2
12	A12	109	84.2934	14763.5	5596.37	ACT2
12	A12	110	84.5184	15619.7	2648.22	ACT2
12	A12	111	84.7434	14796.8	1255.12	ACT2
12	A12	112	84.9684	14288.3	619.945	ACT2
12	A12	113	85.1933	14982.6	329.402	ACT2
12	A12	114	85.4183	14256.7	197.23	ACT2
12	A12	115	85.6433	14254.7	152.125	ACT2
12	A12	116	85.8683	14691.3	167.789	ACT2
12	A12	117	86.0932	14201.4	224.176	ACT2
12	A12	118	86.3182	14211.6	292.418	ACT2
12	A12	119	86.5432	13803.3	338.359	ACT2
12	A12	120	86.7682	12252.8	337.273	ACT2
12	A12	121	86.9931	13021.4	287.973	ACT2
12	A12	122	87.2181	13389	214.898	ACT2
12	A12	123	87.4431	13198.3	154.609	ACT2
12	A12	124	87.6681	12672.6	134	ACT2
12	A12	125	87.893	13038	153.785	ACT2
12	A12	126	88.118	12848.7	188.223	ACT2
12	A12	127	88.343	11061	201.992	ACT2
12	A12	128	88.5679	11564.2	174.414	ACT2
12	A12	129	88.7929	12451	114.988	ACT2
12	A12	130	89.0179	12232.1	58.5039	ACT2
12	A12	131	89.2429	11571.3	41.0078	ACT2
12	A12	132	89.4678	12529.3	72.2109	ACT2
12	A12	133	89.6928	11427.3	123.84	ACT2
12	A12	134	89.9178	10490.1	143.395	ACT2
12	A12	135	90.1428	9924.42	85.3633	ACT2
12	A12	136	90.3677	11744	-60.2812	ACT2
12	A12	137	90.5927	10934.6	-260.016	ACT2
12	A12	138	90.8177	11089.9	-452.812	ACT2
12	A12	139	91.0427	11099.6	-579.066	ACT2
12	A12	140	91.2676	12510.4	-605.449	ACT2
12	A12	141	91.4926	11284.1	-534.156	ACT2
12	A12	142	91.7176	10692.7	-395.133	ACT2
12	A12	143	91.9426	10794	-228.285	ACT2
12	A12	144	92.1675	11712.3	-66.6953	ACT2
12	A12	145	92.3925	10595.2	70.2578	ACT2
12	A12	146	92.6175	10234	172.891	ACT2
12	A12	147	92.8425	10580.1	233.125	ACT2
12	A12	148	93.0674	9824.78	241.09	ACT2
12	A12	149	93.2924	9691.58	189.359	ACT2
12	A12	150	93.5174	9473.43	80.6289	ACT2
12	A12	151	93.7423	10057.9	-68.0703	ACT2
12	A12	152	93.9673	9842.35	-228.504	ACT2
12	A12	153	94.1923	10029.6	-370.375	ACT2
12	A12	154	94.4173	9492.49	-471.477	ACT2
12	A12	155	94.6422	10868.5	-523.875	ACT2
12	A12	156	94.8672	10102.1	-534.086	ACT2
13	A13	1	59.9968	2264718	54545.6	ACT2
13	A13	2	60.2217	2.2608e+06	55336.7	ACT2
13	A13	3	60.4465	2.25167e+06	56252.3	ACT2
13	A13	4	60.6714	2240590	57093.8	ACT2
13	A13	5	60.8962	2.22886e+06	57679	ACT2
13	A13	6	61.1211	2214686	57926.3	ACT2
13	A13	7	61.346	2202849	57893.1	ACT2
13	A13	8	61.5708	2.18544e+06	57743.2	ACT2
13	A13	9	61.7957	2.17244e+06	57661.3	ACT2
13	A13	10	62.0206	2.16172e+06	57768.5	ACT2
13	A13	11	62.2454	2150774	58079.1	ACT2
13	A13	12	62.4703	2.13348e+06	58516.2	ACT2
13	A13	13	62.6951	2.12075e+06	58959.6	ACT2
13	A13	14	62.92	2.10545e+06	59302.6	ACT2
13	A13	15	63.1449	2.09528e+06	59489.5	ACT2
13	A13	16	63.3697	2.07443e+06	59528.2	ACT2
13	A13	17	63.5946	2.06324e+06	59477.9	ACT2
13	A13	18	63.8195	2.04875e+06	59422.8	ACT2
13	A13	19	64.0443	2033824	59431.4	ACT2
13	A13	20	64.2692	2.02077e+06	59524.6	ACT2
13	A13	21	64.494	2.00757e+06	59661.6	ACT2
13	A13	22	64.7189	1.99055e+06	59756.6	ACT2
13	A13	23	64.9438	1.98059e+06	59721	ACT2
13	A13	24	65.1686	1.96437e+06	59515.1	ACT2
13	A13	25	65.3935	1.94707e+06	59174.2	ACT2
13	A13	26	65.6183	1.93238e+06	58790.8	ACT2
13	A13	27	65.8432	1.92306e+06	58457.6	ACT2
13	A13	28	66.0681	1.9099e+06	58224.4	ACT2
13	A13	29	66.2929	1.89399e+06	58083.8	ACT2
13	A13	30	66.5178	1.8782e+06	57998.7	ACT2
13	A13	31	66.7427	1.86616e+06	57931.3	ACT2
13	A13	32	66.9675	1.85328e+06	57855.9	ACT2
13	A13	33	67.1924	1.84103e+06	57751.9	ACT2
13	A13	34	67.4172	1.82246e+06	57603	ACT2
13	A13	35	67.6421	1.81188e+06	57405.2	ACT2
13	A13	36	67.867	1.7987e+06	57172.5	ACT2
13	A13	37	68.0918	1.78412e+06	56938.6	ACT2
13	A13	38	68.3167	1.76811e+06	56740.4	ACT2
13	A13	39	68.5415	1760249	56599.7	ACT2
13	A13	40	68.7664	1.74419e+06	56513.6	ACT2
13	A13	41	68.9913	1729632	56461	ACT2
13	A13	42	69.2161	1.71815e+06	56426.8	ACT2
13	A13	43	69.441	1.70445e+06	56422.9	ACT2
13	A13	44	69.6659	1.68896e+06	56481.7	ACT2
13	A13	45	69.8907	1.67759e+06	56630.2	ACT2
13	A13	46	70.1156	1.66531e+06	56845.3	ACT2
13	A13	47	70.3404	1.6539e+06	57040.9	ACT2
13	A13	48	70.5653	1634757	57092.9	ACT2
13	A13	49	70.7902	1.62208e+06	56898.4	ACT2
13	A13	50	71.015	1.60858e+06	56428.2	ACT2
13	A13	51	71.2399	1595292	55743.7	ACT2
13	A13	52	71.4648	1.5822e+06	54973	ACT2
13	A13	53	71.6896	1.57004e+06	54267.9	ACT2
13	A13	54	71.9145	1.55688e+06	53761	ACT2
13	A13	55	72.1393	1.54584e+06	53520.4	ACT2
13	A13	56	72.3642	1.53455e+06	53556.8	ACT2
13	A13	57	72.5891	1.52061e+06	53809.9	ACT2
13	A13	58	72.8139	1506754	54162.6	ACT2
13	A13	59	73.0388	1.49852e+06	54473.3	ACT2
13	A13	60	73.2636	1.47951e+06	54621.1	ACT2
13	A13	61	73.4885	1.46662e+06	54543.4	ACT2
13	A13	62	73.7134	1.45565e+06	54265.8	ACT2
13	A13	63	73.9382	1.44407e+06	53873.2	ACT2
13	A13	64	74.1631	1.43096e+06	53456.5	ACT2
13	A13	65	74.388	1.41927e+06	53077.1	ACT2
13	A13	66	74.6128	1.40741e+06	52749	ACT2
13	A13	67	74.8377	1.39403e+06	52451.6	ACT2
13	A13	68	75.0625	1.38237e+06	52160.7	ACT2
13	A13	69	75.2874	1.37072e+06	51870.5	ACT2
13	A13	70	75.5123	1358475	51596.1	ACT2
13	A13	71	75.7371	1.347e+06	51364.8	ACT2
13	A13	72	75.962	1.33523e+06	51199.5	ACT2
13	A13	73	76.1868	1.32296e+06	51108.2	ACT2
13	A13	74	76.4117	1311796	51080.1	ACT2
13	A13	75	76.6366	1.30024e+06	51095.4	ACT2
13	A13	76	76.8614	1.28769e+06	51140.5	ACT2
13	A13	77	77.0863	1.27452e+06	51233.9	ACT2
13	A13	78	77.3112	1.26502e+06	51444.8	ACT2
13	A13	79	77.536	1.25161e+06	51903.2	ACT2
13	A13	80	77.7609	1.24121e+06	52804.6	ACT2
13	A13	81	77.9857	1.22986e+06	54417.2	ACT2
13	A13	82	78.2106	1.2157e+06	57138.6	ACT2
13	A13	83	78.4355	1.20411e+06	61417.7	ACT2
13	A13	84	78.6603	1.19116e+06	67848.2	ACT2
13	A13	85	78.8852	1.17744e+06	77133	ACT2
13	A13	86	79.11	1.15922e+06	90036.9	ACT2
13	A13	87	79.3349	1.13972e+06	107320	ACT2
13	A13	88	79.5598	1115846	129655	ACT2
13	A13	89	79.7846	1.08765e+06	157547	ACT2
13	A13	90	80.0095	1047827	191234	ACT2
13	A13	91	80.2344	996328	230519	ACT2
13	A13	92	80.4592	938400	274466	ACT2
13	A13	93	80.6841	869539	320949	ACT2
13	A13	94	80.9089	789983	366233	ACT2
13	A13	95	81.1338	689218	404950	ACT2
13	A13	96	81.3587	549422	430783	ACT2
13	A13	97	81.5835	403899	437942	ACT2
13	A13	98	81.8084	269922	422974	ACT2
13	A13	99	82.0332	157361	386183	ACT2
13	A13	100	82.2581	76262.2	331945	ACT2
13	A13	101	82.483	35891.9	267695	ACT2
13	A13	102	82.7078	22409	201950	ACT2
13	A13	103	82.9327	18857.1	142153	ACT2
13	A13	104	83.1576	19080.1	93141.4	ACT2
13	A13	105	83.3824	17346.3	56668.9	ACT2
13	A13	106	83.6073	16200.4	32265	ACT2
13	A13	107	83.8321	16391.7	17143.9	ACT2
13	A13	108	84.057	16906.5	8555.63	ACT2
13	A13	109	84.2819	16608.9	4098.58	ACT2
13	A13	110	84.5067	15695.2	1999.68	ACT2
13	A13	111	84.7316	16405.1	1114.23	ACT2
13	A13	112	84.9565	15060.3	775.641	ACT2
13	A13	113	85.1813	15776.2	625.891	ACT2
13	A13	114	85.4062	14535.7	489.664	ACT2
13	A13	115	85.631	14419.9	301.434	ACT2
13	A13	116	85.8559	13658.9	66.6719	ACT2
13	A13	117	86.0808	13442.3	-166.375	ACT2
13	A13	118	86.3056	15625	-337.82	ACT2
13	A13	119	86.5305	14450.2	-407.324	ACT2
13	A13	120	86.7553	15394.1	-372.785	ACT2
13	A13	121	86.9802	13697.4	-268.32	ACT2
13	A13	122	87.2051	14529.6	-146.121	ACT2
13	A13	123	87.4299	13657.2	-55.5312	ACT2
13	A13	124	87.6548	14452.1	-29.1914	ACT2
13	A13	125	87.8797	13736.4	-76.5391	ACT2
13	A13	126	88.1045	12762.3	-180.766	ACT2
13	A13	127	88.3294	12974.9	-300.414	ACT2
13	A13	128	88.5542	14061.8	-381.352	ACT2
13	A13	129	88.7791	14775.1	-379.93	ACT2
13	A13	130	89.004	12963.2	-286.301	ACT2
13	A13	131	89.2288	13761.6	-131.805	ACT2
13	A13	132	89.4537	13093.6	26.5742	ACT2
13	A13	133	89.6786	12360.9	135.441	ACT2
13	A13	134	89.9034	12331.6	169.426	ACT2
13	A13	135	90.1283	12416.2	137.098	ACT2
13	A13	136	90.3531	12867.4	68.1094	ACT2
13	A13	137	90.578	11847.4	-7.51953	ACT2
13	A13	138	90.8029	11965.8	-75.0078	ACT2
13	A13	139	91.0277	12494.6	-137.863	ACT2
13	A13	140	91.2526	11865.1	-209.074	ACT2
13	A13	141	91.4774	11021.8	-297.012	ACT2
13	A13	142	91.7023	11693.3	-394.57	ACT2
13	A13	143	91.9272	12278.4	-478.137	ACT2
13	A13	144	92.152	12154.9	-517.539	ACT2
13	A13	145	92.3769	11331.2	-491.668	ACT2
13	A13	146	92.6018	12402.1	-400.949	ACT2
13	A13	147	92.8266	12209.4	-269.93	ACT2
13	A13	148	93.0515	10937.9	-138.309	ACT2
13	A13	149	93.2763	11012.7	-44.2109	ACT2
13	A13	150	93.5012	10865.7	-7.58594	ACT2
13	A13	151	93.7261	11289	-22.1328	ACT2
13	A13	152	93.9509	10717.4	-60.0273	ACT2
13	A13	153	94.1758	10497.2	-86.7812	ACT2
13	A13	154	94.4007	11738.8	-77.6094	ACT2
13	A13	155	94.6255	10008.8	-26.8359	ACT2
13	A13	156	94.8504	10472.7	53.2969	ACT2
14	A14	1	59.9968	2.03949e+06	46293.7	EVD-GAG
14	A14	2	60.2217	2.03866e+06	47244	EVD-GAG
14	A14	3	60.4465	2.0297e+06	48363.7	EVD-GAG
14	A14	4	60.6714	2.02313e+06	49499.6	EVD-GAG
14	A14	5	60.8962	2.00954e+06	50481.7	EVD-GAG
14	A14	6	61.1211	1.99679e+06	51186	EVD-GAG
14	A14	7	61.346	1.9901e+06	51578	EVD-GAG
14	A14	8	61.5708	1.97568e+06	51722.7	EVD-GAG
14	A14	9	61.7957	1.96126e+06	51757.7	EVD-GAG
14	A14	10	62.0206	1.9484e+06	51842.1	EVD-GAG
14	A14	11	62.2454	1.94028e+06	52089.7	EVD-GAG
14	A14	12	62.4703	1.9271e+06	52534.4	EVD-GAG
14	A14	13	62.6951	1.91668e+06	53129.3	EVD-GAG
14	A14	14	62.92	1.90268e+06	53785.6	EVD-GAG
14	A14	15	63.1449	1.88798e+06	54410.7	EVD-GAG
14	A14	16	63.3697	1.87755e+06	54931.5	EVD-GAG
14	A14	17	63.5946	1.86416e+06	55302.9	EVD-GAG
14	A14	18	63.8195	1.85002e+06	55511.3	EVD-GAG
14	A14	19	64.0443	1.83592e+06	55577.3	EVD-GAG
14	A14	20	64.2692	1.82292e+06	55552.9	EVD-GAG
14	A14	21	64.494	1.81023e+06	55500.7	EVD-GAG
14	A14	22	64.7189	1.7972e+06	55469.1	EVD-GAG
14	A14	23	64.9438	1.78359e+06	55471	EVD-GAG
14	A14	24	65.1686	1.77326e+06	55487.2	EVD-GAG
14	A14	25	65.3935	1757765	55489.7	EVD-GAG
14	A14	26	65.6183	1.74543e+06	55471.9	EVD-GAG
14	A14	27	65.8432	1.72987e+06	55456.9	EVD-GAG
14	A14	28	66.0681	1719650	55484.6	EVD-GAG
14	A14	29	66.2929	1.70764e+06	55581	EVD-GAG
14	A14	30	66.5178	1.69158e+06	55734.9	EVD-GAG
14	A14	31	66.7427	1.68012e+06	55898.6	EVD-GAG
14	A14	32	66.9675	1.66744e+06	56011.4	EVD-GAG
14	A14	33	67.1924	1.65515e+06	56037.7	EVD-GAG
14	A14	34	67.4172	1.63693e+06	55995.5	EVD-GAG
14	A14	35	67.6421	1626293	55949.7	EVD-GAG
14	A14	36	67.867	1.61501e+06	55970.6	EVD-GAG
14	A14	37	68.0918	1.60018e+06	56073.2	EVD-GAG
14	A14	38	68.3167	1.58932e+06	56188	EVD-GAG
14	A14	39	68.5415	1.57615e+06	56192.5	EVD-GAG
14	A14	40	68.7664	1.56032e+06	55992.3	EVD-GAG
14	A14	41	68.9913	1.54485e+06	55600.4	EVD-GAG
14	A14	42	69.2161	1.53199e+06	55154.4	EVD-GAG
14	A14	43	69.441	1.52296e+06	54850.7	EVD-GAG
14	A14	44	69.6659	1.51078e+06	54833.1	EVD-GAG
14	A14	45	69.8907	1498337	55107.1	EVD-GAG
14	A14	46	70.1156	1.48474e+06	55529.4	EVD-GAG
14	A14	47	70.3404	1.47123e+06	55876.5	EVD-GAG
14	A14	48	70.5653	1.45665e+06	55948.9	EVD-GAG
14	A14	49	70.7902	1.44293e+06	55657.2	EVD-GAG
14	A14	50	71.015	1.42792e+06	55052.1	EVD-GAG
14	A14	51	71.2399	1.41587e+06	54288.6	EVD-GAG
14	A14	52	71.4648	1406909	53555	EVD-GAG
14	A14	53	71.6896	1393136	53002.2	EVD-GAG
14	A14	54	71.9145	1.37991e+06	52705	EVD-GAG
14	A14	55	72.1393	1.36948e+06	52659.4	EVD-GAG
14	A14	56	72.3642	1.35639e+06	52798.9	EVD-GAG
14	A14	57	72.5891	1.3454e+06	53014.5	EVD-GAG
14	A14	58	72.8139	1.33319e+06	53178.4	EVD-GAG
14	A14	59	73.0388	1.31825e+06	53178.4	EVD-GAG
14	A14	60	73.2636	1.30455e+06	52960.1	EVD-GAG
14	A14	61	73.4885	1.29375e+06	52548.8	EVD-GAG
14	A14	62	73.7134	1.28209e+06	52041.4	EVD-GAG
14	A14	63	73.9382	1.27039e+06	51556.4	EVD-GAG
14	A14	64	74.1631	1.25958e+06	51186.6	EVD-GAG
14	A14	65	74.388	1.24838e+06	50964.2	EVD-GAG
14	A14	66	74.6128	1.23527e+06	50859.9	EVD-GAG
14	A14	67	74.8377	1.22458e+06	50812.8	EVD-GAG
14	A14	68	75.0625	1.21247e+06	50761.9	EVD-GAG
14	A14	69	75.2874	1.20093e+06	50675.2	EVD-GAG
14	A14	70	75.5123	1.18937e+06	50558.5	EVD-GAG
14	A14	71	75.7371	1.17689e+06	50459	EVD-GAG
14	A14	72	75.962	1166164	50460.2	EVD-GAG
14	A14	73	76.1868	1.15544e+06	50670.7	EVD-GAG
14	A14	74	76.4117	1.14359e+06	51218.4	EVD-GAG
14	A14	75	76.6366	1.13178e+06	52254.4	EVD-GAG
14	A14	76	76.8614	1.12161e+06	53984.2	EVD-GAG
14	A14	77	77.0863	1.10717e+06	56715.3	EVD-GAG
14	A14	78	77.3112	1095346	60881.6	EVD-GAG
14	A14	79	77.536	1.08294e+06	67044	EVD-GAG
14	A14	80	77.7609	1069511	75836.2	EVD-GAG
14	A14	81	77.9857	1054066	87864.7	EVD-GAG
14	A14	82	78.2106	1.03287e+06	103587	EVD-GAG
14	A14	83	78.4355	1.0085e+06	123209	EVD-GAG
14	A14	84	78.6603	980472	146647	EVD-GAG
14	A14	85	78.8852	943116	173580	EVD-GAG
14	A14	86	79.11	891638	203547	EVD-GAG
14	A14	87	79.3349	831116	235963	EVD-GAG
14	A14	88	79.5598	775095	269917	EVD-GAG
14	A14	89	79.7846	717296	303742	EVD-GAG
14	A14	90	80.0095	640537	334561	EVD-GAG
14	A14	91	80.2344	540784	358240	EVD-GAG
14	A14	92	80.4592	428035	370036	EVD-GAG
14	A14	93	80.6841	310171	365918	EVD-GAG
14	A14	94	80.9089	199058	344079	EVD-GAG
14	A14	95	81.1338	111317	305931	EVD-GAG
14	A14	96	81.3587	57569.4	256065	EVD-GAG
14	A14	97	81.5835	36324.3	201093	EVD-GAG
14	A14	98	81.8084	30469.2	147854	EVD-GAG
14	A14	99	82.0332	27559.5	101709	EVD-GAG
14	A14	100	82.2581	26902.9	65553.1	EVD-GAG
14	A14	101	82.483	25864.9	39705.8	EVD-GAG
14	A14	102	82.7078	23528.2	22795.7	EVD-GAG
14	A14	103	82.9327	23443.3	12637.5	EVD-GAG
14	A14	104	83.1576	23595.5	6948.69	EVD-GAG
14	A14	105	83.3824	22423.3	3909.25	EVD-GAG
14	A14	106	83.6073	20781.5	2295.14	EVD-GAG
14	A14	107	83.8321	21314.8	1395.05	EVD-GAG
14	A14	108	84.057	21807.5	848.488	EVD-GAG
14	A14	109	84.2819	21113.5	494.223	EVD-GAG
14	A14	110	84.5067	20745.3	264.969	EVD-GAG
14	A14	111	84.7316	20336.5	128.648	EVD-GAG
14	A14	112	84.9565	20358.9	60.4414	EVD-GAG
14	A14	113	85.1813	20984.7	30.8594	EVD-GAG
14	A14	114	85.4062	20853.2	4.02344	EVD-GAG
14	A14	115	85.631	19140.5	-53.7188	EVD-GAG
14	A14	116	85.8559	19238.7	-157.852	EVD-GAG
14	A14	117	86.0808	19028.2	-293.676	EVD-GAG
14	A14	118	86.3056	19669.1	-419.941	EVD-GAG
14	A14	119	86.5305	19821.9	-489.91	EVD-GAG
14	A14	120	86.7553	19428	-478.117	EVD-GAG
14	A14	121	86.9802	20006.8	-396.148	EVD-GAG
14	A14	122	87.2051	19675.6	-287.391	EVD-GAG
14	A14	123	87.4299	19123	-204.281	EVD-GAG
14	A14	124	87.6548	17052.7	-181.969	EVD-GAG
14	A14	125	87.8797	19574.6	-223.629	EVD-GAG
14	A14	126	88.1045	18367.6	-303.961	EVD-GAG
14	A14	127	88.3294	17994.4	-385.246	EVD-GAG
14	A14	128	88.5542	18954	-434.004	EVD-GAG
14	A14	129	88.7791	18257.5	-429.902	EVD-GAG
14	A14	130	89.004	17680.3	-367.574	EVD-GAG
14	A14	131	89.2288	18544.8	-257.184	EVD-GAG
14	A14	132	89.4537	18296.4	-125.816	EVD-GAG
14	A14	133	89.6786	18410	-14.6758	EVD-GAG
14	A14	134	89.9034	15468	33.793	EVD-GAG
14	A14	135	90.1283	17101.9	-4.69531	EVD-GAG
14	A14	136	90.3531	16711.9	-123.527	EVD-GAG
14	A14	137	90.578	17482.2	-289.875	EVD-GAG
14	A14	138	90.8029	16748.6	-462.969	EVD-GAG
14	A14	139	91.0277	16327.3	-610.488	EVD-GAG
14	A14	140	91.2526	16729.9	-712.059	EVD-GAG
14	A14	141	91.4774	16929.6	-753.656	EVD-GAG
14	A14	142	91.7023	16831.8	-725.102	EVD-GAG
14	A14	143	91.9272	17771.2	-626.051	EVD-GAG
14	A14	144	92.152	16553	-473.465	EVD-GAG
14	A14	145	92.3769	16016.5	-300.25	EVD-GAG
14	A14	146	92.6018	16371.8	-143.91	EVD-GAG
14	A14	147	92.8266	15849.3	-34.0781	EVD-GAG
14	A14	148	93.0515	16177.8	12.3906	EVD-GAG
14	A14	149	93.2763	15234.7	-10.6484	EVD-GAG
14	A14	150	93.5012	15122.3	-99.7461	EVD-GAG
14	A14	151	93.7261	14479.1	-238.34	EVD-GAG
14	A14	152	93.9509	15213.7	-393.988	EVD-GAG
14	A14	153	94.1758	16106.9	-525.148	EVD-GAG
14	A14	154	94.4007	15172.7	-597.801	EVD-GAG
14	A14	155	94.6255	14628.7	-601.453	EVD-GAG
14	A14	156	94.8504	15742.4	-552.484	EVD-GAG
15	A15	1	59.9968	2.13588e+06	51974.7	EVD-GAG
15	A15	2	60.2217	2127068	53124.8	EVD-GAG
15	A15	3	60.4465	2.12411e+06	54229.7	EVD-GAG
15	A15	4	60.6714	2111066	55064.6	EVD-GAG
15	A15	5	60.8962	2.09641e+06	55486.7	EVD-GAG
15	A15	6	61.1211	2.08246e+06	55546.4	EVD-GAG
15	A15	7	61.346	2.07064e+06	55435.3	EVD-GAG
15	A15	8	61.5708	2.05735e+06	55380.6	EVD-GAG
15	A15	9	61.7957	2.0477e+06	55533.8	EVD-GAG
15	A15	10	62.0206	2.03336e+06	55932.2	EVD-GAG
15	A15	11	62.2454	2.02151e+06	56523.9	EVD-GAG
15	A15	12	62.4703	2.00836e+06	57226.9	EVD-GAG
15	A15	13	62.6951	1994094	57962.3	EVD-GAG
15	A15	14	62.92	1.97547e+06	58644.1	EVD-GAG
15	A15	15	63.1449	1.9691e+06	59161.1	EVD-GAG
15	A15	16	63.3697	1.95344e+06	59391.6	EVD-GAG
15	A15	17	63.5946	1.93823e+06	59267.9	EVD-GAG
15	A15	18	63.8195	1918503	58843.1	EVD-GAG
15	A15	19	64.0443	1905580	58295.1	EVD-GAG
15	A15	20	64.2692	1.89237e+06	57854.9	EVD-GAG
15	A15	21	64.494	1.88218e+06	57695.3	EVD-GAG
15	A15	22	64.7189	1867782	57856.3	EVD-GAG
15	A15	23	64.9438	1.85314e+06	58244.8	EVD-GAG
15	A15	24	65.1686	1.84188e+06	58698.3	EVD-GAG
15	A15	25	65.3935	1.82547e+06	59067	EVD-GAG
15	A15	26	65.6183	1.81101e+06	59275.9	EVD-GAG
15	A15	27	65.8432	1.79626e+06	59339.2	EVD-GAG
15	A15	28	66.0681	1.78279e+06	59330.4	EVD-GAG
15	A15	29	66.2929	1.77028e+06	59333.3	EVD-GAG
15	A15	30	66.5178	1.75191e+06	59384.4	EVD-GAG
15	A15	31	66.7427	1.74378e+06	59447.3	EVD-GAG
15	A15	32	66.9675	1.72635e+06	59422	EVD-GAG
15	A15	33	67.1924	1.71406e+06	59203.9	EVD-GAG
15	A15	34	67.4172	1.69769e+06	58753.9	EVD-GAG
15	A15	35	67.6421	1680409	58141.2	EVD-GAG
15	A15	36	67.867	1.66884e+06	57519.6	EVD-GAG
15	A15	37	68.0918	1.65859e+06	57051.5	EVD-GAG
15	A15	38	68.3167	1.64505e+06	56823.9	EVD-GAG
15	A15	39	68.5415	1.6302e+06	56811	EVD-GAG
15	A15	40	68.7664	1.61723e+06	56898.1	EVD-GAG
15	A15	41	68.9913	1.60339e+06	56943.2	EVD-GAG
15	A15	42	69.2161	1.58904e+06	56840.2	EVD-GAG
15	A15	43	69.441	1.57746e+06	56561.4	EVD-GAG
15	A15	44	69.6659	1.56074e+06	56165.6	EVD-GAG
15	A15	45	69.8907	1.54754e+06	55771.4	EVD-GAG
15	A15	46	70.1156	1.53732e+06	55505.5	EVD-GAG
15	A15	47	70.3404	1.52481e+06	55435.5	EVD-GAG
15	A15	48	70.5653	1.51038e+06	55537.6	EVD-GAG
15	A15	49	70.7902	1.50017e+06	55706.2	EVD-GAG
15	A15	50	71.015	1.48034e+06	55812.6	EVD-GAG
15	A15	51	71.2399	1.47002e+06	55765.1	EVD-GAG
15	A15	52	71.4648	1456756	55542.3	EVD-GAG
15	A15	53	71.6896	1443851	55180.5	EVD-GAG
15	A15	54	71.9145	1430102	54743.3	EVD-GAG
15	A15	55	72.1393	1.4183e+06	54292.3	EVD-GAG
15	A15	56	72.3642	1.40535e+06	53879.1	EVD-GAG
15	A15	57	72.5891	1.39185e+06	53538.3	EVD-GAG
15	A15	58	72.8139	1.38161e+06	53286.8	EVD-GAG
15	A15	59	73.0388	1.36859e+06	53133.1	EVD-GAG
15	A15	60	73.2636	1353149	53068.7	EVD-GAG
15	A15	61	73.4885	1.34463e+06	53065.4	EVD-GAG
15	A15	62	73.7134	1.33038e+06	53072.5	EVD-GAG
15	A15	63	73.9382	1.32014e+06	53026.4	EVD-GAG
15	A15	64	74.1631	1303727	52872.9	EVD-GAG
15	A15	65	74.388	1.29374e+06	52595.1	EVD-GAG
15	A15	66	74.6128	1.28e+06	52231.6	EVD-GAG
15	A15	67	74.8377	1270217	51863.6	EVD-GAG
15	A15	68	75.0625	1.25763e+06	51579.4	EVD-GAG
15	A15	69	75.2874	1.24662e+06	51433.4	EVD-GAG
15	A15	70	75.5123	1234636	51427.3	EVD-GAG
15	A15	71	75.7371	1.222e+06	51525.9	EVD-GAG
15	A15	72	75.962	1.21072e+06	51697	EVD-GAG
15	A15	73	76.1868	1.19698e+06	51963.6	EVD-GAG
15	A15	74	76.4117	1.18602e+06	52440.7	EVD-GAG
15	A15	75	76.6366	1.17398e+06	53353.2	EVD-GAG
15	A15	76	76.8614	1.16185e+06	55043.6	EVD-GAG
15	A15	77	77.0863	1.15136e+06	57934.8	EVD-GAG
15	A15	78	77.3112	1138597	62492.7	EVD-GAG
15	A15	79	77.536	1124569	69248.2	EVD-GAG
15	A15	80	77.7609	1.10863e+06	78765.1	EVD-GAG
15	A15	81	77.9857	1.09215e+06	91586.9	EVD-GAG
15	A15	82	78.2106	1.07237e+06	108136	EVD-GAG
15	A15	83	78.4355	1046795	128592	EVD-GAG
15	A15	84	78.6603	1.01533e+06	152814	EVD-GAG
[truncated: 32,676 more rows]

## Sheet: Melt Curve Result
Block Type	384-Well Block
Calibration Background is expired	No
Calibration Background performed on	06-16-2021
Calibration Pure Dye ABY is expired	No
Calibration Pure Dye ABY performed on	06-16-2021
Calibration Pure Dye CY5 is expired	No
Calibration Pure Dye CY5 performed on	06-16-2021
Calibration Pure Dye FAM is expired	No
Calibration Pure Dye FAM performed on	06-16-2021
Calibration Pure Dye JUN is expired	No
Calibration Pure Dye JUN performed on	06-16-2021
Calibration Pure Dye MUSTANG PURPLE is expired	No
Calibration Pure Dye MUSTANG PURPLE performed on	06-16-2021
Calibration Pure Dye NED is expired	No
Calibration Pure Dye NED performed on	06-16-2021
Calibration Pure Dye ROX is expired	No
Calibration Pure Dye ROX performed on	06-16-2021
Calibration Pure Dye SYBR is expired	No
Calibration Pure Dye SYBR performed on	06-16-2021
Calibration Pure Dye TAMRA is expired	No
Calibration Pure Dye TAMRA performed on	06-16-2021
Calibration Pure Dye VIC is expired	No
Calibration Pure Dye VIC performed on	06-16-2021
Calibration ROI is expired	No
Calibration ROI performed on	06-16-2021
Calibration Uniformity is expired	No
Calibration Uniformity performed on	06-16-2021
Chemistry	SYBR_GREEN
Date Created	2021-08-18 16:39:36 PM CEST
Experiment File Name	R:\Marieke_AMO\qPCR\pol4_allGen_CopyNumb_180821.eds
Experiment Name	pol4_all_CopyNumb_180821
Experiment Run End Time	2021-08-18 17:12:31 PM CEST
Experiment Type	Comparative Cт (ΔΔCт)
Instrument Name	272531281
Instrument Serial Number	272531281
Instrument Type	QuantStudio™ 5 System
Passive Reference	ROX
Post-read Stage/Step
Pre-read Stage/Step
Quantification Cycle Method	Ct
Signal Smoothing On	true
Stage where Melt Analysis is performed	Stage3
Stage/ Cycle where Ct Analysis is performed	Stage2, Step2
Well	Well Position	Sample	Target Name	Tm	Melt Peak Height
2	A2	Col-0.1	ACT2	81.5933	369395
3	A3	Col-0.1	ACT2	81.5933	388284
4	A4	Col-0.1	ACT2	81.5933	383532
5	A5	Col-0.1	EVD-GAG	80.5786	383092
6	A6	Col-0.1	EVD-GAG	80.5786	394701
7	A7	Col-0.1	EVD-GAG	80.691	395348
8	A8	Col-0.1	EVD-IN	78.6666	450243
10	A10	Col-0.1	EVD-IN	78.6691	400150
11	A11	Col-0.3	ACT2	81.5938	439464
12	A12	Col-0.3	ACT2	81.5938	433306
13	A13	Col-0.3	ACT2	81.5835	437942
14	A14	Col-0.3	EVD-GAG	80.5716	370147
15	A15	Col-0.3	EVD-GAG	80.5716	383954
16	A16	Col-0.3	EVD-GAG	80.5716	365406
17	A17	Col-0.3	EVD-IN	78.6289	448304
18	A18	Col-0.3	EVD-IN	78.5167	361637
19	A19	Col-0.3	EVD-IN	78.6289	418265
26	B2	Col-0.2	ACT2	81.5933	406522
27	B3	Col-0.2	ACT2	81.7058	430725
28	B4	Col-0.2	ACT2	81.7058	435528
29	B5	Col-0.2	EVD-GAG	80.3536	337629
30	B6	Col-0.2	EVD-GAG	80.691	374181
31	B7	Col-0.2	EVD-GAG	80.691	384632
32	B8	Col-0.2	EVD-IN	78.5541	425651
33	B9	Col-0.2	EVD-IN	78.6691	469293
34	B10	Col-0.2	EVD-IN	78.7816	437942
44	B20		ACT2	76.9453	223089
45	B21		ACT2	77.1944	233876
46	B22		ACT2	76.52	236255
50	C2	p4.1	ACT2	81.5933	407360
51	C3	p4.1	ACT2	81.5933	396370
52	C4	p4.1	ACT2	81.5933	397722
53	C5	p4.1	EVD-GAG	80.5786	389190
54	C6	p4.1	EVD-GAG	80.5786	388000
55	C7	p4.1	EVD-GAG	80.691	393500
56	C8	p4.1	EVD-IN	78.6666	449912
57	C9	p4.1	EVD-IN	78.6691	446101
58	C10	p4.1	EVD-IN	78.6691	468337
59	C11	p4.3	ACT2	81.5938	399238
60	C12	p4.3	ACT2	81.5938	397935
61	C13	p4.3	ACT2	81.5835	417689
62	C14	p4.3	EVD-GAG	80.5716	394083
63	C15	p4.3	EVD-GAG	80.5716	381253
64	C16	p4.3	EVD-GAG	80.5716	374226
65	C17	p4.3	EVD-IN	78.6289	432040
66	C18	p4.3	EVD-IN	78.6289	406134
67	C19	p4.3	EVD-IN	78.6289	445546
68	C20		EVD-GAG	85.1389	73321.3
68	C20		EVD-GAG	63.252	39293.3
69	C21		EVD-GAG	80.5666	1941.83
70	C22		EVD-GAG	82.2527	110825
70	C22		EVD-GAG	62.8066	49146.3
74	D2	p4.2	ACT2	81.5933	395340
75	D3	p4.2	ACT2	81.5933	403501
76	D4	p4.2	ACT2	81.5933	385376
77	D5	p4.2	EVD-GAG	80.5786	378117
78	D6	p4.2	EVD-GAG	80.5786	374239
79	D7	p4.2	EVD-GAG	80.5786	384568
80	D8	p4.2	EVD-IN	78.6666	445788
81	D9	p4.2	EVD-IN	78.6691	419416
82	D10	p4.2	EVD-IN	78.6691	459093
92	D20		EVD-IN	74.925	215290
93	D21		EVD-IN	74.1595	19914.3
94	D22		EVD-IN	75.0587	236101
98	E2	F2.1+	ACT2	81.4808	412232
99	E3	F2.1+	ACT2	81.5933	413182
100	E4	F2.1+	ACT2	81.5933	421728
101	E5	F2.1+	EVD-GAG	80.691	397669
102	E6	F2.1+	EVD-GAG	80.691	399823
103	E7	F2.1+	EVD-GAG	80.691	418837
104	E8	F2.1+	EVD-IN	78.6666	437087
105	E9	F2.1+	EVD-IN	78.6691	461024
106	E10	F2.1+	EVD-IN	78.6691	447701
107	E11	F6.1+	ACT2	81.5938	432139
108	E12	F6.1+	ACT2	81.5938	408577
109	E13	F6.1+	ACT2	81.4711	422308
110	E14	F6.1+	EVD-GAG	80.6841	435458
111	E15	F6.1+	EVD-GAG	80.6841	417607
112	E16	F6.1+	EVD-GAG	80.6841	463104
113	E17	F6.1+	EVD-IN	78.6289	456846
114	E18	F6.1+	EVD-IN	78.6289	435294
115	E19	F6.1+	EVD-IN	78.6289	436100
123	F3	F4.1+	ACT2	81.5933	394022
124	F4	F4.1+	ACT2	81.5933	463793
125	F5	F4.1+	EVD-GAG	80.691	403795
126	F6	F4.1+	EVD-GAG	80.691	430080
127	F7	F4.1+	EVD-GAG	80.691	420921
128	F8	F4.1+	EVD-IN	78.6666	444277
129	F9	F4.1+	EVD-IN	78.6691	433459
130	F10	F4.1+	EVD-IN	78.6691	434832
146	G2	F2.2+	ACT2	81.5933	421539
147	G3	F2.2+	ACT2	81.5933	475268
148	G4	F2.2+	ACT2	81.5933	412363
149	G5	F2.2+	EVD-GAG	80.691	405388
150	G6	F2.2+	EVD-GAG	80.691	411063
151	G7	F2.2+	EVD-GAG	80.691	484905
152	G8	F2.2+	EVD-IN	78.6666	484341
153	G9	F2.2+	EVD-IN	78.6691	481392
154	G10	F2.2+	EVD-IN	78.6691	450864
155	G11	F6.2+	ACT2	81.5938	408206
156	G12	F6.2+	ACT2	81.5938	401879
157	G13	F6.2+	ACT2	81.5835	434494
158	G14	F6.2+	EVD-GAG	80.6841	402954
159	G15	F6.2+	EVD-GAG	80.6841	394620
160	G16	F6.2+	EVD-GAG	80.6841	397143
161	G17	F6.2+	EVD-IN	78.6289	465330
162	G18	F6.2+	EVD-IN	78.6289	463643
163	G19	F6.2+	EVD-IN	78.5167	455547
170	H2	F4.2+	ACT2	81.5933	410212
171	H3	F4.2+	ACT2	81.5933	500615
172	H4	F4.2+	ACT2	81.5933	429660
173	H5	F4.2+	EVD-GAG	80.5786	365481
174	H6	F4.2+	EVD-GAG	80.5786	469852
175	H7	F4.2+	EVD-GAG	80.691	419959
176	H8	F4.2+	EVD-IN	78.6666	450427
177	H9	F4.2+	EVD-IN	78.6691	438796
178	H10	F4.2+	EVD-IN	78.6691	458011
194	I2	F2.3+	ACT2	81.5933	435692
195	I3	F2.3+	ACT2	81.5933	404253
196	I4	F2.3+	ACT2	81.5933	462760
197	I5	F2.3+	EVD-GAG	80.5786	495128
198	I6	F2.3+	EVD-GAG	80.691	396231
199	I7	F2.3+	EVD-GAG	80.691	414691
200	I8	F2.3+	EVD-IN	78.6666	440784
201	I9	F2.3+	EVD-IN	78.6691	459434
202	I10	F2.3+	EVD-IN	78.5566	449039
203	I11	F6.3+	ACT2	81.5938	420582
204	I12	F6.3+	ACT2	81.5938	405489
205	I13	F6.3+	ACT2	81.4711	438481
206	I14	F6.3+	EVD-GAG	80.5716	423044
207	I15	F6.3+	EVD-GAG	80.6841	408215
208	I16	F6.3+	EVD-GAG	80.6841	404250
209	I17	F6.3+	EVD-IN	78.5167	484234
210	I18	F6.3+	EVD-IN	78.5167	476072
211	I19	F6.3+	EVD-IN	78.5167	474829
218	J2	F4.3+	ACT2	81.5933	420451
219	J3	F4.3+	ACT2	81.5933	429257
220	J4	F4.3+	ACT2	81.5933	493174
221	J5	F4.3+	EVD-GAG	80.691	406439
222	J6	F4.3+	EVD-GAG	80.691	401542
223	J7	F4.3+	EVD-GAG	80.691	429458
224	J8	F4.3+	EVD-IN	78.6666	447325
225	J9	F4.3+	EVD-IN	78.6691	417782
226	J10	F4.3+	EVD-IN	78.6691	479781
242	K2	F2.1-	ACT2	81.5933	417310
243	K3	F2.1-	ACT2	81.5933	434869
244	K4	F2.1-	ACT2	81.5933	510104
245	K5	F2.1-	EVD-GAG	80.691	403859
246	K6	F2.1-	EVD-GAG	80.691	516926
247	K7	F2.1-	EVD-GAG	80.8035	523661
248	K8	F2.1-	EVD-IN	78.6666	460092
249	K9	F2.1-	EVD-IN	78.6691	461710
250	K10	F2.1-	EVD-IN	78.6691	439288
251	K11	F6.1-	ACT2	81.7063	238718
252	K12	F6.1-	ACT2	81.7063	468564
253	K13	F6.1-	ACT2	81.5835	443895
254	K14	F6.1-	EVD-GAG	80.6841	435351
255	K15	F6.1-	EVD-GAG	80.6841	415336
256	K16	F6.1-	EVD-GAG	80.6841	407632
257	K17	F6.1-	EVD-IN	78.6289	444925
258	K18	F6.1-	EVD-IN	78.6289	473807
259	K19	F6.1-	EVD-IN	78.6289	457507
266	L2	F4.1-	ACT2	81.5933	392944
267	L3	F4.1-	ACT2	81.5933	406327
268	L4	F4.1-	ACT2	81.5933	486467
269	L5	F4.1-	EVD-GAG	80.691	518351
270	L6	F4.1-	EVD-GAG	80.691	489372
271	L7	F4.1-	EVD-GAG	80.8035	439328
272	L8	F4.1-	EVD-IN	78.6666	472793
273	L9	F4.1-	EVD-IN	78.6691	443422
274	L10	F4.1-	EVD-IN	78.6691	454137
290	M2	F2.2-	ACT2	81.5933	399551
291	M3	F2.2-	ACT2	81.5933	434031
292	M4	F2.2-	ACT2	81.5933	423635
293	M5	F2.2-	EVD-GAG	80.691	470514
294	M6	F2.2-	EVD-GAG	80.691	469529
295	M7	F2.2-	EVD-GAG	80.691	481424
296	M8	F2.2-	EVD-IN	78.6666	485812
297	M9	F2.2-	EVD-IN	78.6691	450262
298	M10	F2.2-	EVD-IN	78.6691	445163
299	M11	F6.2-	ACT2	81.7063	433046
300	M12	F6.2-	ACT2	81.7063	423948
301	M13	F6.2-	ACT2	81.5835	417189
302	M14	F6.2-	EVD-GAG	80.6841	412076
303	M15	F6.2-	EVD-GAG	80.6841	437756
304	M16	F6.2-	EVD-GAG	80.6841	445660
305	M17	F6.2-	EVD-IN	78.6289	449295
306	M18	F6.2-	EVD-IN	78.6289	439070
307	M19	F6.2-	EVD-IN	78.6289	428820
314	N2	F4.2-	ACT2	81.5933	391303
315	N3	F4.2-	ACT2	81.5933	393097
316	N4	F4.2-	ACT2	81.5933	431042
317	N5	F4.2-	EVD-GAG	80.8035	423473
318	N6	F4.2-	EVD-GAG	80.691	434979
319	N7	F4.2-	EVD-GAG	80.691	474666
320	N8	F4.2-	EVD-IN	78.6666	459989
321	N9	F4.2-	EVD-IN	78.6691	454025
322	N10	F4.2-	EVD-IN	78.6691	439550
338	O2	F2.3-	ACT2	81.5933	396528
339	O3	F2.3-	ACT2	81.5933	403712
341	O5	F2.3-	EVD-GAG	80.691	482739
342	O6	F2.3-	EVD-GAG	80.691	522946
343	O7	F2.3-	EVD-GAG	80.8035	474950
344	O8	F2.3-	EVD-IN	78.6666	460250
345	O9	F2.3-	EVD-IN	78.6691	399992
346	O10	F2.3-	EVD-IN	78.5566	463723
347	O11	F6.3-	ACT2	81.5938	435535
348	O12	F6.3-	ACT2	81.5938	426540
349	O13	F6.3-	ACT2	81.5835	405683
350	O14	F6.3-	EVD-GAG	80.6841	441225
351	O15	F6.3-	EVD-GAG	80.6841	408943
352	O16	F6.3-	EVD-GAG	80.6841	393970
353	O17	F6.3-	EVD-IN	78.6289	428559
354	O18	F6.3-	EVD-IN	78.6289	445061
355	O19	F6.3-	EVD-IN	78.6289	417389
362	P2	F4.3-	ACT2	81.5933	383308
363	P3	F4.3-	ACT2	81.5933	402353
364	P4	F4.3-	ACT2	81.5933	413778
365	P5	F4.3-	EVD-GAG	80.691	420407
366	P6	F4.3-	EVD-GAG	80.691	384466
367	P7	F4.3-	EVD-GAG	80.691	361480
368	P8	F4.3-	EVD-IN	78.6666	520538
369	P9	F4.3-	EVD-IN	78.6691	432865
370	P10	F4.3-	EVD-IN	78.6691	489231
