# Supplementary material for: PTGS is dispensable for the initiation of epigenetic silencing of an active transposon in Arabidopsis
Source: EMBO Rep. 2024 Nov 7;25(12):28. doi: 10.1038/s44319-024-00304-5 (PMC11624286; doi:10.1038/s44319-024-00304-5)
Supplement: Supplementary file 7 — Source data Fig. 6 [file 44319_2024_304_MOESM7_ESM.zip › Figure 6/6A/Raw qPCR data 6A/pol4_allGen_CopyNumb_180821.txt]

* Block Type = 384-Well Block
* Calibration Background is expired  = No
* Calibration Background performed on = 06-16-2021
* Calibration Pure Dye ABY is expired = No
* Calibration Pure Dye ABY performed on = 06-16-2021
* Calibration Pure Dye CY5 is expired = No
* Calibration Pure Dye CY5 performed on = 06-16-2021
* Calibration Pure Dye FAM is expired = No
* Calibration Pure Dye FAM performed on = 06-16-2021
* Calibration Pure Dye JUN is expired = No
* Calibration Pure Dye JUN performed on = 06-16-2021
* Calibration Pure Dye MUSTANG PURPLE is expired = No
* Calibration Pure Dye MUSTANG PURPLE performed on = 06-16-2021
* Calibration Pure Dye NED is expired = No
* Calibration Pure Dye NED performed on = 06-16-2021
* Calibration Pure Dye ROX is expired = No
* Calibration Pure Dye ROX performed on = 06-16-2021
* Calibration Pure Dye SYBR is expired = No
* Calibration Pure Dye SYBR performed on = 06-16-2021
* Calibration Pure Dye TAMRA is expired = No
* Calibration Pure Dye TAMRA performed on = 06-16-2021
* Calibration Pure Dye VIC is expired = No
* Calibration Pure Dye VIC performed on = 06-16-2021
* Calibration ROI is expired  = No
* Calibration ROI performed on = 06-16-2021
* Calibration Uniformity is expired  = No
* Calibration Uniformity performed on = 06-16-2021
* Chemistry = SYBR_GREEN
* Date Created = 2021-08-18 16:39:52 PM CEST
* Experiment Barcode = NA
* Experiment Comment = NA
* Experiment File Name = R:\Marieke_AMO\qPCR\pol4_allGen_CopyNumb_180821.eds
* Experiment Name = pol4_all_CopyNumb_180821
* Experiment Run End Time = 2021-08-18 17:12:31 PM CEST
* Experiment Type = Comparative Cт (ΔΔCт) 
* Instrument Name =       272531281
* Instrument Serial Number = 272531281
* Instrument Type = QuantStudio™ 5 System
* Passive Reference = ROX
* Post-read Stage/Step = 
* Pre-read Stage/Step = 
* Quantification Cycle Method = Ct
* Signal Smoothing On = true
* Stage where Melt Analysis is performed = Stage3
* Stage/ Cycle where Ct Analysis is performed = Stage2, Step2
* User Name = NA

[Sample Setup]
Well	Well Position	Sample Name	Sample Color	Biogroup Name	Biogroup Color	Target Name	Target Color	Task	Reporter	Quencher	Quantity	Comments
1	A1											
2	A2	Col-0.1	"RGB(176,23,31)"			ACT2	"RGB(255,255,0)"	UNKNOWN	SYBR	None		
3	A3	Col-0.1	"RGB(176,23,31)"			ACT2	"RGB(255,255,0)"	UNKNOWN	SYBR	None		
4	A4	Col-0.1	"RGB(176,23,31)"			ACT2	"RGB(255,255,0)"	UNKNOWN	SYBR	None		
5	A5	Col-0.1	"RGB(176,23,31)"			EVD-GAG	"RGB(0,139,69)"	UNKNOWN	SYBR	None		
6	A6	Col-0.1	"RGB(176,23,31)"			EVD-GAG	"RGB(0,139,69)"	UNKNOWN	SYBR	None		
7	A7	Col-0.1	"RGB(176,23,31)"			EVD-GAG	"RGB(0,139,69)"	UNKNOWN	SYBR	None		
8	A8	Col-0.1	"RGB(176,23,31)"			EVD-IN	"RGB(0,0,255)"	UNKNOWN	SYBR	None		
9	A9	Col-0.1	"RGB(176,23,31)"			EVD-IN	"RGB(0,0,255)"	UNKNOWN	SYBR	None		
10	A10	Col-0.1	"RGB(176,23,31)"			EVD-IN	"RGB(0,0,255)"	UNKNOWN	SYBR	None		
11	A11	Col-0.3	"RGB(0,139,69)"			ACT2	"RGB(255,255,0)"	UNKNOWN	SYBR	None		
12	A12	Col-0.3	"RGB(0,139,69)"			ACT2	"RGB(255,255,0)"	UNKNOWN	SYBR	None		
13	A13	Col-0.3	"RGB(0,139,69)"			ACT2	"RGB(255,255,0)"	UNKNOWN	SYBR	None		
14	A14	Col-0.3	"RGB(0,139,69)"			EVD-GAG	"RGB(0,139,69)"	UNKNOWN	SYBR	None		
15	A15	Col-0.3	"RGB(0,139,69)"			EVD-GAG	"RGB(0,139,69)"	UNKNOWN	SYBR	None		
16	A16	Col-0.3	"RGB(0,139,69)"			EVD-GAG	"RGB(0,139,69)"	UNKNOWN	SYBR	None		
17	A17	Col-0.3	"RGB(0,139,69)"			EVD-IN	"RGB(0,0,255)"	UNKNOWN	SYBR	None		
18	A18	Col-0.3	"RGB(0,139,69)"			EVD-IN	"RGB(0,0,255)"	UNKNOWN	SYBR	None		
19	A19	Col-0.3	"RGB(0,139,69)"			EVD-IN	"RGB(0,0,255)"	UNKNOWN	SYBR	None		
20	A20											
21	A21											
22	A22											
23	A23											
24	A24											
25	B1											
26	B2	Col-0.2	"RGB(0,0,255)"			ACT2	"RGB(255,255,0)"	UNKNOWN	SYBR	None		
27	B3	Col-0.2	"RGB(0,0,255)"			ACT2	"RGB(255,255,0)"	UNKNOWN	SYBR	None		
28	B4	Col-0.2	"RGB(0,0,255)"			ACT2	"RGB(255,255,0)"	UNKNOWN	SYBR	None		
29	B5	Col-0.2	"RGB(0,0,255)"			EVD-GAG	"RGB(0,139,69)"	UNKNOWN	SYBR	None		
30	B6	Col-0.2	"RGB(0,0,255)"			EVD-GAG	"RGB(0,139,69)"	UNKNOWN	SYBR	None		
31	B7	Col-0.2	"RGB(0,0,255)"			EVD-GAG	"RGB(0,139,69)"	UNKNOWN	SYBR	None		
32	B8	Col-0.2	"RGB(0,0,255)"			EVD-IN	"RGB(0,0,255)"	UNKNOWN	SYBR	None		
33	B9	Col-0.2	"RGB(0,0,255)"			EVD-IN	"RGB(0,0,255)"	UNKNOWN	SYBR	None		
34	B10	Col-0.2	"RGB(0,0,255)"			EVD-IN	"RGB(0,0,255)"	UNKNOWN	SYBR	None		
35	B11											
36	B12											
37	B13											
38	B14											
39	B15											
40	B16											
41	B17											
42	B18											
43	B19											
44	B20					ACT2	"RGB(255,255,0)"	NTC	SYBR	None		
45	B21					ACT2	"RGB(255,255,0)"	NTC	SYBR	None		
46	B22					ACT2	"RGB(255,255,0)"	NTC	SYBR	None		
47	B23											
48	B24											
49	C1											
50	C2	p4.1	"RGB(255,127,0)"			ACT2	"RGB(255,255,0)"	UNKNOWN	SYBR	None		
51	C3	p4.1	"RGB(255,127,0)"			ACT2	"RGB(255,255,0)"	UNKNOWN	SYBR	None		
52	C4	p4.1	"RGB(255,127,0)"			ACT2	"RGB(255,255,0)"	UNKNOWN	SYBR	None		
53	C5	p4.1	"RGB(255,127,0)"			EVD-GAG	"RGB(0,139,69)"	UNKNOWN	SYBR	None		
54	C6	p4.1	"RGB(255,127,0)"			EVD-GAG	"RGB(0,139,69)"	UNKNOWN	SYBR	None		
55	C7	p4.1	"RGB(255,127,0)"			EVD-GAG	"RGB(0,139,69)"	UNKNOWN	SYBR	None		
56	C8	p4.1	"RGB(255,127,0)"			EVD-IN	"RGB(0,0,255)"	UNKNOWN	SYBR	None		
57	C9	p4.1	"RGB(255,127,0)"			EVD-IN	"RGB(0,0,255)"	UNKNOWN	SYBR	None		
58	C10	p4.1	"RGB(255,127,0)"			EVD-IN	"RGB(0,0,255)"	UNKNOWN	SYBR	None		
59	C11	p4.3	"RGB(238,121,66)"			ACT2	"RGB(255,255,0)"	UNKNOWN	SYBR	None		
60	C12	p4.3	"RGB(238,121,66)"			ACT2	"RGB(255,255,0)"	UNKNOWN	SYBR	None		
61	C13	p4.3	"RGB(238,121,66)"			ACT2	"RGB(255,255,0)"	UNKNOWN	SYBR	None		
62	C14	p4.3	"RGB(238,121,66)"			EVD-GAG	"RGB(0,139,69)"	UNKNOWN	SYBR	None		
63	C15	p4.3	"RGB(238,121,66)"			EVD-GAG	"RGB(0,139,69)"	UNKNOWN	SYBR	None		
64	C16	p4.3	"RGB(238,121,66)"			EVD-GAG	"RGB(0,139,69)"	UNKNOWN	SYBR	None		
65	C17	p4.3	"RGB(238,121,66)"			EVD-IN	"RGB(0,0,255)"	UNKNOWN	SYBR	None		
66	C18	p4.3	"RGB(238,121,66)"			EVD-IN	"RGB(0,0,255)"	UNKNOWN	SYBR	None		
67	C19	p4.3	"RGB(238,121,66)"			EVD-IN	"RGB(0,0,255)"	UNKNOWN	SYBR	None		
68	C20					EVD-GAG	"RGB(0,139,69)"	NTC	SYBR	None		
69	C21					EVD-GAG	"RGB(0,139,69)"	NTC	SYBR	None		
70	C22					EVD-GAG	"RGB(0,139,69)"	NTC	SYBR	None		
71	C23											
72	C24											
73	D1											
74	D2	p4.2	"RGB(139,137,112)"			ACT2	"RGB(255,255,0)"	UNKNOWN	SYBR	None		
75	D3	p4.2	"RGB(139,137,112)"			ACT2	"RGB(255,255,0)"	UNKNOWN	SYBR	None		
76	D4	p4.2	"RGB(139,137,112)"			ACT2	"RGB(255,255,0)"	UNKNOWN	SYBR	None		
77	D5	p4.2	"RGB(139,137,112)"			EVD-GAG	"RGB(0,139,69)"	UNKNOWN	SYBR	None		
78	D6	p4.2	"RGB(139,137,112)"			EVD-GAG	"RGB(0,139,69)"	UNKNOWN	SYBR	None		
79	D7	p4.2	"RGB(139,137,112)"			EVD-GAG	"RGB(0,139,69)"	UNKNOWN	SYBR	None		
80	D8	p4.2	"RGB(139,137,112)"			EVD-IN	"RGB(0,0,255)"	UNKNOWN	SYBR	None		
81	D9	p4.2	"RGB(139,137,112)"			EVD-IN	"RGB(0,0,255)"	UNKNOWN	SYBR	None		
82	D10	p4.2	"RGB(139,137,112)"			EVD-IN	"RGB(0,0,255)"	UNKNOWN	SYBR	None		
83	D11											
84	D12											
85	D13											
86	D14											
87	D15											
88	D16											
89	D17											
90	D18											
91	D19											
92	D20					EVD-IN	"RGB(0,0,255)"	NTC	SYBR	None		
93	D21					EVD-IN	"RGB(0,0,255)"	NTC	SYBR	None		
94	D22					EVD-IN	"RGB(0,0,255)"	NTC	SYBR	None		
95	D23											
96	D24											
97	E1											
98	E2	F2.1+	"RGB(142,56,142)"			ACT2	"RGB(255,255,0)"	UNKNOWN	SYBR	None		
99	E3	F2.1+	"RGB(142,56,142)"			ACT2	"RGB(255,255,0)"	UNKNOWN	SYBR	None		
100	E4	F2.1+	"RGB(142,56,142)"			ACT2	"RGB(255,255,0)"	UNKNOWN	SYBR	None		
101	E5	F2.1+	"RGB(142,56,142)"			EVD-GAG	"RGB(0,139,69)"	UNKNOWN	SYBR	None		
102	E6	F2.1+	"RGB(142,56,142)"			EVD-GAG	"RGB(0,139,69)"	UNKNOWN	SYBR	None		
103	E7	F2.1+	"RGB(142,56,142)"			EVD-GAG	"RGB(0,139,69)"	UNKNOWN	SYBR	None		
104	E8	F2.1+	"RGB(142,56,142)"			EVD-IN	"RGB(0,0,255)"	UNKNOWN	SYBR	None		
105	E9	F2.1+	"RGB(142,56,142)"			EVD-IN	"RGB(0,0,255)"	UNKNOWN	SYBR	None		
106	E10	F2.1+	"RGB(142,56,142)"			EVD-IN	"RGB(0,0,255)"	UNKNOWN	SYBR	None		
107	E11	F6.1+	"RGB(255,127,0)"			ACT2	"RGB(255,255,0)"	UNKNOWN	SYBR	None		
108	E12	F6.1+	"RGB(255,127,0)"			ACT2	"RGB(255,255,0)"	UNKNOWN	SYBR	None		
109	E13	F6.1+	"RGB(255,127,0)"			ACT2	"RGB(255,255,0)"	UNKNOWN	SYBR	None		
110	E14	F6.1+	"RGB(255,127,0)"			EVD-GAG	"RGB(0,139,69)"	UNKNOWN	SYBR	None		
111	E15	F6.1+	"RGB(255,127,0)"			EVD-GAG	"RGB(0,139,69)"	UNKNOWN	SYBR	None		
112	E16	F6.1+	"RGB(255,127,0)"			EVD-GAG	"RGB(0,139,69)"	UNKNOWN	SYBR	None		
113	E17	F6.1+	"RGB(255,127,0)"			EVD-IN	"RGB(0,0,255)"	UNKNOWN	SYBR	None		
114	E18	F6.1+	"RGB(255,127,0)"			EVD-IN	"RGB(0,0,255)"	UNKNOWN	SYBR	None		
115	E19	F6.1+	"RGB(255,127,0)"			EVD-IN	"RGB(0,0,255)"	UNKNOWN	SYBR	None		
116	E20											
117	E21											
118	E22											
119	E23											
120	E24											
121	F1											
122	F2	F4.1+	"RGB(238,44,44)"			ACT2	"RGB(255,255,0)"	UNKNOWN	SYBR	None		
123	F3	F4.1+	"RGB(238,44,44)"			ACT2	"RGB(255,255,0)"	UNKNOWN	SYBR	None		
124	F4	F4.1+	"RGB(238,44,44)"			ACT2	"RGB(255,255,0)"	UNKNOWN	SYBR	None		
125	F5	F4.1+	"RGB(238,44,44)"			EVD-GAG	"RGB(0,139,69)"	UNKNOWN	SYBR	None		
126	F6	F4.1+	"RGB(238,44,44)"			EVD-GAG	"RGB(0,139,69)"	UNKNOWN	SYBR	None		
127	F7	F4.1+	"RGB(238,44,44)"			EVD-GAG	"RGB(0,139,69)"	UNKNOWN	SYBR	None		
128	F8	F4.1+	"RGB(238,44,44)"			EVD-IN	"RGB(0,0,255)"	UNKNOWN	SYBR	None		
129	F9	F4.1+	"RGB(238,44,44)"			EVD-IN	"RGB(0,0,255)"	UNKNOWN	SYBR	None		
130	F10	F4.1+	"RGB(238,44,44)"			EVD-IN	"RGB(0,0,255)"	UNKNOWN	SYBR	None		
131	F11											
132	F12											
133	F13											
134	F14											
135	F15											
136	F16											
137	F17											
138	F18											
139	F19											
140	F20											
141	F21											
142	F22											
143	F23											
144	F24											
145	G1											
146	G2	F2.2+	"RGB(198,113,113)"			ACT2	"RGB(255,255,0)"	UNKNOWN	SYBR	None		
147	G3	F2.2+	"RGB(198,113,113)"			ACT2	"RGB(255,255,0)"	UNKNOWN	SYBR	None		
148	G4	F2.2+	"RGB(198,113,113)"			ACT2	"RGB(255,255,0)"	UNKNOWN	SYBR	None		
149	G5	F2.2+	"RGB(198,113,113)"			EVD-GAG	"RGB(0,139,69)"	UNKNOWN	SYBR	None		
150	G6	F2.2+	"RGB(198,113,113)"			EVD-GAG	"RGB(0,139,69)"	UNKNOWN	SYBR	None		
151	G7	F2.2+	"RGB(198,113,113)"			EVD-GAG	"RGB(0,139,69)"	UNKNOWN	SYBR	None		
152	G8	F2.2+	"RGB(198,113,113)"			EVD-IN	"RGB(0,0,255)"	UNKNOWN	SYBR	None		
153	G9	F2.2+	"RGB(198,113,113)"			EVD-IN	"RGB(0,0,255)"	UNKNOWN	SYBR	None		
154	G10	F2.2+	"RGB(198,113,113)"			EVD-IN	"RGB(0,0,255)"	UNKNOWN	SYBR	None		
155	G11	F6.2+	"RGB(139,137,112)"			ACT2	"RGB(255,255,0)"	UNKNOWN	SYBR	None		
156	G12	F6.2+	"RGB(139,137,112)"			ACT2	"RGB(255,255,0)"	UNKNOWN	SYBR	None		
157	G13	F6.2+	"RGB(139,137,112)"			ACT2	"RGB(255,255,0)"	UNKNOWN	SYBR	None		
158	G14	F6.2+	"RGB(139,137,112)"			EVD-GAG	"RGB(0,139,69)"	UNKNOWN	SYBR	None		
159	G15	F6.2+	"RGB(139,137,112)"			EVD-GAG	"RGB(0,139,69)"	UNKNOWN	SYBR	None		
160	G16	F6.2+	"RGB(139,137,112)"			EVD-GAG	"RGB(0,139,69)"	UNKNOWN	SYBR	None		
161	G17	F6.2+	"RGB(139,137,112)"			EVD-IN	"RGB(0,0,255)"	UNKNOWN	SYBR	None		
162	G18	F6.2+	"RGB(139,137,112)"			EVD-IN	"RGB(0,0,255)"	UNKNOWN	SYBR	None		
163	G19	F6.2+	"RGB(139,137,112)"			EVD-IN	"RGB(0,0,255)"	UNKNOWN	SYBR	None		
164	G20											
165	G21											
166	G22											
167	G23											
168	G24											
169	H1											
170	H2	F4.2+	"RGB(51,161,201)"			ACT2	"RGB(255,255,0)"	UNKNOWN	SYBR	None		
171	H3	F4.2+	"RGB(51,161,201)"			ACT2	"RGB(255,255,0)"	UNKNOWN	SYBR	None		
172	H4	F4.2+	"RGB(51,161,201)"			ACT2	"RGB(255,255,0)"	UNKNOWN	SYBR	None		
173	H5	F4.2+	"RGB(51,161,201)"			EVD-GAG	"RGB(0,139,69)"	UNKNOWN	SYBR	None		
174	H6	F4.2+	"RGB(51,161,201)"			EVD-GAG	"RGB(0,139,69)"	UNKNOWN	SYBR	None		
175	H7	F4.2+	"RGB(51,161,201)"			EVD-GAG	"RGB(0,139,69)"	UNKNOWN	SYBR	None		
176	H8	F4.2+	"RGB(51,161,201)"			EVD-IN	"RGB(0,0,255)"	UNKNOWN	SYBR	None		
177	H9	F4.2+	"RGB(51,161,201)"			EVD-IN	"RGB(0,0,255)"	UNKNOWN	SYBR	None		
178	H10	F4.2+	"RGB(51,161,201)"			EVD-IN	"RGB(0,0,255)"	UNKNOWN	SYBR	None		
179	H11											
180	H12											
181	H13											
182	H14											
183	H15											
184	H16											
185	H17											
186	H18											
187	H19											
188	H20											
189	H21											
190	H22											
191	H23											
192	H24											
193	I1											
194	I2	F2.3+	"RGB(0,245,255)"			ACT2	"RGB(255,255,0)"	UNKNOWN	SYBR	None		
195	I3	F2.3+	"RGB(0,245,255)"			ACT2	"RGB(255,255,0)"	UNKNOWN	SYBR	None		
196	I4	F2.3+	"RGB(0,245,255)"			ACT2	"RGB(255,255,0)"	UNKNOWN	SYBR	None		
197	I5	F2.3+	"RGB(0,245,255)"			EVD-GAG	"RGB(0,139,69)"	UNKNOWN	SYBR	None		
198	I6	F2.3+	"RGB(0,245,255)"			EVD-GAG	"RGB(0,139,69)"	UNKNOWN	SYBR	None		
199	I7	F2.3+	"RGB(0,245,255)"			EVD-GAG	"RGB(0,139,69)"	UNKNOWN	SYBR	None		
200	I8	F2.3+	"RGB(0,245,255)"			EVD-IN	"RGB(0,0,255)"	UNKNOWN	SYBR	None		
201	I9	F2.3+	"RGB(0,245,255)"			EVD-IN	"RGB(0,0,255)"	UNKNOWN	SYBR	None		
202	I10	F2.3+	"RGB(0,245,255)"			EVD-IN	"RGB(0,0,255)"	UNKNOWN	SYBR	None		
203	I11	F6.3+	"RGB(238,121,66)"			ACT2	"RGB(255,255,0)"	UNKNOWN	SYBR	None		
204	I12	F6.3+	"RGB(238,121,66)"			ACT2	"RGB(255,255,0)"	UNKNOWN	SYBR	None		
205	I13	F6.3+	"RGB(238,121,66)"			ACT2	"RGB(255,255,0)"	UNKNOWN	SYBR	None		
206	I14	F6.3+	"RGB(238,121,66)"			EVD-GAG	"RGB(0,139,69)"	UNKNOWN	SYBR	None		
207	I15	F6.3+	"RGB(238,121,66)"			EVD-GAG	"RGB(0,139,69)"	UNKNOWN	SYBR	None		
208	I16	F6.3+	"RGB(238,121,66)"			EVD-GAG	"RGB(0,139,69)"	UNKNOWN	SYBR	None		
209	I17	F6.3+	"RGB(238,121,66)"			EVD-IN	"RGB(0,0,255)"	UNKNOWN	SYBR	None		
210	I18	F6.3+	"RGB(238,121,66)"			EVD-IN	"RGB(0,0,255)"	UNKNOWN	SYBR	None		
211	I19	F6.3+	"RGB(238,121,66)"			EVD-IN	"RGB(0,0,255)"	UNKNOWN	SYBR	None		
212	I20											
213	I21											
214	I22											
215	I23											
216	I24											
217	J1											
218	J2	F4.3+	"RGB(238,18,137)"			ACT2	"RGB(255,255,0)"	UNKNOWN	SYBR	None		
219	J3	F4.3+	"RGB(238,18,137)"			ACT2	"RGB(255,255,0)"	UNKNOWN	SYBR	None		
220	J4	F4.3+	"RGB(238,18,137)"			ACT2	"RGB(255,255,0)"	UNKNOWN	SYBR	None		
221	J5	F4.3+	"RGB(238,18,137)"			EVD-GAG	"RGB(0,139,69)"	UNKNOWN	SYBR	None		
222	J6	F4.3+	"RGB(238,18,137)"			EVD-GAG	"RGB(0,139,69)"	UNKNOWN	SYBR	None		
223	J7	F4.3+	"RGB(238,18,137)"			EVD-GAG	"RGB(0,139,69)"	UNKNOWN	SYBR	None		
224	J8	F4.3+	"RGB(238,18,137)"			EVD-IN	"RGB(0,0,255)"	UNKNOWN	SYBR	None		
225	J9	F4.3+	"RGB(238,18,137)"			EVD-IN	"RGB(0,0,255)"	UNKNOWN	SYBR	None		
226	J10	F4.3+	"RGB(238,18,137)"			EVD-IN	"RGB(0,0,255)"	UNKNOWN	SYBR	None		
227	J11											
228	J12											
229	J13											
230	J14											
231	J15											
232	J16											
233	J17											
234	J18											
235	J19											
236	J20											
237	J21											
238	J22											
239	J23											
240	J24											
241	K1											
242	K2	F2.1-	"RGB(238,220,130)"			ACT2	"RGB(255,255,0)"	UNKNOWN	SYBR	None		
243	K3	F2.1-	"RGB(238,220,130)"			ACT2	"RGB(255,255,0)"	UNKNOWN	SYBR	None		
244	K4	F2.1-	"RGB(238,220,130)"			ACT2	"RGB(255,255,0)"	UNKNOWN	SYBR	None		
245	K5	F2.1-	"RGB(238,220,130)"			EVD-GAG	"RGB(0,139,69)"	UNKNOWN	SYBR	None		
246	K6	F2.1-	"RGB(238,220,130)"			EVD-GAG	"RGB(0,139,69)"	UNKNOWN	SYBR	None		
247	K7	F2.1-	"RGB(238,220,130)"			EVD-GAG	"RGB(0,139,69)"	UNKNOWN	SYBR	None		
248	K8	F2.1-	"RGB(238,220,130)"			EVD-IN	"RGB(0,0,255)"	UNKNOWN	SYBR	None		
249	K9	F2.1-	"RGB(238,220,130)"			EVD-IN	"RGB(0,0,255)"	UNKNOWN	SYBR	None		
250	K10	F2.1-	"RGB(238,220,130)"			EVD-IN	"RGB(0,0,255)"	UNKNOWN	SYBR	None		
251	K11	F6.1-	"RGB(142,56,142)"			ACT2	"RGB(255,255,0)"	UNKNOWN	SYBR	None		
252	K12	F6.1-	"RGB(142,56,142)"			ACT2	"RGB(255,255,0)"	UNKNOWN	SYBR	None		
253	K13	F6.1-	"RGB(142,56,142)"			ACT2	"RGB(255,255,0)"	UNKNOWN	SYBR	None		
254	K14	F6.1-	"RGB(142,56,142)"			EVD-GAG	"RGB(0,139,69)"	UNKNOWN	SYBR	None		
255	K15	F6.1-	"RGB(142,56,142)"			EVD-GAG	"RGB(0,139,69)"	UNKNOWN	SYBR	None		
256	K16	F6.1-	"RGB(142,56,142)"			EVD-GAG	"RGB(0,139,69)"	UNKNOWN	SYBR	None		
257	K17	F6.1-	"RGB(142,56,142)"			EVD-IN	"RGB(0,0,255)"	UNKNOWN	SYBR	None		
258	K18	F6.1-	"RGB(142,56,142)"			EVD-IN	"RGB(0,0,255)"	UNKNOWN	SYBR	None		
259	K19	F6.1-	"RGB(142,56,142)"			EVD-IN	"RGB(0,0,255)"	UNKNOWN	SYBR	None		
260	K20											
261	K21											
262	K22											
263	K23											
264	K24											
265	L1											
266	L2	F4.1-	"RGB(176,23,31)"			ACT2	"RGB(255,255,0)"	UNKNOWN	SYBR	None		
267	L3	F4.1-	"RGB(176,23,31)"			ACT2	"RGB(255,255,0)"	UNKNOWN	SYBR	None		
268	L4	F4.1-	"RGB(176,23,31)"			ACT2	"RGB(255,255,0)"	UNKNOWN	SYBR	None		
269	L5	F4.1-	"RGB(176,23,31)"			EVD-GAG	"RGB(0,139,69)"	UNKNOWN	SYBR	None		
270	L6	F4.1-	"RGB(176,23,31)"			EVD-GAG	"RGB(0,139,69)"	UNKNOWN	SYBR	None		
271	L7	F4.1-	"RGB(176,23,31)"			EVD-GAG	"RGB(0,139,69)"	UNKNOWN	SYBR	None		
272	L8	F4.1-	"RGB(176,23,31)"			EVD-IN	"RGB(0,0,255)"	UNKNOWN	SYBR	None		
273	L9	F4.1-	"RGB(176,23,31)"			EVD-IN	"RGB(0,0,255)"	UNKNOWN	SYBR	None		
274	L10	F4.1-	"RGB(176,23,31)"			EVD-IN	"RGB(0,0,255)"	UNKNOWN	SYBR	None		
275	L11											
276	L12											
277	L13											
278	L14											
279	L15											
280	L16											
281	L17											
282	L18											
283	L19											
284	L20											
285	L21											
286	L22											
287	L23											
288	L24											
289	M1											
290	M2	F2.2-	"RGB(238,238,0)"			ACT2	"RGB(255,255,0)"	UNKNOWN	SYBR	None		
291	M3	F2.2-	"RGB(238,238,0)"			ACT2	"RGB(255,255,0)"	UNKNOWN	SYBR	None		
292	M4	F2.2-	"RGB(238,238,0)"			ACT2	"RGB(255,255,0)"	UNKNOWN	SYBR	None		
293	M5	F2.2-	"RGB(238,238,0)"			EVD-GAG	"RGB(0,139,69)"	UNKNOWN	SYBR	None		
294	M6	F2.2-	"RGB(238,238,0)"			EVD-GAG	"RGB(0,139,69)"	UNKNOWN	SYBR	None		
295	M7	F2.2-	"RGB(238,238,0)"			EVD-GAG	"RGB(0,139,69)"	UNKNOWN	SYBR	None		
296	M8	F2.2-	"RGB(238,238,0)"			EVD-IN	"RGB(0,0,255)"	UNKNOWN	SYBR	None		
297	M9	F2.2-	"RGB(238,238,0)"			EVD-IN	"RGB(0,0,255)"	UNKNOWN	SYBR	None		
298	M10	F2.2-	"RGB(238,238,0)"			EVD-IN	"RGB(0,0,255)"	UNKNOWN	SYBR	None		
299	M11	F6.2-	"RGB(198,113,113)"			ACT2	"RGB(255,255,0)"	UNKNOWN	SYBR	None		
300	M12	F6.2-	"RGB(198,113,113)"			ACT2	"RGB(255,255,0)"	UNKNOWN	SYBR	None		
301	M13	F6.2-	"RGB(198,113,113)"			ACT2	"RGB(255,255,0)"	UNKNOWN	SYBR	None		
302	M14	F6.2-	"RGB(198,113,113)"			EVD-GAG	"RGB(0,139,69)"	UNKNOWN	SYBR	None		
303	M15	F6.2-	"RGB(198,113,113)"			EVD-GAG	"RGB(0,139,69)"	UNKNOWN	SYBR	None		
304	M16	F6.2-	"RGB(198,113,113)"			EVD-GAG	"RGB(0,139,69)"	UNKNOWN	SYBR	None		
305	M17	F6.2-	"RGB(198,113,113)"			EVD-IN	"RGB(0,0,255)"	UNKNOWN	SYBR	None		
306	M18	F6.2-	"RGB(198,113,113)"			EVD-IN	"RGB(0,0,255)"	UNKNOWN	SYBR	None		
307	M19	F6.2-	"RGB(198,113,113)"			EVD-IN	"RGB(0,0,255)"	UNKNOWN	SYBR	None		
308	M20											
309	M21											
310	M22											
311	M23											
312	M24											
313	N1											
314	N2	F4.2-	"RGB(0,0,255)"			ACT2	"RGB(255,255,0)"	UNKNOWN	SYBR	None		
315	N3	F4.2-	"RGB(0,0,255)"			ACT2	"RGB(255,255,0)"	UNKNOWN	SYBR	None		
316	N4	F4.2-	"RGB(0,0,255)"			ACT2	"RGB(255,255,0)"	UNKNOWN	SYBR	None		
317	N5	F4.2-	"RGB(0,0,255)"			EVD-GAG	"RGB(0,139,69)"	UNKNOWN	SYBR	None		
318	N6	F4.2-	"RGB(0,0,255)"			EVD-GAG	"RGB(0,139,69)"	UNKNOWN	SYBR	None		
319	N7	F4.2-	"RGB(0,0,255)"			EVD-GAG	"RGB(0,139,69)"	UNKNOWN	SYBR	None		
320	N8	F4.2-	"RGB(0,0,255)"			EVD-IN	"RGB(0,0,255)"	UNKNOWN	SYBR	None		
321	N9	F4.2-	"RGB(0,0,255)"			EVD-IN	"RGB(0,0,255)"	UNKNOWN	SYBR	None		
322	N10	F4.2-	"RGB(0,0,255)"			EVD-IN	"RGB(0,0,255)"	UNKNOWN	SYBR	None		
323	N11											
324	N12											
325	N13											
326	N14											
327	N15											
328	N16											
329	N17											
330	N18											
331	N19											
332	N20											
333	N21											
334	N22											
335	N23											
336	N24											
337	O1											
338	O2	F2.3-	"RGB(142,142,56)"			ACT2	"RGB(255,255,0)"	UNKNOWN	SYBR	None		
339	O3	F2.3-	"RGB(142,142,56)"			ACT2	"RGB(255,255,0)"	UNKNOWN	SYBR	None		
340	O4	F2.3-	"RGB(142,142,56)"			ACT2	"RGB(255,255,0)"	UNKNOWN	SYBR	None		
341	O5	F2.3-	"RGB(142,142,56)"			EVD-GAG	"RGB(0,139,69)"	UNKNOWN	SYBR	None		
342	O6	F2.3-	"RGB(142,142,56)"			EVD-GAG	"RGB(0,139,69)"	UNKNOWN	SYBR	None		
343	O7	F2.3-	"RGB(142,142,56)"			EVD-GAG	"RGB(0,139,69)"	UNKNOWN	SYBR	None		
344	O8	F2.3-	"RGB(142,142,56)"			EVD-IN	"RGB(0,0,255)"	UNKNOWN	SYBR	None		
345	O9	F2.3-	"RGB(142,142,56)"			EVD-IN	"RGB(0,0,255)"	UNKNOWN	SYBR	None		
346	O10	F2.3-	"RGB(142,142,56)"			EVD-IN	"RGB(0,0,255)"	UNKNOWN	SYBR	None		
347	O11	F6.3-	"RGB(0,245,255)"			ACT2	"RGB(255,255,0)"	UNKNOWN	SYBR	None		
348	O12	F6.3-	"RGB(0,245,255)"			ACT2	"RGB(255,255,0)"	UNKNOWN	SYBR	None		
349	O13	F6.3-	"RGB(0,245,255)"			ACT2	"RGB(255,255,0)"	UNKNOWN	SYBR	None		
350	O14	F6.3-	"RGB(0,245,255)"			EVD-GAG	"RGB(0,139,69)"	UNKNOWN	SYBR	None		
351	O15	F6.3-	"RGB(0,245,255)"			EVD-GAG	"RGB(0,139,69)"	UNKNOWN	SYBR	None		
352	O16	F6.3-	"RGB(0,245,255)"			EVD-GAG	"RGB(0,139,69)"	UNKNOWN	SYBR	None		
353	O17	F6.3-	"RGB(0,245,255)"			EVD-IN	"RGB(0,0,255)"	UNKNOWN	SYBR	None		
354	O18	F6.3-	"RGB(0,245,255)"			EVD-IN	"RGB(0,0,255)"	UNKNOWN	SYBR	None		
355	O19	F6.3-	"RGB(0,245,255)"			EVD-IN	"RGB(0,0,255)"	UNKNOWN	SYBR	None		
356	O20											
357	O21											
358	O22											
359	O23											
360	O24											
361	P1											
362	P2	F4.3-	"RGB(0,139,69)"			ACT2	"RGB(255,255,0)"	UNKNOWN	SYBR	None		
363	P3	F4.3-	"RGB(0,139,69)"			ACT2	"RGB(255,255,0)"	UNKNOWN	SYBR	None		
364	P4	F4.3-	"RGB(0,139,69)"			ACT2	"RGB(255,255,0)"	UNKNOWN	SYBR	None		
365	P5	F4.3-	"RGB(0,139,69)"			EVD-GAG	"RGB(0,139,69)"	UNKNOWN	SYBR	None		
366	P6	F4.3-	"RGB(0,139,69)"			EVD-GAG	"RGB(0,139,69)"	UNKNOWN	SYBR	None		
367	P7	F4.3-	"RGB(0,139,69)"			EVD-GAG	"RGB(0,139,69)"	UNKNOWN	SYBR	None		
368	P8	F4.3-	"RGB(0,139,69)"			EVD-IN	"RGB(0,0,255)"	UNKNOWN	SYBR	None		
369	P9	F4.3-	"RGB(0,139,69)"			EVD-IN	"RGB(0,0,255)"	UNKNOWN	SYBR	None		
370	P10	F4.3-	"RGB(0,139,69)"			EVD-IN	"RGB(0,0,255)"	UNKNOWN	SYBR	None		
371	P11											
372	P12											
373	P13											
374	P14											
375	P15											
376	P16											
377	P17											
378	P18											
379	P19											
380	P20											
381	P21											
382	P22											
383	P23											
384	P24											


[Raw Data]
Well	Well Position	Cycle	x1-m1	x2-m2	x3-m3	x4-m4	x5-m5
1	      A1	1	68,711.555	3,710.818	1,524.832	1,507.740	-96.151
2	      A2	1	31,961.311	3,153.166	43,845.566	301,178.125	-3,877.124
3	      A3	1	94,254.312	7,410.872	47,772.844	301,039.312	-2,655.797
4	      A4	1	48,737.184	4,248.276	51,221.762	313,543.094	-2,855.126
5	      A5	1	67,116.312	9,534.362	50,660.172	293,646.406	-2,524.175
6	      A6	1	59,277.871	9,971.511	52,313.965	290,765.750	-2,135.165
7	      A7	1	62,782.914	9,945.316	53,424.453	282,371.688	-2,680.319
8	      A8	1	27,147.840	2,519.333	54,627.156	280,753.125	-4,889.655
9	      A9	1	468,986.438	29,411.795	68,124.258	293,611.531	-1,147.993
10	      A10	1	71,149.562	4,580.550	58,922.371	285,483.312	-3,417.852
11	      A11	1	36,967.883	3,729.902	59,012.047	285,293.125	-4,391.977
12	      A12	1	38,163.125	3,415.528	59,759.531	285,851.312	-5,080.108
13	      A13	1	42,000.578	3,997.174	58,478.449	280,674.312	-4,712.960
14	      A14	1	72,026.898	9,994.396	58,074.914	280,074.844	-3,157.419
15	      A15	1	53,413.289	7,850.333	57,822.590	284,917.125	-2,964.438
16	      A16	1	88,302.414	11,638.386	56,103.117	280,628.000	-2,517.269
17	      A17	1	34,090.062	3,789.907	53,934.422	275,526.719	-3,473.011
18	      A18	1	110,873.117	9,812.763	55,243.992	286,113.906	-2,864.321
19	      A19	1	50,817.879	3,919.143	53,285.637	294,406.875	-2,653.110
20	      A20	1	60,672.469	3,171.959	1,890.746	1,103.398	-1,108.758
21	      A21	1	77,616.867	5,321.627	2,396.737	2,562.686	1,684.540
22	      A22	1	72,173.547	3,417.025	2,048.031	1,899.319	-1,341.466
23	      A23	1	79,369.484	4,019.400	2,393.353	2,325.267	-2,106.232
24	      A24	1	78,549.984	3,789.685	2,203.272	1,385.906	-2,235.220
25	      B1	1	64,310.871	3,776.378	1,498.668	1,545.491	1,960.434
26	      B2	1	33,888.340	3,009.996	45,628.906	298,327.031	-2,759.334
27	      B3	1	43,803.492	4,747.778	53,019.883	326,819.750	-836.242
28	      B4	1	41,740.523	4,564.274	52,188.242	304,235.750	-1,394.725
29	      B5	1	119,767.133	12,514.676	50,582.625	278,807.750	-1,564.608
30	      B6	1	57,430.555	8,922.524	54,788.574	292,494.625	-822.739
31	      B7	1	91,551.867	13,072.372	55,524.289	280,501.875	-929.164
32	      B8	1	39,105.438	3,572.541	58,497.617	288,702.344	-880.908
33	      B9	1	30,326.035	3,012.031	58,897.699	281,757.375	-1,124.253
34	      B10	1	33,011.812	3,163.274	61,208.258	286,331.906	-1,469.742
35	      B11	1	61,597.211	3,903.508	2,047.333	1,794.363	2,440.672
36	      B12	1	60,700.461	3,949.022	2,123.201	2,699.507	1,573.223
37	      B13	1	64,933.852	4,364.593	2,194.266	3,122.427	3,971.849
38	      B14	1	58,148.523	4,269.931	2,169.151	2,294.767	3,413.874
39	      B15	1	58,071.352	3,850.803	1,512.201	1,548.482	3,005.234
40	      B16	1	58,141.973	4,353.483	1,975.418	1,588.074	3,472.985
41	      B17	1	67,755.594	4,149.546	2,116.234	1,689.547	1,255.894
42	      B18	1	60,499.750	3,706.109	2,201.199	1,805.794	1,785.747
43	      B19	1	60,007.508	4,096.953	1,877.500	1,379.504	1,618.106
44	      B20	1	37,534.379	4,506.133	65,295.102	369,950.938	-464.372
45	      B21	1	35,641.895	4,184.664	59,895.383	352,456.875	-1,434.183
46	      B22	1	35,014.141	3,882.119	57,970.742	363,664.219	-1,250.761
47	      B23	1	73,099.883	4,521.516	2,515.900	2,372.218	2,127.103
48	      B24	1	76,975.000	4,670.838	2,082.419	2,279.450	920.165
49	      C1	1	70,296.211	4,535.035	1,719.137	2,118.992	2,773.257
50	      C2	1	36,538.637	4,327.371	45,894.914	294,275.281	-1,487.861
51	      C3	1	37,125.539	4,111.465	49,314.277	293,668.531	-1,081.408
52	      C4	1	35,798.086	4,105.260	50,804.859	285,985.656	-1,105.509
53	      C5	1	60,451.645	10,109.148	51,552.145	274,796.656	-853.089
54	      C6	1	59,242.223	9,141.231	55,740.090	286,238.406	-1,119.808
55	      C7	1	64,744.176	10,443.129	57,969.219	283,449.500	-850.055
56	      C8	1	30,908.457	2,787.539	56,905.961	268,622.781	-912.268
57	      C9	1	29,667.568	2,903.334	56,325.039	261,133.953	-676.307
58	      C10	1	33,295.117	3,669.260	62,682.859	280,946.250	-719.917
59	      C11	1	33,826.340	3,793.769	63,183.965	280,875.312	-1,106.923
60	      C12	1	36,282.523	3,899.896	60,857.609	268,282.938	-461.214
61	      C13	1	37,320.770	4,188.814	60,910.457	267,889.250	-806.867
62	      C14	1	57,672.059	8,473.059	65,199.277	289,019.094	-830.128
63	      C15	1	55,827.801	7,969.326	60,264.152	271,748.531	-540.681
64	      C16	1	59,687.902	8,758.329	60,856.336	281,095.469	-988.406
65	      C17	1	73,744.461	6,088.693	58,565.426	275,187.469	-918.334
66	      C18	1	58,008.664	4,185.833	55,534.426	271,580.188	-814.156
67	      C19	1	30,849.975	3,061.497	55,563.547	282,059.438	-1,099.134
68	      C20	1	58,797.477	9,847.354	65,517.500	357,336.312	-1,219.600
69	      C21	1	38,765.211	2,626.073	1,072.593	-167.525	2,522.667
70	      C22	1	63,995.727	9,599.675	67,697.195	408,776.156	-880.954
71	      C23	1	79,044.594	4,695.040	2,218.343	2,347.108	1,555.448
72	      C24	1	73,408.922	4,218.294	1,870.236	2,412.879	2,000.041
73	      D1	1	70,880.070	4,014.230	1,696.839	1,311.021	1,622.829
74	      D2	1	39,427.984	4,499.382	50,322.270	311,094.438	-1,806.604
75	      D3	1	40,611.957	4,886.512	51,144.969	296,164.125	-958.425
76	      D4	1	36,972.871	4,395.110	51,483.457	282,016.406	-1,221.914
77	      D5	1	59,810.656	9,327.735	53,556.215	278,142.094	-394.945
78	      D6	1	66,150.203	10,818.456	55,387.184	272,787.781	-89.985
79	      D7	1	65,275.562	9,911.497	60,135.594	285,085.688	-1,285.969
80	      D8	1	42,279.273	4,581.166	61,509.570	281,071.188	-877.252
81	      D9	1	31,991.420	3,136.563	59,705.672	265,777.594	-287.541
82	      D10	1	37,105.191	4,417.742	62,730.863	271,757.469	-545.481
83	      D11	1	61,095.738	4,085.240	1,736.348	2,003.098	2,970.338
84	      D12	1	61,799.387	4,232.004	2,082.783	2,317.682	4,312.273
85	      D13	1	72,529.320	4,597.333	2,930.000	2,739.555	1,505.888
86	      D14	1	59,653.375	4,248.111	2,096.015	1,960.375	2,575.280
87	      D15	1	59,803.828	4,378.505	2,435.914	2,103.646	2,938.532
88	      D16	1	59,382.422	4,011.573	2,142.477	1,624.475	2,790.124
89	      D17	1	70,989.875	4,545.569	2,669.274	2,524.537	2,166.218
90	      D18	1	62,609.992	4,527.087	2,366.362	1,593.592	2,238.509
91	      D19	1	63,794.082	4,471.778	2,311.630	1,673.443	3,214.082
92	      D20	1	29,656.865	3,481.787	68,983.898	362,196.625	-522.810
93	      D21	1	32,320.047	3,772.679	80,423.164	461,415.156	-708.774
94	      D22	1	33,357.625	3,416.328	64,483.141	379,956.156	-837.652
95	      D23	1	68,274.500	4,242.331	2,067.345	1,833.265	1,535.448
96	      D24	1	79,281.203	5,018.778	2,326.671	2,564.312	1,984.042
97	      E1	1	84,293.297	5,374.503	2,632.808	2,284.456	4,225.824
98	      E2	1	43,125.738	4,493.220	52,292.426	315,197.312	-1,349.854
99	      E3	1	41,682.488	4,803.433	50,991.426	286,950.375	-1,045.964
100	      E4	1	38,693.594	4,593.327	54,019.523	289,361.969	-496.456
101	      E5	1	73,811.727	12,161.445	55,695.176	280,987.719	-1,169.883
102	      E6	1	68,511.773	10,203.043	61,391.742	295,888.156	-515.596
103	      E7	1	71,393.914	11,287.647	59,042.910	271,252.094	-1,133.040
104	      E8	1	33,131.855	3,500.720	62,022.352	275,942.250	-836.572
105	      E9	1	33,998.902	3,205.814	66,437.945	287,124.250	-805.399
106	      E10	1	32,211.316	3,156.373	63,435.316	268,861.719	-1,395.764
107	      E11	1	44,072.734	4,665.829	67,308.023	279,773.406	-883.740
108	      E12	1	36,192.871	4,446.775	69,242.352	285,769.750	-913.155
109	      E13	1	37,248.047	3,985.504	66,146.648	273,645.375	-1,035.977
110	      E14	1	70,284.430	10,192.375	70,337.414	288,878.562	-1,714.627
111	      E15	1	65,821.742	9,592.270	68,384.758	288,011.656	-1,606.177
112	      E16	1	72,617.867	10,370.570	68,238.023	293,077.938	-1,333.061
113	      E17	1	37,391.480	3,614.404	64,402.418	283,846.062	-1,137.220
114	      E18	1	60,245.965	5,365.189	62,498.676	284,425.031	-1,046.011
115	      E19	1	33,882.969	3,071.830	60,486.156	288,374.281	-266.536
116	      E20	1	77,733.844	5,140.641	2,623.644	2,223.144	2,208.315
117	      E21	1	72,228.562	4,648.834	2,717.560	2,507.372	2,747.329
118	      E22	1	68,227.359	4,272.316	1,931.463	2,087.989	1,244.596
119	      E23	1	79,892.852	4,978.357	2,670.254	2,593.469	1,092.149
120	      E24	1	89,565.070	5,809.357	2,561.658	3,243.051	5,022.880
121	      F1	1	91,660.500	5,293.712	2,681.568	2,264.830	753.093
122	      F2	1	54,588.102	5,736.686	58,111.270	339,904.719	89.628
123	      F3	1	41,094.102	5,028.118	52,224.074	289,934.000	-303.144
124	      F4	1	43,138.352	5,319.150	61,203.840	319,521.656	-842.925
125	      F5	1	68,365.234	11,227.366	59,145.871	292,847.094	-1,705.947
126	      F6	1	83,877.789	11,906.892	65,119.895	305,087.062	-1,766.869
127	      F7	1	71,522.844	10,569.612	64,810.637	290,587.688	-1,694.202
128	      F8	1	35,338.613	3,288.136	64,953.363	281,540.688	-2,037.221
129	      F9	1	31,822.404	3,158.900	62,973.789	266,578.312	-1,423.688
130	      F10	1	47,576.758	4,559.115	65,870.383	272,381.094	-661.446
131	      F11	1	71,438.492	5,167.594	2,691.353	2,167.123	3,680.283
132	      F12	1	55,084.895	4,027.680	1,455.563	1,684.947	3,278.782
133	      F13	1	62,022.379	4,662.477	2,393.924	2,843.277	4,673.749
134	      F14	1	65,551.547	4,631.429	2,422.471	2,138.258	2,544.814
135	      F15	1	89,310.688	6,186.551	3,622.832	3,461.986	4,002.421
136	      F16	1	63,226.523	4,630.712	2,338.484	2,442.615	2,832.264
137	      F17	1	63,535.035	4,148.610	2,435.733	2,605.192	1,016.557
138	      F18	1	70,990.484	4,876.463	2,411.848	2,594.032	1,873.535
139	      F19	1	99,003.969	6,398.224	3,735.087	3,432.043	2,582.714
140	      F20	1	79,330.383	5,304.997	1,427.877	3,032.935	4,470.599
141	      F21	1	82,372.141	6,187.815	3,075.355	3,684.413	4,055.543
142	      F22	1	81,845.141	6,104.383	2,739.003	3,353.494	3,530.047
143	      F23	1	98,526.219	7,307.930	3,064.317	4,091.785	5,078.990
144	      F24	1	99,664.727	6,573.548	2,906.080	4,168.613	5,331.541
145	      G1	1	80,256.125	5,043.298	2,405.350	1,850.817	1,976.055
146	      G2	1	41,139.211	4,959.988	51,660.621	302,157.156	-1,463.140
147	      G3	1	46,718.387	5,787.180	62,967.371	345,876.406	-916.330
148	      G4	1	40,599.930	4,681.435	55,595.086	286,418.625	-1,342.410
149	      G5	1	65,155.543	10,470.250	61,033.262	298,614.000	-1,330.772
150	      G6	1	67,352.219	10,130.189	61,107.656	283,609.344	-1,947.415
151	      G7	1	82,836.898	11,446.438	73,775.305	327,522.438	-2,047.925
152	      G8	1	42,277.605	4,942.253	69,025.555	294,788.969	-1,640.149
153	      G9	1	33,242.781	3,364.077	65,661.992	274,142.250	-1,737.065
154	      G10	1	36,836.977	4,553.960	70,259.438	286,773.375	-1,254.967
155	      G11	1	38,282.438	4,055.654	67,652.406	272,762.562	-1,411.162
156	      G12	1	37,817.082	4,665.660	68,128.727	270,715.844	-1,698.847
157	      G13	1	38,444.977	3,962.210	70,316.969	278,835.531	-1,783.902
158	      G14	1	67,239.781	9,639.032	70,930.695	282,299.938	-1,553.781
159	      G15	1	63,571.098	8,630.790	68,874.180	279,329.281	-2,035.837
160	      G16	1	65,602.594	9,090.405	69,865.422	288,316.344	-1,327.883
161	      G17	1	37,984.562	4,067.194	61,424.371	262,378.219	-1,043.308
162	      G18	1	36,600.406	3,675.518	67,008.047	294,480.750	-1,580.719
163	      G19	1	32,452.357	3,236.105	62,753.902	289,527.625	-1,552.267
164	      G20	1	78,623.828	5,798.709	3,137.818	2,599.723	3,938.910
165	      G21	1	74,622.102	5,466.622	2,522.502	3,165.777	5,175.506
166	      G22	1	92,197.727	7,803.073	3,170.855	4,736.582	9,957.837
167	      G23	1	96,875.766	7,791.539	3,156.791	4,476.286	10,838.652
168	      G24	1	101,183.781	7,213.578	3,188.088	3,909.996	5,755.333
169	      H1	1	82,632.789	5,739.554	2,364.845	1,843.866	1,831.734
170	      H2	1	41,572.781	4,789.040	52,048.059	300,475.562	-1,330.967
171	      H3	1	46,856.535	5,282.415	63,784.359	344,742.062	-1,507.174
172	      H4	1	39,307.191	4,393.816	53,958.340	276,436.844	-1,879.126
173	      H5	1	105,736.594	24,169.461	66,051.133	314,293.281	-1,613.798
174	      H6	1	89,493.219	13,181.798	69,600.758	322,175.750	-2,456.461
175	      H7	1	77,700.242	11,277.611	70,134.039	307,812.875	-2,266.385
176	      H8	1	47,549.512	4,756.271	68,652.602	291,748.656	-1,274.627
177	      H9	1	36,836.621	3,533.004	66,809.102	277,475.000	-1,609.208
178	      H10	1	37,008.246	3,857.763	68,639.367	277,710.000	-1,566.222
179	      H11	1	65,836.734	4,566.689	2,141.343	1,981.757	2,014.427
180	      H12	1	58,417.004	3,751.251	2,381.401	1,796.210	982.397
181	      H13	1	64,924.797	4,847.896	2,587.993	2,462.354	2,790.861
182	      H14	1	65,660.875	5,037.563	2,445.091	3,042.363	3,322.181
183	      H15	1	73,274.836	5,424.263	2,704.170	3,020.368	3,777.512
184	      H16	1	67,063.953	4,932.043	2,159.745	2,802.621	3,163.380
185	      H17	1	91,500.867	6,153.232	3,569.311	3,420.599	1,544.593
186	      H18	1	71,301.859	5,091.797	3,040.325	3,016.752	2,056.471
187	      H19	1	82,477.766	5,888.177	2,825.304	3,490.082	3,598.101
188	      H20	1	76,950.672	5,059.600	2,737.219	2,955.932	2,010.009
189	      H21	1	78,881.430	5,709.731	2,527.336	3,291.502	3,977.529
190	      H22	1	81,397.086	6,225.414	2,762.571	4,023.281	6,100.823
191	      H23	1	93,536.523	7,648.748	3,082.202	4,892.442	11,036.877
192	      H24	1	121,849.352	9,914.131	3,741.883	4,486.224	10,833.400
193	      I1	1	68,502.070	4,550.820	1,767.182	1,346.458	1,366.380
194	      I2	1	40,135.418	4,879.767	51,749.535	302,227.906	-920.971
195	      I3	1	36,781.895	4,283.003	53,146.430	287,525.125	-1,437.216
196	      I4	1	43,983.164	5,097.375	64,012.773	327,484.125	-1,699.039
197	      I5	1	72,559.453	10,647.842	74,536.055	362,846.906	-1,392.958
198	      I6	1	68,308.023	9,567.577	61,792.129	284,997.938	-1,238.773
199	      I7	1	85,041.547	11,471.080	65,038.012	284,323.219	-1,160.143
200	      I8	1	36,848.469	3,596.883	67,959.828	290,983.156	-1,175.759
201	      I9	1	36,204.695	3,890.724	71,029.859	295,381.594	-1,332.250
202	      I10	1	33,860.301	3,271.265	66,413.086	271,046.656	-2,340.296
203	      I11	1	49,540.594	5,542.785	69,885.789	278,485.156	3,913.385
204	      I12	1	39,798.184	4,827.765	69,986.984	277,746.344	-2,265.963
205	      I13	1	47,626.457	4,985.116	73,817.789	291,917.125	-1,796.742
206	      I14	1	64,769.555	8,748.968	72,377.789	287,957.219	-2,571.438
207	      I15	1	72,499.672	9,820.533	70,957.430	286,350.219	-2,548.299
208	      I16	1	69,989.219	9,759.933	71,043.898	293,525.531	-2,010.525
209	      I17	1	43,125.898	4,292.768	68,976.180	291,407.344	-1,777.273
210	      I18	1	41,811.816	4,081.106	67,589.688	298,132.406	-1,677.982
211	      I19	1	40,318.781	4,247.987	65,568.812	300,559.125	-980.838
212	      I20	1	83,301.562	5,614.407	2,789.106	2,885.540	1,698.426
213	      I21	1	76,823.516	5,149.144	2,635.151	2,849.940	2,315.556
214	      I22	1	85,230.883	5,903.665	2,892.042	3,692.813	3,890.903
215	      I23	1	103,001.055	7,426.739	3,298.420	4,096.092	4,647.175
216	      I24	1	93,958.508	7,288.074	2,660.934	3,397.587	5,580.511
217	      J1	1	70,560.570	4,369.799	1,883.009	1,765.387	1,762.194
218	      J2	1	42,209.633	5,318.475	53,141.383	310,469.531	-1,127.261
219	      J3	1	40,955.914	4,738.345	56,992.496	312,253.344	-1,210.430
220	      J4	1	49,534.801	6,192.582	68,970.328	355,113.250	-1,786.500
221	      J5	1	69,040.062	10,657.608	59,853.906	290,826.344	-971.956
222	      J6	1	69,284.023	10,676.617	63,162.016	292,847.406	-628.768
223	      J7	1	72,640.828	10,898.201	68,707.039	306,457.500	-629.192
224	      J8	1	36,460.910	3,586.618	66,913.352	286,041.062	-1,421.135
225	      J9	1	34,677.168	3,664.448	64,347.980	269,794.188	-428.383
226	      J10	1	31,707.215	3,124.202	68,242.695	279,411.656	-867.330
227	      J11	1	69,296.664	4,585.855	2,285.409	2,153.234	1,927.466
228	      J12	1	64,036.168	4,531.254	2,235.585	2,064.094	3,173.266
229	      J13	1	63,878.234	4,140.529	2,359.755	2,306.030	1,479.563
230	      J14	1	67,961.164	5,343.758	2,766.002	3,505.536	5,740.963
231	      J15	1	71,751.484	4,986.402	3,125.563	3,270.722	1,700.088
232	      J16	1	72,897.531	5,031.353	2,688.094	3,189.454	2,445.717
233	      J17	1	66,014.016	4,535.878	2,525.806	3,227.995	1,971.149
234	      J18	1	91,534.492	6,006.749	3,666.925	3,183.386	1,428.873
235	      J19	1	73,309.320	5,280.695	2,602.850	3,277.312	3,975.661
236	      J20	1	72,468.461	4,538.314	2,357.341	3,021.580	1,177.324
237	      J21	1	73,002.805	4,548.902	2,517.311	3,253.948	2,685.738
238	      J22	1	80,694.609	5,369.001	2,395.160	3,269.907	2,828.410
239	      J23	1	83,676.477	5,698.353	2,423.783	3,425.976	2,611.356
240	      J24	1	105,470.883	7,150.106	3,186.969	3,514.454	4,050.486
241	      K1	1	78,933.234	5,356.124	2,314.940	2,320.590	3,054.094
242	      K2	1	40,584.695	4,148.609	54,105.691	321,578.219	-629.794
243	      K3	1	37,136.641	4,796.744	56,910.816	315,924.500	-1,122.143
244	      K4	1	51,780.609	5,887.316	71,078.555	368,397.594	-1,092.515
245	      K5	1	78,596.281	11,765.646	59,806.078	294,964.469	-990.682
246	      K6	1	99,512.234	13,829.556	76,429.523	355,657.344	-972.029
247	      K7	1	87,622.531	13,405.533	76,451.992	344,772.000	-1,653.370
248	      K8	1	35,597.883	3,683.507	69,215.227	302,454.312	-1,456.562
249	      K9	1	27,815.861	2,964.477	65,630.422	280,311.000	-716.318
250	      K10	1	36,534.816	3,571.085	64,202.066	266,528.719	-1,109.919
251	      K11	1	49,300.027	5,811.494	53,276.598	215,031.625	-1,047.869
252	      K12	1	40,230.418	4,877.092	73,355.906	298,232.719	-738.107
253	      K13	1	37,142.754	4,634.479	71,112.688	288,244.062	-1,340.024
254	      K14	1	74,193.969	10,767.584	70,311.836	285,775.938	-1,110.430
255	      K15	1	77,627.859	11,195.885	71,628.039	296,962.750	-2,161.442
256	      K16	1	64,005.742	9,770.165	69,101.930	293,218.531	-773.071
257	      K17	1	32,643.971	3,691.700	68,355.508	294,651.562	-1,115.307
258	      K18	1	36,435.719	3,885.444	66,955.539	299,926.781	-1,222.218
259	      K19	1	96,955.602	8,248.454	68,294.750	319,460.812	-1,383.488
260	      K20	1	72,519.078	4,906.939	2,191.830	2,892.838	4,119.165
261	      K21	1	69,587.453	4,816.447	2,405.804	3,416.912	2,978.102
262	      K22	1	75,265.281	5,284.836	2,346.167	3,809.574	3,734.662
263	      K23	1	86,350.727	5,961.088	3,006.872	3,455.911	3,525.223
264	      K24	1	98,711.055	6,197.825	2,998.984	3,564.755	2,490.468
265	      L1	1	79,883.805	4,806.073	2,354.312	2,211.033	1,210.742
266	      L2	1	43,067.445	5,323.199	49,997.016	301,016.250	-1,089.564
267	      L3	1	42,153.348	5,224.103	55,352.695	312,267.281	-970.199
268	      L4	1	45,023.227	5,610.842	65,418.754	345,705.812	-817.868
269	      L5	1	82,635.859	13,039.764	68,546.219	344,748.594	-1,175.118
270	      L6	1	73,972.586	10,944.199	68,204.898	326,899.969	-1,076.467
271	      L7	1	80,038.977	12,066.943	63,918.566	294,118.031	-459.747
272	      L8	1	34,494.273	3,446.757	62,842.227	281,322.250	-862.807
273	      L9	1	33,659.777	3,600.637	62,618.000	272,686.906	-1,247.080
274	      L10	1	33,726.109	3,724.664	62,467.191	265,503.688	-1,758.028
275	      L11	1	59,103.234	4,306.514	1,827.243	1,868.544	3,147.131
276	      L12	1	63,104.387	4,607.774	2,670.388	2,383.133	4,090.891
277	      L13	1	69,856.461	5,325.635	2,657.980	2,981.526	4,114.535
278	      L14	1	60,351.879	4,561.472	2,259.123	2,430.607	4,578.835
279	      L15	1	64,193.996	4,399.727	2,171.095	2,160.929	2,665.604
280	      L16	1	65,836.320	4,639.175	2,400.047	2,822.088	3,467.438
281	      L17	1	81,118.461	5,775.333	2,937.311	3,050.872	3,036.043
282	      L18	1	69,000.445	4,581.546	2,666.457	2,418.890	1,380.835
283	      L19	1	70,823.016	5,036.562	2,535.967	2,649.177	3,475.718
284	      L20	1	76,796.297	4,930.250	2,403.101	3,074.310	1,906.947
285	      L21	1	73,965.148	5,046.969	2,716.450	3,290.866	2,552.291
286	      L22	1	76,621.977	5,310.714	2,487.208	3,293.668	3,260.758
287	      L23	1	84,056.383	5,856.938	2,706.686	3,655.250	2,586.927
288	      L24	1	88,866.922	5,201.980	2,640.135	2,746.048	2,139.515
289	      M1	1	74,758.688	4,505.567	2,408.047	1,618.368	1,148.291
290	      M2	1	37,325.824	4,291.510	47,323.367	292,891.031	-658.532
291	      M3	1	40,863.746	4,915.669	50,646.164	294,151.344	-505.346
292	      M4	1	41,977.160	4,943.315	55,289.172	303,051.250	-393.654
293	      M5	1	72,717.859	11,628.914	62,371.277	324,284.375	-816.887
294	      M6	1	72,763.656	11,468.066	64,106.223	315,642.188	-161.325
295	      M7	1	104,879.984	14,381.950	69,558.688	327,513.562	-911.446
296	      M8	1	37,881.668	4,036.966	66,877.430	305,787.438	-632.336
297	      M9	1	33,112.656	3,437.750	63,894.219	286,116.781	-694.208
298	      M10	1	32,388.338	3,769.208	66,434.047	289,241.906	-719.331
299	      M11	1	36,670.387	4,229.223	66,119.391	284,693.719	-906.851
300	      M12	1	35,330.328	4,254.871	64,112.754	274,451.281	-501.964
301	      M13	1	39,784.211	4,904.317	64,894.258	276,373.438	-1,036.149
302	      M14	1	100,624.758	13,602.106	68,688.719	294,986.188	-758.396
303	      M15	1	71,403.055	10,959.843	65,790.875	286,750.438	-1,711.021
304	      M16	1	62,583.801	9,481.666	65,463.000	293,290.781	-882.276
305	      M17	1	41,845.336	4,495.514	61,473.324	280,502.406	-690.860
306	      M18	1	34,176.457	3,558.566	64,066.148	303,489.000	-373.409
307	      M19	1	31,117.227	3,009.373	59,726.750	293,835.688	-858.158
308	      M20	1	71,306.445	4,906.706	2,437.762	2,445.587	4,422.881
309	      M21	1	75,591.469	5,052.056	2,831.412	3,441.834	3,360.156
310	      M22	1	83,827.641	6,164.889	2,966.318	3,624.643	4,521.819
311	      M23	1	80,847.703	5,051.537	2,594.006	2,703.927	2,275.672
312	      M24	1	84,910.586	5,144.432	2,509.194	2,013.379	1,651.218
313	      N1	1	73,812.195	4,427.117	2,315.613	2,218.587	2,234.316
314	      N2	1	42,116.531	4,670.101	46,511.105	297,173.594	-1,132.364
315	      N3	1	38,520.828	4,714.363	51,060.316	307,906.281	-44.228
316	      N4	1	42,462.840	5,134.378	54,942.121	310,058.812	533.623
317	      N5	1	68,139.961	11,605.841	54,786.152	292,576.969	-745.832
318	      N6	1	64,989.148	10,497.367	59,013.094	301,627.750	-641.257
319	      N7	1	75,042.359	12,322.484	64,173.898	312,550.938	-647.613
320	      N8	1	37,340.801	3,537.500	59,869.535	282,816.594	-44.250
321	      N9	1	33,609.410	3,771.658	60,129.332	277,198.969	256.099
322	      N10	1	38,352.832	4,376.117	60,555.176	273,110.062	-69.236
323	      N11	1	65,415.977	4,824.616	2,369.596	2,102.570	5,133.829
324	      N12	1	63,068.238	4,462.605	2,081.994	2,197.146	3,336.914
325	      N13	1	65,066.004	4,712.122	2,296.575	2,139.760	3,746.194
326	      N14	1	61,523.230	4,628.523	2,169.031	1,861.371	4,519.458
327	      N15	1	64,444.598	4,500.237	2,259.901	2,170.627	3,376.352
328	      N16	1	62,438.918	4,610.151	2,356.765	2,100.888	3,078.682
329	      N17	1	71,215.594	4,967.343	2,629.571	2,472.315	3,733.195
330	      N18	1	67,288.430	4,511.869	2,292.988	2,212.436	2,820.390
331	      N19	1	69,389.891	4,895.837	2,102.879	2,223.289	4,276.940
332	      N20	1	71,976.688	4,467.820	2,306.579	2,300.503	1,969.621
333	      N21	1	73,418.695	5,127.291	2,634.926	2,856.343	4,238.263
334	      N22	1	77,777.391	4,890.783	2,502.255	2,258.599	2,626.275
335	      N23	1	90,956.867	5,562.708	2,884.050	3,822.707	1,696.442
336	      N24	1	81,594.945	5,848.943	2,269.836	2,656.399	2,919.975
337	      O1	1	79,263.750	4,412.214	2,087.447	2,258.010	1,559.981
338	      O2	1	41,398.562	4,725.399	45,930.797	306,410.125	-2,286.570
339	      O3	1	43,947.363	4,775.577	46,925.734	292,764.469	-586.908
340	      O4	1	112,270.984	8,818.189	52,717.492	303,124.156	-1,321.765
341	      O5	1	79,693.094	11,525.463	62,427.027	344,727.312	-632.718
342	      O6	1	75,817.477	12,078.935	70,356.172	363,638.625	-1,589.996
343	      O7	1	75,181.258	12,510.644	62,511.262	317,590.469	-939.898
344	      O8	1	35,570.770	3,502.737	59,448.488	293,986.125	-1,650.228
345	      O9	1	35,122.145	3,492.390	56,990.465	275,029.125	-1,258.543
346	      O10	1	66,037.883	6,903.901	65,798.367	308,241.281	-707.582
347	      O11	1	35,970.594	4,556.931	63,043.137	294,923.281	-1,101.904
348	      O12	1	36,066.781	4,131.448	61,229.359	281,629.281	-764.155
349	      O13	1	39,960.898	4,397.312	64,083.941	295,418.688	200.177
350	      O14	1	92,223.102	13,722.654	69,767.977	320,446.844	297.038
351	      O15	1	70,236.969	11,090.469	62,574.367	291,461.219	-311.894
352	      O16	1	83,617.414	13,017.542	58,205.285	277,709.812	-1,185.237
353	      O17	1	35,200.844	3,140.258	57,664.844	283,267.625	-1,069.473
354	      O18	1	39,654.609	4,067.066	58,640.984	296,429.719	-789.996
355	      O19	1	33,887.562	3,388.518	58,031.258	310,877.500	-838.230
356	      O20	1	79,352.430	5,385.414	2,259.414	3,220.947	4,931.556
357	      O21	1	73,972.367	5,296.307	2,365.310	2,901.340	4,207.271
358	      O22	1	81,523.625	5,460.466	2,620.867	2,908.402	3,327.219
359	      O23	1	84,265.344	5,109.144	2,955.262	3,070.941	1,399.508
360	      O24	1	82,961.359	4,618.849	2,413.411	2,230.062	1,977.932
361	      P1	1	92,204.367	4,640.020	2,327.627	2,259.065	268.828
362	      P2	1	39,948.328	4,295.957	44,670.332	311,146.625	-1,739.671
363	      P3	1	46,520.082	7,227.926	49,696.211	297,376.531	-1,964.394
364	      P4	1	41,816.188	5,111.079	53,554.734	332,122.031	-291.700
365	      P5	1	66,288.219	9,974.368	49,127.258	287,669.969	-1,186.129
366	      P6	1	50,996.062	8,155.225	52,693.355	298,584.094	-1,975.800
367	      P7	1	61,344.875	10,329.390	55,500.211	297,690.750	-1,589.753
368	      P8	1	36,653.047	3,314.309	62,696.500	325,568.594	-1,311.671
369	      P9	1	31,213.629	2,841.783	53,297.781	268,246.406	-1,724.962
370	      P10	1	35,334.062	3,089.820	66,268.320	326,848.406	-2,077.818
371	      P11	1	65,422.551	4,695.409	2,508.207	2,457.052	4,205.748
372	      P12	1	70,313.422	4,864.314	2,524.306	2,794.442	4,391.708
373	      P13	1	68,202.531	4,187.366	2,859.647	2,165.042	-394.088
374	      P14	1	63,259.027	4,185.843	2,218.985	2,311.477	2,575.406
375	      P15	1	65,030.809	3,937.479	2,214.120	2,325.864	742.448
376	      P16	1	60,241.645	3,914.425	2,115.309	2,038.919	-272.931
377	      P17	1	69,954.375	4,369.416	2,476.216	2,644.862	444.162
378	      P18	1	75,837.930	5,038.045	2,545.788	2,330.724	1,890.075
379	      P19	1	73,511.805	4,819.604	2,152.865	2,655.636	2,368.865
380	      P20	1	86,283.109	5,502.200	2,815.385	3,349.869	3,121.944
381	      P21	1	88,012.586	6,147.762	2,868.838	3,191.863	3,538.574
382	      P22	1	88,874.500	6,025.638	2,738.640	3,154.518	4,317.375
383	      P23	1	102,818.141	6,071.618	2,961.617	3,637.656	607.247
384	      P24	1	91,219.875	6,429.697	2,867.905	4,351.139	3,327.059
1	      A1	2	66,962.406	3,877.564	1,499.278	1,453.179	-463.585
2	      A2	2	28,709.840	3,004.189	43,303.781	296,432.969	-3,950.439
3	      A3	2	94,746.031	7,635.208	46,741.910	294,700.469	-2,500.510
4	      A4	2	48,812.621	3,901.288	50,635.395	308,792.438	-2,899.896
5	      A5	2	70,215.789	10,670.581	49,187.602	286,333.688	-2,752.302
6	      A6	2	62,903.059	10,485.678	50,999.387	284,163.219	-2,387.076
7	      A7	2	65,467.730	11,103.135	51,635.254	276,291.344	-2,919.930
8	      A8	2	28,048.357	2,305.460	53,543.785	275,862.812	-4,625.557
9	      A9	2	456,462.219	28,482.256	66,321.148	286,149.625	-1,324.162
10	      A10	2	70,394.797	4,933.875	57,870.500	279,703.812	-3,328.626
11	      A11	2	37,647.820	4,304.845	57,713.605	278,839.812	-4,300.437
12	      A12	2	38,164.016	3,478.245	58,524.953	280,493.750	-5,103.064
13	      A13	2	41,687.828	3,980.344	57,239.023	276,099.531	-4,911.584
14	      A14	2	73,125.977	10,203.928	57,251.457	275,908.906	-2,875.627
15	      A15	2	53,296.824	7,915.587	56,340.965	277,604.375	-3,642.868
16	      A16	2	91,823.188	12,298.359	54,788.102	274,167.531	-2,878.940
17	      A17	2	36,201.312	3,861.178	52,498.598	269,740.781	-3,084.779
18	      A18	2	108,121.672	9,622.304	53,634.969	278,420.156	-3,029.262
19	      A19	2	51,691.094	4,282.486	52,067.926	287,842.188	-2,676.772
20	      A20	2	59,768.523	3,335.640	1,593.228	1,275.467	-1,519.034
21	      A21	2	75,370.164	5,086.290	2,057.630	2,534.910	2,020.954
22	      A22	2	70,711.242	3,788.887	2,194.934	1,749.673	-1,300.168
23	      A23	2	78,224.953	4,197.356	2,133.043	1,882.433	-2,059.063
24	      A24	2	76,948.766	3,522.027	1,817.227	1,519.855	-2,608.280
25	      B1	2	64,084.496	4,198.104	1,262.206	1,595.473	1,852.925
26	      B2	2	33,748.324	3,936.077	44,648.469	292,030.188	-3,179.458
27	      B3	2	43,803.941	5,025.581	52,410.840	323,718.031	-1,070.022
28	      B4	2	42,360.422	5,011.066	51,197.332	298,002.031	-1,368.219
29	      B5	2	126,012.141	13,665.457	49,512.820	271,912.562	-1,441.295
30	      B6	2	56,917.641	9,234.229	54,286.539	289,128.531	-993.698
31	      B7	2	93,820.734	13,828.123	54,739.734	276,592.469	-997.791
32	      B8	2	38,476.586	4,195.842	57,640.148	285,313.688	-485.577
33	      B9	2	32,215.105	3,265.631	57,956.902	276,040.125	-555.085
34	      B10	2	33,462.062	3,746.435	60,187.539	281,037.438	-1,289.130
35	      B11	2	62,365.863	4,257.183	1,896.241	1,750.844	2,517.611
36	      B12	2	59,359.059	3,983.770	2,260.495	2,642.508	1,028.591
37	      B13	2	65,490.012	5,026.372	2,220.135	3,068.950	4,469.783
38	      B14	2	57,647.152	4,361.774	2,047.465	2,295.001	3,629.856
39	      B15	2	57,113.152	3,942.251	1,613.968	1,325.069	2,797.182
40	      B16	2	57,946.680	4,585.701	1,989.712	1,482.758	3,593.029
41	      B17	2	66,654.906	4,295.835	1,955.648	1,742.558	1,029.362
42	      B18	2	59,684.867	4,296.217	2,022.777	1,543.465	2,003.185
43	      B19	2	60,642.477	4,145.673	1,905.872	1,409.077	1,332.450
44	      B20	2	36,298.102	4,552.848	64,128.168	362,379.562	-413.199
45	      B21	2	34,903.430	4,550.604	58,853.863	346,547.750	-1,181.156
46	      B22	2	35,355.570	4,190.484	56,933.621	357,005.531	-1,452.260
47	      B23	2	72,614.367	5,085.175	2,357.773	2,116.710	2,436.977
48	      B24	2	74,880.414	4,539.443	2,124.551	2,219.331	696.445
49	      C1	2	68,798.562	4,397.955	1,840.066	2,005.392	2,584.713
50	      C2	2	37,299.844	4,621.545	45,275.090	287,323.781	-1,337.861
51	      C3	2	36,459.926	4,501.869	48,263.406	287,491.469	-462.179
52	      C4	2	35,856.488	3,803.132	49,892.203	280,304.469	-745.500
53	      C5	2	62,864.395	10,535.014	50,850.992	270,705.844	-779.757
54	      C6	2	63,884.621	10,370.599	54,915.777	280,563.219	-1,057.754
55	      C7	2	68,461.297	11,242.755	56,847.527	279,086.969	-831.109
56	      C8	2	31,354.658	2,881.283	55,876.422	263,828.750	-974.345
57	      C9	2	29,479.322	2,990.670	55,663.754	257,690.703	-364.748
58	      C10	2	34,303.523	3,661.504	61,729.719	276,472.750	-652.008
59	      C11	2	33,779.219	3,972.187	62,556.445	276,357.656	-1,170.479
60	      C12	2	36,862.184	4,478.791	59,932.043	264,228.625	-679.027
61	      C13	2	36,486.883	4,561.402	60,232.582	264,601.469	-614.921
62	      C14	2	57,074.984	8,510.686	64,753.871	285,379.312	-643.669
63	      C15	2	56,522.449	8,553.372	59,231.941	266,744.094	-634.534
64	      C16	2	59,657.859	8,927.790	60,377.520	277,015.031	-958.510
65	      C17	2	73,826.070	6,214.261	57,577.211	270,444.812	-1,000.733
66	      C18	2	58,800.645	4,554.435	54,644.762	265,601.125	-668.519
67	      C19	2	30,659.904	2,954.841	54,387.254	275,278.781	-1,000.675
68	      C20	2	59,718.039	9,902.940	64,662.547	349,988.250	-1,225.498
69	      C21	2	38,659.543	2,601.814	1,225.257	46.055	2,260.385
70	      C22	2	64,028.551	9,993.812	67,110.875	402,173.500	-933.571
71	      C23	2	79,160.789	4,487.346	2,276.687	2,543.621	1,918.751
72	      C24	2	71,739.938	4,240.922	1,947.054	2,553.606	2,028.031
73	      D1	2	70,522.164	4,266.858	1,652.785	1,296.808	1,367.029
74	      D2	2	38,452.992	4,443.402	49,450.152	305,992.438	-1,935.867
75	      D3	2	40,248.617	4,506.373	50,410.332	292,881.812	-802.675
76	      D4	2	38,119.531	4,447.963	50,372.762	275,215.344	-1,227.578
77	      D5	2	62,165.934	10,726.226	52,332.641	272,291.438	-55.602
78	      D6	2	69,244.680	11,566.136	54,652.992	268,077.688	-174.555
79	      D7	2	66,658.094	10,182.565	59,263.402	280,287.750	-1,120.447
80	      D8	2	42,838.395	4,646.050	60,501.469	275,793.156	-111.778
81	      D9	2	31,562.488	2,850.663	58,821.949	260,419.688	-515.702
82	      D10	2	39,798.621	4,682.460	62,147.172	269,124.062	-805.687
83	      D11	2	59,759.547	4,077.292	1,791.485	1,919.781	2,435.745
84	      D12	2	59,608.418	4,208.497	2,368.684	2,453.673	4,167.323
85	      D13	2	71,577.383	4,450.631	2,785.803	2,538.355	1,452.888
86	      D14	2	57,852.340	4,369.266	2,291.938	1,656.170	2,518.741
87	      D15	2	58,395.555	4,356.638	2,132.871	2,123.448	3,130.687
88	      D16	2	58,748.188	4,076.417	2,197.706	1,499.710	3,010.839
89	      D17	2	70,709.938	4,681.098	2,703.532	2,439.054	2,024.383
90	      D18	2	62,491.973	4,083.663	2,382.240	1,602.141	2,589.238
91	      D19	2	63,924.496	4,674.411	2,171.731	1,930.873	3,120.163
92	      D20	2	29,909.027	3,273.702	67,765.750	354,404.375	-764.924
93	      D21	2	31,209.436	3,289.065	79,812.094	459,876.781	-717.980
94	      D22	2	33,592.008	3,290.392	63,469.844	373,555.031	-694.509
95	      D23	2	68,053.805	3,998.943	2,148.563	2,011.012	1,428.119
96	      D24	2	76,883.086	4,894.458	2,376.234	2,402.340	2,077.926
97	      E1	2	82,936.148	5,266.314	2,581.544	2,317.441	4,089.982
98	      E2	2	41,715.293	4,721.137	51,424.113	309,147.219	-1,016.287
99	      E3	2	41,524.582	5,112.430	49,436.348	280,515.500	-676.547
100	      E4	2	39,941.883	4,761.170	52,944.879	283,079.875	-250.812
101	      E5	2	76,192.008	12,747.492	55,083.973	277,003.281	-318.500
102	      E6	2	71,903.852	11,362.284	60,342.148	290,275.406	-771.461
103	      E7	2	77,815.375	12,970.082	57,795.301	264,913.562	-782.242
104	      E8	2	33,536.668	3,602.259	60,901.398	271,961.125	-568.513
105	      E9	2	34,543.086	3,215.409	65,043.004	281,779.656	-558.461
106	      E10	2	32,154.832	3,304.349	62,826.609	266,731.031	-1,108.490
107	      E11	2	43,916.973	4,857.444	66,448.117	275,146.125	-154.950
108	      E12	2	37,020.969	4,200.980	68,851.633	282,951.188	-703.908
109	      E13	2	39,560.418	4,444.897	64,817.477	267,909.875	-807.559
110	      E14	2	69,661.695	10,250.519	68,792.195	283,532.875	-1,759.066
111	      E15	2	66,870.203	9,935.983	67,084.086	281,923.219	-1,236.107
112	      E16	2	77,830.844	11,692.005	66,892.773	286,044.938	-1,455.246
113	      E17	2	37,630.211	3,545.666	63,129.145	278,439.688	-714.282
114	      E18	2	62,742.293	5,863.027	61,362.977	279,696.125	-1,057.133
115	      E19	2	34,271.215	2,992.235	59,189.961	282,123.250	-127.432
116	      E20	2	76,341.000	5,027.005	2,532.102	2,496.789	2,675.236
117	      E21	2	73,143.805	4,574.647	2,361.810	2,661.339	2,472.861
118	      E22	2	68,217.477	4,088.386	1,877.626	2,104.908	1,260.506
119	      E23	2	78,683.227	4,928.661	2,388.904	2,404.656	1,221.090
120	      E24	2	89,220.078	6,005.578	2,747.913	3,303.905	4,582.195
121	      F1	2	89,544.594	5,307.580	2,882.598	1,904.673	1,155.441
122	      F2	2	55,299.867	6,002.895	57,294.984	334,751.625	-170.258
123	      F3	2	41,936.688	5,026.027	51,237.934	284,989.969	-162.345
124	      F4	2	43,641.582	5,406.873	59,908.387	313,208.750	-690.221
125	      F5	2	73,341.555	12,337.563	58,060.773	287,055.031	-1,368.625
126	      F6	2	86,886.867	12,352.205	64,306.512	301,347.531	-1,472.465
127	      F7	2	74,397.516	10,984.338	63,190.586	286,789.312	-1,682.357
128	      F8	2	35,858.602	3,196.353	63,854.918	278,054.844	-1,287.251
129	      F9	2	33,897.691	3,373.924	61,976.027	262,694.594	-1,466.056
130	      F10	2	48,683.383	4,811.090	64,712.406	268,259.406	-736.152
131	      F11	2	69,848.094	5,062.500	2,439.488	1,897.243	4,009.239
132	      F12	2	52,963.043	3,731.282	1,452.732	1,522.648	3,319.170
133	      F13	2	61,387.863	4,648.083	2,389.500	2,607.848	5,031.930
134	      F14	2	64,156.160	4,437.848	2,471.514	1,999.041	2,291.355
135	      F15	2	87,250.453	6,099.162	3,499.969	3,399.518	3,687.263
136	      F16	2	61,830.801	4,365.364	2,327.378	2,334.419	3,329.961
137	      F17	2	62,958.660	4,343.914	2,464.071	2,579.625	1,473.417
138	      F18	2	68,260.453	4,548.204	2,333.131	2,506.154	1,982.138
139	      F19	2	98,959.031	6,383.871	3,915.269	3,711.867	2,544.527
140	      F20	2	78,907.859	5,344.599	1,708.603	2,965.563	4,722.653
141	      F21	2	81,047.891	5,970.522	3,122.461	3,847.118	4,381.130
142	      F22	2	81,516.078	5,719.303	2,713.945	3,180.494	3,664.180
143	      F23	2	97,215.883	7,317.387	3,140.460	4,233.943	5,421.741
144	      F24	2	98,234.727	6,617.671	2,977.699	3,780.524	5,728.503
145	      G1	2	78,121.664	4,993.477	2,444.614	1,831.808	1,751.039
146	      G2	2	40,082.898	4,538.908	51,104.641	298,073.156	-1,356.832
147	      G3	2	47,981.734	5,961.111	62,110.484	339,139.750	-867.595
148	      G4	2	41,314.031	4,545.532	54,606.434	281,230.625	-1,255.180
149	      G5	2	63,992.246	10,126.880	60,660.762	295,218.281	-1,613.983
150	      G6	2	68,124.422	10,109.713	60,406.270	281,217.750	-2,171.568
151	      G7	2	82,796.312	11,580.958	73,228.367	323,438.031	-1,867.350
152	      G8	2	43,391.348	4,798.747	67,851.203	290,591.531	-1,775.587
153	      G9	2	34,900.148	3,389.583	64,368.289	269,365.594	-1,415.098
154	      G10	2	37,721.504	4,585.529	68,992.828	281,557.562	-1,835.649
155	      G11	2	37,322.566	4,472.199	66,786.453	269,068.031	-1,651.677
156	      G12	2	37,948.145	5,007.471	67,538.578	266,999.469	-1,352.644
157	      G13	2	38,274.562	4,306.666	69,770.383	276,566.719	-2,192.801
158	      G14	2	68,192.258	9,752.975	70,395.234	278,240.094	-1,553.935
159	      G15	2	67,914.953	9,685.154	67,849.945	275,999.625	-2,142.293
160	      G16	2	66,100.367	9,022.538	69,153.055	286,117.250	-1,038.094
161	      G17	2	38,387.555	4,416.930	60,607.812	257,245.188	-1,167.943
162	      G18	2	38,211.598	3,665.643	65,672.461	289,645.094	-1,508.848
163	      G19	2	32,537.260	3,525.141	62,257.184	285,890.719	-1,316.368
164	      G20	2	77,868.516	5,804.581	2,824.547	3,037.618	3,752.898
165	      G21	2	74,881.000	6,051.905	2,583.616	3,413.578	5,423.279
166	      G22	2	93,052.625	8,231.984	3,105.665	4,815.473	10,556.751
167	      G23	2	97,153.367	8,249.114	3,023.347	4,712.640	11,487.198
168	      G24	2	99,572.125	7,660.127	3,368.716	3,843.133	5,957.783
169	      H1	2	80,762.469	5,298.931	2,393.934	1,891.143	1,953.956
170	      H2	2	40,767.652	4,787.223	50,975.168	296,173.875	-865.998
171	      H3	2	46,404.988	5,015.227	62,591.070	338,842.125	-1,564.963
172	      H4	2	40,775.453	4,517.205	52,714.633	271,619.594	-1,790.237
173	      H5	2	111,303.602	25,766.881	64,850.512	308,788.625	-1,595.333
174	      H6	2	96,077.945	14,486.251	68,315.000	315,129.281	-1,838.539
175	      H7	2	81,907.641	11,644.031	68,943.094	302,505.094	-2,201.791
176	      H8	2	49,153.207	4,629.781	67,121.234	284,781.062	-976.036
177	      H9	2	37,367.477	3,598.535	65,550.789	272,100.375	-1,256.888
178	      H10	2	36,436.438	3,468.287	67,261.867	271,903.125	-1,139.279
179	      H11	2	63,050.320	4,288.701	2,031.190	2,026.539	2,389.630
180	      H12	2	56,671.965	3,572.452	2,409.763	1,754.149	1,115.477
181	      H13	2	63,983.172	4,475.170	2,371.176	2,457.462	2,506.782
182	      H14	2	63,563.332	4,452.802	2,383.409	2,946.158	3,476.651
183	      H15	2	70,133.453	5,023.971	2,440.049	3,045.659	4,029.432
184	      H16	2	67,128.000	4,756.948	1,936.752	2,806.453	3,133.701
185	      H17	2	90,049.031	6,115.306	3,466.406	3,349.250	1,441.566
186	      H18	2	70,304.703	4,795.512	2,992.567	3,260.277	2,627.060
187	      H19	2	81,166.133	5,906.970	2,893.489	3,602.777	3,623.623
188	      H20	2	74,690.109	4,885.825	2,752.911	3,054.099	2,458.556
189	      H21	2	79,374.094	5,560.012	2,546.897	3,435.508	4,337.722
190	      H22	2	80,000.445	6,393.087	2,717.658	4,039.612	6,623.026
191	      H23	2	92,410.578	7,649.094	2,846.911	5,212.102	12,157.529
192	      H24	2	120,732.586	9,279.033	3,588.777	5,231.009	11,048.561
193	      I1	2	66,319.781	4,475.208	1,779.762	1,566.809	1,894.784
194	      I2	2	40,919.730	4,499.346	50,488.652	295,684.500	-1,656.013
195	      I3	2	36,458.691	4,581.331	51,720.875	280,285.656	-1,419.582
196	      I4	2	43,351.906	5,004.649	62,635.898	319,141.812	-1,943.275
197	      I5	2	71,646.836	11,056.034	73,153.852	355,820.906	-1,540.621
198	      I6	2	69,848.516	10,655.628	60,469.598	278,789.469	-1,665.856
199	      I7	2	87,464.477	12,360.807	63,637.238	279,103.969	-1,169.041
200	      I8	2	37,285.156	3,894.213	66,271.766	284,213.375	-569.307
201	      I9	2	35,307.160	3,892.376	69,098.898	286,002.406	-1,478.041
202	      I10	2	34,221.570	3,696.476	65,779.109	266,480.812	-2,111.082
203	      I11	2	49,206.703	5,785.423	68,628.680	274,006.688	4,001.373
204	      I12	2	39,638.160	4,624.779	68,805.453	272,098.844	-2,019.322
205	      I13	2	47,499.789	5,015.527	72,267.641	285,622.312	-2,042.916
206	      I14	2	63,987.055	8,532.123	71,510.070	284,687.938	-2,629.959
207	      I15	2	75,349.898	10,620.757	68,548.164	277,014.875	-2,946.476
208	      I16	2	69,286.875	9,721.765	70,408.836	289,895.469	-2,194.367
209	      I17	2	42,714.848	3,796.156	67,911.078	286,383.844	-1,837.579
210	      I18	2	42,115.434	3,865.450	65,603.414	288,636.531	-1,457.334
211	      I19	2	39,333.145	4,335.127	63,859.602	290,512.750	-579.848
212	      I20	2	83,183.664	5,607.922	3,049.758	3,129.071	1,992.841
213	      I21	2	74,342.219	5,063.058	2,579.492	2,830.108	2,457.822
214	      I22	2	83,963.984	6,096.641	3,042.002	3,671.613	4,019.865
215	      I23	2	100,131.867	7,994.012	3,363.559	3,899.090	5,096.846
216	      I24	2	91,827.586	7,042.298	2,765.572	3,106.014	5,627.903
217	      J1	2	70,345.781	4,722.137	1,749.728	1,669.181	1,621.139
218	      J2	2	41,372.238	5,314.437	52,228.156	303,545.719	-993.318
219	      J3	2	39,362.000	4,791.895	56,043.512	306,142.312	-970.535
220	      J4	2	49,457.055	6,497.218	67,417.703	347,089.500	-1,448.419
221	      J5	2	74,021.008	12,034.291	58,427.145	285,130.938	-1,358.341
222	      J6	2	74,166.180	11,856.291	61,881.574	287,789.719	-981.273
223	      J7	2	77,806.508	11,883.895	66,928.695	298,158.750	-808.411
224	      J8	2	36,230.305	3,576.022	65,305.836	279,800.875	-1,875.493
225	      J9	2	36,824.926	3,715.656	62,450.977	261,396.109	-145.196
226	      J10	2	32,281.803	3,206.556	66,260.117	270,211.094	-949.844
227	      J11	2	67,068.805	4,394.260	2,738.406	1,968.579	2,429.102
228	      J12	2	62,535.402	4,264.856	2,288.887	1,615.111	3,128.575
229	      J13	2	61,227.582	4,058.622	2,404.630	2,355.170	1,525.042
230	      J14	2	65,148.828	4,995.762	2,752.224	3,111.091	5,211.942
231	      J15	2	70,782.844	5,140.619	3,052.649	3,436.683	1,348.478
232	      J16	2	70,721.719	4,719.969	2,930.838	3,028.966	2,650.065
233	      J17	2	64,672.102	4,351.050	2,558.453	2,826.646	2,028.356
234	      J18	2	88,444.133	5,773.042	3,380.545	3,264.205	1,599.854
235	      J19	2	71,802.602	5,344.967	2,451.672	3,221.996	4,309.575
236	      J20	2	71,108.312	4,419.729	2,246.779	2,732.164	1,579.184
237	      J21	2	69,827.633	4,854.277	2,734.476	3,098.935	2,658.603
238	      J22	2	80,288.758	5,523.358	2,594.944	3,046.689	2,441.928
239	      J23	2	82,599.258	5,731.600	2,700.600	3,555.550	3,010.612
240	      J24	2	104,980.266	6,253.933	3,259.473	3,533.761	3,817.793
241	      K1	2	78,602.320	5,342.645	2,085.255	2,276.524	3,615.773
242	      K2	2	39,497.266	3,973.467	53,715.328	318,370.438	-753.862
243	      K3	2	37,149.562	4,399.612	55,787.656	311,036.594	-589.057
244	      K4	2	52,675.703	6,048.511	69,228.297	359,410.906	-1,052.642
245	      K5	2	79,380.164	11,844.161	59,236.742	292,180.812	-916.365
246	      K6	2	101,655.047	14,583.567	75,812.539	352,157.938	-1,023.122
247	      K7	2	89,972.602	13,579.001	75,796.320	341,377.656	-1,582.516
248	      K8	2	36,491.523	3,537.515	68,683.641	298,665.000	-1,364.184
249	      K9	2	29,193.439	3,357.373	64,459.461	274,789.250	-545.803
250	      K10	2	36,349.062	3,788.839	63,638.621	264,403.969	-1,213.107
251	      K11	2	49,471.023	5,547.709	51,307.711	208,761.906	-1,244.843
252	      K12	2	41,689.879	5,115.232	72,500.945	293,323.906	-300.034
253	      K13	2	38,008.105	4,444.692	70,096.961	283,192.812	-1,613.323
254	      K14	2	78,915.945	11,637.267	68,278.805	279,727.969	-985.372
255	      K15	2	79,147.711	11,311.925	70,880.695	292,927.781	-1,850.267
256	      K16	2	70,086.883	10,178.273	68,714.719	290,704.875	-1,196.812
257	      K17	2	33,558.766	3,212.679	66,970.336	289,977.281	-1,430.997
258	      K18	2	38,145.758	3,715.278	66,212.258	296,513.062	-1,580.525
259	      K19	2	98,101.758	8,466.036	67,698.508	314,431.625	-1,166.880
260	      K20	2	72,313.281	4,909.875	2,286.756	2,917.780	4,141.003
261	      K21	2	68,927.734	4,674.019	2,516.124	3,428.411	3,043.232
262	      K22	2	76,205.125	4,916.560	2,398.119	3,643.897	3,703.113
263	      K23	2	85,217.945	6,156.046	2,886.896	3,307.834	3,766.870
264	      K24	2	98,163.117	6,348.332	2,822.672	3,116.199	2,870.597
265	      L1	2	78,520.266	4,703.524	2,235.211	2,081.635	1,387.076
266	      L2	2	43,484.094	5,556.919	49,263.129	294,498.219	-1,361.777
267	      L3	2	42,570.219	5,212.727	54,542.457	308,196.969	-981.686
268	      L4	2	45,890.855	5,725.733	64,044.691	339,176.375	-1,052.606
269	      L5	2	86,896.812	14,199.437	67,342.375	338,266.438	-1,336.362
270	      L6	2	75,235.891	11,434.611	66,506.719	319,747.844	-1,118.665
271	      L7	2	84,378.547	13,191.604	63,055.000	289,139.906	-603.249
272	      L8	2	34,854.746	3,503.192	61,627.344	275,964.406	-963.387
273	      L9	2	34,113.434	3,601.581	61,538.207	266,242.406	-1,654.445
274	      L10	2	34,298.559	3,791.552	61,641.117	262,001.578	-1,949.666
275	      L11	2	58,224.230	4,218.403	1,742.469	1,745.040	2,779.933
276	      L12	2	62,247.934	4,460.943	2,601.799	2,187.147	3,631.031
277	      L13	2	67,962.273	5,239.978	2,475.475	2,765.852	4,381.299
278	      L14	2	59,631.562	4,439.406	2,290.459	2,367.920	4,559.303
279	      L15	2	64,238.820	4,465.708	2,049.624	1,939.903	2,249.149
280	      L16	2	65,503.340	4,743.375	2,242.506	2,722.294	3,865.616
281	      L17	2	79,709.031	5,553.821	2,991.100	3,118.527	2,892.848
282	      L18	2	68,245.422	4,678.163	2,380.126	2,411.565	1,123.388
283	      L19	2	68,956.953	4,966.638	2,454.469	2,538.658	3,776.707
284	      L20	2	76,022.383	4,691.366	2,319.130	3,168.691	2,159.264
285	      L21	2	72,513.453	5,052.048	2,577.963	3,175.561	2,542.688
286	      L22	2	76,410.836	5,377.981	2,616.518	3,206.774	3,037.107
287	      L23	2	83,226.289	5,683.634	2,547.026	3,564.466	3,345.113
288	      L24	2	86,686.336	5,125.610	2,439.448	2,862.633	2,516.506
289	      M1	2	74,156.570	4,529.964	2,261.360	1,556.734	1,136.314
290	      M2	2	38,776.168	4,410.817	46,529.664	286,831.812	-676.018
291	      M3	2	42,031.277	4,858.658	49,677.973	289,481.156	-539.630
292	      M4	2	42,508.387	5,114.209	54,349.598	296,939.812	-840.955
293	      M5	2	74,863.711	12,418.064	61,359.906	317,510.594	-1,304.261
294	      M6	2	74,611.758	12,059.188	62,758.449	309,960.781	-295.972
295	      M7	2	109,292.156	15,214.560	68,606.648	322,325.625	-828.972
296	      M8	2	38,522.527	4,218.789	66,027.023	300,554.625	-560.269
297	      M9	2	32,004.973	3,638.029	62,992.535	282,668.812	-914.256
298	      M10	2	33,359.145	3,769.783	65,387.938	285,054.438	-199.895
299	      M11	2	37,954.535	4,455.498	65,484.574	280,652.062	-1,094.275
300	      M12	2	36,195.355	4,568.030	63,376.730	269,748.812	-578.515
301	      M13	2	40,568.125	5,021.606	64,022.734	271,943.031	-1,187.698
302	      M14	2	103,602.906	13,938.331	67,667.766	291,428.531	-1,246.421
303	      M15	2	75,351.508	11,872.997	64,820.961	282,496.875	-1,458.848
304	      M16	2	62,030.930	9,522.774	64,665.781	289,339.188	-1,328.005
305	      M17	2	41,571.668	4,659.580	60,761.105	276,976.844	-465.118
306	      M18	2	34,913.742	3,394.532	63,157.090	299,163.344	-325.487
307	      M19	2	32,258.803	3,298.399	58,244.012	286,743.781	-422.396
308	      M20	2	71,320.625	5,125.365	2,429.639	2,489.883	4,164.760
309	      M21	2	74,197.594	5,280.728	2,879.581	3,435.675	3,609.836
310	      M22	2	82,886.531	5,980.108	2,963.125	3,628.016	4,580.273
311	      M23	2	80,041.047	5,170.195	2,378.928	2,961.694	2,609.316
312	      M24	2	84,005.828	4,844.839	2,497.729	2,097.356	1,845.369
313	      N1	2	71,392.023	4,578.096	2,207.306	2,032.546	2,155.952
314	      N2	2	42,646.340	5,218.969	45,461.223	290,168.750	-1,139.689
315	      N3	2	38,445.762	4,393.354	50,740.223	303,932.156	-448.549
316	      N4	2	41,585.289	5,123.651	53,667.555	303,271.406	-188.030
317	      N5	2	70,911.570	12,216.085	53,755.676	286,773.375	-123.995
318	      N6	2	66,809.234	10,975.481	58,199.301	296,372.750	-131.594
319	      N7	2	78,810.961	13,332.167	62,877.734	306,674.594	-298.686
320	      N8	2	37,534.105	3,735.605	58,636.930	277,286.844	246.788
321	      N9	2	33,434.730	3,920.310	58,751.352	270,486.438	248.405
322	      N10	2	37,434.355	4,266.183	59,497.270	267,538.406	-352.977
323	      N11	2	64,308.309	4,455.478	2,377.859	2,182.885	5,490.785
324	      N12	2	62,052.035	4,485.812	2,354.198	2,147.239	3,075.211
325	      N13	2	63,431.355	4,820.770	2,272.950	2,077.623	3,475.754
326	      N14	2	60,948.605	4,675.601	2,102.465	1,871.043	4,259.152
327	      N15	2	62,062.426	4,675.423	2,189.983	2,175.437	3,742.112
328	      N16	2	61,391.789	4,520.084	2,174.430	1,874.772	3,264.475
329	      N17	2	68,140.859	4,681.646	2,638.603	2,335.917	4,305.223
330	      N18	2	65,761.734	4,485.776	2,210.512	2,359.493	2,953.273
331	      N19	2	67,972.234	4,756.394	2,159.264	2,323.533	4,242.486
332	      N20	2	70,024.820	4,753.302	2,568.168	2,387.124	1,824.229
333	      N21	2	71,640.320	5,436.694	2,713.051	3,112.304	4,006.688
334	      N22	2	76,482.594	4,871.031	2,626.938	2,588.936	2,890.516
335	      N23	2	89,669.188	5,396.673	2,877.420	3,694.344	2,289.310
336	      N24	2	79,056.719	5,574.308	2,616.461	2,875.885	3,155.740
337	      O1	2	77,117.805	4,815.859	1,802.033	2,300.162	1,929.239
338	      O2	2	41,276.379	4,706.798	44,751.148	297,517.438	-1,949.277
339	      O3	2	44,174.750	4,815.981	45,565.969	284,951.000	-129.810
340	      O4	2	110,885.055	8,644.890	51,663.680	297,058.375	-1,251.278
341	      O5	2	79,095.094	11,660.382	61,400.066	338,342.906	-284.298
342	      O6	2	78,110.016	12,560.291	68,555.789	355,097.000	-1,086.584
343	      O7	2	76,620.820	13,087.422	61,186.301	312,476.875	-1,264.246
344	      O8	2	35,520.109	3,540.080	58,659.723	289,905.719	-1,407.777
345	      O9	2	36,078.102	3,938.686	56,390.562	269,371.125	-1,442.817
346	      O10	2	65,563.883	6,784.457	64,799.316	302,602.469	-392.224
347	      O11	2	37,259.262	4,590.191	61,831.156	287,549.062	-1,071.095
348	      O12	2	36,140.285	3,981.474	59,918.406	277,397.688	-1,116.746
349	      O13	2	40,236.117	4,554.962	63,086.551	289,921.656	501.271
350	      O14	2	93,651.055	13,919.129	68,390.695	315,132.688	368.551
351	      O15	2	74,343.844	12,253.269	61,003.195	284,721.312	-748.408
352	      O16	2	88,520.500	13,912.608	57,315.113	273,769.875	-1,043.130
353	      O17	2	34,984.672	3,298.186	55,977.883	275,027.531	-1,384.557
354	      O18	2	40,126.727	4,075.548	57,460.414	291,886.156	-1,008.402
355	      O19	2	32,776.762	3,214.254	57,204.977	305,548.812	-1,038.585
356	      O20	2	77,874.719	5,641.706	2,359.798	3,180.732	5,204.532
357	      O21	2	74,435.461	5,039.204	2,187.065	2,696.603	3,888.322
358	      O22	2	79,524.797	5,085.992	2,758.899	2,939.492	3,386.862
359	      O23	2	83,645.016	5,307.298	3,055.455	3,520.417	1,316.807
360	      O24	2	80,424.906	4,953.976	2,276.338	2,471.193	2,115.005
361	      P1	2	89,731.266	5,098.455	2,573.489	2,061.907	284.233
362	      P2	2	38,946.703	4,217.752	43,825.832	304,362.469	-1,388.612
363	      P3	2	45,332.105	8,683.183	51,101.457	290,503.500	-1,821.408
364	      P4	2	42,802.828	5,074.246	53,126.840	326,181.438	-961.546
365	      P5	2	66,938.688	10,061.957	48,675.273	282,881.469	-1,490.795
366	      P6	2	51,173.461	8,030.546	52,119.969	294,485.938	-1,986.778
367	      P7	2	61,454.957	10,693.705	54,632.285	293,066.406	-1,564.422
368	      P8	2	37,096.516	3,768.779	61,183.625	317,287.906	-1,528.839
369	      P9	2	30,935.617	2,652.355	52,292.082	261,439.906	-1,847.146
370	      P10	2	35,805.691	3,848.346	64,659.812	319,338.688	-2,326.252
371	      P11	2	65,652.914	4,777.949	2,570.384	2,354.875	4,211.630
372	      P12	2	68,143.750	4,910.613	2,075.534	2,644.466	4,245.090
373	      P13	2	66,018.727	4,347.693	2,744.325	2,014.618	-267.378
374	      P14	2	62,280.172	4,649.103	2,370.068	2,539.296	2,502.241
375	      P15	2	63,837.102	4,159.638	2,435.184	2,216.255	671.540
376	      P16	2	59,460.910	3,950.913	2,129.058	1,826.125	-948.833
377	      P17	2	68,953.578	4,353.745	2,539.006	2,114.433	711.785
378	      P18	2	74,656.703	5,069.522	2,359.693	2,261.257	1,451.437
379	      P19	2	73,367.492	4,959.270	2,289.430	2,363.904	2,179.243
380	      P20	2	85,540.812	5,765.070	2,952.646	3,753.681	3,202.203
381	      P21	2	88,390.055	6,119.838	3,280.881	2,998.887	3,605.639
382	      P22	2	86,552.984	5,945.583	2,819.093	3,162.324	4,698.673
383	      P23	2	101,622.281	6,351.316	3,457.798	3,792.459	1,197.492
384	      P24	2	91,924.484	6,759.543	2,906.817	4,361.944	3,765.247
1	      A1	3	66,866.312	3,735.460	1,506.313	1,454.169	-95.303
2	      A2	3	30,533.082	3,092.797	42,776.508	294,867.188	-3,697.424
3	      A3	3	95,240.188	7,892.094	46,039.363	292,040.500	-2,709.899
4	      A4	3	47,675.328	4,310.196	49,975.164	306,921.125	-2,506.706
5	      A5	3	71,884.289	11,603.670	48,691.988	282,570.000	-2,379.912
6	      A6	3	65,583.711	11,249.620	50,453.484	280,732.750	-2,389.376
7	      A7	3	67,548.094	11,907.066	51,179.039	271,778.438	-2,878.100
8	      A8	3	27,589.900	2,627.661	53,042.598	272,384.125	-4,647.134
9	      A9	3	449,640.875	27,962.365	65,247.801	281,436.062	-1,765.724
10	      A10	3	71,480.430	4,784.376	57,145.980	276,730.250	-3,555.544
11	      A11	3	37,899.266	3,865.868	57,031.652	275,162.844	-4,904.274
12	      A12	3	39,089.688	3,820.130	57,736.000	277,195.156	-4,554.647
13	      A13	3	42,618.559	4,397.556	57,004.051	274,438.375	-4,434.553
14	      A14	3	73,810.781	10,922.810	56,682.953	274,213.844	-2,853.903
15	      A15	3	54,834.316	8,740.458	55,622.801	274,980.688	-3,547.673
16	      A16	3	94,051.367	12,319.011	54,202.191	270,928.219	-2,578.087
17	      A17	3	35,444.387	3,978.604	52,096.324	266,707.781	-3,356.720
18	      A18	3	107,533.328	9,668.245	52,723.883	273,970.656	-2,962.573
19	      A19	3	52,013.891	4,684.953	51,436.449	284,447.062	-2,556.552
20	      A20	3	59,328.594	3,442.014	1,906.538	1,344.050	-1,344.725
21	      A21	3	74,381.164	5,034.452	2,225.695	2,505.544	2,453.428
22	      A22	3	71,371.938	3,892.442	2,335.743	2,220.607	-1,138.696
23	      A23	3	78,143.977	3,836.660	2,254.502	2,314.278	-1,678.576
24	      A24	3	77,225.586	4,085.834	1,886.675	1,617.145	-1,853.966
25	      B1	3	64,995.344	3,954.605	1,417.110	1,772.727	2,265.100
26	      B2	3	34,662.984	3,835.675	44,105.594	288,155.406	-2,757.358
27	      B3	3	42,122.691	5,056.192	52,207.578	321,270.344	-571.245
28	      B4	3	42,437.180	5,237.707	50,647.844	293,998.062	-1,250.974
29	      B5	3	132,061.453	14,140.198	49,152.816	269,578.656	-1,251.661
30	      B6	3	57,791.188	9,057.005	53,931.941	287,600.344	-639.820
31	      B7	3	97,875.008	14,391.428	54,229.438	274,495.750	-683.231
32	      B8	3	40,107.488	4,125.796	57,373.781	283,223.000	-652.775
33	      B9	3	32,375.629	3,277.330	57,249.262	273,568.250	-242.372
34	      B10	3	34,118.465	3,467.169	59,340.445	277,363.906	-1,116.687
35	      B11	3	61,837.551	4,514.807	2,179.413	1,656.241	2,877.442
36	      B12	3	59,249.754	3,925.729	2,343.906	2,842.584	1,305.345
37	      B13	3	65,111.785	5,172.365	2,516.917	3,135.846	4,980.993
38	      B14	3	58,119.254	4,515.175	2,478.639	2,527.794	4,356.692
39	      B15	3	56,960.926	4,220.840	1,688.441	1,418.735	3,307.439
40	      B16	3	57,927.836	4,329.411	1,891.675	1,731.625	3,926.188
41	      B17	3	67,582.375	4,418.577	2,018.174	1,854.905	1,774.195
42	      B18	3	59,771.688	3,779.458	1,970.455	1,638.646	2,561.019
43	      B19	3	61,853.930	4,185.775	1,833.172	1,603.486	2,166.818
44	      B20	3	35,734.859	4,456.185	63,582.375	357,718.125	-359.194
45	      B21	3	35,929.391	4,051.004	58,418.836	342,375.812	-1,152.739
46	      B22	3	35,384.375	4,061.620	56,445.980	353,810.719	-1,286.347
47	      B23	3	74,070.273	5,175.931	2,512.924	2,347.126	2,166.032
48	      B24	3	75,444.031	4,293.361	1,855.866	2,222.363	1,074.383
49	      C1	3	69,135.086	5,022.282	1,806.265	2,206.923	2,655.002
50	      C2	3	37,201.551	4,741.867	44,673.250	283,551.750	-1,504.578
51	      C3	3	37,772.504	4,675.257	47,365.242	284,438.688	-954.722
52	      C4	3	37,016.934	4,054.759	49,192.492	277,077.031	-993.141
53	      C5	3	65,819.586	11,221.936	50,473.262	269,097.938	-1,015.893
54	      C6	3	66,189.273	10,810.323	54,258.324	277,550.062	-1,244.104
55	      C7	3	71,010.883	11,857.946	56,299.637	275,594.781	-1,044.455
56	      C8	3	31,258.578	2,897.129	54,874.512	260,574.188	-1,176.289
57	      C9	3	30,145.367	2,914.622	55,079.359	256,142.859	-554.723
58	      C10	3	35,327.199	3,386.301	61,068.227	273,240.562	-739.478
59	      C11	3	34,033.473	4,058.243	61,753.410	273,481.750	-1,422.160
60	      C12	3	36,542.395	4,381.659	59,243.434	261,454.031	-870.011
61	      C13	3	37,564.934	4,670.985	59,704.852	262,587.375	-721.715
62	      C14	3	58,549.340	9,139.188	64,270.387	283,886.688	-807.365
63	      C15	3	59,370.043	9,272.132	58,436.422	262,593.375	-664.855
64	      C16	3	61,771.418	9,389.254	59,437.648	273,953.000	-804.411
65	      C17	3	74,953.750	6,522.740	57,111.086	267,767.156	-904.375
66	      C18	3	58,474.250	4,377.964	53,742.953	262,174.375	-489.281
67	      C19	3	31,969.178	3,051.590	53,558.047	270,775.500	-1,054.561
68	      C20	3	58,885.613	10,084.656	63,816.477	345,566.688	-844.962
69	      C21	3	37,527.008	2,833.627	1,258.414	42.270	2,282.537
70	      C22	3	64,043.773	10,396.975	66,504.695	398,250.344	-955.852
71	      C23	3	78,250.648	4,856.083	2,599.916	2,727.023	1,837.935
72	      C24	3	72,305.641	4,439.229	1,831.919	2,686.590	2,750.338
73	      D1	3	71,723.234	4,245.070	1,612.286	1,332.868	1,710.031
74	      D2	3	38,575.090	4,594.406	48,613.504	301,635.250	-2,114.913
75	      D3	3	41,020.145	5,007.002	49,917.160	289,062.438	-936.608
76	      D4	3	38,425.438	4,764.615	49,501.004	270,637.812	-1,165.520
77	      D5	3	66,187.602	11,189.752	51,530.520	267,869.656	-517.036
78	      D6	3	71,755.945	12,067.366	53,998.148	265,121.938	-159.245
79	      D7	3	68,133.523	10,962.698	58,577.055	276,903.688	-1,340.702
80	      D8	3	44,106.879	4,865.938	59,595.719	271,921.312	-428.461
81	      D9	3	32,057.330	3,084.912	58,088.043	257,298.094	-729.708
82	      D10	3	38,955.156	4,820.179	61,830.820	268,191.219	-627.667
83	      D11	3	58,984.004	4,107.722	1,865.295	1,759.896	2,751.867
84	      D12	3	61,282.449	4,489.313	2,190.290	2,425.239	4,237.666
85	      D13	3	71,546.148	4,233.967	2,758.349	2,607.706	1,421.754
86	      D14	3	58,527.957	3,959.742	2,232.503	1,886.045	2,428.412
87	      D15	3	58,071.180	4,303.328	2,305.751	2,383.916	3,257.813
88	      D16	3	59,397.840	3,897.132	2,109.504	1,628.589	3,194.909
89	      D17	3	70,490.656	4,870.605	2,851.413	2,317.457	2,410.737
90	      D18	3	63,118.184	4,207.199	2,385.495	1,425.215	2,687.442
91	      D19	3	63,608.809	4,569.380	2,274.475	1,975.455	3,693.857
92	      D20	3	29,114.770	3,213.489	66,554.695	348,413.344	-311.248
93	      D21	3	31,391.215	3,617.439	79,206.664	455,675.344	-805.001
94	      D22	3	33,208.035	3,196.452	63,079.953	369,041.094	-555.215
95	      D23	3	69,117.906	3,860.511	2,106.109	1,944.038	1,891.107
96	      D24	3	78,628.906	5,206.739	2,208.522	2,463.945	2,017.415
97	      E1	3	84,001.617	5,074.530	2,587.318	2,429.917	4,854.274
98	      E2	3	41,937.715	5,426.584	50,522.016	304,591.531	-670.672
99	      E3	3	43,213.926	5,540.304	48,885.086	277,061.062	-707.067
100	      E4	3	40,202.730	5,156.425	52,051.398	279,166.188	-408.232
101	      E5	3	79,022.023	13,235.150	54,608.781	276,011.812	-646.161
102	      E6	3	77,004.875	12,396.198	59,454.523	286,402.406	-100.611
103	      E7	3	83,259.602	13,824.884	56,909.500	262,073.547	-435.267
104	      E8	3	34,875.488	3,532.819	60,767.324	270,287.938	-581.982
105	      E9	3	35,501.047	3,398.480	64,369.242	278,845.281	-616.184
106	      E10	3	33,153.863	3,181.892	62,625.633	265,848.844	-821.836
107	      E11	3	45,892.738	5,063.192	65,571.891	272,025.250	-682.704
108	      E12	3	37,843.965	4,523.497	68,345.250	281,317.656	-713.593
109	      E13	3	40,556.660	4,478.508	64,085.062	265,135.500	-645.649
110	      E14	3	75,455.289	11,571.260	67,519.961	278,500.781	-1,140.833
111	      E15	3	71,604.164	10,849.147	65,594.859	276,965.156	-1,343.631
112	      E16	3	81,940.203	12,507.446	65,688.531	281,121.062	-680.026
113	      E17	3	38,630.355	3,755.914	62,502.086	275,093.594	-777.364
114	      E18	3	65,992.500	6,204.181	60,608.957	275,669.594	-651.066
115	      E19	3	34,704.699	3,320.331	57,947.715	276,950.688	-627.246
116	      E20	3	77,480.180	5,195.373	2,210.174	2,522.738	2,921.938
117	      E21	3	73,133.188	4,528.819	2,079.676	2,684.196	2,715.266
118	      E22	3	69,500.953	4,270.510	1,773.511	2,155.500	1,446.057
119	      E23	3	80,793.570	4,831.990	2,303.858	2,815.726	1,078.449
120	      E24	3	89,858.602	5,977.651	2,675.192	3,536.992	5,416.654
121	      F1	3	89,350.492	5,652.556	2,749.956	2,168.177	976.865
122	      F2	3	54,776.438	6,219.049	56,566.848	330,381.094	51.908
123	      F3	3	42,380.430	5,599.447	50,472.324	281,941.062	-454.783
124	      F4	3	44,535.102	5,772.954	58,910.039	309,200.469	-282.548
125	      F5	3	78,012.508	13,426.211	57,550.516	283,436.719	-1,341.977
126	      F6	3	90,372.250	12,841.803	63,772.508	298,176.656	-1,498.022
127	      F7	3	77,727.781	11,955.053	62,794.727	283,754.156	-1,578.822
128	      F8	3	36,696.359	3,412.504	62,571.738	273,395.156	-1,646.318
129	      F9	3	34,161.949	3,400.887	61,623.793	261,536.750	-1,335.444
130	      F10	3	48,854.934	4,986.582	64,535.750	266,510.719	-864.447
131	      F11	3	69,846.117	5,058.223	2,577.815	2,223.784	3,996.983
132	      F12	3	53,663.551	3,727.435	1,203.167	1,562.955	3,209.814
133	      F13	3	61,229.250	5,037.088	2,328.361	2,865.625	5,277.897
134	      F14	3	64,530.965	4,784.551	2,372.783	1,892.926	2,692.905
135	      F15	3	88,250.086	5,989.857	3,494.285	3,503.677	4,250.707
136	      F16	3	61,951.766	4,230.232	2,446.912	2,674.195	2,777.270
137	      F17	3	63,508.863	3,791.996	2,479.295	2,782.810	1,741.972
138	      F18	3	68,827.836	4,427.458	2,410.489	2,577.014	1,952.563
139	      F19	3	97,634.859	6,658.143	3,863.263	3,884.824	3,235.982
140	      F20	3	79,187.297	5,405.562	1,734.825	3,304.624	5,351.374
141	      F21	3	82,182.297	6,377.454	2,625.454	3,672.065	5,140.707
142	      F22	3	81,280.414	5,698.615	2,743.233	3,271.974	4,017.625
143	      F23	3	99,183.312	7,293.915	3,192.324	4,030.583	5,971.000
144	      F24	3	99,502.328	6,768.646	3,117.250	4,136.954	5,512.255
145	      G1	3	78,518.133	4,870.161	2,329.169	1,857.973	2,247.880
146	      G2	3	40,594.453	4,962.668	50,471.652	295,257.219	-1,263.943
147	      G3	3	48,816.125	6,118.268	61,307.406	335,360.281	-1,242.792
148	      G4	3	43,042.348	4,671.691	53,974.559	277,690.094	-1,127.963
149	      G5	3	66,270.422	10,586.482	60,359.227	293,969.031	-1,361.832
150	      G6	3	70,382.047	10,753.980	59,962.641	278,898.531	-1,917.921
151	      G7	3	85,278.352	11,993.760	72,099.906	320,863.594	-1,754.390
152	      G8	3	43,486.793	4,996.502	67,132.172	287,550.906	-1,895.541
153	      G9	3	35,211.496	3,589.356	64,038.785	267,021.188	-1,586.163
154	      G10	3	38,711.797	4,572.886	68,192.703	278,392.156	-1,667.189
155	      G11	3	39,736.000	4,535.661	66,392.516	267,224.406	-1,700.918
156	      G12	3	39,136.984	4,878.404	66,620.062	264,646.719	-1,836.936
157	      G13	3	39,032.965	4,593.425	68,492.344	272,427.750	-1,650.983
158	      G14	3	69,045.352	10,028.117	69,870.820	277,197.656	-1,529.041
159	      G15	3	72,749.086	10,492.300	67,007.125	271,838.156	-2,111.333
160	      G16	3	68,558.266	9,498.107	68,741.125	283,774.688	-1,165.761
161	      G17	3	39,243.695	4,281.628	59,907.645	254,535.484	-1,199.322
162	      G18	3	39,319.863	3,717.051	64,843.879	285,664.625	-2,007.945
163	      G19	3	33,339.434	3,257.298	60,602.668	280,119.969	-1,245.914
164	      G20	3	78,969.297	5,677.664	2,834.456	3,091.960	4,392.617
165	      G21	3	75,482.141	5,598.984	2,547.587	3,292.290	5,421.203
166	      G22	3	92,676.117	8,046.081	3,211.474	5,070.718	10,651.183
167	      G23	3	95,279.891	8,302.997	3,174.107	4,940.396	11,969.368
168	      G24	3	99,539.156	7,695.032	3,377.562	3,721.938	5,766.028
169	      H1	3	79,135.445	5,085.778	2,136.454	1,766.793	1,860.907
170	      H2	3	41,141.480	5,266.577	50,491.629	293,286.750	-1,424.316
171	      H3	3	47,962.199	5,740.969	61,654.082	333,362.031	-1,405.802
172	      H4	3	40,733.906	4,634.213	52,081.590	268,472.875	-1,720.695
173	      H5	3	119,498.750	28,228.729	63,492.805	303,491.531	-1,879.604
174	      H6	3	101,114.703	15,715.208	67,652.234	311,437.969	-2,177.460
175	      H7	3	83,784.555	12,294.150	67,804.867	297,841.719	-1,798.278
176	      H8	3	48,484.078	5,008.151	65,877.273	280,395.000	-746.175
177	      H9	3	38,784.199	3,608.172	64,724.945	269,414.094	-1,319.550
178	      H10	3	37,525.344	3,793.568	65,742.375	266,821.312	-860.273
179	      H11	3	62,618.879	4,512.611	2,037.139	1,930.937	2,374.307
180	      H12	3	58,252.125	3,773.495	2,319.903	1,693.746	1,817.589
181	      H13	3	64,086.387	4,643.233	2,208.003	2,507.157	2,874.969
182	      H14	3	62,927.469	4,729.910	2,496.607	3,007.523	3,664.348
183	      H15	3	70,799.703	5,224.656	2,448.967	3,057.323	4,285.178
184	      H16	3	65,134.711	4,841.636	1,925.329	2,664.324	3,373.272
185	      H17	3	88,817.469	5,788.692	3,135.323	3,304.828	1,813.562
186	      H18	3	70,590.859	5,225.919	2,847.575	3,084.720	3,064.376
187	      H19	3	80,896.703	5,999.755	2,765.156	3,729.828	3,567.790
188	      H20	3	75,092.844	5,194.695	2,679.637	2,895.641	2,326.677
189	      H21	3	77,926.766	5,955.413	2,692.875	3,270.325	4,126.485
190	      H22	3	81,052.938	6,470.457	2,544.255	3,884.818	6,921.581
191	      H23	3	92,408.891	7,597.317	2,718.391	4,978.201	12,189.078
192	      H24	3	121,659.344	9,648.455	3,440.571	4,711.409	11,463.708
193	      I1	3	64,923.223	4,443.009	1,745.936	1,266.647	2,105.098
194	      I2	3	40,928.516	4,797.238	49,777.207	289,983.188	-1,207.028
195	      I3	3	35,977.383	4,586.593	51,036.984	276,932.562	-1,912.037
196	      I4	3	44,144.562	5,458.169	61,176.992	313,350.844	-2,000.205
197	      I5	3	74,389.734	11,532.242	71,526.844	349,462.875	-1,321.463
198	      I6	3	72,025.461	10,982.080	59,481.742	274,045.656	-1,368.616
199	      I7	3	90,287.484	13,121.281	62,661.660	275,822.469	-1,295.967
200	      I8	3	37,581.098	3,718.545	64,816.910	278,524.094	-1,370.958
201	      I9	3	36,384.324	4,052.555	67,695.883	281,414.844	-1,033.741
202	      I10	3	34,287.980	3,638.845	65,252.867	265,885.344	-1,942.041
203	      I11	3	49,061.168	5,759.414	68,039.859	271,145.875	3,686.566
204	      I12	3	39,072.910	4,691.393	67,616.969	268,461.594	-1,992.012
205	      I13	3	46,822.320	4,957.403	70,835.211	280,603.125	-2,167.948
206	      I14	3	63,571.805	8,566.231	70,931.664	282,543.969	-2,586.707
207	      I15	3	77,704.547	11,138.388	67,278.031	271,519.750	-2,446.896
208	      I16	3	72,285.578	9,900.928	69,645.930	286,759.156	-2,228.733
209	      I17	3	43,168.918	4,160.197	67,137.531	282,263.281	-2,130.180
210	      I18	3	40,446.473	3,910.938	64,296.070	283,208.750	-1,611.515
211	      I19	3	38,987.730	3,822.723	62,365.777	284,628.719	-846.442
212	      I20	3	83,061.469	5,613.368	3,011.307	3,232.765	2,213.816
213	      I21	3	74,995.953	5,286.535	2,695.090	2,796.249	2,417.437
214	      I22	3	83,716.664	5,812.051	2,876.731	3,503.541	4,472.928
215	      I23	3	101,500.453	7,844.831	3,183.745	4,140.532	5,669.015
216	      I24	3	90,858.688	7,262.125	2,666.339	3,472.262	5,860.206
217	      J1	3	69,569.008	4,600.920	2,137.912	1,996.999	1,762.586
218	      J2	3	42,914.125	5,702.690	51,291.145	297,955.469	-995.333
219	      J3	3	40,644.035	5,036.549	55,037.070	301,704.719	-856.837
220	      J4	3	49,089.832	6,064.181	66,398.195	342,075.281	-1,204.401
221	      J5	3	80,098.992	13,101.667	57,724.117	281,557.656	-1,339.306
222	      J6	3	79,342.469	12,959.061	60,709.051	283,007.281	-1,031.041
223	      J7	3	81,175.109	12,873.407	66,104.031	293,502.469	-620.467
224	      J8	3	38,147.273	3,808.392	64,072.984	275,596.156	-1,229.544
225	      J9	3	37,515.812	3,976.706	62,316.441	259,565.062	24.496
226	      J10	3	33,401.797	3,288.926	65,053.797	265,462.500	-1,306.927
227	      J11	3	67,988.180	4,587.089	2,444.271	1,880.354	2,223.991
228	      J12	3	62,596.242	4,202.499	2,134.340	2,131.029	3,009.981
229	      J13	3	61,495.355	4,082.246	2,257.635	2,374.029	1,274.775
230	      J14	3	65,104.477	5,171.660	3,014.808	2,875.538	4,668.444
231	      J15	3	68,604.367	4,815.052	3,076.365	3,446.605	1,462.950
232	      J16	3	71,172.125	5,056.269	2,595.852	3,140.856	2,500.003
233	      J17	3	64,016.961	4,622.327	2,602.335	2,929.724	1,761.549
234	      J18	3	88,502.602	5,737.916	3,600.972	3,454.831	2,026.267
235	      J19	3	71,569.719	5,564.108	2,611.733	3,291.688	4,551.455
236	      J20	3	72,282.953	4,404.617	2,488.312	3,054.275	1,623.017
237	      J21	3	71,445.961	4,813.596	2,581.448	3,235.424	2,955.305
238	      J22	3	80,375.453	5,539.834	2,903.372	3,284.394	2,750.473
239	      J23	3	82,441.469	6,264.297	2,836.989	3,673.033	3,126.747
240	      J24	3	104,247.742	7,171.803	3,228.414	3,962.747	3,485.938
241	      K1	3	78,873.086	4,813.505	2,087.753	2,248.300	2,846.425
242	      K2	3	39,174.996	4,256.754	52,832.797	315,726.438	-1,039.158
243	      K3	3	38,040.430	4,764.218	55,047.266	305,735.219	-720.775
244	      K4	3	53,450.133	6,269.715	67,485.328	352,149.438	-1,138.956
245	      K5	3	81,997.562	12,367.910	58,590.613	288,877.719	-1,170.227
246	      K6	3	105,008.547	15,422.742	74,564.023	348,152.344	-971.928
247	      K7	3	95,800.266	15,283.126	74,362.938	335,148.062	-1,533.639
248	      K8	3	36,812.652	3,578.402	68,042.344	296,410.281	-998.916
249	      K9	3	29,375.137	3,492.539	63,881.371	273,363.781	-349.650
250	      K10	3	35,955.125	3,637.431	63,843.078	265,176.188	-1,159.955
251	      K11	3	47,874.566	5,515.593	50,386.660	203,874.547	-1,457.533
252	      K12	3	42,736.887	5,008.133	71,359.883	290,604.906	-400.613
253	      K13	3	37,553.855	4,353.704	69,777.078	281,718.281	-1,874.183
254	      K14	3	82,816.203	12,377.956	67,143.953	273,427.969	-1,523.013
255	      K15	3	78,796.164	11,249.010	70,576.273	291,548.594	-2,026.518
256	      K16	3	71,836.867	10,553.908	68,290.086	289,591.500	-1,033.936
257	      K17	3	32,934.164	3,336.621	66,253.125	285,073.062	-1,403.140
258	      K18	3	36,983.359	3,944.394	64,628.625	289,844.531	-1,646.071
259	      K19	3	97,934.953	8,363.328	67,242.133	311,524.094	-1,045.477
260	      K20	3	71,836.875	4,774.807	2,366.180	3,142.913	4,410.711
261	      K21	3	67,598.594	4,717.081	2,347.429	3,438.088	3,205.274
262	      K22	3	75,120.648	5,087.467	2,212.732	3,630.187	4,532.594
263	      K23	3	86,076.492	6,365.899	2,887.621	3,409.107	4,021.112
264	      K24	3	97,544.203	6,498.446	2,795.504	3,119.209	2,962.522
265	      L1	3	76,878.375	4,627.457	2,445.963	2,122.132	978.975
266	      L2	3	44,149.121	5,874.699	48,560.961	290,669.625	-1,265.056
267	      L3	3	42,246.500	5,419.382	53,805.367	302,568.531	-1,021.682
268	      L4	3	46,634.949	5,696.506	63,030.840	335,044.656	-964.640
269	      L5	3	91,821.656	15,750.085	66,081.125	333,078.000	-1,541.400
270	      L6	3	77,732.289	11,990.052	65,825.758	315,476.281	-1,191.094
271	      L7	3	88,332.312	13,985.742	61,833.051	284,632.281	-395.119
272	      L8	3	35,667.324	3,518.671	61,087.711	272,607.469	-345.600
273	      L9	3	33,644.637	3,775.773	60,529.016	262,800.531	-1,124.281
274	      L10	3	34,557.168	3,907.136	61,524.023	262,010.188	-1,574.058
275	      L11	3	57,660.559	4,393.542	1,809.241	1,771.600	3,070.689
276	      L12	3	61,996.094	4,677.871	2,558.572	2,271.260	3,677.203
277	      L13	3	67,249.039	5,347.854	2,756.696	2,880.695	4,031.066
278	      L14	3	60,221.961	4,302.125	2,164.693	2,542.997	4,312.442
279	      L15	3	62,331.055	4,209.905	2,057.060	1,913.888	2,183.280
280	      L16	3	63,801.133	4,508.257	2,643.111	2,889.279	3,585.610
281	      L17	3	78,213.094	5,493.661	2,986.779	3,160.787	2,860.757
282	      L18	3	66,682.758	4,677.196	2,525.168	2,304.583	1,093.371
283	      L19	3	68,835.477	5,348.009	2,587.708	2,743.843	3,800.628
284	      L20	3	75,373.789	5,135.705	2,125.080	3,125.327	2,408.895
285	      L21	3	71,862.078	5,399.827	2,641.439	3,231.690	2,288.072
286	      L22	3	75,913.727	5,282.133	2,635.046	3,322.581	3,046.012
287	      L23	3	83,238.258	5,979.825	2,576.338	3,582.769	3,559.604
288	      L24	3	85,097.977	5,460.159	2,587.286	2,633.524	2,532.571
289	      M1	3	73,987.516	4,546.987	1,949.174	1,464.638	820.445
290	      M2	3	38,922.676	4,608.848	45,805.789	283,717.594	-1,144.297
291	      M3	3	41,469.855	5,369.280	49,320.062	287,065.062	-836.193
292	      M4	3	43,796.070	5,399.133	53,401.004	292,197.938	-603.342
293	      M5	3	78,305.453	13,348.328	60,154.035	311,651.906	-1,158.571
294	      M6	3	78,500.523	13,053.450	62,097.414	306,140.219	-524.392
295	      M7	3	112,076.383	16,222.423	67,654.625	319,047.812	-519.797
296	      M8	3	38,545.746	4,046.181	65,172.574	296,973.406	-242.184
297	      M9	3	32,487.201	3,998.446	62,346.637	279,566.875	-350.712
298	      M10	3	33,132.633	3,733.188	64,257.129	280,583.094	-722.576
299	      M11	3	39,128.566	4,301.704	64,580.660	278,442.281	-766.117
300	      M12	3	36,406.293	4,712.875	62,089.820	266,638.188	-831.233
301	      M13	3	41,058.465	4,964.018	63,401.098	269,468.312	-1,395.976
302	      M14	3	108,134.711	15,105.227	66,996.125	288,261.844	-1,115.441
303	      M15	3	79,038.711	12,494.973	64,286.668	280,195.656	-1,391.042
304	      M16	3	64,643.406	10,187.019	64,018.180	286,227.219	-1,070.254
305	      M17	3	43,281.715	4,701.352	60,440.070	274,822.219	-511.610
306	      M18	3	34,661.453	3,552.973	62,301.543	295,431.281	-583.710
307	      M19	3	32,662.793	3,309.523	56,988.105	281,120.625	-732.545
308	      M20	3	70,107.547	5,262.890	2,415.605	2,648.360	4,751.165
309	      M21	3	75,235.203	5,441.105	2,746.463	3,218.765	3,607.559
310	      M22	3	81,979.430	6,148.501	2,951.210	3,446.214	3,928.831
311	      M23	3	80,468.836	4,996.804	2,414.995	2,814.313	2,787.129
312	      M24	3	84,063.914	5,289.605	2,416.931	2,134.460	1,753.059
313	      N1	3	72,392.070	4,557.091	2,551.336	2,026.955	2,090.632
314	      N2	3	42,847.852	5,114.462	44,821.473	285,497.125	-1,069.636
315	      N3	3	37,590.309	4,742.202	50,222.672	301,256.531	-72.618
316	      N4	3	42,827.438	5,665.793	53,233.090	298,911.938	-41.021
317	      N5	3	73,880.047	13,021.577	52,976.773	283,095.094	-303.409
318	      N6	3	70,325.023	12,222.114	57,421.801	293,013.219	-369.737
319	      N7	3	81,623.289	13,848.724	61,964.746	303,124.312	-884.097
320	      N8	3	38,068.656	3,764.467	58,015.383	274,420.312	-10.655
321	      N9	3	35,197.398	3,875.004	58,309.453	266,617.219	-163.942
322	      N10	3	38,860.188	4,453.823	58,647.523	262,984.812	-463.607
323	      N11	3	63,701.445	4,844.091	2,559.620	2,096.022	4,980.566
324	      N12	3	61,746.043	4,593.465	2,229.149	2,139.834	2,820.934
325	      N13	3	63,125.113	4,908.185	2,264.992	1,959.355	3,901.668
326	      N14	3	61,150.793	4,614.776	2,191.512	1,984.586	4,127.250
327	      N15	3	62,308.746	4,588.550	2,240.390	2,035.051	3,444.828
328	      N16	3	61,612.402	4,491.964	2,476.753	1,870.172	2,905.886
329	      N17	3	68,357.281	4,901.397	2,630.221	2,583.888	3,933.046
330	      N18	3	65,619.836	4,495.949	2,402.704	2,236.091	3,277.540
331	      N19	3	68,110.562	4,806.542	2,203.738	2,165.479	4,359.489
332	      N20	3	70,611.961	4,850.541	2,758.027	2,316.750	2,540.952
333	      N21	3	72,619.188	5,309.586	2,843.489	3,134.001	4,635.396
334	      N22	3	76,017.242	4,790.654	2,510.385	2,683.500	2,647.318
335	      N23	3	90,699.414	5,907.958	3,062.353	3,616.530	2,364.420
336	      N24	3	80,343.023	5,658.175	2,447.468	2,878.271	3,565.635
337	      O1	3	77,655.281	4,755.148	2,158.138	2,256.616	1,794.217
338	      O2	3	40,908.020	4,689.276	43,967.383	292,577.562	-2,034.033
339	      O3	3	44,125.723	5,043.448	44,559.840	279,346.969	-201.521
340	      O4	3	111,134.797	8,622.736	51,247.500	293,572.688	-1,184.295
341	      O5	3	83,168.289	12,719.018	60,271.766	334,328.375	-321.284
342	      O6	3	79,881.641	13,790.449	67,087.938	349,465.469	-1,499.188
343	      O7	3	80,223.375	13,794.894	60,759.898	309,567.312	-1,515.879
344	      O8	3	35,611.680	3,680.913	57,950.145	285,603.562	-1,599.895
345	      O9	3	36,200.297	3,941.516	55,503.535	267,057.750	-1,452.162
346	      O10	3	64,213.035	6,961.635	64,115.289	298,982.250	-411.932
347	      O11	3	37,809.066	4,905.898	60,904.555	282,647.875	-1,400.055
348	      O12	3	36,063.254	4,139.456	59,456.465	274,272.781	-747.972
349	      O13	3	41,554.301	4,819.818	62,350.820	285,670.219	579.780
350	      O14	3	96,654.742	14,541.072	67,841.094	311,932.812	436.972
351	      O15	3	76,715.016	12,922.336	60,242.848	280,971.281	-346.723
352	      O16	3	94,027.938	14,744.867	56,865.969	271,427.250	-1,043.855
353	      O17	3	35,130.816	3,247.423	55,044.656	270,628.656	-1,221.127
354	      O18	3	40,501.648	4,004.573	57,035.652	289,442.469	-552.082
355	      O19	3	34,562.863	3,201.735	56,247.277	301,074.438	-428.520
356	      O20	3	77,823.906	5,696.267	2,282.709	3,386.616	5,507.817
357	      O21	3	73,946.312	5,328.070	2,205.381	3,146.879	3,900.267
358	      O22	3	80,691.703	5,667.790	2,636.104	3,234.041	3,880.426
359	      O23	3	85,035.406	5,127.936	2,927.180	3,233.608	1,568.192
360	      O24	3	81,723.234	4,828.999	2,304.282	2,630.902	2,422.995
361	      P1	3	88,892.883	5,142.491	2,558.363	2,254.542	558.193
362	      P2	3	38,784.703	4,201.707	42,834.066	298,815.156	-1,618.416
363	      P3	3	47,114.449	9,065.465	50,611.516	287,147.031	-1,448.594
364	      P4	3	42,649.559	4,905.420	52,538.750	324,109.625	-555.804
365	      P5	3	69,835.250	10,601.002	48,112.551	279,514.406	-1,239.870
366	      P6	3	52,232.555	8,567.969	51,747.887	293,155.625	-1,917.738
367	      P7	3	63,126.266	11,237.155	53,894.270	291,072.594	-1,658.693
368	      P8	3	38,063.887	3,785.598	60,530.535	312,297.656	-1,596.556
369	      P9	3	31,204.045	2,984.427	51,295.848	259,338.906	-1,840.669
370	      P10	3	36,231.391	3,811.069	63,528.633	314,951.188	-2,128.921
371	      P11	3	65,850.078	4,779.674	2,380.749	2,520.040	4,238.888
372	      P12	3	68,292.531	5,213.815	2,389.239	2,793.700	4,000.418
373	      P13	3	66,303.461	4,372.738	2,832.510	1,981.631	-383.766
374	      P14	3	61,126.562	4,151.713	2,225.054	2,387.194	2,533.215
375	      P15	3	63,799.086	4,339.697	2,245.299	2,531.702	1,041.919
376	      P16	3	57,955.160	3,834.864	2,030.738	1,904.408	-676.763
377	      P17	3	69,363.633	4,179.593	2,276.151	2,612.271	629.193
378	      P18	3	75,382.266	4,923.605	2,291.578	2,526.506	1,366.232
379	      P19	3	73,751.609	4,975.364	2,295.550	2,667.784	2,369.969
380	      P20	3	85,687.555	5,678.179	2,819.842	3,629.943	3,299.744
381	      P21	3	87,923.969	6,047.980	3,025.778	3,441.193	3,575.618
382	      P22	3	86,163.773	5,914.145	2,826.177	3,428.912	4,383.763
383	      P23	3	103,295.992	6,609.670	3,270.766	3,837.588	1,077.986
384	      P24	3	92,718.883	6,766.758	2,883.707	4,143.034	3,934.802
1	      A1	4	67,438.625	3,807.870	1,474.166	1,510.975	-539.312
2	      A2	4	30,447.711	3,060.788	42,349.004	290,045.562	-3,680.184
3	      A3	4	94,135.891	7,886.170	45,547.559	287,471.812	-3,025.763
4	      A4	4	47,544.512	3,862.357	49,466.633	302,528.500	-3,268.783
5	      A5	4	73,998.625	12,417.754	47,683.934	276,672.438	-2,765.427
6	      A6	4	68,386.367	11,974.853	49,685.199	275,863.375	-2,475.609
7	      A7	4	70,191.109	11,977.072	50,642.691	266,677.594	-2,824.141
8	      A8	4	28,340.342	2,549.797	51,849.484	268,184.719	-4,449.720
9	      A9	4	441,023.562	27,099.939	63,908.434	276,651.500	-1,509.884
10	      A10	4	71,777.008	4,653.060	56,313.746	272,100.750	-3,860.864
11	      A11	4	39,054.680	3,997.948	56,377.891	271,094.125	-5,162.859
12	      A12	4	38,774.699	3,670.075	56,947.945	273,044.000	-5,127.575
13	      A13	4	41,776.734	4,015.448	56,361.043	271,132.938	-5,204.687
14	      A14	4	75,834.078	10,627.520	55,839.000	268,807.719	-2,805.113
15	      A15	4	58,487.898	8,530.185	54,886.375	270,165.938	-3,250.354
16	      A16	4	95,705.781	13,028.351	53,360.164	265,776.875	-2,752.477
17	      A17	4	36,167.266	3,964.044	51,363.242	262,513.312	-3,391.317
18	      A18	4	106,706.445	9,672.699	51,833.008	267,646.875	-2,817.978
19	      A19	4	51,589.246	4,276.829	50,807.543	279,172.094	-2,490.908
20	      A20	4	60,163.898	3,358.866	1,768.705	1,234.143	-1,501.213
21	      A21	4	75,889.688	5,183.923	2,152.739	2,478.666	2,228.168
22	      A22	4	71,494.227	3,685.448	2,004.704	2,219.290	-1,451.222
23	      A23	4	78,817.906	4,128.662	2,372.124	2,323.188	-2,125.315
24	      A24	4	77,594.680	3,569.435	1,938.960	1,751.116	-1,891.758
25	      B1	4	65,666.414	4,471.770	1,429.077	1,671.823	2,180.665
26	      B2	4	33,886.555	3,921.295	43,299.832	283,443.406	-2,802.543
27	      B3	4	42,912.082	4,806.771	51,676.051	316,838.062	-1,236.447
28	      B4	4	42,539.340	5,067.508	49,644.074	289,103.000	-1,594.473
29	      B5	4	133,141.531	15,174.038	48,719.855	266,734.031	-1,390.131
30	      B6	4	58,346.414	9,072.887	53,263.402	283,057.781	-648.413
31	      B7	4	101,754.711	15,094.807	53,710.668	271,227.156	-336.758
32	      B8	4	39,947.047	4,325.630	56,887.191	279,518.844	-412.881
33	      B9	4	33,051.438	3,416.802	56,580.727	269,814.156	-755.232
34	      B10	4	34,564.570	3,659.827	58,543.414	272,527.750	-1,256.905
35	      B11	4	62,297.965	4,356.542	2,050.192	2,031.305	2,968.968
36	      B12	4	61,011.352	4,096.292	2,207.485	2,904.224	1,254.021
37	      B13	4	65,618.641	5,193.643	2,151.929	3,309.913	4,756.062
38	      B14	4	57,310.102	4,553.030	2,318.173	2,789.673	4,620.862
39	      B15	4	56,214.070	4,100.569	1,505.924	1,695.636	3,207.584
40	      B16	4	58,431.805	4,540.275	1,818.657	1,897.331	4,322.004
41	      B17	4	66,412.422	4,413.450	2,046.058	1,861.757	1,891.451
42	      B18	4	60,215.594	4,370.101	2,233.227	1,774.370	2,404.676
43	      B19	4	62,004.703	4,297.282	1,824.598	1,623.475	1,986.044
44	      B20	4	35,126.652	4,570.053	62,246.199	350,556.656	-644.388
45	      B21	4	34,515.391	4,279.392	57,597.508	337,110.125	-1,239.840
46	      B22	4	34,344.539	4,047.669	56,174.680	348,856.906	-1,129.806
47	      B23	4	73,848.648	5,212.733	2,684.805	2,682.266	2,456.133
48	      B24	4	75,543.641	4,772.192	1,769.828	2,380.160	1,190.311
49	      C1	4	69,811.742	4,547.354	1,803.653	2,232.434	3,313.391
50	      C2	4	38,564.672	5,228.678	43,925.277	279,454.531	-1,815.161
51	      C3	4	38,012.555	4,933.688	47,046.312	279,796.188	-1,140.845
52	      C4	4	37,082.020	4,552.975	48,427.941	271,595.812	-1,273.012
53	      C5	4	66,991.008	11,873.435	50,250.840	267,353.750	-885.326
54	      C6	4	70,293.141	11,481.929	53,330.746	272,629.688	-1,386.396
55	      C7	4	75,434.375	12,594.980	55,564.070	270,850.469	-1,066.956
56	      C8	4	33,638.730	3,142.239	54,244.051	256,391.406	-1,039.526
57	      C9	4	30,967.182	3,198.353	55,261.195	254,010.453	-419.754
58	      C10	4	34,587.430	3,842.162	60,088.789	268,188.562	-650.021
59	      C11	4	34,445.508	4,198.178	60,923.699	269,762.531	-1,189.001
60	      C12	4	37,165.043	4,600.047	58,688.164	258,266.625	-998.542
61	      C13	4	37,674.449	4,491.843	58,987.449	258,831.812	-634.080
62	      C14	4	61,032.660	9,618.812	63,501.570	280,033.938	-478.401
63	      C15	4	61,458.258	9,746.595	57,590.641	258,205.078	-468.847
64	      C16	4	65,339.016	10,146.799	58,968.633	269,222.906	-707.656
65	      C17	4	73,858.531	6,294.324	56,093.680	264,219.062	-640.933
66	      C18	4	57,865.789	4,713.061	53,187.387	257,874.406	-810.860
67	      C19	4	31,295.117	3,478.244	52,520.047	264,593.656	-1,350.432
68	      C20	4	57,977.312	9,953.343	62,946.637	338,771.875	-1,044.964
69	      C21	4	37,982.148	2,717.059	1,286.420	-72.183	2,507.214
70	      C22	4	63,923.395	10,380.222	65,718.945	391,468.969	-931.046
71	      C23	4	80,120.133	5,429.750	2,432.000	2,626.947	1,839.308
72	      C24	4	72,628.008	4,435.248	2,130.310	2,796.833	2,597.101
73	      D1	4	70,622.141	4,396.217	1,753.726	1,268.597	1,583.354
74	      D2	4	39,440.789	4,734.325	47,916.734	294,864.844	-1,857.221
75	      D3	4	41,874.504	5,236.058	49,242.156	284,483.344	-651.691
76	      D4	4	38,031.453	5,093.064	48,508.289	265,751.156	-1,126.174
77	      D5	4	69,471.398	11,859.940	50,762.930	262,886.062	-677.144
78	      D6	4	73,953.891	12,974.086	53,610.797	262,963.750	-268.305
79	      D7	4	71,147.367	11,533.470	57,734.348	273,186.500	-898.948
80	      D8	4	43,918.238	4,906.242	58,884.668	268,629.531	-247.919
81	      D9	4	32,694.715	3,502.266	57,467.504	254,696.797	-612.115
82	      D10	4	40,227.535	4,928.219	61,671.961	266,429.062	-983.303
83	      D11	4	60,247.539	4,255.817	1,754.236	1,777.679	3,350.981
84	      D12	4	61,611.992	4,457.889	2,306.488	2,606.417	4,891.195
85	      D13	4	70,528.039	4,482.136	3,044.625	2,806.795	1,824.259
86	      D14	4	57,033.352	4,260.474	2,147.927	2,034.563	2,963.931
87	      D15	4	57,709.215	4,362.583	2,250.606	2,329.052	4,157.440
88	      D16	4	59,460.512	4,183.300	2,179.351	1,738.384	3,704.060
89	      D17	4	70,445.961	4,772.364	2,646.983	2,640.713	2,443.180
90	      D18	4	62,247.207	4,704.999	2,413.058	1,848.554	2,799.608
91	      D19	4	63,827.617	4,557.024	2,188.576	1,724.075	3,754.943
92	      D20	4	28,890.762	3,537.087	65,657.703	341,457.688	-323.898
93	      D21	4	30,878.895	3,784.389	78,714.969	450,722.281	-782.157
94	      D22	4	32,133.777	3,442.583	62,143.672	362,133.719	-291.166
95	      D23	4	68,610.070	4,405.284	2,312.049	2,233.559	1,979.913
96	      D24	4	77,333.367	5,072.886	2,186.332	2,489.004	1,866.410
97	      E1	4	83,001.789	5,444.401	2,513.921	2,269.729	4,821.656
98	      E2	4	43,142.426	5,020.097	49,737.918	297,263.969	-763.526
99	      E3	4	43,039.469	5,377.177	48,594.285	274,164.875	-707.852
100	      E4	4	40,217.836	5,079.261	51,634.668	276,390.562	-147.519
101	      E5	4	80,201.258	13,465.248	54,733.051	274,493.219	-482.876
102	      E6	4	79,670.039	12,996.181	58,931.781	281,464.344	-123.369
103	      E7	4	85,502.719	14,054.075	56,806.898	260,022.688	-657.105
104	      E8	4	35,591.270	3,419.970	60,496.883	268,194.062	-492.530
105	      E9	4	35,756.785	3,368.719	64,057.680	276,508.312	-532.431
106	      E10	4	32,817.680	3,517.601	62,384.957	264,757.531	-1,096.440
107	      E11	4	45,555.023	5,502.788	64,930.262	269,063.406	-947.438
108	      E12	4	37,295.973	4,329.739	67,698.508	277,286.219	-1,072.781
109	      E13	4	38,641.031	4,462.296	63,598.305	261,218.609	-962.451
110	      E14	4	80,039.594	11,785.370	66,422.578	272,478.719	-1,017.125
111	      E15	4	75,086.391	11,020.134	64,570.672	270,884.906	-1,489.916
112	      E16	4	85,153.586	13,161.223	64,538.469	275,267.812	-1,138.343
113	      E17	4	38,095.199	3,492.771	61,697.656	271,255.844	-1,045.506
114	      E18	4	67,309.203	6,060.681	59,724.113	270,255.156	-963.104
115	      E19	4	35,067.082	3,264.796	56,945.359	271,003.844	-682.931
116	      E20	4	77,220.094	5,222.650	2,536.260	2,516.189	3,172.838
117	      E21	4	73,688.883	4,700.597	2,277.557	2,696.328	2,600.844
118	      E22	4	69,588.258	3,935.392	1,925.578	1,932.840	1,249.329
119	      E23	4	81,519.258	4,787.224	2,600.187	2,754.349	869.457
120	      E24	4	91,248.742	6,100.855	2,838.264	3,315.168	5,251.647
121	      F1	4	87,467.000	5,386.260	2,758.515	2,064.188	1,077.881
122	      F2	4	54,045.352	6,097.212	55,630.105	324,794.656	373.054
123	      F3	4	43,028.898	5,290.104	49,974.664	277,933.312	-545.524
124	      F4	4	43,909.492	5,749.184	58,286.562	304,776.344	-614.999
125	      F5	4	81,232.641	14,279.150	56,698.445	279,400.688	-1,004.447
126	      F6	4	92,191.328	13,241.338	62,979.465	294,358.625	-1,490.753
127	      F7	4	78,725.945	12,480.310	62,179.762	280,930.844	-1,851.343
128	      F8	4	36,242.191	3,427.716	61,503.637	267,709.562	-1,664.390
129	      F9	4	34,852.422	3,290.997	61,567.703	259,997.047	-1,041.424
130	      F10	4	49,048.945	4,892.256	64,014.898	265,082.781	-641.049
131	      F11	4	70,146.477	5,150.889	2,526.189	2,069.425	3,890.902
132	      F12	4	53,456.312	3,517.916	1,435.599	1,699.071	3,732.573
133	      F13	4	61,101.789	4,585.762	2,259.814	3,033.213	5,654.848
134	      F14	4	64,278.281	4,533.195	2,422.180	1,973.521	2,538.136
135	      F15	4	89,393.109	6,651.817	3,756.772	3,920.773	4,850.326
136	      F16	4	62,105.992	4,532.790	2,450.520	2,880.817	3,221.004
137	      F17	4	62,331.824	3,907.616	2,421.101	2,774.844	1,519.164
138	      F18	4	66,720.828	4,351.688	2,359.981	2,599.354	2,105.130
139	      F19	4	97,490.453	6,396.055	3,846.953	3,811.304	3,148.106
140	      F20	4	80,762.734	5,590.583	1,652.760	3,343.828	5,563.753
141	      F21	4	81,137.992	6,512.868	3,071.693	3,845.517	5,092.685
142	      F22	4	81,263.836	5,799.405	3,039.067	3,377.365	3,523.688
143	      F23	4	98,162.797	7,149.258	3,282.495	4,442.483	6,401.146
144	      F24	4	97,680.695	6,683.575	3,174.960	3,913.084	5,633.084
145	      G1	4	78,437.016	4,544.135	2,299.308	1,869.308	2,240.757
146	      G2	4	40,957.914	4,521.990	49,732.332	289,911.312	-1,277.223
147	      G3	4	49,034.617	6,416.571	60,789.820	330,703.188	-933.145
148	      G4	4	43,245.934	4,748.729	53,330.988	274,115.531	-1,441.399
149	      G5	4	66,608.547	10,421.131	59,540.453	290,197.875	-875.730
150	      G6	4	72,933.336	11,033.837	59,146.250	274,639.938	-1,580.850
151	      G7	4	90,220.852	12,987.903	70,678.938	313,511.156	-1,762.873
152	      G8	4	44,494.145	5,056.110	66,427.969	283,684.375	-1,826.484
153	      G9	4	35,170.516	3,463.718	63,651.367	265,072.656	-1,753.210
154	      G10	4	40,571.520	4,722.910	67,629.000	275,364.500	-1,551.305
155	      G11	4	39,791.078	4,316.906	66,292.148	265,150.719	-1,258.818
156	      G12	4	40,260.930	5,306.422	65,837.219	260,736.547	-1,184.161
157	      G13	4	40,016.527	4,600.581	67,077.383	265,842.750	-1,872.035
158	      G14	4	69,061.664	10,166.049	68,988.195	274,251.312	-1,746.022
159	      G15	4	75,194.391	10,770.233	66,382.367	268,329.906	-1,871.825
160	      G16	4	71,909.039	10,046.146	67,821.273	278,843.844	-1,263.967
161	      G17	4	40,082.113	4,239.809	59,081.961	250,665.578	-1,075.492
162	      G18	4	39,370.301	3,550.558	63,652.973	280,232.969	-1,630.553
163	      G19	4	32,817.262	3,473.841	59,226.578	273,057.250	-1,450.994
164	      G20	4	79,651.500	6,028.936	2,933.484	3,173.409	4,610.607
165	      G21	4	76,255.578	5,711.430	2,152.446	3,502.200	5,966.969
166	      G22	4	93,796.016	8,417.854	3,161.918	5,300.694	11,861.849
167	      G23	4	96,235.234	8,016.773	3,296.534	4,997.682	13,025.997
168	      G24	4	99,325.984	7,294.161	3,187.072	3,973.750	5,701.054
169	      H1	4	78,937.859	4,741.623	2,137.842	2,302.619	1,490.781
170	      H2	4	41,593.062	5,099.790	49,935.270	288,169.469	-1,345.657
171	      H3	4	48,861.355	5,910.130	60,531.340	326,527.844	-1,147.146
172	      H4	4	42,304.992	4,807.816	51,762.352	265,860.188	-2,201.163
173	      H5	4	127,867.781	30,405.016	62,689.285	298,056.688	-1,728.715
174	      H6	4	105,285.500	16,209.904	67,089.977	307,985.094	-1,899.496
175	      H7	4	87,657.359	12,947.899	66,919.789	293,341.531	-2,209.289
176	      H8	4	49,791.438	5,086.370	64,762.750	274,754.406	-727.679
177	      H9	4	38,212.746	3,481.057	64,361.152	266,505.969	-1,391.328
178	      H10	4	38,991.832	3,546.819	64,991.031	262,098.000	-1,210.607
179	      H11	4	63,413.457	4,332.333	2,061.014	2,001.667	2,215.917
180	      H12	4	58,041.613	3,908.103	2,360.818	1,890.136	1,459.937
181	      H13	4	63,792.641	4,544.974	2,434.911	2,488.937	2,719.236
182	      H14	4	63,659.289	4,799.196	2,610.507	2,902.790	3,106.085
183	      H15	4	70,682.266	5,328.975	2,492.758	3,469.749	4,139.450
184	      H16	4	65,207.164	4,681.222	2,235.900	2,979.674	3,330.363
185	      H17	4	88,882.078	5,790.232	3,389.154	3,359.106	1,631.167
186	      H18	4	70,288.984	5,010.052	2,990.957	3,147.569	3,441.945
187	      H19	4	82,361.961	6,295.875	2,851.138	3,809.098	3,740.588
188	      H20	4	74,773.859	4,840.650	2,689.574	2,965.803	2,692.595
189	      H21	4	79,676.945	5,641.542	2,669.816	3,386.880	4,680.952
190	      H22	4	82,147.031	6,652.533	2,828.999	4,327.545	7,316.673
191	      H23	4	93,772.773	7,897.657	3,064.545	5,176.249	12,956.918
192	      H24	4	120,993.680	9,349.194	3,544.204	4,956.625	10,852.186
193	      I1	4	66,122.938	4,583.585	1,713.552	1,521.327	1,708.966
194	      I2	4	41,079.613	5,060.636	48,992.355	285,189.781	-1,335.809
195	      I3	4	37,235.938	4,905.466	50,292.590	271,329.031	-1,610.246
196	      I4	4	44,102.766	5,452.576	60,154.812	307,152.594	-2,200.736
197	      I5	4	78,095.031	12,543.181	70,190.680	341,160.406	-1,616.617
198	      I6	4	76,451.922	12,163.719	58,390.473	268,881.219	-1,736.580
199	      I7	4	93,584.602	13,701.121	62,166.219	271,149.031	-1,088.974
200	      I8	4	36,816.562	3,806.445	63,779.090	272,070.344	-1,296.926
201	      I9	4	36,298.281	3,515.431	66,789.508	277,505.594	-1,697.640
202	      I10	4	34,937.637	3,781.210	64,996.578	263,469.031	-1,776.034
203	      I11	4	50,091.082	6,224.670	66,866.594	266,771.906	3,773.022
204	      I12	4	39,237.648	4,835.553	67,022.289	264,370.875	-1,918.718
205	      I13	4	46,745.340	4,787.004	69,680.312	274,468.188	-1,632.131
206	      I14	4	66,047.133	9,316.667	69,802.000	277,204.031	-3,121.279
207	      I15	4	79,662.250	11,771.992	66,123.711	266,411.844	-2,546.252
208	      I16	4	75,133.234	10,596.744	68,599.656	282,531.875	-2,433.784
209	      I17	4	43,153.211	4,182.595	66,092.641	277,506.344	-1,790.178
210	      I18	4	40,090.887	4,196.073	63,492.609	277,396.250	-1,226.832
211	      I19	4	38,952.129	4,095.842	61,049.172	277,821.312	-1,605.147
212	      I20	4	82,184.109	5,652.685	3,049.328	3,155.765	1,692.976
213	      I21	4	74,965.883	5,478.238	2,753.335	2,646.851	2,545.413
214	      I22	4	84,512.320	6,133.867	2,920.494	3,647.886	4,531.841
215	      I23	4	102,652.422	8,288.778	3,278.572	4,217.768	5,491.507
216	      I24	4	91,829.141	7,068.502	2,727.244	3,524.442	6,007.899
217	      J1	4	68,833.023	4,472.694	1,917.712	1,650.452	1,585.057
218	      J2	4	43,449.074	5,890.294	49,948.754	291,151.625	-1,055.891
219	      J3	4	42,867.180	5,202.187	54,034.812	294,706.094	-666.205
220	      J4	4	50,695.715	6,442.897	65,902.953	338,304.250	-1,817.735
221	      J5	4	82,894.938	14,109.415	57,278.629	277,482.531	-1,153.861
222	      J6	4	82,659.328	13,402.477	60,335.152	279,495.438	-1,079.159
223	      J7	4	85,580.805	13,308.282	65,007.145	288,973.156	-734.155
224	      J8	4	38,936.426	3,717.164	63,735.688	273,222.875	-1,632.529
225	      J9	4	36,452.289	3,887.429	61,882.004	257,745.328	-257.905
226	      J10	4	32,962.605	3,572.498	64,209.984	262,646.625	-857.922
227	      J11	4	67,303.852	4,472.666	2,389.469	2,006.375	2,240.616
228	      J12	4	62,451.453	4,231.248	2,287.394	2,063.974	2,936.883
229	      J13	4	60,266.840	4,007.969	2,151.603	2,143.004	1,817.699
230	      J14	4	64,047.828	5,097.734	2,833.724	2,963.581	4,429.661
231	      J15	4	68,730.719	4,701.692	2,912.525	3,118.906	1,575.724
232	      J16	4	70,077.898	4,777.090	2,677.696	3,283.200	2,685.012
233	      J17	4	63,909.109	4,277.472	2,258.813	2,831.418	2,104.762
234	      J18	4	89,841.289	5,760.114	3,536.954	3,183.623	1,980.027
235	      J19	4	72,286.133	5,382.381	2,544.692	3,395.150	4,954.986
236	      J20	4	71,841.305	4,777.961	2,444.793	3,017.560	1,599.106
237	      J21	4	72,310.922	4,795.107	2,423.073	3,217.988	2,625.799
238	      J22	4	80,773.523	5,604.488	2,612.572	3,428.600	3,031.260
239	      J23	4	82,888.664	6,002.022	2,789.550	3,621.151	3,367.856
240	      J24	4	105,510.055	7,377.781	3,201.809	3,560.589	4,129.385
241	      K1	4	77,218.492	5,368.983	2,155.749	2,257.147	3,573.413
242	      K2	4	39,123.660	4,385.876	51,993.812	309,780.281	-956.193
243	      K3	4	38,252.695	5,277.285	53,574.852	298,091.906	-904.671
244	      K4	4	52,708.797	6,458.964	66,304.297	344,047.969	-675.763
245	      K5	4	83,487.445	12,868.138	57,121.312	282,488.438	-395.018
246	      K6	4	108,541.234	16,017.246	74,031.273	343,414.281	-671.238
247	      K7	4	99,659.141	16,398.049	73,276.383	329,249.469	-1,515.132
248	      K8	4	36,137.262	3,611.343	67,544.984	293,800.844	-1,102.321
249	      K9	4	31,005.861	3,401.065	63,467.746	270,899.156	-700.290
250	      K10	4	37,306.355	3,858.082	63,619.594	264,448.250	-1,290.021
251	      K11	4	48,363.953	5,640.960	49,110.766	198,915.297	-888.053
252	      K12	4	43,005.578	5,141.215	70,657.984	286,769.031	-762.186
253	      K13	4	37,647.438	4,289.747	68,728.086	277,438.688	-1,565.532
254	      K14	4	85,277.477	12,643.693	65,944.711	268,970.344	-1,395.687
255	      K15	4	80,048.086	11,701.453	69,891.180	288,582.938	-1,911.339
256	      K16	4	73,119.250	10,804.879	67,763.055	286,731.906	-815.216
257	      K17	4	34,032.883	3,185.527	64,737.254	278,949.906	-755.812
258	      K18	4	37,613.402	3,894.379	63,197.246	282,310.406	-1,309.575
259	      K19	4	100,055.367	8,479.122	66,508.680	308,921.656	-1,295.390
260	      K20	4	72,572.516	5,061.163	2,312.469	3,005.374	5,094.771
261	      K21	4	69,298.859	4,561.093	2,695.296	3,472.942	3,748.787
262	      K22	4	75,664.086	5,312.513	2,553.763	3,973.715	4,312.411
263	      K23	4	87,635.625	6,210.414	2,948.186	3,462.694	4,080.755
264	      K24	4	97,591.805	6,777.678	3,049.257	3,389.767	3,118.948
265	      L1	4	76,321.281	4,659.231	2,202.117	1,960.107	1,261.942
266	      L2	4	43,465.797	5,893.356	47,576.070	284,620.500	-1,148.218
267	      L3	4	40,964.332	5,417.555	52,621.484	295,801.938	-797.607
268	      L4	4	46,152.906	5,718.113	62,252.398	329,519.719	-948.812
269	      L5	4	96,422.797	16,900.061	65,110.039	327,541.969	-1,318.244
270	      L6	4	79,369.008	12,854.797	64,694.469	309,511.000	-1,097.039
271	      L7	4	90,890.859	14,376.810	61,117.324	279,735.312	-329.864
272	      L8	4	36,227.551	3,841.214	60,434.141	269,274.094	-704.104
273	      L9	4	35,231.148	3,754.613	60,088.766	259,064.750	-967.714
274	      L10	4	34,779.621	4,050.144	61,395.789	260,793.406	-1,741.998
275	      L11	4	58,161.059	4,423.117	1,827.364	1,848.242	3,218.587
276	      L12	4	61,155.215	4,554.289	2,395.412	2,166.721	4,015.852
277	      L13	4	67,584.656	5,237.107	2,488.495	2,948.700	4,250.867
278	      L14	4	58,294.945	4,768.452	2,335.758	2,459.107	5,133.292
279	      L15	4	61,712.695	4,397.479	2,115.518	2,091.990	2,227.432
280	      L16	4	63,632.934	4,742.056	2,381.566	2,818.413	3,996.370
281	      L17	4	77,108.805	5,612.519	2,640.708	3,145.144	3,248.798
282	      L18	4	66,568.945	4,784.073	2,317.023	2,315.846	1,032.033
283	      L19	4	68,906.922	5,125.017	2,371.619	2,815.074	4,607.342
284	      L20	4	74,926.055	4,947.677	2,448.601	3,090.168	2,353.695
285	      L21	4	71,846.938	5,013.937	2,711.164	3,209.537	3,017.710
286	      L22	4	75,182.484	5,422.281	2,569.824	3,383.886	3,355.633
287	      L23	4	82,646.234	5,795.024	2,613.186	3,616.458	3,505.282
288	      L24	4	84,811.500	5,835.524	2,337.802	2,653.205	2,055.096
289	      M1	4	73,681.109	4,555.932	2,286.239	1,727.750	1,003.004
290	      M2	4	38,279.215	4,321.599	45,143.934	279,042.781	-1,017.119
291	      M3	4	42,146.238	5,598.316	48,660.430	282,477.250	-1,068.752
292	      M4	4	43,634.066	5,503.467	52,436.340	285,698.062	-781.472
293	      M5	4	81,172.328	14,134.577	59,161.020	305,609.500	-1,010.280
294	      M6	4	80,611.602	13,874.658	61,204.016	300,382.500	-553.122
295	      M7	4	115,833.609	17,260.943	66,386.305	313,089.031	-785.730
296	      M8	4	39,327.082	4,461.539	64,179.652	292,571.750	-465.767
297	      M9	4	32,876.172	3,829.098	61,705.227	274,626.938	-801.180
298	      M10	4	33,436.273	4,051.886	62,970.055	274,761.625	-1,417.610
299	      M11	4	38,519.094	4,571.877	63,747.434	274,599.188	-1,093.646
300	      M12	4	36,695.938	4,826.145	61,359.828	262,681.281	-777.807
301	      M13	4	41,021.070	5,504.518	62,980.184	267,449.094	-1,362.249
302	      M14	4	111,702.281	15,930.792	66,193.000	283,529.375	-1,308.829
303	      M15	4	82,243.727	13,294.195	63,476.512	275,998.156	-1,255.173
304	      M16	4	67,148.852	10,639.593	62,987.805	281,273.719	-944.945
305	      M17	4	43,605.613	4,970.788	59,650.684	272,713.500	-954.430
306	      M18	4	35,256.621	3,538.251	61,522.754	289,806.188	-256.305
307	      M19	4	33,719.121	3,273.615	56,045.902	275,164.188	-862.027
308	      M20	4	71,562.953	5,137.666	2,385.677	2,547.486	4,699.953
309	      M21	4	74,235.422	5,552.884	2,769.456	3,460.924	3,999.143
310	      M22	4	83,192.398	6,256.376	2,843.817	3,546.760	4,433.395
311	      M23	4	80,831.672	5,689.284	2,548.616	2,934.097	3,069.494
312	      M24	4	81,925.055	5,321.082	2,361.023	2,300.085	2,006.973
313	      N1	4	71,479.062	4,391.771	2,364.200	2,362.961	2,000.448
314	      N2	4	42,843.086	5,641.968	44,108.555	279,955.562	-1,516.838
315	      N3	4	38,104.012	4,807.386	49,761.402	296,486.656	-830.185
316	      N4	4	42,285.758	5,687.398	52,145.422	293,177.750	-159.740
317	      N5	4	75,918.594	13,646.497	52,293.832	278,418.031	-726.786
318	      N6	4	73,062.219	12,743.163	56,756.859	288,078.594	-725.441
319	      N7	4	84,609.391	14,849.597	61,290.582	299,028.875	105.459
320	      N8	4	38,715.867	4,108.573	57,133.246	269,798.281	-17.862
321	      N9	4	35,147.562	3,646.566	57,371.160	262,415.844	-209.094
322	      N10	4	38,948.055	4,342.282	57,513.648	258,767.797	-594.816
323	      N11	4	63,947.797	4,765.626	2,482.940	2,227.023	5,268.119
324	      N12	4	61,743.773	4,704.967	2,275.564	2,332.334	3,199.138
325	      N13	4	64,276.969	4,817.369	2,378.858	2,194.504	3,663.606
326	      N14	4	61,776.449	4,728.075	2,360.894	1,984.838	4,561.856
327	      N15	4	62,947.555	4,857.049	2,361.496	2,204.819	3,371.924
328	      N16	4	62,114.598	4,625.692	2,337.539	2,297.600	2,963.923
329	      N17	4	69,309.359	4,987.916	2,451.728	2,705.723	3,943.735
330	      N18	4	65,988.594	4,688.355	2,246.965	2,458.125	3,108.222
331	      N19	4	68,782.539	4,890.838	1,902.410	2,422.066	4,220.309
332	      N20	4	70,481.406	4,792.280	2,547.862	2,459.988	2,311.041
333	      N21	4	73,483.977	5,153.222	2,678.625	3,038.007	4,598.127
334	      N22	4	77,244.336	5,016.973	2,643.400	2,607.679	2,796.150
335	      N23	4	91,471.109	5,811.157	3,088.231	3,596.778	2,229.833
336	      N24	4	81,294.203	5,648.873	2,530.647	3,102.490	3,746.610
337	      O1	4	77,277.250	4,682.270	2,213.980	2,435.462	1,810.152
338	      O2	4	41,233.043	5,084.468	43,075.660	285,346.281	-2,149.485
339	      O3	4	43,944.203	5,331.688	44,189.980	273,783.156	-659.152
340	      O4	4	109,251.266	9,029.426	50,637.809	288,717.000	-1,062.167
341	      O5	4	87,771.852	13,871.490	59,750.656	329,175.594	-291.089
342	      O6	4	82,905.578	14,348.209	66,547.453	341,368.625	-960.943
343	      O7	4	82,589.469	14,957.358	59,889.180	305,359.500	-997.102
344	      O8	4	35,405.629	3,622.105	57,169.516	280,798.344	-1,486.839
345	      O9	4	37,389.371	4,159.493	54,872.520	262,789.031	-1,157.382
346	      O10	4	66,272.258	6,522.128	63,400.574	294,355.562	-821.841
347	      O11	4	37,560.836	4,876.228	59,788.715	276,616.906	-1,499.177
348	      O12	4	36,641.219	4,398.645	58,590.805	268,589.688	-865.341
349	      O13	4	41,283.930	4,863.022	61,178.414	279,648.594	337.574
350	      O14	4	100,559.617	15,438.090	66,905.414	306,658.125	7.381
351	      O15	4	79,855.430	13,409.810	59,360.605	275,596.656	-727.811
352	      O16	4	95,796.148	15,394.202	56,315.133	267,778.938	-1,064.291
353	      O17	4	35,446.148	3,253.258	54,345.551	266,020.719	-843.718
354	      O18	4	40,054.887	4,401.168	56,576.602	286,078.969	-641.007
355	      O19	4	33,788.582	3,354.650	55,498.473	295,458.250	-532.847
356	      O20	4	78,208.031	5,775.078	2,455.913	3,366.325	5,605.551
357	      O21	4	75,047.273	5,782.505	2,488.030	2,836.745	4,762.079
358	      O22	4	80,856.500	5,531.507	2,891.257	3,082.908	3,700.304
359	      O23	4	84,726.844	5,875.915	3,362.766	3,356.662	1,385.281
360	      O24	4	81,642.469	5,397.799	2,646.525	2,573.534	2,633.147
361	      P1	4	89,873.281	5,242.651	2,608.463	2,270.533	428.107
362	      P2	4	40,002.570	4,739.270	42,527.129	292,997.750	-1,788.544
363	      P3	4	45,838.082	9,509.128	50,336.188	283,756.625	-1,708.963
364	      P4	4	41,753.836	5,380.909	51,868.000	319,094.062	-992.585
365	      P5	4	70,651.398	11,431.684	47,379.738	274,947.188	-1,040.656
366	      P6	4	54,893.473	8,834.870	51,406.680	288,278.844	-1,944.676
367	      P7	4	64,729.477	11,757.627	53,650.035	286,320.812	-1,524.155
368	      P8	4	38,745.812	4,138.582	59,672.750	307,736.031	-1,418.632
369	      P9	4	31,165.236	3,087.321	51,479.922	256,809.984	-1,728.505
370	      P10	4	36,432.184	3,786.043	62,393.617	307,716.312	-2,327.874
371	      P11	4	65,217.449	4,855.400	2,577.728	2,610.562	4,464.097
372	      P12	4	68,832.141	4,907.276	2,301.692	2,595.984	4,648.308
373	      P13	4	66,771.852	4,616.748	2,706.370	1,935.035	359.681
374	      P14	4	61,664.027	4,297.407	2,072.330	2,509.766	2,716.675
375	      P15	4	65,206.469	4,333.262	2,271.068	2,276.983	923.415
376	      P16	4	59,029.797	4,022.359	1,900.262	2,169.988	-549.480
377	      P17	4	69,231.273	4,314.115	2,568.169	2,852.369	1,153.157
378	      P18	4	75,126.898	4,944.309	2,281.198	2,595.605	2,371.887
379	      P19	4	73,243.516	5,318.139	2,324.302	2,829.021	2,416.911
380	      P20	4	86,407.273	6,081.161	2,909.783	3,775.397	3,530.192
381	      P21	4	87,715.734	6,120.736	2,870.487	3,486.927	4,104.553
382	      P22	4	87,461.594	6,041.437	2,891.431	3,445.890	4,890.251
383	      P23	4	103,960.047	6,749.477	3,388.579	3,599.812	1,182.976
384	      P24	4	94,135.547	7,091.276	3,091.360	4,087.743	4,052.216
1	      A1	5	66,955.242	3,846.190	1,568.043	1,515.747	-139.112
2	      A2	5	30,182.023	3,255.263	42,023.996	287,759.625	-3,972.924
3	      A3	5	94,933.586	7,970.267	45,141.242	285,043.938	-2,732.085
4	      A4	5	47,872.746	4,375.184	49,330.031	299,392.812	-2,666.019
5	      A5	5	77,661.680	13,078.541	47,542.160	274,909.969	-2,737.106
6	      A6	5	70,439.250	12,779.101	49,145.660	273,792.812	-2,302.947
7	      A7	5	72,986.289	13,245.281	50,302.656	265,572.750	-2,856.511
8	      A8	5	28,783.912	2,560.019	51,797.191	265,895.594	-4,284.978
9	      A9	5	433,097.031	27,113.193	63,533.930	273,707.094	-1,812.261
10	      A10	5	71,853.023	5,188.383	55,842.922	269,770.906	-4,025.662
11	      A11	5	38,197.004	4,542.354	55,887.828	269,737.250	-5,139.987
12	      A12	5	38,638.828	3,802.235	56,312.453	270,062.500	-4,983.962
13	      A13	5	41,665.691	4,529.300	56,253.875	269,766.312	-4,746.403
14	      A14	5	77,097.688	11,364.186	55,528.473	266,829.969	-3,036.085
15	      A15	5	60,171.566	9,630.830	54,044.246	267,199.156	-3,087.409
16	      A16	5	97,556.289	13,715.604	52,927.941	263,274.250	-2,640.486
17	      A17	5	36,968.340	4,062.381	51,020.180	260,770.281	-3,842.286
18	      A18	5	105,965.055	9,833.661	50,938.207	264,342.906	-3,187.489
19	      A19	5	52,381.391	4,569.078	50,123.645	277,572.188	-2,595.862
20	      A20	5	59,640.812	3,636.579	1,708.221	1,355.330	-1,354.453
21	      A21	5	75,961.523	5,024.758	2,316.264	2,562.408	2,408.992
22	      A22	5	72,972.812	3,819.085	2,164.660	1,803.791	-1,143.904
23	      A23	5	79,034.406	4,364.429	2,192.697	2,395.083	-1,712.901
24	      A24	5	77,262.695	4,303.010	1,881.673	1,582.397	-1,900.440
25	      B1	5	66,563.578	4,101.447	1,704.767	1,629.220	2,283.974
26	      B2	5	34,631.242	4,047.189	43,087.344	279,912.750	-2,707.902
27	      B3	5	42,141.504	5,154.982	50,903.816	313,866.469	-1,051.451
28	      B4	5	43,948.672	5,587.675	49,122.871	285,284.469	-1,127.271
29	      B5	5	133,808.125	14,701.498	48,666.758	266,457.625	-1,534.254
30	      B6	5	58,439.012	10,067.510	52,852.980	279,888.500	-464.811
31	      B7	5	103,077.344	15,816.226	53,238.805	268,863.844	-687.740
32	      B8	5	38,666.887	4,073.843	56,466.145	277,251.750	-322.983
33	      B9	5	31,353.090	3,474.421	56,293.016	269,065.094	-510.920
34	      B10	5	34,195.281	3,461.712	57,626.781	269,575.250	-1,541.321
35	      B11	5	61,905.570	4,385.934	2,179.294	1,850.698	2,874.802
36	      B12	5	60,101.801	4,021.750	2,199.807	2,700.799	1,287.788
37	      B13	5	66,152.703	5,419.859	2,532.143	3,437.065	4,874.417
38	      B14	5	58,427.812	4,551.670	2,564.481	2,489.030	4,386.327
39	      B15	5	56,891.215	4,195.290	1,574.933	1,543.291	3,214.475
40	      B16	5	58,930.094	4,385.636	2,140.882	1,924.647	3,873.981
41	      B17	5	66,194.680	4,660.355	2,136.903	1,975.818	1,329.492
42	      B18	5	60,148.996	4,191.622	2,195.229	1,648.403	2,142.917
43	      B19	5	62,037.520	4,201.597	1,827.890	1,677.865	2,119.577
44	      B20	5	34,777.461	4,163.144	61,581.762	346,130.906	-638.535
45	      B21	5	34,678.273	4,185.720	56,879.516	332,896.188	-1,039.503
46	      B22	5	34,680.852	4,064.252	55,607.520	345,969.031	-1,646.337
47	      B23	5	75,527.531	4,955.657	2,728.062	2,565.553	2,329.257
48	      B24	5	75,338.586	4,116.684	2,233.380	2,331.469	847.334
49	      C1	5	68,070.195	5,056.117	1,860.326	2,341.608	3,036.395
50	      C2	5	37,908.367	4,990.843	43,801.453	277,516.406	-1,699.409
51	      C3	5	36,728.391	5,102.180	46,780.156	278,240.219	-1,018.796
52	      C4	5	37,177.566	4,414.574	47,540.168	268,266.938	-1,412.611
53	      C5	5	67,404.109	11,657.850	50,231.430	266,717.438	-1,350.280
54	      C6	5	72,484.289	12,045.384	52,972.094	270,912.469	-1,236.252
55	      C7	5	76,909.109	13,427.920	55,213.477	268,965.438	-1,152.216
56	      C8	5	32,384.379	2,988.490	54,028.609	254,848.812	-1,446.852
57	      C9	5	30,334.658	3,244.372	54,930.914	253,963.328	-787.730
58	      C10	5	34,630.312	3,778.268	59,549.336	266,106.469	-997.270
59	      C11	5	35,636.301	4,039.665	60,517.516	268,777.375	-1,430.150
60	      C12	5	36,891.621	4,711.410	58,490.352	257,761.094	-911.974
61	      C13	5	36,911.266	4,442.726	58,286.141	256,496.312	-774.935
62	      C14	5	62,267.520	9,963.468	63,200.938	277,885.469	-963.618
63	      C15	5	64,069.793	10,292.968	56,901.691	256,494.375	-996.949
64	      C16	5	67,402.977	10,318.471	58,116.711	266,388.656	-804.772
65	      C17	5	73,836.953	5,979.297	55,895.477	263,308.625	-1,038.053
66	      C18	5	57,483.602	4,431.226	52,682.949	256,062.750	-417.742
67	      C19	5	31,090.314	3,116.417	51,983.297	262,494.969	-1,382.743
68	      C20	5	58,418.613	9,695.276	62,127.785	334,163.094	-1,201.573
69	      C21	5	36,583.496	2,754.098	1,370.462	286.457	2,321.989
70	      C22	5	63,704.266	9,993.124	64,758.098	385,302.719	-1,232.641
71	      C23	5	79,200.273	4,925.469	2,577.491	2,894.291	1,918.205
72	      C24	5	71,371.984	4,324.674	2,030.701	2,900.690	2,524.373
73	      D1	5	72,600.883	4,033.863	1,651.734	1,374.131	1,596.657
74	      D2	5	39,363.957	5,120.089	47,018.871	290,578.125	-1,968.972
75	      D3	5	42,174.109	4,992.487	48,566.008	280,320.500	-1,190.724
76	      D4	5	39,495.367	4,911.860	48,394.281	264,892.531	-1,537.372
77	      D5	5	71,313.734	12,348.592	50,385.660	262,459.719	-635.689
78	      D6	5	75,934.414	12,845.201	53,375.102	261,679.359	-149.796
79	      D7	5	72,816.656	12,225.313	57,208.875	270,909.188	-1,244.886
80	      D8	5	45,070.176	4,883.196	58,753.617	267,133.531	-410.563
81	      D9	5	32,837.430	3,238.520	56,988.871	254,108.922	-571.047
82	      D10	5	40,053.527	4,741.329	61,670.945	267,058.125	-920.484
83	      D11	5	61,205.023	4,224.616	1,728.798	1,897.489	3,325.677
84	      D12	5	62,169.848	4,419.742	2,165.897	2,558.220	4,800.392
85	      D13	5	70,807.469	4,351.125	2,880.757	2,708.993	2,058.512
86	      D14	5	57,728.445	4,260.312	2,265.165	1,746.410	3,064.972
87	      D15	5	59,813.375	4,398.598	2,387.047	2,099.810	3,579.967
88	      D16	5	60,097.668	4,190.489	2,194.059	1,779.681	3,918.129
89	      D17	5	70,201.789	4,504.360	2,740.314	2,594.487	2,735.564
90	      D18	5	63,983.227	4,320.280	2,449.262	1,732.796	2,701.544
91	      D19	5	65,085.766	4,352.734	2,326.741	2,198.215	3,841.052
92	      D20	5	28,548.596	3,389.091	64,860.566	336,456.156	-584.412
93	      D21	5	31,153.408	3,450.955	78,500.188	447,530.094	-890.274
94	      D22	5	33,035.387	3,133.859	61,574.898	357,230.719	-803.487
95	      D23	5	69,982.531	4,254.921	2,133.070	2,051.170	1,994.751
96	      D24	5	78,193.484	5,013.807	2,328.625	2,492.181	2,251.345
97	      E1	5	84,718.227	5,546.718	2,680.185	2,213.586	4,404.654
98	      E2	5	43,688.680	5,507.581	48,995.938	293,541.938	-956.495
99	      E3	5	43,573.320	5,291.390	48,471.828	274,493.344	-755.333
100	      E4	5	40,229.484	4,961.647	51,737.320	276,362.312	-390.035
101	      E5	5	80,811.117	13,995.513	54,682.574	274,787.406	-1,042.484
102	      E6	5	82,865.617	13,450.949	58,607.531	280,478.188	-1,053.136
103	      E7	5	84,807.680	14,318.196	56,345.512	260,361.781	-841.679
104	      E8	5	34,785.938	3,611.106	60,353.535	268,758.750	-851.669
105	      E9	5	35,413.246	3,680.439	64,124.070	277,137.156	-811.573
106	      E10	5	33,164.625	3,427.405	62,171.828	265,309.438	-1,165.030
107	      E11	5	45,790.270	5,173.867	64,690.562	268,714.219	-926.770
108	      E12	5	38,707.406	4,527.559	66,999.719	274,182.500	-801.603
109	      E13	5	40,689.816	4,585.440	63,420.391	261,337.328	-1,102.930
110	      E14	5	83,583.766	12,628.079	65,396.301	269,155.188	-1,518.346
111	      E15	5	75,543.070	11,534.322	63,840.836	268,831.188	-1,010.239
112	      E16	5	89,182.023	13,741.824	63,926.492	272,549.938	-1,495.837
113	      E17	5	40,100.207	4,079.442	61,344.949	269,992.844	-1,055.539
114	      E18	5	69,993.094	6,128.072	58,925.477	267,843.906	-1,022.653
115	      E19	5	35,633.152	3,172.250	56,448.738	269,322.406	-924.670
116	      E20	5	78,321.750	5,654.060	2,405.658	2,747.496	3,135.060
117	      E21	5	74,569.883	4,846.957	2,407.736	2,701.505	2,759.376
118	      E22	5	69,793.805	4,142.110	1,729.751	2,155.982	1,002.715
119	      E23	5	81,855.891	5,097.901	2,591.614	2,982.484	1,134.507
120	      E24	5	91,984.492	6,171.329	2,816.804	3,350.454	5,153.109
121	      F1	5	88,626.719	5,413.248	2,719.694	1,988.012	729.379
122	      F2	5	54,571.730	6,275.241	55,060.008	321,220.406	8.720
123	      F3	5	42,849.016	5,584.546	49,470.176	276,093.594	-394.520
124	      F4	5	44,642.645	5,922.870	58,360.637	305,000.625	-698.211
125	      F5	5	83,768.117	14,961.683	56,761.566	279,280.438	-1,015.063
126	      F6	5	94,460.133	14,013.383	62,602.570	293,398.094	-1,261.785
127	      F7	5	81,284.117	12,623.367	61,899.363	280,963.344	-1,699.012
128	      F8	5	35,467.203	3,276.202	61,009.652	265,627.594	-1,395.716
129	      F9	5	34,801.016	3,502.561	61,602.199	260,871.281	-1,140.297
130	      F10	5	48,875.203	4,803.728	63,984.766	264,923.156	-836.878
131	      F11	5	69,103.359	4,974.231	2,401.755	1,965.441	4,114.576
132	      F12	5	54,509.125	3,778.966	1,421.152	1,668.133	4,201.196
133	      F13	5	62,228.414	5,388.641	2,431.692	2,908.663	5,964.576
134	      F14	5	62,908.219	4,410.852	2,276.375	2,104.346	2,642.997
135	      F15	5	91,660.383	6,641.158	3,656.451	4,057.621	4,935.972
136	      F16	5	62,387.312	4,488.239	2,317.359	2,655.638	4,100.691
137	      F17	5	62,298.082	4,163.913	2,272.808	2,673.554	1,555.233
138	      F18	5	67,051.516	4,261.283	2,298.474	2,861.549	2,070.304
139	      F19	5	97,691.156	6,631.773	3,692.932	4,050.160	3,451.715
140	      F20	5	79,793.695	6,055.313	1,955.359	3,351.317	6,671.042
141	      F21	5	82,302.320	6,581.949	2,896.731	3,974.299	6,162.946
142	      F22	5	82,082.570	5,791.979	2,771.334	3,486.098	3,894.658
143	      F23	5	98,775.570	7,444.699	2,811.557	4,451.743	6,816.825
144	      F24	5	97,685.602	6,984.478	3,040.206	4,171.989	5,952.004
145	      G1	5	77,486.891	4,580.271	2,249.348	1,617.081	1,895.220
146	      G2	5	41,474.590	5,143.905	49,102.844	286,467.781	-1,073.474
147	      G3	5	49,034.645	6,046.583	60,337.715	330,806.531	-797.049
148	      G4	5	42,484.195	5,017.429	53,221.215	273,800.406	-1,031.914
149	      G5	5	69,508.984	11,409.000	58,731.168	286,448.562	-1,222.682
150	      G6	5	74,658.164	11,451.671	58,785.617	272,501.125	-2,074.998
151	      G7	5	93,406.227	13,856.548	69,772.039	309,139.438	-1,951.882
152	      G8	5	43,656.668	4,969.781	66,147.156	283,229.250	-1,772.275
153	      G9	5	34,311.512	3,542.230	63,493.797	264,780.500	-1,389.736
154	      G10	5	40,169.840	4,714.847	67,519.375	275,887.500	-1,922.005
155	      G11	5	39,625.199	4,352.511	66,159.742	265,537.500	-1,707.407
156	      G12	5	40,178.254	5,225.698	65,401.348	259,433.500	-1,833.640
157	      G13	5	38,933.629	4,378.889	66,273.945	263,489.031	-2,141.423
158	      G14	5	70,791.812	10,266.079	68,245.750	271,230.500	-1,807.022
159	      G15	5	75,816.883	11,244.966	66,099.570	268,534.344	-2,206.038
160	      G16	5	75,208.641	10,886.341	66,820.883	275,809.844	-1,543.107
161	      G17	5	39,394.719	4,407.342	58,559.027	249,221.047	-1,387.056
162	      G18	5	38,328.145	3,750.427	62,904.473	277,883.094	-1,498.220
163	      G19	5	33,496.371	3,447.353	58,700.457	270,914.938	-1,968.377
164	      G20	5	79,380.406	6,310.290	2,807.200	3,453.996	5,504.098
165	      G21	5	76,648.219	5,993.124	2,448.173	3,723.479	6,555.909
166	      G22	5	93,443.125	8,471.352	3,158.810	5,431.736	12,066.763
167	      G23	5	96,830.484	8,172.144	3,190.588	5,089.733	13,518.535
168	      G24	5	99,355.391	7,679.322	3,060.712	3,979.992	5,987.066
169	      H1	5	78,610.000	4,966.425	2,504.343	1,808.883	2,181.187
170	      H2	5	42,833.629	5,027.498	49,489.176	284,527.875	-1,485.958
171	      H3	5	48,702.133	5,765.226	59,731.754	322,812.125	-1,190.051
172	      H4	5	41,444.070	5,026.014	51,709.203	265,594.344	-1,621.853
173	      H5	5	132,729.906	32,259.785	62,582.766	295,684.875	-1,650.421
174	      H6	5	105,902.883	16,711.201	66,858.914	307,791.938	-1,864.704
175	      H7	5	89,347.023	13,361.793	66,440.836	291,084.062	-1,641.210
176	      H8	5	50,274.199	4,798.487	64,294.992	272,760.500	-556.623
177	      H9	5	38,796.633	3,807.085	64,034.691	265,783.188	-1,275.358
178	      H10	5	38,859.703	3,683.990	64,589.469	260,424.406	-1,024.976
179	      H11	5	64,162.137	4,397.390	2,058.720	2,136.327	2,585.813
180	      H12	5	58,489.445	4,031.620	2,575.917	1,974.487	1,744.257
181	      H13	5	63,630.164	4,557.752	2,467.007	2,556.068	3,202.640
182	      H14	5	64,235.266	4,697.536	2,386.730	3,192.902	3,998.836
183	      H15	5	70,969.617	5,569.353	2,709.900	3,383.221	4,925.321
184	      H16	5	65,902.594	4,979.754	2,130.725	3,000.813	4,073.745
185	      H17	5	87,785.789	6,222.949	3,458.692	3,543.022	1,933.977
186	      H18	5	71,233.086	5,102.732	3,062.792	3,275.704	3,224.958
187	      H19	5	82,077.367	6,030.742	3,091.074	3,760.823	4,301.727
188	      H20	5	75,479.789	5,303.127	2,652.990	3,107.519	2,533.010
189	      H21	5	80,553.000	5,955.930	2,741.445	3,517.150	4,846.882
190	      H22	5	82,082.453	6,772.528	2,923.938	4,390.205	7,535.639
191	      H23	5	92,837.047	8,014.605	2,924.074	5,340.466	13,184.036
192	      H24	5	121,839.852	9,817.492	3,942.942	5,085.356	11,895.179
193	      I1	5	66,510.172	4,492.512	1,659.251	1,634.018	1,830.325
194	      I2	5	41,632.055	5,416.642	48,428.430	282,877.406	-1,319.590
195	      I3	5	37,158.090	5,046.850	49,607.309	268,453.094	-1,416.236
196	      I4	5	44,457.031	5,613.763	59,543.246	305,926.719	-1,931.450
197	      I5	5	82,232.914	13,389.801	69,094.633	336,415.812	-1,766.860
198	      I6	5	78,869.297	12,339.819	57,888.082	266,935.625	-1,830.721
199	      I7	5	95,932.734	13,971.685	61,447.211	268,798.500	-1,245.053
200	      I8	5	37,550.707	3,775.299	62,792.207	268,692.906	-967.430
201	      I9	5	37,376.832	3,732.578	66,835.758	277,219.750	-1,242.752
202	      I10	5	36,250.961	3,742.546	64,988.734	264,160.500	-1,857.834
203	      I11	5	50,796.750	6,129.236	66,614.023	265,502.312	3,825.562
204	      I12	5	39,837.707	4,730.078	66,707.586	263,871.438	-2,319.195
205	      I13	5	46,825.332	5,091.418	68,457.711	270,397.719	-1,809.010
206	      I14	5	69,783.516	9,582.770	68,820.133	274,061.812	-2,611.123
207	      I15	5	80,507.672	12,002.941	65,597.008	265,115.500	-2,484.839
208	      I16	5	77,115.602	11,177.377	67,874.133	279,809.344	-2,542.499
209	      I17	5	42,614.336	4,032.259	65,309.090	275,998.562	-2,011.032
210	      I18	5	40,240.281	4,222.070	62,673.180	275,568.500	-1,425.539
211	      I19	5	38,762.016	3,718.972	60,126.320	274,341.625	-1,086.556
212	      I20	5	83,405.266	5,610.638	3,073.625	3,395.584	1,979.283
213	      I21	5	74,571.273	5,450.594	2,626.117	3,248.794	2,768.956
214	      I22	5	86,368.656	6,430.076	2,847.332	3,589.327	4,992.201
215	      I23	5	103,319.805	8,141.840	3,252.194	4,154.936	6,505.913
216	      I24	5	92,450.055	7,595.243	2,757.670	3,677.164	6,872.755
217	      J1	5	68,782.430	4,235.925	2,213.039	1,628.469	1,990.973
218	      J2	5	43,881.520	6,062.217	49,507.168	288,767.594	-1,013.930
219	      J3	5	42,234.203	5,317.229	53,272.504	291,443.938	-1,013.945
220	      J4	5	49,116.082	6,130.882	65,512.496	338,094.531	-1,221.881
221	      J5	5	82,770.922	14,521.414	57,142.188	277,568.125	-1,019.034
222	      J6	5	82,566.773	13,213.815	60,242.371	279,235.688	-1,019.948
223	      J7	5	85,238.539	13,684.646	64,983.035	287,940.906	-444.897
224	      J8	5	37,770.922	3,871.764	63,691.770	273,452.062	-1,310.931
225	      J9	5	37,070.156	3,984.297	61,604.059	257,041.391	-19.294
226	      J10	5	33,182.406	3,267.176	64,451.930	262,448.906	-773.107
227	      J11	5	65,725.375	4,274.856	2,306.996	2,159.342	2,257.064
228	      J12	5	61,308.414	4,490.115	2,166.917	1,924.197	3,283.665
229	      J13	5	60,147.617	3,977.784	2,121.948	2,344.667	1,830.005
230	      J14	5	63,890.457	5,021.497	2,855.271	3,166.216	4,698.035
231	      J15	5	67,380.828	4,675.110	2,971.430	3,130.491	1,600.431
232	      J16	5	69,894.102	4,856.920	2,601.681	3,045.654	2,929.301
233	      J17	5	62,852.605	4,366.168	2,602.668	2,987.612	2,391.281
234	      J18	5	87,828.766	6,091.996	3,655.340	3,384.722	1,845.614
235	      J19	5	71,421.047	5,549.540	2,883.522	3,456.955	4,650.761
236	      J20	5	71,836.133	4,571.768	2,527.700	2,741.448	1,961.926
237	      J21	5	71,163.938	4,690.429	2,763.021	3,158.168	2,877.506
238	      J22	5	80,649.562	5,528.125	2,637.795	3,150.275	2,785.705
239	      J23	5	84,118.828	5,901.857	2,794.414	3,627.566	4,217.213
240	      J24	5	105,300.336	7,254.807	3,280.132	3,310.504	4,893.286
241	      K1	5	77,497.016	4,907.349	2,188.402	2,480.507	3,211.535
242	      K2	5	40,354.750	4,733.183	51,621.820	305,699.906	-1,326.185
243	      K3	5	37,210.410	5,196.686	52,771.547	292,485.719	-1,129.758
244	      K4	5	53,292.281	6,372.509	66,163.641	342,566.750	-1,004.993
245	      K5	5	87,113.789	13,708.323	56,111.480	277,850.438	-984.840
246	      K6	5	110,852.961	16,381.824	73,191.430	340,630.000	-1,363.472
247	      K7	5	102,574.508	16,821.883	72,485.719	327,758.281	-1,737.726
248	      K8	5	35,925.699	3,428.258	66,209.727	289,748.750	-1,327.963
249	      K9	5	29,906.842	3,308.338	63,569.711	271,190.000	-293.664
250	      K10	5	36,868.312	3,552.628	63,789.766	265,250.156	-1,358.813
251	      K11	5	48,631.898	5,563.444	48,350.078	195,727.188	-857.690
252	      K12	5	42,361.516	5,048.774	70,385.695	286,127.438	-685.813
253	      K13	5	37,647.801	4,293.310	67,457.742	274,528.438	-1,570.452
254	      K14	5	85,445.055	12,802.063	65,919.633	268,250.719	-1,533.624
255	      K15	5	83,238.094	12,025.209	69,233.648	286,047.688	-2,339.293
256	      K16	5	75,070.453	11,115.872	66,606.133	283,413.906	-761.091
257	      K17	5	34,132.609	3,486.120	63,425.566	274,401.500	-1,380.422
258	      K18	5	37,264.051	3,754.145	62,790.891	279,287.031	-1,754.779
259	      K19	5	100,069.539	8,226.837	64,976.648	302,727.500	-1,328.575
260	      K20	5	72,589.109	5,188.774	2,381.220	2,975.263	4,645.297
261	      K21	5	69,186.039	4,869.134	2,597.673	3,466.802	3,335.803
262	      K22	5	75,550.508	5,277.140	2,338.737	3,847.844	4,641.637
263	      K23	5	87,564.359	6,145.185	2,911.180	3,521.861	4,504.907
264	      K24	5	99,168.109	6,270.103	2,853.812	3,492.849	3,176.598
265	      L1	5	77,461.508	4,605.749	2,296.789	2,119.052	1,304.585
266	      L2	5	44,874.727	5,674.043	47,394.062	282,694.625	-1,467.055
267	      L3	5	42,477.625	5,287.029	51,431.297	291,147.875	-1,089.276
268	      L4	5	48,441.129	5,922.052	62,285.977	328,156.531	-673.223
269	      L5	5	99,638.500	17,298.412	64,850.527	326,494.500	-789.819
270	      L6	5	82,781.930	13,293.619	64,009.180	306,749.500	-1,397.977
271	      L7	5	94,083.594	15,081.526	60,695.504	278,353.344	-511.627
272	      L8	5	37,014.449	3,831.623	60,003.797	268,703.000	-994.976
273	      L9	5	35,297.805	3,846.343	59,778.363	258,862.297	-1,024.056
274	      L10	5	35,838.441	4,014.679	61,533.766	262,559.562	-1,575.601
275	      L11	5	56,709.586	4,112.005	1,748.166	1,942.626	2,949.027
276	      L12	5	62,440.449	4,578.283	2,557.657	2,299.302	4,330.946
277	      L13	5	67,221.469	5,382.575	2,523.197	2,802.032	4,409.495
278	      L14	5	58,127.758	4,312.454	2,328.238	2,478.055	4,840.099
279	      L15	5	62,650.434	4,459.734	2,079.741	2,329.921	2,409.306
280	      L16	5	65,297.934	4,976.657	2,303.403	2,912.894	3,822.634
281	      L17	5	77,758.781	6,072.561	2,963.039	3,284.881	3,288.406
282	      L18	5	66,896.227	4,417.135	2,429.189	2,541.820	1,112.472
283	      L19	5	70,087.125	4,847.390	2,572.926	2,863.711	4,932.478
284	      L20	5	75,856.250	4,861.283	2,518.990	3,342.180	2,671.924
285	      L21	5	73,306.875	5,226.549	2,475.460	3,250.304	2,959.662
286	      L22	5	78,610.977	5,430.324	2,641.495	3,501.221	3,462.189
287	      L23	5	82,803.898	6,103.351	2,741.339	3,744.817	3,583.266
288	      L24	5	86,764.469	5,265.706	2,550.296	3,065.533	2,716.875
289	      M1	5	73,463.320	4,525.641	2,107.008	1,452.895	1,207.361
290	      M2	5	38,472.582	4,907.702	44,690.750	276,044.625	-843.165
291	      M3	5	42,181.402	5,636.631	48,165.758	280,932.375	-884.966
292	      M4	5	43,508.238	5,778.864	51,866.965	283,042.312	-926.112
293	      M5	5	84,421.859	14,951.587	58,105.668	301,414.438	-1,029.080
294	      M6	5	84,378.562	14,442.603	60,550.559	298,101.875	-421.911
295	      M7	5	119,570.156	17,729.766	65,724.984	309,438.062	-845.675
296	      M8	5	39,963.398	4,251.806	63,664.812	290,971.188	-333.318
297	      M9	5	33,235.402	3,456.482	60,788.914	271,459.625	-574.262
298	      M10	5	33,376.508	3,894.674	61,999.465	270,343.938	-712.276
299	      M11	5	39,396.961	4,680.263	63,435.438	272,718.812	-924.672
300	      M12	5	36,990.102	4,831.112	61,050.379	261,517.703	-837.232
301	      M13	5	40,744.797	5,186.896	62,807.055	267,180.500	-1,323.855
302	      M14	5	115,241.109	16,377.338	65,336.160	280,087.156	-1,016.152
303	      M15	5	83,979.344	13,707.306	63,110.211	275,360.625	-1,394.949
304	      M16	5	69,345.938	11,066.210	62,413.965	278,385.094	-1,189.838
305	      M17	5	43,729.434	4,572.707	60,005.148	273,335.625	-1,101.334
306	      M18	5	35,402.445	3,347.651	60,716.219	286,460.031	-617.653
307	      M19	5	33,069.965	3,583.504	55,417.570	272,838.031	-832.123
308	      M20	5	71,071.938	4,860.931	2,259.919	2,855.696	4,999.288
309	      M21	5	75,919.344	5,262.632	2,804.308	3,470.069	3,939.057
310	      M22	5	82,617.242	6,118.058	3,206.633	3,346.386	4,477.580
311	      M23	5	82,430.039	5,366.634	2,554.820	2,820.658	3,220.758
312	      M24	5	82,367.625	5,146.769	2,467.088	2,379.219	1,994.461
313	      N1	5	71,882.695	4,332.747	2,144.985	2,372.396	1,881.442
314	      N2	5	42,548.801	5,340.688	43,335.578	277,287.125	-1,409.953
315	      N3	5	39,074.379	4,756.737	48,772.758	293,321.844	-376.597
316	      N4	5	44,008.457	5,606.405	51,111.301	289,807.906	64.543
317	      N5	5	79,477.211	14,334.908	51,679.367	276,178.156	-512.230
318	      N6	5	75,695.336	12,816.643	55,854.754	284,553.500	-521.591
319	      N7	5	86,334.164	14,790.672	61,156.906	297,373.844	-251.976
320	      N8	5	39,171.766	3,864.152	57,045.754	267,537.594	-20.125
321	      N9	5	34,700.461	3,934.090	56,868.922	261,439.469	-165.997
322	      N10	5	38,475.816	4,389.025	57,163.766	256,640.516	-386.758
323	      N11	5	64,245.398	4,770.083	2,312.010	2,483.409	5,439.690
324	      N12	5	61,769.484	4,718.672	2,360.517	2,095.080	3,592.718
325	      N13	5	64,129.824	4,756.700	2,234.101	1,881.533	3,974.715
326	      N14	5	60,370.598	4,555.610	2,125.417	2,068.753	4,991.821
327	      N15	5	62,121.965	4,685.264	2,259.721	2,314.485	4,097.655
328	      N16	5	61,503.008	4,622.541	2,291.485	2,075.108	3,879.824
329	      N17	5	69,033.742	4,802.324	2,425.580	2,604.982	4,461.282
330	      N18	5	66,094.883	4,327.661	2,251.059	2,588.549	3,447.424
331	      N19	5	69,369.414	4,697.459	2,213.105	2,547.489	4,739.158
332	      N20	5	70,635.945	4,658.620	2,473.851	2,592.192	2,502.799
333	      N21	5	72,392.250	5,112.893	2,668.087	3,241.934	4,754.188
334	      N22	5	77,449.102	4,965.161	2,925.012	2,498.050	3,116.342
335	      N23	5	89,820.445	6,189.714	2,724.384	3,777.792	2,412.459
336	      N24	5	80,934.773	5,797.648	2,497.392	3,024.668	3,075.412
337	      O1	5	76,795.258	4,663.537	1,782.376	2,364.739	2,338.651
338	      O2	5	41,643.012	4,942.271	42,436.715	282,788.469	-1,855.899
339	      O3	5	43,550.215	5,213.373	43,389.352	272,314.594	-269.518
340	      O4	5	108,428.984	8,874.904	49,545.738	287,653.250	-1,021.398
341	      O5	5	88,974.875	14,752.604	58,795.562	324,548.562	-201.780
342	      O6	5	86,730.711	15,145.413	64,646.695	337,223.531	-1,164.508
343	      O7	5	83,886.453	14,871.824	59,686.281	304,910.781	-1,041.501
344	      O8	5	35,716.402	3,295.107	56,037.930	277,209.594	-1,501.621
345	      O9	5	37,165.340	4,058.495	54,502.105	261,795.797	-1,235.160
346	      O10	5	65,243.336	6,966.841	62,649.395	292,886.469	-292.338
347	      O11	5	37,782.332	5,052.292	58,984.164	275,236.812	-1,324.240
348	      O12	5	37,443.078	4,428.884	57,855.832	266,057.469	-715.002
349	      O13	5	41,644.508	5,180.899	59,883.348	276,252.156	322.111
350	      O14	5	103,218.031	15,744.079	65,855.812	303,618.969	784.043
351	      O15	5	81,747.719	13,969.599	58,394.930	272,325.562	-334.983
352	      O16	5	97,058.875	15,959.258	55,447.207	265,409.938	-921.804
353	      O17	5	35,129.789	3,643.249	53,728.668	264,396.094	-926.068
354	      O18	5	41,288.035	3,978.132	56,364.469	286,300.531	-692.735
355	      O19	5	34,431.043	3,274.416	54,540.191	291,613.469	-519.796
356	      O20	5	78,058.148	5,576.663	2,383.760	3,557.162	5,643.319
357	      O21	5	74,733.594	5,776.961	2,264.546	3,118.208	5,519.061
358	      O22	5	80,253.305	5,367.779	2,584.675	3,116.309	3,557.998
359	      O23	5	84,870.883	5,459.092	3,141.968	3,584.564	1,143.747
360	      O24	5	81,168.227	4,755.519	2,147.199	2,630.983	2,193.197
361	      P1	5	88,715.961	5,474.422	2,133.596	2,315.638	66.069
362	      P2	5	39,591.926	4,980.957	41,589.547	288,873.188	-2,061.615
363	      P3	5	45,390.078	9,396.058	50,103.012	283,814.875	-2,184.020
364	      P4	5	42,052.703	5,436.718	51,356.543	316,132.719	-822.451
365	      P5	5	73,731.133	12,067.181	46,797.977	271,604.250	-1,581.778
366	      P6	5	55,721.766	9,296.216	50,789.293	286,062.625	-2,080.942
367	      P7	5	65,969.938	12,184.061	52,700.676	283,450.250	-1,625.973
368	      P8	5	38,522.258	4,141.432	59,342.602	306,986.156	-1,374.192
369	      P9	5	31,204.912	2,857.676	51,198.805	257,076.781	-2,187.714
370	      P10	5	35,984.875	4,008.288	61,556.629	303,197.844	-1,862.609
371	      P11	5	66,724.328	4,931.592	2,361.475	2,751.750	4,409.764
372	      P12	5	68,231.047	5,396.587	2,520.845	2,906.670	5,358.479
373	      P13	5	67,316.758	4,570.582	2,840.407	2,071.190	203.104
374	      P14	5	60,982.598	4,376.519	2,175.493	2,414.476	2,976.078
375	      P15	5	64,879.184	4,466.910	2,200.179	2,617.821	1,081.030
376	      P16	5	59,533.090	4,077.958	1,979.873	2,157.299	-409.393
377	      P17	5	69,756.148	4,670.271	2,534.268	2,708.077	1,004.306
378	      P18	5	75,260.984	4,916.955	2,422.847	2,479.935	2,024.386
379	      P19	5	74,906.711	5,041.646	2,439.687	2,717.047	2,604.788
380	      P20	5	86,001.328	5,734.321	2,934.753	3,724.321	3,271.418
381	      P21	5	87,993.570	6,355.495	2,936.894	3,459.567	3,804.748
382	      P22	5	87,685.609	6,374.144	2,739.946	3,397.203	4,899.906
383	      P23	5	103,278.359	6,419.440	3,076.801	3,360.880	1,261.336
384	      P24	5	94,267.273	7,225.111	3,134.583	4,091.521	4,066.260
1	      A1	6	68,503.695	3,881.918	1,754.128	1,459.648	-79.433
2	      A2	6	32,572.303	3,251.411	41,596.816	282,824.219	-3,833.115
3	      A3	6	95,376.258	7,967.330	44,726.121	281,250.156	-2,701.421
4	      A4	6	48,297.910	3,854.094	48,671.020	294,818.094	-2,598.601
5	      A5	6	78,367.930	13,238.633	47,067.461	272,399.031	-2,783.746
6	      A6	6	73,771.359	13,271.854	49,129.766	271,160.375	-2,548.122
7	      A7	6	74,523.078	13,553.043	49,846.500	263,230.344	-3,418.088
8	      A8	6	28,564.404	2,533.982	51,077.141	262,594.656	-5,053.664
9	      A9	6	432,336.438	26,589.957	62,689.418	270,015.188	-1,967.933
10	      A10	6	74,131.266	4,993.456	55,645.914	266,647.844	-3,465.938
11	      A11	6	39,602.281	4,138.258	55,302.316	266,415.438	-4,812.292
12	      A12	6	39,045.332	4,052.198	55,694.715	265,708.875	-5,260.464
13	      A13	6	42,542.992	4,221.023	55,659.066	267,149.406	-4,822.050
14	      A14	6	79,540.688	11,351.080	54,469.223	262,163.531	-2,879.981
15	      A15	6	63,007.766	10,560.777	53,472.105	262,619.906	-3,781.795
16	      A16	6	99,792.125	14,247.314	52,475.570	260,064.312	-2,739.885
17	      A17	6	36,573.648	3,904.287	50,634.684	258,453.594	-3,497.473
18	      A18	6	107,051.586	10,090.600	50,400.555	260,120.094	-3,131.438
19	      A19	6	51,479.172	4,719.374	49,487.043	272,686.156	-2,671.047
20	      A20	6	61,572.180	3,355.855	1,800.554	1,348.992	-1,367.687
21	      A21	6	77,602.773	4,935.296	2,513.364	2,674.223	2,341.003
22	      A22	6	72,929.664	4,258.534	2,191.228	2,203.877	-1,187.063
23	      A23	6	82,235.875	4,013.720	2,668.604	2,198.928	-1,979.855
24	      A24	6	78,564.477	4,250.768	2,126.805	1,664.185	-2,127.054
25	      B1	6	65,114.758	4,067.507	1,693.922	1,802.592	1,911.321
26	      B2	6	35,231.727	4,314.985	42,464.637	275,902.031	-3,080.223
27	      B3	6	43,691.949	5,067.670	50,585.574	308,116.344	-1,136.331
28	      B4	6	44,618.980	5,554.172	48,540.277	280,394.906	-1,301.414
29	      B5	6	135,127.734	14,803.862	48,410.027	264,880.875	-1,218.825
30	      B6	6	61,937.707	10,054.375	52,191.668	274,973.375	-591.631
31	      B7	6	107,136.695	16,356.443	52,793.609	265,118.719	-781.523
32	      B8	6	41,099.168	4,100.547	55,623.578	272,943.875	-521.598
33	      B9	6	33,052.562	3,599.125	55,804.660	266,638.031	-869.061
34	      B10	6	34,735.246	3,756.530	56,987.609	266,251.719	-1,168.208
35	      B11	6	62,537.906	4,330.164	2,568.395	1,980.882	3,480.842
36	      B12	6	61,805.973	4,419.948	2,520.667	2,607.750	1,381.907
37	      B13	6	68,677.148	5,348.765	2,754.306	3,433.299	5,600.164
38	      B14	6	59,605.895	4,612.934	2,379.228	2,568.867	4,429.702
39	      B15	6	58,720.453	3,957.338	1,512.740	1,527.875	3,498.251
40	      B16	6	60,290.559	4,686.540	2,213.382	1,651.105	4,080.370
41	      B17	6	68,827.500	4,461.758	2,270.605	1,945.606	1,626.064
42	      B18	6	62,154.648	4,040.574	2,156.630	1,857.579	2,941.640
43	      B19	6	62,135.898	4,171.052	2,075.451	1,263.882	1,850.320
44	      B20	6	35,344.957	4,656.059	60,582.742	337,929.469	-362.400
45	      B21	6	34,862.539	4,186.263	55,908.770	325,012.812	-1,230.936
46	      B22	6	34,505.738	3,901.152	55,103.648	340,628.531	-1,748.070
47	      B23	6	76,630.125	5,406.112	2,812.493	2,369.942	2,556.802
48	      B24	6	75,760.094	4,558.804	2,334.644	2,268.079	1,017.023
49	      C1	6	69,656.945	4,821.624	1,794.221	2,021.823	2,992.253
50	      C2	6	38,691.145	5,312.346	43,615.246	275,015.844	-1,618.056
51	      C3	6	39,331.727	4,821.461	46,391.410	275,585.844	-943.033
52	      C4	6	38,253.094	4,634.973	47,325.020	264,375.281	-1,047.532
53	      C5	6	69,627.547	12,121.079	49,998.125	265,426.844	-1,208.190
54	      C6	6	74,952.523	12,884.766	52,506.457	267,607.906	-1,223.973
55	      C7	6	78,679.898	13,478.792	54,752.887	266,291.406	-862.038
56	      C8	6	32,516.062	2,839.371	53,549.367	252,391.406	-1,155.131
57	      C9	6	31,708.627	3,306.562	54,603.215	252,652.953	-718.950
58	      C10	6	35,589.484	3,967.964	59,002.676	262,995.156	-882.197
59	      C11	6	35,677.277	4,499.826	60,321.117	266,042.562	-1,171.569
60	      C12	6	38,324.312	4,911.138	58,427.258	256,015.469	-721.159
61	      C13	6	38,629.801	4,779.014	57,669.715	253,338.188	-938.851
62	      C14	6	64,737.867	10,193.873	62,199.191	273,704.562	-805.537
63	      C15	6	66,033.781	10,549.452	56,924.496	253,660.547	-731.274
64	      C16	6	70,176.922	11,077.166	57,700.617	261,785.859	-830.610
65	      C17	6	74,024.539	6,199.854	55,518.543	261,196.953	-1,033.230
66	      C18	6	58,257.992	4,671.317	52,266.191	253,931.266	-476.453
67	      C19	6	32,958.129	3,523.004	51,258.352	259,206.875	-1,277.754
68	      C20	6	59,007.031	10,095.437	61,089.359	327,542.344	-909.765
69	      C21	6	37,325.996	2,513.540	1,225.908	118.149	2,237.726
70	      C22	6	63,764.836	10,117.919	63,952.988	378,591.312	-724.586
71	      C23	6	82,190.664	5,270.621	2,657.191	2,763.513	1,832.836
72	      C24	6	73,644.516	4,568.123	2,129.010	2,406.967	2,585.902
73	      D1	6	73,777.047	4,737.358	1,942.619	1,648.271	1,687.284
74	      D2	6	40,065.180	5,029.538	46,078.797	283,394.938	-1,703.554
75	      D3	6	42,508.656	5,158.832	47,902.207	275,435.500	-889.930
76	      D4	6	40,314.047	5,022.751	48,205.098	262,749.031	-1,528.791
77	      D5	6	72,932.664	12,537.860	50,227.191	259,716.344	-597.136
78	      D6	6	77,246.039	13,244.138	53,335.125	260,207.156	-232.760
79	      D7	6	76,189.383	12,598.436	56,739.223	267,554.438	-1,275.980
80	      D8	6	46,342.094	5,060.476	58,550.055	265,538.781	-391.111
81	      D9	6	32,289.863	3,351.990	57,143.883	252,129.734	-427.682
82	      D10	6	39,909.352	4,799.413	61,526.723	266,181.688	-941.818
83	      D11	6	60,482.344	4,110.264	1,957.933	2,149.393	3,503.858
84	      D12	6	62,205.629	4,416.593	2,233.265	2,513.363	4,632.671
85	      D13	6	70,534.828	4,637.166	2,695.824	2,705.936	1,829.887
86	      D14	6	60,279.309	4,341.045	2,403.223	1,941.379	3,103.020
87	      D15	6	60,749.070	4,667.690	2,484.575	2,476.258	3,863.040
88	      D16	6	60,201.723	4,168.434	2,336.972	1,799.214	3,923.433
89	      D17	6	71,435.383	4,873.875	2,850.104	2,418.560	2,450.371
90	      D18	6	64,444.129	4,179.647	2,367.421	1,854.570	3,072.047
91	      D19	6	66,207.117	4,674.263	2,347.031	2,321.046	4,038.976
92	      D20	6	29,933.277	3,211.833	63,670.191	328,533.656	-214.741
93	      D21	6	32,727.355	3,769.768	77,669.336	441,573.062	-707.738
94	      D22	6	33,397.547	3,563.695	60,505.746	349,473.156	-550.562
95	      D23	6	70,509.906	4,442.663	2,351.733	2,092.306	1,721.570
96	      D24	6	78,742.984	4,941.684	2,509.246	2,716.408	1,912.129
97	      E1	6	85,898.812	5,605.184	2,740.117	2,232.779	4,627.288
98	      E2	6	44,013.109	5,322.028	48,391.496	288,589.656	-919.571
99	      E3	6	43,777.305	5,024.794	48,217.348	272,265.875	-976.604
100	      E4	6	40,172.617	5,138.598	51,821.047	274,995.375	-426.044
101	      E5	6	81,360.242	13,840.335	54,602.820	274,093.375	-678.430
102	      E6	6	83,798.242	13,795.462	58,229.824	277,820.312	-378.156
103	      E7	6	85,985.070	14,445.188	56,192.930	258,908.016	-622.926
104	      E8	6	34,376.648	3,557.988	60,203.047	267,798.000	-451.174
105	      E9	6	35,858.453	3,348.459	63,872.938	275,338.062	-917.752
106	      E10	6	32,374.818	3,269.366	62,328.465	263,966.688	-1,024.353
107	      E11	6	46,531.992	5,447.692	64,442.898	266,725.094	-842.049
108	      E12	6	39,323.570	4,523.972	65,810.086	269,286.750	-741.149
109	      E13	6	39,586.539	4,603.842	62,823.047	259,287.672	-642.600
110	      E14	6	85,317.438	12,826.168	65,116.477	267,009.312	-1,664.050
111	      E15	6	77,492.625	12,105.301	63,383.289	266,886.000	-1,537.050
112	      E16	6	90,047.984	14,188.751	63,233.301	269,724.188	-979.317
113	      E17	6	39,258.066	3,854.171	60,712.102	267,442.281	-855.337
114	      E18	6	69,949.062	6,531.356	58,288.281	264,986.000	-894.915
115	      E19	6	36,272.812	3,295.323	56,080.598	266,813.719	-278.935
116	      E20	6	78,991.664	5,592.993	2,639.869	2,542.484	3,552.814
117	      E21	6	75,577.328	4,594.362	2,420.711	2,778.452	3,347.119
118	      E22	6	70,572.023	4,270.221	1,973.934	2,044.406	1,323.209
119	      E23	6	82,082.102	4,626.450	2,568.209	2,499.203	1,059.477
120	      E24	6	92,140.938	5,910.236	2,783.570	3,397.077	5,595.554
121	      F1	6	90,573.016	5,207.477	2,759.598	2,232.968	865.586
122	      F2	6	55,020.035	6,475.672	54,400.664	317,169.438	213.984
123	      F3	6	43,352.875	5,737.288	49,484.785	273,992.344	-466.169
124	      F4	6	46,481.312	5,693.126	58,127.891	302,896.438	-859.075
125	      F5	6	86,333.047	15,094.982	56,315.652	277,558.281	-1,361.699
126	      F6	6	95,658.281	14,593.167	62,416.711	290,406.625	-1,601.415
127	      F7	6	82,202.867	12,954.515	61,916.832	279,332.625	-1,579.905
128	      F8	6	36,569.969	3,293.987	60,631.707	262,808.719	-1,680.257
129	      F9	6	34,947.906	3,354.722	61,431.570	259,340.438	-1,603.799
130	      F10	6	49,041.113	4,754.389	63,765.480	263,780.281	-660.079
131	      F11	6	69,075.188	4,865.681	2,478.155	2,107.739	4,549.198
132	      F12	6	54,721.082	4,121.532	1,467.825	1,600.118	4,329.273
133	      F13	6	62,814.930	5,055.973	2,631.335	3,271.532	6,583.337
134	      F14	6	63,895.191	4,317.310	2,413.541	1,996.619	2,740.615
135	      F15	6	93,301.969	6,586.051	3,893.980	3,933.430	5,214.499
136	      F16	6	62,806.492	4,302.438	2,496.218	2,758.649	4,339.115
137	      F17	6	62,676.090	4,116.431	2,513.831	2,737.515	1,437.785
138	      F18	6	68,593.586	4,685.885	2,434.467	2,621.001	2,193.767
139	      F19	6	98,863.938	6,436.132	3,920.036	3,859.626	2,913.669
140	      F20	6	82,605.086	6,239.595	2,020.749	3,906.910	6,524.842
141	      F21	6	83,751.680	6,866.236	3,014.276	4,397.890	6,449.426
142	      F22	6	82,999.789	6,301.314	2,928.508	3,222.733	3,806.911
143	      F23	6	100,085.062	7,526.971	3,120.748	4,619.315	7,570.161
144	      F24	6	99,020.969	6,665.260	3,299.509	3,955.384	5,739.889
145	      G1	6	80,381.094	4,813.894	2,185.167	1,847.992	2,565.223
146	      G2	6	42,691.773	5,041.761	48,202.219	280,102.719	-1,243.977
147	      G3	6	51,372.309	6,316.161	60,240.043	327,953.281	-1,247.023
148	      G4	6	44,228.625	4,864.372	53,146.500	272,265.156	-1,308.762
149	      G5	6	75,002.836	12,272.900	57,612.332	280,727.594	-1,432.341
150	      G6	6	77,694.875	11,884.121	58,052.320	269,234.688	-1,853.921
151	      G7	6	97,442.406	14,754.630	68,673.367	303,351.688	-1,883.485
152	      G8	6	45,111.621	5,053.048	65,879.727	281,343.969	-1,900.227
153	      G9	6	36,347.922	3,512.028	63,443.520	263,827.250	-1,467.562
154	      G10	6	40,778.328	4,748.174	67,227.250	274,300.031	-1,099.959
155	      G11	6	40,238.977	4,556.847	66,088.703	264,345.875	-1,504.340
156	      G12	6	41,227.574	5,042.041	64,932.082	257,126.750	-1,540.062
157	      G13	6	40,489.746	4,581.500	65,712.406	260,826.406	-1,881.834
158	      G14	6	73,394.234	10,716.334	67,183.938	267,576.125	-1,619.953
159	      G15	6	77,459.312	11,610.650	66,021.625	266,553.531	-2,135.145
160	      G16	6	80,561.141	11,642.415	65,899.312	271,452.156	-1,346.109
161	      G17	6	41,177.684	4,469.495	58,057.227	246,761.094	-778.501
162	      G18	6	40,002.812	3,971.525	62,555.156	275,384.750	-1,648.505
163	      G19	6	34,531.430	3,749.354	58,421.113	268,198.906	-1,500.602
164	      G20	6	81,427.641	6,437.491	2,775.669	3,655.263	6,330.034
165	      G21	6	77,744.914	6,359.691	2,608.448	3,586.604	7,233.393
166	      G22	6	95,870.055	8,668.757	3,261.910	5,473.613	13,030.908
167	      G23	6	98,025.930	8,382.627	3,129.556	5,214.728	14,528.267
168	      G24	6	99,738.547	7,624.532	3,264.152	4,027.043	6,292.681
169	      H1	6	80,480.312	4,842.033	2,430.154	1,772.043	2,042.097
170	      H2	6	44,026.777	5,543.871	48,514.883	279,086.688	-1,479.522
171	      H3	6	49,569.590	5,493.719	59,326.168	319,974.469	-860.725
172	      H4	6	42,184.191	4,865.144	51,389.785	264,347.438	-1,735.375
173	      H5	6	137,826.188	34,283.520	62,080.117	292,696.594	-1,899.400
174	      H6	6	108,450.375	16,875.662	66,317.336	305,438.312	-1,690.145
175	      H7	6	90,528.289	13,841.926	65,720.273	288,325.938	-1,874.830
176	      H8	6	50,841.488	4,930.781	63,858.352	269,861.500	-888.852
177	      H9	6	38,561.855	3,821.056	63,575.012	263,955.500	-1,604.754
178	      H10	6	39,761.094	3,620.820	63,763.680	258,395.859	-1,312.632
179	      H11	6	64,548.688	4,698.202	1,993.509	2,104.080	2,406.486
180	      H12	6	58,800.414	3,726.788	2,550.871	1,818.369	2,102.753
181	      H13	6	64,570.336	4,727.202	2,439.179	2,617.411	3,496.272
182	      H14	6	64,207.207	5,014.008	2,440.258	3,046.122	4,146.137
183	      H15	6	70,884.898	5,506.704	2,554.158	3,415.387	5,326.061
184	      H16	6	66,197.406	4,866.846	2,193.270	2,937.834	4,521.832
185	      H17	6	88,625.227	6,032.563	3,464.233	3,439.273	2,495.951
186	      H18	6	71,731.680	4,796.805	3,118.769	3,004.005	3,093.368
187	      H19	6	82,315.672	6,056.578	3,118.934	3,745.215	4,549.658
188	      H20	6	76,919.344	5,115.434	2,557.860	2,821.535	2,178.861
189	      H21	6	80,917.727	5,939.543	2,784.232	3,632.933	4,788.527
190	      H22	6	84,435.883	6,962.986	2,725.380	4,423.465	8,338.941
191	      H23	6	93,622.102	7,998.831	2,719.879	5,450.868	13,668.042
192	      H24	6	123,489.445	9,660.688	3,613.852	4,889.585	12,209.895
193	      I1	6	65,405.504	4,186.745	1,728.108	1,589.828	2,073.222
194	      I2	6	41,348.031	5,278.305	48,104.574	279,861.750	-1,512.749
195	      I3	6	37,440.703	5,041.172	49,099.395	265,232.719	-1,498.641
196	      I4	6	44,336.172	5,518.253	59,704.531	302,746.406	-2,096.067
197	      I5	6	85,481.578	13,684.231	68,575.672	332,040.531	-1,772.842
198	      I6	6	80,401.391	12,819.128	57,316.066	264,461.094	-1,780.455
199	      I7	6	98,657.766	14,753.526	60,707.246	266,166.062	-1,466.240
200	      I8	6	37,007.312	3,783.651	61,818.691	264,666.812	-1,434.596
201	      I9	6	36,497.441	3,700.055	66,335.141	275,539.500	-1,360.951
202	      I10	6	35,726.078	3,727.215	64,792.098	263,034.969	-2,050.126
203	      I11	6	51,878.652	5,818.766	66,122.656	263,234.438	3,894.206
204	      I12	6	39,207.660	4,768.112	66,435.734	262,293.750	-1,929.522
205	      I13	6	46,867.793	5,184.296	67,562.758	266,680.781	-2,337.687
206	      I14	6	72,596.633	10,256.809	67,776.859	268,376.875	-3,041.537
207	      I15	6	82,138.867	11,757.061	65,172.695	262,814.375	-2,576.031
208	      I16	6	80,134.430	11,598.025	66,839.383	275,306.500	-2,343.690
209	      I17	6	43,701.281	3,926.009	64,878.625	273,825.000	-1,860.298
210	      I18	6	39,775.137	4,011.133	62,106.703	272,570.656	-1,698.807
211	      I19	6	37,390.496	3,942.232	59,590.098	270,981.500	-1,462.431
212	      I20	6	83,552.695	5,660.769	3,053.049	3,506.906	2,105.518
213	      I21	6	76,130.531	5,061.706	2,859.400	2,842.516	3,094.055
214	      I22	6	85,618.383	6,336.673	2,982.076	3,765.742	4,998.137
215	      I23	6	103,383.531	8,163.436	3,238.915	4,300.930	6,669.803
216	      I24	6	94,333.617	7,087.615	2,626.819	3,277.994	6,757.883
217	      J1	6	70,573.336	4,347.405	2,029.836	1,994.514	2,366.381
218	      J2	6	44,289.727	6,189.450	49,393.844	285,759.969	-901.123
219	      J3	6	42,806.656	5,479.243	52,646.090	288,459.344	-857.749
220	      J4	6	50,079.391	6,365.101	65,375.453	335,504.625	-1,316.724
221	      J5	6	85,979.359	14,775.767	56,952.953	275,669.281	-1,333.621
222	      J6	6	83,612.188	13,724.774	60,121.996	277,543.188	-825.496
223	      J7	6	87,312.570	13,857.315	64,875.305	286,345.750	-576.722
224	      J8	6	38,188.734	3,589.442	63,571.336	271,781.875	-1,158.784
225	      J9	6	37,498.676	4,119.501	61,373.473	255,237.422	477.895
226	      J10	6	32,855.270	3,105.164	63,986.852	261,211.844	-1,015.035
227	      J11	6	67,287.125	4,475.840	2,498.476	1,829.467	2,491.902
228	      J12	6	62,651.582	4,560.284	2,316.032	2,152.051	3,389.907
229	      J13	6	60,189.348	3,980.427	1,980.744	2,197.944	1,934.775
230	      J14	6	64,202.930	4,871.605	2,648.808	2,729.068	4,452.625
231	      J15	6	68,426.539	4,530.567	3,074.567	2,922.591	1,634.948
232	      J16	6	71,323.273	4,950.594	2,770.597	3,214.007	2,879.180
233	      J17	6	64,461.727	4,589.757	2,428.374	3,161.907	2,941.896
234	      J18	6	88,650.250	5,614.323	3,443.898	3,082.051	2,440.054
235	      J19	6	72,913.336	5,851.653	2,743.173	3,498.681	5,532.215
236	      J20	6	72,623.914	4,846.743	2,224.126	3,105.656	1,569.023
237	      J21	6	71,866.672	4,555.040	2,640.942	3,173.263	3,213.356
238	      J22	6	80,885.555	5,385.746	2,592.220	3,171.473	2,640.507
239	      J23	6	84,954.109	6,157.555	2,921.499	3,665.979	4,056.685
240	      J24	6	106,620.656	7,350.054	3,428.747	3,856.921	4,648.626
241	      K1	6	80,012.617	5,224.509	2,200.212	2,430.581	3,491.126
242	      K2	6	41,860.738	5,179.549	50,558.738	297,935.062	-745.065
243	      K3	6	38,567.770	5,420.701	52,361.422	287,881.281	-647.880
244	      K4	6	53,439.414	6,384.885	65,689.688	339,148.000	-866.347
245	      K5	6	90,930.555	14,381.341	55,369.945	273,046.562	-872.172
246	      K6	6	112,665.430	16,971.197	73,191.172	337,401.812	-1,278.992
247	      K7	6	104,560.023	16,632.658	72,343.344	324,922.625	-1,875.581
248	      K8	6	37,180.367	3,702.368	64,886.809	283,241.625	-1,254.926
249	      K9	6	30,710.178	3,409.060	63,355.930	269,857.406	-617.400
250	      K10	6	37,641.914	3,512.117	63,564.410	264,137.031	-1,366.558
251	      K11	6	47,752.426	5,611.959	47,265.676	191,112.125	-1,339.551
252	      K12	6	42,973.871	5,105.552	69,937.641	283,934.031	-618.400
253	      K13	6	39,480.727	4,348.021	66,360.875	269,155.625	-1,646.079
254	      K14	6	86,607.016	12,998.729	65,419.727	266,658.125	-1,723.889
255	      K15	6	85,746.461	12,310.379	68,558.867	282,245.688	-2,031.277
256	      K16	6	79,984.344	11,988.366	65,489.590	277,123.656	-1,103.154
257	      K17	6	36,227.977	3,518.746	62,467.531	269,349.125	-1,505.839
258	      K18	6	38,357.688	3,856.010	61,917.699	276,463.562	-1,323.554
259	      K19	6	101,350.305	8,265.812	63,724.168	295,056.062	-1,164.275
260	      K20	6	74,596.078	5,024.455	2,351.748	3,222.148	5,132.857
261	      K21	6	70,598.055	4,580.745	2,539.915	3,599.770	4,327.854
262	      K22	6	75,203.203	5,541.686	2,506.535	3,638.131	4,614.081
263	      K23	6	87,632.305	6,600.275	2,775.309	3,464.737	4,407.270
264	      K24	6	99,520.984	6,049.141	3,057.882	3,135.939	3,359.701
265	      L1	6	77,660.859	4,992.723	2,165.857	2,032.514	1,086.737
266	      L2	6	43,890.230	5,793.768	46,754.234	279,842.625	-1,573.260
267	      L3	6	42,244.703	5,475.544	50,453.262	283,425.531	-1,485.985
268	      L4	6	47,973.500	6,220.377	61,516.832	325,104.000	-1,101.433
269	      L5	6	101,084.695	17,677.297	64,510.086	323,641.312	-1,366.329
270	      L6	6	85,709.211	13,714.135	63,290.789	302,223.625	-1,278.232
271	      L7	6	94,987.070	15,265.618	60,257.176	275,596.688	-636.842
272	      L8	6	36,367.723	3,709.255	59,877.172	266,780.000	-769.875
273	      L9	6	35,011.062	3,817.475	59,415.047	256,804.047	-1,303.892
274	      L10	6	34,890.203	3,866.023	61,563.531	261,084.844	-1,863.215
275	      L11	6	56,310.133	4,481.179	1,599.745	1,891.086	3,031.473
276	      L12	6	62,635.551	4,927.274	2,551.542	2,388.746	4,352.925
277	      L13	6	68,198.555	5,657.335	2,555.079	3,238.440	4,285.269
278	      L14	6	59,470.988	4,596.914	2,352.482	2,601.633	4,629.909
279	      L15	6	62,272.273	4,431.876	2,203.991	2,097.261	2,976.788
280	      L16	6	64,583.496	4,940.759	2,326.156	2,946.385	4,629.957
281	      L17	6	78,203.391	5,891.182	2,964.928	3,361.825	3,768.595
282	      L18	6	66,204.492	4,770.896	2,434.378	2,228.314	791.023
283	      L19	6	71,482.664	5,301.280	2,447.111	3,033.421	5,132.437
284	      L20	6	76,758.172	4,868.139	2,184.205	3,260.254	2,365.723
285	      L21	6	72,369.047	5,200.718	2,466.739	3,168.776	2,549.439
286	      L22	6	76,713.859	5,315.990	2,459.724	3,352.180	3,178.744
287	      L23	6	82,942.922	5,972.893	2,658.939	3,732.261	3,127.252
288	      L24	6	86,775.914	5,176.433	2,349.644	3,089.504	2,580.269
289	      M1	6	74,036.328	4,451.472	2,091.384	1,560.075	878.598
290	      M2	6	38,658.164	4,949.540	44,131.363	272,421.500	-652.576
291	      M3	6	43,366.242	5,799.020	48,058.164	278,059.594	-506.335
292	      M4	6	45,005.695	5,565.954	51,305.891	279,926.344	-977.080
293	      M5	6	88,245.133	15,440.232	57,565.477	297,927.000	-1,137.186
294	      M6	6	86,856.531	15,134.610	60,028.734	294,097.188	-350.272
295	      M7	6	123,539.195	18,694.314	65,194.094	304,794.344	-443.355
296	      M8	6	40,034.281	4,295.122	63,161.707	287,729.250	-370.091
297	      M9	6	33,500.953	3,792.880	60,005.051	266,764.219	-698.115
298	      M10	6	33,130.758	4,070.970	61,114.270	265,048.875	-286.873
299	      M11	6	39,971.766	5,017.147	63,076.172	270,418.812	-1,108.746
300	      M12	6	37,755.000	4,832.701	60,707.801	259,091.172	-797.347
301	      M13	6	41,060.090	5,276.320	62,416.320	265,425.438	-1,675.940
302	      M14	6	119,260.094	17,211.775	64,263.230	274,961.438	-985.975
303	      M15	6	86,773.219	14,155.320	63,014.434	273,263.094	-1,440.356
304	      M16	6	73,462.734	11,457.844	61,442.414	272,755.875	-1,211.147
305	      M17	6	43,886.691	5,132.653	59,710.035	271,609.938	-804.175
306	      M18	6	35,580.938	3,635.563	59,756.598	280,461.969	-683.895
307	      M19	6	34,408.629	3,495.740	55,061.559	270,985.188	-703.935
308	      M20	6	70,889.164	5,321.593	2,531.868	2,694.251	4,632.289
309	      M21	6	75,558.266	5,399.631	2,819.901	3,243.957	3,529.732
310	      M22	6	83,398.008	6,386.646	3,027.356	3,773.990	4,995.629
311	      M23	6	82,383.875	5,797.583	2,622.276	2,778.815	3,333.722
312	      M24	6	84,032.258	5,243.178	2,625.133	2,259.931	2,218.089
313	      N1	6	72,348.141	4,363.685	2,190.846	2,262.112	2,556.925
314	      N2	6	41,934.527	5,961.324	43,129.621	274,548.000	-1,153.737
315	      N3	6	38,830.043	4,748.412	47,986.070	286,515.219	-561.146
316	      N4	6	43,337.305	5,736.204	50,710.012	286,458.688	-110.673
317	      N5	6	80,778.125	14,946.006	51,209.641	273,431.031	-410.941
318	      N6	6	78,247.805	13,744.489	54,993.617	280,217.344	-413.791
319	      N7	6	87,050.883	15,272.430	60,438.297	294,369.562	-330.308
320	      N8	6	38,885.730	3,981.425	56,159.355	264,835.906	43.397
321	      N9	6	34,165.812	3,796.234	56,907.703	259,208.812	32.133
322	      N10	6	38,833.367	4,616.164	56,438.961	252,949.328	-184.967
323	      N11	6	64,101.352	4,890.037	2,455.130	2,490.250	5,758.088
324	      N12	6	62,300.930	4,770.521	2,139.598	2,166.642	3,542.067
325	      N13	6	63,590.004	4,720.292	2,483.183	2,342.851	4,415.099
326	      N14	6	61,445.465	4,770.657	2,381.554	2,125.824	5,034.614
327	      N15	6	63,325.875	4,856.927	2,064.065	2,488.668	4,895.916
328	      N16	6	61,819.512	4,660.891	2,405.838	1,990.322	4,373.157
329	      N17	6	69,424.461	5,035.337	2,503.438	2,580.702	4,620.030
330	      N18	6	65,745.773	4,892.394	2,168.538	2,254.435	3,790.340
331	      N19	6	69,017.055	5,197.328	1,949.670	2,484.549	5,608.140
332	      N20	6	72,120.250	4,734.893	2,551.070	2,571.533	2,523.483
333	      N21	6	74,091.461	5,175.459	2,702.719	3,393.149	4,729.035
334	      N22	6	78,224.695	5,065.825	2,637.140	2,654.264	3,455.869
335	      N23	6	91,910.102	5,924.913	2,768.618	3,897.335	2,556.578
336	      N24	6	81,161.172	6,010.238	2,553.639	3,063.694	3,899.272
337	      O1	6	76,929.906	4,592.810	2,227.791	2,011.381	2,099.438
338	      O2	6	42,047.695	5,048.834	42,085.480	278,724.344	-1,923.023
339	      O3	6	43,336.824	5,355.296	43,387.754	269,645.500	-367.418
340	      O4	6	108,863.141	8,954.632	49,500.980	284,501.250	-1,150.760
341	      O5	6	94,547.750	15,254.449	58,126.539	319,013.969	-499.412
342	      O6	6	89,147.125	16,164.060	64,302.379	330,475.062	-1,262.322
343	      O7	6	86,177.539	15,331.603	59,458.457	302,487.062	-806.883
344	      O8	6	36,502.711	3,641.388	55,415.684	271,897.562	-1,436.429
345	      O9	6	37,568.023	4,012.256	54,246.141	259,722.562	-1,276.345
346	      O10	6	65,617.492	6,699.441	62,702.016	289,949.875	-554.035
347	      O11	6	38,616.219	5,042.546	58,606.391	272,373.594	-904.697
348	      O12	6	38,682.551	4,725.365	57,241.945	263,093.875	-706.691
349	      O13	6	42,073.855	5,012.114	59,495.805	272,168.812	392.481
350	      O14	6	105,777.062	16,894.539	65,577.781	298,746.344	502.677
351	      O15	6	84,572.492	14,446.345	57,835.582	269,041.656	-472.236
352	      O16	6	101,615.023	16,528.695	55,028.387	261,914.266	-837.154
353	      O17	6	36,908.820	3,292.836	53,299.875	261,765.672	-795.244
354	      O18	6	40,725.191	4,280.409	56,041.672	284,037.469	-676.995
355	      O19	6	34,586.750	3,651.974	53,422.301	285,439.594	-932.315
356	      O20	6	80,831.961	5,941.785	2,507.211	3,346.397	5,993.561
357	      O21	6	77,390.891	5,488.595	2,381.855	3,118.693	5,330.055
358	      O22	6	82,652.727	5,670.884	2,852.171	3,119.667	4,174.050
359	      O23	6	86,093.734	5,474.643	3,284.567	3,747.833	1,657.727
360	      O24	6	83,282.875	5,363.056	2,223.566	2,686.435	2,747.670
361	      P1	6	88,781.219	5,288.313	2,462.162	2,262.195	613.092
362	      P2	6	40,848.953	5,167.185	40,976.625	282,984.156	-1,451.727
363	      P3	6	44,755.895	10,001.120	51,214.633	282,195.719	-1,653.255
364	      P4	6	42,533.430	5,192.576	50,431.641	310,352.844	-1,223.665
365	      P5	6	77,093.875	12,832.248	45,910.898	265,877.250	-1,373.649
366	      P6	6	58,244.746	9,644.064	50,192.559	281,729.750	-2,109.940
367	      P7	6	69,521.375	12,835.799	52,304.723	277,680.781	-1,864.416
368	      P8	6	38,311.488	4,037.459	59,030.355	304,541.625	-1,516.412
369	      P9	6	31,622.676	2,992.670	51,197.711	255,002.234	-1,636.090
370	      P10	6	36,797.438	3,814.610	60,475.977	296,977.750	-2,270.819
371	      P11	6	66,973.094	4,928.942	2,488.883	2,555.726	4,509.482
372	      P12	6	68,697.703	5,228.064	2,525.582	2,813.776	5,183.959
373	      P13	6	69,387.219	4,254.625	2,786.958	2,319.823	345.164
374	      P14	6	62,137.246	4,483.988	2,618.177	2,479.574	3,431.803
375	      P15	6	66,447.469	4,325.942	2,413.016	2,447.723	773.466
376	      P16	6	60,071.383	4,010.020	2,111.798	2,304.063	-739.362
377	      P17	6	71,074.227	4,606.486	2,706.535	2,613.790	852.322
378	      P18	6	76,751.953	5,212.616	2,585.856	2,412.561	1,803.598
379	      P19	6	76,206.445	5,112.196	2,454.091	2,652.460	2,435.890
380	      P20	6	87,436.094	6,095.769	2,918.938	3,754.844	3,121.024
381	      P21	6	88,433.781	6,323.402	3,297.908	3,408.042	4,360.071
382	      P22	6	89,148.172	5,880.452	3,042.782	3,479.456	4,963.475
383	      P23	6	104,754.867	6,593.021	3,195.565	3,944.323	1,458.387
384	      P24	6	94,485.086	6,944.216	3,069.756	4,238.564	4,122.320
1	      A1	7	69,144.461	3,997.619	1,569.117	1,494.200	-29.238
2	      A2	7	31,860.262	3,702.195	40,633.832	278,113.906	-3,978.367
3	      A3	7	95,300.180	7,933.689	44,331.219	278,978.438	-2,527.794
4	      A4	7	48,156.133	4,784.134	48,077.598	289,782.375	-2,893.777
5	      A5	7	79,131.023	13,355.718	47,117.617	271,147.062	-2,550.855
6	      A6	7	74,107.500	13,520.056	48,834.840	269,749.531	-2,085.314
7	      A7	7	76,250.883	13,458.523	49,853.332	261,919.219	-2,933.111
8	      A8	7	29,385.002	2,848.554	51,049.215	261,628.703	-4,265.195
9	      A9	7	428,057.000	26,199.801	61,838.215	267,782.500	-1,479.397
10	      A10	7	73,050.203	5,024.405	55,525.691	264,600.344	-3,324.737
11	      A11	7	39,024.000	4,428.604	55,228.957	264,910.719	-4,907.333
12	      A12	7	39,362.875	4,006.320	55,138.020	263,262.031	-5,481.217
13	      A13	7	42,252.031	4,603.313	55,499.500	266,483.594	-4,596.978
14	      A14	7	80,237.531	11,793.639	53,947.676	258,371.469	-3,084.668
15	      A15	7	64,432.953	10,795.171	53,016.465	260,005.203	-3,102.118
16	      A16	7	102,762.258	14,392.521	52,017.254	257,749.422	-2,452.208
17	      A17	7	37,286.012	4,052.703	50,478.973	257,366.953	-3,256.098
18	      A18	7	107,100.562	10,612.042	50,426.176	258,677.547	-2,727.084
19	      A19	7	52,819.973	4,259.990	49,032.301	268,205.219	-2,878.284
20	      A20	7	61,199.926	3,582.936	1,924.104	1,454.395	-1,190.599
21	      A21	7	77,795.617	5,348.686	2,459.301	2,632.075	2,739.205
22	      A22	7	72,067.562	4,042.468	2,301.323	2,173.073	-1,116.000
23	      A23	7	79,989.555	4,253.407	2,395.293	2,295.869	-1,753.593
24	      A24	7	79,171.680	3,974.145	1,847.891	1,803.198	-1,689.456
25	      B1	7	67,281.773	4,138.915	1,599.220	1,944.418	2,098.347
26	      B2	7	35,263.855	4,345.308	42,096.566	273,285.531	-2,948.808
27	      B3	7	43,281.250	4,972.916	49,547.898	303,850.375	-950.094
28	      B4	7	44,479.406	5,491.696	47,974.051	276,893.250	-1,729.416
29	      B5	7	132,996.859	14,552.986	48,674.445	264,108.750	-1,363.729
30	      B6	7	62,771.887	10,582.260	51,354.305	270,906.438	-589.588
31	      B7	7	109,405.992	16,488.354	52,360.293	262,149.531	-980.202
32	      B8	7	41,884.738	4,304.021	55,192.102	269,866.531	-899.358
33	      B9	7	32,379.441	3,256.794	55,827.148	265,094.750	-757.222
34	      B10	7	34,278.797	3,408.904	56,770.109	264,033.750	-1,324.722
35	      B11	7	62,588.027	4,556.509	2,148.480	2,122.256	3,140.411
36	      B12	7	60,963.434	4,086.001	2,366.809	2,934.075	1,415.757
37	      B13	7	67,966.656	5,461.679	2,334.950	3,765.089	6,216.246
38	      B14	7	59,653.699	4,387.870	2,428.150	2,556.308	4,270.483
39	      B15	7	58,341.086	4,179.033	1,583.149	1,756.516	3,086.517
40	      B16	7	60,020.359	4,470.556	2,112.962	1,882.710	4,156.005
41	      B17	7	68,695.266	4,292.135	2,037.834	1,898.256	1,609.538
42	      B18	7	62,413.914	4,364.799	2,079.375	1,823.705	2,483.806
43	      B19	7	63,360.086	3,967.975	2,147.344	1,434.131	1,642.882
44	      B20	7	33,467.734	4,430.950	59,426.547	331,248.875	-418.419
45	      B21	7	35,146.668	4,476.982	54,908.969	317,625.719	-1,324.031
46	      B22	7	33,754.617	3,752.062	54,435.500	336,352.062	-1,306.281
47	      B23	7	75,629.109	5,555.172	2,986.346	2,599.616	2,462.448
48	      B24	7	77,133.016	4,552.178	2,272.732	2,412.336	748.713
49	      C1	7	70,670.789	5,011.939	2,166.201	2,488.579	2,981.401
50	      C2	7	38,911.152	5,344.488	43,508.070	274,281.688	-1,803.431
51	      C3	7	37,767.477	4,978.741	46,132.238	274,093.156	-1,127.868
52	      C4	7	38,349.977	4,424.519	47,030.660	262,584.875	-932.331
53	      C5	7	69,618.102	12,532.907	50,041.594	264,775.031	-1,196.562
54	      C6	7	75,993.586	13,329.681	52,509.484	266,547.312	-1,252.521
55	      C7	7	81,361.500	13,933.261	54,924.277	265,253.000	-926.369
56	      C8	7	32,658.186	3,085.244	53,478.699	251,347.719	-908.743
57	      C9	7	30,169.377	3,420.575	54,919.883	251,869.672	-345.340
58	      C10	7	36,003.551	3,899.882	58,590.594	261,917.609	-560.564
59	      C11	7	35,624.789	4,546.760	60,069.262	264,932.344	-874.854
60	      C12	7	37,332.930	4,800.069	58,300.801	255,035.625	-983.874
61	      C13	7	38,957.324	4,849.423	57,847.504	251,269.969	-1,080.770
62	      C14	7	66,656.570	10,525.711	61,337.957	269,747.188	-636.085
63	      C15	7	68,608.375	10,774.062	56,575.090	252,614.859	-637.782
64	      C16	7	73,202.758	11,632.059	56,938.793	258,968.031	-846.686
65	      C17	7	74,035.117	6,174.676	55,655.246	259,602.516	-419.880
66	      C18	7	58,936.773	4,560.932	52,354.344	253,148.719	-601.553
67	      C19	7	31,650.977	3,271.425	51,259.977	257,881.641	-933.116
68	      C20	7	58,890.359	10,151.960	60,583.227	321,989.594	-1,153.963
69	      C21	7	36,877.359	2,708.755	1,496.766	143.402	2,625.289
70	      C22	7	62,881.984	10,203.379	62,869.156	370,478.906	-891.066
71	      C23	7	81,558.391	5,254.666	2,785.946	2,670.935	2,333.021
72	      C24	7	73,561.328	4,592.980	2,184.305	2,574.564	2,524.830
73	      D1	7	74,749.156	4,560.488	1,796.818	1,488.097	2,171.356
74	      D2	7	40,674.273	5,243.855	45,517.312	278,995.375	-2,170.858
75	      D3	7	42,875.387	5,857.145	47,319.879	270,649.188	-841.534
76	      D4	7	40,070.336	5,304.734	48,111.406	261,575.453	-1,047.160
77	      D5	7	73,945.891	12,920.231	50,246.957	258,464.578	-417.757
78	      D6	7	78,142.422	13,385.719	53,107.770	258,936.250	-260.345
79	      D7	7	78,008.617	12,894.550	56,586.457	265,690.531	-1,054.922
80	      D8	7	45,927.535	4,993.453	58,221.055	264,189.156	-209.590
81	      D9	7	32,349.389	3,346.147	56,908.914	251,856.156	-679.982
82	      D10	7	40,689.461	4,653.668	61,447.457	265,646.531	-807.820
83	      D11	7	61,605.352	4,570.948	1,984.150	2,158.461	3,399.748
84	      D12	7	63,713.844	4,695.268	2,300.946	2,552.740	5,155.177
85	      D13	7	73,127.086	4,711.555	2,954.283	2,851.700	2,131.166
86	      D14	7	59,287.371	4,533.428	2,596.105	2,029.449	2,694.724
87	      D15	7	60,917.176	4,701.030	2,338.008	2,572.172	3,914.087
88	      D16	7	61,223.395	4,167.497	2,165.846	1,864.907	4,065.042
89	      D17	7	72,386.602	4,748.325	2,856.398	2,594.220	2,749.148
90	      D18	7	64,393.992	4,172.472	2,728.181	2,043.166	3,018.983
91	      D19	7	66,178.797	4,791.561	2,341.870	2,284.405	4,228.480
92	      D20	7	29,661.283	3,108.503	62,396.523	321,794.219	-292.030
93	      D21	7	32,116.758	3,735.049	77,019.602	436,727.969	-630.629
94	      D22	7	32,624.234	3,374.294	59,676.426	343,249.875	-589.796
95	      D23	7	70,818.086	4,760.327	2,498.950	2,296.076	1,960.595
96	      D24	7	79,822.172	5,206.677	2,374.643	2,649.584	2,000.139
97	      E1	7	86,099.500	5,896.978	2,740.520	2,599.045	4,812.019
98	      E2	7	43,617.875	5,584.385	48,193.062	286,834.938	-1,211.312
99	      E3	7	42,754.453	5,150.452	48,025.133	270,910.469	-1,065.020
100	      E4	7	39,620.488	5,311.470	51,407.113	274,659.188	-293.714
101	      E5	7	79,617.242	13,831.112	54,310.609	273,009.469	-391.486
102	      E6	7	84,033.938	14,237.352	58,091.363	277,251.625	-518.679
103	      E7	7	86,783.320	15,067.315	56,472.793	258,082.906	-921.308
104	      E8	7	34,392.727	3,464.450	60,274.723	266,667.625	-399.278
105	      E9	7	35,748.035	3,576.439	63,746.789	274,645.500	-1,256.375
106	      E10	7	32,653.512	3,228.275	62,429.289	263,530.594	-1,661.722
107	      E11	7	46,217.754	5,397.079	64,616.219	265,585.094	-953.056
108	      E12	7	38,935.148	4,575.267	65,123.344	266,087.312	-1,105.901
109	      E13	7	40,725.715	4,708.584	63,036.324	258,356.344	-637.861
110	      E14	7	85,990.492	13,214.690	65,019.926	266,018.719	-1,632.333
111	      E15	7	77,892.430	11,706.190	63,489.938	266,125.969	-1,580.090
112	      E16	7	91,385.562	14,153.032	63,075.250	268,672.719	-1,182.344
113	      E17	7	39,491.441	4,031.729	60,646.969	265,630.031	-881.421
114	      E18	7	70,236.797	6,777.036	58,233.688	263,565.875	-981.352
115	      E19	7	35,265.855	3,081.790	55,848.398	265,353.375	-455.549
116	      E20	7	79,778.844	5,604.671	2,676.158	2,992.274	4,116.563
117	      E21	7	74,113.531	5,005.787	2,304.718	2,656.913	2,803.138
118	      E22	7	69,537.789	3,768.200	1,860.579	2,439.113	1,416.583
119	      E23	7	83,596.805	5,160.973	2,313.516	2,701.877	1,338.495
120	      E24	7	92,061.234	6,177.152	2,608.723	3,285.423	5,134.548
121	      F1	7	90,939.352	5,432.623	2,865.304	2,482.890	1,100.528
122	      F2	7	55,175.723	6,010.586	54,314.039	314,227.781	-71.968
123	      F3	7	43,396.309	5,831.934	49,379.074	273,142.031	-430.577
124	      F4	7	44,938.559	5,967.065	57,828.297	301,738.469	-793.708
125	      F5	7	86,222.898	15,396.533	56,246.379	276,663.000	-1,669.910
126	      F6	7	96,429.578	14,319.347	62,447.289	289,548.219	-1,877.651
127	      F7	7	82,100.641	12,917.565	61,878.262	278,322.125	-1,891.254
128	      F8	7	36,629.035	3,184.302	60,540.969	261,330.297	-1,663.005
129	      F9	7	34,713.535	3,458.265	61,523.457	258,888.719	-1,499.009
130	      F10	7	48,834.703	4,812.159	63,824.477	263,035.406	-718.766
131	      F11	7	69,049.133	5,044.273	2,685.543	2,059.344	3,823.678
132	      F12	7	55,507.711	4,060.915	1,514.384	1,812.261	4,169.184
133	      F13	7	63,283.258	5,095.359	2,457.436	3,414.075	6,972.562
134	      F14	7	63,262.461	4,239.737	2,438.293	1,915.853	2,313.778
135	      F15	7	94,232.078	6,716.079	3,865.166	4,006.178	5,068.656
136	      F16	7	62,482.109	4,424.750	2,684.860	2,821.354	3,708.284
137	      F17	7	63,806.508	4,315.227	2,648.606	2,636.038	1,582.265
138	      F18	7	69,407.172	4,599.031	2,395.018	2,875.186	2,420.256
139	      F19	7	98,408.531	6,538.335	3,658.662	3,812.449	2,933.776
140	      F20	7	83,331.102	6,209.416	2,014.724	3,646.647	7,309.889
141	      F21	7	84,067.461	6,526.928	3,020.731	4,378.137	6,905.541
142	      F22	7	82,178.172	5,817.659	3,052.162	3,414.078	4,192.713
143	      F23	7	98,877.570	7,655.816	3,272.943	4,623.052	8,072.965
144	      F24	7	98,540.703	6,477.400	3,180.284	4,170.000	6,355.396
145	      G1	7	79,473.812	4,983.961	2,475.073	2,108.110	2,741.312
146	      G2	7	42,212.676	5,196.230	47,891.934	277,200.188	-848.584
147	      G3	7	49,823.984	6,488.203	60,037.004	327,073.500	-677.780
148	      G4	7	42,740.227	4,804.241	52,905.754	271,940.312	-767.895
149	      G5	7	78,059.375	13,104.042	56,775.590	274,779.656	-1,387.397
150	      G6	7	77,760.852	12,260.836	57,952.895	267,004.094	-1,716.792
151	      G7	7	98,639.523	14,924.788	68,182.289	300,534.031	-1,687.677
152	      G8	7	42,721.840	5,158.646	66,056.672	279,926.875	-1,857.802
153	      G9	7	35,727.219	3,340.217	63,345.426	262,756.531	-1,174.431
154	      G10	7	40,167.121	4,597.696	67,405.562	273,714.875	-1,531.818
155	      G11	7	39,779.586	4,764.847	65,713.242	262,815.594	-1,365.213
156	      G12	7	39,724.602	5,420.230	64,947.148	256,021.859	-1,744.291
157	      G13	7	39,475.840	4,474.511	65,683.516	259,870.328	-2,032.167
158	      G14	7	75,454.812	11,406.948	66,564.883	263,710.375	-1,187.242
159	      G15	7	78,609.414	11,222.131	66,003.188	265,897.094	-1,851.029
160	      G16	7	82,817.203	11,949.419	65,916.719	269,230.406	-1,317.910
161	      G17	7	40,835.020	4,578.596	58,445.004	246,106.609	-544.496
162	      G18	7	39,705.523	3,652.047	62,652.941	274,225.812	-1,589.856
163	      G19	7	34,501.297	3,458.299	58,329.379	266,668.156	-1,476.653
164	      G20	7	80,771.453	6,548.995	2,812.801	3,904.072	6,963.320
165	      G21	7	77,750.680	6,388.460	2,785.192	4,229.392	8,150.444
166	      G22	7	95,235.648	8,640.512	3,249.578	5,867.608	13,739.991
167	      G23	7	96,408.258	8,180.377	3,018.845	5,001.409	14,973.034
168	      G24	7	99,922.992	7,550.577	3,353.354	3,967.536	6,790.971
169	      H1	7	80,599.336	4,889.564	2,411.191	2,169.387	1,883.678
170	      H2	7	44,989.453	5,510.890	47,901.586	274,699.250	-1,474.002
171	      H3	7	50,563.246	6,157.577	58,704.941	318,586.125	-1,291.869
172	      H4	7	42,291.652	4,871.125	51,598.785	264,007.594	-1,737.413
173	      H5	7	141,342.078	34,726.855	61,874.359	291,925.875	-1,638.766
174	      H6	7	109,963.875	17,000.490	66,435.188	304,065.344	-1,888.858
175	      H7	7	93,363.148	13,811.932	65,735.227	287,653.719	-1,886.217
176	      H8	7	50,178.617	4,991.016	63,816.840	268,717.625	-572.215
177	      H9	7	38,813.816	3,759.658	63,795.219	263,251.062	-1,330.447
178	      H10	7	38,353.258	3,688.873	63,905.676	257,311.953	-1,260.418
179	      H11	7	62,629.195	4,243.026	1,904.385	2,534.683	3,333.855
180	      H12	7	59,980.727	4,061.818	2,541.664	1,874.519	1,997.398
181	      H13	7	64,580.117	4,714.931	2,422.856	2,489.892	4,003.234
182	      H14	7	64,948.293	4,915.834	2,540.166	3,139.770	4,610.578
183	      H15	7	71,178.586	5,633.142	2,534.163	3,280.146	5,725.021
184	      H16	7	65,241.445	4,838.909	2,075.496	2,981.478	4,971.614
185	      H17	7	88,314.992	5,965.922	3,434.360	3,534.747	2,246.987
186	      H18	7	70,950.367	4,889.403	2,922.113	3,184.267	3,326.979
187	      H19	7	83,225.289	6,181.447	2,907.333	3,794.663	5,088.191
188	      H20	7	75,824.367	5,081.127	2,806.584	3,051.069	2,379.444
189	      H21	7	81,583.469	6,052.622	2,660.252	3,613.129	5,106.729
190	      H22	7	83,423.766	6,951.761	2,807.518	4,468.822	8,736.566
191	      H23	7	94,682.578	7,590.316	3,150.723	5,215.034	13,264.896
192	      H24	7	122,520.211	9,438.743	3,667.898	5,295.429	13,048.438
193	      I1	7	66,789.109	4,601.614	1,636.575	1,746.604	1,791.387
194	      I2	7	41,939.215	5,268.753	48,476.055	279,046.969	-1,440.301
195	      I3	7	38,022.977	4,889.409	48,882.816	263,670.281	-1,864.527
196	      I4	7	46,101.199	5,503.252	59,443.879	301,728.031	-2,037.941
197	      I5	7	88,634.047	14,426.682	68,187.109	329,955.406	-1,651.032
198	      I6	7	82,094.977	12,979.406	57,280.863	263,109.500	-1,519.403
199	      I7	7	99,829.922	14,974.729	60,596.734	263,988.562	-1,215.665
200	      I8	7	37,839.059	3,911.291	61,611.242	262,681.281	-1,035.994
201	      I9	7	36,362.543	4,003.237	66,635.703	274,647.469	-1,424.481
202	      I10	7	35,582.480	3,666.363	64,637.539	262,428.281	-1,917.112
203	      I11	7	51,530.180	5,943.906	66,101.258	261,658.891	3,711.790
204	      I12	7	38,638.598	4,772.016	66,249.703	261,864.625	-2,063.667
205	      I13	7	47,227.867	4,994.010	67,156.109	264,008.094	-1,749.198
206	      I14	7	76,672.039	10,767.031	67,008.062	264,596.344	-2,731.813
207	      I15	7	83,340.891	12,232.938	65,217.156	261,560.094	-2,586.991
208	      I16	7	82,641.500	12,097.094	66,598.969	273,302.062	-2,198.066
209	      I17	7	42,400.699	4,038.590	64,861.242	272,146.000	-1,890.012
210	      I18	7	39,932.035	3,890.802	62,073.250	271,516.688	-1,417.180
211	      I19	7	38,509.855	3,956.763	59,240.879	269,133.281	-1,258.903
212	      I20	7	84,532.570	5,689.850	3,073.340	3,449.462	1,998.148
213	      I21	7	75,343.266	5,396.200	2,806.550	2,833.307	2,830.475
214	      I22	7	84,354.984	6,637.290	2,869.105	3,785.089	5,134.697
215	      I23	7	103,676.453	8,186.633	3,212.360	4,638.811	7,287.626
216	      I24	7	93,943.250	7,009.654	2,701.639	4,042.575	6,859.802
217	      J1	7	70,262.734	4,491.759	1,887.253	1,686.668	2,435.876
218	      J2	7	43,460.672	6,376.034	49,123.137	284,409.562	-793.059
219	      J3	7	42,735.660	5,573.579	52,594.137	286,861.156	-924.054
220	      J4	7	50,857.871	6,308.929	65,050.988	334,615.875	-1,463.272
221	      J5	7	87,242.719	14,699.467	56,710.090	275,323.938	-1,076.215
222	      J6	7	83,324.648	13,710.616	59,857.969	276,491.000	-885.615
223	      J7	7	87,566.656	13,649.715	64,514.797	285,128.750	-322.320
224	      J8	7	38,220.562	3,901.076	63,504.406	271,018.156	-1,570.325
225	      J9	7	37,405.590	4,012.402	61,211.801	255,123.688	63.530
226	      J10	7	33,761.211	3,275.720	64,038.430	260,346.922	-1,202.799
227	      J11	7	66,012.578	4,412.574	2,363.564	2,147.737	2,210.335
228	      J12	7	62,631.273	4,418.117	2,267.416	2,140.731	3,820.293
229	      J13	7	59,948.508	3,950.751	2,050.389	2,374.664	1,615.350
230	      J14	7	64,255.789	4,530.379	2,830.971	3,079.105	4,219.577
231	      J15	7	68,340.914	4,396.118	2,897.225	3,029.305	1,513.349
232	      J16	7	70,642.984	4,930.235	2,508.222	3,366.926	3,457.055
233	      J17	7	64,278.387	4,303.581	2,482.217	2,937.374	2,742.860
234	      J18	7	89,609.562	6,241.867	3,568.385	3,667.581	1,869.688
235	      J19	7	73,785.984	5,743.458	2,589.265	3,412.717	5,314.810
236	      J20	7	73,061.023	4,679.864	2,386.060	3,037.200	2,136.411
237	      J21	7	72,104.930	4,687.027	2,525.725	3,194.238	3,229.387
238	      J22	7	80,957.648	5,456.364	2,620.337	3,477.583	2,685.704
239	      J23	7	84,913.297	5,827.386	2,782.922	3,716.601	4,213.137
240	      J24	7	105,691.945	7,230.224	3,355.619	4,021.617	4,802.544
241	      K1	7	79,278.648	5,254.423	2,209.121	2,131.292	3,472.575
242	      K2	7	43,379.957	5,009.328	49,464.305	290,359.938	-1,166.295
243	      K3	7	40,494.469	5,447.045	51,824.141	286,132.312	-1,271.566
244	      K4	7	54,023.688	6,882.645	65,469.891	337,459.875	-1,086.808
245	      K5	7	92,086.664	14,806.783	55,207.543	270,647.938	-1,272.655
246	      K6	7	115,074.312	17,039.986	72,726.273	335,589.531	-1,073.203
247	      K7	7	104,846.906	16,945.207	72,298.180	323,408.625	-2,050.457
248	      K8	7	38,073.875	3,755.343	64,229.992	277,949.344	-1,061.688
249	      K9	7	32,220.006	3,286.745	63,084.273	269,023.844	-872.718
250	      K10	7	37,047.141	3,550.295	63,167.832	262,423.750	-1,066.116
251	      K11	7	48,751.672	5,447.608	46,548.242	188,077.594	-1,517.832
252	      K12	7	43,523.215	5,295.785	70,035.234	282,791.062	-738.479
253	      K13	7	38,817.434	4,703.542	65,872.234	266,926.938	-1,852.160
254	      K14	7	86,705.844	12,853.645	65,253.793	265,337.438	-1,392.273
255	      K15	7	87,550.422	12,541.771	67,255.266	277,288.469	-1,916.333
256	      K16	7	82,353.562	12,506.354	65,002.312	274,380.938	-1,402.046
257	      K17	7	35,074.973	3,411.062	62,352.160	267,065.531	-1,538.253
258	      K18	7	38,491.965	3,787.698	61,870.613	275,544.656	-1,513.850
259	      K19	7	101,886.867	8,228.878	62,515.012	289,045.188	-1,269.572
260	      K20	7	75,430.219	5,550.416	2,410.115	3,180.064	5,546.359
261	      K21	7	71,210.766	4,911.777	2,544.965	3,312.737	4,077.448
262	      K22	7	76,999.078	4,988.072	2,255.055	3,992.494	4,692.232
263	      K23	7	88,369.789	6,590.254	2,991.383	3,497.300	4,787.829
264	      K24	7	100,773.078	6,328.248	2,917.204	3,620.225	3,115.657
265	      L1	7	78,590.867	5,091.813	2,429.627	2,108.355	1,125.631
266	      L2	7	45,097.660	6,051.731	46,947.164	278,019.062	-1,205.070
267	      L3	7	44,123.023	5,783.163	49,522.113	278,073.844	-997.477
268	      L4	7	48,236.742	6,487.837	61,509.406	324,269.406	-691.605
269	      L5	7	102,281.203	18,000.746	64,657.379	322,207.844	-1,346.404
270	      L6	7	88,415.875	14,287.850	62,881.922	298,978.281	-1,198.781
271	      L7	7	96,783.172	15,694.199	60,206.449	274,699.938	-336.419
272	      L8	7	36,245.531	3,713.836	60,045.992	266,219.344	-924.639
273	      L9	7	34,770.801	3,796.180	59,492.172	256,089.719	-1,430.393
274	      L10	7	35,304.062	3,945.177	61,448.949	259,939.641	-1,816.775
275	      L11	7	57,878.320	4,597.692	1,699.762	1,509.921	3,039.701
276	      L12	7	62,193.305	5,056.349	2,512.847	2,493.541	4,509.033
277	      L13	7	69,204.211	5,652.942	2,687.136	2,934.650	5,006.315
278	      L14	7	59,711.910	4,727.697	2,517.348	2,550.803	5,997.117
279	      L15	7	63,340.816	4,391.815	1,972.930	2,191.648	3,149.934
280	      L16	7	65,266.598	5,101.146	2,532.043	2,963.740	4,819.134
281	      L17	7	80,174.180	5,827.008	3,090.299	3,121.291	3,979.453
282	      L18	7	67,373.031	4,609.058	2,474.349	2,161.121	716.725
283	      L19	7	71,299.891	5,603.840	2,635.647	3,025.959	5,499.562
284	      L20	7	76,350.984	4,968.774	2,316.240	3,270.306	2,790.903
285	      L21	7	73,713.930	5,197.186	2,710.346	3,399.133	3,199.744
286	      L22	7	77,257.391	5,531.463	2,516.227	3,223.364	3,528.897
287	      L23	7	84,059.727	6,311.115	2,742.949	3,730.431	3,839.864
288	      L24	7	86,704.016	5,195.426	2,586.995	2,721.149	3,106.539
289	      M1	7	74,639.586	4,472.519	2,243.840	1,829.955	1,292.409
290	      M2	7	39,540.797	5,132.299	43,874.664	270,488.312	-1,213.346
291	      M3	7	43,039.629	5,704.367	47,849.055	276,868.719	-1,012.030
292	      M4	7	44,595.562	5,374.954	51,201.789	278,328.344	-641.680
293	      M5	7	90,084.633	15,896.851	57,250.875	295,774.219	-1,636.966
294	      M6	7	88,090.086	15,385.353	59,580.035	292,732.438	-903.510
295	      M7	7	127,564.922	19,044.035	64,624.855	302,000.594	-806.689
296	      M8	7	40,176.301	4,128.459	63,037.371	286,475.344	-532.021
297	      M9	7	33,506.828	3,432.443	59,705.211	264,258.281	-748.048
298	      M10	7	33,486.637	3,754.653	60,698.328	262,756.750	-744.028
299	      M11	7	39,684.500	5,092.472	62,968.395	269,210.156	-960.805
300	      M12	7	37,369.125	4,953.081	60,575.148	258,004.219	-1,315.629
301	      M13	7	40,987.824	5,341.476	62,378.820	264,738.062	-1,722.603
302	      M14	7	122,352.852	17,648.809	63,888.961	272,544.469	-1,214.637
303	      M15	7	87,071.055	14,214.227	63,058.469	272,053.938	-1,382.467
304	      M16	7	75,564.242	12,315.054	60,757.172	268,438.312	-944.988
305	      M17	7	44,650.824	4,706.232	59,953.285	271,153.969	-940.444
306	      M18	7	35,869.984	3,525.261	58,818.559	274,841.844	-572.186
307	      M19	7	33,949.184	3,670.832	55,133.180	269,923.250	-991.699
308	      M20	7	72,142.836	5,210.226	2,525.956	2,797.052	4,908.167
309	      M21	7	76,446.102	5,346.878	2,779.552	3,312.813	3,766.258
310	      M22	7	83,319.164	6,520.201	2,974.519	3,759.754	4,297.209
311	      M23	7	82,842.250	5,685.698	2,708.230	2,814.852	3,259.074
312	      M24	7	83,142.883	5,162.507	2,649.990	2,307.481	2,387.258
313	      N1	7	72,037.781	4,413.723	2,341.610	2,282.064	2,124.719
314	      N2	7	42,938.328	5,593.749	43,244.293	272,989.688	-1,365.946
315	      N3	7	39,409.426	5,033.380	47,277.816	281,103.656	-640.855
316	      N4	7	45,409.000	5,697.455	50,786.461	284,565.844	-32.731
317	      N5	7	82,170.023	14,943.648	51,286.125	272,114.812	-609.320
318	      N6	7	80,466.477	13,907.531	54,915.840	277,830.250	-576.998
319	      N7	7	90,372.484	15,539.807	60,363.238	292,987.719	-500.849
320	      N8	7	38,787.926	4,025.388	56,174.125	263,309.688	-112.644
321	      N9	7	35,484.180	3,710.026	56,747.973	258,132.516	-201.857
322	      N10	7	39,086.715	4,276.366	56,331.984	250,939.172	-443.490
323	      N11	7	64,694.012	5,061.197	2,531.621	2,372.265	5,806.819
324	      N12	7	62,807.621	4,334.742	2,231.891	2,340.627	3,600.494
325	      N13	7	64,307.637	5,026.674	2,389.082	2,068.676	4,164.241
326	      N14	7	61,499.461	4,492.873	2,270.298	2,005.943	5,225.807
327	      N15	7	63,924.570	4,652.808	2,113.052	2,178.135	4,611.587
328	      N16	7	62,507.691	4,593.562	2,619.341	2,015.300	4,015.375
329	      N17	7	69,167.359	5,072.284	2,574.062	2,747.237	4,585.432
330	      N18	7	67,804.203	4,460.780	2,423.355	2,268.658	3,964.028
331	      N19	7	68,939.039	4,951.117	2,236.840	2,264.162	5,558.245
332	      N20	7	72,228.508	5,048.315	2,537.288	2,527.304	2,564.846
333	      N21	7	74,874.172	5,462.905	2,746.619	2,957.269	4,717.387
334	      N22	7	77,822.578	5,113.157	2,882.936	2,566.111	2,685.356
335	      N23	7	90,423.992	5,918.464	2,909.481	3,823.654	2,808.594
336	      N24	7	81,458.250	5,842.106	2,675.408	3,043.083	3,488.629
337	      O1	7	76,473.461	4,787.150	2,062.651	2,336.378	2,269.726
338	      O2	7	42,288.305	5,026.931	42,043.793	277,019.812	-1,946.967
339	      O3	7	44,053.348	5,361.222	43,443.273	268,387.594	26.431
340	      O4	7	107,946.367	8,717.074	49,183.938	282,734.469	-1,007.242
341	      O5	7	97,795.828	16,148.284	57,604.285	314,416.750	-300.265
342	      O6	7	92,429.375	16,939.238	63,531.711	327,533.562	-935.661
343	      O7	7	88,091.219	15,747.064	59,393.176	300,561.500	-908.943
344	      O8	7	36,536.082	3,580.458	54,599.965	267,359.688	-1,437.538
345	      O9	7	37,425.500	4,081.116	54,074.555	257,824.531	-1,707.374
346	      O10	7	66,238.211	6,821.245	62,002.523	288,563.281	-888.049
347	      O11	7	38,525.152	4,845.737	58,446.340	271,183.906	-1,135.911
348	      O12	7	37,649.234	4,623.207	57,267.707	261,100.625	-556.058
349	      O13	7	42,106.219	5,245.817	59,296.766	270,214.250	475.063
350	      O14	7	107,462.453	16,611.201	64,679.734	296,078.594	508.485
351	      O15	7	85,864.664	14,872.688	57,761.902	266,941.656	-535.832
352	      O16	7	104,550.938	16,977.998	54,882.543	260,004.844	-1,116.848
353	      O17	7	35,841.438	3,408.279	53,580.867	260,650.375	-1,204.597
354	      O18	7	40,981.965	4,165.249	55,950.930	283,108.281	-590.394
355	      O19	7	35,019.680	3,545.157	52,575.832	279,946.438	-873.965
356	      O20	7	80,271.281	5,954.446	2,457.513	3,502.546	6,023.348
357	      O21	7	77,067.977	5,912.438	2,331.421	3,197.014	5,367.378
358	      O22	7	82,218.969	5,572.900	2,743.867	2,986.147	3,873.714
359	      O23	7	86,635.453	5,371.271	3,345.349	3,331.602	1,358.806
360	      O24	7	83,644.070	5,259.575	2,501.643	2,351.094	2,453.155
361	      P1	7	90,349.633	5,067.965	2,435.582	2,069.323	415.486
362	      P2	7	40,789.316	4,973.537	40,582.117	279,613.531	-1,590.809
363	      P3	7	45,467.020	9,602.731	50,585.699	280,885.344	-1,891.861
364	      P4	7	42,430.984	5,480.021	50,223.684	305,189.531	-947.833
365	      P5	7	80,240.461	13,712.489	45,652.598	261,925.625	-1,308.637
366	      P6	7	59,698.594	10,464.627	49,808.930	276,803.812	-1,976.650
367	      P7	7	72,129.484	13,054.468	51,544.742	273,144.469	-1,829.535
368	      P8	7	37,063.902	3,988.919	59,280.887	303,588.375	-1,545.268
369	      P9	7	31,684.148	2,786.541	51,345.051	254,864.750	-1,772.661
370	      P10	7	35,959.266	3,481.419	59,626.691	292,126.875	-2,007.616
371	      P11	7	67,905.039	5,133.973	2,378.179	2,821.747	4,926.390
372	      P12	7	70,402.438	5,230.408	2,441.606	2,857.739	5,703.727
373	      P13	7	67,646.023	4,480.246	2,956.324	2,423.202	766.083
374	      P14	7	62,048.926	4,541.481	2,394.900	2,448.503	3,630.086
375	      P15	7	65,675.641	4,412.539	2,403.394	2,510.263	1,374.064
376	      P16	7	59,681.879	3,880.646	2,163.789	2,058.562	-66.818
377	      P17	7	70,652.086	4,676.865	2,802.413	2,657.879	703.307
378	      P18	7	76,877.188	5,219.497	2,470.107	2,575.244	2,546.511
379	      P19	7	75,365.375	5,101.195	2,316.027	2,513.477	2,638.224
380	      P20	7	88,026.820	5,901.660	3,240.780	3,876.206	3,580.357
381	      P21	7	88,489.516	6,398.992	3,132.273	3,514.762	3,822.357
382	      P22	7	88,657.867	6,163.958	2,881.385	3,298.271	5,010.434
383	      P23	7	105,226.609	6,663.163	3,431.606	3,589.313	1,472.684
384	      P24	7	96,418.664	7,212.802	3,264.855	4,387.032	4,621.034
1	      A1	8	69,999.859	4,136.116	1,708.106	1,431.659	191.700
2	      A2	8	33,045.160	3,595.472	40,050.195	274,389.969	-3,515.364
3	      A3	8	95,784.320	8,214.566	44,328.391	278,720.125	-2,485.820
4	      A4	8	49,236.785	4,585.270	47,384.453	286,200.344	-2,830.922
5	      A5	8	79,603.266	13,701.684	46,995.191	271,029.438	-2,494.215
6	      A6	8	76,680.930	13,314.788	48,847.359	269,801.719	-2,287.756
7	      A7	8	76,859.703	13,415.371	49,586.039	262,026.422	-2,844.530
8	      A8	8	29,173.406	2,681.992	50,737.836	261,148.234	-4,690.691
9	      A9	8	424,305.188	25,895.459	61,926.887	267,359.062	-1,268.350
10	      A10	8	74,130.641	5,040.264	55,334.477	264,424.656	-3,444.493
11	      A11	8	39,336.250	4,259.810	54,796.047	264,535.438	-4,594.020
12	      A12	8	39,900.492	3,873.162	54,666.719	261,997.844	-4,959.203
13	      A13	8	43,311.703	4,005.517	55,461.301	266,326.344	-4,954.562
14	      A14	8	82,598.695	12,251.068	53,486.164	256,170.203	-3,180.693
15	      A15	8	66,861.758	11,255.056	52,956.207	259,425.703	-3,157.584
16	      A16	8	104,111.898	14,519.598	51,898.414	257,605.516	-2,581.367
17	      A17	8	37,001.504	4,076.223	50,632.426	257,433.375	-3,134.285
18	      A18	8	107,652.992	10,322.911	50,132.277	258,062.703	-2,661.681
19	      A19	8	54,975.910	4,285.119	48,104.680	264,494.312	-2,522.585
20	      A20	8	61,727.883	3,327.972	1,741.149	1,452.126	-1,167.998
21	      A21	8	78,924.727	5,285.665	2,439.601	2,759.813	2,413.517
22	      A22	8	73,873.188	3,975.009	2,194.404	2,234.385	-1,032.660
23	      A23	8	81,763.945	4,578.202	2,342.364	2,517.119	-1,669.715
24	      A24	8	80,379.312	4,137.480	2,111.142	1,504.266	-1,748.518
25	      B1	8	68,630.469	4,123.029	1,490.005	1,904.929	2,299.622
26	      B2	8	35,226.844	4,275.401	41,721.996	273,159.625	-3,028.301
27	      B3	8	42,939.918	5,258.851	49,003.820	300,189.031	-875.706
28	      B4	8	44,886.289	5,751.231	47,726.836	275,693.250	-1,458.561
29	      B5	8	134,101.219	14,989.697	48,401.531	264,094.688	-1,507.065
30	      B6	8	65,901.562	11,379.439	50,487.320	267,336.656	-574.194
31	      B7	8	111,836.688	17,196.803	51,864.234	260,966.812	-601.212
32	      B8	8	40,649.695	4,014.691	54,608.215	268,155.875	-477.663
33	      B9	8	33,420.039	3,466.561	55,888.902	265,098.719	-426.052
34	      B10	8	34,538.211	3,475.222	56,633.934	263,700.719	-1,399.466
35	      B11	8	62,663.012	4,183.293	2,208.005	1,894.602	3,371.404
36	      B12	8	61,497.109	4,078.434	2,198.484	2,907.820	1,501.990
37	      B13	8	69,195.773	5,537.973	2,520.278	3,748.598	6,602.113
38	      B14	8	60,722.172	4,518.757	2,427.042	2,518.276	4,717.801
39	      B15	8	59,926.066	4,544.351	1,761.837	1,521.544	3,502.273
40	      B16	8	59,964.848	4,280.166	2,239.452	1,949.026	4,259.013
41	      B17	8	68,274.930	4,468.215	2,201.610	1,927.015	1,870.494
42	      B18	8	61,921.852	4,328.245	2,244.062	2,007.504	2,417.280
43	      B19	8	63,398.105	4,672.567	2,207.484	1,786.505	2,107.748
44	      B20	8	34,901.836	4,346.782	58,583.301	324,391.438	-454.990
45	      B21	8	34,433.559	4,230.762	53,783.809	310,800.625	-870.981
46	      B22	8	35,055.090	3,589.456	53,641.219	332,362.406	-1,429.080
47	      B23	8	75,659.180	5,228.355	2,820.073	2,768.282	2,879.473
48	      B24	8	76,570.711	4,257.868	2,174.567	2,361.007	1,238.981
49	      C1	8	72,118.625	4,630.909	2,148.760	2,131.771	2,823.685
50	      C2	8	38,231.594	5,674.073	43,386.348	273,782.000	-1,621.943
51	      C3	8	38,655.094	5,019.016	45,913.117	273,252.688	-938.952
52	      C4	8	37,935.312	4,643.881	46,627.469	262,218.719	-1,041.178
53	      C5	8	71,008.758	12,469.643	49,995.988	265,172.125	-865.221
54	      C6	8	76,523.453	12,935.880	52,303.016	266,697.500	-1,151.777
55	      C7	8	80,633.141	14,232.023	54,613.148	265,209.000	-645.920
56	      C8	8	32,845.855	3,299.234	53,403.734	251,698.094	-1,168.406
57	      C9	8	30,865.816	3,358.752	54,491.305	252,157.109	-682.591
58	      C10	8	36,055.359	3,646.523	58,622.883	261,020.719	-861.999
59	      C11	8	36,428.074	4,647.601	59,988.723	265,177.594	-1,287.785
60	      C12	8	36,638.465	4,822.218	58,121.734	255,350.062	-836.627
61	      C13	8	37,704.559	4,637.914	57,151.152	250,708.688	-681.268
62	      C14	8	68,277.461	10,906.085	60,483.258	266,809.375	-1,102.785
63	      C15	8	68,619.914	10,797.076	56,385.734	252,382.281	-862.668
64	      C16	8	75,255.609	11,930.220	56,489.727	258,080.297	-933.477
65	      C17	8	74,351.055	6,371.400	55,569.176	260,047.891	-897.429
66	      C18	8	57,884.770	4,442.077	52,178.203	253,108.094	-751.492
67	      C19	8	31,509.594	3,264.540	51,040.297	257,550.219	-995.942
68	      C20	8	59,105.578	10,052.465	59,571.457	318,602.344	-1,483.184
69	      C21	8	36,206.750	2,755.381	1,187.503	186.557	2,650.346
70	      C22	8	64,608.188	10,134.645	61,536.672	364,049.281	-1,197.858
71	      C23	8	82,183.305	4,969.591	2,588.899	2,710.361	2,046.009
72	      C24	8	73,452.711	4,411.006	2,097.254	2,563.493	2,685.893
73	      D1	8	74,210.984	4,534.969	1,828.536	1,449.092	1,628.802
74	      D2	8	40,888.375	5,027.350	45,233.242	277,159.406	-1,918.797
75	      D3	8	42,112.750	5,917.195	46,535.270	269,790.250	-802.675
76	      D4	8	39,639.605	5,513.191	47,813.828	261,628.078	-1,235.409
77	      D5	8	73,767.570	13,044.120	49,905.094	258,672.609	-499.506
78	      D6	8	77,094.172	13,323.033	52,990.133	259,074.125	-166.285
79	      D7	8	78,633.172	12,959.292	56,195.586	265,751.938	-1,012.219
80	      D8	8	46,249.344	4,795.442	58,222.941	264,341.375	-603.237
81	      D9	8	32,881.098	3,376.050	56,716.703	252,376.281	-492.720
82	      D10	8	38,753.898	4,659.022	61,542.801	265,924.031	-847.365
83	      D11	8	61,245.910	4,344.375	1,800.110	2,024.683	3,270.613
84	      D12	8	61,215.410	4,527.605	2,312.807	2,629.963	5,024.025
85	      D13	8	71,720.797	4,663.786	2,927.265	2,625.114	1,771.697
86	      D14	8	60,292.895	4,220.578	2,180.071	1,994.428	3,398.879
87	      D15	8	61,238.598	4,764.875	2,364.602	2,432.533	4,152.083
88	      D16	8	60,658.727	4,539.244	2,397.518	2,026.568	4,051.223
89	      D17	8	71,667.711	4,863.634	2,668.534	2,495.988	2,455.645
90	      D18	8	64,654.930	4,553.780	2,449.662	2,001.422	2,744.130
91	      D19	8	66,344.016	5,012.959	2,362.437	2,195.835	4,070.684
92	      D20	8	28,604.689	3,099.380	61,034.855	315,373.062	-713.928
93	      D21	8	31,171.176	3,603.618	76,242.844	431,983.469	-819.040
94	      D22	8	32,466.613	3,528.005	58,324.621	337,488.719	-708.785
95	      D23	8	71,289.336	4,636.741	2,332.917	2,173.493	2,013.942
96	      D24	8	80,260.609	5,362.738	2,470.430	2,807.160	1,856.440
97	      E1	8	86,592.617	6,029.671	2,807.124	2,604.906	4,745.289
98	      E2	8	43,863.570	5,624.884	48,005.793	287,076.250	-1,170.767
99	      E3	8	42,836.301	5,350.289	48,040.203	271,471.219	-911.382
100	      E4	8	40,141.461	5,145.814	51,325.781	274,554.000	-472.327
101	      E5	8	81,389.195	13,691.754	54,065.086	273,552.719	-438.788
102	      E6	8	84,583.289	14,265.993	57,809.266	277,373.906	-304.500
103	      E7	8	86,662.711	14,382.818	56,320.227	258,436.250	-960.347
104	      E8	8	35,169.328	3,637.180	60,246.504	267,396.562	-469.771
105	      E9	8	35,698.906	3,667.677	63,892.801	275,157.062	-1,060.975
106	      E10	8	33,024.965	3,669.243	62,060.465	263,631.156	-1,302.505
107	      E11	8	46,615.934	5,464.668	64,645.043	266,607.844	-899.606
108	      E12	8	39,245.273	4,580.967	64,753.008	264,287.000	-983.169
109	      E13	8	39,661.449	4,486.253	62,892.422	258,202.109	-1,070.878
110	      E14	8	87,108.820	13,169.043	64,937.609	266,070.500	-1,682.728
111	      E15	8	78,536.789	11,899.189	63,533.691	266,092.719	-1,147.319
112	      E16	8	92,147.227	14,465.910	63,105.129	268,736.906	-949.055
113	      E17	8	39,495.184	3,887.692	60,446.422	265,810.781	-1,175.415
114	      E18	8	71,219.594	6,534.231	58,214.879	263,985.000	-711.468
115	      E19	8	35,841.016	3,511.429	55,806.379	266,565.438	-736.636
116	      E20	8	80,098.422	5,846.560	2,677.079	3,149.732	4,006.232
117	      E21	8	75,466.211	4,724.099	2,552.460	2,872.065	2,654.353
118	      E22	8	71,464.008	4,243.985	1,999.038	2,512.235	1,109.317
119	      E23	8	82,715.945	5,720.738	2,784.370	2,645.949	1,371.730
120	      E24	8	93,122.094	6,423.482	2,943.466	3,391.876	5,389.620
121	      F1	8	90,993.648	5,793.739	2,753.188	2,230.059	1,332.874
122	      F2	8	54,481.684	6,266.012	53,707.414	314,417.781	508.204
123	      F3	8	43,324.645	5,836.977	49,221.836	272,933.469	-578.199
124	      F4	8	44,883.867	5,666.969	57,841.086	302,472.469	-647.423
125	      F5	8	86,746.578	15,420.496	56,336.043	276,791.812	-1,265.611
126	      F6	8	97,781.828	14,523.619	62,104.855	289,350.844	-1,571.557
127	      F7	8	83,470.594	12,701.644	61,975.934	279,276.250	-1,348.405
128	      F8	8	35,582.355	3,350.147	60,141.938	261,648.141	-1,532.030
129	      F9	8	34,437.555	3,476.561	61,590.492	259,757.938	-1,373.180
130	      F10	8	48,103.047	4,551.757	63,690.277	263,955.531	-533.626
131	      F11	8	68,783.008	4,805.956	2,703.699	2,126.909	4,145.048
132	      F12	8	56,329.824	3,934.594	1,490.572	2,018.658	4,429.679
133	      F13	8	64,369.160	5,542.511	2,363.177	3,459.072	7,428.505
134	      F14	8	63,958.461	4,528.881	2,358.007	2,071.072	2,534.328
135	      F15	8	93,576.578	6,519.838	3,720.740	4,227.388	5,045.279
136	      F16	8	63,088.137	4,623.265	2,491.327	2,945.895	3,527.685
137	      F17	8	62,380.773	4,091.325	2,380.721	2,926.483	1,638.809
138	      F18	8	69,095.609	4,573.378	2,288.351	2,756.231	2,198.423
139	      F19	8	98,956.180	6,431.049	3,761.808	3,922.659	2,849.396
140	      F20	8	83,069.008	6,619.899	1,784.234	4,149.305	8,388.170
141	      F21	8	83,075.195	6,673.141	3,030.460	4,329.075	7,831.301
142	      F22	8	83,706.594	6,061.750	3,031.330	3,567.589	4,296.904
143	      F23	8	99,266.453	7,572.464	3,132.771	4,808.322	8,842.229
144	      F24	8	99,130.805	7,030.622	3,136.848	4,239.391	6,076.464
145	      G1	8	80,144.195	4,889.833	2,355.189	1,911.359	2,789.256
146	      G2	8	42,165.211	5,266.504	47,562.094	275,602.250	-1,180.262
147	      G3	8	49,799.211	6,177.641	60,053.637	327,880.656	-842.300
148	      G4	8	41,996.121	4,853.865	52,871.781	271,934.281	-1,009.571
149	      G5	8	81,265.719	13,643.673	55,994.277	271,748.250	-1,363.059
150	      G6	8	78,874.008	12,544.832	57,731.605	266,761.219	-1,558.674
151	      G7	8	99,236.547	15,153.205	68,078.305	299,735.344	-1,801.372
152	      G8	8	44,546.023	5,158.366	65,550.117	280,157.531	-1,762.349
153	      G9	8	35,014.973	3,423.898	63,094.754	262,866.594	-1,791.708
154	      G10	8	40,121.254	4,841.854	67,405.594	273,972.531	-1,204.258
155	      G11	8	39,268.965	4,730.396	65,721.703	263,233.844	-1,678.905
156	      G12	8	40,555.855	5,133.311	64,761.586	255,678.875	-1,561.847
157	      G13	8	40,058.348	4,371.771	65,466.398	259,750.328	-1,850.563
158	      G14	8	76,754.492	11,406.229	66,030.977	261,475.250	-1,722.859
159	      G15	8	77,109.938	11,183.083	65,728.656	266,256.281	-2,338.768
160	      G16	8	83,576.094	12,221.035	65,471.477	269,318.031	-903.208
161	      G17	8	41,720.168	4,480.596	57,837.449	246,022.594	-844.364
162	      G18	8	39,572.309	3,518.607	62,260.453	274,095.375	-1,137.914
163	      G19	8	34,389.582	3,462.589	58,161.012	266,890.094	-1,058.021
164	      G20	8	81,250.062	6,654.408	2,938.733	3,669.931	7,490.627
165	      G21	8	78,134.898	6,318.667	2,657.570	4,119.377	8,690.946
166	      G22	8	95,671.156	8,443.319	3,341.942	5,864.221	14,112.044
167	      G23	8	96,070.875	8,575.605	3,156.364	5,522.115	15,286.468
168	      G24	8	98,942.562	7,680.223	3,360.562	4,195.173	7,062.356
169	      H1	8	81,140.828	5,503.613	2,340.839	2,114.707	2,294.976
170	      H2	8	44,874.570	5,750.182	47,503.117	273,710.062	-1,093.960
171	      H3	8	49,688.590	6,172.229	58,973.023	318,455.438	-1,311.897
172	      H4	8	41,234.801	5,022.158	51,536.293	264,213.750	-2,068.646
173	      H5	8	144,193.547	36,344.613	61,551.492	291,446.750	-1,834.840
174	      H6	8	109,123.445	16,837.715	66,466.078	304,793.156	-1,609.845
175	      H7	8	92,769.562	13,879.910	65,481.477	287,629.312	-2,115.022
176	      H8	8	50,164.785	5,004.326	63,697.551	269,106.938	-715.017
177	      H9	8	37,845.645	3,602.091	63,315.051	262,712.781	-1,282.784
178	      H10	8	38,470.348	3,613.546	63,697.699	257,062.156	-1,148.421
179	      H11	8	63,529.875	4,735.320	2,069.032	2,270.464	3,397.872
180	      H12	8	62,502.012	4,138.196	2,725.205	2,218.052	1,996.487
181	      H13	8	66,110.336	4,841.878	2,384.068	2,801.957	4,108.460
182	      H14	8	63,666.812	4,990.149	2,402.399	3,144.083	4,640.818
183	      H15	8	71,354.992	5,509.445	2,497.170	3,506.651	5,330.015
184	      H16	8	67,000.430	5,036.696	2,253.452	3,092.212	4,682.104
185	      H17	8	88,292.234	6,057.561	3,513.634	3,632.696	2,471.194
186	      H18	8	71,172.445	5,307.748	3,122.871	3,120.390	3,234.583
187	      H19	8	82,996.891	6,458.260	3,117.209	3,936.970	4,753.931
188	      H20	8	76,160.977	5,261.805	2,810.252	3,239.466	2,247.989
189	      H21	8	81,512.164	6,410.853	2,767.083	3,479.749	5,077.990
190	      H22	8	84,209.234	6,772.387	2,887.207	4,627.127	8,473.775
191	      H23	8	93,576.070	8,377.013	2,933.052	5,651.576	13,743.573
192	      H24	8	121,803.125	9,578.139	3,688.570	5,236.297	12,867.363
193	      I1	8	67,051.094	4,302.989	1,672.008	1,328.552	2,090.495
194	      I2	8	41,215.109	5,644.032	47,819.730	279,173.219	-1,402.371
195	      I3	8	36,790.414	5,002.858	48,932.102	263,760.375	-1,611.668
196	      I4	8	44,964.328	5,913.787	58,989.824	302,160.219	-2,021.805
197	      I5	8	88,395.477	14,570.432	68,031.203	329,362.875	-1,495.023
198	      I6	8	83,125.078	13,253.178	57,108.906	263,690.656	-1,683.035
199	      I7	8	100,619.695	14,969.537	60,470.035	264,128.406	-1,241.168
200	      I8	8	37,961.148	4,072.304	61,259.160	262,041.047	-934.430
201	      I9	8	36,111.887	3,894.153	66,284.312	275,111.094	-1,374.758
202	      I10	8	35,249.102	3,882.671	64,860.926	262,571.312	-2,094.495
203	      I11	8	52,782.230	6,343.374	66,010.422	262,257.031	3,288.149
204	      I12	8	38,534.730	4,794.039	65,948.406	261,379.547	-2,165.018
205	      I13	8	46,849.145	5,110.093	66,765.109	263,521.969	-1,959.847
206	      I14	8	78,450.000	11,371.169	65,891.352	262,075.203	-2,924.664
207	      I15	8	82,742.227	12,125.931	64,907.754	262,116.031	-2,846.792
208	      I16	8	84,673.445	12,331.373	66,247.836	272,508.688	-2,511.466
209	      I17	8	42,632.266	3,946.427	64,456.555	272,480.969	-1,927.996
210	      I18	8	40,368.660	4,039.535	61,797.020	271,232.750	-1,515.970
211	      I19	8	38,002.406	4,126.887	59,011.285	268,925.062	-1,238.115
212	      I20	8	84,655.047	5,796.814	2,927.824	3,730.535	1,780.141
213	      I21	8	76,711.836	5,097.599	2,820.479	3,405.519	3,167.796
214	      I22	8	85,516.570	6,667.951	2,861.016	3,777.454	5,177.858
215	      I23	8	104,897.789	8,292.738	3,388.885	4,581.486	6,979.259
216	      I24	8	94,997.500	7,677.542	2,371.224	3,919.407	7,006.499
217	      J1	8	71,707.125	4,925.609	1,959.209	1,673.760	2,013.019
218	      J2	8	43,460.020	6,035.386	48,852.559	284,925.344	-1,257.336
219	      J3	8	42,451.711	5,004.930	52,445.309	287,027.406	-1,038.943
220	      J4	8	49,632.730	6,076.452	65,266.270	334,851.062	-1,771.587
221	      J5	8	86,416.773	14,999.360	56,623.766	275,628.875	-1,264.613
222	      J6	8	83,564.328	13,629.160	59,545.566	276,596.000	-919.121
223	      J7	8	88,145.477	13,713.916	64,401.262	285,466.188	-678.469
224	      J8	8	37,890.359	3,647.782	63,244.156	271,360.906	-1,855.296
225	      J9	8	38,076.449	3,883.649	61,046.438	255,129.078	63.084
226	      J10	8	33,567.941	3,261.146	64,106.789	260,753.031	-993.320
227	      J11	8	66,324.305	4,498.359	2,415.573	1,944.918	2,219.395
228	      J12	8	63,568.008	4,429.196	2,160.934	2,093.068	4,087.394
229	      J13	8	60,864.539	3,943.289	2,044.568	2,330.924	1,992.235
230	      J14	8	62,416.582	4,588.980	2,584.370	2,709.053	3,601.296
231	      J15	8	67,851.258	4,283.567	2,827.930	2,908.710	741.990
232	      J16	8	70,926.172	5,149.625	2,691.675	3,528.580	3,619.235
233	      J17	8	65,095.547	4,147.827	2,530.640	2,879.517	2,627.575
234	      J18	8	90,728.852	6,129.143	3,668.694	3,583.493	2,466.584
235	      J19	8	73,985.500	5,610.259	2,557.802	3,670.093	5,556.796
236	      J20	8	73,105.008	4,729.684	2,515.287	3,070.152	1,899.614
237	      J21	8	72,043.609	4,717.484	2,536.258	3,161.985	2,789.152
238	      J22	8	81,102.828	5,500.087	2,572.807	3,222.670	2,745.135
239	      J23	8	84,110.812	6,169.521	2,860.634	3,524.590	4,622.288
240	      J24	8	108,006.297	7,398.473	3,352.680	3,841.765	4,813.382
241	      K1	8	80,060.391	5,151.579	2,096.973	2,300.074	3,613.804
242	      K2	8	43,589.633	5,204.961	48,984.098	288,476.062	-1,038.596
243	      K3	8	39,156.465	5,250.246	51,751.680	285,351.750	-1,040.525
244	      K4	8	54,429.102	6,707.068	65,341.355	338,571.469	-1,425.633
245	      K5	8	93,066.305	14,562.136	55,072.430	270,551.594	-1,415.183
246	      K6	8	115,714.203	17,025.463	72,232.141	335,586.469	-1,192.791
247	      K7	8	105,627.852	17,099.578	72,004.500	323,277.188	-1,550.610
248	      K8	8	37,611.641	3,465.191	63,547.309	275,642.500	-1,286.482
249	      K9	8	30,244.883	3,178.247	63,332.375	269,528.656	-570.947
250	      K10	8	36,833.914	3,641.949	63,178.855	262,762.031	-1,282.926
251	      K11	8	48,254.105	5,135.888	45,934.848	185,387.719	-944.572
252	      K12	8	42,177.898	5,257.093	69,524.414	282,548.781	-839.884
253	      K13	8	39,313.184	4,415.691	65,867.352	266,433.812	-1,951.145
254	      K14	8	87,098.453	12,848.492	65,443.512	265,453.188	-1,869.235
255	      K15	8	86,268.648	12,738.495	66,871.656	276,085.500	-2,399.251
256	      K16	8	83,758.258	12,664.367	64,860.871	273,784.594	-1,222.885
257	      K17	8	34,892.480	3,393.084	61,988.676	267,149.812	-1,148.613
258	      K18	8	37,456.785	4,029.940	61,831.793	275,898.625	-1,515.758
259	      K19	8	98,878.922	8,347.848	61,791.238	286,566.969	-1,295.199
260	      K20	8	75,950.727	5,421.441	2,558.190	3,613.247	6,386.556
261	      K21	8	70,682.062	4,934.886	2,747.105	3,710.043	4,101.292
262	      K22	8	77,089.078	5,515.501	2,517.893	3,831.770	4,189.755
263	      K23	8	88,143.469	6,494.450	3,098.593	3,661.820	4,763.013
264	      K24	8	99,269.523	6,139.827	3,337.942	3,629.773	3,505.855
265	      L1	8	78,157.406	4,928.514	2,196.408	2,134.936	1,412.721
266	      L2	8	43,686.672	6,436.401	46,509.020	278,270.250	-1,069.364
267	      L3	8	43,698.254	5,896.542	49,454.883	276,468.625	-812.119
268	      L4	8	47,980.727	6,420.790	61,278.414	324,939.906	-877.287
269	      L5	8	102,635.539	17,772.895	64,375.391	322,463.719	-1,250.783
270	      L6	8	90,358.258	14,569.081	62,625.480	298,252.688	-1,020.567
271	      L7	8	97,467.352	15,664.912	59,966.211	275,036.062	-550.618
272	      L8	8	36,622.602	3,489.598	59,745.832	266,258.625	-796.595
273	      L9	8	34,169.266	3,917.141	59,238.801	256,589.094	-1,358.529
274	      L10	8	34,516.711	3,720.494	61,355.863	260,250.562	-2,018.742
275	      L11	8	56,886.223	4,256.450	1,606.022	1,851.581	3,703.838
276	      L12	8	62,986.914	4,902.004	2,559.838	2,410.559	5,327.352
277	      L13	8	69,778.977	5,348.359	2,546.905	2,976.181	5,575.148
278	      L14	8	60,471.480	4,760.945	2,392.836	2,891.983	6,305.672
279	      L15	8	62,116.664	4,278.317	2,242.586	2,087.761	2,938.825
280	      L16	8	66,020.227	5,316.496	2,569.499	3,251.820	5,257.435
281	      L17	8	79,179.773	5,878.723	3,095.647	3,315.876	4,444.763
282	      L18	8	67,694.578	4,473.332	2,471.917	2,313.781	1,394.230
283	      L19	8	73,582.555	5,452.623	2,740.082	3,260.897	5,903.179
284	      L20	8	77,293.062	5,010.553	2,259.042	3,063.435	2,815.318
285	      L21	8	73,706.109	5,217.575	2,618.654	3,249.505	3,432.172
286	      L22	8	78,187.797	5,756.917	2,719.458	3,556.388	3,706.179
287	      L23	8	85,095.359	6,198.576	2,780.693	3,581.750	3,605.266
288	      L24	8	88,503.766	5,341.506	2,613.315	2,857.744	3,024.715
289	      M1	8	74,312.336	4,381.122	2,016.677	1,544.349	950.627
290	      M2	8	39,766.145	5,047.174	43,896.684	269,954.188	-859.565
291	      M3	8	43,932.922	5,793.093	47,703.324	277,274.938	-1,012.532
292	      M4	8	43,651.629	5,532.355	50,986.066	278,139.844	-733.152
293	      M5	8	91,321.242	16,249.700	57,317.820	295,928.906	-1,014.736
294	      M6	8	89,623.898	15,591.609	59,918.469	292,799.906	-682.917
295	      M7	8	127,985.039	19,221.562	64,469.469	302,372.000	-853.180
296	      M8	8	40,687.285	4,274.469	63,026.574	286,236.781	-550.680
297	      M9	8	33,780.855	3,844.079	59,316.414	263,492.812	-661.746
298	      M10	8	33,814.273	3,792.077	60,249.023	262,307.219	-540.839
299	      M11	8	39,929.043	5,070.543	62,692.535	269,114.406	-1,101.753
300	      M12	8	38,471.395	4,772.247	60,383.484	258,283.719	-1,017.373
301	      M13	8	40,574.379	5,229.051	62,300.312	265,298.312	-1,250.582
302	      M14	8	123,499.047	18,060.807	63,595.875	271,792.625	-1,144.154
303	      M15	8	86,460.320	14,024.055	62,627.266	272,483.688	-1,555.162
304	      M16	8	79,657.805	13,164.104	60,282.941	266,940.969	-1,004.688
305	      M17	8	45,196.285	4,543.465	59,430.355	271,506.344	-434.779
306	      M18	8	35,521.547	3,814.630	57,973.512	272,013.031	-184.342
307	      M19	8	34,383.805	3,606.030	54,991.293	270,372.125	-904.383
308	      M20	8	72,030.898	5,200.984	2,587.444	2,690.647	4,820.529
309	      M21	8	75,046.250	5,502.124	3,025.239	3,634.013	3,683.141
310	      M22	8	84,154.562	6,149.008	3,066.055	3,807.623	4,287.467
311	      M23	8	82,925.508	5,493.654	2,558.082	2,825.028	3,239.239
312	      M24	8	83,883.055	4,989.835	2,633.400	2,414.439	2,472.739
313	      N1	8	73,401.828	4,545.603	2,386.997	2,294.184	2,440.546
314	      N2	8	43,379.762	5,343.562	42,890.750	273,412.125	-1,257.850
315	      N3	8	40,541.641	5,006.710	46,558.770	276,942.219	-824.089
316	      N4	8	44,261.336	5,510.583	50,570.098	284,542.000	217.313
317	      N5	8	83,949.875	15,132.948	51,110.707	272,260.688	-658.503
318	      N6	8	82,584.016	14,644.557	54,533.324	278,058.906	-769.295
319	      N7	8	90,361.242	15,867.090	60,042.574	292,845.156	-337.653
320	      N8	8	38,682.109	3,915.462	55,749.168	263,304.594	-118.645
321	      N9	8	34,980.074	3,724.109	56,389.324	258,406.797	-134.240
322	      N10	8	38,708.020	4,242.046	56,014.363	251,508.266	-112.083
323	      N11	8	65,425.652	4,973.396	2,375.307	2,443.965	6,006.734
324	      N12	8	63,374.375	4,792.895	2,152.612	2,174.296	3,691.966
325	      N13	8	65,790.562	4,975.160	2,278.693	2,135.129	4,549.569
326	      N14	8	62,221.055	4,796.494	2,188.868	2,199.856	5,133.983
327	      N15	8	63,851.324	4,880.458	2,060.880	2,466.938	4,403.211
328	      N16	8	62,574.895	4,368.288	2,498.067	2,155.985	4,132.424
329	      N17	8	70,702.789	4,799.629	2,763.406	2,849.831	5,057.831
330	      N18	8	67,008.883	4,252.561	2,283.506	2,362.318	3,551.290
331	      N19	8	70,768.766	4,905.700	2,323.329	2,364.706	5,160.665
332	      N20	8	72,589.281	4,962.491	2,601.766	2,559.429	2,578.786
333	      N21	8	74,442.602	5,228.076	3,091.679	3,557.671	5,122.020
334	      N22	8	78,285.367	5,247.476	2,511.021	2,653.122	3,367.382
335	      N23	8	90,491.867	6,005.606	2,996.917	3,863.526	3,113.989
336	      N24	8	82,202.617	5,892.808	2,629.914	3,101.573	3,643.797
337	      O1	8	77,060.531	5,337.783	1,969.245	2,280.262	2,227.119
338	      O2	8	41,946.441	5,234.044	41,773.594	276,659.781	-2,022.847
339	      O3	8	43,802.379	5,592.268	42,986.445	268,485.375	-630.718
340	      O4	8	107,448.898	8,701.633	49,180.188	282,844.906	-1,227.586
341	      O5	8	101,781.430	16,968.979	57,335.102	313,943.125	-548.941
342	      O6	8	93,705.750	17,171.422	63,553.316	327,033.594	-1,243.212
343	      O7	8	88,454.148	16,132.025	59,226.082	301,691.969	-995.824
344	      O8	8	36,014.805	4,014.266	54,034.457	265,519.375	-1,780.731
345	      O9	8	36,356.547	4,158.354	53,743.805	258,411.625	-1,200.057
346	      O10	8	65,917.352	6,787.063	61,783.336	288,590.375	-321.868
347	      O11	8	37,909.359	5,244.101	58,361.891	270,764.719	-1,125.961
348	      O12	8	37,393.355	4,753.358	56,820.969	261,611.562	-828.926
349	      O13	8	41,375.773	5,299.300	58,905.023	270,397.562	200.840
350	      O14	8	109,372.820	17,324.686	64,703.160	295,849.375	678.063
351	      O15	8	87,723.953	15,527.195	57,328.375	266,864.250	-400.454
352	      O16	8	105,391.078	17,546.889	54,671.066	259,690.891	-1,174.232
353	      O17	8	36,243.730	3,729.269	53,467.797	261,585.562	-1,378.354
354	      O18	8	38,835.117	4,104.195	55,882.824	283,215.625	-591.718
355	      O19	8	35,397.680	3,835.977	52,020.848	277,692.688	-354.282
356	      O20	8	80,247.039	6,489.863	2,321.474	3,479.608	6,214.909
357	      O21	8	76,955.820	6,160.968	2,496.648	3,091.044	5,131.157
358	      O22	8	84,038.703	5,513.343	2,818.564	3,026.350	3,356.452
359	      O23	8	85,062.375	5,934.947	3,246.098	3,843.345	1,528.104
360	      O24	8	83,816.125	5,302.636	2,543.007	2,905.423	2,440.123
361	      P1	8	88,173.328	5,292.793	2,530.178	2,486.961	524.371
362	      P2	8	39,721.062	5,251.908	40,234.805	278,749.969	-1,838.188
363	      P3	8	44,607.320	9,117.037	50,284.230	281,081.688	-2,103.224
364	      P4	8	41,287.777	5,406.279	49,447.770	301,752.062	-794.892
365	      P5	8	82,205.781	14,357.831	45,195.766	261,412.328	-1,453.296
366	      P6	8	62,400.996	10,664.384	48,904.645	273,745.031	-2,032.827
367	      P7	8	75,090.906	14,383.992	50,673.285	270,290.188	-1,814.577
368	      P8	8	37,932.648	4,008.764	59,212.008	303,678.031	-1,433.301
369	      P9	8	31,419.141	2,652.232	50,998.770	255,570.516	-1,684.875
370	      P10	8	36,087.668	3,859.556	59,290.047	291,361.750	-2,508.498
371	      P11	8	67,433.000	5,068.818	2,659.429	2,922.000	5,107.659
372	      P12	8	69,585.422	5,418.437	2,400.203	2,987.009	5,868.689
373	      P13	8	69,839.781	4,956.136	2,877.424	2,599.858	698.573
374	      P14	8	62,860.098	4,950.229	2,540.227	2,601.348	3,352.058
375	      P15	8	66,857.203	4,400.604	2,615.107	2,661.287	1,054.027
376	      P16	8	60,862.891	4,282.618	2,133.704	2,376.498	-699.845
377	      P17	8	71,590.969	4,677.162	2,882.704	2,895.456	530.963
378	      P18	8	77,246.352	4,905.893	2,467.616	2,822.270	2,026.479
379	      P19	8	76,315.953	5,333.417	2,402.533	2,902.934	2,268.232
380	      P20	8	88,487.758	6,017.885	2,944.717	3,915.830	3,352.551
381	      P21	8	89,768.930	6,319.551	3,198.494	3,443.544	4,391.558
382	      P22	8	88,403.875	6,152.748	2,876.734	3,480.468	4,873.141
383	      P23	8	104,364.836	6,676.957	3,154.802	3,775.316	1,230.311
384	      P24	8	95,425.180	7,361.300	3,194.070	4,700.266	4,613.732
1	      A1	9	69,751.023	3,837.684	1,798.262	1,746.973	33.018
2	      A2	9	33,171.078	3,868.392	39,348.914	271,838.906	-3,720.469
3	      A3	9	95,233.938	8,089.023	43,947.383	278,847.344	-2,651.344
4	      A4	9	48,382.781	4,705.667	46,384.879	282,954.625	-3,118.622
5	      A5	9	79,789.836	13,605.169	46,662.586	271,576.500	-2,633.911
6	      A6	9	74,394.586	13,821.726	48,370.977	270,943.000	-2,599.646
7	      A7	9	76,599.727	13,609.694	49,472.258	262,435.938	-2,804.833
8	      A8	9	29,013.672	2,603.649	50,467.246	262,262.656	-4,664.875
9	      A9	9	422,233.219	25,661.406	61,169.121	267,871.594	-1,186.036
10	      A10	9	73,594.039	4,838.206	54,597.098	264,815.062	-3,753.031
11	      A11	9	39,674.121	4,137.303	54,661.203	265,165.656	-5,072.552
12	      A12	9	39,825.027	3,877.985	54,214.090	261,871.266	-5,247.896
13	      A13	9	41,962.363	4,146.882	55,234.328	266,821.688	-4,838.837
14	      A14	9	83,916.188	12,391.101	52,686.938	255,768.875	-3,111.871
15	      A15	9	67,744.484	10,883.215	52,361.527	260,000.297	-3,472.564
16	      A16	9	104,850.594	14,992.682	51,469.246	257,794.797	-2,689.979
17	      A17	9	37,125.711	3,782.025	49,974.547	257,520.469	-3,600.576
18	      A18	9	109,037.203	10,508.636	49,494.898	258,467.281	-3,056.229
19	      A19	9	55,591.098	4,560.080	47,256.699	262,443.656	-2,776.765
20	      A20	9	63,201.309	3,481.429	1,752.334	1,577.176	-1,175.130
21	      A21	9	79,030.898	4,926.008	2,440.333	2,698.599	1,986.280
22	      A22	9	74,941.898	3,814.589	2,063.690	2,278.318	-1,377.183
23	      A23	9	81,952.781	4,524.285	2,504.967	2,329.197	-1,917.508
24	      A24	9	80,646.633	4,139.993	2,066.773	1,876.595	-1,878.316
25	      B1	9	68,930.930	4,252.520	1,769.223	2,071.499	2,622.879
26	      B2	9	35,589.355	3,928.982	41,661.094	273,507.500	-3,101.969
27	      B3	9	44,362.242	5,100.315	48,069.719	297,172.781	-1,101.369
28	      B4	9	44,557.461	5,681.896	47,217.027	276,290.031	-1,638.428
29	      B5	9	133,393.906	14,406.899	47,966.109	264,971.688	-1,354.235
30	      B6	9	69,361.398	11,788.118	49,396.379	264,456.719	-935.351
31	      B7	9	112,818.906	16,896.334	51,388.156	261,339.234	-663.342
32	      B8	9	41,218.453	3,878.906	54,130.820	267,558.438	-426.760
33	      B9	9	32,777.164	3,036.740	55,437.824	265,661.438	-516.485
34	      B10	9	34,968.676	3,161.350	56,100.785	263,773.469	-1,637.934
35	      B11	9	64,196.027	4,412.201	2,049.726	2,220.773	3,463.956
36	      B12	9	60,579.645	3,958.793	2,285.667	3,086.767	1,696.299
37	      B13	9	68,509.266	5,605.439	2,411.675	3,642.522	6,922.954
38	      B14	9	60,899.902	4,644.631	2,438.510	2,647.365	4,441.266
39	      B15	9	59,499.473	4,034.523	1,503.215	1,595.356	3,291.908
40	      B16	9	60,425.371	4,379.402	2,062.363	1,838.529	4,166.263
41	      B17	9	69,385.805	3,988.491	2,250.412	2,000.696	1,791.410
42	      B18	9	62,121.520	4,013.276	2,237.129	1,942.746	2,111.449
43	      B19	9	64,180.598	4,323.520	1,977.795	1,786.849	2,093.232
44	      B20	9	33,877.926	4,095.408	57,018.352	319,239.875	-631.670
45	      B21	9	33,581.164	4,039.563	52,036.363	304,917.406	-1,219.099
46	      B22	9	33,403.555	3,780.060	52,391.961	328,187.469	-1,803.000
47	      B23	9	75,807.641	5,003.240	2,743.070	2,982.517	2,940.993
48	      B24	9	77,236.820	4,211.228	2,102.467	2,630.085	1,195.744
49	      C1	9	72,351.039	4,847.510	2,111.305	2,195.861	3,064.668
50	      C2	9	38,347.020	5,056.590	43,280.344	274,877.656	-1,672.816
51	      C3	9	37,795.113	5,174.087	46,036.152	274,616.344	-976.952
52	      C4	9	38,644.637	4,849.753	46,426.375	263,159.438	-1,157.996
53	      C5	9	69,895.453	12,414.568	49,621.344	265,827.188	-1,107.534
54	      C6	9	76,797.992	13,093.917	51,955.719	267,252.469	-1,321.821
55	      C7	9	81,362.219	14,010.221	54,120.324	265,759.594	-1,136.249
56	      C8	9	31,590.729	3,144.620	52,708.234	251,873.469	-1,036.704
57	      C9	9	30,982.656	3,072.490	54,527.477	252,979.828	-1,065.050
58	      C10	9	34,801.336	3,509.215	58,118.551	262,320.000	-765.763
59	      C11	9	35,872.051	4,667.763	59,800.379	265,880.094	-1,219.145
60	      C12	9	36,714.324	4,850.432	58,079.473	255,902.062	-933.035
61	      C13	9	38,605.215	4,840.911	56,978.945	251,149.969	-785.579
62	      C14	9	70,979.633	11,322.451	59,689.297	265,213.062	-1,184.431
63	      C15	9	69,610.383	10,983.887	56,055.832	252,605.953	-751.849
64	      C16	9	75,515.297	12,326.016	55,901.969	257,780.766	-1,001.651
65	      C17	9	74,401.836	6,019.588	54,913.469	260,734.031	-873.672
66	      C18	9	57,897.688	4,153.368	51,856.922	254,044.609	-529.972
67	      C19	9	31,798.078	3,140.525	50,727.816	257,960.828	-1,209.589
68	      C20	9	58,189.449	10,045.329	58,055.031	314,376.156	-1,084.381
69	      C21	9	35,428.438	2,349.921	1,128.893	133.828	2,143.419
70	      C22	9	63,769.895	10,626.942	60,254.309	358,478.062	-1,311.952
71	      C23	9	80,857.297	4,830.710	2,729.111	2,818.502	1,866.411
72	      C24	9	72,770.734	4,514.576	2,190.574	2,830.197	2,764.535
73	      D1	9	76,587.711	4,683.808	2,045.080	1,546.445	1,432.131
74	      D2	9	41,497.836	5,166.009	44,578.629	276,977.312	-2,105.128
75	      D3	9	44,313.512	5,392.588	46,372.527	269,494.062	-1,317.387
76	      D4	9	40,185.125	5,419.624	47,628.199	262,114.109	-1,764.608
77	      D5	9	75,458.578	13,429.935	49,604.758	259,401.328	-778.456
78	      D6	9	78,455.422	13,198.419	52,708.043	260,113.188	-555.599
79	      D7	9	79,910.484	13,139.717	55,915.883	266,095.719	-1,281.567
80	      D8	9	46,110.820	5,182.473	57,757.832	264,817.438	-594.637
81	      D9	9	32,661.188	3,310.627	56,648.523	252,725.766	-477.546
82	      D10	9	39,128.129	4,500.701	60,957.016	266,668.812	-781.966
83	      D11	9	62,448.871	4,342.379	1,979.683	2,049.493	3,077.657
84	      D12	9	63,192.664	4,740.616	2,277.182	2,876.831	4,853.561
85	      D13	9	73,631.094	4,670.750	3,005.399	2,694.997	1,767.162
86	      D14	9	60,549.812	4,550.686	2,276.719	2,201.162	3,219.250
87	      D15	9	63,397.746	4,888.557	2,461.269	2,575.095	4,206.513
88	      D16	9	62,010.176	4,567.991	2,444.858	1,813.570	4,002.975
89	      D17	9	72,049.719	4,756.784	2,784.635	2,555.133	1,991.695
90	      D18	9	65,421.375	4,559.482	2,540.958	1,845.160	2,629.550
91	      D19	9	66,203.523	4,840.302	2,333.582	2,127.445	3,742.552
92	      D20	9	28,294.975	3,337.442	59,796.332	310,183.094	-959.779
93	      D21	9	30,860.564	3,335.230	75,417.906	430,788.656	-958.621
94	      D22	9	32,094.941	3,311.273	57,019.969	331,932.312	-766.202
95	      D23	9	71,040.406	4,341.516	2,459.070	2,185.040	1,658.900
96	      D24	9	81,450.023	4,846.113	2,637.421	2,726.981	1,979.060
97	      E1	9	87,299.469	5,731.031	2,661.349	2,424.000	5,089.331
98	      E2	9	44,007.008	5,520.503	47,692.547	287,451.312	-1,127.719
99	      E3	9	41,820.160	5,332.730	47,864.258	272,256.969	-1,326.570
100	      E4	9	39,804.281	5,009.428	51,137.844	275,166.906	-676.573
101	      E5	9	80,414.406	13,382.087	54,199.191	273,801.531	-683.138
102	      E6	9	85,658.016	14,078.641	57,852.223	277,742.531	-301.720
103	      E7	9	85,768.305	14,429.668	55,813.703	259,291.359	-1,089.455
104	      E8	9	34,642.664	3,565.315	59,823.949	268,167.125	-734.175
105	      E9	9	34,764.008	3,468.283	63,442.441	275,834.094	-1,243.437
106	      E10	9	33,081.023	3,047.528	61,978.785	264,417.000	-1,210.900
107	      E11	9	45,183.098	5,488.366	63,913.480	267,278.500	-741.217
108	      E12	9	39,869.184	4,940.102	64,245.621	264,384.969	-878.195
109	      E13	9	39,521.820	4,304.583	62,574.266	258,961.984	-956.016
110	      E14	9	87,523.789	13,347.124	64,365.695	266,622.281	-1,908.770
111	      E15	9	77,590.312	11,723.452	62,947.918	266,582.625	-1,811.683
112	      E16	9	91,559.094	14,294.643	62,620.945	269,522.344	-890.289
113	      E17	9	39,507.137	3,921.465	59,985.941	266,476.938	-1,266.507
114	      E18	9	70,599.805	6,289.544	57,946.949	264,628.531	-1,011.762
115	      E19	9	35,443.609	3,391.360	55,605.395	267,081.312	-627.375
116	      E20	9	80,256.469	5,920.594	2,654.602	3,142.032	4,191.715
117	      E21	9	74,851.727	4,827.754	2,581.519	2,697.152	2,928.006
118	      E22	9	70,152.656	4,310.675	1,778.549	2,320.989	1,127.603
119	      E23	9	82,180.109	5,119.053	2,636.403	2,832.974	1,153.348
120	      E24	9	94,108.344	6,270.873	2,751.899	3,332.401	5,132.969
121	      F1	9	92,822.375	5,650.099	2,657.588	2,448.017	1,357.210
122	      F2	9	54,228.715	6,525.634	53,350.273	314,490.219	318.787
123	      F3	9	43,327.445	5,510.761	48,782.227	274,046.938	-592.247
124	      F4	9	44,501.312	5,747.653	57,617.414	303,171.875	-1,000.441
125	      F5	9	87,379.617	15,798.825	55,972.223	277,485.469	-1,163.397
126	      F6	9	98,293.008	14,872.804	61,749.160	290,162.594	-2,029.698
127	      F7	9	82,702.430	12,795.359	61,805.582	279,914.812	-1,508.288
128	      F8	9	35,984.234	2,918.364	59,812.680	262,180.656	-1,670.072
129	      F9	9	33,885.676	3,698.097	61,144.699	260,432.781	-1,185.002
130	      F10	9	48,028.020	4,764.954	63,209.840	264,142.188	-984.668
131	      F11	9	68,553.992	4,821.485	2,592.891	2,258.322	3,989.626
132	      F12	9	56,008.320	4,042.365	1,555.610	1,998.987	4,478.297
133	      F13	9	65,142.109	5,717.010	2,547.253	3,479.071	7,820.098
134	      F14	9	63,531.184	4,592.249	2,398.698	2,182.520	2,833.323
135	      F15	9	93,531.055	6,602.387	3,974.070	4,228.344	5,045.279
136	      F16	9	63,846.230	4,746.432	2,444.673	2,777.475	4,037.894
137	      F17	9	63,596.441	4,099.425	2,604.947	2,970.944	1,765.317
138	      F18	9	69,558.664	4,584.628	2,574.551	2,889.777	2,360.160
139	      F19	9	98,756.641	6,695.802	3,881.094	4,044.276	3,043.755
140	      F20	9	83,263.578	6,596.897	2,072.272	3,891.785	8,439.079
141	      F21	9	83,911.148	7,029.586	3,043.113	4,715.501	7,585.025
142	      F22	9	82,048.555	5,957.222	3,121.076	3,384.844	3,976.369
143	      F23	9	98,374.609	7,664.094	2,994.183	4,985.180	8,915.939
144	      F24	9	98,455.586	7,035.254	3,122.707	4,084.073	6,193.925
145	      G1	9	80,817.336	5,198.238	2,373.827	2,185.239	1,945.466
146	      G2	9	42,403.582	5,162.200	47,116.238	275,348.406	-1,164.930
147	      G3	9	49,699.461	6,215.511	59,797.582	328,507.750	-832.522
148	      G4	9	41,516.664	4,595.983	52,411.992	272,843.500	-1,458.280
149	      G5	9	83,584.273	13,893.011	55,196.121	270,605.281	-1,787.433
150	      G6	9	79,861.414	12,262.532	56,920.648	267,139.844	-2,135.651
151	      G7	9	100,575.023	14,956.688	67,419.266	300,124.250	-1,664.915
152	      G8	9	44,891.766	5,268.845	65,371.422	280,660.406	-2,189.889
153	      G9	9	35,849.211	3,371.167	62,805.770	263,375.156	-1,653.440
154	      G10	9	41,050.793	4,539.044	66,747.188	274,717.750	-1,489.531
155	      G11	9	39,403.820	4,544.714	65,068.875	263,976.438	-1,898.776
156	      G12	9	40,116.926	4,816.155	64,354.977	255,959.016	-1,324.717
157	      G13	9	40,012.777	4,346.231	64,882.113	260,128.469	-2,110.050
158	      G14	9	78,928.742	11,637.232	65,105.520	261,286.109	-1,808.247
159	      G15	9	78,169.523	11,363.584	65,495.949	267,313.938	-2,091.248
160	      G16	9	83,331.625	12,445.458	65,114.824	269,753.812	-908.665
161	      G17	9	42,664.895	4,644.285	57,719.031	246,101.516	-882.653
162	      G18	9	40,067.672	3,488.980	61,902.520	274,554.656	-1,602.846
163	      G19	9	34,335.012	3,317.960	57,387.066	267,591.250	-1,496.809
164	      G20	9	83,118.984	6,642.407	2,955.618	3,925.792	7,850.264
165	      G21	9	79,294.148	6,328.627	2,628.368	4,147.758	9,028.660
166	      G22	9	95,884.539	8,594.778	3,153.000	5,913.293	14,493.506
167	      G23	9	97,453.680	8,556.644	3,038.096	5,494.990	15,791.676
168	      G24	9	100,347.586	7,451.965	3,009.923	3,975.490	7,529.722
169	      H1	9	81,014.203	5,072.100	2,472.037	2,129.168	2,103.617
170	      H2	9	44,133.750	5,420.486	46,957.473	273,107.125	-1,279.495
171	      H3	9	49,636.625	6,156.511	58,671.199	319,128.656	-1,284.559
172	      H4	9	39,979.988	5,094.882	51,117.617	264,893.781	-1,613.069
173	      H5	9	145,258.031	37,116.344	61,573.754	292,222.781	-2,012.444
174	      H6	9	110,626.203	16,935.125	65,961.117	305,568.531	-1,984.091
175	      H7	9	93,947.727	14,229.774	65,012.027	288,489.062	-2,190.347
176	      H8	9	50,670.176	4,867.908	63,256.113	269,917.781	-854.535
177	      H9	9	38,189.234	3,753.957	62,885.047	263,959.500	-1,679.502
178	      H10	9	38,540.320	3,741.746	63,453.617	257,706.156	-1,107.332
179	      H11	9	64,254.758	4,853.964	2,098.636	2,507.235	3,196.534
180	      H12	9	58,927.309	4,011.576	2,374.486	1,982.755	1,752.613
181	      H13	9	65,785.352	4,864.982	2,415.757	3,077.144	4,110.452
182	      H14	9	65,167.250	5,016.858	2,354.437	3,393.344	4,896.718
183	      H15	9	72,314.531	5,908.108	2,588.707	3,580.434	5,765.933
184	      H16	9	66,801.133	4,941.204	2,222.631	3,280.040	4,960.062
185	      H17	9	88,239.727	6,070.668	3,527.810	3,937.961	2,363.895
186	      H18	9	71,012.266	5,119.184	3,085.341	3,355.082	2,990.265
187	      H19	9	84,026.516	6,499.356	3,121.441	4,085.396	5,218.959
188	      H20	9	75,976.406	5,165.915	2,686.306	3,231.779	2,132.442
189	      H21	9	83,000.711	6,412.751	2,805.903	3,660.792	5,402.526
190	      H22	9	84,536.992	6,761.303	2,913.662	4,978.470	8,705.062
191	      H23	9	93,007.086	7,899.179	2,969.550	5,362.691	13,310.833
192	      H24	9	121,430.391	10,012.984	3,807.105	5,260.183	13,239.937
193	      I1	9	67,165.055	4,737.157	1,780.999	1,478.797	1,954.207
194	      I2	9	41,918.062	5,456.805	47,624.152	279,792.125	-1,640.197
195	      I3	9	37,446.344	5,295.419	48,593.004	264,151.625	-1,866.357
196	      I4	9	45,275.559	5,759.482	58,826.605	302,628.969	-2,229.748
197	      I5	9	89,441.969	14,836.688	67,529.375	329,898.219	-1,999.997
198	      I6	9	82,599.883	13,219.916	56,496.180	264,038.875	-1,995.565
199	      I7	9	101,457.570	15,089.864	59,803.789	264,398.438	-1,251.916
200	      I8	9	36,922.430	3,858.163	60,988.082	262,413.750	-1,164.073
201	      I9	9	34,755.414	3,649.946	65,855.523	275,388.000	-1,213.353
202	      I10	9	35,084.141	3,683.813	64,278.988	263,278.000	-1,750.072
203	      I11	9	51,909.801	6,404.294	65,436.090	262,412.406	3,547.004
204	      I12	9	37,420.754	4,732.234	65,525.848	262,220.781	-2,056.306
205	      I13	9	47,063.094	5,374.655	66,347.781	263,767.969	-1,829.233
206	      I14	9	80,858.227	11,729.609	65,584.227	261,254.359	-2,963.531
207	      I15	9	83,420.227	12,115.985	64,384.176	262,288.562	-2,869.862
208	      I16	9	85,120.992	12,564.601	65,874.953	273,243.625	-2,413.453
209	      I17	9	42,127.000	3,947.138	64,196.008	273,207.469	-1,999.133
210	      I18	9	39,600.441	3,495.428	61,168.441	271,837.844	-1,442.883
211	      I19	9	37,594.480	3,985.744	58,781.801	269,382.281	-1,383.969
212	      I20	9	84,793.312	5,874.799	3,012.786	3,296.872	1,910.501
213	      I21	9	76,972.484	5,370.498	2,901.507	3,237.078	3,019.690
214	      I22	9	86,613.523	6,452.191	2,802.741	3,959.555	5,359.242
215	      I23	9	104,284.867	8,321.634	3,049.908	4,556.668	7,620.003
216	      I24	9	95,148.500	7,346.629	2,784.819	3,507.750	7,456.663
217	      J1	9	71,576.828	4,655.874	2,002.916	1,913.282	1,958.449
218	      J2	9	44,055.035	6,023.599	48,571.613	285,034.344	-1,147.149
219	      J3	9	41,708.383	5,637.786	52,425.180	287,812.219	-1,097.543
220	      J4	9	48,342.172	6,459.628	64,764.934	335,964.438	-1,385.831
221	      J5	9	87,204.586	14,823.562	56,197.113	276,512.844	-1,137.834
222	      J6	9	83,911.867	13,838.209	59,526.727	277,563.938	-1,036.036
223	      J7	9	87,304.695	13,674.663	64,025.180	286,444.406	-1,104.730
224	      J8	9	37,423.074	3,621.326	62,731.242	272,187.031	-1,437.463
225	      J9	9	37,937.027	4,017.085	60,972.375	256,081.062	231.187
226	      J10	9	33,142.137	3,397.473	63,538.789	261,692.469	-1,062.887
227	      J11	9	66,545.695	4,622.099	2,369.400	2,125.722	2,758.534
228	      J12	9	62,962.422	4,543.301	2,170.664	2,308.760	4,111.298
229	      J13	9	61,256.668	4,097.978	2,125.587	2,518.921	2,179.336
230	      J14	9	63,310.836	4,461.997	2,684.649	2,828.882	3,136.962
231	      J15	9	68,240.883	4,325.206	2,832.480	3,327.111	1,077.249
232	      J16	9	71,641.000	4,844.923	2,657.408	3,717.103	3,271.377
233	      J17	9	64,981.312	4,258.301	2,500.088	3,075.211	2,783.369
234	      J18	9	90,893.766	6,214.198	3,535.161	3,603.918	2,513.460
235	      J19	9	73,916.328	5,977.231	2,622.831	3,814.524	5,335.763
236	      J20	9	73,796.414	4,774.455	2,350.915	3,201.962	1,787.763
237	      J21	9	73,072.383	4,961.605	2,846.639	3,403.705	2,791.770
238	      J22	9	81,259.102	5,501.469	2,684.817	3,486.487	2,559.011
239	      J23	9	85,784.156	6,312.112	2,684.177	3,616.075	4,607.845
240	      J24	9	106,828.938	7,103.757	3,247.615	3,943.417	5,012.180
241	      K1	9	80,130.398	5,082.936	2,089.822	2,283.644	3,702.194
242	      K2	9	44,078.387	5,475.918	48,428.492	287,283.438	-735.301
243	      K3	9	38,585.191	5,501.635	51,155.496	286,658.469	-866.650
244	      K4	9	52,942.590	6,817.520	65,043.863	338,768.344	-760.954
245	      K5	9	93,112.680	15,024.176	54,388.133	270,434.312	-1,124.842
246	      K6	9	116,102.750	17,516.025	71,650.125	336,088.000	-703.006
247	      K7	9	106,810.242	17,345.949	71,620.539	323,633.562	-1,816.198
248	      K8	9	37,415.469	3,558.092	62,560.543	274,627.750	-1,319.311
249	      K9	9	30,512.352	3,501.988	62,942.105	270,713.188	-609.984
250	      K10	9	36,071.016	3,768.654	62,816.496	263,297.500	-969.414
251	      K11	9	47,881.992	5,319.424	45,040.684	182,935.141	-1,295.304
252	      K12	9	43,103.145	5,477.561	69,421.898	283,522.062	-455.835
253	      K13	9	39,457.238	4,718.305	65,312.129	266,981.438	-1,595.408
254	      K14	9	85,985.055	13,223.691	64,830.250	266,641.469	-1,456.813
255	      K15	9	88,301.219	13,074.491	66,409.109	275,817.094	-1,883.649
256	      K16	9	85,588.172	13,208.843	64,225.602	274,163.188	-762.445
257	      K17	9	35,393.605	3,612.988	61,659.535	267,528.250	-1,116.536
258	      K18	9	38,690.883	4,161.729	61,326.020	276,465.156	-1,599.654
259	      K19	9	99,138.305	8,637.114	61,357.305	286,064.375	-1,306.997
260	      K20	9	76,194.883	5,830.853	2,443.087	3,274.880	6,120.197
261	      K21	9	72,713.828	5,045.186	3,006.125	3,556.754	4,389.901
262	      K22	9	77,410.930	5,790.353	2,335.168	3,957.612	4,692.756
263	      K23	9	88,336.391	6,479.168	2,953.673	3,359.166	4,765.620
264	      K24	9	100,351.617	6,847.643	3,277.952	3,407.010	3,386.361
265	      L1	9	79,073.555	4,866.089	2,350.977	1,979.352	1,202.341
266	      L2	9	42,962.508	5,984.443	46,183.258	279,085.438	-1,715.504
267	      L3	9	44,060.902	5,830.070	48,709.809	276,235.000	-1,174.934
268	      L4	9	46,905.516	6,144.654	60,823.332	324,984.281	-1,117.979
269	      L5	9	102,397.648	17,889.988	63,734.520	323,950.812	-1,649.764
270	      L6	9	90,797.797	14,880.436	61,913.641	298,439.000	-1,624.532
271	      L7	9	97,738.070	15,410.455	59,741.777	276,113.156	-668.359
272	      L8	9	36,399.621	3,661.676	59,465.602	266,918.938	-932.128
273	      L9	9	34,702.469	3,503.621	59,053.297	257,013.531	-1,419.996
274	      L10	9	34,685.062	3,861.120	61,047.570	261,245.047	-1,734.256
275	      L11	9	57,803.312	4,205.131	1,996.386	1,876.494	3,573.474
276	      L12	9	62,921.590	4,810.988	2,430.209	2,689.767	5,154.367
277	      L13	9	70,285.047	5,596.135	2,622.736	3,282.606	5,494.603
278	      L14	9	60,650.465	4,806.068	2,269.071	2,721.082	6,300.997
279	      L15	9	63,176.852	4,685.348	2,211.879	2,273.020	2,900.916
280	      L16	9	67,369.203	5,219.770	2,428.249	3,275.126	5,392.412
281	      L17	9	79,840.766	5,948.743	3,131.343	3,216.512	4,135.349
282	      L18	9	67,441.188	4,519.100	2,416.113	2,241.187	1,005.488
283	      L19	9	72,586.562	5,795.271	2,615.342	3,589.806	6,405.113
284	      L20	9	76,479.359	5,317.838	2,424.286	3,227.914	2,581.336
285	      L21	9	73,340.203	5,017.409	2,665.666	3,482.866	2,756.625
286	      L22	9	77,085.203	5,716.298	2,579.297	3,564.360	3,441.189
287	      L23	9	83,689.281	6,159.180	2,614.166	3,722.709	3,433.254
288	      L24	9	87,780.133	5,209.130	2,407.943	3,285.530	2,897.987
289	      M1	9	75,776.883	4,609.317	2,333.700	2,024.522	1,380.707
290	      M2	9	39,807.070	5,165.008	43,459.645	269,946.906	-1,049.836
291	      M3	9	42,656.531	5,647.679	47,610.570	278,029.156	-1,134.379
292	      M4	9	44,088.469	5,767.281	50,841.160	278,947.062	-952.817
293	      M5	9	91,939.914	16,408.057	56,623.020	296,319.906	-1,376.009
294	      M6	9	89,449.969	15,578.074	59,389.070	292,994.781	-700.915
295	      M7	9	129,857.062	19,688.529	64,225.340	302,589.719	-799.855
296	      M8	9	39,756.438	4,338.316	62,516.707	287,253.656	-701.547
297	      M9	9	33,379.340	3,447.078	58,723.246	263,849.781	-236.514
298	      M10	9	33,877.750	3,822.676	59,933.887	262,671.844	-568.506
299	      M11	9	40,201.516	4,920.477	62,150.961	269,466.000	-635.909
300	      M12	9	36,812.707	4,624.538	60,009.945	259,157.000	-778.218
301	      M13	9	39,987.348	4,944.466	61,925.066	265,731.125	-1,345.195
302	      M14	9	125,409.602	18,109.957	63,337.180	272,167.469	-1,139.515
303	      M15	9	87,226.000	14,054.225	62,348.688	272,803.719	-1,780.387
304	      M16	9	81,857.648	13,213.971	59,753.523	266,874.906	-970.698
305	      M17	9	44,248.703	4,399.472	59,248.621	272,732.500	-694.164
306	      M18	9	36,098.926	3,540.377	57,144.504	271,194.875	-471.206
307	      M19	9	33,713.684	3,536.810	54,896.434	271,189.094	-672.656
308	      M20	9	72,259.977	5,512.031	2,510.154	2,666.176	5,300.697
309	      M21	9	76,454.148	5,517.701	2,993.214	3,585.510	3,920.786
310	      M22	9	83,462.414	6,329.133	2,899.088	3,533.687	4,872.079
311	      M23	9	82,955.883	5,558.890	2,694.888	3,001.682	3,304.563
312	      M24	9	84,616.289	5,174.783	2,636.892	2,374.555	2,361.588
313	      N1	9	72,609.422	4,790.084	2,302.351	2,409.724	2,474.173
314	      N2	9	42,435.789	6,022.910	42,627.820	273,749.500	-571.332
315	      N3	9	41,720.270	5,718.678	45,835.383	274,613.969	-451.551
316	      N4	9	44,571.164	5,938.887	50,058.902	284,999.156	-17.404
317	      N5	9	83,948.406	15,264.162	50,481.715	272,954.156	-614.843
318	      N6	9	84,126.969	14,633.397	54,304.242	278,197.094	-705.672
319	      N7	9	90,883.141	16,068.452	59,808.992	293,837.656	-394.570
320	      N8	9	39,386.191	4,121.306	55,508.922	264,412.969	44.920
321	      N9	9	35,457.742	3,775.087	55,890.566	258,987.156	-388.520
322	      N10	9	38,973.977	4,204.353	55,842.000	251,832.156	-106.228
323	      N11	9	64,963.641	5,122.454	2,617.834	2,299.473	5,918.015
324	      N12	9	63,683.902	4,736.903	2,188.158	2,267.643	4,058.347
325	      N13	9	65,445.516	4,980.837	2,462.340	2,420.933	4,754.908
326	      N14	9	62,394.754	4,787.476	2,027.639	1,960.835	5,495.584
327	      N15	9	64,100.027	4,976.866	2,262.229	2,492.492	4,626.336
328	      N16	9	62,905.320	4,881.178	2,304.114	1,912.778	4,347.295
329	      N17	9	69,998.141	5,220.773	2,735.064	2,409.051	4,790.175
330	      N18	9	68,431.516	4,690.707	2,149.846	2,547.574	3,775.365
331	      N19	9	71,269.336	5,311.610	1,936.068	2,441.168	5,402.417
332	      N20	9	72,644.547	4,955.799	2,562.460	2,765.132	2,805.281
333	      N21	9	75,415.594	5,818.672	2,898.511	3,258.191	5,242.670
334	      N22	9	79,069.461	5,423.274	2,764.852	2,922.633	3,112.315
335	      N23	9	92,891.203	5,934.659	2,936.911	4,099.882	2,779.237
336	      N24	9	83,055.070	5,881.597	2,480.852	3,185.115	3,711.256
337	      O1	9	76,593.797	4,899.225	2,063.179	2,593.524	1,770.082
338	      O2	9	42,198.480	5,040.552	41,675.988	277,722.750	-2,401.228
339	      O3	9	44,015.969	5,140.502	43,206.344	269,397.594	-29.053
340	      O4	9	106,870.688	8,756.260	48,879.957	283,344.344	-1,489.849
341	      O5	9	101,198.703	17,373.668	56,575.215	314,619.594	-611.069
342	      O6	9	96,427.141	17,538.848	62,622.855	326,664.156	-1,505.195
343	      O7	9	90,054.992	16,210.620	58,666.906	301,786.469	-1,142.803
344	      O8	9	36,421.996	3,782.217	53,416.297	265,096.875	-1,481.130
345	      O9	9	36,891.996	3,788.191	53,558.363	259,069.672	-1,273.960
346	      O10	9	65,680.352	6,617.917	61,428.750	289,099.969	-732.701
347	      O11	9	37,523.230	5,207.833	58,067.621	271,886.375	-1,204.961
348	      O12	9	38,091.152	4,691.811	56,764.512	261,831.891	-739.429
349	      O13	9	41,307.344	5,291.577	58,528.352	270,377.875	446.821
350	      O14	9	110,500.828	17,244.252	64,208.180	296,394.594	567.070
351	      O15	9	88,464.539	15,453.201	57,132.688	267,351.875	-328.199
352	      O16	9	106,350.531	17,105.320	54,401.496	260,227.625	-1,287.772
353	      O17	9	35,660.246	3,424.889	52,986.059	261,556.047	-1,110.733
354	      O18	9	39,211.395	4,024.515	55,661.816	284,300.188	-645.117
355	      O19	9	35,740.305	3,562.502	51,767.672	277,235.062	-612.383
356	      O20	9	80,135.172	5,987.534	2,542.175	3,761.650	6,705.846
357	      O21	9	77,031.109	5,686.870	2,359.663	3,025.505	5,404.269
358	      O22	9	82,292.062	5,751.719	2,852.887	3,001.234	3,972.173
359	      O23	9	85,270.031	5,857.634	3,363.219	3,564.284	1,472.358
360	      O24	9	84,404.812	5,403.716	2,409.832	2,788.833	3,129.326
361	      P1	9	89,759.391	5,586.519	2,340.765	2,413.213	395.346
362	      P2	9	40,609.527	5,476.203	40,009.805	279,097.844	-1,685.303
363	      P3	9	44,017.570	9,449.388	50,221.867	282,478.844	-1,953.219
364	      P4	9	41,438.320	5,645.318	48,863.480	298,778.031	-1,232.788
365	      P5	9	84,085.148	14,653.279	44,883.223	261,253.250	-1,307.999
366	      P6	9	65,540.352	11,977.535	48,137.184	270,647.688	-2,144.221
367	      P7	9	78,095.688	14,697.908	49,946.781	269,256.031	-2,139.041
368	      P8	9	38,530.840	3,914.971	58,656.480	304,963.375	-1,490.142
369	      P9	9	31,217.463	3,033.604	50,755.465	256,358.281	-1,972.457
370	      P10	9	35,404.270	3,796.953	58,617.270	290,891.875	-1,959.799
371	      P11	9	67,906.641	5,163.563	2,703.589	2,999.074	5,609.740
372	      P12	9	70,416.156	5,709.715	2,526.132	3,127.054	5,960.044
373	      P13	9	69,931.219	4,897.961	2,888.545	2,492.011	1,205.583
374	      P14	9	63,062.543	4,941.742	2,608.341	2,828.003	3,325.754
375	      P15	9	67,616.672	4,789.411	2,514.741	2,618.922	1,373.023
376	      P16	9	62,147.672	4,431.090	2,178.178	2,304.650	205.710
377	      P17	9	72,044.328	4,840.914	2,712.638	2,811.491	1,166.973
378	      P18	9	78,028.789	5,330.694	2,549.075	2,638.519	2,149.651
379	      P19	9	76,950.648	5,207.088	2,506.685	2,806.711	2,602.996
380	      P20	9	87,249.094	6,089.022	3,144.458	3,703.553	3,203.083
381	      P21	9	90,727.500	6,445.714	3,265.301	3,514.762	4,505.111
382	      P22	9	89,780.867	6,649.090	2,984.779	3,241.436	5,173.041
383	      P23	9	105,426.820	6,407.915	3,389.591	3,780.652	1,727.466
384	      P24	9	95,069.094	7,115.709	3,336.175	4,265.541	4,459.453
1	      A1	10	71,428.227	3,975.637	1,842.609	1,621.490	-100.380
2	      A2	10	34,725.250	4,155.217	39,350.266	268,376.531	-4,074.360
3	      A3	10	95,402.398	8,198.293	43,672.590	276,985.344	-2,721.105
4	      A4	10	48,951.891	4,860.291	45,700.887	278,436.031	-2,782.104
5	      A5	10	80,079.133	13,547.870	46,616.816	270,366.688	-2,342.613
6	      A6	10	75,443.586	13,651.770	48,368.051	269,628.219	-2,476.639
7	      A7	10	76,864.195	13,765.326	49,306.957	261,474.359	-2,964.313
8	      A8	10	29,551.291	2,793.101	50,470.023	260,549.328	-4,691.713
9	      A9	10	420,491.281	25,875.184	61,071.391	266,065.656	-1,776.897
10	      A10	10	72,116.180	5,171.913	54,427.531	263,464.406	-3,443.351
11	      A11	10	38,984.680	4,139.628	54,488.367	263,398.812	-4,486.095
12	      A12	10	39,920.547	4,324.081	54,144.996	260,078.469	-4,693.082
13	      A13	10	41,929.203	4,391.256	54,976.516	265,346.906	-4,967.136
14	      A14	10	85,196.453	12,816.986	52,335.902	253,585.625	-2,634.203
15	      A15	10	69,452.102	11,326.714	52,367.215	258,209.516	-3,195.537
16	      A16	10	105,981.133	15,121.708	51,373.586	256,455.078	-2,788.123
17	      A17	10	36,032.297	4,197.149	50,021.844	256,444.656	-3,217.116
18	      A18	10	107,997.992	11,216.765	49,587.965	257,308.828	-2,745.311
19	      A19	10	55,639.414	4,683.750	46,944.457	259,213.188	-3,103.840
20	      A20	10	63,999.336	3,476.310	1,751.912	1,719.193	-985.291
21	      A21	10	78,832.352	5,283.858	2,328.921	2,722.507	2,702.323
22	      A22	10	74,367.102	4,349.837	2,086.518	2,138.233	-1,158.415
23	      A23	10	80,157.844	4,831.264	2,369.060	2,363.290	-2,213.598
24	      A24	10	80,529.070	4,555.251	2,044.669	1,961.958	-1,504.282
25	      B1	10	67,967.117	4,312.737	1,637.963	1,802.329	2,636.323
26	      B2	10	34,587.395	4,381.172	41,546.391	271,631.125	-3,184.552
27	      B3	10	43,828.184	5,780.666	47,365.219	291,806.500	-1,144.313
28	      B4	10	43,793.438	6,038.981	47,344.098	274,277.188	-1,790.674
29	      B5	10	132,638.234	14,711.808	47,981.676	263,374.906	-1,425.733
30	      B6	10	71,186.797	12,793.542	48,902.281	259,041.375	-866.957
31	      B7	10	113,600.195	17,591.318	51,451.691	260,026.688	-546.318
32	      B8	10	40,570.145	4,106.707	53,793.359	266,388.062	-725.573
33	      B9	10	32,421.957	3,590.334	55,231.516	264,430.031	-887.581
34	      B10	10	33,211.965	3,461.221	55,937.273	262,410.688	-1,534.583
35	      B11	10	64,267.699	4,657.027	2,279.431	2,309.768	3,398.685
36	      B12	10	61,322.512	3,999.492	2,288.119	3,335.472	1,952.397
37	      B13	10	68,202.234	5,789.979	2,636.755	3,909.939	7,600.623
38	      B14	10	60,980.426	5,019.316	2,311.215	2,646.947	4,771.913
39	      B15	10	59,295.016	4,212.331	1,622.217	1,410.367	3,286.572
40	      B16	10	59,906.977	5,201.317	2,065.459	2,109.242	4,474.509
41	      B17	10	67,933.648	4,594.271	2,258.358	2,213.610	2,111.310
42	      B18	10	62,400.504	4,309.224	2,161.385	2,008.561	2,579.882
43	      B19	10	63,328.035	4,449.013	2,016.212	1,626.223	1,883.045
44	      B20	10	32,721.543	4,139.415	55,685.738	311,126.875	-567.468
45	      B21	10	33,930.664	4,411.002	51,052.922	296,918.188	-1,237.367
46	      B22	10	33,718.734	4,123.200	51,663.016	321,320.250	-1,842.140
47	      B23	10	76,065.406	5,274.841	2,733.614	2,853.839	2,490.090
48	      B24	10	76,470.477	4,412.997	2,372.634	2,358.158	1,191.537
49	      C1	10	73,179.867	4,925.583	2,016.377	2,224.255	3,385.690
50	      C2	10	38,671.480	5,542.958	43,029.371	272,842.625	-1,335.775
51	      C3	10	38,190.848	5,485.783	45,659.438	273,342.719	-826.710
52	      C4	10	37,571.016	4,855.336	46,436.090	261,649.469	-1,090.436
53	      C5	10	69,540.023	12,604.093	49,567.094	265,077.688	-1,087.721
54	      C6	10	75,989.758	13,414.473	52,082.008	265,777.312	-1,238.660
55	      C7	10	81,114.359	14,296.195	54,081.625	264,522.406	-874.623
56	      C8	10	33,144.465	3,165.779	52,823.555	251,079.734	-1,147.695
57	      C9	10	30,580.504	3,059.666	54,336.582	251,962.797	-641.317
58	      C10	10	33,938.383	3,779.432	57,972.398	260,739.141	-296.647
59	      C11	10	35,591.992	4,592.282	59,459.859	264,409.031	-959.837
60	      C12	10	36,390.590	4,822.470	57,707.004	254,738.875	-989.563
61	      C13	10	37,589.910	4,894.574	56,771.398	249,773.812	-487.904
62	      C14	10	72,185.594	11,741.815	59,287.613	262,730.000	-667.908
63	      C15	10	67,499.305	11,149.979	55,841.023	252,145.312	-838.844
64	      C16	10	76,000.391	12,339.306	55,789.121	256,757.031	-766.254
65	      C17	10	73,851.344	6,219.670	54,695.086	258,920.266	-855.012
66	      C18	10	58,232.906	4,623.681	51,658.504	252,712.797	-832.096
67	      C19	10	31,710.014	3,273.913	50,455.430	257,103.625	-1,173.376
68	      C20	10	59,024.484	10,163.729	57,331.121	307,734.062	-944.413
69	      C21	10	35,485.105	2,691.917	1,064.661	182.671	2,565.019
70	      C22	10	65,104.207	10,113.461	59,016.375	351,137.781	-1,245.804
71	      C23	10	81,140.648	5,014.720	2,589.237	2,903.560	2,160.259
72	      C24	10	74,911.883	4,725.167	2,092.499	2,558.988	2,599.970
73	      D1	10	75,981.000	4,708.144	1,982.014	1,677.863	1,501.581
74	      D2	10	40,792.684	5,322.178	44,737.297	275,119.281	-1,803.511
75	      D3	10	43,081.160	5,733.028	46,308.992	267,472.000	-675.617
76	      D4	10	39,029.945	5,358.928	47,885.094	261,184.219	-1,153.950
77	      D5	10	75,383.531	13,189.554	49,461.848	258,088.953	-711.866
78	      D6	10	77,523.188	13,460.410	52,672.000	259,031.125	-587.154
79	      D7	10	79,841.930	13,294.436	55,702.516	264,856.156	-841.314
80	      D8	10	46,004.742	5,053.695	57,811.070	263,596.844	-590.487
81	      D9	10	33,052.227	3,093.827	56,334.273	251,673.797	-710.456
82	      D10	10	39,257.379	4,629.347	60,883.547	265,488.844	-971.313
83	      D11	10	61,633.477	4,341.241	1,958.081	2,060.430	3,561.153
84	      D12	10	63,638.016	4,925.106	2,371.192	2,954.344	5,149.462
85	      D13	10	72,911.875	4,812.062	2,897.547	2,852.572	1,841.951
86	      D14	10	60,107.027	4,645.418	2,505.200	2,180.541	3,702.068
87	      D15	10	61,584.137	5,249.851	2,502.450	2,620.100	4,554.036
88	      D16	10	61,781.969	4,744.366	2,515.432	1,918.799	4,373.361
89	      D17	10	72,231.102	4,733.815	2,793.071	2,641.404	2,532.196
90	      D18	10	65,500.059	4,578.210	2,674.919	2,079.141	2,757.388
91	      D19	10	67,000.906	5,295.400	2,436.878	2,398.492	4,350.566
92	      D20	10	28,806.072	3,086.087	58,624.414	302,694.188	-391.871
93	      D21	10	30,577.334	3,496.475	74,620.914	424,745.469	-883.156
94	      D22	10	32,276.527	3,594.501	55,839.723	324,082.594	-705.147
95	      D23	10	71,955.422	4,843.604	2,453.692	2,276.486	1,867.820
96	      D24	10	81,094.875	5,462.262	2,644.749	2,747.427	2,005.104
97	      E1	10	87,726.273	5,590.043	2,965.582	2,134.219	4,838.991
98	      E2	10	44,124.137	5,592.074	47,795.090	285,701.344	-1,224.208
99	      E3	10	42,503.281	5,238.825	47,815.613	271,025.469	-1,143.691
100	      E4	10	39,774.457	4,985.377	51,191.570	273,944.562	-509.614
101	      E5	10	80,470.734	13,681.807	53,909.387	273,045.281	-776.016
102	      E6	10	86,088.883	14,245.161	57,619.371	276,426.625	-438.056
103	      E7	10	85,921.859	14,331.176	56,227.918	257,728.516	-759.435
104	      E8	10	34,473.414	3,661.023	59,905.230	266,544.656	-732.625
105	      E9	10	35,893.043	3,080.231	63,139.934	274,606.031	-1,021.366
106	      E10	10	32,592.721	3,474.055	61,743.289	263,447.812	-1,140.197
107	      E11	10	45,955.008	5,105.120	64,108.559	265,446.469	-897.736
108	      E12	10	39,773.324	4,694.123	63,746.355	261,780.703	-894.130
109	      E13	10	39,456.828	4,718.140	62,272.711	258,106.547	-884.431
110	      E14	10	87,181.086	13,342.832	64,286.750	265,366.281	-1,505.260
111	      E15	10	78,903.430	11,506.453	63,159.023	265,458.219	-1,290.608
112	      E16	10	91,689.289	14,492.942	62,660.609	268,060.094	-1,484.208
113	      E17	10	40,328.980	4,051.361	60,166.145	265,572.469	-1,177.615
114	      E18	10	72,633.227	6,446.815	57,960.922	263,478.500	-949.306
115	      E19	10	36,878.160	3,054.406	55,612.840	265,652.344	-679.833
116	      E20	10	80,768.062	5,753.810	2,700.844	3,124.751	4,968.178
117	      E21	10	74,273.398	4,763.081	2,472.231	2,777.461	2,812.642
118	      E22	10	70,253.789	4,172.430	2,175.370	2,003.463	1,259.990
119	      E23	10	82,643.102	5,201.475	2,853.747	3,056.235	1,055.793
120	      E24	10	92,140.617	6,021.630	2,906.993	3,544.846	5,337.283
121	      F1	10	93,331.305	5,605.106	2,840.511	2,597.056	1,268.026
122	      F2	10	54,501.449	6,367.454	53,162.000	313,023.969	24.223
123	      F3	10	41,120.113	5,497.497	48,769.375	272,255.156	-374.020
124	      F4	10	44,022.488	5,621.595	57,641.547	302,229.031	-579.824
125	      F5	10	86,985.531	15,626.049	55,912.836	275,934.906	-1,210.398
126	      F6	10	98,060.305	14,685.106	61,293.859	288,441.438	-1,801.895
127	      F7	10	82,471.633	12,954.373	61,631.652	278,443.812	-1,695.013
128	      F8	10	36,320.129	3,149.554	59,639.023	260,768.578	-1,617.312
129	      F9	10	34,403.508	3,458.777	61,164.621	259,370.203	-1,603.653
130	      F10	10	47,119.570	4,882.966	63,204.355	262,884.094	-949.263
131	      F11	10	69,357.312	5,069.067	2,534.451	2,259.533	4,283.966
132	      F12	10	56,269.422	4,224.216	1,534.741	1,946.964	4,848.930
133	      F13	10	66,132.961	5,628.512	2,513.570	3,603.718	8,313.659
134	      F14	10	63,602.266	4,473.178	2,346.685	2,234.613	3,220.878
135	      F15	10	93,583.266	6,578.458	4,057.650	4,053.091	4,943.519
136	      F16	10	63,168.047	4,464.125	2,352.740	2,770.258	3,687.408
137	      F17	10	63,980.219	4,073.272	2,396.735	2,707.641	1,522.862
138	      F18	10	70,239.609	4,659.205	2,130.777	2,713.242	2,552.884
139	      F19	10	99,162.000	6,381.353	3,824.418	3,930.957	3,257.191
140	      F20	10	83,653.938	6,759.061	1,940.853	4,219.833	9,875.212
141	      F21	10	84,801.312	7,206.732	3,020.220	4,746.883	8,296.075
142	      F22	10	81,381.219	5,890.784	2,922.021	3,515.955	3,773.877
143	      F23	10	98,356.125	7,585.770	3,103.320	5,067.807	9,553.603
144	      F24	10	98,328.602	7,130.045	3,059.147	4,248.399	6,231.132
145	      G1	10	82,001.203	5,511.161	2,557.888	2,298.804	2,617.147
146	      G2	10	42,531.520	5,367.457	47,100.570	273,934.688	-958.769
147	      G3	10	48,869.102	6,565.670	59,755.891	326,402.188	-966.369
148	      G4	10	42,333.488	4,914.604	52,898.086	271,174.594	-1,327.591
149	      G5	10	84,233.883	14,454.850	55,070.582	268,952.062	-1,570.659
150	      G6	10	81,073.094	12,941.740	57,298.980	265,400.656	-1,708.215
151	      G7	10	99,857.109	15,261.596	67,169.297	298,017.531	-1,645.526
152	      G8	10	45,087.992	5,195.986	65,404.590	278,926.750	-1,715.276
153	      G9	10	35,437.859	3,259.821	62,597.707	262,465.281	-1,360.805
154	      G10	10	41,775.391	4,749.290	66,800.438	273,775.625	-1,707.814
155	      G11	10	39,579.293	4,274.227	65,489.762	262,661.156	-1,812.232
156	      G12	10	40,528.562	5,179.544	64,195.582	255,226.484	-1,866.244
157	      G13	10	39,616.531	4,272.944	65,007.723	258,533.250	-2,121.980
158	      G14	10	78,886.469	12,118.434	64,950.098	259,674.469	-1,627.212
159	      G15	10	76,858.500	11,503.823	65,562.312	265,813.781	-2,412.677
160	      G16	10	83,778.789	12,770.817	64,981.715	268,283.125	-1,264.474
161	      G17	10	42,172.312	4,786.015	57,726.281	245,544.016	-1,099.618
162	      G18	10	38,844.320	3,745.178	61,598.035	273,106.656	-1,187.657
163	      G19	10	33,374.172	3,454.860	57,625.445	266,588.312	-1,195.869
164	      G20	10	83,562.953	6,617.254	2,880.291	4,295.835	8,561.694
165	      G21	10	78,779.477	6,729.321	2,620.225	4,490.604	9,814.217
166	      G22	10	95,581.375	8,840.894	3,183.453	6,219.675	15,458.002
167	      G23	10	95,680.938	8,370.297	3,153.130	5,542.780	15,777.295
168	      G24	10	99,606.805	8,017.979	3,345.786	4,199.468	7,567.607
169	      H1	10	82,482.867	5,527.047	2,428.032	2,115.899	2,481.735
170	      H2	10	45,529.863	5,769.289	46,941.578	271,311.281	-1,458.918
171	      H3	10	48,487.156	6,237.806	58,357.762	317,041.438	-1,459.814
172	      H4	10	40,731.492	4,869.070	50,995.434	264,049.094	-1,535.882
173	      H5	10	147,604.844	38,472.480	61,478.941	290,979.625	-1,375.062
174	      H6	10	109,643.078	16,963.797	65,783.953	303,885.875	-1,874.591
175	      H7	10	93,484.211	14,224.084	65,253.508	286,687.750	-2,052.302
176	      H8	10	49,767.465	5,108.021	63,030.832	268,152.688	-812.162
177	      H9	10	38,534.914	3,870.269	62,982.398	262,320.781	-1,343.742
178	      H10	10	38,264.781	3,635.387	63,278.539	256,575.438	-1,337.088
179	      H11	10	65,321.988	5,010.157	2,132.386	2,286.564	3,551.069
180	      H12	10	61,274.781	4,310.316	2,658.159	2,197.747	2,188.566
181	      H13	10	66,966.734	5,115.700	2,740.145	2,935.496	5,065.944
182	      H14	10	65,421.938	5,477.150	2,775.151	3,448.745	5,401.000
183	      H15	10	72,277.625	5,869.957	2,808.750	3,724.171	6,450.826
184	      H16	10	68,015.703	5,372.675	2,432.508	3,247.579	5,012.916
185	      H17	10	88,764.734	6,091.674	3,567.715	3,553.500	2,029.698
186	      H18	10	71,706.375	5,301.805	2,884.353	3,349.720	3,455.675
187	      H19	10	84,792.281	6,369.690	3,100.785	4,071.134	5,226.664
188	      H20	10	75,612.734	5,625.789	2,847.112	3,181.711	2,261.947
189	      H21	10	81,662.297	6,216.685	2,690.693	3,865.585	5,606.268
190	      H22	10	84,337.477	6,936.883	2,881.553	4,916.967	9,448.516
191	      H23	10	92,803.250	7,737.635	3,286.027	5,553.657	13,493.836
192	      H24	10	122,303.203	9,495.530	3,787.995	5,320.885	13,662.568
193	      I1	10	66,566.492	4,580.098	1,940.286	1,908.785	2,185.241
194	      I2	10	41,628.344	5,428.399	47,569.555	278,666.625	-1,299.076
195	      I3	10	37,139.289	5,027.991	48,339.707	262,938.781	-1,506.397
196	      I4	10	44,494.137	5,288.865	58,788.719	301,360.062	-1,610.397
197	      I5	10	89,564.195	14,909.380	67,553.539	328,257.906	-1,814.123
198	      I6	10	83,138.516	13,282.132	56,694.520	262,751.844	-1,515.849
199	      I7	10	102,035.289	15,202.045	59,960.453	263,047.000	-806.875
200	      I8	10	37,106.090	3,644.895	60,757.609	261,195.672	-818.272
201	      I9	10	35,253.887	3,781.613	66,030.391	274,522.781	-1,112.389
202	      I10	10	34,339.250	3,598.406	64,253.762	262,494.375	-1,943.121
203	      I11	10	51,908.559	6,042.031	65,434.453	261,203.016	3,333.507
204	      I12	10	37,796.957	4,626.373	65,808.852	260,911.953	-2,101.719
205	      I13	10	45,753.242	5,169.890	66,114.391	262,316.625	-1,923.528
206	      I14	10	81,401.898	11,859.154	65,176.320	259,887.344	-2,835.254
207	      I15	10	82,473.406	12,415.834	64,410.227	261,180.719	-2,653.653
208	      I16	10	85,335.781	12,670.175	65,740.242	271,780.469	-1,993.626
209	      I17	10	42,360.266	4,232.824	64,233.297	271,862.531	-1,586.776
210	      I18	10	39,344.688	4,013.061	61,369.172	270,721.875	-1,403.547
211	      I19	10	37,504.840	4,099.268	58,638.137	268,077.281	-1,335.099
212	      I20	10	84,749.500	5,831.763	3,206.663	3,679.238	1,894.554
213	      I21	10	76,696.133	5,538.293	2,918.939	3,301.594	3,257.438
214	      I22	10	86,211.508	6,369.245	2,838.950	4,039.775	5,702.505
215	      I23	10	104,310.547	8,736.862	3,204.053	4,740.223	8,110.358
216	      I24	10	95,061.633	7,497.163	2,641.753	3,686.033	7,858.640
217	      J1	10	73,431.031	5,051.441	2,103.935	1,825.811	2,049.967
218	      J2	10	43,683.457	5,926.753	48,495.121	283,454.438	-833.010
219	      J3	10	41,388.938	5,505.437	51,998.234	286,573.438	-1,115.195
220	      J4	10	48,446.348	6,408.728	64,793.281	334,318.906	-1,874.413
221	      J5	10	87,038.586	14,925.070	56,369.848	275,200.219	-728.577
222	      J6	10	83,166.719	13,518.361	59,115.664	276,054.062	-1,029.678
223	      J7	10	87,618.836	14,107.781	63,892.305	284,712.031	-696.611
224	      J8	10	38,371.836	3,716.695	62,820.984	270,726.719	-1,588.088
225	      J9	10	38,207.934	3,914.612	60,923.750	255,088.641	-191.222
226	      J10	10	32,367.498	3,417.103	63,498.215	260,258.016	-960.405
227	      J11	10	66,581.742	4,567.700	2,322.989	2,093.081	2,654.052
228	      J12	10	64,081.363	4,835.211	2,322.731	2,069.411	3,980.579
229	      J13	10	61,360.281	4,069.838	1,996.966	2,325.213	1,680.693
230	      J14	10	63,589.949	4,484.926	2,632.021	2,649.251	3,200.884
231	      J15	10	69,439.906	4,531.878	3,050.027	3,083.223	481.212
232	      J16	10	71,220.102	5,200.997	2,643.587	3,699.194	3,658.641
233	      J17	10	65,009.723	4,617.637	2,619.502	3,043.948	2,762.048
234	      J18	10	90,380.672	6,213.973	3,650.484	3,613.497	2,226.865
235	      J19	10	74,305.570	5,941.763	2,695.436	3,757.712	5,887.753
236	      J20	10	73,325.516	4,900.578	2,514.369	3,151.898	2,132.094
237	      J21	10	71,838.758	4,766.911	2,636.712	3,042.900	2,989.664
238	      J22	10	80,815.352	5,799.015	2,583.335	3,294.836	2,436.234
239	      J23	10	85,599.812	6,398.615	2,951.470	3,907.685	4,697.177
240	      J24	10	107,703.805	7,594.557	3,464.880	3,963.412	5,481.834
241	      K1	10	81,019.000	5,673.330	2,134.844	2,533.345	4,038.986
242	      K2	10	43,031.215	5,397.350	48,575.129	285,961.375	-840.109
243	      K3	10	38,580.613	5,590.441	51,165.598	285,186.469	-837.358
244	      K4	10	52,970.406	7,014.457	64,781.461	337,586.062	-1,193.626
245	      K5	10	92,014.500	15,289.596	54,640.340	269,821.938	-691.309
246	      K6	10	116,999.602	17,497.045	71,748.188	334,263.219	-983.259
247	      K7	10	106,439.031	17,311.459	71,679.594	322,147.344	-1,761.534
248	      K8	10	38,033.832	3,792.730	62,549.160	272,806.344	-1,731.659
249	      K9	10	30,421.629	3,648.076	62,715.961	269,486.438	-429.670
250	      K10	10	37,107.113	3,783.371	62,976.133	262,083.750	-1,323.787
251	      K11	10	46,640.867	5,410.854	44,229.387	180,290.656	-1,157.441
252	      K12	10	43,331.016	5,210.891	69,446.922	282,349.469	-354.751
253	      K13	10	38,917.277	4,323.591	65,270.453	265,217.875	-1,497.021
254	      K14	10	86,513.117	13,073.207	64,609.328	265,102.969	-1,365.428
255	      K15	10	89,252.516	13,118.010	65,962.062	274,441.188	-1,966.085
256	      K16	10	85,572.367	13,458.287	64,221.480	273,560.000	-1,070.142
257	      K17	10	35,581.098	3,624.312	61,355.934	266,408.875	-1,573.596
258	      K18	10	38,488.508	3,791.859	61,207.691	275,511.750	-1,465.365
259	      K19	10	98,778.391	8,484.239	61,101.719	284,817.938	-1,097.079
260	      K20	10	76,455.625	5,541.168	2,460.969	3,876.874	6,565.735
261	      K21	10	72,104.914	5,145.846	2,459.724	3,927.675	4,411.955
262	      K22	10	76,129.602	5,632.205	2,416.641	3,887.979	4,701.594
263	      K23	10	87,226.812	6,854.304	2,963.491	3,701.493	5,131.195
264	      K24	10	99,054.797	6,681.763	3,130.536	3,664.229	3,680.393
265	      L1	10	79,049.688	4,776.306	2,464.181	2,201.134	1,175.077
266	      L2	10	43,807.941	6,181.449	45,997.008	277,598.750	-970.461
267	      L3	10	43,089.082	5,964.034	48,591.180	274,112.906	-1,382.889
268	      L4	10	48,337.285	6,398.539	61,018.867	323,989.906	-1,348.222
269	      L5	10	102,842.906	17,901.619	64,017.816	322,459.344	-1,002.205
270	      L6	10	91,743.047	15,235.422	61,970.117	297,284.281	-991.807
271	      L7	10	97,238.445	15,996.756	59,709.637	274,446.000	-351.124
272	      L8	10	35,390.789	3,786.457	59,628.809	265,761.406	-1,154.626
273	      L9	10	35,528.633	3,766.668	59,088.074	255,522.984	-904.959
274	      L10	10	34,387.254	3,801.001	60,981.352	259,957.984	-1,658.355
275	      L11	10	57,564.340	4,397.045	1,722.663	1,707.474	3,757.399
276	      L12	10	64,078.414	5,052.262	2,489.099	2,639.841	5,576.293
277	      L13	10	71,023.797	5,874.355	2,838.391	3,307.680	6,364.116
278	      L14	10	61,447.816	5,211.074	2,388.745	2,907.461	6,577.289
279	      L15	10	63,061.684	4,340.879	2,199.171	2,242.916	3,030.463
280	      L16	10	67,547.367	5,416.795	2,529.810	3,182.057	5,765.858
281	      L17	10	80,006.047	6,188.769	3,240.311	3,344.084	4,811.528
282	      L18	10	67,297.953	4,358.013	2,303.547	2,173.535	882.071
283	      L19	10	73,053.898	6,019.990	2,877.333	3,527.774	6,615.647
284	      L20	10	76,883.977	5,051.932	2,481.924	3,205.672	2,617.709
285	      L21	10	73,549.719	5,203.848	2,733.701	3,222.501	3,056.161
286	      L22	10	78,120.195	5,440.941	2,486.354	3,393.561	4,005.979
287	      L23	10	84,529.789	6,176.964	2,831.505	3,918.039	3,938.059
288	      L24	10	88,222.758	5,715.706	2,652.383	3,066.781	3,546.794
289	      M1	10	75,773.148	4,721.944	2,255.224	1,831.932	1,214.974
290	      M2	10	39,096.891	4,806.278	43,728.258	269,095.094	-769.462
291	      M3	10	42,975.148	6,077.920	47,465.141	276,980.469	-690.897
292	      M4	10	44,240.211	5,629.050	50,619.336	277,722.281	-1,033.720
293	      M5	10	92,447.820	16,877.488	56,883.023	294,538.938	-1,228.633
294	      M6	10	89,931.695	15,602.489	59,277.652	292,289.656	-367.903
295	      M7	10	129,907.414	19,929.875	63,884.133	300,778.062	-647.419
296	      M8	10	40,090.746	4,245.311	62,295.340	285,896.906	-453.306
297	      M9	10	34,172.000	3,825.815	58,781.199	262,341.375	-590.078
298	      M10	10	34,021.766	3,831.343	59,520.508	261,360.359	-706.944
299	      M11	10	40,614.961	5,321.854	62,182.000	268,575.500	-1,093.817
300	      M12	10	36,600.027	4,826.016	59,826.344	257,285.219	-750.185
301	      M13	10	41,153.281	5,253.620	61,791.406	264,323.625	-1,299.912
302	      M14	10	124,484.070	17,853.502	62,943.512	270,622.562	-1,133.772
303	      M15	10	87,274.422	14,235.631	62,238.371	271,999.781	-1,430.372
304	      M16	10	83,140.312	13,365.914	59,478.289	264,815.875	-875.236
305	      M17	10	45,225.992	4,892.276	59,314.449	271,017.188	-728.890
306	      M18	10	36,521.062	3,788.885	56,890.773	269,577.406	-177.639
307	      M19	10	33,842.715	3,537.613	54,593.816	270,430.812	-725.517
308	      M20	10	72,870.828	5,306.375	2,555.397	2,690.065	4,885.629
309	      M21	10	75,927.727	5,639.657	2,857.047	3,642.856	3,580.235
310	      M22	10	84,032.242	6,107.447	2,890.204	3,844.893	4,579.118
311	      M23	10	83,277.055	5,687.220	2,576.694	2,967.441	3,489.399
312	      M24	10	84,630.695	5,064.800	2,420.809	2,462.278	2,251.125
313	      N1	10	74,615.852	4,990.670	2,276.124	2,420.680	2,209.201
314	      N2	10	42,967.105	5,887.539	42,540.441	273,003.000	-920.267
315	      N3	10	42,016.605	5,542.518	45,532.699	272,176.281	-558.020
316	      N4	10	44,735.547	6,008.919	50,268.371	284,324.031	66.606
317	      N5	10	85,807.086	15,597.210	50,861.531	271,998.094	-283.774
318	      N6	10	84,477.609	15,039.191	54,202.363	276,937.000	-828.000
319	      N7	10	92,078.555	15,947.147	59,751.059	292,729.281	-337.364
320	      N8	10	40,280.598	4,350.986	55,710.355	263,132.625	62.649
321	      N9	10	35,112.203	3,910.812	55,842.051	258,219.625	-49.616
322	      N10	10	39,674.547	4,350.974	55,676.148	251,028.297	-396.424
323	      N11	10	65,705.234	5,267.484	2,397.404	2,597.434	6,185.718
324	      N12	10	64,351.031	5,137.403	2,271.882	2,578.915	4,133.266
325	      N13	10	66,116.711	5,289.750	2,365.832	2,211.231	4,988.869
326	      N14	10	62,947.355	5,238.478	2,338.145	2,358.220	5,431.593
327	      N15	10	64,405.266	5,250.615	2,089.102	2,402.212	4,593.254
328	      N16	10	63,604.977	4,918.857	2,124.768	2,113.541	3,968.383
329	      N17	10	70,561.258	5,689.149	2,651.377	2,775.086	4,908.894
330	      N18	10	67,978.453	4,841.973	2,340.123	2,620.146	4,004.967
331	      N19	10	70,968.172	5,560.650	2,443.066	2,686.744	5,475.506
332	      N20	10	73,157.188	5,436.632	2,613.026	2,586.693	2,947.674
333	      N21	10	74,363.281	5,875.706	2,768.753	3,460.792	5,311.740
334	      N22	10	77,280.695	5,367.588	2,765.655	2,822.664	3,086.896
335	      N23	10	91,950.305	6,056.565	2,959.146	3,853.403	2,802.494
336	      N24	10	83,085.445	6,408.841	2,493.471	3,161.115	3,998.354
337	      O1	10	78,284.883	4,908.564	2,174.699	2,576.737	2,289.892
338	      O2	10	41,922.914	4,972.516	41,687.578	276,119.906	-1,937.954
339	      O3	10	43,099.297	5,337.341	42,803.992	268,506.062	-28.044
340	      O4	10	107,011.922	8,414.490	48,875.500	282,202.156	-1,117.236
341	      O5	10	102,039.086	17,634.436	56,374.285	312,446.219	-169.136
342	      O6	10	96,779.352	17,560.654	62,637.047	325,298.750	-1,219.662
343	      O7	10	89,329.664	15,918.078	58,945.629	300,848.156	-774.832
344	      O8	10	36,581.820	3,838.184	53,209.070	263,236.344	-1,281.245
345	      O9	10	37,960.254	4,190.180	53,181.637	258,366.516	-1,256.642
346	      O10	10	65,958.547	6,984.161	61,325.469	288,111.500	-591.431
347	      O11	10	38,888.621	4,844.707	58,044.699	270,503.938	-841.268
348	      O12	10	38,291.262	4,876.801	56,616.078	260,788.672	-509.653
349	      O13	10	42,619.359	5,440.857	58,548.633	269,377.875	589.394
350	      O14	10	110,409.383	17,321.182	64,137.172	295,266.969	803.475
351	      O15	10	89,123.539	15,467.756	56,959.711	265,909.719	-360.547
352	      O16	10	105,844.047	17,366.447	54,089.500	259,131.016	-743.536
353	      O17	10	35,647.121	3,584.737	52,962.977	260,534.562	-991.669
354	      O18	10	38,901.305	4,171.061	55,375.043	282,963.844	-657.799
355	      O19	10	36,387.828	3,875.997	51,396.145	276,389.312	-647.924
356	      O20	10	81,895.133	6,259.114	2,678.452	4,083.050	6,810.188
357	      O21	10	77,246.117	6,021.874	2,429.240	3,180.001	5,355.033
358	      O22	10	83,846.219	5,508.128	2,774.071	3,245.465	3,950.744
359	      O23	10	86,370.234	5,776.632	3,322.675	3,701.609	1,442.533
360	      O24	10	83,686.367	5,525.464	2,375.077	2,742.320	3,061.377
361	      P1	10	88,442.273	5,118.735	2,422.992	2,151.202	881.874
362	      P2	10	40,361.152	5,325.805	39,949.859	277,398.812	-1,611.428
363	      P3	10	44,204.531	9,387.089	50,188.738	281,499.500	-2,356.557
364	      P4	10	42,869.402	5,500.003	47,819.051	293,432.031	-897.243
365	      P5	10	83,941.789	14,689.118	44,754.016	259,915.031	-1,132.552
366	      P6	10	67,845.227	12,421.660	47,349.633	266,581.969	-2,200.277
367	      P7	10	79,323.281	15,501.724	50,063.645	267,445.906	-1,723.064
368	      P8	10	37,654.715	4,109.437	58,407.738	303,964.219	-1,650.271
369	      P9	10	31,588.500	2,864.936	50,817.000	255,399.859	-2,043.740
370	      P10	10	36,614.824	3,962.869	58,702.113	288,936.969	-2,194.836
371	      P11	10	69,340.492	5,533.576	2,739.113	2,886.253	5,647.831
372	      P12	10	71,295.172	5,991.804	2,592.078	3,335.252	6,241.429
373	      P13	10	69,883.680	5,144.913	2,817.056	2,594.691	1,527.782
374	      P14	10	62,863.633	4,907.068	2,426.115	2,862.163	3,693.531
375	      P15	10	67,127.008	4,459.427	2,544.322	2,732.379	1,750.745
376	      P16	10	61,497.707	4,233.888	2,081.355	2,251.618	-0.765
377	      P17	10	72,829.438	4,866.462	2,828.230	2,768.677	1,440.640
378	      P18	10	77,310.703	5,437.763	2,573.615	2,680.506	2,611.910
379	      P19	10	75,710.688	5,304.655	2,599.704	2,834.404	2,988.744
380	      P20	10	87,581.352	6,594.146	3,094.474	3,818.182	3,904.272
381	      P21	10	89,580.531	6,560.028	2,997.686	3,277.322	4,413.304
382	      P22	10	90,193.273	6,237.187	2,727.971	3,363.438	4,880.189
383	      P23	10	104,181.305	7,058.688	3,187.546	3,975.100	1,581.568
384	      P24	10	93,158.867	6,991.405	3,215.930	4,244.356	4,698.161
1	      A1	11	71,171.688	4,242.768	1,644.201	1,517.542	-89.581
2	      A2	11	34,769.887	4,122.786	39,361.035	265,342.281	-3,838.612
3	      A3	11	94,753.719	8,314.895	43,964.285	274,794.906	-2,999.123
4	      A4	11	49,377.797	5,622.186	45,272.246	274,766.719	-2,832.756
5	      A5	11	79,174.938	13,985.511	46,698.430	268,284.969	-2,416.572
6	      A6	11	75,622.859	13,959.066	48,325.621	267,782.594	-2,277.527
7	      A7	11	76,834.242	13,411.086	49,510.504	259,510.250	-2,965.453
8	      A8	11	28,959.830	2,785.488	50,184.258	259,148.984	-4,574.491
9	      A9	11	418,710.781	25,691.256	61,094.281	264,052.156	-1,934.983
10	      A10	11	73,210.336	5,097.466	54,620.488	262,234.062	-3,478.241
11	      A11	11	38,312.266	4,411.790	54,750.879	261,926.938	-4,822.299
12	      A12	11	39,217.246	3,998.032	54,196.496	258,461.438	-5,145.146
13	      A13	11	42,002.523	4,687.572	54,764.078	263,490.250	-4,756.232
14	      A14	11	86,003.805	13,061.966	52,330.574	251,459.094	-2,835.328
15	      A15	11	69,844.211	11,223.145	52,576.191	256,829.594	-3,294.622
16	      A16	11	105,939.180	15,227.505	51,456.238	254,743.328	-2,544.421
17	      A17	11	36,594.777	4,241.699	50,034.438	255,393.391	-3,115.999
18	      A18	11	109,017.281	11,187.646	49,717.348	255,549.656	-2,498.829
19	      A19	11	55,116.570	4,857.644	46,908.980	256,929.891	-2,706.541
20	      A20	11	63,794.172	3,660.323	1,679.842	1,480.879	-1,051.780
21	      A21	11	80,007.539	5,270.218	2,344.823	2,822.026	2,573.129
22	      A22	11	74,350.914	4,329.968	2,039.139	2,243.753	-880.489
23	      A23	11	82,677.094	4,666.544	2,460.193	2,471.198	-2,099.217
24	      A24	11	81,588.000	4,601.549	2,074.357	1,977.581	-1,514.500
25	      B1	11	68,798.281	4,805.911	1,794.209	1,719.846	2,369.525
26	      B2	11	35,523.781	4,747.688	41,861.664	270,188.719	-3,361.479
27	      B3	11	44,940.875	5,558.894	47,014.664	286,230.562	-1,278.464
28	      B4	11	45,354.391	6,015.252	47,200.070	272,618.031	-1,634.933
29	      B5	11	132,260.891	14,817.631	48,043.473	261,448.797	-1,258.138
30	      B6	11	74,600.828	13,374.679	48,474.871	254,555.672	-673.397
31	      B7	11	113,334.805	17,387.561	51,696.395	258,170.766	-711.859
32	      B8	11	41,529.293	4,202.526	54,265.270	264,365.031	-844.305
33	      B9	11	32,931.547	3,046.499	55,515.551	262,689.531	-637.592
34	      B10	11	34,280.820	3,304.656	56,080.945	260,434.828	-1,451.705
35	      B11	11	64,271.664	4,497.050	2,469.943	2,344.860	3,512.394
36	      B12	11	62,637.453	4,474.561	2,563.566	3,165.108	1,932.051
37	      B13	11	69,530.844	5,766.385	2,730.383	3,972.458	8,016.533
38	      B14	11	60,617.086	4,790.637	2,407.337	2,509.866	4,764.544
39	      B15	11	59,886.094	4,455.807	1,692.001	1,781.889	3,755.876
40	      B16	11	60,845.594	4,848.627	2,251.492	2,067.560	4,464.098
41	      B17	11	69,397.062	4,509.285	2,459.177	2,218.009	1,819.355
42	      B18	11	61,869.082	4,462.873	2,287.760	2,059.075	2,482.803
43	      B19	11	64,568.676	4,647.767	2,158.146	1,890.704	1,934.171
44	      B20	11	32,990.766	4,246.915	54,852.125	302,749.688	-977.225
45	      B21	11	34,124.445	4,493.640	50,035.938	287,529.062	-1,408.659
46	      B22	11	34,043.469	4,078.129	51,363.105	313,926.656	-1,883.606
47	      B23	11	76,529.148	5,864.266	2,939.601	2,481.775	3,087.740
48	      B24	11	78,126.219	4,580.772	2,253.074	2,470.281	1,510.011
49	      C1	11	73,346.180	5,190.708	2,048.021	2,419.074	3,262.488
50	      C2	11	39,204.898	5,039.444	43,191.969	271,392.688	-1,592.783
51	      C3	11	38,181.953	5,258.023	45,900.305	271,867.406	-1,366.974
52	      C4	11	38,924.762	4,944.044	46,718.754	259,998.859	-904.504
53	      C5	11	70,361.789	12,434.317	50,006.656	263,092.438	-1,070.389
54	      C6	11	77,149.383	12,937.342	52,127.836	264,101.750	-1,045.470
55	      C7	11	81,679.078	14,070.356	54,352.656	262,835.875	-1,158.781
56	      C8	11	31,695.635	2,848.323	53,250.441	249,221.781	-1,041.010
57	      C9	11	31,164.387	2,906.843	54,479.148	250,112.688	-830.388
58	      C10	11	34,809.852	3,514.229	58,339.887	259,264.062	-798.583
59	      C11	11	35,801.723	4,166.906	59,722.445	263,018.469	-1,159.221
60	      C12	11	36,919.910	4,602.086	58,128.535	253,638.406	-688.174
61	      C13	11	38,765.430	4,713.696	57,017.969	247,787.656	-721.715
62	      C14	11	75,600.586	11,798.805	59,283.199	259,978.047	-1,075.730
63	      C15	11	69,387.758	10,902.320	56,150.785	250,348.594	-1,124.734
64	      C16	11	76,819.711	12,303.898	55,997.270	254,957.844	-965.937
65	      C17	11	75,064.594	5,940.401	55,248.488	257,517.469	-1,010.203
66	      C18	11	56,244.633	4,135.833	51,839.652	251,143.047	-950.647
67	      C19	11	32,224.510	3,196.248	50,845.266	255,282.062	-1,015.392
68	      C20	11	60,078.676	10,096.402	56,507.980	299,926.812	-1,210.134
69	      C21	11	35,317.359	2,458.515	1,174.329	210.817	2,398.011
70	      C22	11	66,559.070	10,882.632	58,451.289	342,167.312	-1,442.248
71	      C23	11	82,378.047	5,559.080	2,709.322	2,823.360	2,274.461
72	      C24	11	74,356.984	4,174.566	1,976.863	2,840.755	2,309.741
73	      D1	11	75,500.156	4,503.794	1,924.854	1,608.500	1,706.503
74	      D2	11	40,781.465	5,142.117	44,508.441	272,826.875	-1,999.965
75	      D3	11	44,504.277	5,722.341	46,471.617	265,673.469	-1,042.866
76	      D4	11	39,482.797	5,202.807	47,779.590	259,176.125	-1,382.568
77	      D5	11	74,752.789	12,982.766	49,741.828	256,334.234	-799.040
78	      D6	11	78,364.945	13,167.388	52,824.000	257,323.484	-408.417
79	      D7	11	79,727.930	13,244.174	55,960.027	262,574.281	-1,413.802
80	      D8	11	45,253.023	4,491.206	58,116.852	261,862.984	-585.603
81	      D9	11	32,288.289	3,199.044	56,973.234	249,909.484	-632.001
82	      D10	11	39,334.398	4,436.409	60,981.688	263,601.438	-1,077.568
83	      D11	11	63,115.414	4,357.818	2,016.492	1,940.486	3,459.919
84	      D12	11	63,839.629	4,652.208	2,366.546	2,603.953	5,082.565
85	      D13	11	73,727.953	4,547.270	3,013.500	2,744.226	1,699.013
86	      D14	11	60,446.023	4,336.261	2,374.982	2,082.707	3,118.774
87	      D15	11	63,320.711	5,143.823	2,378.064	2,839.688	5,289.688
88	      D16	11	62,883.039	4,781.258	2,466.625	2,289.002	4,802.652
89	      D17	11	72,336.961	4,349.237	2,837.938	2,608.266	2,315.169
90	      D18	11	65,066.242	4,586.621	2,604.235	1,923.158	2,330.261
91	      D19	11	67,465.789	4,707.037	2,415.466	2,434.605	4,721.092
92	      D20	11	28,818.283	3,468.798	57,752.977	294,768.438	-697.041
93	      D21	11	30,585.391	3,502.566	74,182.016	420,386.375	-489.755
94	      D22	11	31,685.652	3,122.471	55,179.820	314,747.312	-815.636
95	      D23	11	72,144.094	4,983.254	2,599.219	2,274.640	2,052.028
96	      D24	11	80,417.617	5,225.733	2,528.591	2,835.482	1,986.096
97	      E1	11	87,717.086	5,855.206	2,790.130	2,454.830	5,155.322
98	      E2	11	43,956.602	5,626.535	47,701.004	283,770.781	-1,136.093
99	      E3	11	41,715.266	5,343.204	47,825.789	269,336.062	-893.610
100	      E4	11	39,014.137	5,030.726	51,192.762	272,426.719	-635.948
101	      E5	11	79,858.836	14,077.435	54,294.363	271,017.281	-731.520
102	      E6	11	85,823.656	14,151.120	57,559.387	274,995.531	-195.298
103	      E7	11	87,015.781	14,788.783	55,967.582	256,273.312	-947.483
104	      E8	11	34,735.918	3,754.788	59,614.898	265,097.594	-524.025
105	      E9	11	35,590.758	3,558.459	63,339.406	272,957.438	-1,038.099
106	      E10	11	32,685.635	3,474.546	61,976.770	261,739.281	-1,439.475
107	      E11	11	45,549.402	5,439.312	63,771.941	264,312.438	-871.145
108	      E12	11	40,346.000	4,845.871	63,870.824	260,545.625	-1,019.940
109	      E13	11	38,999.379	4,550.871	62,591.000	255,758.688	-1,104.163
110	      E14	11	87,896.688	13,231.729	64,721.812	264,153.281	-1,799.328
111	      E15	11	79,223.406	11,761.948	62,927.863	263,415.469	-1,536.066
112	      E16	11	93,666.594	14,575.722	62,684.141	266,459.688	-1,132.247
113	      E17	11	39,423.289	3,812.727	60,178.668	263,671.719	-1,156.626
114	      E18	11	72,616.328	6,751.723	57,730.617	261,408.125	-821.579
115	      E19	11	37,441.129	3,690.111	55,627.387	263,952.094	-997.041
116	      E20	11	81,191.922	6,348.446	2,620.797	3,319.737	5,132.476
117	      E21	11	74,396.742	4,918.250	2,410.462	2,962.937	2,460.021
118	      E22	11	71,471.852	3,889.274	2,065.533	2,101.456	1,559.421
119	      E23	11	82,826.086	5,511.038	2,608.465	2,776.768	1,338.643
120	      E24	11	92,987.203	6,316.046	2,964.895	3,448.702	5,199.484
121	      F1	11	92,687.445	6,020.498	2,817.635	2,304.512	1,027.304
122	      F2	11	54,831.145	6,090.538	53,550.797	310,330.406	242.031
123	      F3	11	42,112.812	5,722.033	48,857.691	270,658.281	-712.869
124	      F4	11	43,358.648	5,574.694	57,562.211	300,299.844	-703.912
125	      F5	11	87,473.031	15,785.938	55,988.594	274,178.844	-1,234.377
126	      F6	11	98,467.164	14,776.799	61,802.973	286,831.781	-1,749.438
127	      F7	11	83,790.859	12,863.583	61,616.000	276,568.844	-1,915.745
128	      F8	11	35,912.535	3,265.791	59,652.652	258,578.609	-2,075.260
129	      F9	11	34,428.227	3,205.521	61,402.074	257,655.984	-1,429.877
130	      F10	11	47,198.855	4,855.456	63,500.074	261,648.016	-920.977
131	      F11	11	68,744.219	5,193.910	2,726.220	2,270.620	4,912.950
132	      F12	11	55,640.668	3,907.734	1,532.895	1,949.747	4,877.706
133	      F13	11	66,412.422	6,048.556	2,664.762	4,025.802	8,593.337
134	      F14	11	65,141.430	4,484.333	2,244.373	2,305.621	3,013.604
135	      F15	11	92,693.180	6,999.913	3,891.974	3,862.650	5,325.850
136	      F16	11	63,241.172	4,495.695	2,388.344	2,928.139	3,738.228
137	      F17	11	63,938.785	4,004.678	2,389.453	2,940.191	1,511.817
138	      F18	11	69,984.562	4,886.635	2,436.682	2,766.280	2,335.863
139	      F19	11	98,967.141	6,531.942	3,708.061	3,790.139	2,879.812
140	      F20	11	84,344.203	6,432.427	1,877.224	4,255.734	10,110.862
141	      F21	11	85,392.805	6,777.334	2,974.197	4,943.739	8,747.166
142	      F22	11	81,214.656	6,110.902	2,873.627	3,474.465	4,432.876
143	      F23	11	98,640.234	7,547.346	3,148.707	5,073.622	10,009.783
144	      F24	11	97,207.875	7,041.732	3,062.064	4,218.594	6,859.686
145	      G1	11	82,001.539	5,743.783	2,519.465	2,246.590	2,715.780
146	      G2	11	42,853.750	5,572.455	47,294.133	271,854.844	-985.190
147	      G3	11	49,384.000	6,566.141	59,766.746	324,171.375	-1,152.510
148	      G4	11	42,005.723	4,983.749	52,657.926	269,500.500	-1,193.613
149	      G5	11	85,812.242	14,915.831	55,385.676	266,715.438	-1,311.293
150	      G6	11	81,593.547	12,819.002	57,184.863	263,454.125	-1,505.115
151	      G7	11	101,471.695	15,410.521	67,508.039	295,954.406	-1,909.560
152	      G8	11	45,133.641	5,236.048	65,425.457	277,223.031	-2,004.072
153	      G9	11	36,259.750	3,289.276	62,756.656	260,822.297	-1,743.304
154	      G10	11	41,587.227	4,866.075	67,145.250	271,617.812	-1,395.195
155	      G11	11	38,929.969	4,535.252	65,533.594	260,837.953	-1,725.538
156	      G12	11	40,265.254	5,303.551	64,205.785	253,032.500	-1,576.335
157	      G13	11	40,139.184	4,399.727	65,296.746	256,857.703	-2,305.260
158	      G14	11	81,582.289	12,136.904	65,173.895	256,810.641	-1,709.991
159	      G15	11	78,099.500	11,571.630	65,626.102	264,344.500	-2,124.670
160	      G16	11	85,055.664	12,831.598	65,284.961	266,572.219	-1,000.441
161	      G17	11	42,689.965	4,804.267	57,874.980	243,435.344	-765.909
162	      G18	11	40,293.828	3,720.439	61,754.590	271,200.219	-1,662.741
163	      G19	11	35,426.246	3,909.323	57,951.531	264,980.906	-1,587.234
164	      G20	11	83,141.883	7,117.123	3,103.369	4,083.371	9,191.222
165	      G21	11	80,677.547	6,611.527	2,733.251	4,320.432	9,824.114
166	      G22	11	96,341.312	9,309.202	3,343.465	6,201.630	15,850.499
167	      G23	11	97,153.531	8,679.562	3,213.676	5,581.209	16,320.448
168	      G24	11	99,658.094	7,685.485	3,196.876	4,159.393	8,205.459
169	      H1	11	83,721.461	5,290.981	2,443.206	2,138.967	2,233.568
170	      H2	11	45,317.316	5,608.417	47,202.152	269,357.438	-1,399.355
171	      H3	11	49,548.672	6,465.636	58,693.543	315,600.531	-1,118.346
172	      H4	11	40,612.734	4,809.263	51,142.234	262,060.516	-1,718.362
173	      H5	11	151,174.641	39,200.523	61,725.230	289,054.188	-1,955.795
174	      H6	11	111,778.258	16,825.859	65,959.266	301,789.500	-2,000.848
175	      H7	11	94,843.711	14,293.896	65,260.121	284,869.969	-1,661.717
176	      H8	11	50,830.984	5,107.496	63,115.582	266,005.688	-575.767
177	      H9	11	39,352.348	3,583.442	63,085.570	260,316.594	-1,532.601
178	      H10	11	39,819.762	3,840.963	63,395.562	254,672.047	-1,061.249
179	      H11	11	65,967.625	4,744.412	2,299.677	2,465.652	3,870.803
180	      H12	11	60,879.488	4,252.248	2,498.303	2,068.514	2,057.952
181	      H13	11	67,720.789	5,107.260	2,669.402	2,954.027	4,925.636
182	      H14	11	66,636.273	5,317.705	2,220.996	3,604.246	5,412.520
183	      H15	11	73,712.836	5,758.044	2,500.132	3,828.386	6,271.296
184	      H16	11	67,881.719	5,156.590	2,126.456	3,285.593	5,517.730
185	      H17	11	89,646.117	5,980.403	3,407.240	3,585.726	2,287.667
186	      H18	11	72,285.320	5,251.055	2,932.771	3,194.026	3,347.093
187	      H19	11	84,173.578	6,569.121	3,077.648	4,176.577	5,334.825
188	      H20	11	76,540.711	5,538.216	2,703.690	3,148.531	2,604.846
189	      H21	11	82,827.164	6,337.985	2,685.547	3,899.604	5,672.859
190	      H22	11	85,231.008	6,916.567	2,812.341	4,689.275	9,796.679
191	      H23	11	93,368.891	7,778.531	2,961.620	5,159.890	13,227.819
192	      H24	11	121,629.312	9,398.897	3,705.683	5,664.759	13,850.713
193	      I1	11	67,087.203	4,554.609	1,869.527	1,721.094	2,103.989
194	      I2	11	40,989.246	5,538.896	47,833.008	276,742.312	-1,256.326
195	      I3	11	36,869.008	4,814.059	48,429.918	260,944.172	-1,704.414
196	      I4	11	44,296.598	5,722.176	59,323.668	299,344.125	-2,089.046
197	      I5	11	90,310.414	14,935.739	67,410.836	326,083.312	-1,353.088
198	      I6	11	83,320.555	13,262.758	56,680.727	260,952.422	-1,661.943
199	      I7	11	103,868.445	15,165.123	60,027.449	261,362.344	-860.627
200	      I8	11	37,890.020	3,456.880	61,127.832	259,326.125	-1,189.061
201	      I9	11	35,181.520	3,485.360	66,096.805	272,225.562	-1,465.489
202	      I10	11	34,796.848	3,878.781	64,394.453	261,056.391	-2,179.648
203	      I11	11	52,141.914	6,199.540	65,452.410	259,815.953	3,715.435
204	      I12	11	37,626.035	4,850.548	65,874.984	259,010.047	-2,088.842
205	      I13	11	44,984.254	5,151.339	66,509.344	260,258.844	-1,852.077
206	      I14	11	83,223.078	11,922.569	65,435.234	257,996.344	-2,729.997
207	      I15	11	83,428.891	12,421.702	64,492.434	259,631.453	-2,537.977
208	      I16	11	86,206.969	12,885.247	65,854.883	269,633.219	-2,126.593
209	      I17	11	42,286.887	3,877.868	64,406.582	269,840.188	-2,281.037
210	      I18	11	38,387.844	3,557.338	61,343.180	268,738.844	-1,389.510
211	      I19	11	37,947.285	3,998.199	58,737.285	266,225.844	-1,448.419
212	      I20	11	84,375.141	6,175.622	3,124.282	3,308.063	1,911.046
213	      I21	11	77,980.094	5,440.542	2,751.896	3,347.236	3,279.173
214	      I22	11	86,831.797	6,798.036	2,769.454	4,074.017	5,782.208
215	      I23	11	104,537.039	8,325.241	3,273.415	4,789.466	8,696.144
216	      I24	11	95,804.344	7,549.315	2,745.063	4,040.895	7,960.896
217	      J1	11	72,215.695	4,974.347	2,301.435	1,818.100	2,254.740
218	      J2	11	44,164.801	6,065.237	48,938.469	281,939.969	-616.154
219	      J3	11	40,888.008	5,269.259	52,598.125	284,544.312	-1,090.259
220	      J4	11	48,092.324	6,225.669	65,249.684	331,863.125	-1,454.659
221	      J5	11	86,479.625	14,732.827	56,534.574	272,984.219	-1,296.586
222	      J6	11	83,764.461	13,386.055	59,863.098	274,433.344	-584.245
223	      J7	11	88,715.469	13,913.143	63,985.820	283,445.656	-577.099
224	      J8	11	37,793.953	3,784.473	63,011.941	268,782.094	-1,366.698
225	      J9	11	37,657.133	4,147.499	61,210.754	252,826.391	-14.215
226	      J10	11	33,127.453	3,492.265	63,611.977	258,346.734	-1,013.548
227	      J11	11	65,961.383	4,190.844	2,543.771	2,143.224	2,687.861
228	      J12	11	64,964.656	4,816.841	2,444.796	2,416.717	4,349.878
229	      J13	11	60,422.805	4,163.724	2,325.038	2,250.262	2,079.232
230	      J14	11	62,237.738	4,305.067	2,751.840	2,559.046	3,418.690
231	      J15	11	69,582.383	4,318.574	3,024.344	2,868.864	816.627
232	      J16	11	72,014.000	5,635.797	2,750.825	3,487.937	3,785.248
233	      J17	11	64,644.586	4,493.153	2,791.253	3,260.977	2,786.328
234	      J18	11	90,169.086	6,230.696	3,687.821	3,554.111	2,977.828
235	      J19	11	76,154.609	6,215.849	2,761.217	3,801.439	5,974.304
236	      J20	11	73,868.586	5,039.201	2,616.542	3,083.699	1,747.809
237	      J21	11	72,053.367	4,933.861	2,773.384	3,310.388	3,021.891
238	      J22	11	81,600.352	5,305.734	2,732.062	3,453.869	2,919.515
239	      J23	11	85,771.406	6,179.188	3,047.536	4,009.541	5,340.556
240	      J24	11	108,096.664	7,766.664	3,580.151	4,286.571	5,638.090
241	      K1	11	81,829.352	5,592.863	2,172.354	2,690.528	3,424.098
242	      K2	11	43,006.566	5,637.915	48,440.676	283,944.156	-505.704
243	      K3	11	38,852.730	5,416.027	51,427.203	282,985.250	-799.885
244	      K4	11	51,451.777	6,665.728	65,060.855	335,484.781	-653.879
245	      K5	11	93,790.961	14,802.811	54,637.371	267,685.844	-782.428
246	      K6	11	117,892.891	17,635.461	71,693.484	331,531.125	-509.258
247	      K7	11	106,923.844	17,278.990	71,873.156	320,142.969	-2,049.202
248	      K8	11	38,333.984	3,844.100	62,421.598	270,310.469	-839.694
249	      K9	11	31,449.326	3,461.034	62,946.387	267,725.312	-685.091
250	      K10	11	37,275.379	3,657.536	62,858.453	260,582.219	-1,136.082
251	      K11	11	46,244.699	5,054.952	43,881.242	176,894.656	-1,521.655
252	      K12	11	42,209.852	5,149.565	69,540.828	280,236.000	-583.459
253	      K13	11	37,982.590	4,536.934	65,525.660	263,575.500	-1,842.880
254	      K14	11	87,570.242	12,879.397	64,775.172	263,556.375	-1,443.860
255	      K15	11	90,862.250	13,375.254	66,393.492	272,114.438	-1,763.712
256	      K16	11	87,969.102	13,049.721	64,481.793	271,209.625	-861.623
257	      K17	11	35,790.488	3,567.348	61,584.906	264,922.531	-1,522.323
258	      K18	11	39,007.934	3,847.180	61,557.316	274,019.469	-1,514.681
259	      K19	11	99,663.141	8,290.337	61,042.711	282,853.281	-1,740.373
260	      K20	11	76,492.141	5,784.681	2,649.997	3,780.591	6,789.047
261	      K21	11	72,519.008	5,552.852	2,585.294	3,794.594	4,352.803
262	      K22	11	76,723.320	5,837.275	2,446.168	3,843.708	5,059.030
263	      K23	11	87,790.656	6,519.813	3,057.866	3,741.955	5,865.252
264	      K24	11	101,334.633	6,708.348	3,115.350	3,719.139	3,258.431
265	      L1	11	81,762.148	5,038.230	2,295.936	2,025.727	1,497.089
266	      L2	11	44,604.582	5,785.606	46,539.527	275,653.812	-1,085.883
267	      L3	11	44,629.781	5,879.500	48,657.410	271,903.312	-1,082.482
268	      L4	11	47,968.824	6,602.413	61,248.316	321,290.000	-962.625
269	      L5	11	103,870.117	18,037.201	64,017.207	319,743.344	-1,701.577
270	      L6	11	94,409.586	15,538.872	62,121.363	294,774.594	-1,538.273
271	      L7	11	98,534.758	15,712.534	59,800.680	272,018.188	-344.271
272	      L8	11	37,446.711	3,604.663	59,752.727	264,240.750	-1,045.024
273	      L9	11	36,463.844	3,999.497	59,099.664	253,881.000	-1,312.714
274	      L10	11	36,621.020	3,750.671	61,433.125	258,325.328	-1,769.397
275	      L11	11	58,546.539	4,364.449	1,843.650	1,866.797	3,493.849
276	      L12	11	64,699.543	5,239.083	2,616.779	2,456.281	5,670.647
277	      L13	11	72,796.305	6,177.704	2,869.781	3,330.927	6,741.199
278	      L14	11	61,778.648	5,025.016	2,479.325	2,760.519	6,827.329
279	      L15	11	64,334.477	4,831.322	2,099.252	1,953.877	3,377.708
280	      L16	11	69,542.094	5,410.875	2,774.708	3,276.024	6,226.719
281	      L17	11	81,420.141	6,168.030	3,118.685	3,442.386	4,607.150
282	      L18	11	68,792.594	4,463.188	2,293.416	1,968.257	758.900
283	      L19	11	75,656.008	5,927.473	2,666.493	3,438.027	7,577.444
284	      L20	11	78,490.117	5,143.377	2,183.946	3,196.858	2,790.527
285	      L21	11	73,984.031	4,954.259	2,686.539	3,124.268	2,929.771
286	      L22	11	78,366.781	5,508.011	2,560.337	3,272.076	3,868.590
287	      L23	11	85,259.406	6,279.183	2,854.267	3,811.949	3,916.985
288	      L24	11	89,538.703	5,319.045	2,530.295	2,886.188	3,115.520
289	      M1	11	77,038.250	5,000.305	2,347.300	1,800.309	1,112.983
290	      M2	11	39,953.016	5,015.526	43,595.918	266,837.688	-714.465
291	      M3	11	43,655.809	5,688.708	47,895.418	275,183.031	-1,126.348
292	      M4	11	43,547.207	5,755.257	50,846.105	275,540.406	-640.774
293	      M5	11	93,340.422	16,771.469	57,030.379	292,622.312	-953.487
294	      M6	11	89,635.625	15,812.061	59,267.133	289,495.844	-660.357
295	      M7	11	131,944.547	19,782.189	64,094.172	298,608.781	-717.285
296	      M8	11	41,048.660	4,353.603	62,671.309	283,715.000	-396.441
297	      M9	11	34,506.715	4,011.677	58,693.801	259,997.594	-857.575
298	      M10	11	33,572.254	3,721.775	60,060.480	259,740.219	-503.739
299	      M11	11	39,662.266	4,935.215	62,283.113	267,222.312	-766.129
300	      M12	11	36,656.043	4,894.325	60,179.820	255,898.938	-787.699
301	      M13	11	39,876.438	5,040.627	61,959.730	262,806.750	-1,373.451
302	      M14	11	126,816.531	18,028.512	63,291.293	268,596.469	-1,227.654
303	      M15	11	88,179.398	13,980.557	62,490.832	270,167.094	-911.486
304	      M16	11	84,170.023	13,671.493	59,752.977	263,399.969	-864.032
305	      M17	11	45,477.426	4,758.346	59,336.406	269,286.781	-1,030.228
306	      M18	11	38,462.629	3,962.442	57,288.824	267,426.094	-482.393
307	      M19	11	35,373.480	3,482.115	54,837.555	268,594.188	-776.009
308	      M20	11	73,108.547	5,143.245	2,446.898	2,823.368	4,891.676
309	      M21	11	76,005.109	5,512.378	2,889.480	3,553.786	3,589.605
310	      M22	11	83,804.320	6,279.245	2,999.838	3,674.721	4,444.509
311	      M23	11	83,749.586	6,032.856	2,781.300	3,046.997	3,616.972
312	      M24	11	84,725.508	5,344.164	2,809.957	2,471.358	2,451.008
313	      N1	11	75,469.703	4,954.802	2,531.551	2,296.242	2,173.890
314	      N2	11	41,758.430	5,488.532	43,066.094	271,494.344	-1,157.571
315	      N3	11	41,364.121	5,487.528	45,497.922	270,479.969	-406.867
316	      N4	11	43,936.258	6,141.607	50,278.379	282,290.344	1.818
317	      N5	11	86,271.133	15,566.764	50,877.469	270,516.500	-625.002
318	      N6	11	85,211.242	15,086.054	54,362.738	275,054.656	-638.282
319	      N7	11	91,846.930	15,975.552	59,937.156	291,037.562	-443.480
320	      N8	11	40,615.840	4,302.974	55,617.125	260,974.359	67.987
321	      N9	11	36,841.496	4,075.608	56,204.559	256,469.625	-307.971
322	      N10	11	39,558.145	4,324.569	55,883.359	249,124.000	-774.106
323	      N11	11	66,197.328	5,404.541	2,686.023	2,762.169	6,052.949
324	      N12	11	63,598.773	5,216.483	2,323.383	2,459.383	3,881.198
325	      N13	11	66,659.844	5,131.006	2,436.207	2,295.182	5,087.020
326	      N14	11	63,128.777	4,959.496	2,411.710	2,308.393	5,288.017
327	      N15	11	65,855.742	5,016.627	2,407.612	2,323.611	4,526.940
328	      N16	11	63,493.824	4,712.700	2,470.067	2,153.969	4,334.665
329	      N17	11	71,905.367	5,324.384	2,517.715	2,982.890	4,767.003
330	      N18	11	69,035.773	4,997.163	2,313.193	2,807.762	4,125.653
331	      N19	11	70,884.398	5,001.461	2,482.657	2,702.487	5,436.364
332	      N20	11	73,465.414	5,195.444	2,676.173	2,858.331	2,749.150
333	      N21	11	75,740.648	5,854.786	2,865.270	3,440.390	4,674.748
334	      N22	11	79,234.625	5,143.695	2,741.914	2,703.896	3,321.376
335	      N23	11	92,785.734	6,569.210	3,042.327	4,009.113	3,284.415
336	      N24	11	83,127.617	6,192.183	2,635.386	3,405.649	3,734.081
337	      O1	11	77,914.383	4,782.204	2,292.913	2,227.620	2,464.853
338	      O2	11	41,834.926	5,304.792	41,688.762	274,490.219	-2,093.417
339	      O3	11	43,243.289	5,523.962	43,188.449	266,754.656	-134.136
340	      O4	11	106,550.594	8,845.696	48,827.137	280,809.188	-1,030.011
341	      O5	11	103,011.461	17,459.725	56,703.055	310,648.344	-711.026
342	      O6	11	98,091.438	17,644.781	62,674.840	323,492.438	-1,372.575
343	      O7	11	91,144.648	16,167.669	59,076.594	298,823.844	-811.500
344	      O8	11	36,357.953	3,787.065	53,300.969	261,119.141	-1,528.404
345	      O9	11	37,203.121	4,132.210	53,682.383	256,244.594	-1,474.345
346	      O10	11	66,128.211	6,708.248	61,817.512	286,220.938	-716.257
347	      O11	11	37,686.676	5,043.642	58,040.664	268,585.844	-1,108.592
348	      O12	11	37,502.230	4,369.290	56,659.922	259,378.547	-740.177
349	      O13	11	41,965.922	5,316.767	58,640.828	267,461.125	645.797
350	      O14	11	111,383.648	17,144.389	64,178.723	292,621.156	743.161
351	      O15	11	89,446.938	15,596.614	56,911.395	264,387.406	-377.813
352	      O16	11	108,285.070	17,468.740	54,509.855	256,842.719	-820.826
353	      O17	11	36,889.973	3,234.247	53,047.277	259,165.250	-1,077.672
354	      O18	11	40,705.508	4,159.255	55,785.148	281,414.188	-549.821
355	      O19	11	35,554.508	3,943.128	51,681.062	274,011.750	-534.619
356	      O20	11	81,400.875	6,568.316	2,697.485	3,721.397	6,518.663
357	      O21	11	78,075.922	6,084.423	2,259.057	3,351.260	5,390.830
358	      O22	11	83,439.383	5,544.028	2,722.220	3,182.803	4,199.755
359	      O23	11	85,954.930	5,653.891	3,203.715	3,532.140	1,926.756
360	      O24	11	84,438.617	5,742.266	2,426.701	2,755.165	2,868.044
361	      P1	11	89,833.781	5,306.333	2,278.082	2,130.601	1,260.453
362	      P2	11	40,493.531	5,312.378	39,897.414	275,455.312	-1,545.017
363	      P3	11	44,028.262	9,114.360	50,284.906	279,560.469	-1,666.873
364	      P4	11	42,807.688	5,694.059	47,498.172	288,314.781	-1,195.671
365	      P5	11	85,716.977	14,885.715	44,674.430	258,339.188	-1,158.991
366	      P6	11	70,975.234	13,125.622	47,099.133	264,028.469	-2,055.339
367	      P7	11	81,403.125	15,640.270	49,861.871	265,127.844	-1,532.197
368	      P8	11	37,955.297	4,222.173	58,794.352	301,801.812	-1,092.433
369	      P9	11	31,571.879	2,769.983	50,887.906	253,877.094	-1,869.479
370	      P10	11	36,867.258	3,921.702	58,537.930	287,056.344	-2,019.227
371	      P11	11	68,452.195	5,393.788	2,736.290	3,131.666	5,769.259
372	      P12	11	70,452.297	5,764.977	2,573.679	3,468.815	6,953.571
373	      P13	11	70,089.805	5,297.674	2,993.540	2,602.660	1,858.574
374	      P14	11	64,265.105	4,785.353	2,529.593	2,613.508	3,532.989
375	      P15	11	67,788.766	4,807.151	2,605.656	2,710.977	2,114.811
376	      P16	11	62,206.500	4,398.716	1,912.010	2,412.084	451.232
377	      P17	11	72,430.906	4,772.025	2,586.424	2,703.609	1,575.827
378	      P18	11	78,262.383	5,052.018	2,493.554	2,520.602	2,249.020
379	      P19	11	77,032.586	5,010.644	2,614.604	2,537.438	3,211.190
380	      P20	11	88,176.406	6,378.410	2,987.468	3,763.818	3,707.821
381	      P21	11	90,450.812	6,221.102	3,205.418	3,316.212	4,773.082
382	      P22	11	89,546.797	6,009.823	2,824.773	3,569.235	5,174.681
383	      P23	11	104,538.734	6,748.640	3,254.234	4,157.936	1,994.118
384	      P24	11	95,102.727	6,670.240	3,303.627	4,398.738	5,071.910
1	      A1	12	72,294.766	4,071.533	1,760.919	1,437.307	108.567
2	      A2	12	34,285.930	4,334.498	38,801.348	265,590.062	-3,947.917
3	      A3	12	94,465.547	8,448.472	43,587.520	274,882.094	-2,436.290
4	      A4	12	48,189.188	5,174.931	44,961.773	273,451.125	-2,721.021
5	      A5	12	79,780.859	13,797.510	46,219.883	268,855.406	-2,511.741
6	      A6	12	74,598.031	13,727.633	48,085.801	267,681.094	-2,535.230
7	      A7	12	76,477.117	13,719.133	49,171.375	259,861.875	-2,811.919
8	      A8	12	28,925.479	2,580.538	50,236.914	259,020.391	-4,596.029
9	      A9	12	418,178.531	25,923.686	60,609.570	264,149.938	-1,635.901
10	      A10	12	72,617.406	5,274.325	54,287.059	262,352.938	-3,723.261
11	      A11	12	38,912.637	4,342.901	54,050.562	261,973.641	-4,852.992
12	      A12	12	40,277.395	4,445.637	53,837.215	257,612.922	-4,909.844
13	      A13	12	42,068.562	4,507.758	54,759.781	263,560.219	-4,591.637
14	      A14	12	84,832.398	12,883.043	52,047.520	251,405.641	-2,776.694
15	      A15	12	68,102.875	11,815.062	52,140.453	256,785.047	-3,411.592
16	      A16	12	105,341.328	15,495.285	50,932.035	254,956.203	-2,705.449
17	      A17	12	37,095.469	4,177.368	49,863.484	254,995.656	-3,569.920
18	      A18	12	109,228.367	11,302.626	49,479.605	255,991.109	-2,570.982
19	      A19	12	55,250.797	4,987.414	46,696.531	256,675.312	-2,596.625
20	      A20	12	62,643.980	3,819.813	1,977.466	1,553.595	-1,136.217
21	      A21	12	79,970.242	5,321.850	2,552.979	2,854.491	2,401.817
22	      A22	12	74,594.766	4,195.177	2,066.380	2,459.313	-1,168.460
23	      A23	12	83,085.289	4,915.027	2,429.013	2,608.267	-1,932.944
24	      A24	12	81,670.898	4,538.419	2,186.820	1,991.645	-1,731.687
25	      B1	12	69,914.578	4,412.984	1,838.823	1,841.233	2,482.866
26	      B2	12	35,697.406	4,196.971	41,400.547	269,648.938	-3,401.180
27	      B3	12	44,683.062	5,717.917	46,512.309	283,013.594	-1,354.093
28	      B4	12	45,812.852	5,735.448	46,976.219	272,484.344	-1,547.611
29	      B5	12	132,396.156	14,535.363	47,624.961	262,116.109	-1,297.692
30	      B6	12	76,144.508	13,992.967	48,123.133	253,594.859	-803.721
31	      B7	12	113,950.258	17,781.412	51,126.773	257,766.297	-774.151
32	      B8	12	41,018.398	4,242.221	53,803.555	264,531.938	-933.082
33	      B9	12	32,370.309	3,417.281	55,093.301	263,211.875	-579.795
34	      B10	12	33,824.477	3,561.180	55,617.461	260,329.125	-1,483.970
35	      B11	12	63,991.160	4,625.243	2,482.171	1,909.672	3,001.753
36	      B12	12	61,342.152	4,315.642	2,378.182	3,201.830	1,839.511
37	      B13	12	70,251.656	5,835.431	2,601.331	4,127.212	8,370.229
38	      B14	12	61,385.223	4,840.411	2,411.438	2,652.125	5,597.926
39	      B15	12	60,279.039	4,267.653	1,620.919	1,601.168	3,382.004
40	      B16	12	60,431.426	4,926.779	2,257.292	2,026.821	4,700.394
41	      B17	12	70,077.617	4,715.459	2,312.141	1,945.895	2,325.491
42	      B18	12	63,580.051	4,437.196	2,170.189	2,021.199	2,296.500
43	      B19	12	64,370.379	4,528.408	2,059.033	1,763.915	2,364.119
44	      B20	12	33,583.508	4,735.551	53,364.484	295,593.531	-726.210
45	      B21	12	34,169.707	4,713.361	48,167.613	278,994.000	-1,081.696
46	      B22	12	33,651.438	4,218.941	50,000.242	308,364.469	-1,678.469
47	      B23	12	76,634.242	5,947.238	2,634.992	2,751.201	2,981.011
48	      B24	12	78,288.875	4,789.869	2,393.295	2,379.888	1,464.598
49	      C1	12	74,159.734	4,987.273	2,077.922	2,344.862	3,435.493
50	      C2	12	39,378.270	5,202.607	42,848.078	271,800.719	-2,129.458
51	      C3	12	38,504.090	4,988.120	45,805.383	271,672.938	-1,029.282
52	      C4	12	37,886.086	4,842.156	46,106.359	260,132.469	-782.821
53	      C5	12	70,237.531	12,258.108	49,555.203	263,218.281	-728.462
54	      C6	12	77,082.180	13,004.997	51,820.859	263,503.188	-1,165.186
55	      C7	12	80,793.070	13,882.451	53,682.035	263,231.406	-886.445
56	      C8	12	32,044.580	2,963.806	52,788.258	249,395.641	-1,018.841
57	      C9	12	30,638.105	2,846.478	53,919.953	250,506.750	-655.126
58	      C10	12	35,186.074	3,747.048	57,929.145	259,117.578	-248.393
59	      C11	12	35,269.473	4,506.714	59,403.371	262,547.969	-1,156.679
60	      C12	12	37,274.832	4,526.519	57,742.547	253,441.062	-673.462
61	      C13	12	38,755.008	4,825.019	56,574.949	247,934.359	-469.099
62	      C14	12	76,737.844	12,275.429	58,792.562	259,252.953	-614.440
63	      C15	12	68,751.703	11,070.447	55,798.238	250,266.656	-976.735
64	      C16	12	77,543.703	12,437.648	55,633.891	254,749.516	-655.746
65	      C17	12	75,462.281	6,120.308	54,712.859	257,464.594	-736.233
66	      C18	12	55,546.711	4,288.494	51,144.516	251,219.406	-965.721
67	      C19	12	32,596.574	3,446.125	50,462.324	254,966.375	-932.283
68	      C20	12	61,195.316	10,638.757	54,903.172	293,971.344	-977.681
69	      C21	12	35,721.742	2,646.685	1,109.330	-59.848	2,559.580
70	      C22	12	67,500.633	11,081.089	57,201.664	336,107.844	-656.054
71	      C23	12	82,540.352	5,013.459	2,653.213	2,794.621	2,339.452
72	      C24	12	75,409.203	4,521.404	2,136.846	2,850.844	2,626.364
73	      D1	12	76,116.320	4,905.682	2,034.707	1,708.797	2,084.589
74	      D2	12	41,003.848	5,335.354	44,221.758	272,580.125	-2,146.396
75	      D3	12	44,920.781	5,707.333	45,867.184	265,522.719	-1,204.873
76	      D4	12	39,421.438	5,517.768	47,501.949	259,116.031	-1,579.341
77	      D5	12	75,282.383	12,952.809	49,363.168	256,289.422	-761.554
78	      D6	12	77,903.086	13,388.944	52,270.195	257,633.625	-493.703
79	      D7	12	80,692.344	13,259.899	55,500.695	263,119.312	-1,175.464
80	      D8	12	45,819.742	5,138.088	57,605.422	262,279.156	-437.707
81	      D9	12	31,826.502	3,245.292	56,332.328	249,883.234	-662.286
82	      D10	12	38,692.137	4,800.493	60,589.289	264,271.094	-853.968
83	      D11	12	63,636.211	4,525.397	2,062.259	1,997.613	3,458.406
84	      D12	12	64,113.445	4,767.983	2,563.169	2,756.400	5,165.396
85	      D13	12	74,635.609	4,477.260	2,944.301	2,780.309	2,213.256
86	      D14	12	61,878.219	4,523.122	2,295.658	2,197.507	3,631.691
87	      D15	12	64,512.527	5,353.143	2,504.280	2,912.687	5,828.193
88	      D16	12	63,741.680	4,737.873	2,485.003	2,161.312	5,001.938
89	      D17	12	72,425.227	5,085.655	2,737.047	2,693.205	2,231.025
90	      D18	12	65,141.660	4,669.821	2,491.265	1,659.647	2,607.528
91	      D19	12	67,808.516	5,397.666	2,439.672	2,419.726	4,794.435
92	      D20	12	28,412.283	3,113.320	56,178.738	288,147.031	-296.001
93	      D21	12	32,030.609	3,623.388	73,072.438	414,978.312	-609.604
94	      D22	12	31,817.475	3,318.538	53,369.133	308,028.906	-904.460
95	      D23	12	72,294.945	5,058.619	2,287.021	2,343.672	2,393.962
96	      D24	12	81,601.250	5,104.530	2,579.583	2,877.028	2,344.147
97	      E1	12	87,699.227	5,886.229	2,758.876	2,490.512	5,130.198
98	      E2	12	43,453.582	5,870.723	47,447.082	284,266.219	-1,056.337
99	      E3	12	42,138.582	5,116.005	47,640.852	269,194.375	-731.855
100	      E4	12	39,376.543	5,175.593	50,677.227	272,410.344	-127.177
101	      E5	12	82,280.234	13,865.557	53,653.539	271,015.031	-396.411
102	      E6	12	85,852.492	14,441.353	57,357.438	274,853.469	-132.817
103	      E7	12	87,668.711	14,647.467	55,734.727	256,380.734	-572.027
104	      E8	12	36,124.355	3,506.428	59,587.066	265,018.781	-446.871
105	      E9	12	36,117.355	3,406.663	62,979.695	273,033.938	-740.115
106	      E10	12	33,141.234	3,187.412	61,389.820	262,167.219	-1,090.294
107	      E11	12	46,272.531	5,514.996	63,472.066	264,236.594	-497.384
108	      E12	12	41,354.789	4,894.036	63,508.152	260,431.312	-938.259
109	      E13	12	39,601.684	4,330.600	62,100.621	256,068.141	-953.971
110	      E14	12	89,182.078	13,459.338	64,024.066	263,860.438	-1,063.355
111	      E15	12	80,641.602	12,113.560	62,647.211	263,513.219	-1,263.374
112	      E16	12	93,541.562	14,195.510	62,199.598	266,124.844	-987.282
113	      E17	12	41,185.457	3,953.991	59,510.512	263,639.969	-1,135.094
114	      E18	12	74,156.250	6,777.793	57,463.340	261,560.375	-1,096.745
115	      E19	12	38,091.191	3,443.370	55,219.023	264,204.406	-678.810
116	      E20	12	80,478.383	5,666.340	2,662.133	3,305.576	5,761.699
117	      E21	12	75,570.977	4,735.228	2,421.795	2,865.985	3,318.093
118	      E22	12	70,588.820	4,200.260	1,819.837	2,290.940	1,527.308
119	      E23	12	83,487.586	5,158.104	2,656.851	2,962.246	1,825.292
120	      E24	12	93,032.656	6,481.036	2,673.297	3,590.469	5,382.708
121	      F1	12	93,225.070	5,774.664	2,938.474	2,492.300	1,140.273
122	      F2	12	53,375.121	5,870.689	52,977.492	310,813.312	-172.423
123	      F3	12	42,914.680	5,518.616	48,774.840	270,401.312	-289.858
124	      F4	12	43,198.992	5,591.200	57,192.137	299,595.781	-469.206
125	      F5	12	88,655.656	15,566.651	55,751.145	274,171.594	-1,270.419
126	      F6	12	100,040.742	14,830.584	61,304.734	286,925.125	-1,841.336
127	      F7	12	85,437.141	12,856.119	61,528.758	276,358.125	-1,612.595
128	      F8	12	37,222.746	3,461.645	59,676.324	258,754.469	-1,622.608
129	      F9	12	36,128.297	3,493.838	60,922.398	257,839.547	-1,198.311
130	      F10	12	49,895.055	4,722.437	62,895.938	261,154.547	-763.524
131	      F11	12	70,093.125	5,359.489	2,732.085	2,417.090	4,880.338
132	      F12	12	57,453.117	4,043.897	1,688.487	2,026.694	5,059.685
133	      F13	12	67,757.852	6,202.736	2,570.861	3,974.626	10,128.067
134	      F14	12	64,926.660	4,611.592	2,410.475	2,052.783	2,827.605
135	      F15	12	92,902.539	6,555.390	3,993.116	4,364.061	5,094.048
136	      F16	12	62,858.273	4,399.845	2,614.734	2,841.536	3,817.447
137	      F17	12	64,242.246	4,207.291	2,383.036	3,007.071	1,604.888
138	      F18	12	70,731.359	4,672.529	2,485.573	2,752.969	2,510.512
139	      F19	12	98,218.477	6,458.339	3,912.281	3,815.901	3,249.623
140	      F20	12	84,463.000	6,936.348	1,953.792	4,459.000	11,061.948
141	      F21	12	84,245.805	7,126.750	3,031.517	4,813.001	9,753.858
142	      F22	12	83,126.484	6,437.308	2,982.320	3,307.334	4,349.625
143	      F23	12	98,282.586	7,473.384	3,119.303	4,932.850	10,015.957
144	      F24	12	97,926.477	7,642.002	3,167.797	4,342.740	6,884.978
145	      G1	12	81,839.547	5,360.875	2,607.781	2,074.867	2,814.689
146	      G2	12	42,464.473	5,517.108	47,063.301	271,951.781	-1,156.197
147	      G3	12	48,457.176	6,491.578	59,749.285	324,193.156	-1,078.035
148	      G4	12	42,008.113	4,766.211	52,301.684	269,149.688	-1,001.321
149	      G5	12	86,946.898	15,023.833	55,090.770	266,404.906	-1,391.319
150	      G6	12	82,912.539	13,075.889	57,042.184	263,520.562	-1,857.120
151	      G7	12	102,560.305	15,098.254	67,191.586	295,235.875	-1,771.361
152	      G8	12	45,111.660	5,094.392	64,943.715	277,238.312	-1,502.196
153	      G9	12	36,924.406	3,359.719	62,450.090	260,702.172	-1,484.010
154	      G10	12	43,174.590	4,492.602	66,401.562	272,113.969	-1,310.057
155	      G11	12	39,131.812	4,417.932	65,257.559	260,611.453	-1,260.881
156	      G12	12	39,604.094	5,097.038	64,000.500	252,960.312	-1,472.611
157	      G13	12	39,208.203	4,431.145	64,860.582	257,042.141	-2,076.337
158	      G14	12	82,694.352	12,152.976	64,718.961	257,076.516	-1,944.793
159	      G15	12	78,974.141	11,354.514	65,106.543	264,143.156	-2,113.078
160	      G16	12	85,653.484	12,608.905	64,813.711	266,679.281	-1,043.693
161	      G17	12	44,108.406	4,745.094	57,366.086	243,485.672	-983.258
162	      G18	12	40,799.305	4,036.462	61,621.914	271,298.406	-1,766.358
163	      G19	12	34,782.348	3,908.599	57,585.523	264,675.625	-1,588.741
164	      G20	12	83,951.977	6,882.941	3,021.152	4,333.868	9,691.214
165	      G21	12	79,901.594	6,907.166	2,889.154	4,303.647	10,396.129
166	      G22	12	95,308.422	8,954.184	3,366.811	6,037.037	16,409.609
167	      G23	12	96,164.781	8,669.186	3,313.386	5,575.143	16,790.307
168	      G24	12	98,473.289	7,875.782	3,469.575	4,296.703	7,883.906
169	      H1	12	83,099.250	5,704.345	2,385.718	2,145.405	2,213.265
170	      H2	12	45,517.973	5,880.082	46,731.344	269,127.875	-1,590.656
171	      H3	12	50,791.652	6,106.279	58,233.570	315,363.562	-1,808.849
172	      H4	12	41,094.066	5,109.507	50,909.859	261,781.312	-2,252.950
173	      H5	12	155,325.000	40,716.863	61,402.598	289,324.062	-2,129.499
174	      H6	12	113,346.906	17,023.605	65,666.906	301,589.312	-2,376.330
175	      H7	12	95,721.172	14,462.943	64,625.699	284,719.406	-2,236.158
176	      H8	12	52,333.977	5,447.937	62,857.371	265,615.719	-645.917
177	      H9	12	40,685.367	3,776.278	62,670.840	260,666.547	-1,407.203
178	      H10	12	41,616.199	4,009.958	62,956.246	254,770.266	-1,593.273
179	      H11	12	65,919.625	4,955.877	2,268.044	2,824.560	3,979.031
180	      H12	12	60,280.652	4,233.836	2,543.009	2,129.405	1,770.437
181	      H13	12	67,649.016	5,381.632	2,769.084	2,982.019	5,343.859
182	      H14	12	67,318.867	5,470.479	2,583.559	3,601.295	5,305.996
183	      H15	12	74,852.836	5,777.026	2,711.674	3,806.636	6,213.955
184	      H16	12	68,215.945	5,371.506	2,427.225	3,630.185	5,097.450
185	      H17	12	90,041.078	5,994.321	3,515.215	3,517.324	2,318.086
186	      H18	12	71,833.312	5,424.949	3,113.429	3,260.070	3,197.038
187	      H19	12	84,155.227	6,971.991	3,160.887	4,236.580	5,425.500
188	      H20	12	76,483.070	5,384.124	2,790.346	3,176.633	2,617.627
189	      H21	12	82,797.695	6,642.643	2,853.727	3,976.344	5,833.531
190	      H22	12	84,359.383	7,399.263	2,796.800	4,873.247	9,865.092
191	      H23	12	92,753.055	8,115.370	2,913.709	5,217.687	12,894.991
192	      H24	12	122,835.688	9,966.477	3,735.366	5,568.858	13,873.108
193	      I1	12	70,000.789	4,906.806	1,924.640	1,663.132	2,454.911
194	      I2	12	40,772.211	5,374.628	47,370.359	276,733.875	-1,490.613
195	      I3	12	36,037.980	4,937.308	48,081.910	261,130.438	-1,756.374
196	      I4	12	42,855.035	5,454.091	58,686.414	299,817.688	-2,173.004
197	      I5	12	90,096.727	14,521.662	66,799.508	326,520.281	-1,324.680
198	      I6	12	84,295.977	13,552.344	56,472.879	260,561.797	-1,398.830
199	      I7	12	104,057.602	15,326.884	59,487.383	261,733.859	-829.390
200	      I8	12	38,809.309	3,989.126	60,426.398	259,438.047	-1,052.199
201	      I9	12	37,392.961	4,042.631	65,621.344	272,670.469	-1,228.885
202	      I10	12	36,434.648	3,875.815	64,099.602	260,967.109	-1,986.805
203	      I11	12	52,612.020	6,142.234	65,131.812	259,562.422	3,716.812
204	      I12	12	37,061.879	4,634.949	65,311.461	259,402.859	-1,077.879
205	      I13	12	45,289.578	5,101.577	65,903.797	260,181.250	-2,364.348
206	      I14	12	83,851.805	12,264.294	64,672.160	257,795.594	-2,719.910
207	      I15	12	83,402.195	12,198.275	64,220.391	259,912.500	-2,690.072
208	      I16	12	87,478.867	12,852.216	65,559.156	270,078.969	-2,360.728
209	      I17	12	43,169.414	3,881.237	63,656.188	269,953.750	-2,257.625
210	      I18	12	39,971.938	4,141.255	61,129.109	269,156.688	-1,649.028
211	      I19	12	37,947.617	3,618.613	58,225.648	266,272.562	-1,450.008
212	      I20	12	85,122.031	5,902.312	3,047.179	3,401.007	1,753.391
213	      I21	12	77,098.859	5,686.480	2,898.387	3,367.236	3,194.519
214	      I22	12	87,066.016	6,622.786	3,032.712	4,222.982	6,553.643
215	      I23	12	104,884.500	8,422.835	3,239.258	4,900.234	8,709.213
216	      I24	12	95,429.227	7,385.737	2,669.098	4,108.935	8,195.265
217	      J1	12	73,641.836	4,866.108	2,111.697	1,864.978	2,161.813
218	      J2	12	43,450.660	5,949.546	48,522.285	281,866.781	-967.340
219	      J3	12	41,866.078	5,373.835	52,177.836	283,908.938	-1,131.129
220	      J4	12	50,276.816	6,246.918	64,836.289	331,501.875	-1,458.215
221	      J5	12	87,648.398	15,299.197	56,053.281	272,684.812	-1,101.417
222	      J6	12	83,681.234	13,812.165	59,114.082	274,320.656	-1,041.106
223	      J7	12	89,720.500	13,961.907	63,611.492	283,385.344	-875.239
224	      J8	12	38,536.945	3,719.089	62,585.629	268,953.750	-1,369.019
225	      J9	12	39,430.801	4,049.410	60,579.305	253,249.766	293.471
226	      J10	12	32,870.266	3,373.306	62,829.895	258,786.578	-826.980
227	      J11	12	67,212.953	4,618.493	2,415.688	2,194.245	2,468.883
228	      J12	12	64,848.922	4,746.914	2,371.951	2,275.190	4,613.743
229	      J13	12	61,136.855	3,809.795	2,219.309	2,256.627	1,948.539
230	      J14	12	62,572.949	4,400.769	2,476.897	2,452.169	2,781.514
231	      J15	12	68,407.969	4,522.792	3,014.410	3,034.161	415.442
232	      J16	12	72,426.242	5,564.933	2,956.648	3,836.787	4,050.773
233	      J17	12	65,883.078	4,591.006	2,507.820	2,898.787	2,670.444
234	      J18	12	90,586.117	6,466.064	3,891.820	3,756.332	2,550.979
235	      J19	12	75,387.578	6,040.698	2,775.899	3,809.584	6,366.362
236	      J20	12	73,795.102	4,787.688	2,417.008	3,107.796	1,482.377
237	      J21	12	71,621.805	5,032.126	2,577.603	2,946.666	3,325.845
238	      J22	12	80,692.469	5,549.333	2,590.931	3,333.546	2,307.051
239	      J23	12	85,362.602	6,504.642	2,814.959	4,036.161	5,432.438
240	      J24	12	108,172.727	7,242.541	3,345.860	4,209.992	5,705.232
241	      K1	12	81,478.508	5,359.760	2,256.907	2,457.708	3,609.976
242	      K2	12	44,224.348	5,340.088	48,013.609	283,402.875	-1,263.278
243	      K3	12	37,465.434	5,348.236	50,678.258	282,800.062	-1,319.174
244	      K4	12	52,991.949	6,859.248	64,602.387	335,481.938	-1,171.525
245	      K5	12	94,997.695	15,321.980	54,166.340	267,614.875	-896.668
246	      K6	12	117,994.773	17,692.682	71,556.680	331,509.719	-1,186.721
247	      K7	12	106,931.289	17,351.045	71,394.117	320,006.875	-1,818.605
248	      K8	12	39,367.867	3,975.504	62,138.629	270,524.031	-1,574.558
249	      K9	12	33,502.262	3,379.559	62,370.695	267,628.094	-605.786
250	      K10	12	38,672.586	3,543.247	62,255.109	260,661.500	-1,047.201
251	      K11	12	45,649.234	5,117.816	42,935.863	174,891.250	-1,389.968
252	      K12	12	43,463.547	5,015.750	68,840.930	280,108.000	-661.490
253	      K13	12	38,880.742	4,439.851	64,952.941	263,679.375	-2,174.532
254	      K14	12	90,583.539	12,992.423	64,345.777	263,256.656	-1,406.495
255	      K15	12	92,910.523	13,272.220	65,910.180	272,037.656	-2,439.565
256	      K16	12	89,486.945	13,500.693	64,023.914	271,161.938	-1,092.189
257	      K17	12	38,392.465	3,931.265	60,949.336	264,510.562	-1,361.776
258	      K18	12	40,589.730	4,032.207	61,239.781	273,841.469	-1,646.552
259	      K19	12	100,839.391	8,380.734	60,921.199	282,520.125	-1,239.027
260	      K20	12	78,073.344	5,857.821	2,324.658	3,894.445	7,614.409
261	      K21	12	73,234.008	4,945.907	2,609.474	3,983.938	4,274.132
262	      K22	12	77,933.172	5,709.476	2,494.224	4,202.507	4,670.504
263	      K23	12	87,372.930	6,596.355	2,993.675	3,450.789	5,150.319
264	      K24	12	100,740.070	6,658.004	3,127.472	3,539.529	3,053.038
265	      L1	12	81,217.617	4,963.748	2,462.012	2,532.535	1,431.361
266	      L2	12	43,444.008	6,188.207	46,178.609	275,576.000	-1,470.274
267	      L3	12	43,567.695	6,140.450	48,117.977	272,003.344	-1,151.874
268	      L4	12	47,197.531	6,439.305	60,832.480	321,760.281	-441.502
269	      L5	12	105,312.852	18,389.740	63,317.910	320,202.125	-1,349.117
270	      L6	12	95,916.453	15,693.906	61,598.730	294,682.062	-1,235.921
271	      L7	12	99,810.953	15,608.114	59,412.438	272,835.594	-575.207
272	      L8	12	39,425.895	3,716.970	59,087.484	263,964.219	-998.020
273	      L9	12	38,696.152	4,016.610	58,786.000	253,900.594	-1,571.404
274	      L10	12	37,672.949	4,056.001	60,988.258	258,257.422	-2,026.312
275	      L11	12	58,354.469	4,463.020	1,829.507	1,979.392	3,783.279
276	      L12	12	65,601.180	5,547.772	2,581.509	2,940.263	6,037.735
277	      L13	12	73,276.172	6,268.347	2,713.053	3,561.673	6,867.728
278	      L14	12	63,360.105	5,316.520	2,373.666	2,961.347	7,168.101
279	      L15	12	64,207.508	4,635.185	2,166.030	2,330.895	3,118.572
280	      L16	12	69,221.547	6,041.717	2,709.084	3,420.074	6,943.092
281	      L17	12	83,189.367	6,665.138	3,306.627	3,636.867	4,843.376
282	      L18	12	68,478.523	4,732.873	2,459.755	2,404.768	476.585
283	      L19	12	75,824.070	6,313.809	2,995.374	3,686.917	7,679.035
284	      L20	12	78,879.352	5,495.600	2,551.847	3,253.017	2,984.576
285	      L21	12	74,271.062	5,647.677	2,904.669	3,304.008	2,956.045
286	      L22	12	79,295.039	5,642.389	2,442.591	3,148.232	3,918.276
287	      L23	12	84,476.430	6,211.713	2,665.066	3,583.412	3,903.481
288	      L24	12	89,124.578	5,376.738	2,702.512	3,164.733	3,232.170
289	      M1	12	77,059.867	4,538.888	2,468.061	1,843.624	1,261.029
290	      M2	12	38,079.527	5,165.750	43,304.152	267,213.156	-1,244.353
291	      M3	12	43,421.719	5,802.170	47,397.426	274,934.750	-607.038
292	      M4	12	43,452.828	5,504.702	50,408.156	275,201.531	-769.834
293	      M5	12	95,322.508	16,812.723	56,630.840	292,727.406	-1,374.846
294	      M6	12	92,131.008	15,706.413	58,929.504	289,726.531	-655.318
295	      M7	12	131,661.859	20,132.018	63,537.094	298,753.031	-1,067.281
296	      M8	12	42,942.574	4,488.807	62,204.641	284,387.625	-564.241
297	      M9	12	35,087.121	3,605.205	58,540.617	260,038.594	-451.234
298	      M10	12	34,388.281	3,959.548	59,681.469	259,329.547	-745.865
299	      M11	12	40,129.285	4,969.079	62,326.664	266,679.812	-1,180.095
300	      M12	12	37,018.145	4,780.673	59,936.445	256,073.844	-584.729
301	      M13	12	40,451.664	5,013.575	61,759.762	262,564.188	-1,434.196
302	      M14	12	127,533.492	18,301.605	63,024.926	269,175.938	-955.401
303	      M15	12	89,635.273	14,291.728	62,037.121	270,075.688	-1,564.386
304	      M16	12	86,326.250	13,920.496	59,092.582	263,186.500	-1,085.116
305	      M17	12	46,361.141	5,183.278	58,910.117	269,367.906	-1,055.359
306	      M18	12	38,823.039	4,047.428	56,823.266	267,427.406	-247.285
307	      M19	12	36,675.383	3,643.455	54,441.594	268,731.656	-1,192.704
308	      M20	12	72,807.430	5,597.386	2,428.845	2,917.499	5,262.614
309	      M21	12	76,220.195	5,584.376	2,840.431	3,498.286	3,706.042
310	      M22	12	83,772.594	6,337.164	3,262.405	3,752.158	4,967.402
311	      M23	12	82,724.641	6,060.083	2,913.104	3,083.573	3,504.673
312	      M24	12	86,564.258	5,427.861	2,687.819	2,729.656	2,401.629
313	      N1	12	76,070.172	4,801.752	2,352.684	2,440.500	2,483.512
314	      N2	12	41,651.438	5,549.808	42,726.582	271,320.375	-1,296.502
315	      N3	12	42,317.137	5,669.038	45,087.086	269,827.031	-639.038
316	      N4	12	44,615.969	5,736.488	50,024.148	282,207.594	-7.790
317	      N5	12	88,097.984	15,705.538	50,462.406	270,213.375	-523.255
318	      N6	12	86,266.234	15,537.757	53,831.762	275,235.438	-765.449
319	      N7	12	94,227.312	15,539.880	59,505.082	290,859.844	-132.839
320	      N8	12	41,833.262	4,301.650	55,303.242	261,203.594	-119.423
321	      N9	12	37,930.324	3,836.303	56,072.824	256,296.062	-315.941
322	      N10	12	41,547.980	4,333.221	55,569.070	249,226.047	-730.474
323	      N11	12	66,546.625	5,080.641	2,409.322	2,473.173	6,136.402
324	      N12	12	64,064.277	5,293.237	2,260.100	2,231.045	4,452.049
325	      N13	12	66,153.219	5,593.153	2,431.507	2,343.289	5,161.157
326	      N14	12	63,871.523	5,308.670	2,328.796	2,102.910	5,494.154
327	      N15	12	65,031.055	5,152.768	2,358.865	2,446.978	4,179.402
328	      N16	12	64,384.305	5,116.309	2,486.372	2,294.275	4,046.111
329	      N17	12	70,274.422	5,439.500	2,884.519	2,876.127	4,719.993
330	      N18	12	68,531.391	4,975.615	2,240.377	2,529.227	3,905.214
331	      N19	12	71,933.008	5,126.605	2,469.135	2,596.006	5,501.614
332	      N20	12	73,556.008	4,998.645	2,750.771	2,788.906	2,706.666
333	      N21	12	75,230.398	5,732.596	2,880.802	3,399.110	5,314.826
334	      N22	12	79,688.406	5,217.695	2,730.826	2,687.212	2,830.874
335	      N23	12	92,315.836	6,153.110	3,028.647	3,885.792	3,019.816
336	      N24	12	83,928.805	5,900.711	2,588.986	3,212.059	3,735.706
337	      O1	12	78,491.570	4,936.047	1,950.012	2,572.681	1,793.387
338	      O2	12	41,458.504	5,411.226	41,306.945	274,805.156	-2,336.115
339	      O3	12	42,108.875	5,391.782	42,800.430	266,794.938	-343.659
340	      O4	12	106,177.906	8,763.496	48,573.891	280,043.531	-1,336.426
341	      O5	12	105,015.656	17,770.822	56,430.867	310,427.156	-607.425
342	      O6	12	98,999.422	18,342.447	62,565.266	323,562.000	-1,161.244
343	      O7	12	90,812.875	16,717.148	58,487.766	299,758.094	-1,129.709
344	      O8	12	38,177.973	3,649.709	53,163.766	260,929.094	-1,826.579
345	      O9	12	37,992.438	4,080.280	53,405.551	256,132.141	-1,380.850
346	      O10	12	66,809.570	6,769.660	61,207.152	286,320.188	-943.444
347	      O11	12	37,413.906	5,081.377	57,755.281	268,671.219	-1,738.519
348	      O12	12	37,048.977	4,683.703	56,475.832	259,304.875	-682.968
349	      O13	12	40,960.840	5,243.770	58,019.699	267,381.562	731.567
350	      O14	12	112,586.508	17,609.570	63,647.102	293,457.906	536.491
351	      O15	12	90,711.039	15,749.805	56,437.777	263,767.031	-635.047
352	      O16	12	106,899.430	17,462.541	53,856.199	256,921.547	-1,042.611
353	      O17	12	37,275.848	3,506.011	52,828.344	258,916.000	-997.237
354	      O18	12	41,039.879	4,393.032	55,353.277	281,284.750	-653.556
355	      O19	12	37,426.922	4,176.945	51,133.895	274,290.219	-635.540
356	      O20	12	81,366.938	6,325.569	2,812.019	3,767.823	6,778.682
357	      O21	12	78,018.453	6,252.824	2,412.365	3,250.243	5,397.488
358	      O22	12	84,197.938	5,754.618	2,604.354	3,129.911	4,279.862
359	      O23	12	86,723.820	5,786.515	3,027.534	3,645.246	1,289.582
360	      O24	12	84,866.219	5,552.246	2,517.510	2,739.693	2,767.926
361	      P1	12	91,210.789	5,400.856	2,333.628	2,415.254	804.552
362	      P2	12	41,035.812	5,543.405	39,788.238	275,967.656	-1,560.559
363	      P3	12	43,606.809	9,366.821	50,285.344	280,156.750	-2,042.968
364	      P4	12	43,742.559	5,751.756	46,897.090	286,105.875	-838.840
365	      P5	12	86,200.023	15,205.729	44,402.699	258,305.906	-1,271.314
366	      P6	12	73,688.383	13,341.949	46,898.812	263,798.875	-1,778.256
367	      P7	12	83,135.016	15,555.455	49,642.359	264,824.469	-1,807.109
368	      P8	12	39,516.875	4,171.136	58,569.090	302,465.625	-1,396.485
369	      P9	12	33,206.621	2,981.923	50,664.633	253,914.109	-2,028.098
370	      P10	12	38,949.090	3,973.414	58,400.895	287,087.594	-2,093.273
371	      P11	12	69,877.516	5,488.538	2,676.652	3,130.514	6,551.260
372	      P12	12	72,230.156	5,856.192	2,571.097	3,232.357	7,064.449
373	      P13	12	71,723.695	4,922.923	3,083.148	2,745.591	2,417.036
374	      P14	12	64,921.324	5,098.770	2,353.433	2,662.520	3,861.336
375	      P15	12	68,480.648	4,659.169	2,528.069	2,769.945	1,773.272
376	      P16	12	62,719.258	4,460.854	2,177.492	2,195.230	132.578
377	      P17	12	72,257.680	4,995.837	2,679.409	2,860.745	1,275.774
378	      P18	12	79,622.320	5,568.866	2,722.668	2,741.257	2,683.390
379	      P19	12	76,800.328	6,020.411	2,575.664	2,779.651	2,882.011
380	      P20	12	88,728.172	6,001.222	3,151.187	3,707.858	4,025.317
381	      P21	12	91,016.602	6,621.584	3,166.641	3,485.228	4,562.314
382	      P22	12	90,303.469	6,268.283	2,845.618	3,271.444	5,442.455
383	      P23	12	104,623.453	7,059.165	3,231.686	4,057.921	2,179.237
384	      P24	12	95,102.203	7,115.213	3,223.823	4,221.400	4,667.205
1	      A1	13	72,907.094	4,062.752	1,679.748	2,109.777	74.937
2	      A2	13	34,776.539	4,172.427	38,920.816	265,928.062	-4,074.436
3	      A3	13	95,296.102	8,160.144	43,530.289	275,299.406	-2,206.297
4	      A4	13	49,750.305	5,262.965	45,051.426	273,295.781	-2,998.521
5	      A5	13	79,473.352	13,565.641	46,554.727	269,562.906	-2,033.735
6	      A6	13	75,199.422	13,421.805	48,197.371	268,216.844	-2,166.578
7	      A7	13	77,569.281	13,691.001	49,534.859	260,299.328	-2,714.717
8	      A8	13	28,323.973	2,656.286	50,295.062	259,354.547	-4,513.106
9	      A9	13	418,064.656	25,223.945	60,961.637	263,900.719	-1,688.929
10	      A10	13	73,159.391	4,821.463	54,154.066	262,516.438	-3,093.543
11	      A11	13	38,400.871	4,308.758	54,593.414	262,149.750	-4,557.084
12	      A12	13	39,581.492	4,006.232	54,066.477	257,904.266	-5,047.568
13	      A13	13	42,932.414	4,251.921	54,960.664	263,967.062	-5,006.818
14	      A14	13	86,806.141	12,826.650	52,277.887	251,805.891	-2,650.237
15	      A15	13	69,715.156	11,264.080	52,196.352	256,913.297	-3,274.819
16	      A16	13	107,342.172	15,094.848	51,284.680	254,506.250	-2,488.624
17	      A17	13	36,450.555	3,740.804	49,993.207	255,531.266	-3,399.055
18	      A18	13	109,249.250	11,165.856	49,449.910	255,419.531	-2,924.844
19	      A19	13	54,679.062	5,046.552	46,718.398	256,482.672	-2,642.424
20	      A20	13	64,513.273	3,530.215	1,807.782	1,556.027	-1,279.894
21	      A21	13	80,198.336	5,078.669	2,582.503	2,723.949	2,428.825
22	      A22	13	74,327.836	4,133.281	2,349.721	2,403.572	-954.528
23	      A23	13	82,328.703	4,627.677	2,359.936	2,741.433	-1,142.388
24	      A24	13	81,531.375	4,063.328	2,068.202	2,033.907	-1,119.323
25	      B1	13	70,326.391	4,410.647	1,724.261	2,036.298	2,649.119
26	      B2	13	35,722.930	4,343.886	41,607.602	270,654.000	-3,316.807
27	      B3	13	44,884.277	5,941.457	46,016.152	280,890.656	-1,065.834
28	      B4	13	44,754.043	5,928.323	47,066.312	273,148.750	-1,461.087
29	      B5	13	133,299.547	14,784.823	47,894.246	262,587.781	-1,365.441
30	      B6	13	78,215.227	14,115.769	48,271.090	253,325.828	-812.061
31	      B7	13	114,235.484	17,430.742	51,422.590	258,148.234	-704.872
32	      B8	13	41,414.461	4,081.910	53,556.656	264,981.781	-326.612
33	      B9	13	32,927.531	3,341.677	55,341.629	263,322.594	-329.710
34	      B10	13	33,727.648	3,670.776	55,692.875	261,030.672	-1,431.519
35	      B11	13	62,774.477	4,499.044	2,302.218	2,386.463	3,722.682
36	      B12	13	62,481.945	4,447.125	2,499.715	3,325.097	1,886.759
37	      B13	13	70,902.078	6,027.413	2,488.395	4,366.718	9,159.807
38	      B14	13	61,647.422	5,101.547	2,422.165	2,987.631	5,442.617
39	      B15	13	60,258.973	4,191.265	1,862.652	1,950.724	3,718.186
40	      B16	13	60,695.020	4,841.616	2,352.491	2,178.680	4,639.165
41	      B17	13	69,334.438	4,252.654	2,228.374	2,229.090	2,639.838
42	      B18	13	62,855.465	4,262.601	2,155.762	2,116.213	2,857.000
43	      B19	13	65,275.836	4,438.916	2,143.682	1,739.353	2,324.007
44	      B20	13	34,759.496	4,419.655	52,249.559	289,158.000	-159.538
45	      B21	13	34,411.473	4,417.450	47,131.922	270,652.125	-1,217.350
46	      B22	13	34,614.090	3,736.070	49,325.820	302,498.625	-1,437.091
47	      B23	13	77,033.133	5,389.816	2,869.410	3,016.270	2,957.092
48	      B24	13	78,668.898	4,620.232	2,535.542	2,730.690	1,536.075
49	      C1	13	75,023.812	4,941.609	2,049.656	2,613.250	3,136.452
50	      C2	13	38,382.043	5,417.932	43,224.949	272,124.594	-1,716.369
51	      C3	13	38,128.781	4,986.042	45,783.930	272,345.688	-899.038
52	      C4	13	37,639.281	4,710.507	46,441.895	260,468.922	-947.660
53	      C5	13	69,829.508	12,557.915	49,570.934	263,214.594	-1,256.097
54	      C6	13	76,410.820	13,194.083	51,810.863	264,386.344	-1,122.324
55	      C7	13	80,938.422	14,138.255	54,180.949	262,940.000	-902.998
56	      C8	13	32,011.701	3,093.457	52,711.395	249,455.812	-1,032.034
57	      C9	13	30,074.111	3,072.261	54,380.363	250,413.578	-831.256
58	      C10	13	35,337.777	3,837.493	58,053.449	259,407.109	-1,019.244
59	      C11	13	34,645.133	4,467.653	59,456.008	263,289.719	-1,336.814
60	      C12	13	37,128.672	5,019.600	57,711.285	253,679.219	-1,177.625
61	      C13	13	38,565.125	4,829.687	56,802.566	248,441.641	-790.191
62	      C14	13	76,331.102	12,550.553	59,144.871	259,252.203	-850.052
63	      C15	13	68,605.523	11,206.116	55,912.113	250,598.734	-937.389
64	      C16	13	76,844.133	12,164.136	55,801.051	255,052.797	-997.531
65	      C17	13	74,282.227	6,157.421	54,881.469	257,658.750	-766.540
66	      C18	13	55,321.848	4,328.071	51,702.996	251,205.734	-782.996
67	      C19	13	32,791.277	3,455.759	50,526.750	255,459.578	-1,348.961
68	      C20	13	61,258.512	10,939.621	54,087.492	287,874.219	-1,125.954
69	      C21	13	34,708.352	2,513.054	1,190.608	205.687	2,260.086
70	      C22	13	66,516.453	11,126.299	56,298.695	330,178.969	-857.238
71	      C23	13	83,593.922	5,309.971	2,717.247	3,189.338	2,222.439
72	      C24	13	75,074.570	4,555.042	2,313.061	2,532.446	2,752.655
73	      D1	13	77,276.820	4,751.032	1,887.250	1,632.966	1,549.800
74	      D2	13	40,853.852	5,486.769	44,363.484	272,750.562	-2,417.547
75	      D3	13	43,333.531	5,739.352	46,222.551	265,873.125	-820.656
76	      D4	13	40,281.746	5,320.389	47,893.418	259,766.469	-1,085.170
77	      D5	13	75,767.891	13,284.922	49,652.309	256,587.281	-714.384
78	      D6	13	78,524.227	13,443.766	52,509.359	257,588.891	-107.186
79	      D7	13	79,592.195	13,454.621	55,734.703	263,034.500	-1,091.499
80	      D8	13	48,891.352	5,576.374	57,792.133	262,352.125	-80.348
81	      D9	13	32,740.299	3,451.325	56,408.805	249,863.203	-462.956
82	      D10	13	39,002.785	4,516.754	60,974.617	263,987.562	-867.169
83	      D11	13	62,934.898	4,472.628	2,028.672	2,336.958	3,933.830
84	      D12	13	64,305.133	4,785.104	2,565.438	2,940.911	5,203.918
85	      D13	13	73,771.555	4,535.822	3,076.190	2,793.019	2,276.504
86	      D14	13	61,869.926	4,340.401	2,584.384	2,229.518	3,606.639
87	      D15	13	64,518.547	5,340.161	2,636.475	3,110.552	6,052.207
88	      D16	13	63,782.398	5,009.547	2,474.453	2,519.574	5,596.642
89	      D17	13	73,013.266	4,682.152	2,955.350	2,609.978	2,383.329
90	      D18	13	65,859.523	4,602.954	2,698.149	1,963.947	2,864.575
91	      D19	13	67,932.023	5,431.134	2,477.457	2,335.773	4,942.930
92	      D20	13	27,823.971	3,133.478	55,357.488	282,201.438	-798.857
93	      D21	13	30,857.029	3,600.425	72,553.508	411,005.312	-991.438
94	      D22	13	30,723.240	3,165.645	52,504.004	301,387.094	-736.457
95	      D23	13	72,585.922	4,904.839	2,426.184	2,318.569	1,702.135
96	      D24	13	81,052.047	5,287.225	2,519.490	2,816.166	1,947.286
97	      E1	13	88,002.453	5,732.255	2,895.955	2,812.078	4,841.617
98	      E2	13	44,093.555	6,175.477	47,481.188	284,218.000	-829.384
99	      E3	13	42,170.871	5,295.461	47,667.777	269,423.250	-1,068.610
100	      E4	13	39,186.039	5,044.955	50,772.047	272,604.125	-398.344
101	      E5	13	83,710.391	13,882.744	53,768.547	271,141.250	-765.106
102	      E6	13	88,496.117	14,335.835	57,365.891	275,303.500	-656.711
103	      E7	13	89,849.773	14,617.994	55,926.117	256,451.406	-749.533
104	      E8	13	37,278.535	3,721.298	59,548.949	265,285.562	-686.494
105	      E9	13	37,654.180	3,500.508	62,992.582	273,186.312	-1,241.016
106	      E10	13	36,097.883	3,638.278	61,536.922	261,600.062	-1,163.491
107	      E11	13	45,969.492	5,373.666	63,879.871	263,644.375	-939.466
108	      E12	13	41,050.004	4,932.671	63,743.789	260,574.156	-693.068
109	      E13	13	39,817.559	4,604.319	62,260.703	256,003.125	-907.027
110	      E14	13	90,720.977	13,734.079	64,117.789	263,939.562	-1,500.790
111	      E15	13	83,241.773	12,202.357	62,801.305	263,826.312	-1,169.910
112	      E16	13	97,070.711	14,875.575	62,394.992	266,426.688	-1,010.271
113	      E17	13	43,761.887	4,046.822	59,742.051	263,823.344	-1,254.812
114	      E18	13	78,564.086	7,079.386	57,682.801	262,418.938	-1,081.366
115	      E19	13	41,125.426	3,566.870	55,362.219	263,877.375	-583.148
116	      E20	13	81,300.258	6,294.585	2,788.204	3,612.596	5,907.606
117	      E21	13	74,310.906	4,737.218	2,676.923	2,949.140	2,924.199
118	      E22	13	70,964.820	4,275.187	1,945.377	2,204.968	1,292.877
119	      E23	13	82,423.000	5,237.309	2,712.481	3,069.430	1,394.575
120	      E24	13	93,204.055	6,498.175	2,939.833	3,743.529	5,138.569
121	      F1	13	92,851.281	5,998.619	2,886.936	2,442.241	1,153.417
122	      F2	13	53,830.664	6,441.543	53,372.566	310,854.375	100.416
123	      F3	13	41,665.918	5,525.174	48,705.629	270,326.031	-294.029
124	      F4	13	43,705.703	5,460.767	57,366.781	299,900.688	-726.184
125	      F5	13	90,639.539	15,944.140	55,822.996	274,558.594	-1,390.606
126	      F6	13	101,278.578	15,145.996	61,272.301	286,806.219	-1,717.797
127	      F7	13	87,074.320	13,063.990	61,366.754	276,926.906	-1,711.820
128	      F8	13	39,588.961	3,580.454	59,520.031	258,735.031	-1,279.201
129	      F9	13	37,599.023	3,805.326	61,039.906	258,080.938	-1,293.607
130	      F10	13	52,246.688	5,068.571	63,270.207	261,505.234	-1,065.151
131	      F11	13	70,512.508	5,197.720	2,655.281	2,348.466	4,597.388
132	      F12	13	57,595.426	4,678.897	1,539.337	2,149.719	4,458.455
133	      F13	13	67,135.953	6,443.547	2,602.896	4,199.860	10,473.886
134	      F14	13	65,179.234	4,872.894	2,487.667	2,358.136	3,174.236
135	      F15	13	92,283.141	6,498.669	3,987.358	4,255.513	4,987.703
136	      F16	13	62,785.754	4,354.924	2,632.389	2,980.206	4,028.430
137	      F17	13	64,282.422	4,451.014	2,577.611	2,736.958	1,343.901
138	      F18	13	70,104.711	4,734.751	2,527.417	2,882.364	2,540.590
139	      F19	13	97,311.242	6,420.464	3,840.588	4,155.169	3,176.812
140	      F20	13	84,533.438	7,046.670	1,994.427	4,601.085	11,474.314
141	      F21	13	84,965.703	7,248.428	3,122.140	5,137.239	9,897.730
142	      F22	13	82,516.531	6,249.784	3,003.781	3,759.804	4,438.347
143	      F23	13	98,413.500	7,873.982	3,041.529	5,216.056	10,531.817
144	      F24	13	97,816.531	7,655.798	3,240.235	4,245.694	6,957.612
145	      G1	13	82,279.289	5,819.003	2,315.283	1,986.178	2,580.500
146	      G2	13	42,763.293	5,014.343	46,976.168	272,299.031	-1,322.209
147	      G3	13	48,601.145	6,472.962	59,396.230	324,467.781	-1,030.021
148	      G4	13	41,852.020	5,137.421	52,157.586	270,205.938	-1,336.144
149	      G5	13	88,914.297	14,981.187	55,274.734	266,675.875	-1,446.666
150	      G6	13	85,222.531	13,027.673	57,045.969	263,668.688	-1,726.857
151	      G7	13	102,627.469	15,525.267	66,923.242	295,779.438	-1,429.547
152	      G8	13	48,840.305	5,448.004	65,202.055	277,193.750	-1,712.083
153	      G9	13	39,188.129	3,707.666	62,606.574	261,092.062	-1,810.434
154	      G10	13	45,058.309	5,170.701	66,518.570	272,382.344	-1,645.071
155	      G11	13	39,783.578	4,635.130	65,243.043	260,767.484	-1,649.858
156	      G12	13	40,492.340	5,107.559	63,899.211	253,305.672	-1,506.935
157	      G13	13	39,728.660	4,525.194	64,754.418	257,044.312	-1,913.111
158	      G14	13	85,280.773	12,516.634	64,742.984	257,281.484	-1,664.655
159	      G15	13	80,837.984	11,693.591	65,268.273	264,811.219	-2,019.321
160	      G16	13	88,502.742	12,774.763	64,966.980	267,014.156	-1,211.879
161	      G17	13	46,875.059	4,894.593	57,409.613	243,530.109	-604.406
162	      G18	13	43,854.742	4,243.775	61,635.621	271,797.969	-1,760.739
163	      G19	13	36,938.387	3,883.251	57,601.137	264,605.219	-1,491.799
164	      G20	13	83,821.773	7,166.706	3,053.869	4,455.391	10,651.998
165	      G21	13	81,420.836	6,890.703	2,643.128	4,310.604	11,211.283
166	      G22	13	95,004.055	8,734.280	3,313.985	6,106.832	16,686.305
167	      G23	13	95,483.344	8,718.188	3,192.411	5,445.322	16,726.178
168	      G24	13	99,823.359	7,880.191	3,380.766	4,310.876	8,878.694
169	      H1	13	84,150.695	5,506.198	2,472.118	2,104.310	2,067.197
170	      H2	13	45,815.520	5,521.071	46,833.270	269,405.094	-1,243.876
171	      H3	13	48,848.781	6,306.042	58,452.336	315,836.938	-1,122.311
172	      H4	13	40,678.902	4,512.968	51,054.195	262,305.625	-1,612.088
173	      H5	13	159,400.422	41,994.289	61,430.961	289,807.656	-1,759.145
174	      H6	13	115,458.352	17,382.803	65,648.602	301,844.062	-1,861.178
175	      H7	13	98,355.852	14,640.809	65,159.785	284,890.500	-1,976.509
176	      H8	13	54,858.723	5,427.290	63,006.594	266,612.656	-930.159
177	      H9	13	43,810.199	4,139.930	62,901.324	261,040.672	-1,340.694
178	      H10	13	43,759.746	3,608.706	63,282.879	255,307.625	-1,194.367
179	      H11	13	66,142.016	4,975.022	2,384.908	2,591.099	4,837.992
180	      H12	13	60,623.184	4,051.300	2,579.650	2,122.327	2,332.697
181	      H13	13	67,203.477	5,407.437	2,597.495	3,075.705	5,905.792
182	      H14	13	66,509.953	5,579.283	2,689.205	3,734.794	6,470.397
183	      H15	13	73,751.633	5,760.264	2,661.732	3,910.242	7,544.183
184	      H16	13	69,630.539	5,367.450	2,415.072	3,427.249	5,749.981
185	      H17	13	89,210.812	5,977.854	3,664.224	3,854.283	2,517.048
186	      H18	13	71,498.961	5,192.432	3,141.728	3,342.230	3,473.333
187	      H19	13	85,009.109	6,506.239	3,141.408	4,257.848	5,998.876
188	      H20	13	76,752.445	5,579.078	2,647.880	3,214.364	2,664.600
189	      H21	13	82,656.406	6,500.459	2,931.539	4,066.252	6,648.828
190	      H22	13	84,396.641	6,841.938	3,062.968	5,026.991	10,233.635
191	      H23	13	91,590.555	7,846.715	2,910.302	5,206.847	13,306.462
192	      H24	13	122,126.352	9,632.452	3,405.815	5,762.064	15,224.599
193	      I1	13	70,443.453	4,598.519	1,866.417	1,520.412	2,064.952
194	      I2	13	41,271.613	5,185.808	47,695.641	276,923.094	-1,690.195
195	      I3	13	37,403.238	5,006.151	48,508.324	261,452.719	-2,019.908
196	      I4	13	43,723.539	5,424.085	58,691.883	299,608.312	-2,135.804
197	      I5	13	92,614.273	15,226.685	67,298.930	326,594.094	-1,355.072
198	      I6	13	86,845.031	13,638.682	56,657.930	261,143.766	-1,878.857
199	      I7	13	105,142.180	15,275.491	59,628.824	261,769.000	-1,505.563
200	      I8	13	39,878.695	4,163.346	60,858.422	259,541.234	-1,397.515
201	      I9	13	39,455.324	3,959.770	65,912.391	272,616.156	-1,327.753
202	      I10	13	39,482.816	4,033.736	64,325.168	260,947.922	-2,149.829
203	      I11	13	53,134.172	6,177.407	65,138.688	259,958.422	3,362.246
204	      I12	13	37,012.258	4,832.774	65,210.363	259,534.469	-1,956.708
205	      I13	13	45,345.348	5,085.949	65,802.484	260,863.109	-2,446.973
206	      I14	13	85,374.016	12,217.125	65,059.289	257,693.969	-2,947.323
207	      I15	13	84,552.289	12,213.934	64,169.086	259,269.188	-2,442.032
208	      I16	13	89,297.273	13,180.182	65,740.156	269,886.750	-2,288.505
209	      I17	13	44,406.176	4,256.012	64,142.137	269,413.094	-2,206.897
210	      I18	13	41,728.379	3,876.023	61,103.488	268,877.094	-1,453.141
211	      I19	13	39,694.176	3,961.874	58,544.238	266,138.781	-1,403.140
212	      I20	13	84,757.961	5,920.846	3,291.141	3,491.979	1,998.285
213	      I21	13	77,589.836	5,795.956	2,920.898	3,481.257	3,303.216
214	      I22	13	86,872.891	6,675.810	2,980.766	4,119.627	6,328.544
215	      I23	13	103,530.938	8,338.158	3,322.171	4,625.997	8,972.957
216	      I24	13	95,040.023	7,634.809	2,717.044	3,912.901	8,779.771
217	      J1	13	73,593.391	4,552.911	2,179.171	1,997.965	2,264.589
218	      J2	13	43,988.109	6,004.674	48,483.566	282,085.406	-768.656
219	      J3	13	41,282.672	5,291.333	52,207.469	285,144.000	-1,289.003
220	      J4	13	48,781.359	6,200.567	64,858.613	331,909.250	-1,480.609
221	      J5	13	88,916.930	14,824.577	56,375.512	273,384.250	-1,173.785
222	      J6	13	85,105.711	13,567.188	59,120.902	274,654.906	-1,027.527
223	      J7	13	90,050.859	13,939.134	64,079.051	283,320.688	-474.345
224	      J8	13	39,395.172	3,802.255	63,028.023	269,251.969	-1,605.953
225	      J9	13	39,072.035	4,151.742	61,081.699	253,687.438	82.572
226	      J10	13	34,778.738	3,807.029	63,603.648	259,168.391	-636.597
227	      J11	13	67,460.984	4,551.009	2,685.977	2,333.999	2,461.575
228	      J12	13	66,095.383	4,779.534	2,404.688	2,526.112	4,495.148
229	      J13	13	61,395.457	4,009.337	2,251.388	2,515.112	1,881.033
230	      J14	13	63,632.344	4,433.409	2,635.515	2,724.794	2,875.891
231	      J15	13	68,494.141	4,457.860	2,921.031	3,090.281	714.605
232	      J16	13	73,368.438	5,517.266	3,005.905	3,647.500	4,172.212
233	      J17	13	65,830.562	4,730.694	2,695.169	2,968.753	2,503.374
234	      J18	13	91,592.570	6,273.256	3,686.301	3,961.855	2,974.701
235	      J19	13	76,473.297	5,777.445	2,946.054	3,903.167	6,478.692
236	      J20	13	73,322.719	5,009.325	2,539.937	3,252.625	1,784.340
237	      J21	13	71,631.070	4,546.089	2,923.775	3,385.282	2,915.380
238	      J22	13	80,939.109	5,634.245	2,849.452	3,470.734	2,905.280
239	      J23	13	85,914.617	6,402.851	3,051.989	4,295.781	5,728.981
240	      J24	13	108,035.383	8,023.421	3,454.913	4,199.896	5,977.359
241	      K1	13	82,662.406	5,557.367	2,074.292	2,366.333	3,561.802
242	      K2	13	43,425.887	5,477.269	48,153.832	284,169.406	-1,092.766
243	      K3	13	39,200.801	5,344.363	51,300.977	283,337.188	-1,393.708
244	      K4	13	54,428.508	6,552.625	64,687.645	335,650.188	-941.174
245	      K5	13	97,132.609	15,198.312	54,503.809	268,232.438	-976.597
246	      K6	13	122,929.695	17,847.441	71,619.031	332,001.125	-666.280
247	      K7	13	111,128.297	17,607.324	71,282.859	320,023.469	-1,668.510
248	      K8	13	41,516.145	4,115.946	62,246.117	270,863.000	-1,341.366
249	      K9	13	34,528.859	3,478.427	62,769.668	267,673.500	-567.399
250	      K10	13	40,515.320	4,062.441	62,730.664	260,324.953	-1,461.106
251	      K11	13	46,701.102	4,966.393	42,689.117	172,765.344	-1,306.411
252	      K12	13	42,716.871	5,265.937	68,896.102	280,616.469	-961.638
253	      K13	13	38,650.602	4,679.509	65,263.141	263,485.344	-2,133.486
254	      K14	13	93,402.820	13,443.612	64,507.477	263,955.125	-1,762.166
255	      K15	13	96,626.766	13,743.926	65,881.852	271,984.062	-2,177.848
256	      K16	13	93,178.602	13,681.543	64,106.355	271,416.250	-907.530
257	      K17	13	42,395.973	3,934.356	61,449.086	264,268.562	-1,634.291
258	      K18	13	45,409.715	4,451.241	61,218.195	274,035.000	-1,706.621
259	      K19	13	105,059.773	8,678.756	60,732.055	282,509.781	-1,435.443
260	      K20	13	77,775.844	6,033.743	2,789.704	4,071.408	8,075.112
261	      K21	13	73,582.031	5,215.929	2,772.776	3,933.620	4,983.609
262	      K22	13	78,063.031	5,459.771	2,633.945	3,952.403	4,953.327
263	      K23	13	88,425.930	6,462.985	2,981.156	3,758.039	6,004.118
264	      K24	13	100,690.711	6,503.791	3,297.451	3,601.083	3,482.486
265	      L1	13	80,991.656	5,030.482	2,372.585	2,331.968	1,736.135
266	      L2	13	44,772.059	6,140.860	45,973.133	275,525.062	-1,372.640
267	      L3	13	44,491.141	5,766.637	48,601.316	272,715.375	-1,336.303
268	      L4	13	48,025.555	6,559.748	60,741.324	322,631.312	-591.360
269	      L5	13	109,782.180	18,415.168	63,539.668	320,390.656	-1,049.786
270	      L6	13	98,182.977	15,605.735	61,695.465	294,900.344	-1,020.365
271	      L7	13	104,248.195	15,941.583	59,628.664	272,688.594	-570.376
272	      L8	13	42,098.762	3,967.888	59,357.051	264,340.094	-515.587
273	      L9	13	41,657.750	4,202.198	59,102.492	254,217.500	-1,171.946
274	      L10	13	40,613.023	4,201.255	61,131.277	258,511.031	-1,547.966
275	      L11	13	58,918.141	4,346.806	2,090.679	1,891.777	3,441.005
276	      L12	13	65,465.801	5,306.850	2,620.035	2,796.842	6,715.715
277	      L13	13	74,156.562	6,278.102	2,857.783	3,752.646	8,058.884
278	      L14	13	63,048.762	5,373.666	2,637.015	3,150.824	7,420.861
279	      L15	13	63,665.234	4,374.461	2,247.811	2,475.115	3,139.009
280	      L16	13	70,604.531	5,910.588	2,911.886	3,820.981	7,396.351
281	      L17	13	83,639.867	6,680.016	3,316.194	3,762.907	5,771.194
282	      L18	13	68,490.961	4,507.184	2,620.755	2,394.248	865.946
283	      L19	13	75,850.766	6,201.189	2,833.155	3,808.683	8,478.377
284	      L20	13	78,664.500	5,335.935	2,620.836	3,302.334	2,916.807
285	      L21	13	73,380.766	5,201.995	2,624.097	3,299.496	3,320.861
286	      L22	13	77,946.383	5,935.756	2,767.681	3,513.000	4,149.668
287	      L23	13	85,193.758	6,069.041	2,908.183	3,770.983	4,247.919
288	      L24	13	89,188.586	5,573.647	2,462.887	3,267.671	3,295.434
289	      M1	13	77,581.039	4,704.669	2,380.424	2,118.456	1,408.402
290	      M2	13	38,775.156	4,686.336	43,525.871	267,216.438	-991.407
291	      M3	13	42,761.453	5,586.131	47,874.129	275,783.062	-703.611
292	      M4	13	42,690.938	5,567.624	50,717.191	275,633.781	-914.599
293	      M5	13	98,574.742	16,905.682	56,665.355	292,844.500	-1,037.019
294	      M6	13	95,333.000	16,016.083	59,069.273	290,338.438	-41.989
295	      M7	13	135,860.844	19,709.891	63,771.473	298,980.500	-640.873
296	      M8	13	43,739.633	4,355.184	62,434.836	284,034.906	-472.939
297	      M9	13	37,311.434	3,913.185	58,480.602	259,701.859	-657.127
298	      M10	13	37,862.242	4,130.926	59,527.215	259,208.875	-346.483
299	      M11	13	40,100.027	5,049.416	62,212.695	266,974.781	-494.016
300	      M12	13	35,903.602	4,608.051	59,889.820	255,968.797	-820.057
301	      M13	13	39,239.426	5,029.056	61,470.559	262,569.906	-1,124.367
302	      M14	13	131,188.969	18,402.322	62,998.238	269,407.938	-1,048.245
303	      M15	13	92,386.008	14,155.853	62,225.102	270,158.406	-1,411.568
304	      M16	13	89,000.922	14,190.702	59,426.797	263,452.000	-881.000
305	      M17	13	50,524.262	5,261.361	58,997.957	269,440.719	-883.482
306	      M18	13	42,488.867	4,318.060	56,969.348	267,627.625	-409.305
307	      M19	13	39,967.910	4,089.279	54,750.859	269,108.844	-702.663
308	      M20	13	72,748.039	5,317.918	2,655.507	2,814.976	5,598.062
309	      M21	13	76,771.336	5,441.426	2,892.614	4,046.095	3,945.265
310	      M22	13	83,764.148	5,736.941	3,064.594	3,952.387	4,777.917
311	      M23	13	82,935.102	5,974.569	2,730.698	3,391.025	3,609.191
312	      M24	13	86,504.062	5,414.632	2,521.520	2,912.969	2,527.355
313	      N1	13	76,776.750	4,972.518	2,529.700	2,885.719	2,287.459
314	      N2	13	42,485.969	5,496.885	42,747.816	271,397.750	-806.361
315	      N3	13	42,155.754	5,752.089	45,170.641	270,213.812	-376.180
316	      N4	13	43,839.926	5,636.444	50,030.410	282,449.719	302.413
317	      N5	13	90,587.469	16,093.763	50,686.188	270,431.625	-212.950
318	      N6	13	90,100.445	15,493.934	54,215.121	275,208.875	-594.183
319	      N7	13	96,487.844	16,245.077	59,835.430	291,573.219	-111.087
320	      N8	13	45,726.316	4,572.099	55,438.656	261,447.797	203.608
321	      N9	13	40,732.367	4,339.783	56,092.180	257,124.547	139.101
322	      N10	13	44,040.574	4,599.573	55,507.512	249,241.203	-334.744
323	      N11	13	67,232.578	5,402.013	2,563.881	2,435.524	6,486.109
324	      N12	13	64,132.844	5,065.413	2,511.551	2,343.150	4,419.632
325	      N13	13	67,490.781	5,508.427	2,435.416	2,470.252	5,460.130
326	      N14	13	64,935.539	5,286.788	2,356.680	2,274.146	5,806.493
327	      N15	13	65,168.883	4,898.520	2,184.512	2,421.578	4,828.391
328	      N16	13	64,804.309	4,588.284	2,485.838	2,234.645	4,279.015
329	      N17	13	70,900.805	5,139.344	2,790.946	2,824.521	4,983.111
330	      N18	13	68,418.773	4,979.954	2,486.114	2,422.467	4,256.057
331	      N19	13	71,990.469	5,346.565	2,188.937	2,546.102	5,799.311
332	      N20	13	73,090.500	5,068.447	2,732.773	2,608.856	3,130.878
333	      N21	13	75,737.203	5,800.020	2,802.672	3,063.488	5,388.100
334	      N22	13	79,083.438	5,330.966	2,850.531	2,709.730	3,197.341
335	      N23	13	91,706.398	6,010.280	2,776.636	4,130.937	3,266.495
336	      N24	13	82,920.695	5,891.581	2,402.136	3,465.166	3,517.077
337	      O1	13	79,967.531	5,220.388	2,354.073	2,567.292	2,098.518
338	      O2	13	41,466.855	5,391.642	41,508.074	275,092.250	-2,288.228
339	      O3	13	42,508.621	5,337.887	43,016.031	266,883.438	-276.121
340	      O4	13	106,170.258	8,175.157	48,991.184	280,471.938	-1,167.519
341	      O5	13	106,883.852	17,440.662	56,424.281	310,685.938	-349.793
342	      O6	13	100,340.500	17,996.654	62,909.598	323,382.875	-1,494.604
343	      O7	13	94,222.117	16,309.194	58,551.688	298,909.094	-1,119.109
344	      O8	13	38,708.988	3,877.585	53,273.422	261,221.734	-1,563.513
345	      O9	13	39,581.242	4,261.604	53,693.184	256,210.297	-1,400.268
346	      O10	13	68,110.258	6,606.959	61,397.785	286,921.938	-999.440
347	      O11	13	38,782.805	4,839.154	58,118.230	269,203.094	-1,631.058
348	      O12	13	37,862.219	4,407.417	56,466.754	259,030.328	-669.555
349	      O13	13	41,809.973	5,101.400	58,512.109	267,265.438	502.779
350	      O14	13	115,180.508	17,690.412	64,110.164	293,001.750	493.873
351	      O15	13	93,240.406	15,746.846	56,950.367	264,583.156	-654.404
352	      O16	13	110,882.242	17,465.748	53,956.617	257,201.719	-911.380
353	      O17	13	39,810.926	3,696.847	52,700.277	259,286.672	-1,023.252
354	      O18	13	44,002.602	4,516.102	55,497.805	281,253.500	-1,095.009
355	      O19	13	39,833.793	4,206.232	51,754.188	274,158.312	-896.398
356	      O20	13	81,701.844	6,321.778	2,647.639	3,856.470	6,791.557
357	      O21	13	77,935.469	6,109.705	2,463.534	3,182.814	5,794.577
358	      O22	13	83,326.664	5,141.321	3,022.710	3,114.433	3,808.317
359	      O23	13	86,729.039	5,642.176	3,252.045	3,851.525	1,198.197
360	      O24	13	83,978.438	5,630.700	2,492.789	2,881.315	2,634.962
361	      P1	13	91,447.555	5,174.307	2,396.071	2,537.865	969.472
362	      P2	13	42,130.973	5,227.826	39,819.211	276,139.594	-1,987.574
363	      P3	13	43,671.859	9,422.395	50,202.754	280,772.750	-1,786.332
364	      P4	13	44,320.969	6,026.168	46,626.660	284,484.406	-920.642
365	      P5	13	87,916.312	15,213.202	44,901.941	258,599.000	-983.842
366	      P6	13	75,925.406	13,630.723	47,138.297	263,777.625	-1,986.903
367	      P7	13	86,017.844	15,815.525	49,506.273	265,237.031	-1,507.491
368	      P8	13	42,345.941	4,228.873	58,578.258	302,043.938	-1,367.807
369	      P9	13	33,835.656	3,289.963	50,826.230	253,978.438	-1,239.640
370	      P10	13	41,247.973	3,844.956	58,299.816	287,155.125	-1,737.417
371	      P11	13	70,542.711	5,597.198	2,657.883	3,111.059	6,567.998
372	      P12	13	72,506.039	5,861.881	2,591.528	3,438.628	7,823.660
373	      P13	13	71,446.219	5,175.490	3,058.460	2,720.432	2,522.064
374	      P14	13	65,074.020	4,774.370	2,409.652	2,954.382	4,074.859
375	      P15	13	68,990.781	4,881.993	2,663.284	2,775.397	1,890.968
376	      P16	13	62,580.688	4,207.500	2,224.847	2,195.332	469.014
377	      P17	13	72,562.555	4,922.293	2,674.345	3,008.784	1,564.551
378	      P18	13	79,501.188	5,357.370	2,695.384	3,066.618	2,382.170
379	      P19	13	76,882.445	5,169.321	2,492.373	2,890.071	3,399.815
380	      P20	13	89,868.055	5,878.028	2,946.790	3,890.307	3,784.143
381	      P21	13	91,693.125	6,255.251	3,191.053	3,873.556	4,920.707
382	      P22	13	91,266.055	6,213.967	2,755.661	3,421.811	5,225.581
383	      P23	13	104,660.281	6,496.094	3,329.954	4,087.471	2,126.070
384	      P24	13	94,530.047	6,572.444	3,218.836	4,678.243	4,817.907
1	      A1	14	72,766.898	4,188.250	1,839.576	1,727.725	450.410
2	      A2	14	34,987.391	4,321.409	38,630.402	264,554.375	-3,875.437
3	      A3	14	95,181.320	8,226.756	43,537.461	274,689.594	-2,232.741
4	      A4	14	49,649.012	5,289.695	45,027.617	272,329.250	-2,613.539
5	      A5	14	80,476.547	13,546.335	46,360.117	268,459.406	-2,643.566
6	      A6	14	75,303.117	13,282.778	48,248.453	267,870.094	-1,897.198
7	      A7	14	75,673.844	13,681.680	49,112.508	259,420.016	-2,688.337
8	      A8	14	29,457.842	2,437.789	50,147.688	258,787.422	-4,256.838
9	      A9	14	417,909.625	25,461.391	60,678.613	263,550.469	-1,413.127
10	      A10	14	74,465.188	5,090.505	54,519.570	261,516.641	-3,096.379
11	      A11	14	39,354.059	4,009.073	54,199.902	261,398.109	-4,465.602
12	      A12	14	39,637.219	4,251.110	53,711.832	257,699.156	-4,967.864
13	      A13	14	42,058.875	4,400.494	54,316.789	263,431.969	-4,994.112
14	      A14	14	86,684.797	13,298.721	52,062.977	250,786.000	-3,019.403
15	      A15	14	69,823.266	11,525.841	52,159.945	256,090.031	-3,087.699
16	      A16	14	106,899.258	15,389.901	51,052.188	254,124.266	-2,865.303
17	      A17	14	36,749.973	4,001.991	49,727.945	254,481.453	-3,468.055
18	      A18	14	110,579.328	11,707.379	48,912.234	254,990.984	-2,956.661
19	      A19	14	55,642.055	4,858.981	46,417.941	256,103.922	-2,406.181
20	      A20	14	64,639.113	3,876.396	1,958.434	1,845.982	-870.616
21	      A21	14	81,527.367	5,542.347	2,631.498	2,917.004	2,520.823
22	      A22	14	74,648.328	4,292.003	2,264.701	2,329.264	-944.855
23	      A23	14	82,652.789	4,596.525	2,521.009	2,634.794	-1,147.699
24	      A24	14	80,864.203	4,521.086	2,141.285	1,801.166	-1,386.530
25	      B1	14	70,605.844	4,127.832	1,769.546	2,087.033	2,286.036
26	      B2	14	35,883.980	4,296.316	41,325.289	269,709.438	-3,360.584
27	      B3	14	46,219.199	5,476.115	45,815.566	278,554.656	-908.466
28	      B4	14	45,874.770	6,211.649	47,027.914	271,840.062	-1,532.189
29	      B5	14	132,625.281	14,171.531	47,845.277	261,986.656	-1,106.899
30	      B6	14	80,087.398	13,886.519	48,101.285	251,914.953	-630.119
31	      B7	14	114,813.734	17,397.551	51,167.891	257,467.016	-1,132.147
32	      B8	14	40,682.207	3,933.944	53,825.203	264,111.688	-811.706
33	      B9	14	33,746.781	3,275.669	55,217.098	262,516.188	-701.793
34	      B10	14	34,684.555	3,677.820	55,713.559	260,171.391	-1,131.444
35	      B11	14	65,467.055	4,520.208	2,302.133	2,673.442	3,753.168
36	      B12	14	63,081.945	4,424.933	2,536.895	3,387.190	1,853.285
37	      B13	14	70,478.328	5,706.328	2,624.184	4,317.717	8,941.463
38	      B14	14	61,464.402	4,967.985	2,503.906	2,920.754	5,296.920
39	      B15	14	60,620.688	4,165.535	1,702.062	1,603.794	3,955.523
40	      B16	14	61,423.633	4,666.639	2,323.671	2,246.201	4,730.690
41	      B17	14	69,790.242	4,461.413	2,405.900	2,343.401	2,374.450
42	      B18	14	62,905.215	4,141.553	2,348.049	1,883.812	3,108.494
43	      B19	14	65,686.156	4,485.168	2,052.315	1,900.342	2,298.416
44	      B20	14	33,887.133	4,067.631	50,789.391	280,520.031	-865.566
45	      B21	14	35,321.941	4,483.199	45,350.070	262,795.688	-1,121.468
46	      B22	14	34,480.891	3,846.385	48,052.992	296,145.656	-1,769.125
47	      B23	14	76,083.031	5,182.435	2,790.711	2,872.923	3,899.283
48	      B24	14	78,861.867	4,282.820	2,349.328	2,673.180	1,561.663
49	      C1	14	74,361.523	5,173.396	2,056.618	2,544.156	3,508.899
50	      C2	14	39,264.832	5,355.926	42,906.672	271,371.312	-1,441.845
51	      C3	14	39,069.094	5,419.209	45,791.355	271,442.000	-939.949
52	      C4	14	38,123.406	4,631.930	46,121.547	259,590.016	-913.727
53	      C5	14	70,043.273	11,963.287	49,567.840	262,795.875	-1,002.538
54	      C6	14	78,929.609	13,174.136	51,604.004	263,620.844	-1,365.021
55	      C7	14	81,907.281	13,913.582	53,656.457	262,911.750	-940.756
56	      C8	14	31,796.959	2,832.225	52,735.875	248,803.016	-1,066.975
57	      C9	14	30,252.826	2,701.383	54,041.957	249,715.375	-369.152
58	      C10	14	35,791.312	3,777.378	57,888.461	258,468.797	-117.705
59	      C11	14	35,768.996	4,575.580	59,141.105	262,094.484	-851.247
60	      C12	14	37,006.961	4,910.033	57,655.812	252,916.094	-649.895
61	      C13	14	38,287.645	4,600.663	56,502.691	247,643.281	-824.606
62	      C14	14	76,308.242	12,701.338	58,772.156	258,559.000	-819.371
63	      C15	14	69,058.219	10,889.585	55,702.941	249,642.953	-618.651
64	      C16	14	76,643.281	12,282.687	55,354.082	253,897.953	-904.600
65	      C17	14	74,623.836	6,118.821	54,801.031	256,725.234	-676.582
66	      C18	14	55,867.777	4,408.605	51,638.500	250,520.125	-695.493
67	      C19	14	32,501.740	3,093.438	50,406.262	254,790.469	-1,201.951
68	      C20	14	64,187.285	11,050.041	52,684.930	279,692.938	-1,006.253
69	      C21	14	35,659.453	2,538.075	1,095.815	342.424	2,530.588
70	      C22	14	69,074.938	11,541.950	55,027.648	322,332.062	-1,122.965
71	      C23	14	81,806.203	5,432.075	2,531.120	3,049.927	2,501.958
72	      C24	14	76,648.180	4,381.665	2,086.261	2,964.240	2,636.150
73	      D1	14	76,999.180	4,940.081	1,990.368	1,735.191	2,358.852
74	      D2	14	40,812.676	5,405.843	44,233.332	271,694.031	-1,853.659
75	      D3	14	45,297.352	5,895.197	45,869.496	265,216.000	-761.153
76	      D4	14	41,360.438	5,329.062	47,359.336	258,707.031	-747.827
77	      D5	14	76,833.766	13,034.825	49,366.695	256,441.078	-362.884
78	      D6	14	78,922.648	13,383.184	52,276.816	256,973.203	-99.398
79	      D7	14	80,867.367	13,248.209	55,463.832	262,420.500	-1,096.299
80	      D8	14	50,130.250	5,319.631	57,643.355	261,785.000	-577.415
81	      D9	14	32,389.980	3,242.917	56,230.152	249,396.047	-488.303
82	      D10	14	39,829.465	4,843.700	60,754.234	263,683.219	-898.725
83	      D11	14	62,962.512	4,402.913	1,799.290	2,243.352	3,826.984
84	      D12	14	64,532.426	4,885.242	2,323.146	2,978.940	5,384.900
85	      D13	14	73,022.484	4,932.118	2,868.436	2,926.108	2,357.571
86	      D14	14	61,732.840	4,606.777	2,360.884	2,248.655	3,800.088
87	      D15	14	66,075.164	5,585.855	2,542.686	3,302.572	6,404.302
88	      D16	14	63,956.793	5,138.398	2,564.985	2,437.472	6,003.291
89	      D17	14	71,915.062	4,618.743	2,739.840	2,607.607	2,780.074
90	      D18	14	65,295.449	4,367.601	2,419.604	2,020.067	2,458.497
91	      D19	14	69,025.750	5,241.939	2,376.426	2,600.034	5,058.566
92	      D20	14	28,963.918	3,088.262	53,500.594	274,318.375	-553.207
93	      D21	14	31,775.490	3,618.586	71,477.984	403,177.688	-899.255
94	      D22	14	30,559.662	3,390.891	51,171.215	292,488.156	-892.764
95	      D23	14	72,583.273	4,645.485	2,565.234	2,531.148	2,161.839
96	      D24	14	81,986.391	4,982.145	2,426.323	2,945.332	2,159.895
97	      E1	14	88,832.984	5,947.315	2,922.241	2,387.772	5,106.522
98	      E2	14	44,210.574	5,543.673	47,415.000	283,705.812	-1,139.529
99	      E3	14	42,309.312	5,417.307	47,619.484	268,309.906	-1,176.721
100	      E4	14	40,199.305	5,085.838	50,773.828	271,465.250	-475.823
101	      E5	14	85,729.570	14,129.181	53,732.160	270,287.219	-568.260
102	      E6	14	91,015.633	14,531.079	57,380.117	274,380.188	-870.425
103	      E7	14	92,252.891	14,543.154	55,626.969	255,967.031	-837.542
104	      E8	14	39,735.902	3,890.193	59,585.602	264,796.281	-643.956
105	      E9	14	40,734.254	3,795.762	62,762.855	272,327.406	-1,487.817
106	      E10	14	38,197.668	3,795.069	61,458.387	261,566.969	-1,577.833
107	      E11	14	46,068.883	5,162.839	63,500.355	263,068.844	-815.847
108	      E12	14	40,962.348	4,808.128	63,562.078	259,932.234	-1,007.623
109	      E13	14	39,337.527	4,701.042	61,937.887	255,384.234	-853.459
110	      E14	14	96,896.352	13,871.336	64,233.941	263,423.875	-1,670.863
111	      E15	14	89,408.523	12,321.897	62,576.309	262,898.594	-1,283.779
112	      E16	14	104,218.609	14,573.704	62,133.398	266,141.188	-1,283.979
113	      E17	14	50,008.328	4,510.823	59,294.793	262,972.875	-997.051
114	      E18	14	82,267.383	7,307.742	57,474.277	261,562.047	-960.160
115	      E19	14	46,584.270	4,065.532	55,212.051	263,555.281	-479.524
116	      E20	14	81,816.188	6,093.501	2,809.954	3,675.083	6,545.263
117	      E21	14	75,545.797	4,894.845	2,626.370	2,749.807	2,925.640
118	      E22	14	70,822.914	4,533.567	2,020.290	2,238.714	1,326.518
119	      E23	14	83,184.852	5,360.129	2,557.861	3,134.141	1,456.730
120	      E24	14	92,839.914	6,159.825	2,841.179	3,884.638	5,409.562
121	      F1	14	94,503.266	5,855.765	3,102.560	2,497.999	1,690.708
122	      F2	14	52,735.965	6,215.619	53,067.703	310,309.906	73.016
123	      F3	14	44,043.875	5,628.131	48,556.383	270,338.594	-801.493
124	      F4	14	43,990.160	5,628.273	57,205.621	299,445.906	-657.592
125	      F5	14	95,616.109	16,414.941	55,714.191	273,716.562	-1,255.651
126	      F6	14	107,370.523	15,468.852	61,449.207	286,180.531	-1,927.833
127	      F7	14	91,365.977	13,387.320	61,357.145	276,283.781	-1,619.582
128	      F8	14	43,941.797	3,743.316	59,477.758	257,932.344	-1,906.161
129	      F9	14	43,748.801	3,990.044	60,982.070	257,470.250	-1,006.182
130	      F10	14	56,198.566	5,347.887	62,934.332	260,988.688	-1,082.995
131	      F11	14	71,007.648	5,257.855	2,707.120	2,384.715	4,682.280
132	      F12	14	58,983.816	4,210.451	1,620.925	1,968.266	4,880.512
133	      F13	14	69,911.898	6,617.421	2,747.860	4,295.980	10,892.470
134	      F14	14	66,535.828	4,677.845	2,306.549	2,077.000	2,669.278
135	      F15	14	92,857.078	6,249.234	4,000.673	4,248.113	4,531.333
136	      F16	14	64,162.957	4,682.704	2,353.526	2,765.814	3,517.691
137	      F17	14	65,644.203	3,972.433	2,557.914	2,725.148	1,197.424
138	      F18	14	70,060.922	4,682.844	2,524.383	2,753.937	2,279.188
139	      F19	14	99,414.672	6,430.209	3,916.804	4,028.745	2,891.381
140	      F20	14	85,509.445	6,928.258	1,928.696	4,848.646	11,947.581
141	      F21	14	86,084.828	7,296.592	2,937.113	4,766.168	10,107.568
142	      F22	14	82,699.688	6,310.386	3,035.414	3,484.670	4,279.103
143	      F23	14	99,084.211	7,418.629	3,255.236	5,301.910	10,681.224
144	      F24	14	98,689.977	7,439.402	3,053.247	4,492.290	7,092.005
145	      G1	14	83,352.742	5,359.510	2,627.595	2,517.899	2,801.519
146	      G2	14	42,729.027	5,087.809	46,986.270	271,491.969	-1,301.654
147	      G3	14	48,568.520	6,349.793	59,485.426	324,053.500	-899.333
148	      G4	14	40,443.574	4,880.831	52,261.602	268,815.531	-817.812
149	      G5	14	91,493.164	15,377.038	54,986.168	266,390.812	-1,340.780
150	      G6	14	89,373.812	13,520.925	57,002.258	263,098.344	-1,681.285
151	      G7	14	107,478.359	15,547.739	66,882.086	294,912.156	-2,089.909
152	      G8	14	52,297.305	5,943.331	64,992.121	276,539.844	-1,891.362
153	      G9	14	42,719.535	3,816.496	62,560.484	259,943.422	-1,556.491
154	      G10	14	49,506.156	5,205.592	66,584.664	271,351.000	-1,564.347
155	      G11	14	39,225.879	4,461.443	65,149.309	260,556.531	-1,398.484
156	      G12	14	41,688.348	5,248.150	63,582.340	252,783.641	-1,348.601
157	      G13	14	39,668.234	4,267.507	64,586.168	256,189.984	-2,074.613
158	      G14	14	89,402.852	12,772.586	64,625.289	256,276.703	-1,638.035
159	      G15	14	85,423.414	11,833.179	65,333.602	263,865.875	-1,900.482
160	      G16	14	92,017.242	13,106.167	64,863.191	266,396.438	-1,078.189
161	      G17	14	49,427.918	5,193.677	57,016.895	242,923.234	-764.646
162	      G18	14	47,175.250	4,290.862	61,502.402	270,633.062	-1,532.895
163	      G19	14	40,195.438	4,350.398	57,282.891	263,900.000	-1,039.781
164	      G20	14	83,424.312	7,259.331	3,023.305	4,675.184	10,996.814
165	      G21	14	79,565.984	7,255.906	2,720.267	4,771.293	11,210.921
166	      G22	14	95,199.461	9,061.928	3,347.659	6,494.575	16,929.703
167	      G23	14	96,475.164	8,747.515	3,255.814	5,739.218	17,183.309
168	      G24	14	99,619.625	7,926.809	3,160.458	4,454.189	9,172.154
169	      H1	14	83,171.086	5,571.675	2,603.802	2,226.914	2,872.500
170	      H2	14	46,205.406	5,460.038	46,590.344	268,818.000	-1,304.843
171	      H3	14	49,960.004	6,397.410	58,351.297	314,779.281	-1,376.092
172	      H4	14	40,890.867	4,925.000	50,776.418	261,534.047	-1,815.180
173	      H5	14	166,665.047	42,734.039	61,490.449	288,376.719	-1,895.079
174	      H6	14	122,415.828	17,429.125	65,617.141	301,483.438	-2,221.085
175	      H7	14	104,249.125	14,804.688	64,803.109	283,740.875	-1,721.223
176	      H8	14	61,189.125	5,990.417	62,754.406	265,409.969	-654.640
177	      H9	14	50,090.961	4,344.720	62,798.652	259,703.109	-1,556.051
178	      H10	14	49,092.660	4,415.380	62,997.773	254,832.922	-1,255.263
179	      H11	14	67,805.602	5,228.930	2,337.148	2,664.335	4,902.982
180	      H12	14	61,291.914	3,990.263	2,654.009	2,051.644	1,964.032
181	      H13	14	68,781.367	5,304.467	2,632.183	3,344.135	5,716.905
182	      H14	14	67,572.953	5,621.146	2,621.017	3,699.363	6,499.743
183	      H15	14	74,317.828	6,078.820	2,811.099	3,752.809	6,952.954
184	      H16	14	68,980.250	5,490.355	2,684.917	3,351.474	6,136.742
185	      H17	14	89,733.398	6,027.063	3,630.556	3,620.833	2,334.349
186	      H18	14	72,287.727	5,214.411	3,212.595	3,324.534	3,537.435
187	      H19	14	85,574.812	6,587.059	3,200.267	4,346.963	6,371.938
188	      H20	14	75,138.812	5,423.840	2,842.072	3,415.823	2,735.645
189	      H21	14	83,139.320	6,518.424	2,943.657	4,070.188	6,833.552
190	      H22	14	84,190.094	7,104.769	2,874.782	5,063.771	11,078.838
191	      H23	14	92,877.977	8,192.551	2,980.788	5,207.020	13,298.460
192	      H24	14	121,356.148	10,118.476	3,585.442	5,253.183	14,982.871
193	      I1	14	70,437.570	4,791.473	1,816.788	1,683.702	2,137.283
194	      I2	14	42,042.445	5,636.150	47,380.164	276,228.656	-1,231.568
195	      I3	14	36,770.035	5,025.854	48,283.566	261,011.312	-1,714.826
196	      I4	14	43,940.402	5,573.994	58,801.336	299,313.312	-2,059.162
197	      I5	14	97,030.828	15,642.766	66,775.680	325,956.188	-1,942.506
198	      I6	14	90,017.906	13,650.279	56,373.887	260,336.734	-1,659.903
199	      I7	14	110,281.836	15,877.352	59,436.160	261,049.047	-1,208.594
200	      I8	14	44,148.691	4,703.301	60,630.496	258,315.359	-995.733
201	      I9	14	42,384.777	4,426.599	65,636.039	271,969.781	-1,507.877
202	      I10	14	44,182.824	4,398.313	63,936.094	260,201.281	-2,016.475
203	      I11	14	52,867.270	6,694.012	65,118.535	259,380.891	3,118.731
204	      I12	14	37,979.391	4,854.102	65,307.500	259,006.094	-1,805.724
205	      I13	14	44,741.426	5,201.349	65,605.656	259,743.609	-2,678.268
206	      I14	14	88,360.625	12,646.955	64,647.645	257,328.656	-2,903.879
207	      I15	14	89,595.461	12,667.108	63,785.094	258,696.594	-2,699.038
208	      I16	14	91,802.180	13,318.309	65,468.820	269,556.844	-2,280.991
209	      I17	14	47,692.980	4,408.415	63,560.199	269,289.188	-1,675.856
210	      I18	14	44,524.355	4,390.958	61,028.984	268,315.281	-1,366.359
211	      I19	14	43,114.215	4,087.211	58,443.359	265,501.844	-1,656.314
212	      I20	14	85,531.750	6,136.590	3,020.784	3,339.780	1,974.928
213	      I21	14	78,746.141	5,698.840	2,909.186	3,473.864	3,020.828
214	      I22	14	87,163.453	6,898.264	2,997.144	4,324.400	6,524.449
215	      I23	14	104,101.734	8,782.055	3,460.322	4,917.740	9,261.749
216	      I24	14	97,454.352	7,973.294	2,694.361	4,178.787	8,453.161
217	      J1	14	73,390.992	4,806.447	2,137.333	2,203.535	1,842.505
218	      J2	14	44,233.984	6,239.590	48,529.902	280,928.750	-1,019.416
219	      J3	14	42,489.281	5,587.688	52,087.566	283,442.656	-1,352.588
220	      J4	14	48,568.582	6,409.196	64,261.945	331,650.031	-1,614.105
221	      J5	14	91,073.406	15,076.464	55,979.738	272,447.688	-1,036.340
222	      J6	14	88,154.852	14,005.255	58,873.629	273,767.781	-1,317.129
223	      J7	14	91,606.594	14,255.020	63,471.059	282,131.906	-757.998
224	      J8	14	42,453.309	4,208.542	62,786.004	268,769.062	-1,594.509
225	      J9	14	42,391.812	4,452.058	60,694.625	253,098.328	-114.008
226	      J10	14	38,029.621	3,606.164	63,064.020	258,530.594	-1,128.433
227	      J11	14	67,831.578	4,782.502	2,731.228	2,078.146	2,568.963
228	      J12	14	66,282.766	5,422.699	2,487.444	2,476.000	4,823.801
229	      J13	14	62,019.379	4,115.116	2,298.023	2,351.198	1,804.461
230	      J14	14	63,888.602	4,549.936	2,610.844	2,648.393	2,960.537
231	      J15	14	69,819.531	4,610.666	2,937.086	2,897.693	791.958
232	      J16	14	73,809.570	5,624.354	2,864.009	3,848.719	4,511.156
233	      J17	14	66,198.273	4,884.396	2,596.993	3,073.052	2,547.599
234	      J18	14	92,404.008	6,631.173	3,736.488	3,713.911	3,185.366
235	      J19	14	76,271.164	6,205.666	2,919.006	4,037.498	7,115.304
236	      J20	14	73,648.547	5,038.202	2,665.903	3,092.528	1,750.234
237	      J21	14	71,902.344	4,950.997	2,678.831	3,243.291	2,488.952
238	      J22	14	81,089.891	5,315.348	2,752.206	3,094.339	2,155.447
239	      J23	14	85,631.383	6,559.939	3,122.923	4,094.380	5,652.396
240	      J24	14	109,295.008	8,000.473	3,550.010	4,252.089	5,739.929
241	      K1	14	82,491.586	5,513.909	2,240.696	2,474.227	3,597.201
242	      K2	14	43,526.254	5,715.021	47,774.035	282,886.375	-960.507
243	      K3	14	40,235.316	5,816.462	50,842.949	282,078.719	-829.059
244	      K4	14	53,878.238	6,590.554	64,411.793	334,243.156	-1,235.023
245	      K5	14	101,757.430	15,587.274	54,058.668	267,392.625	-1,285.733
246	      K6	14	127,879.914	18,345.145	71,139.555	331,068.375	-617.413
247	      K7	14	117,288.227	17,844.182	71,012.672	318,817.125	-1,573.746
248	      K8	14	45,719.961	4,266.667	62,150.016	269,583.031	-1,156.695
249	      K9	14	39,154.418	3,980.626	62,559.066	267,296.781	-565.768
250	      K10	14	46,602.090	4,226.328	62,571.680	260,485.688	-811.238
251	      K11	14	45,710.492	5,146.035	42,188.988	170,428.438	-1,472.078
252	      K12	14	43,042.816	5,325.341	68,716.688	279,890.719	-525.355
253	      K13	14	39,006.180	4,639.769	64,790.508	262,792.250	-1,599.424
254	      K14	14	102,418.570	13,657.461	64,455.191	263,197.906	-1,215.355
255	      K15	14	104,482.266	14,327.798	65,481.223	271,068.125	-1,994.399
256	      K16	14	101,412.461	14,397.287	63,988.336	271,221.406	-1,186.825
257	      K17	14	49,811.488	4,605.445	61,105.188	264,122.625	-1,094.219
258	      K18	14	54,780.535	5,008.644	61,046.262	272,894.688	-1,649.307
259	      K19	14	112,280.039	9,346.014	60,515.215	281,806.094	-1,079.072
260	      K20	14	78,794.977	6,323.537	2,585.328	4,064.967	8,491.322
261	      K21	14	73,378.570	5,453.149	2,317.212	3,997.773	4,707.188
262	      K22	14	77,521.977	5,911.840	2,613.366	3,969.089	4,811.160
263	      K23	14	89,061.828	6,732.579	3,032.857	3,902.314	6,020.318
264	      K24	14	100,360.734	7,151.758	3,231.764	3,723.572	3,577.397
265	      L1	14	81,715.836	5,457.017	2,406.767	2,095.900	1,728.684
266	      L2	14	43,923.898	6,065.653	45,985.953	275,253.312	-1,545.826
267	      L3	14	44,277.035	6,074.670	48,115.836	271,258.906	-690.725
268	      L4	14	47,789.684	6,414.022	60,717.332	320,950.875	-861.149
269	      L5	14	117,631.406	19,527.723	63,636.434	319,382.938	-1,028.929
270	      L6	14	106,937.758	16,018.886	61,330.980	293,965.812	-1,307.494
271	      L7	14	110,570.750	16,776.459	59,302.754	271,788.000	-105.732
272	      L8	14	48,442.766	4,730.061	58,800.043	263,639.469	-861.758
273	      L9	14	48,004.984	4,765.970	58,336.973	253,485.547	-1,490.648
274	      L10	14	47,641.609	4,918.366	60,666.145	257,711.703	-1,886.349
275	      L11	14	59,197.047	4,304.137	2,133.141	2,014.480	3,582.419
276	      L12	14	66,649.773	5,524.658	2,917.800	2,759.304	6,571.893
277	      L13	14	74,841.148	6,467.783	2,794.416	3,753.922	8,323.132
278	      L14	14	64,891.617	5,682.883	2,538.073	3,558.978	7,700.871
279	      L15	14	64,422.406	4,477.592	2,221.364	2,279.202	2,998.026
280	      L16	14	71,072.648	6,042.854	2,575.120	3,974.720	7,434.550
281	      L17	14	83,621.883	6,568.681	3,208.919	3,992.876	5,537.837
282	      L18	14	68,719.078	4,742.715	2,595.194	2,298.012	838.097
283	      L19	14	76,730.859	6,336.378	2,743.693	3,978.153	8,615.781
284	      L20	14	78,248.438	4,952.342	2,470.031	3,505.759	2,750.351
285	      L21	14	74,343.922	5,266.394	2,791.834	3,102.844	2,832.422
286	      L22	14	78,589.406	5,903.181	2,802.095	3,432.948	4,050.401
287	      L23	14	84,466.445	6,101.886	2,630.772	3,860.970	3,638.427
288	      L24	14	90,978.812	5,648.746	2,555.450	3,041.466	2,829.733
289	      M1	14	78,758.562	4,879.836	2,255.314	1,879.812	1,023.455
290	      M2	14	39,730.410	5,264.872	43,361.164	266,768.000	-1,142.650
291	      M3	14	43,487.488	5,461.000	47,562.871	275,279.750	-1,043.647
292	      M4	14	43,785.340	5,936.833	50,465.938	275,305.375	-1,158.639
293	      M5	14	102,757.688	17,598.812	56,631.359	292,111.781	-1,196.691
294	      M6	14	99,827.977	16,188.488	58,748.328	289,504.125	-637.581
295	      M7	14	141,881.625	20,262.963	63,626.012	297,730.500	-1,163.231
296	      M8	14	49,354.941	5,243.108	61,977.969	283,489.188	-691.573
297	      M9	14	41,740.848	4,226.893	58,239.152	259,033.266	-603.819
298	      M10	14	43,014.336	4,336.141	59,689.164	258,567.406	-867.619
299	      M11	14	40,612.230	4,770.322	61,793.645	266,273.344	-817.731
300	      M12	14	37,330.602	4,829.074	59,676.980	255,055.922	-871.199
301	      M13	14	39,839.059	5,110.135	61,483.176	262,424.000	-1,168.302
302	      M14	14	137,845.656	18,766.146	62,764.293	268,171.938	-1,209.423
303	      M15	14	100,075.062	14,944.537	62,036.684	269,638.656	-1,663.808
304	      M16	14	96,863.398	14,671.850	59,145.781	263,007.375	-1,112.862
305	      M17	14	57,964.164	5,655.363	59,124.664	268,548.219	-712.738
306	      M18	14	48,793.855	4,847.467	56,442.535	267,030.812	-517.192
307	      M19	14	46,978.699	4,612.727	54,362.496	267,830.719	-619.336
308	      M20	14	72,431.531	5,106.109	2,831.497	2,780.313	5,015.894
309	      M21	14	76,691.297	5,447.052	2,907.374	3,587.733	4,344.346
310	      M22	14	82,948.336	6,083.679	3,074.624	3,661.849	4,932.433
311	      M23	14	83,859.234	5,664.837	2,927.472	2,984.501	3,443.761
312	      M24	14	87,207.625	5,129.475	2,455.100	2,733.044	2,620.467
313	      N1	14	76,620.922	4,465.229	2,211.413	2,504.281	2,478.886
314	      N2	14	41,917.441	5,608.837	42,587.730	270,961.625	-1,222.460
315	      N3	14	42,271.418	6,153.988	45,371.293	269,371.781	1.797
316	      N4	14	44,464.184	5,606.152	49,881.555	281,400.469	91.394
317	      N5	14	96,953.609	16,635.215	50,283.547	269,790.250	-304.194
318	      N6	14	95,880.562	15,636.541	53,594.785	274,285.094	-844.588
319	      N7	14	103,828.156	16,934.467	59,682.773	290,865.688	-13.563
320	      N8	14	51,588.219	4,853.767	55,192.379	260,847.516	215.572
321	      N9	14	47,903.781	4,919.816	55,621.555	255,991.344	243.041
322	      N10	14	51,119.703	5,076.974	55,269.316	248,869.938	-317.870
323	      N11	14	66,361.148	5,383.789	2,495.135	2,529.419	6,910.679
324	      N12	14	65,983.594	5,042.999	2,250.172	2,417.993	4,646.216
325	      N13	14	68,182.414	5,419.924	2,407.822	2,784.068	5,516.696
326	      N14	14	64,318.965	4,954.929	2,339.302	2,432.553	5,399.746
327	      N15	14	64,796.695	4,831.024	2,144.172	2,341.641	5,226.705
328	      N16	14	64,406.293	4,912.409	2,481.075	2,391.612	4,208.887
329	      N17	14	71,885.156	5,293.463	2,673.949	2,714.665	5,292.802
330	      N18	14	69,068.930	5,151.420	2,401.146	2,622.186	4,365.769
331	      N19	14	71,956.812	5,355.011	2,346.953	2,597.658	5,769.047
332	      N20	14	72,571.938	4,825.420	2,729.573	2,874.678	3,251.038
333	      N21	14	75,953.586	5,564.066	2,787.659	3,355.000	5,218.223
334	      N22	14	80,147.539	5,253.701	2,613.887	2,911.831	3,099.102
335	      N23	14	93,164.828	6,265.909	2,952.587	3,983.942	3,516.987
336	      N24	14	84,020.648	5,962.092	2,642.232	2,865.899	4,066.021
337	      O1	14	80,832.680	5,008.629	2,220.131	2,280.732	2,259.377
338	      O2	14	42,378.867	5,574.201	41,187.062	274,356.594	-2,419.524
339	      O3	14	44,300.457	5,202.915	42,653.746	266,718.594	-420.657
340	      O4	14	106,766.891	8,581.952	48,914.406	279,710.438	-918.215
341	      O5	14	111,141.430	18,070.170	56,454.816	309,973.344	-310.422
342	      O6	14	104,649.070	18,424.912	62,482.875	323,054.875	-893.158
343	      O7	14	97,824.391	16,665.688	58,529.387	298,342.219	-802.065
344	      O8	14	44,213.598	4,255.897	53,026.254	260,544.609	-1,307.909
345	      O9	14	43,664.930	4,529.668	53,336.926	255,616.891	-939.659
346	      O10	14	72,884.836	6,983.895	61,148.188	285,594.125	-738.233
347	      O11	14	38,345.895	5,124.687	57,621.141	268,016.281	-1,010.020
348	      O12	14	38,809.488	4,570.778	56,367.227	258,680.000	-823.679
349	      O13	14	42,608.004	5,176.507	58,486.375	266,772.656	449.232
350	      O14	14	121,469.617	18,130.047	63,703.867	291,809.312	797.296
351	      O15	14	98,798.031	15,968.450	56,769.750	263,257.500	-492.478
352	      O16	14	115,383.195	18,006.395	53,905.008	256,351.344	-660.091
353	      O17	14	44,859.086	4,155.244	52,676.387	258,373.797	-1,244.571
354	      O18	14	49,644.422	5,042.298	55,145.414	280,283.125	-262.618
355	      O19	14	43,769.676	4,356.684	51,141.637	273,430.062	-432.006
356	      O20	14	83,195.211	6,337.819	2,559.013	3,907.270	7,318.331
357	      O21	14	79,116.516	6,046.399	2,544.540	3,047.624	5,692.024
358	      O22	14	84,502.734	5,863.720	2,985.728	3,007.776	3,702.439
359	      O23	14	87,901.453	5,562.389	3,294.245	3,560.782	1,604.377
360	      O24	14	84,532.133	5,380.762	2,530.878	2,552.592	3,355.905
361	      P1	14	92,795.711	5,237.499	2,525.477	2,522.344	884.445
362	      P2	14	40,542.527	5,764.360	39,786.141	275,804.000	-1,557.333
363	      P3	14	43,898.773	9,519.187	50,030.617	279,596.375	-1,958.891
364	      P4	14	44,191.199	6,167.685	46,327.465	282,692.250	-516.328
365	      P5	14	91,943.180	15,195.555	44,586.805	258,529.844	-1,033.592
366	      P6	14	79,168.109	13,873.718	46,880.457	263,003.812	-2,032.527
367	      P7	14	88,693.531	16,318.897	49,573.180	264,488.719	-1,407.469
368	      P8	14	47,732.859	4,726.533	58,366.117	301,377.750	-1,250.275
369	      P9	14	38,905.031	3,646.320	50,721.395	253,405.453	-1,439.793
370	      P10	14	44,423.082	4,446.998	58,266.445	286,334.781	-1,846.911
371	      P11	14	70,333.617	5,610.484	2,687.845	3,301.358	6,966.198
372	      P12	14	73,113.594	5,916.646	2,649.861	3,458.705	8,073.032
373	      P13	14	72,451.422	5,062.942	3,168.689	2,870.179	2,618.556
374	      P14	14	64,966.020	4,931.209	2,466.605	2,775.993	4,436.820
375	      P15	14	69,694.133	4,818.277	2,563.429	2,955.171	2,379.352
376	      P16	14	63,431.676	4,757.582	2,311.926	2,645.709	639.047
377	      P17	14	73,177.992	4,637.739	2,736.683	2,768.599	1,482.782
378	      P18	14	79,721.625	5,653.522	2,726.971	2,841.693	2,860.904
379	      P19	14	77,121.914	5,180.525	2,496.035	2,885.924	3,477.594
380	      P20	14	88,894.469	6,009.568	3,114.726	3,941.736	3,900.761
381	      P21	14	91,759.867	6,552.455	3,370.796	3,688.180	5,049.737
382	      P22	14	90,522.898	6,440.715	2,769.578	3,362.146	6,038.527
383	      P23	14	104,367.102	6,954.588	3,341.776	4,139.260	2,330.370
384	      P24	14	94,451.648	7,096.655	3,131.601	4,283.018	4,825.222
1	      A1	15	72,736.469	4,132.515	1,511.580	1,649.202	371.282
2	      A2	15	34,877.184	4,594.960	38,469.902	264,676.906	-3,501.589
3	      A3	15	96,225.703	8,529.234	43,444.098	273,853.438	-2,587.692
4	      A4	15	50,435.227	5,206.157	44,893.574	271,593.281	-2,803.727
5	      A5	15	78,868.391	13,373.407	46,258.977	267,612.562	-2,875.402
6	      A6	15	76,790.367	13,407.688	48,025.555	267,947.281	-1,914.667
7	      A7	15	77,201.625	13,806.143	48,984.477	259,158.391	-2,940.461
8	      A8	15	29,070.273	2,895.658	50,392.789	258,728.281	-4,566.662
9	      A9	15	416,023.531	25,381.254	60,694.664	263,741.750	-1,476.638
10	      A10	15	73,128.406	5,095.257	54,269.223	261,482.859	-3,433.034
11	      A11	15	41,059.902	4,141.701	54,198.949	261,044.312	-5,128.783
12	      A12	15	40,472.727	4,670.531	53,613.562	257,584.875	-5,141.870
13	      A13	15	43,261.906	4,675.185	54,692.227	262,760.844	-5,070.838
14	      A14	15	87,482.133	13,012.823	51,859.109	250,972.078	-2,932.614
15	      A15	15	69,247.242	11,430.460	52,214.883	255,536.891	-3,274.442
16	      A16	15	107,845.195	15,492.348	51,141.566	253,895.734	-2,687.410
17	      A17	15	37,441.629	4,168.525	49,518.297	254,114.531	-3,661.550
18	      A18	15	111,533.492	11,516.428	49,026.438	255,010.297	-2,918.896
19	      A19	15	56,326.473	5,414.754	46,408.891	255,163.469	-2,803.480
20	      A20	15	64,588.594	3,510.529	1,810.380	1,482.746	-1,097.792
21	      A21	15	80,773.453	5,419.589	2,297.824	2,742.762	2,438.926
22	      A22	15	73,713.500	4,344.228	2,259.617	2,226.138	-890.535
23	      A23	15	82,173.273	5,411.734	2,492.280	2,408.925	-730.589
24	      A24	15	80,753.352	4,453.827	2,272.145	1,872.386	-1,146.455
25	      B1	15	71,542.812	4,412.822	1,620.509	2,009.163	2,506.201
26	      B2	15	36,227.719	4,649.715	41,479.309	269,784.031	-3,340.742
27	      B3	15	46,214.938	6,360.135	45,375.789	276,633.156	-1,062.823
28	      B4	15	46,458.676	6,031.735	46,866.586	272,276.094	-1,515.824
29	      B5	15	133,391.625	14,693.160	47,401.613	261,920.531	-1,170.181
30	      B6	15	81,582.727	14,427.277	47,741.734	251,781.797	-618.307
31	      B7	15	115,294.961	17,597.496	51,216.398	257,569.406	-604.775
32	      B8	15	41,244.938	4,249.177	53,413.797	263,563.625	-646.933
33	      B9	15	33,699.805	3,466.510	54,757.188	262,217.844	-761.856
34	      B10	15	35,107.449	3,614.466	55,787.828	259,622.125	-1,035.578
35	      B11	15	64,624.559	4,600.479	2,509.131	2,335.075	3,545.475
36	      B12	15	61,684.727	4,304.191	2,558.930	3,314.041	2,036.698
37	      B13	15	70,874.969	5,885.077	2,694.979	4,161.199	9,606.464
38	      B14	15	62,957.844	5,394.295	2,582.643	2,897.170	5,798.631
39	      B15	15	61,147.652	3,881.089	1,742.294	1,744.504	3,911.115
40	      B16	15	61,489.895	5,069.025	2,114.715	2,342.296	5,019.759
41	      B17	15	70,368.492	4,592.504	2,180.317	2,130.168	2,437.945
42	      B18	15	62,951.301	4,684.530	2,099.069	2,012.748	2,586.810
43	      B19	15	64,999.328	4,547.257	2,059.293	1,976.477	2,341.401
44	      B20	15	34,221.391	4,787.991	49,489.969	272,579.219	-789.218
45	      B21	15	35,279.531	4,653.773	44,864.488	258,528.500	-1,141.418
46	      B22	15	35,109.844	4,142.414	46,908.523	288,704.125	-1,627.148
47	      B23	15	78,366.320	6,142.146	2,838.132	2,897.832	3,397.332
48	      B24	15	77,935.422	4,959.181	2,201.790	2,823.241	1,492.430
49	      C1	15	76,136.203	5,110.903	2,087.705	2,815.034	3,376.276
50	      C2	15	39,344.562	5,483.268	43,013.738	271,457.781	-1,616.934
51	      C3	15	38,780.848	5,377.101	45,798.855	271,317.750	-824.537
52	      C4	15	39,475.961	4,681.582	46,259.266	259,558.359	-710.951
53	      C5	15	71,332.555	12,520.895	49,215.828	262,688.812	-1,150.769
54	      C6	15	77,736.641	13,264.372	51,739.582	263,533.281	-1,012.905
55	      C7	15	82,424.352	13,923.335	53,551.719	262,533.281	-1,284.245
56	      C8	15	32,066.932	3,186.601	52,638.699	248,829.203	-1,054.901
57	      C9	15	31,891.734	3,027.842	54,002.578	249,813.984	-947.823
58	      C10	15	37,251.629	3,679.130	57,694.281	258,134.719	-444.368
59	      C11	15	36,888.875	4,897.902	59,071.641	262,511.719	-779.702
60	      C12	15	38,534.727	4,455.426	57,386.230	253,168.500	-1,249.936
61	      C13	15	39,851.703	4,551.029	56,400.203	247,487.875	-849.442
62	      C14	15	78,061.617	12,448.846	58,523.199	258,214.172	-1,024.068
63	      C15	15	68,672.859	10,849.774	55,500.055	249,351.719	-740.298
64	      C16	15	77,799.047	12,640.771	55,695.215	253,569.078	-848.121
65	      C17	15	75,563.742	5,999.568	54,627.156	257,057.453	-452.098
66	      C18	15	57,131.152	4,206.435	51,356.879	250,567.531	-675.571
67	      C19	15	32,913.586	3,265.725	50,514.578	255,249.094	-1,147.759
68	      C20	15	65,582.297	11,407.033	51,064.582	272,014.125	-1,162.100
69	      C21	15	35,502.082	2,651.992	1,254.423	338.695	2,361.126
70	      C22	15	68,977.992	11,851.609	53,631.836	315,978.406	-1,145.698
71	      C23	15	83,341.492	5,512.250	2,704.621	2,989.373	2,971.595
72	      C24	15	75,467.148	5,012.210	1,937.435	2,621.107	2,662.591
73	      D1	15	78,413.242	5,026.285	2,059.330	1,313.310	2,156.042
74	      D2	15	42,383.637	5,617.978	44,362.949	271,675.938	-2,483.715
75	      D3	15	45,965.707	6,225.729	45,858.723	264,624.375	-1,309.334
76	      D4	15	41,837.277	5,380.864	47,374.980	258,696.250	-1,495.757
77	      D5	15	77,626.602	13,284.072	49,375.812	255,567.109	-425.745
78	      D6	15	79,530.320	13,614.497	52,228.555	256,850.625	-606.718
79	      D7	15	81,257.766	13,284.699	55,562.445	261,915.672	-1,321.212
80	      D8	15	52,807.363	5,604.242	57,369.953	261,265.781	-647.861
81	      D9	15	34,012.152	3,644.915	56,283.117	249,309.125	-913.373
82	      D10	15	39,615.512	4,419.593	60,622.391	263,400.938	-1,231.701
83	      D11	15	63,373.672	4,716.049	2,050.102	2,034.876	3,896.188
84	      D12	15	64,586.625	4,860.543	2,268.468	3,127.536	5,041.813
85	      D13	15	74,420.141	4,816.670	2,776.390	2,965.975	1,665.864
86	      D14	15	62,122.355	4,346.342	2,192.194	2,232.663	3,457.146
87	      D15	15	65,496.977	5,755.732	2,594.874	3,022.809	6,961.327
88	      D16	15	64,839.613	5,069.785	2,429.546	2,528.086	5,551.258
89	      D17	15	72,113.227	4,838.417	2,738.208	2,543.747	2,050.272
90	      D18	15	66,225.312	4,472.179	2,495.547	1,761.603	2,646.260
91	      D19	15	68,903.031	5,060.830	2,522.534	2,601.539	5,128.220
92	      D20	15	27,512.898	3,111.009	52,436.027	266,774.312	-1,373.417
93	      D21	15	30,252.488	3,332.578	70,511.820	399,611.156	-1,037.922
94	      D22	15	30,914.441	3,257.032	49,626.711	283,639.125	-1,094.711
95	      D23	15	72,344.656	4,577.222	2,457.554	2,264.065	1,690.330
96	      D24	15	81,149.172	5,196.438	2,449.050	2,631.527	1,906.175
97	      E1	15	88,039.859	5,827.209	3,026.756	2,441.034	4,910.128
98	      E2	15	44,556.320	5,324.502	47,270.340	283,055.344	-1,001.883
99	      E3	15	44,077.887	5,316.315	47,720.539	268,153.969	-962.194
100	      E4	15	39,796.547	4,957.741	50,750.633	271,235.094	-660.890
101	      E5	15	91,369.484	14,431.619	53,530.254	270,138.094	-526.855
102	      E6	15	98,164.883	15,113.472	57,202.051	273,846.719	-762.265
103	      E7	15	97,739.828	15,122.709	55,686.680	255,055.094	-968.317
104	      E8	15	46,254.199	4,232.153	59,374.375	264,348.625	-576.958
105	      E9	15	46,829.523	4,306.842	62,863.961	271,580.594	-1,078.564
106	      E10	15	43,881.617	4,107.890	61,517.195	260,826.875	-1,566.134
107	      E11	15	46,624.238	4,837.466	63,486.344	263,085.594	-1,197.440
108	      E12	15	41,671.141	4,838.804	63,349.648	259,221.984	-1,061.981
109	      E13	15	39,779.176	4,246.320	61,944.879	255,133.609	-888.086
110	      E14	15	109,043.414	14,219.537	64,068.277	262,767.281	-1,574.479
111	      E15	15	99,454.422	13,101.127	62,701.023	262,920.719	-1,468.053
112	      E16	15	113,919.594	15,277.089	62,350.000	265,621.375	-1,370.531
113	      E17	15	60,329.734	5,165.882	59,505.176	262,479.750	-1,464.314
114	      E18	15	94,058.859	7,948.069	57,613.734	261,186.641	-1,064.093
115	      E19	15	57,243.934	4,981.185	55,151.312	263,143.844	-870.808
116	      E20	15	82,234.336	6,363.767	2,779.310	3,524.065	6,662.536
117	      E21	15	74,976.938	4,900.590	2,593.323	2,825.413	2,591.268
118	      E22	15	70,123.414	4,157.041	2,037.979	2,086.149	1,389.171
119	      E23	15	81,793.234	4,930.765	2,708.391	2,954.135	1,517.975
120	      E24	15	93,822.258	6,607.852	2,852.241	3,508.066	5,458.158
[truncated: 5,890,228 more chars]
