# Supplementary material for: PTGS is dispensable for the initiation of epigenetic silencing of an active transposon in Arabidopsis
Source: EMBO Rep. 2024 Nov 7;25(12):28. doi: 10.1038/s44319-024-00304-5 (PMC11624286; doi:10.1038/s44319-024-00304-5)
Supplement: Supplementary file 7 — Source data Fig. 6 [file 44319_2024_304_MOESM7_ESM.zip › Figure 6/6A/Raw qPCR data 6A/pol5_allGen_CopyNumb_180821.txt]

* Block Type = 384-Well Block
* Calibration Background is expired  = No
* Calibration Background performed on = 06-16-2021
* Calibration Pure Dye ABY is expired = No
* Calibration Pure Dye ABY performed on = 06-16-2021
* Calibration Pure Dye CY5 is expired = No
* Calibration Pure Dye CY5 performed on = 06-16-2021
* Calibration Pure Dye FAM is expired = No
* Calibration Pure Dye FAM performed on = 06-16-2021
* Calibration Pure Dye JUN is expired = No
* Calibration Pure Dye JUN performed on = 06-16-2021
* Calibration Pure Dye MUSTANG PURPLE is expired = No
* Calibration Pure Dye MUSTANG PURPLE performed on = 06-16-2021
* Calibration Pure Dye NED is expired = No
* Calibration Pure Dye NED performed on = 06-16-2021
* Calibration Pure Dye ROX is expired = No
* Calibration Pure Dye ROX performed on = 06-16-2021
* Calibration Pure Dye SYBR is expired = No
* Calibration Pure Dye SYBR performed on = 06-16-2021
* Calibration Pure Dye TAMRA is expired = No
* Calibration Pure Dye TAMRA performed on = 06-16-2021
* Calibration Pure Dye VIC is expired = No
* Calibration Pure Dye VIC performed on = 06-16-2021
* Calibration ROI is expired  = No
* Calibration ROI performed on = 06-16-2021
* Calibration Uniformity is expired  = No
* Calibration Uniformity performed on = 06-16-2021
* Chemistry = SYBR_GREEN
* Date Created = 2021-08-18 17:54:16 PM CEST
* Experiment Barcode = NA
* Experiment Comment = NA
* Experiment File Name = R:\Marieke_AMO\qPCR\pol5_allGen_CopyNumb_180821.eds
* Experiment Name = pol5_allGen_CopyNumb_180821
* Experiment Run End Time = 2021-08-18 18:28:52 PM CEST
* Experiment Type = Comparative Cт (ΔΔCт) 
* Instrument Name =       272531281
* Instrument Serial Number = 272531281
* Instrument Type = QuantStudio™ 5 System
* Passive Reference = ROX
* Post-read Stage/Step = 
* Pre-read Stage/Step = 
* Quantification Cycle Method = Ct
* Signal Smoothing On = true
* Stage where Melt Analysis is performed = Stage3
* Stage/ Cycle where Ct Analysis is performed = Stage2, Step2
* User Name = NA

[Sample Setup]
Well	Well Position	Sample Name	Sample Color	Biogroup Name	Biogroup Color	Target Name	Target Color	Task	Reporter	Quencher	Quantity	Comments
1	A1											
2	A2	Col-0.1	"RGB(176,23,31)"			ACT2	"RGB(255,255,0)"	UNKNOWN	SYBR	None		
3	A3	Col-0.1	"RGB(176,23,31)"			ACT2	"RGB(255,255,0)"	UNKNOWN	SYBR	None		
4	A4	Col-0.1	"RGB(176,23,31)"			ACT2	"RGB(255,255,0)"	UNKNOWN	SYBR	None		
5	A5	Col-0.1	"RGB(176,23,31)"			EVD-GAG	"RGB(0,139,69)"	UNKNOWN	SYBR	None		
6	A6	Col-0.1	"RGB(176,23,31)"			EVD-GAG	"RGB(0,139,69)"	UNKNOWN	SYBR	None		
7	A7	Col-0.1	"RGB(176,23,31)"			EVD-GAG	"RGB(0,139,69)"	UNKNOWN	SYBR	None		
8	A8	Col-0.1	"RGB(176,23,31)"			EVD-IN	"RGB(0,0,255)"	UNKNOWN	SYBR	None		
9	A9	Col-0.1	"RGB(176,23,31)"			EVD-IN	"RGB(0,0,255)"	UNKNOWN	SYBR	None		
10	A10	Col-0.1	"RGB(176,23,31)"			EVD-IN	"RGB(0,0,255)"	UNKNOWN	SYBR	None		
11	A11	Col-0.3	"RGB(0,139,69)"			ACT2	"RGB(255,255,0)"	UNKNOWN	SYBR	None		
12	A12	Col-0.3	"RGB(0,139,69)"			ACT2	"RGB(255,255,0)"	UNKNOWN	SYBR	None		
13	A13	Col-0.3	"RGB(0,139,69)"			ACT2	"RGB(255,255,0)"	UNKNOWN	SYBR	None		
14	A14	Col-0.3	"RGB(0,139,69)"			EVD-GAG	"RGB(0,139,69)"	UNKNOWN	SYBR	None		
15	A15	Col-0.3	"RGB(0,139,69)"			EVD-GAG	"RGB(0,139,69)"	UNKNOWN	SYBR	None		
16	A16	Col-0.3	"RGB(0,139,69)"			EVD-GAG	"RGB(0,139,69)"	UNKNOWN	SYBR	None		
17	A17	Col-0.3	"RGB(0,139,69)"			EVD-IN	"RGB(0,0,255)"	UNKNOWN	SYBR	None		
18	A18	Col-0.3	"RGB(0,139,69)"			EVD-IN	"RGB(0,0,255)"	UNKNOWN	SYBR	None		
19	A19	Col-0.3	"RGB(0,139,69)"			EVD-IN	"RGB(0,0,255)"	UNKNOWN	SYBR	None		
20	A20											
21	A21											
22	A22											
23	A23											
24	A24											
25	B1											
26	B2	Col-0.2	"RGB(0,0,255)"			ACT2	"RGB(255,255,0)"	UNKNOWN	SYBR	None		
27	B3	Col-0.2	"RGB(0,0,255)"			ACT2	"RGB(255,255,0)"	UNKNOWN	SYBR	None		
28	B4	Col-0.2	"RGB(0,0,255)"			ACT2	"RGB(255,255,0)"	UNKNOWN	SYBR	None		
29	B5	Col-0.2	"RGB(0,0,255)"			EVD-GAG	"RGB(0,139,69)"	UNKNOWN	SYBR	None		
30	B6	Col-0.2	"RGB(0,0,255)"			EVD-GAG	"RGB(0,139,69)"	UNKNOWN	SYBR	None		
31	B7	Col-0.2	"RGB(0,0,255)"			EVD-GAG	"RGB(0,139,69)"	UNKNOWN	SYBR	None		
32	B8	Col-0.2	"RGB(0,0,255)"			EVD-IN	"RGB(0,0,255)"	UNKNOWN	SYBR	None		
33	B9	Col-0.2	"RGB(0,0,255)"			EVD-IN	"RGB(0,0,255)"	UNKNOWN	SYBR	None		
34	B10	Col-0.2	"RGB(0,0,255)"			EVD-IN	"RGB(0,0,255)"	UNKNOWN	SYBR	None		
35	B11											
36	B12											
37	B13											
38	B14											
39	B15											
40	B16											
41	B17											
42	B18											
43	B19											
44	B20					ACT2	"RGB(255,255,0)"	NTC	SYBR	None		
45	B21					ACT2	"RGB(255,255,0)"	NTC	SYBR	None		
46	B22					ACT2	"RGB(255,255,0)"	NTC	SYBR	None		
47	B23											
48	B24											
49	C1											
50	C2	p5.1	"RGB(255,127,0)"			ACT2	"RGB(255,255,0)"	UNKNOWN	SYBR	None		
51	C3	p5.1	"RGB(255,127,0)"			ACT2	"RGB(255,255,0)"	UNKNOWN	SYBR	None		
52	C4	p5.1	"RGB(255,127,0)"			ACT2	"RGB(255,255,0)"	UNKNOWN	SYBR	None		
53	C5	p5.1	"RGB(255,127,0)"			EVD-GAG	"RGB(0,139,69)"	UNKNOWN	SYBR	None		
54	C6	p5.1	"RGB(255,127,0)"			EVD-GAG	"RGB(0,139,69)"	UNKNOWN	SYBR	None		
55	C7	p5.1	"RGB(255,127,0)"			EVD-GAG	"RGB(0,139,69)"	UNKNOWN	SYBR	None		
56	C8	p5.1	"RGB(255,127,0)"			EVD-IN	"RGB(0,0,255)"	UNKNOWN	SYBR	None		
57	C9	p5.1	"RGB(255,127,0)"			EVD-IN	"RGB(0,0,255)"	UNKNOWN	SYBR	None		
58	C10	p5.1	"RGB(255,127,0)"			EVD-IN	"RGB(0,0,255)"	UNKNOWN	SYBR	None		
59	C11	p5.3	"RGB(238,121,66)"			ACT2	"RGB(255,255,0)"	UNKNOWN	SYBR	None		
60	C12	p5.3	"RGB(238,121,66)"			ACT2	"RGB(255,255,0)"	UNKNOWN	SYBR	None		
61	C13	p5.3	"RGB(238,121,66)"			ACT2	"RGB(255,255,0)"	UNKNOWN	SYBR	None		
62	C14	p5.3	"RGB(238,121,66)"			EVD-GAG	"RGB(0,139,69)"	UNKNOWN	SYBR	None		
63	C15	p5.3	"RGB(238,121,66)"			EVD-GAG	"RGB(0,139,69)"	UNKNOWN	SYBR	None		
64	C16	p5.3	"RGB(238,121,66)"			EVD-GAG	"RGB(0,139,69)"	UNKNOWN	SYBR	None		
65	C17	p5.3	"RGB(238,121,66)"			EVD-IN	"RGB(0,0,255)"	UNKNOWN	SYBR	None		
66	C18	p5.3	"RGB(238,121,66)"			EVD-IN	"RGB(0,0,255)"	UNKNOWN	SYBR	None		
67	C19	p5.3	"RGB(238,121,66)"			EVD-IN	"RGB(0,0,255)"	UNKNOWN	SYBR	None		
68	C20					EVD-GAG	"RGB(0,139,69)"	NTC	SYBR	None		
69	C21					EVD-GAG	"RGB(0,139,69)"	NTC	SYBR	None		
70	C22					EVD-GAG	"RGB(0,139,69)"	NTC	SYBR	None		
71	C23											
72	C24											
73	D1											
74	D2	p5.2	"RGB(139,137,112)"			ACT2	"RGB(255,255,0)"	UNKNOWN	SYBR	None		
75	D3	p5.2	"RGB(139,137,112)"			ACT2	"RGB(255,255,0)"	UNKNOWN	SYBR	None		
76	D4	p5.2	"RGB(139,137,112)"			ACT2	"RGB(255,255,0)"	UNKNOWN	SYBR	None		
77	D5	p5.2	"RGB(139,137,112)"			EVD-GAG	"RGB(0,139,69)"	UNKNOWN	SYBR	None		
78	D6	p5.2	"RGB(139,137,112)"			EVD-GAG	"RGB(0,139,69)"	UNKNOWN	SYBR	None		
79	D7	p5.2	"RGB(139,137,112)"			EVD-GAG	"RGB(0,139,69)"	UNKNOWN	SYBR	None		
80	D8	p5.2	"RGB(139,137,112)"			EVD-IN	"RGB(0,0,255)"	UNKNOWN	SYBR	None		
81	D9	p5.2	"RGB(139,137,112)"			EVD-IN	"RGB(0,0,255)"	UNKNOWN	SYBR	None		
82	D10	p5.2	"RGB(139,137,112)"			EVD-IN	"RGB(0,0,255)"	UNKNOWN	SYBR	None		
83	D11											
84	D12											
85	D13											
86	D14											
87	D15											
88	D16											
89	D17											
90	D18											
91	D19											
92	D20					EVD-IN	"RGB(0,0,255)"	NTC	SYBR	None		
93	D21					EVD-IN	"RGB(0,0,255)"	NTC	SYBR	None		
94	D22					EVD-IN	"RGB(0,0,255)"	NTC	SYBR	None		
95	D23											
96	D24											
97	E1											
98	E2	F2.2+	"RGB(198,113,113)"			ACT2	"RGB(255,255,0)"	UNKNOWN	SYBR	None		
99	E3	F2.2+	"RGB(198,113,113)"			ACT2	"RGB(255,255,0)"	UNKNOWN	SYBR	None		
100	E4	F2.2+	"RGB(198,113,113)"			ACT2	"RGB(255,255,0)"	UNKNOWN	SYBR	None		
101	E5	F2.2+	"RGB(198,113,113)"			EVD-GAG	"RGB(0,139,69)"	UNKNOWN	SYBR	None		
102	E6	F2.2+	"RGB(198,113,113)"			EVD-GAG	"RGB(0,139,69)"	UNKNOWN	SYBR	None		
103	E7	F2.2+	"RGB(198,113,113)"			EVD-GAG	"RGB(0,139,69)"	UNKNOWN	SYBR	None		
104	E8	F2.2+	"RGB(198,113,113)"			EVD-IN	"RGB(0,0,255)"	UNKNOWN	SYBR	None		
105	E9	F2.2+	"RGB(198,113,113)"			EVD-IN	"RGB(0,0,255)"	UNKNOWN	SYBR	None		
106	E10	F2.2+	"RGB(198,113,113)"			EVD-IN	"RGB(0,0,255)"	UNKNOWN	SYBR	None		
107	E11	F6.1+	"RGB(255,127,0)"			ACT2	"RGB(255,255,0)"	UNKNOWN	SYBR	None		
108	E12	F6.1+	"RGB(255,127,0)"			ACT2	"RGB(255,255,0)"	UNKNOWN	SYBR	None		
109	E13	F6.1+	"RGB(255,127,0)"			ACT2	"RGB(255,255,0)"	UNKNOWN	SYBR	None		
110	E14	F6.1+	"RGB(255,127,0)"			EVD-GAG	"RGB(0,139,69)"	UNKNOWN	SYBR	None		
111	E15	F6.1+	"RGB(255,127,0)"			EVD-GAG	"RGB(0,139,69)"	UNKNOWN	SYBR	None		
112	E16	F6.1+	"RGB(255,127,0)"			EVD-GAG	"RGB(0,139,69)"	UNKNOWN	SYBR	None		
113	E17	F6.1+	"RGB(255,127,0)"			EVD-IN	"RGB(0,0,255)"	UNKNOWN	SYBR	None		
114	E18	F6.1+	"RGB(255,127,0)"			EVD-IN	"RGB(0,0,255)"	UNKNOWN	SYBR	None		
115	E19	F6.1+	"RGB(255,127,0)"			EVD-IN	"RGB(0,0,255)"	UNKNOWN	SYBR	None		
116	E20											
117	E21											
118	E22											
119	E23											
120	E24											
121	F1											
122	F2	F4.1+	"RGB(238,44,44)"			ACT2	"RGB(255,255,0)"	UNKNOWN	SYBR	None		
123	F3	F4.1+	"RGB(238,44,44)"			ACT2	"RGB(255,255,0)"	UNKNOWN	SYBR	None		
124	F4	F4.1+	"RGB(238,44,44)"			ACT2	"RGB(255,255,0)"	UNKNOWN	SYBR	None		
125	F5	F4.1+	"RGB(238,44,44)"			EVD-GAG	"RGB(0,139,69)"	UNKNOWN	SYBR	None		
126	F6	F4.1+	"RGB(238,44,44)"			EVD-GAG	"RGB(0,139,69)"	UNKNOWN	SYBR	None		
127	F7	F4.1+	"RGB(238,44,44)"			EVD-GAG	"RGB(0,139,69)"	UNKNOWN	SYBR	None		
128	F8	F4.1+	"RGB(238,44,44)"			EVD-IN	"RGB(0,0,255)"	UNKNOWN	SYBR	None		
129	F9	F4.1+	"RGB(238,44,44)"			EVD-IN	"RGB(0,0,255)"	UNKNOWN	SYBR	None		
130	F10	F4.1+	"RGB(238,44,44)"			EVD-IN	"RGB(0,0,255)"	UNKNOWN	SYBR	None		
131	F11											
132	F12											
133	F13											
134	F14											
135	F15											
136	F16											
137	F17											
138	F18											
139	F19											
140	F20											
141	F21											
142	F22											
143	F23											
144	F24											
145	G1											
146	G2	F2.3+	"RGB(0,245,255)"			ACT2	"RGB(255,255,0)"	UNKNOWN	SYBR	None		
147	G3	F2.3+	"RGB(0,245,255)"			ACT2	"RGB(255,255,0)"	UNKNOWN	SYBR	None		
148	G4	F2.3+	"RGB(0,245,255)"			ACT2	"RGB(255,255,0)"	UNKNOWN	SYBR	None		
149	G5	F2.3+	"RGB(0,245,255)"			EVD-GAG	"RGB(0,139,69)"	UNKNOWN	SYBR	None		
150	G6	F2.3+	"RGB(0,245,255)"			EVD-GAG	"RGB(0,139,69)"	UNKNOWN	SYBR	None		
151	G7	F2.3+	"RGB(0,245,255)"			EVD-GAG	"RGB(0,139,69)"	UNKNOWN	SYBR	None		
152	G8	F2.3+	"RGB(0,245,255)"			EVD-IN	"RGB(0,0,255)"	UNKNOWN	SYBR	None		
153	G9	F2.3+	"RGB(0,245,255)"			EVD-IN	"RGB(0,0,255)"	UNKNOWN	SYBR	None		
154	G10	F2.3+	"RGB(0,245,255)"			EVD-IN	"RGB(0,0,255)"	UNKNOWN	SYBR	None		
155	G11	F6.2+	"RGB(139,137,112)"			ACT2	"RGB(255,255,0)"	UNKNOWN	SYBR	None		
156	G12	F6.2+	"RGB(139,137,112)"			ACT2	"RGB(255,255,0)"	UNKNOWN	SYBR	None		
157	G13	F6.2+	"RGB(139,137,112)"			ACT2	"RGB(255,255,0)"	UNKNOWN	SYBR	None		
158	G14	F6.2+	"RGB(139,137,112)"			EVD-GAG	"RGB(0,139,69)"	UNKNOWN	SYBR	None		
159	G15	F6.2+	"RGB(139,137,112)"			EVD-GAG	"RGB(0,139,69)"	UNKNOWN	SYBR	None		
160	G16	F6.2+	"RGB(139,137,112)"			EVD-GAG	"RGB(0,139,69)"	UNKNOWN	SYBR	None		
161	G17	F6.2+	"RGB(139,137,112)"			EVD-IN	"RGB(0,0,255)"	UNKNOWN	SYBR	None		
162	G18	F6.2+	"RGB(139,137,112)"			EVD-IN	"RGB(0,0,255)"	UNKNOWN	SYBR	None		
163	G19	F6.2+	"RGB(139,137,112)"			EVD-IN	"RGB(0,0,255)"	UNKNOWN	SYBR	None		
164	G20											
165	G21											
166	G22											
167	G23											
168	G24											
169	H1											
170	H2	F4.2+	"RGB(51,161,201)"			ACT2	"RGB(255,255,0)"	UNKNOWN	SYBR	None		
171	H3	F4.2+	"RGB(51,161,201)"			ACT2	"RGB(255,255,0)"	UNKNOWN	SYBR	None		
172	H4	F4.2+	"RGB(51,161,201)"			ACT2	"RGB(255,255,0)"	UNKNOWN	SYBR	None		
173	H5	F4.2+	"RGB(51,161,201)"			EVD-GAG	"RGB(0,139,69)"	UNKNOWN	SYBR	None		
174	H6	F4.2+	"RGB(51,161,201)"			EVD-GAG	"RGB(0,139,69)"	UNKNOWN	SYBR	None		
175	H7	F4.2+	"RGB(51,161,201)"			EVD-GAG	"RGB(0,139,69)"	UNKNOWN	SYBR	None		
176	H8	F4.2+	"RGB(51,161,201)"			EVD-IN	"RGB(0,0,255)"	UNKNOWN	SYBR	None		
177	H9	F4.2+	"RGB(51,161,201)"			EVD-IN	"RGB(0,0,255)"	UNKNOWN	SYBR	None		
178	H10	F4.2+	"RGB(51,161,201)"			EVD-IN	"RGB(0,0,255)"	UNKNOWN	SYBR	None		
179	H11											
180	H12											
181	H13											
182	H14											
183	H15											
184	H16											
185	H17											
186	H18											
187	H19											
188	H20											
189	H21											
190	H22											
191	H23											
192	H24											
193	I1											
194	I2	F2.1-	"RGB(238,220,130)"			ACT2	"RGB(255,255,0)"	UNKNOWN	SYBR	None		
195	I3	F2.1-	"RGB(238,220,130)"			ACT2	"RGB(255,255,0)"	UNKNOWN	SYBR	None		
196	I4	F2.1-	"RGB(238,220,130)"			ACT2	"RGB(255,255,0)"	UNKNOWN	SYBR	None		
197	I5	F2.1-	"RGB(238,220,130)"			EVD-GAG	"RGB(0,139,69)"	UNKNOWN	SYBR	None		
198	I6	F2.1-	"RGB(238,220,130)"			EVD-GAG	"RGB(0,139,69)"	UNKNOWN	SYBR	None		
199	I7	F2.1-	"RGB(238,220,130)"			EVD-GAG	"RGB(0,139,69)"	UNKNOWN	SYBR	None		
200	I8	F2.1-	"RGB(238,220,130)"			EVD-IN	"RGB(0,0,255)"	UNKNOWN	SYBR	None		
201	I9	F2.1-	"RGB(238,220,130)"			EVD-IN	"RGB(0,0,255)"	UNKNOWN	SYBR	None		
202	I10	F2.1-	"RGB(238,220,130)"			EVD-IN	"RGB(0,0,255)"	UNKNOWN	SYBR	None		
203	I11	F6.3+	"RGB(238,121,66)"			ACT2	"RGB(255,255,0)"	UNKNOWN	SYBR	None		
204	I12	F6.3+	"RGB(238,121,66)"			ACT2	"RGB(255,255,0)"	UNKNOWN	SYBR	None		
205	I13	F6.3+	"RGB(238,121,66)"			ACT2	"RGB(255,255,0)"	UNKNOWN	SYBR	None		
206	I14	F6.3+	"RGB(238,121,66)"			EVD-GAG	"RGB(0,139,69)"	UNKNOWN	SYBR	None		
207	I15	F6.3+	"RGB(238,121,66)"			EVD-GAG	"RGB(0,139,69)"	UNKNOWN	SYBR	None		
208	I16	F6.3+	"RGB(238,121,66)"			EVD-GAG	"RGB(0,139,69)"	UNKNOWN	SYBR	None		
209	I17	F6.3+	"RGB(238,121,66)"			EVD-IN	"RGB(0,0,255)"	UNKNOWN	SYBR	None		
210	I18	F6.3+	"RGB(238,121,66)"			EVD-IN	"RGB(0,0,255)"	UNKNOWN	SYBR	None		
211	I19	F6.3+	"RGB(238,121,66)"			EVD-IN	"RGB(0,0,255)"	UNKNOWN	SYBR	None		
212	I20											
213	I21											
214	I22											
215	I23											
216	I24											
217	J1											
218	J2	F4.3+	"RGB(238,18,137)"			ACT2	"RGB(255,255,0)"	UNKNOWN	SYBR	None		
219	J3	F4.3+	"RGB(238,18,137)"			ACT2	"RGB(255,255,0)"	UNKNOWN	SYBR	None		
220	J4	F4.3+	"RGB(238,18,137)"			ACT2	"RGB(255,255,0)"	UNKNOWN	SYBR	None		
221	J5	F4.3+	"RGB(238,18,137)"			EVD-GAG	"RGB(0,139,69)"	UNKNOWN	SYBR	None		
222	J6	F4.3+	"RGB(238,18,137)"			EVD-GAG	"RGB(0,139,69)"	UNKNOWN	SYBR	None		
223	J7	F4.3+	"RGB(238,18,137)"			EVD-GAG	"RGB(0,139,69)"	UNKNOWN	SYBR	None		
224	J8	F4.3+	"RGB(238,18,137)"			EVD-IN	"RGB(0,0,255)"	UNKNOWN	SYBR	None		
225	J9	F4.3+	"RGB(238,18,137)"			EVD-IN	"RGB(0,0,255)"	UNKNOWN	SYBR	None		
226	J10	F4.3+	"RGB(238,18,137)"			EVD-IN	"RGB(0,0,255)"	UNKNOWN	SYBR	None		
227	J11											
228	J12											
229	J13											
230	J14											
231	J15											
232	J16											
233	J17											
234	J18											
235	J19											
236	J20											
237	J21											
238	J22											
239	J23											
240	J24											
241	K1											
242	K2	F2.2-	"RGB(238,238,0)"			ACT2	"RGB(255,255,0)"	UNKNOWN	SYBR	None		
243	K3	F2.2-	"RGB(238,238,0)"			ACT2	"RGB(255,255,0)"	UNKNOWN	SYBR	None		
244	K4	F2.2-	"RGB(238,238,0)"			ACT2	"RGB(255,255,0)"	UNKNOWN	SYBR	None		
245	K5	F2.2-	"RGB(238,238,0)"			EVD-GAG	"RGB(0,139,69)"	UNKNOWN	SYBR	None		
246	K6	F2.2-	"RGB(238,238,0)"			EVD-GAG	"RGB(0,139,69)"	UNKNOWN	SYBR	None		
247	K7	F2.2-	"RGB(238,238,0)"			EVD-GAG	"RGB(0,139,69)"	UNKNOWN	SYBR	None		
248	K8	F2.2-	"RGB(238,238,0)"			EVD-IN	"RGB(0,0,255)"	UNKNOWN	SYBR	None		
249	K9	F2.2-	"RGB(238,238,0)"			EVD-IN	"RGB(0,0,255)"	UNKNOWN	SYBR	None		
250	K10	F2.2-	"RGB(238,238,0)"			EVD-IN	"RGB(0,0,255)"	UNKNOWN	SYBR	None		
251	K11	F6.1-	"RGB(142,56,142)"			ACT2	"RGB(255,255,0)"	UNKNOWN	SYBR	None		
252	K12	F6.1-	"RGB(142,56,142)"			ACT2	"RGB(255,255,0)"	UNKNOWN	SYBR	None		
253	K13	F6.1-	"RGB(142,56,142)"			ACT2	"RGB(255,255,0)"	UNKNOWN	SYBR	None		
254	K14	F6.1-	"RGB(142,56,142)"			EVD-GAG	"RGB(0,139,69)"	UNKNOWN	SYBR	None		
255	K15	F6.1-	"RGB(142,56,142)"			EVD-GAG	"RGB(0,139,69)"	UNKNOWN	SYBR	None		
256	K16	F6.1-	"RGB(142,56,142)"			EVD-GAG	"RGB(0,139,69)"	UNKNOWN	SYBR	None		
257	K17	F6.1-	"RGB(142,56,142)"			EVD-IN	"RGB(0,0,255)"	UNKNOWN	SYBR	None		
258	K18	F6.1-	"RGB(142,56,142)"			EVD-IN	"RGB(0,0,255)"	UNKNOWN	SYBR	None		
259	K19	F6.1-	"RGB(142,56,142)"			EVD-IN	"RGB(0,0,255)"	UNKNOWN	SYBR	None		
260	K20											
261	K21											
262	K22											
263	K23											
264	K24											
265	L1											
266	L2	F4.1-	"RGB(176,23,31)"			ACT2	"RGB(255,255,0)"	UNKNOWN	SYBR	None		
267	L3	F4.1-	"RGB(176,23,31)"			ACT2	"RGB(255,255,0)"	UNKNOWN	SYBR	None		
268	L4	F4.1-	"RGB(176,23,31)"			ACT2	"RGB(255,255,0)"	UNKNOWN	SYBR	None		
269	L5	F4.1-	"RGB(176,23,31)"			EVD-GAG	"RGB(0,139,69)"	UNKNOWN	SYBR	None		
270	L6	F4.1-	"RGB(176,23,31)"			EVD-GAG	"RGB(0,139,69)"	UNKNOWN	SYBR	None		
271	L7	F4.1-	"RGB(176,23,31)"			EVD-GAG	"RGB(0,139,69)"	UNKNOWN	SYBR	None		
272	L8	F4.1-	"RGB(176,23,31)"			EVD-IN	"RGB(0,0,255)"	UNKNOWN	SYBR	None		
273	L9	F4.1-	"RGB(176,23,31)"			EVD-IN	"RGB(0,0,255)"	UNKNOWN	SYBR	None		
274	L10	F4.1-	"RGB(176,23,31)"			EVD-IN	"RGB(0,0,255)"	UNKNOWN	SYBR	None		
275	L11											
276	L12											
277	L13											
278	L14											
279	L15											
280	L16											
281	L17											
282	L18											
283	L19											
284	L20											
285	L21											
286	L22											
287	L23											
288	L24											
289	M1											
290	M2	F2.3-	"RGB(142,142,56)"			ACT2	"RGB(255,255,0)"	UNKNOWN	SYBR	None		
291	M3	F2.3-	"RGB(142,142,56)"			ACT2	"RGB(255,255,0)"	UNKNOWN	SYBR	None		
292	M4	F2.3-	"RGB(142,142,56)"			ACT2	"RGB(255,255,0)"	UNKNOWN	SYBR	None		
293	M5	F2.3-	"RGB(142,142,56)"			EVD-GAG	"RGB(0,139,69)"	UNKNOWN	SYBR	None		
294	M6	F2.3-	"RGB(142,142,56)"			EVD-GAG	"RGB(0,139,69)"	UNKNOWN	SYBR	None		
295	M7	F2.3-	"RGB(142,142,56)"			EVD-GAG	"RGB(0,139,69)"	UNKNOWN	SYBR	None		
296	M8	F2.3-	"RGB(142,142,56)"			EVD-IN	"RGB(0,0,255)"	UNKNOWN	SYBR	None		
297	M9	F2.3-	"RGB(142,142,56)"			EVD-IN	"RGB(0,0,255)"	UNKNOWN	SYBR	None		
298	M10	F2.3-	"RGB(142,142,56)"			EVD-IN	"RGB(0,0,255)"	UNKNOWN	SYBR	None		
299	M11	F6.2-	"RGB(198,113,113)"			ACT2	"RGB(255,255,0)"	UNKNOWN	SYBR	None		
300	M12	F6.2-	"RGB(198,113,113)"			ACT2	"RGB(255,255,0)"	UNKNOWN	SYBR	None		
301	M13	F6.2-	"RGB(198,113,113)"			ACT2	"RGB(255,255,0)"	UNKNOWN	SYBR	None		
302	M14	F6.2-	"RGB(198,113,113)"			EVD-GAG	"RGB(0,139,69)"	UNKNOWN	SYBR	None		
303	M15	F6.2-	"RGB(198,113,113)"			EVD-GAG	"RGB(0,139,69)"	UNKNOWN	SYBR	None		
304	M16	F6.2-	"RGB(198,113,113)"			EVD-GAG	"RGB(0,139,69)"	UNKNOWN	SYBR	None		
305	M17	F6.2-	"RGB(198,113,113)"			EVD-IN	"RGB(0,0,255)"	UNKNOWN	SYBR	None		
306	M18	F6.2-	"RGB(198,113,113)"			EVD-IN	"RGB(0,0,255)"	UNKNOWN	SYBR	None		
307	M19	F6.2-	"RGB(198,113,113)"			EVD-IN	"RGB(0,0,255)"	UNKNOWN	SYBR	None		
308	M20											
309	M21											
310	M22											
311	M23											
312	M24											
313	N1											
314	N2	F4.2-	"RGB(0,0,255)"			ACT2	"RGB(255,255,0)"	UNKNOWN	SYBR	None		
315	N3	F4.2-	"RGB(0,0,255)"			ACT2	"RGB(255,255,0)"	UNKNOWN	SYBR	None		
316	N4	F4.2-	"RGB(0,0,255)"			ACT2	"RGB(255,255,0)"	UNKNOWN	SYBR	None		
317	N5	F4.2-	"RGB(0,0,255)"			EVD-GAG	"RGB(0,139,69)"	UNKNOWN	SYBR	None		
318	N6	F4.2-	"RGB(0,0,255)"			EVD-GAG	"RGB(0,139,69)"	UNKNOWN	SYBR	None		
319	N7	F4.2-	"RGB(0,0,255)"			EVD-GAG	"RGB(0,139,69)"	UNKNOWN	SYBR	None		
320	N8	F4.2-	"RGB(0,0,255)"			EVD-IN	"RGB(0,0,255)"	UNKNOWN	SYBR	None		
321	N9	F4.2-	"RGB(0,0,255)"			EVD-IN	"RGB(0,0,255)"	UNKNOWN	SYBR	None		
322	N10	F4.2-	"RGB(0,0,255)"			EVD-IN	"RGB(0,0,255)"	UNKNOWN	SYBR	None		
323	N11											
324	N12											
325	N13											
326	N14											
327	N15											
328	N16											
329	N17											
330	N18											
331	N19											
332	N20											
333	N21											
334	N22											
335	N23											
336	N24											
337	O1											
338	O2											
339	O3											
340	O4											
341	O5											
342	O6											
343	O7											
344	O8											
345	O9											
346	O10											
347	O11	F6.3-	"RGB(0,245,255)"			ACT2	"RGB(255,255,0)"	UNKNOWN	SYBR	None		
348	O12	F6.3-	"RGB(0,245,255)"			ACT2	"RGB(255,255,0)"	UNKNOWN	SYBR	None		
349	O13	F6.3-	"RGB(0,245,255)"			ACT2	"RGB(255,255,0)"	UNKNOWN	SYBR	None		
350	O14	F6.3-	"RGB(0,245,255)"			EVD-GAG	"RGB(0,139,69)"	UNKNOWN	SYBR	None		
351	O15	F6.3-	"RGB(0,245,255)"			EVD-GAG	"RGB(0,139,69)"	UNKNOWN	SYBR	None		
352	O16	F6.3-	"RGB(0,245,255)"			EVD-GAG	"RGB(0,139,69)"	UNKNOWN	SYBR	None		
353	O17	F6.3-	"RGB(0,245,255)"			EVD-IN	"RGB(0,0,255)"	UNKNOWN	SYBR	None		
354	O18	F6.3-	"RGB(0,245,255)"			EVD-IN	"RGB(0,0,255)"	UNKNOWN	SYBR	None		
355	O19	F6.3-	"RGB(0,245,255)"			EVD-IN	"RGB(0,0,255)"	UNKNOWN	SYBR	None		
356	O20											
357	O21											
358	O22											
359	O23											
360	O24											
361	P1											
362	P2	F4.3-	"RGB(0,139,69)"			ACT2	"RGB(255,255,0)"	UNKNOWN	SYBR	None		
363	P3	F4.3-	"RGB(0,139,69)"			ACT2	"RGB(255,255,0)"	UNKNOWN	SYBR	None		
364	P4	F4.3-	"RGB(0,139,69)"			ACT2	"RGB(255,255,0)"	UNKNOWN	SYBR	None		
365	P5	F4.3-	"RGB(0,139,69)"			EVD-GAG	"RGB(0,139,69)"	UNKNOWN	SYBR	None		
366	P6	F4.3-	"RGB(0,139,69)"			EVD-GAG	"RGB(0,139,69)"	UNKNOWN	SYBR	None		
367	P7	F4.3-	"RGB(0,139,69)"			EVD-GAG	"RGB(0,139,69)"	UNKNOWN	SYBR	None		
368	P8	F4.3-	"RGB(0,139,69)"			EVD-IN	"RGB(0,0,255)"	UNKNOWN	SYBR	None		
369	P9	F4.3-	"RGB(0,139,69)"			EVD-IN	"RGB(0,0,255)"	UNKNOWN	SYBR	None		
370	P10	F4.3-	"RGB(0,139,69)"			EVD-IN	"RGB(0,0,255)"	UNKNOWN	SYBR	None		
371	P11											
372	P12											
373	P13											
374	P14											
375	P15											
376	P16											
377	P17											
378	P18											
379	P19											
380	P20											
381	P21											
382	P22											
383	P23											
384	P24											


[Raw Data]
Well	Well Position	Cycle	x1-m1	x2-m2	x3-m3	x4-m4	x5-m5
1	      A1	1	73,115.398	3,796.508	1,585.112	1,476.474	-651.478
2	      A2	1	37,754.145	3,839.972	40,930.500	277,947.062	-3,793.105
3	      A3	1	45,444.617	4,519.400	45,270.199	289,322.688	-2,744.739
4	      A4	1	51,111.004	5,856.377	45,908.949	279,063.531	-2,455.818
5	      A5	1	71,485.711	12,948.158	47,167.621	271,116.938	-2,598.858
6	      A6	1	67,289.898	11,887.531	48,242.469	266,832.000	-2,804.325
7	      A7	1	62,431.730	9,834.179	52,088.480	274,009.812	-2,945.306
8	      A8	1	25,945.738	2,222.157	52,123.000	268,066.625	-4,936.034
9	      A9	1	30,096.219	2,882.418	57,925.383	287,423.031	-3,474.122
10	      A10	1	29,836.975	2,287.890	56,364.727	273,613.375	-3,802.169
11	      A11	1	30,891.926	2,487.685	47,383.934	232,090.281	-4,467.346
12	      A12	1	34,229.191	2,550.654	46,439.086	228,207.125	-5,119.795
13	      A13	1	38,391.434	3,150.851	47,942.188	237,039.422	-4,786.504
14	      A14	1	241,325.594	79,387.992	51,828.066	212,578.312	-2,188.781
15	      A15	1	49,616.879	7,362.134	44,668.188	223,627.312	-3,083.810
16	      A16	1	54,819.391	8,065.892	43,828.918	221,712.016	-3,763.252
17	      A17	1	30,908.330	2,693.190	42,862.895	223,105.703	-3,531.887
18	      A18	1	34,904.066	5,107.720	42,293.312	228,263.562	-3,657.434
19	      A19	1	37,606.051	4,588.437	39,720.598	221,563.203	-3,196.582
20	      A20	1	75,432.984	5,350.417	2,245.581	2,362.855	1,078.509
21	      A21	1	91,008.211	6,380.772	2,745.684	3,023.657	3,987.936
22	      A22	1	87,624.562	5,564.881	2,752.743	2,798.912	752.090
23	      A23	1	90,757.953	4,926.563	2,484.024	2,814.215	-203.767
24	      A24	1	79,174.109	3,855.246	2,162.417	2,090.438	-2,090.185
25	      B1	1	70,819.703	4,431.887	1,646.347	1,584.077	1,685.241
26	      B2	1	33,136.348	3,092.201	44,859.613	292,987.719	-3,367.401
27	      B3	1	44,043.023	5,219.842	47,546.961	290,179.406	-1,264.021
28	      B4	1	42,654.059	5,120.893	50,739.953	293,055.188	-1,307.919
29	      B5	1	65,769.633	10,865.951	49,353.977	275,313.906	-1,761.797
30	      B6	1	71,177.562	11,294.215	51,565.824	272,892.906	-623.785
31	      B7	1	71,776.062	11,442.496	53,745.078	271,937.875	-1,039.300
32	      B8	1	32,630.713	3,387.115	55,919.844	274,326.094	-1,225.655
33	      B9	1	44,539.973	4,292.095	56,855.887	269,669.031	-605.609
34	      B10	1	37,526.082	3,674.405	57,237.691	265,866.062	-1,497.860
35	      B11	1	72,922.734	6,098.932	2,706.915	3,669.359	9,886.930
36	      B12	1	70,131.516	5,414.863	2,708.011	4,110.974	6,066.068
37	      B13	1	69,308.359	5,310.619	2,442.275	3,267.875	5,007.035
38	      B14	1	62,064.250	4,663.933	2,151.310	2,421.012	4,734.202
39	      B15	1	68,335.984	5,193.908	1,906.966	2,217.475	6,290.136
40	      B16	1	61,950.566	4,905.588	2,379.082	2,005.118	4,105.561
41	      B17	1	72,473.281	4,399.029	2,139.791	1,948.759	1,930.374
42	      B18	1	67,137.719	4,661.186	2,465.582	2,250.247	3,343.630
43	      B19	1	66,689.430	4,275.985	2,089.773	1,370.869	1,268.186
44	      B20	1	33,002.504	3,305.183	51,216.887	289,219.406	-1,165.616
45	      B21	1	39,536.723	4,533.315	47,920.301	283,576.469	-1,257.900
46	      B22	1	44,170.617	5,333.379	45,777.219	284,631.375	-1,738.265
47	      B23	1	82,775.398	6,710.033	2,402.215	3,476.772	7,837.682
48	      B24	1	98,134.742	7,569.646	2,743.213	3,961.417	10,118.727
49	      C1	1	72,283.367	4,935.459	2,159.449	2,102.592	2,028.142
50	      C2	1	38,799.906	5,336.220	45,181.996	284,151.062	-1,582.503
51	      C3	1	37,538.000	4,817.380	47,715.836	282,710.469	-1,152.475
52	      C4	1	42,594.988	5,058.143	45,505.469	254,393.203	-810.135
53	      C5	1	66,708.094	10,966.352	49,952.551	262,667.031	-1,490.995
54	      C6	1	64,971.027	10,326.389	55,969.215	286,378.594	-1,412.536
55	      C7	1	76,689.727	12,611.049	55,773.730	270,356.531	-1,206.460
56	      C8	1	30,540.158	3,025.060	55,810.719	262,242.281	-1,271.464
57	      C9	1	27,105.109	2,426.718	54,989.281	253,638.562	-628.698
58	      C10	1	30,922.984	3,039.996	58,833.574	263,035.531	-894.825
59	      C11	1	34,558.492	3,623.002	50,113.398	224,982.234	-1,150.868
60	      C12	1	63,026.602	6,934.034	48,689.527	216,696.812	-1,238.958
61	      C13	1	31,243.688	3,216.839	47,721.441	213,421.234	-1,565.423
62	      C14	1	53,929.441	7,107.258	48,485.617	218,480.141	-1,358.509
63	      C15	1	55,772.090	8,054.274	45,950.812	209,437.844	-977.096
64	      C16	1	62,713.062	8,655.692	46,025.770	213,806.719	-1,597.336
65	      C17	1	32,674.326	3,066.611	46,092.996	220,187.719	-784.320
66	      C18	1	30,828.732	2,712.645	43,716.344	218,087.984	-1,319.233
67	      C19	1	31,173.352	3,134.404	42,882.844	220,520.094	-1,112.227
68	      C20	1	52,239.055	8,030.104	51,344.227	277,652.125	-1,483.512
69	      C21	1	55,586.578	8,745.833	52,780.191	301,505.438	-810.190
70	      C22	1	192,123.906	16,633.359	50,098.574	283,379.469	-581.574
71	      C23	1	247,952.250	18,019.965	9,726.942	9,826.029	3,406.220
72	      C24	1	96,476.609	7,762.654	2,538.263	4,568.583	12,544.378
73	      D1	1	75,258.992	4,701.804	1,815.762	1,029.976	1,124.423
74	      D2	1	36,366.723	3,937.659	47,827.785	294,050.406	-1,800.919
75	      D3	1	39,433.043	4,712.027	49,378.066	283,709.438	-1,096.506
76	      D4	1	36,929.641	4,344.699	49,762.434	269,855.375	-1,333.219
77	      D5	1	58,750.523	9,675.425	50,640.602	261,432.969	-1,023.602
78	      D6	1	63,482.371	10,128.468	55,493.668	272,174.875	-837.875
79	      D7	1	64,837.000	10,090.905	57,979.719	272,760.969	-1,160.974
80	      D8	1	31,815.980	3,207.961	63,240.762	287,157.750	-614.549
81	      D9	1	29,391.064	2,986.399	61,811.699	272,325.500	-268.489
82	      D10	1	34,291.277	3,656.023	61,875.500	268,477.750	-1,237.575
83	      D11	1	62,418.406	4,203.093	2,106.449	1,604.654	2,009.928
84	      D12	1	62,973.164	4,257.182	2,525.002	2,583.783	3,507.804
85	      D13	1	73,499.594	4,483.187	3,094.042	2,689.385	521.455
86	      D14	1	60,421.090	3,983.536	2,075.080	1,606.705	2,534.822
87	      D15	1	61,251.926	4,205.453	2,524.555	2,206.282	2,131.827
88	      D16	1	60,277.242	3,867.898	2,051.423	1,164.251	2,103.146
89	      D17	1	72,589.664	4,828.367	2,708.927	2,318.261	403.597
90	      D18	1	65,204.047	3,942.812	2,450.607	1,596.025	1,348.337
91	      D19	1	64,761.574	4,385.568	2,294.369	1,469.881	2,013.534
92	      D20	1	26,310.938	2,485.836	51,858.180	270,502.938	-576.056
93	      D21	1	33,948.137	3,403.309	54,029.340	298,588.281	-935.316
94	      D22	1	30,861.691	2,874.659	50,990.703	300,697.531	-419.288
95	      D23	1	77,889.078	5,767.166	2,847.713	2,334.127	3,234.750
96	      D24	1	90,990.203	5,774.497	2,858.273	2,827.086	2,048.838
97	      E1	1	86,295.898	5,631.517	2,779.978	2,189.636	4,101.837
98	      E2	1	44,429.090	5,132.137	48,543.570	289,524.094	-896.033
99	      E3	1	41,108.500	4,705.111	49,410.707	277,123.062	-1,115.915
100	      E4	1	41,891.496	5,202.173	50,903.348	270,399.000	-544.846
101	      E5	1	77,562.133	12,535.431	54,418.145	272,405.750	-508.762
102	      E6	1	74,157.711	11,522.740	60,127.402	287,298.406	-620.893
103	      E7	1	81,280.375	12,773.651	56,606.980	261,857.422	-843.621
104	      E8	1	32,789.262	3,312.384	59,674.137	264,672.750	-981.067
105	      E9	1	33,310.645	2,854.659	62,240.914	268,568.031	-1,146.390
106	      E10	1	31,369.975	2,992.660	60,903.469	258,329.219	-1,616.632
107	      E11	1	34,904.168	3,333.811	55,906.449	237,692.062	-915.678
108	      E12	1	32,570.656	3,362.976	55,859.117	236,294.609	-1,494.885
109	      E13	1	34,079.391	3,327.284	54,337.227	229,831.703	-842.957
110	      E14	1	54,592.008	7,465.743	55,229.070	235,463.547	-1,152.221
111	      E15	1	57,024.488	7,681.398	52,431.320	227,002.281	-1,094.182
112	      E16	1	58,034.727	7,874.076	54,605.688	239,191.719	-1,101.357
113	      E17	1	46,047.879	3,844.705	53,767.074	243,466.609	-1,046.820
114	      E18	1	31,420.865	2,776.767	49,564.293	232,612.469	-1,083.875
115	      E19	1	35,590.223	2,885.115	48,810.641	236,923.406	-617.924
116	      E20	1	75,642.398	4,326.897	2,551.744	2,468.906	773.625
117	      E21	1	75,008.656	5,025.923	2,549.327	2,407.040	2,084.365
118	      E22	1	70,635.680	3,893.421	2,086.210	1,963.336	892.138
119	      E23	1	84,784.742	5,723.884	2,955.644	3,211.578	2,502.337
120	      E24	1	92,386.820	5,626.222	2,850.973	3,219.974	3,534.313
121	      F1	1	94,115.336	5,779.568	2,678.042	1,651.704	745.788
122	      F2	1	48,154.242	5,039.606	57,021.270	333,125.906	560.608
123	      F3	1	36,814.652	3,758.959	53,636.984	299,311.750	-832.961
124	      F4	1	41,312.918	4,855.429	60,062.215	313,462.125	-1,488.389
125	      F5	1	74,538.492	12,057.312	57,254.074	282,565.281	-1,230.568
126	      F6	1	94,936.141	12,753.112	66,052.375	310,067.281	-2,050.970
127	      F7	1	75,659.469	10,828.338	63,647.660	286,587.688	-1,554.728
128	      F8	1	35,035.945	3,110.536	61,518.629	265,667.594	-1,716.759
129	      F9	1	35,831.898	3,410.347	62,766.340	264,162.000	-1,255.008
130	      F10	1	38,262.441	3,931.035	61,845.969	254,519.375	-744.070
131	      F11	1	73,455.164	4,885.080	2,891.353	2,150.500	3,189.719
132	      F12	1	55,965.953	3,668.118	1,556.379	1,466.815	2,309.396
133	      F13	1	62,061.199	4,409.396	2,349.288	2,273.455	3,046.209
134	      F14	1	67,595.633	4,439.613	2,547.873	1,947.479	1,305.485
135	      F15	1	91,663.086	5,814.054	3,927.981	3,770.456	3,142.023
136	      F16	1	63,964.238	4,426.153	2,422.165	2,534.808	2,662.198
137	      F17	1	65,308.574	4,203.384	2,379.302	2,675.129	1,722.918
138	      F18	1	70,066.945	4,456.948	2,500.267	2,351.668	877.442
139	      F19	1	102,929.734	6,533.611	4,185.440	3,516.562	2,078.849
140	      F20	1	72,148.773	4,264.927	1,302.716	2,092.737	1,268.700
141	      F21	1	78,563.062	5,041.530	2,761.943	3,156.736	2,196.852
142	      F22	1	84,633.828	6,598.583	3,062.146	3,543.409	5,104.169
143	      F23	1	90,596.695	5,241.959	2,672.084	3,035.934	1,784.352
144	      F24	1	97,586.219	6,997.346	2,995.054	4,117.016	5,813.437
145	      G1	1	85,481.062	5,633.902	2,540.551	1,903.252	3,052.580
146	      G2	1	48,798.285	5,038.307	48,103.680	276,997.125	-713.040
147	      G3	1	50,853.375	6,199.862	61,155.180	331,461.750	-875.222
148	      G4	1	45,054.000	4,626.846	55,600.414	285,094.000	-793.292
149	      G5	1	69,699.984	10,825.149	57,141.734	276,045.875	-1,524.829
150	      G6	1	67,922.969	9,992.789	60,660.965	280,027.625	-1,387.521
151	      G7	1	95,050.281	13,985.482	68,644.016	303,430.656	-1,415.215
152	      G8	1	36,824.609	3,268.291	67,890.328	290,327.125	-1,784.097
153	      G9	1	31,640.865	2,702.505	61,770.203	257,246.766	-1,857.151
154	      G10	1	37,183.758	3,834.479	65,561.758	265,983.250	-1,946.227
155	      G11	1	33,525.805	3,208.840	61,317.574	256,067.719	-914.463
156	      G12	1	34,342.234	3,596.992	60,817.621	251,038.766	-1,567.165
157	      G13	1	33,760.410	3,274.828	61,771.242	255,251.594	-1,788.368
158	      G14	1	50,701.680	6,857.142	62,447.488	259,728.062	-1,384.591
159	      G15	1	120,255.742	12,792.197	61,069.984	256,035.312	-1,449.813
160	      G16	1	59,352.461	7,021.427	59,063.148	255,257.812	-1,434.987
161	      G17	1	30,876.895	2,939.268	59,399.578	261,369.562	-1,043.389
162	      G18	1	35,412.410	3,250.852	60,137.098	277,795.844	-1,690.063
163	      G19	1	38,529.016	4,010.654	55,194.082	263,666.000	-1,524.709
164	      G20	1	73,563.641	4,719.693	2,508.593	2,141.308	633.515
165	      G21	1	71,219.344	4,909.383	2,446.041	2,506.555	2,724.665
166	      G22	1	94,741.375	8,126.093	3,132.939	4,839.161	10,218.830
167	      G23	1	85,441.297	6,327.813	2,792.438	3,216.930	5,568.349
168	      G24	1	97,450.109	7,252.692	2,923.244	3,375.801	5,518.756
169	      H1	1	87,043.641	5,436.176	2,573.747	1,808.410	1,609.629
170	      H2	1	40,938.984	4,233.349	50,610.195	293,329.500	-1,429.914
171	      H3	1	56,561.727	5,921.300	64,600.195	345,721.625	-1,008.403
172	      H4	1	38,846.957	3,987.144	52,783.559	271,463.531	-1,579.277
173	      H5	1	63,961.762	9,237.962	63,701.629	311,517.125	-2,208.950
174	      H6	1	82,226.391	12,271.112	69,065.633	319,184.375	-2,259.766
175	      H7	1	88,421.414	12,333.502	67,169.477	293,357.844	-1,899.066
176	      H8	1	45,203.398	4,526.776	65,174.695	275,481.531	-1,210.306
177	      H9	1	39,824.664	3,676.289	64,770.758	267,855.000	-1,502.467
178	      H10	1	43,813.754	4,976.538	65,573.125	265,029.719	2,210.786
179	      H11	1	67,953.859	4,547.321	2,202.907	2,148.711	1,086.168
180	      H12	1	62,764.945	4,085.458	2,385.455	2,165.971	1,941.718
181	      H13	1	64,939.844	3,912.239	2,230.844	1,836.901	691.096
182	      H14	1	63,817.238	4,486.336	2,202.645	2,529.678	1,609.506
183	      H15	1	69,497.500	4,453.952	2,301.663	2,448.227	2,029.427
184	      H16	1	67,054.961	4,479.166	2,184.914	2,781.426	2,332.961
185	      H17	1	91,827.477	5,703.453	3,615.565	3,425.101	1,026.435
186	      H18	1	71,408.188	4,722.591	2,600.361	2,688.184	1,915.359
187	      H19	1	79,484.875	5,294.880	2,712.047	3,202.821	1,656.913
188	      H20	1	72,891.031	4,788.556	2,708.931	2,752.260	803.709
189	      H21	1	78,037.023	5,438.018	2,375.639	3,177.818	2,653.909
190	      H22	1	72,311.586	4,632.850	2,156.585	2,680.141	1,936.130
191	      H23	1	90,192.484	6,926.249	2,857.283	4,196.248	7,456.436
192	      H24	1	107,196.766	7,010.180	3,282.728	3,310.523	3,462.686
193	      I1	1	71,015.758	4,422.309	1,790.339	1,356.856	1,511.446
194	      I2	1	40,829.508	4,992.299	49,294.273	285,029.000	-1,091.920
195	      I3	1	39,280.379	4,741.169	51,331.844	277,502.750	-1,542.825
196	      I4	1	44,875.398	5,199.251	61,097.746	311,540.281	-2,817.021
197	      I5	1	96,251.328	15,611.788	65,471.316	316,366.219	-1,623.793
198	      I6	1	79,555.289	11,821.804	58,130.734	268,344.062	-1,926.929
199	      I7	1	100,995.953	14,173.646	60,830.539	264,214.781	-1,252.093
200	      I8	1	41,130.555	5,190.280	62,454.516	266,204.656	4,819.269
201	      I9	1	37,210.164	3,624.231	66,715.414	275,969.031	-1,496.924
202	      I10	1	37,877.684	4,356.824	65,932.617	266,476.719	2,997.804
203	      I11	1	33,375.633	3,338.301	65,420.172	273,641.500	-1,387.335
204	      I12	1	31,123.588	3,756.323	63,455.188	263,391.562	-1,091.182
205	      I13	1	36,391.895	3,772.946	66,933.539	278,566.875	-2,654.857
206	      I14	1	52,414.242	6,417.196	62,276.070	258,071.875	-2,859.357
207	      I15	1	89,400.734	13,205.454	63,037.590	263,323.469	-2,097.516
208	      I16	1	55,800.098	7,210.176	61,926.418	268,246.281	-2,527.210
209	      I17	1	41,746.996	4,610.967	64,457.633	284,126.531	-2,062.118
210	      I18	1	34,355.969	3,061.760	60,784.938	279,298.594	-1,256.817
211	      I19	1	34,180.207	3,136.735	56,682.922	270,489.688	-1,575.189
212	      I20	1	74,056.070	4,726.825	2,406.869	2,555.313	489.086
213	      I21	1	75,755.500	4,796.858	2,689.495	2,856.011	1,147.507
214	      I22	1	80,859.766	5,489.937	2,713.581	3,100.717	1,848.266
215	      I23	1	82,849.500	6,301.129	2,448.111	3,110.833	3,708.619
216	      I24	1	89,631.797	6,631.767	2,732.945	3,318.930	4,010.063
217	      J1	1	76,545.305	4,720.066	2,056.138	1,368.203	1,941.933
218	      J2	1	44,189.320	5,440.913	50,392.160	290,572.875	-293.555
219	      J3	1	44,253.887	5,414.592	50,603.641	273,234.875	-1,512.236
220	      J4	1	52,856.340	6,654.916	60,870.613	309,122.938	-1,935.648
221	      J5	1	78,516.641	12,850.463	56,282.941	272,012.438	-1,608.777
222	      J6	1	74,752.234	11,306.847	60,576.340	279,503.875	-900.120
223	      J7	1	94,064.789	13,954.781	61,434.297	267,476.781	-1,009.442
224	      J8	1	37,153.258	3,643.172	63,523.359	269,130.250	-1,409.499
225	      J9	1	38,541.848	4,679.121	60,587.492	249,659.734	538.873
226	      J10	1	34,018.871	3,767.460	58,968.324	237,838.234	-1,514.532
227	      J11	1	69,540.508	4,556.482	2,370.973	1,815.485	1,580.073
228	      J12	1	62,983.500	4,197.117	2,263.375	1,530.678	1,380.929
229	      J13	1	63,401.562	3,983.113	2,053.149	1,767.225	267.167
230	      J14	1	64,869.457	3,959.655	2,573.859	2,219.398	790.188
231	      J15	1	70,421.852	4,131.055	2,841.290	2,043.018	-501.200
232	      J16	1	77,086.359	4,913.108	3,059.659	3,239.783	1,858.259
233	      J17	1	67,319.312	4,059.880	2,604.058	2,280.665	927.727
234	      J18	1	88,585.664	5,340.592	3,544.611	2,826.640	374.308
235	      J19	1	71,333.906	5,064.609	2,620.410	2,602.523	2,168.894
236	      J20	1	73,188.500	4,962.484	2,281.418	2,841.378	1,117.842
237	      J21	1	76,451.875	5,354.514	2,721.386	2,986.254	2,264.494
238	      J22	1	82,350.492	5,787.918	2,760.432	2,891.055	2,720.580
239	      J23	1	85,140.703	5,929.635	2,794.572	3,398.427	3,175.554
240	      J24	1	107,119.969	7,272.354	3,170.204	3,507.154	3,510.050
241	      K1	1	81,837.031	5,135.657	2,140.417	2,064.681	2,507.670
242	      K2	1	44,865.457	5,262.009	51,843.578	304,444.594	-786.130
243	      K3	1	38,168.961	4,397.161	52,779.941	291,924.781	-1,590.073
244	      K4	1	54,838.195	5,419.157	69,714.023	359,759.844	-1,272.755
245	      K5	1	76,316.797	12,139.456	57,186.246	281,247.656	-369.884
246	      K6	1	116,180.750	16,005.972	73,741.461	341,098.844	-988.622
247	      K7	1	89,987.523	13,399.459	73,769.844	332,672.000	-2,116.298
248	      K8	1	42,982.414	4,053.742	63,881.797	275,069.156	-473.661
249	      K9	1	26,750.270	3,002.300	61,874.449	264,813.281	-705.534
250	      K10	1	39,386.918	3,839.686	63,390.461	262,764.938	-777.482
251	      K11	1	46,219.621	4,781.286	59,842.207	254,257.219	-1,291.866
252	      K12	1	34,738.309	3,609.000	63,421.535	267,929.531	-811.764
253	      K13	1	31,787.260	3,136.606	60,759.004	258,085.844	-2,364.507
254	      K14	1	53,906.570	6,578.279	58,661.340	247,070.016	-1,830.334
255	      K15	1	59,115.477	7,448.017	59,848.738	255,928.984	-2,226.532
256	      K16	1	70,671.594	9,141.786	58,486.605	254,532.312	-1,204.283
257	      K17	1	31,655.062	2,984.211	57,422.180	255,849.484	-2,118.465
258	      K18	1	31,974.643	3,150.109	55,781.574	258,927.391	-1,670.832
259	      K19	1	42,686.117	3,660.605	55,725.008	268,306.125	-1,138.006
260	      K20	1	73,200.859	4,965.504	2,382.931	2,993.568	2,897.897
261	      K21	1	76,493.312	5,801.841	2,823.155	3,776.099	4,261.767
262	      K22	1	76,446.680	5,192.586	2,549.613	3,584.833	2,588.980
263	      K23	1	86,565.656	5,823.240	3,223.671	3,349.654	2,916.220
264	      K24	1	102,189.273	6,804.532	3,365.270	3,357.289	3,552.462
265	      L1	1	86,372.195	5,495.652	2,365.217	2,044.430	1,921.401
266	      L2	1	40,099.234	4,267.375	44,134.496	276,085.656	-1,782.542
267	      L3	1	36,971.617	3,724.073	42,545.133	245,430.406	-1,146.462
268	      L4	1	42,784.766	4,762.343	51,211.988	276,975.188	-942.697
269	      L5	1	72,632.273	10,101.107	57,499.438	298,723.312	-2,242.265
270	      L6	1	68,150.664	9,005.688	58,762.301	293,029.906	-1,196.556
271	      L7	1	61,760.945	8,611.238	49,940.215	235,735.156	-1,016.614
272	      L8	1	32,205.564	2,967.769	48,691.570	221,374.938	-1,673.697
273	      L9	1	33,035.348	4,831.632	44,983.719	198,017.750	-1,399.294
274	      L10	1	46,051.508	6,801.025	48,012.262	204,166.734	-1,345.870
275	      L11	1	61,391.242	4,501.844	1,852.958	1,587.032	1,697.501
276	      L12	1	65,936.578	5,201.332	2,481.710	2,254.120	4,143.720
277	      L13	1	63,451.445	5,150.381	2,030.781	2,500.129	5,168.551
278	      L14	1	66,606.797	5,625.687	2,694.613	2,920.842	7,397.408
279	      L15	1	67,075.391	4,682.687	2,385.936	1,797.969	1,718.302
280	      L16	1	72,104.367	5,884.091	2,485.389	3,328.675	6,018.483
281	      L17	1	89,761.844	7,138.164	3,617.935	4,129.431	6,271.844
282	      L18	1	79,466.664	6,567.310	2,714.246	4,210.204	8,481.733
283	      L19	1	76,629.195	6,688.124	2,986.835	3,955.136	9,855.714
284	      L20	1	84,030.781	6,338.777	2,531.428	3,866.234	3,996.847
285	      L21	1	82,503.773	6,635.044	2,703.643	4,010.731	6,348.548
286	      L22	1	86,041.469	6,739.522	3,009.829	3,711.540	5,760.138
287	      L23	1	87,220.266	6,191.313	2,618.991	3,656.919	4,623.641
288	      L24	1	100,698.938	6,884.317	2,817.057	3,855.927	4,798.408
289	      M1	1	80,676.859	4,949.551	2,375.448	1,558.809	1,658.753
290	      M2	1	38,879.602	4,802.043	45,602.055	279,974.906	-920.307
291	      M3	1	40,843.664	4,546.134	51,227.508	297,565.312	-1,239.699
292	      M4	1	61,621.840	6,864.161	51,454.363	277,995.750	-846.558
293	      M5	1	71,744.953	10,823.311	61,185.363	316,839.719	-1,426.706
294	      M6	1	142,456.297	16,269.580	63,707.969	306,586.219	-359.213
295	      M7	1	82,646.953	12,506.993	66,332.781	312,441.156	-1,056.508
296	      M8	1	40,028.602	4,004.030	64,029.293	291,462.438	-679.158
297	      M9	1	33,965.375	3,485.972	59,886.863	266,172.906	-461.303
298	      M10	1	34,364.855	3,437.354	60,135.797	261,075.906	-563.131
299	      M11	1	38,870.934	4,206.720	64,762.555	294,475.344	-1,014.962
300	      M12	1	30,103.559	3,371.733	62,262.531	283,110.969	-1,362.306
301	      M13	1	45,075.398	4,950.202	69,135.719	316,942.500	-1,230.921
302	      M14	1	47,101.461	6,310.573	64,942.781	295,973.625	-931.830
303	      M15	1	51,214.891	7,010.157	63,150.270	291,648.312	-1,376.994
304	      M16	1	46,211.828	6,356.918	63,330.156	300,676.844	-942.537
305	      M17	1	40,031.246	4,157.552	61,767.734	300,566.375	-1,224.754
306	      M18	1	46,468.910	4,123.325	59,141.066	296,957.312	-362.862
307	      M19	1	30,285.012	3,130.167	56,140.039	292,279.000	-656.498
308	      M20	1	78,565.789	6,302.241	2,662.348	3,135.998	6,362.032
309	      M21	1	77,115.836	5,599.165	2,873.573	3,852.697	3,196.918
310	      M22	1	86,109.883	6,338.091	2,996.993	3,403.222	3,502.894
311	      M23	1	88,732.648	6,426.983	2,812.433	3,631.012	4,799.915
312	      M24	1	99,878.109	7,189.304	3,212.693	3,311.161	5,595.662
313	      N1	1	79,215.008	5,359.514	2,443.808	2,134.636	2,655.510
314	      N2	1	36,213.805	3,324.748	40,563.984	267,234.562	-1,712.986
315	      N3	1	42,378.473	4,822.767	39,476.898	241,173.531	-841.068
316	      N4	1	38,793.562	3,952.397	43,614.191	251,125.578	-575.742
317	      N5	1	55,076.129	7,887.131	45,194.105	247,181.750	-649.201
318	      N6	1	51,033.617	7,387.468	51,818.691	275,217.656	-1,003.904
319	      N7	1	66,811.359	10,424.789	50,144.117	249,874.750	-362.062
320	      N8	1	33,696.566	3,213.485	46,374.527	223,919.703	-383.333
321	      N9	1	31,015.611	3,150.216	46,023.254	215,555.406	-211.787
322	      N10	1	30,911.373	3,001.744	45,489.871	209,301.766	-202.219
323	      N11	1	71,957.367	5,812.213	2,710.975	2,913.502	7,991.478
324	      N12	1	69,317.906	5,730.979	2,311.413	2,626.576	5,352.955
325	      N13	1	68,464.297	4,911.842	2,222.683	1,598.800	2,956.628
326	      N14	1	67,731.414	5,166.850	2,587.449	2,063.309	5,036.487
327	      N15	1	73,310.414	5,563.398	2,460.354	2,531.424	4,744.061
328	      N16	1	71,764.203	5,847.111	2,434.198	2,685.036	6,438.987
329	      N17	1	75,406.508	5,586.826	2,816.265	2,684.642	4,348.258
330	      N18	1	75,414.703	5,779.972	2,496.707	2,784.108	5,361.128
331	      N19	1	81,831.555	6,709.439	2,734.705	3,086.166	7,319.252
332	      N20	1	82,535.445	6,444.222	2,866.225	3,368.049	5,543.964
333	      N21	1	77,690.664	5,266.388	2,800.691	2,715.665	3,774.684
334	      N22	1	84,844.391	6,178.666	2,916.344	2,900.466	4,540.617
335	      N23	1	98,470.688	6,498.922	2,919.918	3,956.954	3,454.078
336	      N24	1	97,322.367	7,893.820	3,075.911	3,925.902	6,282.456
337	      O1	1	82,417.469	5,691.964	2,041.405	2,759.663	2,011.999
338	      O2	1	39,668.355	2,298.562	1,047.930	518.400	-1,065.214
339	      O3	1	43,960.441	2,830.452	1,201.184	748.321	527.529
340	      O4	1	47,787.246	2,835.655	1,424.503	1,395.499	1,204.524
341	      O5	1	44,978.102	2,741.622	1,117.393	369.316	1,163.805
342	      O6	1	50,043.766	3,486.155	1,487.905	1,001.517	1,905.296
343	      O7	1	41,950.383	2,841.235	1,116.387	957.364	1,856.406
344	      O8	1	42,649.133	2,859.198	1,390.695	1,220.901	1,346.382
345	      O9	1	38,656.414	2,604.941	1,250.900	1,493.414	944.217
346	      O10	1	81,282.008	5,330.882	2,344.113	1,645.208	1,294.711
347	      O11	1	38,720.168	4,290.093	57,885.629	282,359.312	-1,577.861
348	      O12	1	36,541.270	3,776.343	53,473.578	255,548.875	-824.820
349	      O13	1	34,624.336	3,437.004	59,287.258	286,937.906	-402.633
350	      O14	1	56,535.781	8,083.405	60,852.379	293,405.625	-767.692
351	      O15	1	48,601.379	6,711.416	55,110.785	269,893.781	-437.437
352	      O16	1	47,080.309	6,740.536	52,706.438	264,838.750	-619.002
353	      O17	1	58,802.004	6,163.392	51,124.711	262,070.266	-1,300.266
354	      O18	1	34,704.531	2,912.396	55,263.742	296,145.719	-1,085.275
355	      O19	1	32,030.209	3,160.528	50,897.500	285,682.281	-821.237
356	      O20	1	85,700.742	6,745.539	2,592.936	3,964.627	7,406.277
357	      O21	1	89,920.781	7,678.999	2,749.743	4,116.940	9,493.790
358	      O22	1	98,822.664	7,198.851	3,365.983	4,078.750	5,124.648
359	      O23	1	84,464.477	5,341.658	2,988.103	3,112.791	524.290
360	      O24	1	93,143.188	6,682.621	2,904.343	3,053.954	3,512.798
361	      P1	1	99,215.086	5,628.877	2,572.012	2,355.189	1,519.689
362	      P2	1	39,920.762	3,939.577	34,891.902	246,050.078	-1,962.787
363	      P3	1	41,228.219	3,743.265	34,788.449	227,714.125	-2,419.550
364	      P4	1	43,986.582	4,141.114	37,378.609	229,777.016	-779.378
365	      P5	1	51,978.531	7,311.577	37,427.875	220,068.891	-1,214.417
366	      P6	1	51,384.762	7,907.296	42,170.625	243,117.969	-1,548.072
367	      P7	1	71,088.148	9,610.193	41,785.301	226,975.672	-847.122
368	      P8	1	38,664.016	3,217.435	46,964.465	244,061.969	-1,232.213
369	      P9	1	31,629.662	2,780.806	39,774.266	201,006.781	-1,661.522
370	      P10	1	36,566.402	3,267.177	46,731.953	231,486.438	-2,113.198
371	      P11	1	71,211.016	5,796.356	2,858.911	3,521.148	8,098.263
372	      P12	1	81,668.695	6,523.880	2,792.285	3,992.257	10,787.524
373	      P13	1	82,810.844	6,363.816	3,631.268	3,652.118	7,336.336
374	      P14	1	72,859.859	5,824.314	2,801.032	3,541.167	6,777.506
375	      P15	1	77,336.078	5,981.731	2,567.949	3,260.695	6,143.135
376	      P16	1	64,618.914	4,200.926	2,155.262	2,472.029	1,117.580
377	      P17	1	77,725.711	5,191.200	2,848.861	2,908.106	1,641.333
378	      P18	1	82,149.906	5,125.824	2,372.656	2,537.899	2,370.022
379	      P19	1	80,403.789	5,364.647	2,583.615	2,820.344	4,771.167
380	      P20	1	98,804.156	7,587.292	3,521.460	4,431.784	7,772.078
381	      P21	1	102,274.070	7,677.161	3,609.956	3,880.239	6,987.975
382	      P22	1	100,290.219	7,912.597	3,031.957	3,831.879	8,360.045
383	      P23	1	111,592.977	7,104.281	3,506.081	3,569.229	2,584.833
384	      P24	1	93,073.914	6,362.513	2,932.336	3,950.884	3,315.453
1	      A1	2	71,222.734	3,984.008	1,678.180	1,917.962	-264.755
2	      A2	2	36,672.879	4,240.061	39,907.316	270,285.062	-3,961.132
3	      A3	2	45,229.711	5,041.865	44,720.109	283,781.000	-2,149.876
4	      A4	2	52,530.844	5,983.358	44,942.629	272,448.062	-2,667.340
5	      A5	2	73,515.484	13,261.675	45,957.230	265,223.812	-2,496.578
6	      A6	2	69,806.352	12,213.193	47,137.195	263,075.906	-2,615.526
7	      A7	2	64,917.238	10,569.519	50,711.441	267,626.781	-3,031.898
8	      A8	2	27,723.166	2,563.295	50,927.797	262,939.000	-5,198.910
9	      A9	2	32,251.678	2,437.963	56,266.641	280,682.812	-3,573.989
10	      A10	2	30,877.145	2,771.871	55,022.195	268,158.094	-3,758.443
11	      A11	2	29,843.697	2,686.726	46,055.832	228,983.703	-4,414.731
12	      A12	2	35,125.285	3,103.281	45,246.105	223,294.281	-5,368.422
13	      A13	2	39,690.508	3,455.132	47,044.168	233,487.797	-4,637.576
14	      A14	2	240,323.891	78,162.711	51,242.934	209,268.984	-2,405.939
15	      A15	2	51,351.309	7,730.329	43,390.273	217,433.234	-2,940.149
16	      A16	2	57,700.660	8,572.623	42,551.023	217,065.453	-3,974.151
17	      A17	2	29,705.002	2,847.809	41,587.414	217,457.656	-3,479.982
18	      A18	2	34,473.766	4,920.519	41,150.227	222,795.328	-3,325.204
19	      A19	2	36,125.562	4,733.530	38,704.973	216,628.859	-3,369.851
20	      A20	2	75,422.352	5,286.167	2,084.366	2,534.194	1,922.839
21	      A21	2	91,015.109	6,877.873	2,699.917	3,541.235	4,156.429
22	      A22	2	86,072.852	6,358.562	2,466.431	3,158.210	1,104.054
23	      A23	2	89,238.695	5,377.229	2,631.606	3,005.944	95.400
24	      A24	2	78,578.727	3,679.465	2,109.207	1,703.637	-2,353.276
25	      B1	2	70,026.719	4,149.403	1,939.140	1,803.805	2,525.135
26	      B2	2	33,777.809	3,200.407	43,984.742	285,875.156	-2,950.086
27	      B3	2	44,068.191	4,997.593	46,700.941	285,352.344	-1,015.032
28	      B4	2	42,205.062	4,605.700	49,717.758	287,370.500	-1,574.769
29	      B5	2	70,763.672	12,271.193	48,491.938	269,449.375	-1,732.263
30	      B6	2	75,332.211	12,074.017	50,920.402	267,164.781	-1,132.808
31	      B7	2	74,694.594	11,597.260	52,737.488	267,836.969	-761.318
32	      B8	2	33,087.918	3,646.779	54,872.324	269,790.625	-769.704
33	      B9	2	45,376.207	4,626.881	55,904.715	265,053.438	-851.105
34	      B10	2	39,854.281	3,315.150	56,543.707	262,963.000	-1,405.251
35	      B11	2	74,408.422	6,306.792	2,619.995	3,810.086	10,739.508
36	      B12	2	68,756.328	5,509.720	3,044.193	4,389.979	7,027.032
37	      B13	2	70,337.875	5,356.547	2,546.619	3,431.621	5,993.089
38	      B14	2	62,989.398	4,623.597	2,454.378	2,819.257	5,081.956
39	      B15	2	68,308.648	5,386.290	1,984.865	2,804.499	6,633.593
40	      B16	2	62,278.113	4,621.506	2,350.105	1,990.893	4,195.767
41	      B17	2	72,042.422	4,675.035	2,220.509	1,942.130	1,700.289
42	      B18	2	68,385.734	4,841.120	2,441.253	2,160.935	3,724.839
43	      B19	2	66,119.586	4,121.296	1,989.907	1,478.456	2,103.492
44	      B20	2	32,565.588	3,314.293	50,075.727	282,442.000	-559.789
45	      B21	2	40,528.762	4,148.356	46,863.711	276,836.844	-1,228.900
46	      B22	2	43,776.078	4,990.250	44,588.844	278,754.438	-1,701.660
47	      B23	2	83,024.969	6,393.847	2,692.273	3,538.754	8,705.744
48	      B24	2	97,580.141	7,325.750	2,829.674	4,283.418	9,844.032
49	      C1	2	71,186.547	4,592.793	2,150.361	2,379.257	2,409.964
50	      C2	2	39,742.648	5,388.938	44,430.660	278,580.719	-1,097.413
51	      C3	2	38,949.070	4,872.613	46,672.121	276,424.125	-1,106.285
52	      C4	2	43,626.758	5,248.142	44,747.082	248,633.969	-707.230
53	      C5	2	69,358.094	11,819.276	49,200.859	259,369.781	-1,165.161
54	      C6	2	68,858.852	11,508.292	54,816.297	280,196.406	-1,302.141
55	      C7	2	81,172.727	13,086.094	54,625.301	265,262.125	-1,179.991
56	      C8	2	31,322.551	3,010.983	55,242.441	259,322.031	-968.669
57	      C9	2	27,392.684	2,800.467	54,438.426	250,974.109	-706.980
58	      C10	2	31,084.037	3,266.547	58,340.215	260,543.688	-854.556
59	      C11	2	34,327.449	4,242.510	49,192.543	221,174.812	-1,141.062
60	      C12	2	75,787.633	8,615.452	47,772.496	213,747.062	-783.010
61	      C13	2	31,439.803	3,041.942	47,245.273	211,376.625	-1,281.231
62	      C14	2	57,617.012	7,629.964	47,900.820	215,522.000	-1,347.088
63	      C15	2	57,621.148	8,678.774	45,017.160	205,971.984	-929.087
64	      C16	2	67,119.672	9,286.175	45,100.215	210,031.062	-794.420
65	      C17	2	32,097.447	2,865.515	45,289.590	216,445.875	-258.623
66	      C18	2	30,265.570	2,531.735	42,732.781	213,229.000	-563.808
67	      C19	2	30,751.279	3,200.598	41,974.070	215,718.906	-1,060.428
68	      C20	2	51,867.992	8,307.649	50,470.324	273,196.094	-1,506.261
69	      C21	2	54,230.691	8,690.843	51,996.438	295,655.812	-1,210.420
70	      C22	2	192,133.000	17,092.762	49,214.898	279,130.625	-993.635
71	      C23	2	245,856.797	18,083.596	9,786.767	10,127.357	3,422.679
72	      C24	2	94,064.016	7,936.803	2,484.771	5,131.994	12,903.369
73	      D1	2	73,180.102	4,176.533	1,847.017	1,009.728	1,649.436
74	      D2	2	37,246.582	4,406.435	46,317.859	286,712.094	-1,693.850
75	      D3	2	40,221.438	4,795.366	47,945.594	277,333.531	-1,206.436
76	      D4	2	37,670.676	4,818.187	48,557.453	264,016.125	-1,488.306
77	      D5	2	63,558.531	10,034.006	49,590.180	256,248.438	-556.892
78	      D6	2	68,116.352	10,774.143	54,302.363	267,185.094	-442.752
79	      D7	2	69,167.289	11,231.389	56,969.590	267,902.125	-924.885
80	      D8	2	32,108.402	3,267.734	61,748.434	283,213.031	-281.004
81	      D9	2	30,341.123	3,025.343	60,353.812	266,614.969	-117.212
82	      D10	2	35,100.039	3,734.779	60,995.531	264,514.156	-1,141.835
83	      D11	2	60,660.121	4,072.024	1,867.243	1,826.547	2,026.265
84	      D12	2	62,336.375	4,173.782	2,131.303	2,427.851	3,801.483
85	      D13	2	72,477.461	4,290.079	2,864.062	2,600.496	1,146.582
86	      D14	2	59,796.547	3,938.617	1,932.903	1,618.817	2,080.527
87	      D15	2	60,412.320	4,003.203	2,291.755	2,267.312	2,100.898
88	      D16	2	58,797.125	3,672.196	2,378.296	1,361.986	1,986.604
89	      D17	2	71,670.383	4,750.064	2,870.676	1,982.432	1,339.404
90	      D18	2	64,141.074	4,194.515	2,298.224	1,787.070	1,826.480
91	      D19	2	66,014.422	4,333.460	2,283.490	2,001.653	2,769.459
92	      D20	2	27,299.498	2,440.885	50,768.605	264,881.781	-311.688
93	      D21	2	34,259.359	3,322.232	52,816.230	291,121.031	-975.537
94	      D22	2	30,283.877	2,682.656	49,597.262	293,529.750	-669.897
95	      D23	2	77,227.859	5,533.626	2,604.064	2,528.668	4,080.948
96	      D24	2	90,113.234	6,219.898	2,775.006	2,643.667	1,990.946
97	      E1	2	86,154.453	5,264.397	2,706.772	2,478.167	4,024.337
98	      E2	2	45,427.305	5,278.896	47,725.164	283,141.312	-1,194.088
99	      E3	2	42,541.957	4,628.016	48,117.727	271,358.250	-905.879
100	      E4	2	43,446.316	4,833.870	50,093.594	265,572.500	-462.053
101	      E5	2	79,085.461	12,858.534	53,615.836	269,843.812	-772.269
102	      E6	2	78,163.742	12,127.633	58,761.844	280,938.750	-642.851
103	      E7	2	80,752.891	12,939.216	56,658.574	261,592.344	-1,031.915
104	      E8	2	33,975.746	3,310.470	59,003.723	263,264.156	-532.979
105	      E9	2	33,758.723	2,917.268	61,394.949	265,215.312	-1,649.075
106	      E10	2	32,180.287	2,895.575	60,701.672	256,881.172	-1,640.938
107	      E11	2	34,776.785	3,479.846	54,527.984	233,504.719	-957.329
108	      E12	2	33,389.492	3,158.819	55,101.391	232,744.906	-936.278
109	      E13	2	33,964.168	3,405.096	53,221.883	225,411.516	-693.616
110	      E14	2	58,563.254	8,104.674	54,605.410	232,126.500	-1,478.811
111	      E15	2	61,827.797	8,493.459	51,416.855	222,553.656	-1,648.038
112	      E16	2	63,480.273	8,474.633	53,353.527	235,807.859	-822.074
113	      E17	2	44,635.559	3,687.031	52,868.859	241,323.594	-963.909
114	      E18	2	30,859.824	2,759.629	48,626.023	227,992.609	-1,595.017
115	      E19	2	35,323.219	2,757.005	47,653.684	232,391.219	-610.275
116	      E20	2	75,595.859	4,599.290	2,364.370	2,613.555	1,155.625
117	      E21	2	76,355.406	4,789.574	2,501.192	2,748.163	2,382.905
118	      E22	2	71,373.570	4,241.591	2,001.169	2,044.002	897.965
119	      E23	2	85,412.422	6,045.875	2,999.053	3,304.761	2,629.046
120	      E24	2	90,617.555	5,165.952	2,824.942	3,326.084	3,271.344
121	      F1	2	93,178.633	5,388.602	2,660.106	2,206.948	917.731
122	      F2	2	49,546.133	5,174.977	55,983.762	327,317.094	61.042
123	      F3	2	36,123.348	3,576.564	52,758.480	293,720.969	-691.023
124	      F4	2	42,221.809	4,981.396	58,488.539	306,910.906	-1,276.515
125	      F5	2	77,519.977	12,907.730	56,471.102	279,431.500	-1,760.909
126	      F6	2	100,643.164	13,592.647	65,232.996	305,176.781	-1,769.545
127	      F7	2	80,784.930	12,225.897	62,838.164	282,420.375	-1,439.327
128	      F8	2	34,110.719	2,973.706	60,074.473	260,362.109	-1,842.031
129	      F9	2	36,772.879	3,432.890	61,621.977	259,541.125	-1,235.833
130	      F10	2	39,481.695	3,969.067	61,902.375	255,733.562	-972.333
131	      F11	2	72,943.898	4,784.738	2,601.062	2,257.517	3,339.990
132	      F12	2	53,651.004	3,052.424	1,547.637	1,455.922	2,275.275
133	      F13	2	61,157.621	4,152.073	2,360.533	2,422.958	3,355.054
134	      F14	2	65,709.273	4,082.568	2,316.485	1,714.364	1,121.521
135	      F15	2	89,041.820	5,422.686	3,787.310	3,694.722	3,633.920
136	      F16	2	62,726.516	4,286.767	2,566.040	2,780.116	2,634.677
137	      F17	2	64,415.957	3,998.563	2,477.465	2,898.092	1,551.998
138	      F18	2	69,525.570	4,270.572	2,348.622	2,473.584	885.519
139	      F19	2	102,712.648	6,280.852	4,019.281	3,851.107	2,059.306
140	      F20	2	71,770.016	3,929.151	1,489.519	2,190.112	1,506.397
141	      F21	2	78,091.188	5,451.755	2,832.500	3,164.573	2,968.844
142	      F22	2	85,801.164	7,328.938	2,995.328	4,079.277	6,053.660
143	      F23	2	89,748.086	5,467.005	2,539.042	3,131.321	1,960.620
144	      F24	2	96,566.859	6,602.377	3,094.397	3,941.329	5,320.753
145	      G1	2	85,163.688	5,469.340	2,555.811	1,908.902	3,533.078
146	      G2	2	48,621.473	5,500.259	47,212.363	271,714.719	-870.484
147	      G3	2	51,698.656	6,246.087	60,315.258	326,688.031	-515.135
148	      G4	2	45,992.164	5,182.321	54,383.176	278,241.156	-770.876
149	      G5	2	77,253.258	12,561.610	55,805.863	269,957.906	-1,107.176
150	      G6	2	72,740.703	10,795.137	59,621.605	275,965.156	-1,334.779
151	      G7	2	97,029.016	14,173.812	67,742.648	298,071.250	-1,285.616
152	      G8	2	37,042.527	3,590.699	67,224.555	287,998.375	-1,670.994
153	      G9	2	32,201.453	2,915.915	61,461.969	256,335.953	-1,597.460
154	      G10	2	37,203.855	3,822.199	64,900.035	264,646.938	-2,177.674
155	      G11	2	33,908.551	3,399.600	60,664.219	253,427.266	-1,421.777
156	      G12	2	34,038.797	3,825.665	59,999.336	249,344.641	-1,915.205
157	      G13	2	34,113.691	3,324.061	60,630.570	250,966.781	-2,065.317
158	      G14	2	50,812.707	6,709.616	61,642.281	255,629.516	-1,530.666
159	      G15	2	125,507.883	13,724.233	60,263.438	252,577.109	-1,433.460
160	      G16	2	62,532.512	7,825.065	58,366.398	252,001.125	-1,266.235
161	      G17	2	31,429.078	2,622.927	58,683.152	259,456.656	-1,412.386
162	      G18	2	34,703.961	3,125.294	59,617.004	274,730.781	-1,982.594
163	      G19	2	39,486.262	4,253.660	54,690.828	260,388.719	-1,261.134
164	      G20	2	72,314.750	4,305.797	2,713.645	2,201.257	1,537.902
165	      G21	2	71,042.398	4,836.662	2,438.282	2,639.865	3,433.408
166	      G22	2	94,752.742	8,458.687	3,479.607	5,300.539	11,878.344
167	      G23	2	85,322.164	6,568.201	2,642.406	3,397.160	5,903.380
168	      G24	2	95,520.680	7,273.246	3,041.666	3,604.484	5,874.864
169	      H1	2	86,556.867	5,212.093	2,487.769	1,773.122	1,577.786
170	      H2	2	43,908.656	4,443.473	49,537.148	285,935.562	-1,701.445
171	      H3	2	56,296.371	5,813.993	63,789.082	340,425.406	-873.130
172	      H4	2	39,962.871	4,238.518	51,598.141	264,735.938	-1,581.173
173	      H5	2	64,549.992	9,732.550	62,727.523	306,615.031	-1,763.858
174	      H6	2	87,015.266	13,445.715	68,062.070	312,533.719	-2,003.792
175	      H7	2	91,926.312	13,009.920	65,904.789	287,869.750	-1,647.549
176	      H8	2	45,803.074	4,805.669	64,035.383	269,946.875	-1,172.107
177	      H9	2	40,395.520	3,497.937	63,564.852	262,051.125	-1,247.361
178	      H10	2	43,946.016	5,578.080	64,199.297	258,882.141	6,335.289
179	      H11	2	65,495.293	4,220.958	1,969.915	2,069.140	1,608.608
180	      H12	2	61,243.035	3,976.946	2,458.300	2,174.154	2,239.478
181	      H13	2	63,217.250	3,876.401	2,267.703	1,712.242	1,372.740
182	      H14	2	62,906.082	4,461.877	2,626.443	2,717.031	2,120.052
183	      H15	2	68,276.352	4,373.355	2,225.608	2,504.459	1,957.245
184	      H16	2	66,639.906	4,340.274	2,270.627	2,427.489	2,301.312
185	      H17	2	90,115.398	5,616.952	3,658.819	3,160.956	1,268.610
186	      H18	2	70,080.500	4,442.252	2,726.660	2,546.064	1,783.265
187	      H19	2	77,748.195	5,050.315	2,837.844	3,051.597	1,482.626
188	      H20	2	73,128.133	4,600.768	2,746.239	2,563.423	606.179
189	      H21	2	78,306.203	5,191.456	2,358.281	2,786.144	3,301.109
190	      H22	2	72,389.078	4,477.934	2,343.292	2,743.807	2,062.907
191	      H23	2	90,084.969	6,919.270	3,105.302	4,349.913	8,841.386
192	      H24	2	105,575.625	6,315.607	3,205.266	3,237.070	4,326.644
193	      I1	2	69,432.438	4,602.996	1,883.126	1,439.291	1,079.034
194	      I2	2	41,574.512	5,016.601	48,200.691	277,846.031	-1,173.598
195	      I3	2	39,846.316	4,815.199	50,053.684	268,379.781	-1,252.721
196	      I4	2	45,048.324	5,411.139	59,476.570	303,525.438	-2,081.760
197	      I5	2	95,977.305	15,629.025	64,470.824	310,425.406	-1,161.029
198	      I6	2	82,565.430	12,230.373	57,033.730	263,162.000	-1,620.863
199	      I7	2	100,844.539	14,198.139	59,805.016	260,296.844	-902.298
200	      I8	2	37,986.137	3,955.307	60,521.781	258,518.984	428.986
201	      I9	2	37,297.703	3,666.019	65,539.734	270,333.094	-1,334.837
202	      I10	2	35,554.832	3,577.906	64,007.918	258,898.656	-1,629.741
203	      I11	2	33,776.500	3,508.210	64,495.578	270,752.750	-900.359
204	      I12	2	32,853.906	3,709.969	62,302.656	258,080.000	-1,365.714
205	      I13	2	34,875.801	3,714.508	66,462.445	276,538.281	-3,275.559
206	      I14	2	52,305.633	6,549.122	61,566.516	255,921.234	-2,593.040
207	      I15	2	89,947.953	13,592.785	61,603.793	258,492.094	-1,793.970
208	      I16	2	58,428.793	7,766.443	60,968.828	263,796.812	-2,288.221
209	      I17	2	40,826.418	4,573.160	63,452.117	281,509.000	-1,756.444
210	      I18	2	34,582.344	3,193.308	60,138.715	276,990.312	-1,416.760
211	      I19	2	33,608.750	3,328.504	55,486.027	264,936.438	-1,680.706
212	      I20	2	73,609.992	4,701.315	2,550.443	2,442.116	604.977
213	      I21	2	74,958.852	4,928.010	2,883.398	2,828.754	1,768.365
214	      I22	2	81,053.070	4,971.311	2,707.766	3,083.585	1,773.432
215	      I23	2	82,292.227	6,295.895	2,568.946	3,279.205	4,037.005
216	      I24	2	88,808.562	6,258.705	2,671.761	3,274.690	5,053.361
217	      J1	2	75,159.492	4,847.230	2,042.505	1,336.114	1,905.167
218	      J2	2	45,539.129	6,114.530	49,143.016	283,400.000	-836.600
219	      J3	2	45,550.387	5,174.082	49,448.637	266,082.188	-1,650.339
220	      J4	2	54,410.266	6,971.236	60,081.879	303,835.375	-1,511.617
221	      J5	2	82,046.305	13,617.911	55,315.457	268,637.656	-1,537.087
222	      J6	2	80,523.648	12,870.895	59,436.559	273,619.531	-398.745
223	      J7	2	98,742.852	14,765.396	59,985.172	261,910.719	-1,060.535
224	      J8	2	38,620.516	3,701.446	62,221.617	264,978.969	-1,115.646
225	      J9	2	41,627.754	5,263.773	58,943.645	242,988.344	1,622.748
226	      J10	2	34,471.355	3,558.599	58,525.344	236,252.562	-1,446.055
227	      J11	2	67,525.484	4,436.988	2,327.306	1,737.340	1,990.494
228	      J12	2	61,631.773	3,841.573	2,193.194	1,622.509	1,533.707
229	      J13	2	62,141.445	3,636.306	1,966.583	1,850.604	752.382
230	      J14	2	62,486.941	4,017.035	2,361.070	2,117.009	512.462
231	      J15	2	69,514.164	3,849.497	2,761.809	1,953.841	-578.159
232	      J16	2	75,235.773	5,024.540	3,086.432	3,382.556	2,018.132
233	      J17	2	65,697.477	4,162.363	2,443.033	2,428.798	559.725
234	      J18	2	86,197.727	5,636.309	3,528.467	2,949.633	156.027
235	      J19	2	69,985.070	4,948.080	2,390.870	2,716.068	2,240.656
236	      J20	2	71,851.453	4,500.521	2,465.118	2,897.855	1,314.063
237	      J21	2	76,070.883	5,150.085	2,843.175	3,026.055	2,882.850
238	      J22	2	81,819.062	5,463.228	2,760.518	2,966.431	2,683.568
239	      J23	2	84,857.758	5,745.570	2,894.680	3,461.347	3,557.608
240	      J24	2	106,384.492	7,008.772	3,574.631	3,924.558	3,839.524
241	      K1	2	80,423.812	5,538.170	2,088.834	1,966.805	2,689.251
242	      K2	2	45,613.617	5,534.478	50,412.570	295,195.781	-608.142
243	      K3	2	39,229.668	4,839.875	51,860.746	286,661.625	-1,255.979
244	      K4	2	54,220.996	5,950.521	68,262.703	354,522.219	-1,710.707
245	      K5	2	81,326.328	13,190.807	55,730.562	273,894.062	-320.193
246	      K6	2	120,454.188	16,887.057	72,722.719	336,710.250	-862.052
247	      K7	2	96,302.594	14,593.207	71,845.969	323,901.594	-1,832.491
248	      K8	2	41,753.457	3,963.818	62,743.891	271,044.312	-973.552
249	      K9	2	28,108.066	2,612.189	61,226.086	262,296.906	-739.973
250	      K10	2	39,791.879	3,606.477	61,864.441	256,998.297	-1,466.667
251	      K11	2	47,048.617	4,671.349	58,933.875	249,879.719	-1,410.977
252	      K12	2	34,647.332	3,664.062	62,659.289	263,937.625	-557.606
253	      K13	2	33,409.758	3,190.883	60,160.812	254,706.797	-2,526.689
254	      K14	2	54,219.418	7,011.214	57,731.023	244,293.938	-1,721.195
255	      K15	2	59,530.945	7,625.104	59,245.914	252,669.562	-2,168.874
256	      K16	2	75,170.164	9,963.129	57,415.242	251,055.078	-1,027.250
257	      K17	2	32,680.951	2,757.790	56,435.812	251,301.047	-1,728.184
258	      K18	2	31,434.934	2,985.232	54,395.152	252,738.656	-1,749.766
259	      K19	2	43,812.941	3,838.031	54,460.426	263,433.094	-1,256.521
260	      K20	2	72,460.508	4,802.895	2,655.927	2,803.946	3,016.655
261	      K21	2	76,477.211	5,699.521	2,840.264	4,176.044	5,297.042
262	      K22	2	76,184.820	5,198.308	2,518.027	3,880.255	3,731.322
263	      K23	2	87,913.273	6,024.974	3,003.130	3,370.458	2,974.623
264	      K24	2	103,358.352	6,634.765	3,209.724	3,548.188	3,606.421
265	      L1	2	86,474.906	5,372.166	2,553.477	1,883.672	1,989.839
266	      L2	2	40,444.852	3,898.749	43,408.766	270,513.562	-1,243.729
267	      L3	2	37,776.715	3,630.889	41,616.520	239,776.172	-992.039
268	      L4	2	44,576.445	5,069.654	50,246.492	272,303.688	-854.465
269	      L5	2	77,157.641	10,897.868	56,331.270	293,428.594	-1,942.749
270	      L6	2	69,830.648	9,588.249	57,918.496	289,840.906	-990.624
271	      L7	2	63,671.699	9,304.806	49,463.516	232,025.328	-329.323
272	      L8	2	33,231.719	2,759.016	47,389.152	215,807.125	-1,251.167
273	      L9	2	33,333.387	4,448.093	44,287.410	193,888.875	-1,048.265
274	      L10	2	47,866.512	7,320.437	46,605.285	199,166.891	-1,523.428
275	      L11	2	59,427.215	4,252.686	1,909.442	1,237.576	2,068.422
276	      L12	2	65,397.855	4,899.588	2,208.758	2,073.878	4,896.067
277	      L13	2	63,260.633	4,921.206	1,994.784	2,299.730	5,100.149
278	      L14	2	66,098.211	5,821.486	2,560.172	3,032.091	7,360.332
279	      L15	2	66,117.227	4,382.866	2,289.343	1,881.117	1,785.794
280	      L16	2	70,332.742	6,036.508	2,688.913	3,548.704	6,753.271
281	      L17	2	88,738.609	7,199.268	3,468.265	4,346.197	6,871.462
282	      L18	2	78,131.070	6,862.289	2,669.983	4,029.151	9,481.740
283	      L19	2	76,573.445	6,653.545	2,872.026	3,753.979	8,794.750
284	      L20	2	84,188.992	6,318.908	2,823.743	3,728.123	4,437.034
285	      L21	2	83,055.703	6,696.565	2,811.025	4,017.854	6,326.719
286	      L22	2	84,977.789	6,467.039	2,811.967	3,944.803	6,341.854
287	      L23	2	86,938.125	6,704.218	2,777.427	3,659.092	5,337.552
288	      L24	2	100,655.797	7,057.641	3,000.654	3,364.258	5,219.504
289	      M1	2	80,436.719	4,939.304	2,312.051	1,641.172	1,855.248
290	      M2	2	39,100.777	4,419.146	44,766.305	274,404.156	-782.961
291	      M3	2	41,450.031	4,692.916	50,201.941	291,113.906	-700.737
292	      M4	2	65,465.629	7,179.451	50,274.098	271,558.312	-810.895
293	      M5	2	73,627.523	11,643.359	60,397.828	311,620.062	-1,325.905
294	      M6	2	143,230.000	16,510.754	62,686.469	300,170.281	-366.865
295	      M7	2	87,395.047	13,235.981	64,723.227	304,604.688	-638.852
296	      M8	2	40,661.008	3,877.534	63,312.031	287,081.531	-646.460
297	      M9	2	35,004.855	3,308.498	58,626.016	262,108.656	-316.244
298	      M10	2	34,998.410	3,637.172	59,668.875	258,893.781	-565.087
299	      M11	2	40,504.957	4,154.656	63,970.688	291,383.406	-879.632
300	      M12	2	30,727.350	3,298.188	61,167.914	280,373.156	-858.753
301	      M13	2	45,565.000	4,925.011	68,962.719	314,767.719	-1,151.906
302	      M14	2	47,594.902	6,558.108	64,304.723	293,041.156	-1,209.015
303	      M15	2	52,682.156	7,290.356	62,328.832	287,367.281	-1,501.169
304	      M16	2	48,014.613	6,544.667	62,263.832	295,100.781	-761.987
305	      M17	2	40,309.934	4,004.860	60,894.676	295,895.719	-1,120.060
306	      M18	2	46,721.969	4,136.037	58,356.129	291,845.438	-701.068
307	      M19	2	30,321.895	2,925.906	55,181.422	286,687.062	-529.794
308	      M20	2	79,809.133	6,206.289	2,753.412	3,393.336	7,176.128
309	      M21	2	78,474.891	5,448.016	2,681.835	3,617.993	3,339.368
310	      M22	2	85,694.062	6,064.708	2,820.864	3,330.965	4,183.985
311	      M23	2	87,967.375	6,413.028	2,874.106	3,597.848	5,460.633
312	      M24	2	98,478.406	7,013.176	2,965.249	3,411.657	5,551.163
313	      N1	2	79,447.953	4,810.566	2,275.675	2,391.017	2,776.292
314	      N2	2	35,285.898	3,343.295	39,690.137	261,413.547	-1,475.906
315	      N3	2	42,776.230	5,279.740	38,720.074	234,740.250	-258.951
316	      N4	2	38,110.754	3,968.383	42,427.602	244,969.375	-243.635
317	      N5	2	57,042.102	8,426.909	43,724.461	240,134.344	-744.671
318	      N6	2	52,721.066	8,098.556	50,654.520	268,965.438	-997.397
319	      N7	2	70,615.172	10,672.098	49,357.418	246,729.531	-553.295
320	      N8	2	37,152.230	3,509.066	45,872.297	220,990.812	238.918
321	      N9	2	31,579.328	3,329.602	45,052.348	210,997.781	-243.725
322	      N10	2	31,666.402	2,869.033	45,140.180	206,538.422	-448.740
323	      N11	2	70,564.328	5,824.763	2,488.790	3,354.946	8,872.170
324	      N12	2	68,991.141	5,702.406	2,412.843	2,919.847	6,441.307
325	      N13	2	67,368.312	4,919.052	2,213.788	1,455.724	3,039.466
326	      N14	2	67,331.969	5,146.010	2,239.046	2,236.280	5,164.967
327	      N15	2	70,954.688	5,508.464	2,406.427	2,663.997	4,769.288
328	      N16	2	71,218.539	5,735.777	2,588.482	3,020.875	7,033.457
329	      N17	2	74,984.719	5,550.185	2,811.142	3,203.008	4,545.905
330	      N18	2	74,108.883	5,693.397	2,570.458	3,202.133	6,214.986
331	      N19	2	81,829.523	6,669.888	2,636.269	3,726.968	8,346.006
332	      N20	2	82,044.672	5,939.340	2,937.270	3,521.486	5,584.012
333	      N21	2	76,700.836	5,325.458	2,702.098	2,889.223	3,417.044
334	      N22	2	84,209.820	6,052.323	3,118.490	3,421.011	5,337.635
335	      N23	2	96,365.523	6,714.136	3,018.399	4,249.586	4,006.914
336	      N24	2	96,037.133	7,309.335	3,230.498	4,026.583	6,855.990
337	      O1	2	82,464.711	5,155.285	2,059.085	2,672.186	2,332.236
338	      O2	2	40,201.734	2,138.304	906.074	896.375	-541.889
339	      O3	2	43,074.465	2,817.469	1,242.120	1,111.401	1,168.799
340	      O4	2	46,791.414	2,783.813	1,196.442	1,468.721	1,222.646
341	      O5	2	43,702.488	2,354.419	933.008	390.319	2,174.173
342	      O6	2	48,724.617	3,883.760	1,251.797	1,393.125	2,353.287
343	      O7	2	39,564.414	2,504.499	1,054.699	796.366	2,982.583
344	      O8	2	41,251.422	2,917.165	1,376.690	1,274.883	1,517.118
345	      O9	2	38,525.246	2,691.087	1,233.633	1,390.229	1,292.508
346	      O10	2	80,033.508	5,049.923	2,425.464	1,632.580	1,612.716
347	      O11	2	38,078.355	4,006.232	57,116.621	278,909.250	-1,404.664
348	      O12	2	37,486.883	3,810.998	52,043.562	250,699.969	-752.515
349	      O13	2	34,839.523	3,466.895	58,503.727	284,492.219	533.888
350	      O14	2	60,212.492	8,784.644	59,742.828	288,163.656	-662.174
351	      O15	2	51,248.707	7,128.104	53,927.707	264,638.719	-614.591
352	      O16	2	49,461.309	6,984.090	51,573.293	260,041.453	-451.587
353	      O17	2	58,140.043	6,034.318	50,042.383	256,740.828	-996.493
354	      O18	2	34,894.168	3,135.679	54,727.441	293,672.656	-1,172.142
355	      O19	2	31,684.590	2,984.450	50,370.820	281,956.562	-937.738
356	      O20	2	86,280.406	6,611.933	2,823.870	3,882.158	7,903.054
357	      O21	2	89,189.398	7,583.501	2,768.625	4,086.144	10,110.917
358	      O22	2	98,965.812	7,264.066	3,595.139	3,884.186	4,548.541
359	      O23	2	83,242.141	5,570.788	3,185.271	2,982.624	1,197.103
360	      O24	2	92,478.172	6,587.775	2,896.527	2,950.780	3,326.435
361	      P1	2	98,193.195	5,792.813	2,451.651	2,610.549	1,645.688
362	      P2	2	38,936.867	4,442.135	33,638.312	238,100.266	-1,648.922
363	      P3	2	43,317.750	4,374.938	33,701.371	221,481.797	-1,920.490
364	      P4	2	43,630.445	4,544.761	36,676.844	224,964.688	-1,058.996
365	      P5	2	52,599.492	7,802.658	36,501.906	216,063.031	-744.765
366	      P6	2	53,044.523	8,481.225	40,670.633	234,494.031	-1,739.064
367	      P7	2	75,260.094	10,569.032	40,734.391	220,736.266	-496.951
368	      P8	2	38,237.777	3,513.453	45,193.746	236,829.891	-1,106.257
369	      P9	2	30,784.352	2,657.993	38,950.145	196,260.969	-1,326.274
370	      P10	2	36,618.516	3,530.323	45,415.930	225,992.359	-1,559.477
371	      P11	2	71,184.656	5,924.748	2,540.908	3,560.350	8,294.874
372	      P12	2	79,679.617	6,590.006	2,724.656	4,035.259	10,928.370
373	      P13	2	82,665.656	6,609.291	3,408.197	3,829.963	7,129.414
374	      P14	2	72,524.023	5,696.251	2,910.927	3,868.371	7,107.051
375	      P15	2	75,908.328	6,057.127	2,603.548	3,507.312	6,267.270
376	      P16	2	64,977.070	4,216.513	2,311.656	2,569.729	1,666.675
377	      P17	2	76,824.695	5,241.614	2,639.194	2,739.095	1,700.561
378	      P18	2	81,113.938	5,717.931	2,628.186	2,472.090	2,726.399
379	      P19	2	80,513.031	5,752.141	2,633.387	2,552.540	4,708.427
380	      P20	2	97,779.930	7,417.239	3,283.467	4,418.751	7,729.639
381	      P21	2	101,832.906	7,265.225	3,418.523	3,850.379	7,221.533
382	      P22	2	99,940.633	7,470.509	3,134.920	3,615.290	8,799.945
383	      P23	2	110,359.523	7,431.322	3,556.100	3,720.898	2,491.160
384	      P24	2	92,176.523	5,882.112	2,934.394	3,877.034	3,158.014
1	      A1	3	70,047.859	3,995.442	1,592.584	1,517.712	-750.138
2	      A2	3	35,750.805	4,551.208	38,946.219	265,188.188	-3,208.424
3	      A3	3	44,055.055	5,322.271	43,588.898	278,487.250	-2,437.346
4	      A4	3	51,724.918	6,358.463	44,376.316	267,362.312	-2,619.400
5	      A5	3	73,640.742	13,595.882	45,612.586	262,430.062	-2,538.172
6	      A6	3	71,261.516	12,980.237	47,211.371	261,614.578	-2,537.104
7	      A7	3	69,069.430	11,021.757	49,628.297	261,888.547	-2,948.644
8	      A8	3	27,089.287	2,420.843	50,379.168	260,247.375	-4,985.551
9	      A9	3	29,671.154	3,090.418	55,497.570	276,008.031	-3,408.758
10	      A10	3	29,279.369	2,886.661	54,292.230	264,393.781	-3,586.538
11	      A11	3	30,754.576	2,817.591	46,044.410	225,600.438	-4,215.965
12	      A12	3	34,560.938	2,883.389	44,809.965	218,960.016	-4,983.418
13	      A13	3	37,696.582	3,788.286	46,567.219	230,593.844	-4,290.330
14	      A14	3	238,032.391	77,566.398	50,214.055	206,018.891	-1,967.344
15	      A15	3	55,150.906	8,486.196	42,627.547	212,706.719	-2,865.175
16	      A16	3	56,996.977	8,870.490	41,651.715	213,295.328	-4,090.550
17	      A17	3	29,673.139	2,739.592	40,905.590	213,641.438	-3,174.121
18	      A18	3	33,757.379	4,642.055	40,458.102	219,180.375	-3,203.880
19	      A19	3	34,753.867	4,690.916	38,087.570	213,027.297	-3,198.872
20	      A20	3	76,486.406	5,071.792	2,309.769	2,693.611	2,639.592
21	      A21	3	90,591.180	6,743.909	2,795.264	3,400.781	5,145.650
22	      A22	3	86,332.039	6,071.893	2,382.118	3,105.896	1,424.394
23	      A23	3	89,038.641	5,434.064	2,691.622	2,810.673	988.821
24	      A24	3	79,114.438	4,346.525	2,168.347	1,656.766	-1,443.411
25	      B1	3	71,107.438	4,785.037	1,865.634	1,713.227	2,845.166
26	      B2	3	33,346.148	3,910.514	43,052.094	280,859.781	-3,554.825
27	      B3	3	44,421.258	5,107.125	46,148.891	281,617.000	-1,205.284
28	      B4	3	43,473.898	5,134.706	48,784.672	282,403.875	-1,788.715
29	      B5	3	74,333.000	13,269.002	47,753.977	265,809.906	-1,642.431
30	      B6	3	77,736.938	12,672.304	49,881.742	262,901.688	-1,003.205
31	      B7	3	75,890.883	12,785.931	52,227.441	264,128.875	-726.197
32	      B8	3	33,266.145	3,662.755	54,148.984	265,856.281	-805.674
33	      B9	3	45,788.801	4,706.040	54,992.281	261,017.406	-901.145
34	      B10	3	38,701.234	3,780.154	55,969.473	259,579.531	-1,403.614
35	      B11	3	74,197.469	6,558.960	2,774.294	3,614.603	10,910.134
36	      B12	3	70,619.508	5,676.399	2,780.978	4,462.686	7,095.515
37	      B13	3	70,000.758	5,625.030	2,537.451	3,653.394	6,843.550
38	      B14	3	63,526.645	4,947.943	2,475.428	2,639.796	5,640.472
39	      B15	3	69,518.164	5,783.538	1,930.339	2,532.646	7,582.677
40	      B16	3	62,866.742	4,808.984	2,092.360	2,211.542	4,155.161
41	      B17	3	71,198.250	4,748.265	2,361.414	2,269.518	1,613.590
42	      B18	3	68,404.781	5,373.728	2,430.721	2,329.486	4,006.130
43	      B19	3	66,615.516	4,513.150	2,044.243	1,297.758	1,899.315
44	      B20	3	32,132.678	3,017.294	48,954.141	277,057.219	-1,018.704
45	      B21	3	39,312.707	4,055.908	45,758.172	271,036.344	-1,563.870
46	      B22	3	43,015.754	5,127.557	43,774.699	273,297.906	-1,999.218
47	      B23	3	82,500.453	6,581.620	2,474.470	3,314.568	9,941.531
48	      B24	3	95,827.875	7,407.419	2,737.384	3,789.279	9,976.997
49	      C1	3	69,776.352	4,968.516	1,990.723	2,319.219	2,668.890
50	      C2	3	39,088.645	5,374.008	43,826.957	274,822.500	-838.485
51	      C3	3	37,566.840	4,509.635	45,800.203	271,855.688	-794.053
52	      C4	3	44,336.926	5,134.865	44,036.340	245,505.859	-760.153
53	      C5	3	71,594.789	12,311.616	48,666.926	255,989.328	-981.442
54	      C6	3	71,390.578	11,713.945	54,122.211	275,747.531	-953.666
55	      C7	3	80,906.336	13,639.198	54,103.629	262,192.625	-1,090.575
56	      C8	3	32,096.344	3,067.362	54,352.098	256,284.781	-1,001.096
57	      C9	3	27,712.492	2,785.761	54,040.809	249,028.781	-516.136
58	      C10	3	32,259.377	3,393.235	57,836.004	258,684.188	-765.547
59	      C11	3	35,270.492	3,996.982	48,383.770	217,877.750	-721.230
60	      C12	3	76,897.242	8,923.198	47,071.348	210,636.141	-822.827
61	      C13	3	31,885.676	2,894.010	46,659.188	208,675.266	-1,131.861
62	      C14	3	59,980.344	8,264.466	47,376.117	212,876.016	-951.726
63	      C15	3	59,627.531	9,029.530	44,724.930	203,818.422	-805.995
64	      C16	3	70,155.633	9,885.652	44,355.590	207,141.516	-1,429.872
65	      C17	3	32,037.430	2,892.799	44,291.402	213,194.359	-305.775
66	      C18	3	30,051.252	2,569.464	42,221.297	209,619.172	-598.957
67	      C19	3	31,806.182	3,267.444	41,184.664	211,888.578	-973.845
68	      C20	3	51,760.500	7,972.983	49,492.609	269,639.656	-1,204.113
69	      C21	3	54,360.898	8,555.503	50,637.715	289,316.812	-931.204
70	      C22	3	192,363.328	16,818.057	48,512.848	275,213.781	-802.784
71	      C23	3	246,162.500	18,058.199	9,851.019	9,980.104	3,974.424
72	      C24	3	94,332.312	7,498.105	2,458.259	4,565.849	12,569.821
73	      D1	3	73,961.523	4,422.878	1,727.902	1,368.349	1,449.615
74	      D2	3	38,547.172	4,314.608	45,767.031	280,772.375	-1,767.442
75	      D3	3	39,945.559	4,879.315	47,416.984	272,889.562	-466.387
76	      D4	3	38,423.520	4,796.608	47,746.191	259,546.281	-954.219
77	      D5	3	66,580.625	10,894.050	48,762.680	252,856.922	-741.409
78	      D6	3	69,790.039	11,301.135	53,637.477	264,017.844	-630.750
79	      D7	3	73,115.781	12,031.077	56,284.613	264,203.281	-878.399
80	      D8	3	32,110.691	3,261.264	61,113.898	277,756.969	-300.482
81	      D9	3	30,412.086	3,189.187	59,073.508	261,081.703	-185.914
82	      D10	3	35,018.961	3,426.973	60,806.742	262,469.156	-1,177.960
83	      D11	3	59,974.441	3,823.833	1,753.259	1,887.694	2,078.042
84	      D12	3	61,719.062	4,415.783	2,278.152	2,655.139	3,769.850
85	      D13	3	71,846.461	4,535.008	3,249.700	2,570.149	1,454.632
86	      D14	3	58,638.980	4,203.529	2,241.985	1,663.742	2,316.605
87	      D15	3	61,322.395	4,175.536	2,514.021	2,380.815	2,959.251
88	      D16	3	59,038.410	3,838.156	2,235.961	1,504.080	2,416.628
89	      D17	3	72,840.234	4,695.339	2,741.070	2,459.302	1,526.790
90	      D18	3	64,224.766	4,003.485	2,660.591	1,865.224	1,434.950
91	      D19	3	65,083.496	4,382.502	2,272.589	2,060.754	3,411.565
92	      D20	3	26,088.994	2,356.823	49,740.305	259,282.828	-413.982
93	      D21	3	33,167.965	2,941.641	51,623.543	284,699.500	-1,079.813
94	      D22	3	29,187.002	2,585.193	48,913.887	287,703.094	-723.169
95	      D23	3	79,230.719	5,908.952	2,902.592	2,829.713	4,591.016
96	      D24	3	89,779.258	5,437.028	2,772.161	2,727.329	2,470.662
97	      E1	3	85,340.711	5,288.646	2,643.348	2,116.339	3,947.379
98	      E2	3	45,612.430	5,639.242	46,954.309	279,262.250	-978.061
99	      E3	3	42,484.457	5,220.411	47,647.340	266,883.250	-732.868
100	      E4	3	43,017.215	5,493.155	49,477.258	263,585.938	-520.215
101	      E5	3	80,764.133	13,531.442	53,063.121	267,170.438	-502.519
102	      E6	3	80,850.586	12,788.129	57,685.867	276,262.875	-710.184
103	      E7	3	79,491.320	12,509.563	56,653.582	260,798.000	-793.225
104	      E8	3	34,920.648	3,488.842	59,035.477	261,323.328	-516.264
105	      E9	3	33,510.309	3,116.918	61,033.797	263,129.656	-1,632.851
106	      E10	3	33,140.289	3,109.431	60,562.184	255,559.172	-1,574.011
107	      E11	3	34,928.852	3,811.479	53,523.594	229,208.875	-788.504
108	      E12	3	33,000.539	3,092.448	54,402.020	229,706.344	-1,342.419
109	      E13	3	33,933.336	3,328.781	52,138.840	220,622.422	-779.739
110	      E14	3	61,298.504	8,334.536	53,954.969	229,648.391	-1,445.967
111	      E15	3	62,426.016	8,599.130	50,958.301	220,534.938	-1,645.868
112	      E16	3	64,881.504	8,603.391	52,734.477	232,819.172	-1,005.716
113	      E17	3	43,855.340	3,873.608	52,328.215	238,258.594	-1,074.291
114	      E18	3	31,647.129	2,577.281	47,708.477	224,834.125	-1,224.225
115	      E19	3	35,589.719	3,147.703	46,821.207	227,697.156	-510.906
116	      E20	3	75,853.867	4,708.511	2,471.744	2,558.010	1,928.116
117	      E21	3	74,803.438	4,988.459	2,532.142	2,639.156	3,273.361
118	      E22	3	69,958.883	4,476.543	2,105.705	2,268.370	1,247.125
119	      E23	3	86,337.125	6,113.117	2,914.599	3,349.317	3,886.218
120	      E24	3	91,735.984	5,875.054	2,701.652	2,991.281	3,493.316
121	      F1	3	92,999.516	5,760.518	2,864.852	2,037.994	1,236.494
122	      F2	3	49,056.797	5,468.167	55,350.527	322,253.625	-234.839
123	      F3	3	38,795.328	4,387.849	51,544.746	287,794.188	-509.621
124	      F4	3	43,067.090	5,543.933	57,845.023	302,378.625	-1,596.069
125	      F5	3	80,953.047	12,994.539	56,347.738	277,154.625	-1,275.472
126	      F6	3	103,538.648	14,261.619	64,067.152	300,097.188	-2,030.744
127	      F7	3	84,523.469	12,610.699	62,275.785	279,381.594	-1,534.400
128	      F8	3	35,296.559	3,230.868	59,437.184	259,193.125	-1,789.916
129	      F9	3	36,210.844	3,267.375	60,916.516	256,342.047	-917.027
130	      F10	3	39,439.824	3,947.851	62,133.051	256,390.297	-536.783
131	      F11	3	71,394.102	4,984.254	2,834.466	2,240.249	2,978.361
132	      F12	3	53,775.910	3,465.954	1,314.816	1,664.522	2,494.451
133	      F13	3	59,730.297	4,273.724	2,076.909	2,195.224	3,148.843
134	      F14	3	65,724.625	4,208.001	2,183.822	1,880.503	1,705.978
135	      F15	3	90,622.805	6,016.868	3,605.098	3,524.377	3,408.624
136	      F16	3	62,588.352	4,011.455	2,420.142	2,802.979	2,496.395
137	      F17	3	64,500.070	4,471.099	2,369.173	2,927.455	1,485.544
138	      F18	3	68,834.047	4,286.257	2,073.343	2,359.529	869.246
139	      F19	3	101,731.086	6,441.614	3,911.990	3,666.855	1,872.044
140	      F20	3	72,952.859	3,898.086	1,356.979	2,172.100	1,301.103
141	      F21	3	79,237.438	5,464.863	2,862.904	3,372.938	3,448.873
142	      F22	3	87,412.188	7,031.559	3,202.788	4,109.348	7,310.463
143	      F23	3	90,892.961	5,948.589	2,839.798	3,180.490	2,321.552
144	      F24	3	96,383.102	6,893.154	2,904.145	3,909.405	6,057.635
145	      G1	3	84,614.742	5,920.944	2,496.788	1,673.920	3,315.915
146	      G2	3	48,342.605	5,580.047	46,305.492	267,116.406	-613.970
147	      G3	3	51,855.895	6,161.088	59,578.988	323,519.781	-1,249.022
148	      G4	3	46,825.059	5,302.500	53,343.871	271,989.844	-407.941
149	      G5	3	81,077.094	13,532.797	55,046.121	266,511.062	-1,526.547
150	      G6	3	75,420.422	11,638.620	58,715.234	271,737.969	-1,271.003
151	      G7	3	97,507.234	14,602.841	67,567.297	296,687.875	-2,010.386
152	      G8	3	37,653.609	3,505.496	66,628.719	285,697.656	-1,726.856
153	      G9	3	32,418.670	3,115.365	61,675.863	256,490.141	-1,376.010
154	      G10	3	37,625.387	4,110.152	64,868.930	264,828.031	-1,850.473
155	      G11	3	33,485.125	3,345.958	59,736.105	250,171.062	-899.525
156	      G12	3	33,628.645	3,348.518	59,479.301	246,298.172	-1,624.324
157	      G13	3	34,092.668	3,596.659	59,355.215	246,520.359	-1,960.735
158	      G14	3	51,097.367	6,847.306	61,131.613	253,279.938	-1,632.283
159	      G15	3	128,686.461	14,265.796	59,858.652	249,891.547	-816.243
160	      G16	3	64,565.184	8,299.429	57,838.914	250,253.047	-1,449.422
161	      G17	3	30,300.904	2,973.803	58,227.680	256,540.594	-1,335.188
162	      G18	3	34,297.512	3,233.532	59,345.098	273,222.031	-1,763.124
163	      G19	3	38,112.465	4,518.126	53,374.324	256,164.344	-1,362.048
164	      G20	3	71,478.797	4,619.452	2,439.781	2,595.604	1,021.796
165	      G21	3	71,514.281	5,334.194	2,547.473	2,659.864	3,648.432
166	      G22	3	94,234.914	8,370.996	3,252.061	5,367.745	12,475.447
167	      G23	3	86,704.688	6,668.807	2,834.492	3,582.100	6,420.760
168	      G24	3	95,911.570	7,429.402	2,993.806	3,913.437	5,960.350
169	      H1	3	86,357.062	5,027.269	2,457.721	2,022.471	1,475.453
170	      H2	3	42,949.215	5,062.553	48,575.969	281,105.531	-1,335.188
171	      H3	3	57,989.125	5,843.862	62,401.875	333,293.188	-1,349.563
172	      H4	3	38,907.434	4,482.149	50,558.777	259,987.312	-1,404.960
173	      H5	3	68,783.258	10,935.764	61,597.207	300,888.031	-2,333.045
174	      H6	3	91,733.500	14,203.194	66,738.578	308,284.844	-1,915.247
175	      H7	3	95,122.609	13,905.326	64,820.457	284,238.938	-1,991.785
176	      H8	3	45,457.141	4,555.844	63,016.805	265,809.781	-1,070.737
177	      H9	3	40,058.367	3,679.402	62,529.773	257,802.203	-1,358.614
178	      H10	3	42,625.234	5,098.051	63,262.914	255,423.406	6,330.629
179	      H11	3	64,399.367	4,414.599	2,106.272	1,831.770	1,704.856
180	      H12	3	60,422.340	4,043.629	2,560.816	2,207.119	2,193.660
181	      H13	3	62,256.523	4,039.627	2,338.016	1,512.014	876.592
182	      H14	3	62,033.062	4,303.248	2,249.992	2,522.327	1,767.186
183	      H15	3	66,510.688	4,588.734	2,342.231	2,323.761	2,291.827
184	      H16	3	65,415.605	4,072.748	2,168.206	2,769.930	2,422.456
185	      H17	3	88,140.891	5,780.688	3,551.607	3,268.646	1,187.148
186	      H18	3	70,166.766	4,868.776	2,855.185	2,557.438	1,606.339
187	      H19	3	78,155.523	5,295.449	2,727.237	3,013.671	1,801.600
188	      H20	3	71,598.867	4,381.723	2,679.975	2,483.046	404.600
189	      H21	3	77,122.250	5,485.472	2,569.376	3,198.744	3,036.022
190	      H22	3	71,337.305	4,795.517	2,296.627	2,552.256	2,267.560
191	      H23	3	88,998.352	7,130.913	2,792.359	4,638.970	9,319.549
192	      H24	3	107,998.109	6,512.161	3,042.847	3,116.971	3,404.686
193	      I1	3	69,867.078	4,410.281	1,832.065	1,429.952	1,206.568
194	      I2	3	41,406.293	5,227.891	47,127.898	272,383.062	-996.773
195	      I3	3	40,081.605	5,014.810	48,946.398	262,249.469	-1,555.666
196	      I4	3	44,703.301	5,140.505	58,607.879	297,654.906	-2,140.998
197	      I5	3	99,621.711	16,523.477	63,940.074	307,088.625	-1,505.601
198	      I6	3	84,692.789	12,749.309	56,263.199	259,038.266	-1,804.726
199	      I7	3	100,264.844	14,166.040	59,355.578	257,689.078	-853.441
200	      I8	3	37,343.684	3,486.941	59,759.176	253,614.141	-1,312.198
201	      I9	3	36,689.016	3,886.374	64,478.430	266,944.656	-1,522.400
202	      I10	3	36,247.445	3,507.794	62,843.457	255,293.281	-2,592.088
203	      I11	3	33,914.734	3,718.075	63,643.664	266,653.500	-768.488
204	      I12	3	32,992.938	3,699.235	61,187.891	253,770.312	-1,307.527
205	      I13	3	36,429.406	3,465.617	66,045.906	274,302.844	-2,587.863
206	      I14	3	53,835.980	6,567.039	61,108.355	253,681.203	-2,593.513
207	      I15	3	90,570.945	13,431.865	60,641.277	252,562.047	-2,004.968
208	      I16	3	59,582.578	7,787.158	60,199.527	260,067.875	-2,835.917
209	      I17	3	40,947.051	4,593.379	63,202.289	278,354.469	-1,884.543
210	      I18	3	34,204.945	3,389.811	59,256.637	272,948.062	-1,203.075
211	      I19	3	33,061.551	2,948.654	53,978.191	259,046.016	-1,805.715
212	      I20	3	72,841.648	4,688.749	2,288.238	2,383.018	354.267
213	      I21	3	74,996.414	4,520.033	2,667.980	2,858.423	1,838.249
214	      I22	3	80,368.258	4,914.116	2,657.724	2,869.333	1,766.597
215	      I23	3	83,997.234	5,996.805	2,507.981	3,703.253	4,212.049
216	      I24	3	89,056.633	6,323.281	2,588.966	3,214.699	4,697.400
217	      J1	3	74,391.266	5,005.584	1,980.236	1,915.163	1,623.851
218	      J2	3	46,878.957	6,381.695	48,596.910	278,400.062	-714.842
219	      J3	3	46,150.902	5,449.162	48,605.930	262,100.500	-1,844.121
220	      J4	3	56,116.316	6,986.750	59,293.422	301,473.344	-2,063.073
221	      J5	3	83,771.867	13,913.617	54,750.922	266,136.625	-1,323.946
222	      J6	3	84,619.281	13,156.293	58,803.242	271,036.594	-387.944
223	      J7	3	102,927.008	15,374.368	59,191.891	259,724.312	-1,222.859
224	      J8	3	38,170.918	3,861.955	60,755.906	257,801.016	-1,250.232
225	      J9	3	43,018.613	5,257.624	58,017.523	239,066.328	3,280.942
226	      J10	3	35,982.293	3,827.094	58,485.434	235,863.547	-978.849
227	      J11	3	66,408.133	4,504.304	2,383.113	2,122.188	1,582.636
228	      J12	3	61,416.516	3,899.706	2,130.102	1,375.828	1,788.451
229	      J13	3	61,449.336	3,682.097	1,901.454	1,627.305	590.575
230	      J14	3	62,706.699	3,755.052	2,460.577	2,376.444	609.690
231	      J15	3	67,992.672	4,020.943	2,408.289	2,229.751	-1,074.620
232	      J16	3	74,266.500	5,377.454	3,022.058	3,282.140	1,643.175
233	      J17	3	65,303.625	3,981.140	2,407.293	2,653.005	983.611
234	      J18	3	85,531.430	5,438.808	3,305.091	3,042.397	407.635
235	      J19	3	68,930.570	4,563.047	2,265.860	2,878.428	2,468.508
236	      J20	3	71,495.773	4,723.909	2,346.308	2,966.202	1,582.447
237	      J21	3	77,481.859	5,381.002	2,930.907	3,555.901	2,994.270
238	      J22	3	84,028.578	6,140.670	2,886.936	3,512.784	2,975.387
239	      J23	3	85,214.766	6,170.266	2,910.030	3,999.381	4,007.669
240	      J24	3	107,393.922	7,394.620	3,706.991	3,846.866	3,896.735
241	      K1	3	79,652.320	5,373.696	2,142.404	1,787.180	2,560.449
242	      K2	3	46,795.004	6,089.256	49,089.129	288,054.219	-822.514
243	      K3	3	39,002.441	5,217.859	51,178.703	283,335.031	-1,689.984
244	      K4	3	55,815.453	5,836.144	66,897.750	346,569.406	-1,459.549
245	      K5	3	85,794.570	14,152.644	54,796.402	269,318.500	-346.795
246	      K6	3	123,161.336	17,839.814	71,979.586	333,439.969	-747.220
247	      K7	3	100,136.258	15,364.840	71,249.078	319,829.906	-1,902.961
248	      K8	3	41,144.188	3,868.173	61,796.465	267,483.219	-887.621
249	      K9	3	28,748.455	2,993.008	61,210.480	262,347.781	-862.529
250	      K10	3	40,300.930	3,904.642	62,274.188	258,575.203	-1,437.133
251	      K11	3	47,754.926	4,988.970	58,245.867	247,416.188	-1,584.470
252	      K12	3	35,452.641	3,945.090	61,871.453	260,435.688	-498.415
253	      K13	3	33,593.707	3,369.876	59,011.645	250,289.297	-2,275.740
254	      K14	3	54,820.707	7,146.459	56,989.410	241,682.859	-1,678.388
255	      K15	3	57,933.992	7,732.102	58,327.949	249,417.562	-1,968.192
256	      K16	3	77,286.891	10,514.023	56,215.340	246,313.250	-1,124.364
257	      K17	3	31,363.631	2,774.471	54,971.941	247,034.188	-1,627.441
258	      K18	3	31,743.779	3,256.011	53,346.379	247,792.359	-2,075.469
259	      K19	3	43,123.227	3,995.113	53,572.715	258,872.094	-1,120.616
260	      K20	3	72,417.141	5,053.174	2,168.065	2,934.471	3,351.428
261	      K21	3	76,862.070	5,614.596	2,871.967	4,183.389	5,840.088
262	      K22	3	76,996.180	5,084.760	2,697.902	3,829.240	3,435.544
263	      K23	3	89,019.984	5,967.864	2,993.107	3,507.261	3,096.989
264	      K24	3	101,734.148	6,953.521	3,294.750	3,925.821	4,120.290
265	      L1	3	86,588.609	5,412.613	2,331.839	1,876.879	1,983.544
266	      L2	3	40,524.973	4,188.672	42,516.301	265,237.625	-1,553.983
267	      L3	3	37,184.816	4,000.339	40,593.613	234,564.094	-1,117.969
268	      L4	3	44,808.285	5,352.730	49,356.461	267,572.969	-930.374
269	      L5	3	81,251.555	12,213.322	55,303.012	287,242.281	-1,999.950
270	      L6	3	73,182.352	9,972.225	57,412.848	285,741.625	-526.419
271	      L7	3	66,199.289	9,883.764	48,546.086	228,715.547	-563.626
272	      L8	3	33,165.266	2,949.164	46,661.066	213,041.031	-1,382.134
273	      L9	3	33,289.773	4,544.486	43,675.227	191,445.703	-1,341.870
274	      L10	3	48,645.449	7,405.758	45,717.898	195,533.281	-1,637.417
275	      L11	3	58,758.379	4,288.530	1,879.869	1,429.675	1,777.606
276	      L12	3	65,238.266	5,066.630	2,135.754	2,217.018	5,068.674
277	      L13	3	62,352.586	5,278.935	2,018.476	2,341.009	5,525.851
278	      L14	3	66,010.258	5,843.118	2,418.869	3,178.224	8,108.936
279	      L15	3	65,040.379	4,493.733	2,275.501	1,981.998	1,911.365
280	      L16	3	71,843.664	5,951.772	2,592.997	3,517.164	6,427.111
281	      L17	3	90,483.891	7,372.866	3,512.534	4,444.181	7,420.520
282	      L18	3	78,675.773	6,775.667	2,918.842	3,924.123	9,620.045
283	      L19	3	73,866.531	6,164.524	2,887.086	3,567.002	7,789.499
284	      L20	3	84,898.906	6,441.484	2,966.811	3,986.034	4,997.183
285	      L21	3	83,594.812	6,962.209	2,739.479	3,970.303	7,252.630
286	      L22	3	85,508.758	6,655.203	2,801.772	4,041.527	7,024.482
287	      L23	3	87,777.953	6,554.593	2,653.284	4,092.037	5,624.893
288	      L24	3	100,615.516	6,854.938	3,063.356	3,820.301	5,090.081
289	      M1	3	79,260.703	5,089.685	2,347.579	1,593.980	1,892.956
290	      M2	3	40,012.246	4,772.929	43,849.855	268,978.094	-597.892
291	      M3	3	42,750.039	4,707.886	49,047.602	285,028.469	-556.053
292	      M4	3	67,883.141	7,936.110	49,331.965	266,408.031	-1,028.435
293	      M5	3	77,672.867	12,111.796	59,287.168	305,789.531	-791.927
294	      M6	3	145,061.266	16,913.107	61,106.367	294,354.938	52.386
295	      M7	3	91,285.914	14,139.836	63,627.852	299,705.531	-795.760
296	      M8	3	40,968.402	3,952.475	62,446.934	283,960.062	-151.250
297	      M9	3	35,162.855	3,579.450	58,195.809	257,915.906	-401.599
298	      M10	3	35,251.066	3,498.708	59,008.668	257,153.094	-234.243
299	      M11	3	40,548.789	4,483.771	63,001.730	287,763.875	-844.283
300	      M12	3	29,920.574	3,365.305	60,500.590	276,227.406	-553.646
301	      M13	3	46,531.211	5,077.710	68,560.000	312,649.688	-1,317.971
302	      M14	3	49,700.570	6,380.668	63,212.941	289,553.094	-907.385
303	      M15	3	53,353.402	7,619.018	61,437.980	283,342.625	-1,455.974
304	      M16	3	48,869.125	6,841.346	61,351.148	290,532.031	-963.550
305	      M17	3	40,464.898	3,633.786	60,214.852	291,643.906	-576.882
306	      M18	3	47,941.414	4,391.943	57,460.207	286,955.812	-541.657
307	      M19	3	30,450.518	3,179.797	54,059.730	281,348.062	-506.023
308	      M20	3	78,900.539	6,407.171	2,752.838	3,421.071	7,857.671
309	      M21	3	78,221.250	5,429.292	3,057.117	3,520.472	3,700.925
310	      M22	3	85,264.289	5,736.430	2,960.191	3,640.067	4,031.419
311	      M23	3	88,125.961	6,387.653	3,107.015	3,233.707	5,838.205
312	      M24	3	98,484.406	6,863.334	3,069.481	3,022.368	6,309.791
313	      N1	3	78,880.914	5,010.372	2,326.233	2,375.901	3,002.925
314	      N2	3	35,238.223	3,590.206	38,808.293	255,786.234	-1,126.325
315	      N3	3	43,236.430	5,145.931	37,710.324	229,866.531	-360.991
316	      N4	3	39,601.805	4,127.205	41,551.785	239,955.141	-154.875
317	      N5	3	59,586.551	9,486.813	42,806.363	235,753.031	-440.276
318	      N6	3	53,659.297	8,206.530	49,798.293	264,249.031	-1,117.102
319	      N7	3	72,133.391	11,101.503	48,726.207	243,494.453	-192.546
320	      N8	3	33,580.648	3,092.826	45,156.312	218,249.500	-347.990
321	      N9	3	31,851.961	3,101.601	44,120.809	207,448.391	207.148
322	      N10	3	31,546.430	3,213.107	44,435.402	204,196.391	-296.887
323	      N11	3	71,274.570	6,158.604	2,458.845	2,963.225	9,411.557
324	      N12	3	68,446.703	5,575.958	2,493.053	3,026.186	6,915.474
325	      N13	3	66,963.734	4,921.876	2,200.939	1,694.632	3,529.392
326	      N14	3	66,758.711	4,959.579	2,551.720	2,319.287	5,230.491
327	      N15	3	70,806.820	5,196.049	2,530.402	2,513.037	5,112.403
328	      N16	3	70,552.883	5,998.912	2,481.567	2,952.785	7,400.289
329	      N17	3	74,459.969	5,728.028	2,688.982	3,085.034	5,113.866
330	      N18	3	74,479.609	5,704.250	2,660.991	3,048.031	6,308.457
331	      N19	3	81,266.273	6,715.592	2,549.018	3,575.798	8,588.446
332	      N20	3	80,699.258	6,250.088	2,971.287	3,526.604	6,160.200
333	      N21	3	77,448.305	5,369.400	2,578.220	3,057.741	3,727.836
334	      N22	3	84,384.367	6,178.434	2,866.761	3,431.733	5,385.492
335	      N23	3	97,935.414	6,111.598	2,942.153	4,231.333	4,484.259
336	      N24	3	95,077.461	7,363.328	3,042.103	4,017.862	6,662.692
337	      O1	3	80,874.125	5,310.097	1,970.632	2,605.099	2,533.689
338	      O2	3	39,205.176	2,483.637	1,014.875	600.329	-541.106
339	      O3	3	42,420.078	2,632.114	1,379.249	1,215.787	1,141.792
340	      O4	3	45,312.227	2,547.367	1,291.859	1,246.282	1,153.301
341	      O5	3	43,940.422	2,484.557	1,154.064	524.962	1,339.975
342	      O6	3	47,474.922	3,505.759	1,433.329	1,072.863	2,453.394
343	      O7	3	39,572.109	2,658.731	1,146.907	1,137.354	2,716.366
344	      O8	3	40,629.656	2,912.036	1,213.378	1,339.239	1,416.747
345	      O9	3	36,517.824	2,786.382	1,146.106	1,253.090	1,644.164
346	      O10	3	78,900.648	4,991.973	2,520.583	1,674.994	2,067.844
347	      O11	3	38,880.922	4,377.004	56,135.441	274,693.812	-1,517.103
348	      O12	3	37,784.457	3,680.362	51,309.773	246,667.000	-945.475
349	      O13	3	35,633.383	3,415.895	57,916.750	279,433.250	18.795
350	      O14	3	61,513.703	9,321.009	58,766.574	283,714.438	-3.203
351	      O15	3	52,941.980	8,031.360	53,336.746	260,704.406	-281.870
352	      O16	3	50,036.770	7,837.764	51,098.793	256,324.344	-1,033.609
353	      O17	3	59,109.578	5,959.672	49,262.723	252,303.875	-1,416.808
354	      O18	3	34,374.055	3,211.417	53,920.000	290,702.188	-984.188
355	      O19	3	31,428.760	3,522.662	49,432.574	278,024.969	-204.308
356	      O20	3	85,340.430	7,039.816	2,672.741	4,159.731	8,161.054
357	      O21	3	88,595.922	7,540.966	2,799.093	4,004.539	9,622.670
358	      O22	3	97,536.727	7,019.292	3,409.816	4,333.836	5,097.828
359	      O23	3	82,314.352	5,846.915	2,956.287	3,137.863	993.874
360	      O24	3	91,813.898	6,453.433	2,862.992	2,861.304	3,280.314
361	      P1	3	97,269.359	6,443.790	2,552.535	2,558.790	1,004.523
362	      P2	3	38,413.543	4,355.480	33,194.059	233,639.406	-1,690.573
363	      P3	3	42,000.195	4,226.934	33,114.262	217,283.875	-1,992.232
364	      P4	3	43,136.871	4,725.918	35,999.387	221,048.188	-852.246
365	      P5	3	55,425.480	8,580.743	36,026.855	211,970.703	-982.355
366	      P6	3	54,341.281	9,093.951	39,740.469	229,714.953	-1,636.108
367	      P7	3	77,205.781	11,414.980	39,656.465	216,985.641	-698.026
368	      P8	3	38,666.961	3,446.681	44,497.309	232,940.281	-1,369.154
369	      P9	3	30,606.588	2,811.808	38,139.137	193,316.891	-1,797.182
370	      P10	3	37,338.027	3,826.678	44,790.719	222,803.047	-1,473.796
371	      P11	3	72,208.883	6,147.711	2,885.797	3,473.125	8,078.528
372	      P12	3	80,559.133	6,825.415	2,777.063	3,766.872	10,774.030
373	      P13	3	82,066.023	6,662.618	3,065.865	4,008.229	7,492.335
374	      P14	3	72,815.039	6,181.194	2,885.468	4,027.407	6,990.497
375	      P15	3	77,682.719	6,244.837	2,791.258	3,621.706	6,435.509
376	      P16	3	65,353.031	4,597.587	2,309.542	2,732.542	1,374.473
377	      P17	3	77,797.961	5,318.464	2,924.865	2,825.621	1,860.523
378	      P18	3	80,531.359	5,563.381	2,402.970	2,920.606	2,634.693
379	      P19	3	80,290.648	5,741.708	2,479.583	2,993.945	4,062.530
380	      P20	3	97,932.648	7,649.628	3,095.522	4,666.933	7,529.973
381	      P21	3	101,677.938	7,783.496	3,583.137	4,298.668	7,097.931
382	      P22	3	99,449.125	7,977.305	3,097.774	3,900.160	8,651.563
383	      P23	3	110,010.562	7,456.524	3,359.200	3,654.049	2,326.746
384	      P24	3	92,113.781	6,147.158	2,981.411	4,059.342	2,581.452
1	      A1	4	72,269.430	4,239.160	1,760.854	1,289.065	-510.883
2	      A2	4	36,710.832	4,620.034	38,751.578	262,941.000	-3,719.245
3	      A3	4	44,885.273	5,237.739	43,029.102	274,419.312	-2,313.168
4	      A4	4	52,610.633	6,403.638	43,884.898	264,299.250	-2,686.955
5	      A5	4	74,856.375	13,636.567	45,345.488	260,846.406	-2,933.682
6	      A6	4	72,779.344	13,160.511	47,052.676	261,131.922	-2,595.533
7	      A7	4	70,266.469	11,757.311	48,915.746	258,331.469	-2,734.853
8	      A8	4	28,158.982	2,427.962	50,279.754	258,817.344	-4,868.690
9	      A9	4	32,534.613	2,930.937	55,141.715	273,029.906	-3,196.695
10	      A10	4	30,729.525	2,837.360	54,331.531	263,001.125	-3,426.861
11	      A11	4	31,588.732	2,874.398	45,243.258	222,821.828	-4,491.903
12	      A12	4	35,480.809	2,931.370	44,164.668	216,583.422	-5,554.241
13	      A13	4	37,869.730	3,295.773	46,091.324	227,482.375	-4,362.231
14	      A14	4	237,280.141	77,459.828	49,726.160	203,293.422	-2,424.606
15	      A15	4	56,529.949	8,560.745	41,821.793	209,229.188	-2,703.808
16	      A16	4	59,855.504	9,667.392	41,273.340	210,322.406	-3,793.538
17	      A17	4	31,772.379	2,784.496	40,372.453	210,121.906	-3,133.171
18	      A18	4	35,624.055	4,747.679	39,883.730	215,598.562	-3,567.284
19	      A19	4	37,036.641	4,925.719	37,708.938	211,121.156	-3,350.769
20	      A20	4	77,120.875	5,422.784	2,193.631	2,707.980	2,864.472
21	      A21	4	92,805.953	6,987.725	2,669.290	3,450.760	4,977.029
22	      A22	4	87,376.797	6,036.397	2,530.928	3,038.739	1,993.639
23	      A23	4	90,527.672	5,707.801	2,655.324	2,982.696	1,008.130
24	      A24	4	81,458.602	3,967.693	2,078.489	1,848.075	-1,928.450
25	      B1	4	71,745.375	4,948.922	1,700.045	1,894.351	2,657.417
26	      B2	4	33,802.184	3,636.044	42,535.543	277,479.438	-3,261.608
27	      B3	4	44,997.070	5,315.566	45,665.172	279,261.656	-1,516.027
28	      B4	4	43,706.914	4,777.773	48,034.027	279,044.656	-1,616.979
29	      B5	4	75,876.586	13,663.870	47,369.215	263,316.906	-1,614.383
30	      B6	4	80,890.203	13,379.028	49,608.031	260,308.625	-767.265
31	      B7	4	77,079.461	12,686.729	52,003.273	261,906.859	-875.469
32	      B8	4	34,156.645	3,567.952	53,748.652	263,393.406	-1,100.208
33	      B9	4	45,215.809	4,311.924	54,385.090	258,429.547	-682.140
34	      B10	4	40,173.352	4,057.742	55,283.406	258,517.344	-1,314.905
35	      B11	4	74,539.875	6,203.434	2,643.395	3,815.033	11,507.887
36	      B12	4	70,227.352	5,873.427	2,767.374	4,864.782	8,024.468
37	      B13	4	71,731.805	5,713.693	2,616.136	3,790.011	6,940.710
38	      B14	4	63,676.152	5,165.776	2,500.240	2,809.142	6,269.114
39	      B15	4	70,746.445	5,917.855	1,889.214	2,838.380	8,450.690
40	      B16	4	63,979.582	4,798.564	2,446.091	2,204.167	4,205.203
41	      B17	4	73,772.336	4,564.262	2,350.440	2,048.956	2,028.230
42	      B18	4	69,305.820	5,329.437	2,372.096	2,407.364	4,053.960
43	      B19	4	67,884.750	4,585.861	2,105.852	1,612.908	2,857.517
44	      B20	4	30,935.611	3,619.297	48,199.168	271,423.031	-520.198
45	      B21	4	38,064.883	4,592.873	44,873.742	264,846.750	-1,292.283
46	      B22	4	43,936.121	5,282.662	42,900.520	267,648.031	-1,919.516
47	      B23	4	83,485.688	6,381.221	2,509.308	3,673.714	10,479.715
48	      B24	4	96,722.445	7,482.934	2,708.890	4,188.258	9,262.400
49	      C1	4	70,253.883	5,208.244	1,940.145	2,162.521	2,365.543
50	      C2	4	39,851.570	5,571.766	43,287.711	272,155.281	-1,060.033
51	      C3	4	38,379.934	4,646.324	45,045.090	267,844.875	-1,281.042
52	      C4	4	44,934.469	5,437.961	43,806.992	243,118.781	-496.274
53	      C5	4	72,817.445	12,587.296	48,296.227	253,766.078	-954.662
54	      C6	4	72,972.703	12,439.255	53,542.992	272,597.844	-1,256.239
55	      C7	4	83,350.758	13,648.493	53,442.605	260,338.688	-1,108.988
56	      C8	4	32,114.586	2,807.315	54,052.367	255,415.375	-943.042
57	      C9	4	27,402.924	2,824.707	53,859.039	247,380.000	-607.022
58	      C10	4	32,070.135	3,249.469	57,438.234	257,182.641	-554.444
59	      C11	4	36,459.559	4,111.519	47,779.180	214,628.781	-624.989
60	      C12	4	78,809.906	8,551.477	46,743.570	208,590.828	-817.516
61	      C13	4	31,358.555	3,101.065	46,099.711	206,549.062	-697.589
62	      C14	4	62,355.469	8,447.699	46,725.008	210,282.219	-1,293.535
63	      C15	4	61,998.879	9,175.026	44,202.773	202,012.547	-812.132
64	      C16	4	72,460.680	10,136.867	43,794.957	204,534.094	-1,446.463
65	      C17	4	31,384.969	2,738.118	43,938.266	209,944.375	-282.352
66	      C18	4	30,824.160	2,730.635	41,726.734	207,063.938	-684.526
67	      C19	4	30,765.604	3,216.479	40,609.309	208,669.953	-1,018.265
68	      C20	4	51,851.438	8,106.059	48,885.840	265,050.562	-1,382.792
69	      C21	4	54,258.070	8,813.320	50,132.930	285,096.625	-563.811
70	      C22	4	192,305.328	16,390.895	47,613.219	269,965.031	-717.971
71	      C23	4	246,550.094	18,204.443	9,915.544	10,301.055	4,891.630
72	      C24	4	94,353.492	6,970.266	2,517.092	4,635.040	12,692.105
73	      D1	4	75,103.336	4,212.814	1,994.968	1,095.229	1,669.743
74	      D2	4	38,290.648	4,324.325	45,134.656	277,887.562	-1,712.083
75	      D3	4	40,737.863	5,411.945	47,108.250	269,931.781	-977.424
76	      D4	4	37,588.250	5,154.770	47,235.410	257,366.672	-1,345.250
77	      D5	4	69,000.508	11,665.188	48,477.395	250,448.078	-650.747
78	      D6	4	73,195.078	12,046.470	53,661.953	261,740.734	-351.508
79	      D7	4	75,066.859	12,380.945	55,452.543	260,888.547	-758.666
80	      D8	4	32,981.176	3,241.869	60,158.734	272,348.188	-318.814
81	      D9	4	30,866.316	3,037.392	57,913.930	255,434.922	158.469
82	      D10	4	36,015.543	3,742.965	60,449.910	261,358.953	-1,136.232
83	      D11	4	59,240.316	4,139.511	1,984.415	1,673.958	2,446.036
84	      D12	4	61,412.305	4,324.038	2,546.196	2,586.083	3,443.381
85	      D13	4	71,883.312	4,579.853	3,174.948	2,576.241	1,150.972
86	      D14	4	58,857.492	4,177.876	2,277.709	1,814.568	2,743.397
87	      D15	4	61,806.184	4,537.330	2,519.148	2,464.141	3,208.624
88	      D16	4	60,214.258	3,709.387	2,198.167	1,658.253	2,480.674
89	      D17	4	72,199.219	4,772.736	2,742.858	2,153.698	1,555.397
90	      D18	4	64,475.074	4,329.204	2,592.793	1,352.494	1,725.346
91	      D19	4	65,850.250	4,423.543	2,456.443	2,197.602	3,289.542
92	      D20	4	27,321.949	2,522.691	48,861.824	255,141.250	-823.574
93	      D21	4	33,466.426	3,069.565	50,715.660	279,249.688	-1,028.053
94	      D22	4	30,113.406	2,732.394	47,742.777	281,475.438	-626.595
95	      D23	4	80,150.695	5,643.062	2,636.698	3,027.156	4,813.772
96	      D24	4	90,875.812	5,859.146	2,781.168	2,540.427	1,976.241
97	      E1	4	86,295.820	5,695.053	2,861.747	2,303.174	4,363.935
98	      E2	4	46,114.062	5,908.996	46,754.867	276,942.594	-1,002.958
99	      E3	4	43,270.883	4,959.734	46,812.273	264,582.875	-936.601
100	      E4	4	42,278.812	5,239.812	49,195.520	261,868.219	-313.903
101	      E5	4	81,692.297	13,642.266	52,918.625	265,036.344	-337.187
102	      E6	4	82,856.547	13,407.808	57,621.457	274,328.719	-836.994
103	      E7	4	80,621.680	13,016.521	56,463.227	260,332.766	-634.442
104	      E8	4	36,382.301	3,651.186	58,696.707	260,816.125	-773.172
105	      E9	4	34,335.293	2,822.232	60,861.812	262,288.906	-1,386.279
106	      E10	4	32,539.309	3,132.237	60,170.949	255,270.609	-1,500.989
107	      E11	4	36,413.199	3,765.702	52,942.277	225,917.969	-791.124
108	      E12	4	33,132.055	3,793.750	53,468.145	226,013.578	-1,228.824
109	      E13	4	35,049.371	3,588.246	51,369.852	217,733.344	-905.125
110	      E14	4	62,410.273	8,639.003	53,637.641	228,197.188	-1,056.360
111	      E15	4	64,717.879	9,297.215	50,789.305	219,099.641	-1,292.419
112	      E16	4	65,883.922	9,520.207	52,534.094	230,879.812	-992.573
113	      E17	4	43,985.039	3,687.280	51,623.340	234,308.469	-1,165.651
114	      E18	4	31,602.744	2,442.723	47,419.570	223,464.062	-1,212.766
115	      E19	4	34,339.770	3,039.770	46,055.605	224,502.219	-707.024
116	      E20	4	75,799.352	4,970.560	2,558.972	2,477.406	1,707.306
117	      E21	4	76,908.078	5,187.869	2,584.676	2,795.403	3,020.722
118	      E22	4	70,668.906	4,742.582	2,120.320	1,984.080	1,202.724
119	      E23	4	87,977.875	6,607.671	2,757.960	3,397.971	4,793.245
120	      E24	4	92,067.914	5,371.749	2,857.566	3,294.944	3,375.693
121	      F1	4	92,948.602	5,767.675	2,886.341	1,990.263	979.221
122	      F2	4	49,923.914	5,733.400	54,343.684	318,159.031	212.573
123	      F3	4	38,930.359	4,534.036	50,634.906	282,208.031	-708.570
124	      F4	4	42,454.301	5,599.857	57,357.113	299,803.000	-1,275.236
125	      F5	4	83,053.703	13,628.290	55,762.773	275,681.719	-864.252
126	      F6	4	104,669.453	14,845.594	63,544.672	296,682.438	-2,300.961
127	      F7	4	86,747.031	13,239.288	61,733.812	277,951.438	-940.654
128	      F8	4	35,018.332	3,199.219	59,309.105	258,093.391	-1,175.626
129	      F9	4	37,165.062	3,692.492	60,610.281	255,208.812	-1,319.158
130	      F10	4	39,112.957	3,816.521	61,492.660	253,416.156	-898.510
131	      F11	4	71,337.828	4,979.740	2,706.542	2,387.139	3,158.404
132	      F12	4	53,623.027	3,611.280	1,575.752	1,655.041	2,414.473
133	      F13	4	60,898.641	4,199.061	2,235.238	2,574.562	3,483.382
134	      F14	4	65,289.211	4,093.607	2,381.591	1,678.106	1,368.352
135	      F15	4	92,504.328	6,316.031	3,926.911	3,850.726	4,283.893
136	      F16	4	61,269.289	4,311.145	2,503.819	2,528.807	2,997.780
137	      F17	4	63,829.164	4,332.757	2,469.037	2,808.148	1,967.359
138	      F18	4	67,544.453	4,324.157	2,303.005	2,500.910	774.324
139	      F19	4	100,622.453	6,412.473	4,102.856	3,703.974	1,694.094
140	      F20	4	71,738.398	4,326.728	1,466.495	2,141.557	1,763.113
141	      F21	4	80,674.625	6,081.216	2,793.764	3,686.231	4,086.748
142	      F22	4	86,917.508	7,745.535	3,061.122	4,376.573	8,250.439
143	      F23	4	93,108.375	6,115.014	2,999.775	3,278.142	3,070.941
144	      F24	4	97,815.570	7,087.875	3,152.223	4,112.508	6,713.354
145	      G1	4	86,023.297	5,849.623	2,706.205	2,033.036	3,050.307
146	      G2	4	48,854.652	6,068.864	45,373.816	263,084.719	-232.956
147	      G3	4	50,718.516	6,616.212	59,222.609	320,593.688	-946.200
148	      G4	4	48,581.449	5,756.998	52,484.168	267,985.500	-646.944
149	      G5	4	82,583.555	13,574.394	54,752.938	264,520.219	-1,451.577
150	      G6	4	76,998.977	12,159.037	58,151.035	268,371.406	-1,250.020
151	      G7	4	97,714.773	14,604.744	66,868.391	295,809.812	-1,817.672
152	      G8	4	37,191.828	3,645.866	66,045.672	284,154.438	-1,749.703
153	      G9	4	31,619.254	3,106.009	61,527.629	256,175.859	-1,722.744
154	      G10	4	38,619.488	3,944.349	64,820.453	264,321.812	-2,540.759
155	      G11	4	33,638.574	3,633.502	59,420.754	247,702.016	-1,407.772
156	      G12	4	33,140.602	3,647.180	58,960.324	244,183.781	-1,388.390
157	      G13	4	33,889.809	3,391.824	58,575.586	243,758.797	-2,580.533
158	      G14	4	51,209.879	6,907.756	60,182.891	250,335.844	-2,052.013
159	      G15	4	132,281.984	14,695.028	59,234.449	247,740.031	-1,859.363
160	      G16	4	66,089.812	8,697.774	57,433.152	248,637.031	-1,814.342
161	      G17	4	31,170.664	2,506.994	57,591.000	254,411.547	-1,330.606
162	      G18	4	34,966.863	3,059.508	58,635.680	270,734.875	-1,883.928
163	      G19	4	38,459.184	4,389.751	52,707.184	252,324.406	-1,291.555
164	      G20	4	71,507.648	4,650.059	2,626.266	2,276.882	879.123
165	      G21	4	73,089.641	5,148.350	2,338.945	2,818.860	4,152.325
166	      G22	4	94,520.508	8,965.782	3,531.835	5,800.375	13,461.187
167	      G23	4	88,284.492	6,571.967	2,911.716	3,560.511	6,806.505
168	      G24	4	96,357.430	7,314.380	3,135.566	3,941.713	6,983.730
169	      H1	4	86,594.594	5,455.118	2,674.029	1,838.595	1,769.677
170	      H2	4	43,239.117	5,182.706	47,978.395	277,735.625	-1,877.030
171	      H3	4	58,503.273	6,940.100	61,020.168	327,203.719	-924.223
172	      H4	4	41,814.367	4,621.332	50,143.184	256,779.062	-1,503.141
173	      H5	4	74,208.195	11,652.785	60,473.473	295,326.500	-2,237.243
174	      H6	4	92,986.328	14,678.781	66,379.398	306,270.969	-1,521.881
175	      H7	4	95,465.984	13,865.898	64,854.262	282,105.188	-1,556.292
176	      H8	4	46,207.973	4,618.306	61,957.754	262,823.281	-1,249.482
177	      H9	4	41,113.449	3,904.400	61,861.602	255,455.438	-1,221.980
178	      H10	4	42,881.316	4,940.180	62,657.086	253,407.359	5,467.431
179	      H11	4	65,135.203	4,361.336	2,036.513	2,066.284	1,552.211
180	      H12	4	59,875.836	4,073.206	2,378.008	1,890.577	2,499.315
181	      H13	4	62,170.191	4,206.148	2,294.906	1,663.405	676.297
182	      H14	4	61,611.320	4,148.402	2,214.889	2,590.610	1,992.180
183	      H15	4	66,303.227	4,445.019	1,896.286	2,449.460	2,347.585
184	      H16	4	64,840.254	4,389.244	2,197.001	2,505.182	2,392.059
185	      H17	4	89,651.461	5,472.943	3,538.836	3,397.464	1,023.868
186	      H18	4	70,149.055	4,783.631	2,816.694	2,607.914	2,294.058
187	      H19	4	78,043.000	5,116.521	2,800.927	2,917.952	1,898.752
188	      H20	4	71,449.992	4,677.288	2,580.394	2,620.312	662.751
189	      H21	4	79,264.109	5,515.107	2,542.295	3,265.742	3,421.485
190	      H22	4	71,513.008	4,684.859	2,320.779	2,739.271	2,031.025
191	      H23	4	91,126.055	7,422.666	2,841.078	4,632.597	9,876.133
192	      H24	4	107,859.344	6,392.323	3,056.767	3,176.354	3,984.761
193	      I1	4	68,270.992	4,726.939	1,773.914	1,236.287	1,510.436
194	      I2	4	42,109.488	5,371.423	46,251.633	268,824.250	-1,121.258
195	      I3	4	41,837.043	5,180.356	47,925.922	258,008.688	-1,824.063
196	      I4	4	44,970.730	5,726.451	57,285.215	294,634.062	-2,214.178
197	      I5	4	101,184.055	16,592.869	63,554.559	305,515.062	-1,739.265
198	      I6	4	86,482.523	13,024.136	55,477.594	256,747.484	-1,918.925
199	      I7	4	101,872.453	14,431.584	59,003.566	256,650.016	-1,250.119
200	      I8	4	38,068.145	3,694.564	58,950.496	252,302.812	-1,386.032
201	      I9	4	37,370.590	3,984.021	64,231.070	265,670.094	-1,352.715
202	      I10	4	35,646.129	3,436.279	62,423.543	253,095.078	-2,714.934
203	      I11	4	34,620.770	3,622.621	62,797.766	262,190.000	-805.531
204	      I12	4	33,003.973	3,931.424	60,078.371	250,606.344	-1,299.917
205	      I13	4	36,117.590	3,758.576	65,162.930	271,695.656	-3,078.126
206	      I14	4	55,183.223	7,019.166	60,089.875	249,353.797	-2,491.123
207	      I15	4	92,977.062	13,906.570	59,443.398	248,445.562	-2,067.157
208	      I16	4	61,109.289	8,097.136	59,506.121	256,582.328	-2,582.551
209	      I17	4	41,432.004	4,570.119	62,073.719	273,637.156	-2,041.697
210	      I18	4	34,345.121	3,443.043	58,855.133	269,861.312	-1,381.831
211	      I19	4	33,884.594	2,993.020	53,173.469	254,695.859	-2,060.816
212	      I20	4	73,157.953	4,688.302	2,418.948	2,416.889	414.436
213	      I21	4	74,544.539	4,986.690	2,671.369	2,884.656	1,932.251
214	      I22	4	81,505.656	5,155.021	2,708.690	2,625.056	1,683.866
215	      I23	4	83,621.477	6,584.538	2,583.183	3,632.585	4,633.996
216	      I24	4	90,413.484	6,480.521	3,069.240	3,516.191	5,117.811
217	      J1	4	75,883.562	5,067.826	2,064.455	1,560.663	2,240.963
218	      J2	4	46,143.602	6,319.735	47,934.152	276,308.312	-489.080
219	      J3	4	45,383.281	5,761.036	48,190.973	260,235.516	-1,492.688
220	      J4	4	56,716.766	7,254.036	58,956.637	299,017.281	-1,906.773
221	      J5	4	84,870.672	14,245.786	54,494.281	264,134.688	-1,199.091
222	      J6	4	85,697.492	13,998.392	58,806.367	269,453.000	-496.923
223	      J7	4	104,807.930	16,125.669	58,972.996	258,351.516	-843.070
224	      J8	4	38,914.594	3,886.548	59,266.215	251,905.391	-1,590.090
225	      J9	4	43,080.152	5,937.051	57,840.102	237,347.922	4,454.453
226	      J10	4	36,159.031	3,695.107	58,464.965	235,220.938	-1,458.103
227	      J11	4	66,154.430	4,435.676	2,599.526	1,990.137	2,058.564
228	      J12	4	60,293.523	4,184.908	2,387.693	1,678.569	1,909.703
229	      J13	4	60,040.801	3,694.420	1,909.126	1,676.145	498.550
230	      J14	4	62,548.465	3,953.904	2,522.263	1,949.751	491.617
231	      J15	4	67,742.789	3,908.712	2,558.538	2,178.823	-576.543
232	      J16	4	73,520.742	5,394.163	3,124.710	3,234.852	2,527.103
233	      J17	4	64,368.336	4,228.033	2,685.070	2,382.247	1,112.251
234	      J18	4	85,825.422	5,115.667	3,543.719	2,941.527	216.886
235	      J19	4	69,947.781	4,827.043	2,426.574	2,883.604	2,612.856
236	      J20	4	71,238.047	4,658.331	2,475.094	3,011.318	1,231.180
237	      J21	4	77,285.633	5,581.722	2,758.175	3,430.772	3,487.386
238	      J22	4	83,758.898	6,183.071	2,682.589	3,502.724	3,555.111
239	      J23	4	86,836.336	6,830.562	2,890.698	3,966.529	4,876.186
240	      J24	4	108,484.562	7,531.072	3,655.391	3,872.585	4,115.136
241	      K1	4	80,777.508	5,211.874	1,982.328	1,815.112	3,079.807
242	      K2	4	46,570.945	5,969.378	48,309.312	285,023.281	-355.736
243	      K3	4	38,688.336	4,771.218	50,856.738	281,817.625	-1,374.573
244	      K4	4	56,726.020	6,778.919	65,618.914	339,026.062	-1,395.638
245	      K5	4	87,272.094	14,869.167	54,321.281	267,663.500	-193.093
246	      K6	4	124,687.688	18,109.416	71,458.273	330,514.312	-662.537
247	      K7	4	100,702.141	15,633.884	70,460.000	317,869.812	-2,073.784
248	      K8	4	42,503.438	3,978.508	61,378.750	265,444.094	-652.563
249	      K9	4	28,076.621	2,715.285	61,044.320	261,825.922	-989.961
250	      K10	4	39,340.129	3,986.971	62,387.449	259,396.656	-846.857
251	      K11	4	47,925.594	5,077.486	58,006.281	245,195.453	-1,526.704
252	      K12	4	35,265.461	4,044.165	60,703.477	256,621.672	-754.424
253	      K13	4	32,847.168	3,283.925	58,226.520	246,700.047	-2,006.553
254	      K14	4	57,015.051	7,388.874	56,266.922	237,881.172	-1,459.737
255	      K15	4	60,187.348	7,794.960	57,466.758	246,088.391	-1,912.935
256	      K16	4	78,628.406	10,746.253	55,506.371	243,361.672	-715.447
257	      K17	4	31,790.076	3,080.355	54,409.695	242,898.578	-2,181.510
258	      K18	4	31,861.268	3,298.968	52,927.984	245,519.078	-1,979.616
259	      K19	4	42,794.211	4,115.454	53,229.215	257,023.188	-1,138.075
260	      K20	4	73,659.047	5,062.279	2,462.138	2,859.414	3,978.759
261	      K21	4	77,460.062	6,098.451	2,876.549	4,082.866	6,697.519
262	      K22	4	78,053.695	5,664.115	2,665.072	3,733.357	4,066.834
263	      K23	4	88,072.242	6,062.430	2,944.333	3,194.675	4,042.952
264	      K24	4	103,150.180	7,116.454	3,390.281	3,676.807	4,024.540
265	      L1	4	85,911.680	5,277.402	2,687.320	2,165.827	2,342.132
266	      L2	4	40,044.480	4,312.578	42,071.891	260,983.984	-1,248.301
267	      L3	4	37,556.199	4,138.227	39,904.184	230,203.188	-890.189
268	      L4	4	44,905.359	5,375.133	48,923.059	264,939.500	-306.045
269	      L5	4	83,819.516	12,568.964	54,387.500	282,614.656	-1,955.524
270	      L6	4	73,919.945	10,272.360	56,536.266	281,473.188	-709.679
271	      L7	4	69,069.992	10,336.999	48,074.832	225,936.672	-455.656
272	      L8	4	32,793.688	3,043.826	46,615.184	210,802.078	-944.820
273	      L9	4	33,912.301	4,484.593	43,377.059	190,110.969	-1,109.294
274	      L10	4	50,432.598	7,561.300	45,380.535	192,927.125	-1,463.283
275	      L11	4	57,782.340	4,155.194	1,977.468	1,400.345	2,046.680
276	      L12	4	65,751.281	5,146.839	2,445.440	2,470.551	6,433.283
277	      L13	4	62,062.074	5,054.410	2,143.683	2,408.969	6,059.808
278	      L14	4	66,205.430	6,042.039	2,601.865	3,286.266	9,442.171
279	      L15	4	65,272.641	4,416.148	2,319.745	2,108.642	2,173.472
280	      L16	4	72,614.594	6,202.656	3,041.950	3,576.440	8,163.753
281	      L17	4	89,302.453	7,871.458	3,623.479	4,761.771	9,161.158
282	      L18	4	78,509.906	6,652.874	3,055.633	4,126.925	10,183.802
283	      L19	4	72,852.359	5,851.875	2,945.263	3,281.764	6,303.676
284	      L20	4	84,743.531	6,658.647	2,915.175	4,038.677	5,732.776
285	      L21	4	83,131.734	6,658.372	3,049.365	4,002.716	8,297.501
286	      L22	4	85,302.711	6,725.449	2,914.942	4,221.229	7,747.406
287	      L23	4	87,119.336	6,574.121	2,784.343	4,065.622	6,461.896
288	      L24	4	100,800.617	7,154.487	3,085.151	3,744.464	5,666.944
289	      M1	4	81,010.195	4,965.502	2,445.254	2,046.065	2,025.835
290	      M2	4	39,541.965	5,277.668	43,390.379	265,396.000	-887.719
291	      M3	4	42,859.934	5,178.508	48,279.707	281,255.125	-819.458
292	      M4	4	67,642.570	8,193.062	48,747.543	263,201.781	-817.841
293	      M5	4	82,356.477	13,345.340	58,195.730	300,229.375	-1,310.438
294	      M6	4	146,645.969	17,850.201	60,327.559	290,696.719	-345.157
295	      M7	4	93,489.719	15,139.494	62,981.223	296,209.750	-653.084
296	      M8	4	41,566.336	3,999.175	62,247.176	282,192.031	-425.846
297	      M9	4	35,124.066	3,691.105	57,442.809	256,058.438	-500.987
298	      M10	4	35,806.164	3,696.176	58,796.066	255,518.031	-637.744
299	      M11	4	40,750.008	4,593.135	61,962.301	284,225.156	-699.724
300	      M12	4	30,278.584	3,464.951	59,675.953	272,016.406	-1,317.184
301	      M13	4	46,905.070	5,043.475	67,870.023	310,316.812	-1,114.832
302	      M14	4	51,363.348	7,117.044	62,783.938	285,516.938	-1,083.542
303	      M15	4	56,020.734	8,138.966	60,558.207	280,531.594	-1,390.315
304	      M16	4	50,017.289	7,170.962	60,488.418	286,704.406	-636.214
305	      M17	4	39,772.051	3,922.250	59,343.879	288,159.625	-1,201.435
306	      M18	4	47,167.672	4,134.464	56,516.645	282,983.625	-648.639
307	      M19	4	30,623.330	3,058.847	53,159.207	277,291.438	-1,050.072
308	      M20	4	80,163.992	6,730.765	2,872.062	3,622.926	8,328.864
309	      M21	4	77,807.227	5,658.494	3,028.398	3,853.182	3,673.367
310	      M22	4	84,721.562	6,140.491	2,946.892	3,515.115	3,956.903
311	      M23	4	88,262.430	6,241.042	2,952.591	3,824.127	6,013.946
312	      M24	4	99,097.500	6,795.547	2,917.098	3,309.521	5,887.518
313	      N1	4	80,196.992	4,784.293	2,327.713	2,373.641	2,886.198
314	      N2	4	35,901.523	3,667.684	38,435.688	251,303.109	-1,116.682
315	      N3	4	43,977.562	5,411.286	37,397.730	225,497.562	5.542
316	      N4	4	39,136.898	4,636.580	41,328.422	236,009.156	-196.473
317	      N5	4	61,836.387	9,656.004	42,338.105	231,769.031	-757.174
318	      N6	4	55,404.449	8,473.186	49,121.871	260,496.328	-1,137.976
319	      N7	4	73,939.719	11,573.259	48,153.609	240,710.016	-573.438
320	      N8	4	35,908.105	3,480.144	44,774.469	216,492.094	50.532
321	      N9	4	33,334.965	3,071.882	43,984.398	205,347.750	-247.773
322	      N10	4	31,541.047	2,941.818	44,371.156	202,639.000	-700.388
323	      N11	4	71,356.781	6,093.758	2,868.206	3,156.465	10,027.030
324	      N12	4	68,463.297	5,816.193	2,479.287	3,284.907	7,617.322
325	      N13	4	67,652.586	4,699.161	2,352.881	1,500.923	3,225.812
326	      N14	4	67,930.492	5,123.245	2,585.779	2,243.549	5,444.605
327	      N15	4	71,292.492	5,272.965	2,518.213	2,628.415	5,193.467
328	      N16	4	71,637.836	6,189.646	2,461.348	3,025.729	8,330.582
329	      N17	4	75,797.617	5,937.785	2,905.431	2,968.381	5,306.878
330	      N18	4	75,833.172	6,053.564	2,692.236	3,136.507	6,985.457
331	      N19	4	82,293.297	7,063.943	3,057.443	3,359.536	9,292.047
332	      N20	4	82,124.703	6,270.629	3,095.958	3,266.709	6,226.919
333	      N21	4	78,205.984	5,551.686	2,982.353	2,853.785	3,756.053
334	      N22	4	84,908.422	6,551.458	3,070.583	3,125.958	5,262.428
335	      N23	4	98,792.859	6,404.153	2,994.449	4,372.081	5,095.047
336	      N24	4	94,362.773	7,604.714	3,173.414	4,059.083	6,584.871
337	      O1	4	80,480.367	5,158.246	2,092.565	2,512.802	2,497.283
338	      O2	4	39,070.121	2,272.763	844.711	474.916	-193.105
339	      O3	4	41,368.441	2,418.239	1,259.812	746.168	1,779.079
340	      O4	4	44,806.016	2,314.880	1,106.752	1,143.068	1,689.086
341	      O5	4	42,411.855	2,229.878	1,036.307	709.297	1,835.772
342	      O6	4	47,592.242	3,348.226	1,438.247	963.815	2,965.153
343	      O7	4	39,553.625	2,435.162	980.242	1,180.131	3,096.384
344	      O8	4	40,216.223	2,504.711	1,233.734	1,375.848	1,670.685
345	      O9	4	36,560.625	2,334.669	1,250.400	1,201.257	1,723.042
346	      O10	4	79,922.008	4,968.560	2,230.466	1,403.932	2,091.700
347	      O11	4	39,225.578	4,517.858	55,148.945	270,333.688	-967.779
348	      O12	4	38,935.746	3,836.685	50,758.852	244,084.156	-640.325
349	      O13	4	33,671.504	3,265.878	57,030.508	274,726.375	433.038
350	      O14	4	64,248.059	9,627.396	57,991.863	279,968.969	-167.300
351	      O15	4	53,903.562	8,094.152	52,470.129	256,913.656	-17.933
352	      O16	4	52,424.324	8,065.535	50,461.605	252,851.656	-797.175
353	      O17	4	59,449.582	5,791.307	48,501.551	249,597.828	-704.656
354	      O18	4	34,157.953	3,163.953	53,589.262	287,317.844	-960.846
355	      O19	4	31,341.768	3,258.273	48,875.934	273,372.562	-499.277
356	      O20	4	86,869.867	7,079.128	2,673.186	4,198.088	8,412.746
357	      O21	4	88,869.586	7,544.520	2,916.923	3,947.603	9,956.603
358	      O22	4	97,665.688	6,942.392	3,325.514	3,984.606	5,372.187
359	      O23	4	84,502.453	5,483.363	2,625.198	3,072.373	1,273.099
360	      O24	4	91,598.906	6,366.422	2,767.166	2,555.035	3,670.047
361	      P1	4	95,926.203	5,721.252	2,490.032	2,389.125	1,679.579
362	      P2	4	38,189.707	4,778.062	32,555.822	229,958.156	-1,071.895
363	      P3	4	43,148.836	4,812.182	32,669.193	213,683.688	-2,108.489
364	      P4	4	43,705.398	4,757.607	35,601.895	217,385.312	-474.058
365	      P5	4	57,199.938	9,127.148	35,253.223	208,274.828	-1,227.163
366	      P6	4	55,630.426	9,343.300	39,454.996	226,607.172	-1,915.737
367	      P7	4	79,668.062	11,906.952	39,380.805	214,456.953	-697.525
368	      P8	4	38,846.180	3,630.587	44,652.320	230,925.719	-1,455.372
369	      P9	4	30,825.031	2,718.171	38,062.430	191,495.688	-1,335.921
370	      P10	4	36,344.527	3,560.066	44,339.223	221,214.000	-1,194.846
371	      P11	4	71,110.562	6,397.555	2,703.960	3,574.570	8,837.535
372	      P12	4	80,420.000	6,713.563	2,724.199	3,966.550	11,276.892
373	      P13	4	82,807.203	6,806.871	3,384.987	3,831.447	7,867.074
374	      P14	4	73,591.891	6,560.411	2,765.039	3,971.479	7,892.530
375	      P15	4	77,882.383	6,034.230	2,746.141	3,811.383	7,145.597
376	      P16	4	66,826.461	4,656.168	2,478.651	2,765.495	2,329.433
377	      P17	4	77,774.180	5,281.286	2,956.219	3,196.949	2,414.288
378	      P18	4	81,537.102	5,881.276	2,723.967	2,825.187	3,121.530
379	      P19	4	79,835.227	5,907.367	2,709.247	2,537.725	4,466.586
380	      P20	4	97,185.781	7,920.767	3,360.059	4,569.107	7,738.434
381	      P21	4	101,139.312	7,918.936	3,220.300	4,058.689	7,404.782
382	      P22	4	98,740.688	7,699.497	3,048.787	3,813.628	8,522.239
383	      P23	4	108,981.312	7,640.927	3,325.509	3,949.600	2,136.868
384	      P24	4	91,811.906	5,860.678	3,072.008	3,700.800	2,869.584
1	      A1	5	70,754.859	4,201.047	1,575.140	1,523.253	-40.814
2	      A2	5	35,751.293	4,612.713	38,428.004	260,698.484	-3,474.950
3	      A3	5	45,482.520	5,239.658	42,804.531	272,231.906	-2,591.170
4	      A4	5	51,939.785	6,447.494	43,588.828	262,097.125	-2,836.964
5	      A5	5	74,092.758	14,082.508	45,113.039	260,310.812	-2,342.592
6	      A6	5	72,337.016	13,665.291	47,203.348	260,425.984	-2,562.905
7	      A7	5	72,013.758	12,346.085	48,542.410	256,796.500	-3,053.958
8	      A8	5	27,219.953	2,814.212	50,066.699	257,858.734	-4,598.552
9	      A9	5	31,455.770	3,053.580	54,495.062	271,176.281	-3,459.933
10	      A10	5	30,048.312	2,988.354	54,239.781	262,601.031	-3,434.259
11	      A11	5	29,958.078	2,888.873	44,816.445	220,794.016	-4,345.135
12	      A12	5	34,790.852	3,033.663	43,808.492	214,680.203	-5,199.169
13	      A13	5	38,818.438	3,424.574	45,767.332	225,315.562	-4,735.752
14	      A14	5	235,581.578	76,982.633	49,326.723	201,668.109	-2,264.062
15	      A15	5	57,313.875	9,078.039	41,654.000	207,553.562	-3,052.544
16	      A16	5	61,587.719	9,603.507	41,073.625	209,153.922	-4,104.222
17	      A17	5	30,529.988	2,711.357	39,868.172	207,817.984	-3,566.084
18	      A18	5	34,493.066	5,316.273	39,562.086	214,817.922	-3,546.071
19	      A19	5	36,261.512	5,085.735	37,727.953	210,153.375	-2,687.077
20	      A20	5	76,864.688	6,138.346	2,355.783	2,625.714	3,429.391
21	      A21	5	91,502.594	7,242.616	2,749.291	3,457.727	5,464.922
22	      A22	5	86,636.078	6,518.075	2,810.012	3,495.411	2,299.096
23	      A23	5	90,603.555	6,102.872	2,613.493	3,307.950	2,035.799
24	      A24	5	80,999.188	4,512.454	2,138.364	2,228.656	-1,367.062
25	      B1	5	72,201.766	4,938.794	1,924.609	1,788.666	2,774.556
26	      B2	5	34,424.477	4,218.700	42,065.945	275,334.312	-3,270.221
27	      B3	5	43,778.617	5,501.959	45,450.227	276,586.406	-1,250.172
28	      B4	5	43,060.141	5,282.339	47,471.938	276,426.656	-1,829.274
29	      B5	5	76,810.805	14,416.464	47,110.375	262,142.219	-1,548.964
30	      B6	5	81,647.125	13,880.018	49,306.961	259,115.625	-1,112.230
31	      B7	5	79,702.289	12,804.011	51,338.359	260,619.703	-920.603
32	      B8	5	33,841.531	3,471.893	53,430.402	261,832.734	-1,254.837
33	      B9	5	46,396.492	4,551.273	54,038.848	257,434.891	-539.379
34	      B10	5	40,118.246	3,691.198	55,221.582	257,692.719	-1,701.592
35	      B11	5	74,808.000	6,483.582	2,623.174	4,019.687	12,086.870
36	      B12	5	70,598.273	6,139.433	3,072.423	4,739.864	8,583.315
37	      B13	5	72,054.047	5,963.604	2,359.072	3,898.449	8,123.027
38	      B14	5	65,060.461	5,162.630	2,387.692	2,997.359	6,610.651
39	      B15	5	70,887.539	5,900.212	2,093.200	2,981.688	9,073.202
40	      B16	5	63,424.594	5,051.423	2,379.558	2,300.394	4,510.337
41	      B17	5	74,380.117	4,490.818	2,295.935	2,155.812	2,059.044
42	      B18	5	70,847.570	5,357.340	2,514.501	2,684.700	5,128.716
43	      B19	5	68,520.836	4,695.865	2,011.658	1,815.011	2,849.696
44	      B20	5	31,386.963	3,287.094	47,178.656	266,479.812	-861.602
45	      B21	5	37,463.449	4,546.724	44,014.734	259,093.953	-1,222.660
46	      B22	5	42,830.328	5,088.447	42,155.480	262,554.312	-1,893.332
47	      B23	5	82,874.391	6,637.333	2,660.719	3,707.321	10,610.931
48	      B24	5	96,247.203	7,369.125	2,556.240	4,013.197	9,249.643
49	      C1	5	72,106.742	4,488.104	1,913.202	2,608.177	2,621.804
50	      C2	5	40,245.164	5,266.118	42,875.980	270,030.750	-1,155.828
51	      C3	5	39,033.090	4,910.709	45,053.898	266,307.500	-791.821
52	      C4	5	45,559.477	5,576.505	43,675.855	242,441.469	-717.109
53	      C5	5	74,408.359	12,674.803	47,945.582	252,260.734	-1,032.847
54	      C6	5	74,225.891	12,443.207	53,351.727	271,811.219	-1,039.010
55	      C7	5	84,557.211	13,970.028	53,505.754	259,644.797	-912.235
56	      C8	5	32,517.400	3,034.632	53,837.805	254,478.219	-778.328
57	      C9	5	29,617.066	2,617.900	53,698.188	246,917.750	-602.276
58	      C10	5	32,749.299	3,068.267	57,230.391	256,814.703	-495.909
59	      C11	5	35,868.195	4,013.680	47,376.148	212,883.344	-589.034
60	      C12	5	81,762.531	8,982.154	46,439.051	207,510.344	-813.776
61	      C13	5	31,494.037	3,104.906	45,418.242	203,619.844	-846.604
62	      C14	5	63,681.809	8,729.912	46,235.246	208,527.625	-1,085.982
63	      C15	5	62,055.363	9,416.558	44,502.699	200,999.297	-1,170.577
64	      C16	5	73,537.672	10,546.144	43,634.465	203,590.125	-1,225.056
65	      C17	5	32,893.273	2,588.759	43,302.750	208,223.234	-596.455
66	      C18	5	31,446.648	2,858.347	41,284.195	205,145.828	-548.887
67	      C19	5	31,298.289	3,068.795	40,360.492	206,957.984	-894.916
68	      C20	5	52,795.508	8,335.381	48,233.699	260,594.453	-1,156.601
69	      C21	5	53,929.637	8,740.380	49,207.250	279,224.750	-522.755
70	      C22	5	192,734.328	16,603.459	46,937.742	265,940.812	-411.580
71	      C23	5	248,004.062	18,538.732	10,027.239	10,412.763	4,633.224
72	      C24	5	95,894.359	7,304.463	2,420.104	4,692.938	12,744.947
73	      D1	5	75,156.883	4,756.718	1,753.062	1,418.956	1,815.697
74	      D2	5	38,663.332	4,567.192	44,876.320	276,334.469	-2,175.255
75	      D3	5	40,733.270	5,063.891	46,518.426	269,071.031	-1,103.075
76	      D4	5	37,211.480	4,967.577	47,141.277	255,949.312	-1,119.442
77	      D5	5	69,859.945	11,658.051	48,341.590	249,435.016	-932.751
78	      D6	5	73,786.828	12,070.329	52,991.820	260,258.625	-511.784
79	      D7	5	77,503.172	12,832.121	55,005.234	259,620.500	-934.921
80	      D8	5	33,277.359	3,244.752	59,031.074	267,908.344	-553.633
81	      D9	5	31,015.699	3,261.470	57,226.332	252,232.016	-378.258
82	      D10	5	36,456.609	4,061.491	60,140.121	260,491.594	-878.617
83	      D11	5	61,168.164	4,390.881	1,610.888	1,975.674	2,660.268
84	      D12	5	61,633.082	4,631.604	2,346.725	2,822.884	4,505.105
85	      D13	5	71,313.656	4,493.479	2,899.428	2,616.507	1,560.904
86	      D14	5	59,506.793	4,389.832	2,336.123	1,965.095	2,766.906
87	      D15	5	61,983.594	4,721.607	2,469.313	2,725.922	3,492.695
88	      D16	5	59,971.102	3,897.586	2,315.387	1,630.071	2,298.505
89	      D17	5	72,978.383	4,524.772	2,644.116	2,403.681	1,441.770
90	      D18	5	65,838.164	4,253.405	2,469.925	1,752.782	1,728.684
91	      D19	5	66,788.516	4,688.817	2,207.793	2,117.475	3,651.595
92	      D20	5	26,732.086	2,581.113	47,902.230	250,768.438	-574.288
93	      D21	5	32,558.486	3,481.418	49,636.441	275,004.312	-1,372.851
94	      D22	5	29,705.725	2,935.297	46,934.191	275,231.125	-739.949
95	      D23	5	79,971.922	6,500.684	2,566.862	3,167.568	5,421.113
96	      D24	5	89,680.633	6,038.426	2,536.297	2,894.824	2,270.675
97	      E1	5	88,023.328	5,415.442	2,666.345	2,371.269	4,558.813
98	      E2	5	45,922.684	6,011.936	46,595.289	275,556.375	-1,214.611
99	      E3	5	42,460.230	5,020.774	46,715.234	262,949.000	-985.901
100	      E4	5	42,627.570	5,272.357	48,874.840	260,970.875	-396.891
101	      E5	5	82,816.336	13,756.824	52,481.262	264,381.406	-1,013.326
102	      E6	5	84,222.719	13,659.702	57,062.617	272,728.438	-563.364
103	      E7	5	80,921.289	12,786.050	56,338.883	259,829.875	-848.900
104	      E8	5	35,130.980	3,760.875	58,458.023	259,971.031	-924.853
105	      E9	5	34,980.164	3,355.311	60,853.367	261,499.781	-1,451.425
106	      E10	5	32,583.424	3,223.564	59,908.270	254,791.547	-1,512.218
107	      E11	5	35,770.062	3,578.289	52,513.488	224,499.094	-622.544
108	      E12	5	34,070.176	3,621.579	53,098.543	223,783.656	-1,193.565
109	      E13	5	33,673.543	3,632.693	51,137.973	216,219.000	-790.685
110	      E14	5	64,525.414	8,762.445	53,447.465	227,545.594	-998.476
111	      E15	5	63,904.715	9,032.165	50,614.242	218,157.969	-1,477.133
112	      E16	5	67,386.352	9,437.521	52,265.168	229,536.062	-1,154.854
113	      E17	5	43,068.512	3,798.971	51,004.145	231,117.609	-760.854
114	      E18	5	31,487.191	2,831.475	47,013.633	222,546.891	-1,422.536
115	      E19	5	34,354.277	2,929.435	45,843.133	223,162.828	-664.039
116	      E20	5	77,494.906	5,063.944	2,744.842	2,759.009	1,929.925
117	      E21	5	77,411.750	5,382.436	2,746.419	2,941.980	3,515.644
118	      E22	5	72,744.438	4,582.657	2,035.091	2,067.628	1,821.759
119	      E23	5	88,567.188	6,678.854	2,977.275	3,478.848	5,429.993
120	      E24	5	92,126.680	5,473.101	2,650.985	2,920.563	3,484.849
121	      F1	5	95,543.602	5,697.537	2,797.170	2,145.146	1,184.113
122	      F2	5	51,297.746	5,677.733	54,220.449	314,341.562	479.564
123	      F3	5	39,176.238	4,673.150	49,870.613	276,935.406	-752.626
124	      F4	5	42,857.516	5,242.482	57,237.102	299,331.188	-925.973
125	      F5	5	84,335.055	13,738.667	55,956.500	274,696.125	-1,118.619
126	      F6	5	107,895.992	15,123.357	63,066.828	294,284.406	-1,749.297
127	      F7	5	87,673.484	13,392.089	61,566.762	277,265.250	-1,388.011
128	      F8	5	35,288.965	3,233.614	59,427.691	257,795.312	-1,590.424
129	      F9	5	36,786.719	3,474.579	60,602.336	254,394.734	-1,292.983
130	      F10	5	39,416.543	3,780.625	61,445.316	253,717.141	-824.182
131	      F11	5	71,653.453	4,937.949	2,978.773	2,320.215	3,099.452
132	      F12	5	54,032.062	3,396.309	1,466.305	1,828.757	2,630.474
133	      F13	5	60,636.527	4,166.528	2,264.273	2,577.603	4,497.062
134	      F14	5	64,603.512	4,152.911	2,286.402	1,844.838	1,406.713
135	      F15	5	94,981.570	6,555.014	4,077.555	3,998.725	4,154.668
136	      F16	5	63,189.656	4,442.993	2,588.930	2,619.761	3,351.541
137	      F17	5	65,456.484	4,372.095	2,350.226	2,855.805	1,982.091
138	      F18	5	68,476.703	4,235.402	2,327.879	2,270.493	1,054.981
139	      F19	5	100,732.297	6,573.618	4,298.088	3,983.652	1,946.138
140	      F20	5	72,306.969	4,272.818	1,600.355	2,119.216	1,939.286
141	      F21	5	81,533.438	6,168.864	2,787.721	3,864.157	4,453.780
142	      F22	5	88,499.086	7,509.149	3,254.159	4,441.304	9,247.227
143	      F23	5	92,720.805	6,181.784	3,092.136	3,463.281	3,233.621
144	      F24	5	99,372.492	7,430.166	3,236.636	4,448.279	7,174.851
145	      G1	5	87,394.367	6,063.213	2,809.927	1,980.748	3,692.429
146	      G2	5	49,429.273	5,768.689	45,086.297	260,606.766	-1,013.497
147	      G3	5	52,240.070	6,706.250	58,704.352	319,017.656	-1,285.367
148	      G4	5	49,023.246	5,734.613	51,775.383	264,932.156	-580.872
149	      G5	5	84,115.672	13,938.310	54,757.762	263,992.719	-1,398.828
150	      G6	5	79,464.055	12,417.948	57,746.223	266,643.125	-1,254.845
151	      G7	5	98,790.641	14,839.173	66,998.172	294,885.875	-1,692.958
152	      G8	5	38,934.660	3,347.546	66,160.141	283,362.938	-2,242.202
153	      G9	5	32,861.559	3,133.338	61,531.227	256,412.391	-1,572.192
154	      G10	5	38,140.500	4,020.290	64,762.703	263,775.812	-2,169.206
155	      G11	5	33,702.266	3,571.476	58,742.180	245,770.984	-1,305.700
156	      G12	5	34,017.543	3,601.822	58,531.055	242,130.594	-1,697.275
157	      G13	5	34,685.371	3,350.528	58,462.266	242,139.797	-1,872.340
158	      G14	5	52,601.254	7,116.932	59,683.559	247,924.078	-1,748.110
159	      G15	5	133,441.469	15,143.286	58,870.812	246,586.359	-1,278.341
160	      G16	5	66,883.750	8,363.438	57,279.039	248,123.734	-1,848.309
161	      G17	5	30,721.373	2,855.209	57,289.082	251,800.859	-1,570.003
162	      G18	5	34,993.555	3,036.497	58,363.461	267,991.625	-1,690.346
163	      G19	5	39,187.191	4,280.692	52,678.906	249,946.359	-1,138.522
164	      G20	5	74,468.992	4,701.646	2,431.774	2,437.208	688.937
165	      G21	5	74,281.430	5,468.837	2,624.107	2,604.222	4,462.106
166	      G22	5	96,142.109	8,956.083	3,411.416	5,566.844	14,334.063
167	      G23	5	89,567.680	6,616.475	2,990.375	3,843.337	7,503.914
168	      G24	5	96,523.086	7,528.892	2,925.049	4,080.425	7,252.800
169	      H1	5	87,703.039	5,409.155	2,705.179	1,521.420	2,152.657
170	      H2	5	42,763.293	5,118.062	47,388.953	275,316.219	-1,516.010
171	      H3	5	59,575.926	6,950.771	60,136.711	321,871.312	-1,064.460
172	      H4	5	40,428.883	4,861.929	49,871.418	255,728.484	-1,045.272
173	      H5	5	76,629.016	12,787.053	59,617.551	290,743.562	-1,704.697
174	      H6	5	94,162.961	14,772.955	66,237.742	304,983.688	-2,027.916
175	      H7	5	96,817.195	14,533.692	64,293.707	281,142.344	-1,439.690
176	      H8	5	45,970.457	4,889.586	61,843.707	261,777.031	-924.842
177	      H9	5	41,511.480	4,122.073	61,473.773	254,049.031	-1,463.089
178	      H10	5	40,781.336	4,841.784	62,433.402	252,107.750	4,078.127
179	      H11	5	63,806.648	4,188.211	2,093.181	1,997.316	1,546.456
180	      H12	5	60,513.488	4,158.072	2,469.530	2,075.438	2,389.605
181	      H13	5	63,177.590	3,914.162	2,466.627	1,883.200	1,338.554
182	      H14	5	61,299.316	4,427.954	2,212.067	2,275.832	1,720.452
183	      H15	5	65,469.469	4,695.932	2,280.314	2,407.026	2,339.341
184	      H16	5	64,517.480	4,643.927	2,171.670	2,848.562	2,374.317
185	      H17	5	88,374.727	6,150.387	3,341.880	3,352.029	1,153.380
186	      H18	5	70,486.891	5,025.726	2,919.699	2,511.667	2,458.357
187	      H19	5	78,422.180	5,507.101	2,802.204	3,165.722	2,146.160
188	      H20	5	72,756.672	4,645.921	2,727.642	2,533.299	1,190.873
189	      H21	5	79,500.156	5,554.001	2,700.136	3,217.390	3,829.021
190	      H22	5	72,370.719	4,903.131	2,369.314	2,747.171	2,229.088
191	      H23	5	91,598.961	7,258.333	2,850.073	4,745.651	10,363.723
192	      H24	5	107,088.844	7,124.200	3,337.607	2,834.154	3,964.925
193	      I1	5	69,470.406	4,552.819	1,843.084	1,572.754	1,858.533
194	      I2	5	41,881.594	5,250.004	46,065.039	267,244.312	-1,268.405
195	      I3	5	42,014.863	5,044.987	47,433.941	255,667.578	-1,528.592
196	      I4	5	45,534.383	5,629.484	57,272.484	292,913.500	-2,363.905
197	      I5	5	101,749.406	16,463.656	63,383.289	304,688.188	-1,613.432
198	      I6	5	86,973.062	13,124.925	55,594.816	255,431.812	-1,853.552
199	      I7	5	101,578.414	14,674.950	58,850.844	255,734.188	-1,346.360
200	      I8	5	38,273.602	3,821.633	58,826.289	250,905.469	-1,437.984
201	      I9	5	37,313.070	3,671.051	64,083.277	264,830.125	-1,162.582
202	      I10	5	36,377.098	3,390.562	61,910.504	252,275.016	-2,354.912
203	      I11	5	34,676.195	4,089.891	61,687.352	258,775.922	-463.605
204	      I12	5	33,316.852	3,777.607	59,736.719	248,302.688	-1,114.728
205	      I13	5	36,403.230	3,573.060	64,198.562	268,040.469	-2,820.934
206	      I14	5	57,719.707	7,384.452	59,379.613	245,959.703	-2,293.956
207	      I15	5	94,971.320	14,183.601	58,501.539	244,561.672	-1,903.896
208	      I16	5	61,987.402	8,379.139	58,735.691	255,163.891	-2,735.061
209	      I17	5	41,255.059	4,122.474	61,307.035	270,342.469	-2,131.410
210	      I18	5	34,179.352	3,422.317	57,844.754	266,670.844	-1,454.330
211	      I19	5	33,528.477	3,006.188	53,070.879	252,538.656	-1,826.785
212	      I20	5	73,244.844	4,637.571	2,336.189	2,266.317	910.097
213	      I21	5	75,337.500	5,138.366	2,827.027	2,916.107	1,887.256
214	      I22	5	81,952.680	4,897.162	2,777.661	2,793.931	1,468.631
215	      I23	5	84,415.180	6,487.728	2,533.445	3,706.287	5,398.050
216	      I24	5	91,329.844	6,730.454	2,702.794	3,323.542	5,117.145
217	      J1	5	76,838.375	4,914.805	2,180.545	1,695.902	2,472.692
218	      J2	5	47,144.945	6,166.227	47,771.074	274,014.281	-599.638
219	      J3	5	46,230.680	5,563.755	47,987.371	259,154.609	-1,293.401
220	      J4	5	55,360.754	7,218.052	58,760.996	298,224.156	-1,513.535
221	      J5	5	86,342.359	14,149.812	54,418.113	263,836.688	-1,294.445
222	      J6	5	86,138.016	13,984.061	58,232.730	268,945.281	-269.311
223	      J7	5	105,371.086	16,173.297	59,029.137	257,725.391	-1,160.438
224	      J8	5	38,917.977	3,677.292	58,386.340	248,214.141	-1,808.849
225	      J9	5	43,558.137	5,933.377	57,235.926	236,003.609	4,702.298
226	      J10	5	35,847.148	3,844.883	58,119.961	235,106.047	-1,096.163
227	      J11	5	65,365.875	4,297.164	2,393.426	1,775.205	2,258.560
228	      J12	5	60,704.121	3,805.178	1,980.585	1,678.292	1,674.360
229	      J13	5	60,234.531	3,874.644	1,983.988	1,594.014	571.079
230	      J14	5	62,169.938	3,921.240	2,396.879	2,274.067	486.332
231	      J15	5	68,009.188	4,003.935	2,695.801	2,253.316	-571.338
232	      J16	5	73,574.664	5,385.333	3,026.228	3,393.446	2,465.877
233	      J17	5	64,958.324	4,298.337	2,281.009	2,441.400	1,032.205
234	      J18	5	85,787.773	5,309.174	3,187.785	3,022.447	551.107
235	      J19	5	69,176.703	4,957.711	2,470.208	2,802.467	2,715.609
236	      J20	5	71,782.594	4,795.019	2,426.840	3,035.916	1,432.834
237	      J21	5	79,153.328	5,410.051	2,830.825	3,689.737	4,441.088
238	      J22	5	84,784.969	6,227.260	2,832.226	3,585.703	3,836.254
239	      J23	5	86,317.812	6,274.521	2,967.846	4,006.957	5,405.933
240	      J24	5	109,036.734	7,439.243	3,588.738	3,884.347	4,835.082
241	      K1	5	81,755.508	5,430.288	2,033.432	2,056.425	3,074.178
242	      K2	5	46,841.223	6,431.209	48,161.938	283,064.500	-742.853
243	      K3	5	39,593.121	5,221.215	50,611.652	280,008.625	-1,477.016
244	      K4	5	58,841.016	6,405.426	64,091.270	331,738.719	-1,309.061
245	      K5	5	89,092.156	15,330.472	54,238.434	266,161.219	-427.347
246	      K6	5	127,229.742	19,062.402	71,032.898	329,062.719	-727.794
247	      K7	5	103,887.820	16,189.188	70,238.312	317,340.375	-1,891.105
248	      K8	5	42,163.766	4,113.303	60,775.055	264,442.125	-735.695
249	      K9	5	26,659.963	3,120.207	61,224.816	261,865.516	-893.691
250	      K10	5	39,639.422	4,101.964	62,057.910	259,377.031	-1,697.080
251	      K11	5	47,389.492	5,235.706	57,390.672	244,740.312	-1,335.950
252	      K12	5	36,157.852	4,045.001	60,092.344	254,361.078	-184.301
253	      K13	5	32,797.098	3,271.670	57,705.984	245,638.422	-2,506.292
254	      K14	5	59,509.004	7,707.126	55,474.941	234,471.109	-1,923.106
255	      K15	5	61,583.328	8,402.374	56,578.957	242,843.656	-2,247.196
256	      K16	5	79,937.609	10,914.684	54,928.172	241,982.016	-1,369.356
257	      K17	5	30,905.859	2,977.681	53,777.137	241,328.750	-1,838.500
258	      K18	5	33,549.684	3,165.754	52,486.023	244,238.375	-2,088.135
259	      K19	5	44,751.172	4,009.174	52,614.961	255,791.484	-1,538.746
260	      K20	5	74,027.836	5,344.073	2,309.764	3,152.762	4,301.812
261	      K21	5	78,479.516	6,388.039	2,875.675	4,407.667	7,010.993
262	      K22	5	79,032.180	5,803.359	2,673.574	4,081.005	4,006.354
263	      K23	5	89,512.555	6,132.192	2,911.499	3,558.827	3,653.974
264	      K24	5	103,756.430	7,415.525	3,256.187	3,592.365	4,125.770
265	      L1	5	87,598.898	5,827.713	2,290.895	2,243.060	1,949.286
266	      L2	5	40,878.285	4,647.794	41,051.387	257,289.219	-1,402.686
267	      L3	5	37,786.133	4,346.292	39,364.352	226,666.750	-1,109.015
268	      L4	5	44,794.516	5,676.692	48,428.254	263,385.719	-721.846
269	      L5	5	84,662.992	12,902.193	54,028.355	280,359.625	-2,175.034
270	      L6	5	74,066.070	10,630.026	55,773.742	277,142.688	-1,084.396
271	      L7	5	70,565.312	10,608.925	47,532.781	224,447.188	-591.295
272	      L8	5	33,421.098	2,989.886	45,658.719	209,718.078	-1,223.892
273	      L9	5	34,944.008	4,441.502	43,153.469	189,732.531	-1,656.204
274	      L10	5	50,654.094	7,853.211	45,024.051	191,738.812	-1,805.920
275	      L11	5	58,011.430	4,129.860	1,671.597	1,497.508	1,569.840
276	      L12	5	66,700.203	5,505.058	2,422.176	2,619.789	6,578.747
277	      L13	5	64,233.094	5,549.359	2,106.162	2,714.577	6,544.513
278	      L14	5	67,664.711	6,169.638	2,603.309	3,602.849	10,314.731
279	      L15	5	65,708.016	4,457.331	2,073.016	1,889.173	2,673.384
280	      L16	5	73,314.461	6,480.620	2,724.420	3,967.512	8,843.499
281	      L17	5	90,456.125	7,535.731	3,563.330	4,715.580	10,053.606
282	      L18	5	78,502.984	6,405.314	2,678.779	4,065.102	9,640.199
283	      L19	5	71,896.164	5,576.101	2,907.622	3,062.143	4,767.830
284	      L20	5	87,237.125	6,603.023	2,836.398	4,194.923	5,834.619
285	      L21	5	83,221.789	7,012.695	2,733.355	4,461.348	8,306.594
286	      L22	5	85,655.969	6,821.654	2,907.496	4,108.705	8,033.439
287	      L23	5	88,771.492	6,849.912	2,599.190	4,076.136	6,682.879
288	      L24	5	100,608.836	7,129.783	2,842.260	3,934.518	5,447.016
289	      M1	5	81,613.898	5,170.010	2,402.816	2,015.773	2,070.781
290	      M2	5	40,464.078	5,175.605	42,824.621	263,008.938	-577.103
291	      M3	5	43,388.211	4,911.417	48,192.750	278,431.156	-1,186.391
292	      M4	5	69,747.430	7,712.079	48,407.605	261,120.422	-818.984
293	      M5	5	86,268.180	14,008.747	57,342.207	295,693.156	-1,176.474
294	      M6	5	147,151.219	17,642.189	59,884.934	287,817.281	-214.633
295	      M7	5	98,085.445	15,762.320	62,710.289	295,184.562	-1,268.461
296	      M8	5	41,508.090	3,982.484	62,076.617	280,693.125	-460.322
297	      M9	5	36,510.844	3,653.816	57,475.555	254,842.719	-485.054
298	      M10	5	35,544.973	3,599.106	58,575.355	254,556.578	-256.925
299	      M11	5	40,249.781	4,514.086	61,750.621	280,526.938	-1,052.662
300	      M12	5	30,289.287	3,468.325	59,223.992	268,921.750	-1,109.010
301	      M13	5	49,934.992	5,405.622	67,349.812	306,940.344	-1,177.582
302	      M14	5	53,058.875	7,506.035	61,780.172	281,527.031	-982.413
303	      M15	5	57,295.012	8,611.854	60,495.117	277,556.562	-1,697.544
304	      M16	5	51,793.387	7,332.535	59,764.992	283,258.531	-1,097.527
305	      M17	5	39,938.598	3,811.801	58,537.145	284,405.656	-1,178.007
306	      M18	5	48,348.812	4,116.828	56,015.902	280,401.750	-424.393
307	      M19	5	30,581.385	2,889.627	52,803.930	275,470.719	-630.616
308	      M20	5	80,645.641	6,298.151	2,909.227	3,684.335	8,304.081
309	      M21	5	78,313.680	5,511.705	3,041.052	3,576.101	4,057.131
310	      M22	5	85,511.641	6,089.617	3,052.094	3,518.619	4,225.220
311	      M23	5	89,706.680	6,230.203	3,100.867	3,863.277	5,987.036
312	      M24	5	99,704.859	7,110.619	3,252.757	3,281.928	5,883.553
313	      N1	5	80,653.172	5,578.332	2,596.121	2,474.660	3,480.228
314	      N2	5	36,540.613	3,596.533	37,494.227	247,519.984	-1,116.682
315	      N3	5	43,647.293	5,703.386	36,940.398	221,996.266	-41.610
316	      N4	5	39,735.977	4,541.575	40,906.215	234,283.375	-182.656
317	      N5	5	64,323.867	10,283.237	41,807.152	229,131.562	-580.213
318	      N6	5	57,595.387	8,940.069	48,612.961	257,234.109	-907.022
319	      N7	5	74,558.766	11,914.875	47,860.328	239,519.984	-362.496
320	      N8	5	35,127.301	3,522.037	44,423.246	215,399.984	-222.694
321	      N9	5	31,757.926	3,195.197	43,625.820	204,009.328	-410.440
322	      N10	5	32,434.785	3,314.277	44,152.949	201,982.609	-724.285
323	      N11	5	72,387.453	6,157.365	2,847.195	3,244.640	10,364.311
324	      N12	5	69,185.906	5,500.682	2,509.706	3,062.235	7,705.764
325	      N13	5	67,643.938	4,838.050	2,288.196	1,801.901	3,638.168
326	      N14	5	68,024.812	4,931.178	2,599.649	2,024.849	5,631.259
327	      N15	5	71,745.766	5,578.969	2,608.410	2,830.831	4,919.882
328	      N16	5	72,501.602	5,856.985	2,710.220	3,370.126	9,034.277
329	      N17	5	75,856.492	6,002.488	3,070.410	3,322.716	5,526.443
330	      N18	5	77,406.211	6,216.100	2,456.025	3,403.065	7,060.649
331	      N19	5	83,929.070	6,959.954	2,732.481	3,889.412	10,047.979
332	      N20	5	82,505.977	6,186.619	2,779.742	3,674.108	6,418.779
333	      N21	5	77,664.367	5,364.514	2,861.742	3,209.340	3,453.789
334	      N22	5	84,799.852	6,531.177	3,157.954	3,399.783	5,808.881
335	      N23	5	96,549.336	6,609.227	3,094.883	4,318.416	4,650.491
336	      N24	5	94,486.797	7,500.494	3,156.288	4,064.827	6,677.588
337	      O1	5	81,835.906	5,307.773	2,042.145	2,660.660	2,575.902
338	      O2	5	39,474.992	2,127.497	952.502	920.723	-366.228
339	      O3	5	43,227.434	2,429.616	1,233.742	944.340	1,497.661
340	      O4	5	44,479.758	2,675.533	1,289.823	1,182.282	1,803.777
341	      O5	5	41,830.305	2,601.606	1,257.203	584.361	2,164.015
342	      O6	5	46,807.426	3,165.512	1,410.056	813.277	2,549.087
343	      O7	5	38,958.113	2,550.647	1,052.579	874.226	3,033.015
344	      O8	5	39,617.117	2,572.442	1,267.992	1,230.179	1,735.139
345	      O9	5	37,033.074	2,476.368	1,313.895	1,293.806	1,887.329
346	      O10	5	78,206.891	4,953.975	2,493.316	1,463.347	1,875.240
347	      O11	5	39,717.871	4,196.452	54,417.047	266,130.062	-1,340.058
348	      O12	5	38,649.051	3,995.311	50,511.422	243,089.703	-1,128.447
349	      O13	5	34,193.723	3,244.486	55,934.758	270,766.938	-133.271
350	      O14	5	65,175.168	10,293.233	57,715.941	278,343.844	254.280
351	      O15	5	55,849.516	8,466.080	52,190.902	254,206.672	-491.628
352	      O16	5	55,806.414	8,654.437	50,026.527	250,210.172	-874.008
353	      O17	5	58,583.164	6,088.679	48,207.578	247,293.531	-1,067.285
354	      O18	5	34,834.613	3,085.318	53,089.297	284,282.688	-978.783
355	      O19	5	31,531.029	3,385.081	48,377.418	269,610.000	-654.207
356	      O20	5	87,337.109	7,013.672	2,829.126	4,023.441	8,979.951
357	      O21	5	87,646.242	7,515.632	2,834.274	4,169.154	9,447.431
358	      O22	5	97,444.617	7,359.717	3,714.117	4,235.943	5,219.133
359	      O23	5	84,562.383	5,340.822	3,004.594	3,010.559	993.807
360	      O24	5	92,556.898	6,326.795	3,040.326	2,877.630	3,525.448
361	      P1	5	95,581.938	5,828.405	2,823.243	2,787.252	1,868.064
362	      P2	5	39,549.223	4,931.043	32,464.539	227,779.734	-1,518.224
363	      P3	5	42,636.730	4,935.523	32,434.924	212,058.562	-2,315.593
364	      P4	5	44,280.664	5,085.295	35,174.414	214,595.844	-542.208
365	      P5	5	60,416.941	10,293.958	34,676.941	204,306.188	-1,030.118
366	      P6	5	57,863.188	9,725.077	39,069.340	222,997.953	-1,771.219
367	      P7	5	80,578.195	12,450.615	39,243.031	211,991.328	-786.534
368	      P8	5	38,045.145	3,571.780	44,243.520	230,355.281	-1,358.335
369	      P9	5	30,636.695	2,764.913	38,151.594	190,823.156	-1,278.942
370	      P10	5	37,617.176	3,977.501	44,522.543	219,469.891	-1,622.307
371	      P11	5	72,886.805	5,910.946	3,115.492	3,765.943	8,945.971
372	      P12	5	80,902.289	6,474.573	2,857.799	4,069.668	10,577.755
373	      P13	5	82,881.102	6,617.247	3,536.551	4,089.603	8,081.966
374	      P14	5	74,275.938	6,502.594	3,069.752	4,311.993	8,435.562
375	      P15	5	77,982.172	6,289.312	2,900.736	3,738.691	7,289.956
376	      P16	5	67,721.594	4,844.160	2,563.189	2,992.930	2,877.781
377	      P17	5	79,197.836	5,647.535	2,756.930	3,299.627	2,656.571
378	      P18	5	82,809.000	5,697.929	2,736.888	2,952.809	3,425.722
379	      P19	5	81,607.836	6,185.376	2,727.902	2,760.477	5,069.837
380	      P20	5	97,809.688	7,823.885	3,314.858	4,802.032	7,994.419
381	      P21	5	101,429.812	7,649.417	3,702.187	4,128.166	7,470.195
382	      P22	5	98,829.438	7,660.645	3,283.393	3,743.478	8,497.887
383	      P23	5	108,967.133	7,385.068	3,688.644	3,773.291	2,301.294
384	      P24	5	91,373.570	6,322.752	3,222.393	3,878.984	2,821.771
1	      A1	6	72,425.234	4,227.860	1,722.339	1,712.189	-395.233
2	      A2	6	35,809.535	4,535.782	38,306.602	259,961.812	-3,633.178
3	      A3	6	45,015.340	5,770.280	42,293.117	269,455.688	-2,595.839
4	      A4	6	53,392.836	6,383.805	42,961.156	261,295.391	-2,698.585
5	      A5	6	75,879.844	13,930.664	44,731.941	259,285.531	-2,553.288
6	      A6	6	73,209.391	13,509.106	46,726.816	260,374.281	-2,279.261
7	      A7	6	74,265.078	12,373.438	48,506.457	255,498.469	-3,096.862
8	      A8	6	28,228.076	2,392.390	50,201.250	257,208.562	-4,743.513
9	      A9	6	32,597.006	2,568.498	54,164.461	270,442.000	-3,058.576
10	      A10	6	31,344.936	2,880.246	53,715.152	262,170.250	-3,193.556
11	      A11	6	31,556.059	2,780.118	44,129.773	218,119.578	-4,239.225
12	      A12	6	36,046.355	3,138.229	43,368.504	212,333.594	-5,431.609
13	      A13	6	39,227.996	3,662.959	45,062.680	222,333.359	-4,932.351
14	      A14	6	237,067.703	76,600.867	49,346.738	200,836.000	-2,321.158
15	      A15	6	59,686.504	9,776.086	41,005.887	206,401.641	-2,525.128
16	      A16	6	62,412.230	10,228.882	40,684.809	207,616.438	-3,838.804
17	      A17	6	31,372.670	2,685.586	39,406.289	205,358.609	-3,245.880
18	      A18	6	34,323.629	5,043.627	39,571.254	213,760.859	-3,254.467
19	      A19	6	35,960.664	4,258.679	37,721.473	209,509.641	-3,029.036
20	      A20	6	77,235.992	5,620.672	2,220.067	2,690.147	3,118.416
21	      A21	6	92,185.906	7,178.010	2,682.248	3,644.474	5,667.237
22	      A22	6	87,197.508	6,347.488	2,509.309	3,269.905	2,461.312
23	      A23	6	91,857.023	5,930.338	2,408.622	3,126.829	2,359.451
24	      A24	6	81,731.180	4,345.922	2,150.212	2,227.927	-1,348.327
25	      B1	6	73,454.453	5,021.925	1,956.497	2,204.666	2,661.677
26	      B2	6	35,094.359	4,142.168	42,094.645	274,420.531	-3,142.453
27	      B3	6	43,812.008	5,702.134	45,165.684	275,260.781	-790.432
28	      B4	6	44,715.957	5,516.303	47,654.398	275,053.875	-1,614.750
29	      B5	6	78,457.266	14,027.003	47,009.285	262,109.656	-1,329.817
30	      B6	6	82,441.844	13,731.594	48,779.297	258,231.203	-1,008.231
31	      B7	6	78,884.523	12,981.264	51,115.051	259,563.312	-484.026
32	      B8	6	34,662.285	3,804.976	53,010.039	261,346.875	-500.409
33	      B9	6	46,221.816	4,590.867	54,124.363	256,313.484	-638.488
34	      B10	6	39,581.898	3,555.197	54,933.047	257,592.141	-1,630.984
35	      B11	6	75,929.477	6,251.281	2,607.458	4,281.930	12,590.690
36	      B12	6	72,490.961	6,001.418	2,935.580	5,006.108	9,557.004
37	      B13	6	72,502.039	6,120.061	2,693.670	4,203.114	9,166.395
38	      B14	6	65,735.641	5,295.541	2,361.716	3,087.018	7,235.068
39	      B15	6	71,727.336	6,066.701	1,958.918	3,270.102	9,978.325
40	      B16	6	64,889.379	5,029.144	2,568.499	2,451.016	4,579.597
41	      B17	6	75,836.719	4,615.493	2,256.070	2,313.869	2,512.232
42	      B18	6	70,782.500	5,532.138	2,414.154	2,574.875	5,312.603
43	      B19	6	68,781.258	5,036.758	2,084.929	1,879.286	3,264.004
44	      B20	6	30,618.502	3,479.490	46,492.754	261,271.234	-1,078.879
45	      B21	6	38,243.906	4,383.335	42,772.004	253,545.859	-1,293.119
46	      B22	6	43,274.777	5,130.929	41,340.250	257,165.703	-1,910.508
47	      B23	6	83,987.820	6,863.303	2,496.912	3,843.641	11,231.393
48	      B24	6	95,944.773	7,614.558	2,794.619	4,070.870	8,561.921
49	      C1	6	72,128.758	4,551.681	2,026.716	2,263.475	2,534.012
50	      C2	6	41,258.410	5,434.433	42,607.184	269,214.969	-1,519.069
51	      C3	6	38,918.613	5,218.094	44,666.969	264,143.312	-1,161.932
52	      C4	6	45,147.844	5,833.143	43,549.070	241,694.719	-910.796
53	      C5	6	74,480.047	12,860.982	47,716.680	251,700.469	-859.261
54	      C6	6	74,595.773	12,793.761	53,054.930	270,590.656	-1,285.949
55	      C7	6	84,861.250	14,360.653	53,247.215	258,472.922	-1,230.571
56	      C8	6	32,828.426	2,912.967	53,780.113	253,950.078	-1,058.452
57	      C9	6	28,554.723	3,003.417	53,517.938	246,850.781	-497.040
58	      C10	6	33,061.605	3,290.242	57,471.480	256,161.906	-671.331
59	      C11	6	35,997.836	4,299.207	47,094.391	211,654.125	-702.708
60	      C12	6	80,802.312	9,118.604	46,321.137	206,970.625	-509.474
61	      C13	6	33,282.500	3,149.052	45,064.504	201,735.969	-1,014.778
62	      C14	6	65,495.352	9,054.115	46,040.742	207,447.812	-1,460.398
63	      C15	6	63,041.824	9,276.088	44,194.508	200,927.031	-1,243.132
64	      C16	6	74,630.633	10,860.755	43,548.375	202,167.406	-1,467.436
65	      C17	6	33,596.586	2,839.227	43,379.402	206,692.438	-510.563
66	      C18	6	32,125.920	2,778.930	41,115.156	204,364.641	-1,106.085
67	      C19	6	31,369.121	3,267.461	40,013.148	205,697.422	-1,033.430
68	      C20	6	53,311.078	8,587.771	47,386.121	256,118.016	-1,461.754
69	      C21	6	55,283.590	8,653.504	48,080.117	273,304.812	-739.894
70	      C22	6	191,861.625	16,939.564	46,425.359	261,675.516	-541.972
71	      C23	6	249,425.547	18,164.891	9,862.777	10,214.033	4,932.634
72	      C24	6	95,209.703	7,517.549	2,537.964	4,446.169	11,723.089
73	      D1	6	75,775.977	4,014.770	2,004.599	1,181.750	1,773.238
74	      D2	6	38,182.336	4,535.528	44,627.902	275,021.688	-1,623.038
75	      D3	6	40,635.863	4,996.615	46,472.816	267,794.625	-922.070
76	      D4	6	38,524.258	5,378.322	46,982.914	255,221.297	-1,214.083
77	      D5	6	71,472.516	12,036.347	48,225.867	249,273.609	-713.271
78	      D6	6	75,309.461	12,446.085	52,760.309	259,692.234	-198.084
79	      D7	6	78,629.609	13,269.619	54,925.801	258,009.625	-819.873
80	      D8	6	32,829.215	3,343.812	58,245.145	265,278.375	-432.928
81	      D9	6	31,476.443	3,212.596	56,570.086	249,631.703	-515.369
82	      D10	6	35,704.945	3,881.781	60,033.984	260,416.531	-1,493.200
83	      D11	6	61,471.070	4,311.496	2,114.502	2,072.890	2,903.754
84	      D12	6	62,369.414	4,740.564	2,419.085	2,814.501	4,710.121
85	      D13	6	72,703.289	4,427.066	3,147.331	2,491.617	1,299.046
86	      D14	6	61,474.793	4,252.252	2,235.751	1,667.999	3,423.552
87	      D15	6	63,388.301	4,798.872	2,532.625	2,717.845	3,510.238
88	      D16	6	60,872.180	4,063.656	2,331.285	1,742.382	2,362.976
89	      D17	6	71,907.273	4,687.637	2,721.936	2,360.240	1,269.726
90	      D18	6	65,619.539	4,157.079	2,498.465	1,802.784	1,944.570
91	      D19	6	67,632.016	4,554.978	2,552.724	2,316.394	3,729.201
92	      D20	6	26,433.246	2,711.772	47,164.359	245,579.125	-863.968
93	      D21	6	32,605.770	3,106.762	49,094.426	269,886.469	-1,136.341
94	      D22	6	28,724.527	2,513.541	46,031.793	269,822.844	-591.825
95	      D23	6	80,708.688	6,178.201	2,581.536	3,476.073	6,407.599
96	      D24	6	90,290.250	6,019.791	2,748.814	2,738.594	2,129.732
97	      E1	6	89,144.492	5,098.914	2,802.781	2,415.293	4,647.663
98	      E2	6	45,502.840	5,546.010	46,161.535	274,506.281	-863.135
99	      E3	6	41,601.922	5,221.996	46,717.254	262,390.062	-1,242.723
100	      E4	6	42,581.910	5,733.829	48,812.199	260,107.016	-519.444
101	      E5	6	83,152.203	14,002.886	52,501.484	263,992.750	-688.910
102	      E6	6	85,091.070	13,650.626	56,976.152	271,877.062	-522.903
103	      E7	6	79,390.977	12,834.015	56,215.406	259,531.859	-785.102
104	      E8	6	35,423.855	3,355.182	58,293.273	259,745.312	-539.470
105	      E9	6	34,091.980	3,224.552	60,607.902	261,024.047	-1,374.037
106	      E10	6	32,772.293	3,339.980	59,813.336	254,318.359	-1,303.828
107	      E11	6	36,586.684	3,717.017	52,292.992	223,646.828	-1,292.553
108	      E12	6	34,096.316	3,688.885	52,420.180	222,608.828	-1,253.940
109	      E13	6	35,192.258	4,188.385	50,925.250	214,680.344	-1,142.022
110	      E14	6	64,625.461	9,389.457	53,443.559	227,190.531	-1,336.138
111	      E15	6	63,942.969	9,178.760	50,307.574	218,342.422	-1,834.579
112	      E16	6	67,066.984	9,691.755	51,966.637	228,718.219	-867.998
113	      E17	6	43,140.895	3,887.006	50,310.125	227,810.328	-1,184.826
114	      E18	6	31,566.855	2,583.316	47,411.230	221,745.953	-1,314.216
115	      E19	6	35,128.500	3,220.828	45,341.148	222,236.125	-815.258
116	      E20	6	77,646.727	5,270.929	2,600.138	2,902.869	2,623.768
117	      E21	6	77,162.312	5,767.150	2,523.883	3,000.389	3,695.428
118	      E22	6	72,390.773	4,686.050	2,003.086	2,450.243	1,585.464
119	      E23	6	87,794.836	6,958.575	2,813.983	3,563.047	6,417.036
120	      E24	6	90,685.891	5,682.399	2,869.613	3,106.372	3,454.254
121	      F1	6	94,835.109	6,024.745	2,819.323	2,213.729	1,302.692
122	      F2	6	50,363.836	6,298.402	53,609.551	312,941.094	-276.496
123	      F3	6	39,778.418	4,715.282	49,218.977	274,213.469	-1,150.473
124	      F4	6	43,059.801	5,366.194	57,114.109	298,193.156	-1,561.712
125	      F5	6	85,630.289	13,997.844	55,710.672	274,504.844	-1,412.041
126	      F6	6	108,239.797	15,350.077	62,761.883	292,758.625	-1,570.885
127	      F7	6	87,943.922	13,780.521	61,668.258	276,556.719	-1,226.044
128	      F8	6	35,462.094	3,018.341	59,216.668	257,547.656	-1,403.348
129	      F9	6	36,420.176	3,535.587	60,276.238	254,055.312	-753.858
130	      F10	6	38,860.359	3,858.296	61,493.160	253,632.141	-914.833
131	      F11	6	71,726.602	4,810.820	2,644.041	2,215.177	3,353.713
132	      F12	6	55,327.258	3,581.500	1,644.944	1,647.497	2,564.128
133	      F13	6	61,024.230	4,575.540	2,191.571	2,628.830	4,001.262
134	      F14	6	63,320.293	4,175.590	2,381.502	1,734.759	844.520
135	      F15	6	96,135.719	6,690.690	3,982.551	3,916.844	3,953.181
136	      F16	6	63,191.953	4,305.096	2,449.680	2,804.530	3,499.540
137	      F17	6	64,679.785	4,479.921	2,555.326	2,861.781	1,697.027
138	      F18	6	67,772.773	4,347.169	2,542.069	2,388.903	913.562
139	      F19	6	101,315.945	6,596.474	4,189.248	3,851.638	1,871.655
140	      F20	6	74,131.273	4,204.310	1,601.781	2,182.964	1,777.010
141	      F21	6	81,682.477	6,312.778	3,057.603	3,936.588	4,814.485
142	      F22	6	89,050.500	7,716.678	3,408.729	4,611.722	10,036.709
143	      F23	6	94,561.133	6,584.116	3,114.036	3,587.659	3,814.322
144	      F24	6	98,182.328	7,647.766	3,065.933	4,656.818	7,678.784
145	      G1	6	88,181.914	6,268.915	2,603.377	2,313.703	3,378.201
146	      G2	6	50,221.008	5,876.820	44,953.723	259,029.250	-954.134
147	      G3	6	52,768.570	6,629.025	58,634.406	318,597.250	-1,137.030
148	      G4	6	49,773.020	5,748.051	51,426.102	264,112.625	-350.542
149	      G5	6	83,534.633	13,947.454	54,232.207	263,510.188	-1,154.429
150	      G6	6	79,930.836	12,860.192	57,456.387	265,740.375	-1,433.133
151	      G7	6	97,882.273	14,538.757	66,693.266	294,592.594	-1,875.447
152	      G8	6	39,319.113	3,482.273	65,741.695	282,914.875	-1,702.550
153	      G9	6	32,395.188	2,991.812	61,363.504	256,191.625	-1,481.632
154	      G10	6	38,467.379	3,909.917	64,552.031	263,964.031	-2,084.268
155	      G11	6	35,195.000	3,686.085	58,499.949	244,919.234	-1,516.972
156	      G12	6	34,029.176	3,712.212	57,932.547	239,292.719	-1,370.796
157	      G13	6	33,753.793	3,604.151	58,254.441	241,806.172	-1,687.336
158	      G14	6	54,003.512	7,425.898	59,217.020	245,093.141	-1,618.030
159	      G15	6	132,921.250	14,764.116	58,691.363	245,903.219	-1,493.794
160	      G16	6	67,473.312	8,337.191	57,193.758	247,501.797	-1,294.529
161	      G17	6	31,107.053	2,605.325	56,305.727	249,758.797	-1,154.325
162	      G18	6	35,041.168	3,114.553	57,624.547	265,069.219	-1,747.919
163	      G19	6	38,678.863	4,568.936	52,297.738	249,108.891	-1,121.840
164	      G20	6	71,702.078	4,558.025	2,818.428	2,737.613	1,180.044
165	      G21	6	74,354.133	5,802.126	2,440.747	3,212.045	5,146.399
166	      G22	6	97,194.820	8,694.834	3,594.357	5,700.087	15,458.613
167	      G23	6	89,723.555	7,354.670	3,072.386	3,976.916	8,609.117
168	      G24	6	96,431.875	7,662.283	3,104.637	4,183.671	8,344.888
169	      H1	6	88,038.898	5,727.415	2,601.276	1,744.859	1,719.400
170	      H2	6	45,160.789	5,181.701	47,518.492	274,224.562	-1,518.613
171	      H3	6	60,842.281	7,231.028	59,528.215	318,144.562	-1,190.434
172	      H4	6	40,654.988	4,897.968	49,810.508	254,391.797	-1,496.762
173	      H5	6	80,829.219	13,245.065	58,970.242	287,693.438	-1,997.632
174	      H6	6	95,626.438	15,044.747	66,186.133	304,487.156	-1,981.559
175	      H7	6	97,403.805	14,453.521	64,133.320	279,820.562	-1,278.831
176	      H8	6	45,932.582	4,821.921	61,685.121	260,939.922	-775.259
177	      H9	6	40,836.270	3,753.762	61,306.648	253,121.688	-1,180.666
178	      H10	6	41,652.953	4,912.577	62,496.840	251,433.094	4,273.492
179	      H11	6	64,990.000	4,530.059	2,275.380	1,978.662	2,008.392
180	      H12	6	61,187.312	4,322.075	2,388.061	2,075.077	2,677.858
181	      H13	6	64,931.965	4,304.833	2,442.449	2,330.185	1,260.641
182	      H14	6	62,111.789	4,575.072	2,238.828	2,781.676	1,966.716
183	      H15	6	65,778.383	4,325.475	2,197.308	2,565.206	2,238.301
184	      H16	6	64,640.141	4,544.219	2,017.065	2,885.536	2,510.684
185	      H17	6	88,877.594	5,837.175	3,540.391	3,400.769	1,774.294
186	      H18	6	71,336.914	5,183.101	2,918.070	2,782.232	2,702.593
187	      H19	6	80,991.828	5,624.940	2,776.301	3,135.584	1,988.840
188	      H20	6	72,235.680	4,921.352	2,660.129	2,818.157	1,298.003
189	      H21	6	80,715.086	5,745.437	2,775.894	3,333.244	3,671.558
190	      H22	6	73,409.242	4,988.453	2,348.847	2,565.543	2,528.235
191	      H23	6	92,327.812	7,494.630	2,910.204	4,777.316	10,906.380
192	      H24	6	107,364.797	7,270.644	3,304.280	3,326.482	4,113.367
193	      I1	6	69,863.609	4,685.150	1,731.441	1,266.917	1,590.110
194	      I2	6	42,875.863	5,552.640	45,875.742	266,005.719	-1,511.301
195	      I3	6	41,129.016	5,260.307	47,354.957	254,516.156	-1,701.703
196	      I4	6	44,417.242	5,463.960	57,353.516	291,422.031	-2,547.651
197	      I5	6	100,977.594	16,883.666	63,096.371	304,530.719	-1,727.696
198	      I6	6	85,398.648	13,562.978	55,267.418	254,948.422	-2,230.459
199	      I7	6	100,945.531	14,578.628	58,741.801	255,465.312	-1,099.408
200	      I8	6	38,750.777	3,650.755	58,793.840	250,401.594	-1,339.522
201	      I9	6	37,208.684	3,765.446	64,206.426	264,217.656	-1,412.317
202	      I10	6	35,818.105	3,474.438	61,968.324	251,535.219	-2,664.332
203	      I11	6	35,711.152	4,022.236	61,078.957	256,140.891	-484.082
204	      I12	6	33,637.848	3,720.753	59,713.605	247,428.188	-1,494.105
205	      I13	6	35,181.695	3,758.576	63,914.414	264,795.750	-2,799.400
206	      I14	6	59,770.660	7,883.344	58,490.871	242,141.062	-2,544.409
207	      I15	6	96,623.188	14,567.222	57,730.480	241,461.594	-2,000.052
208	      I16	6	62,689.746	8,464.684	58,900.664	254,151.250	-2,657.212
209	      I17	6	40,708.348	4,267.568	60,329.223	266,026.531	-2,623.589
210	      I18	6	34,042.680	3,250.856	57,431.582	262,996.406	-1,492.645
211	      I19	6	33,356.078	3,242.515	52,318.648	250,700.391	-1,360.334
212	      I20	6	72,726.984	4,800.100	2,381.036	2,460.948	899.519
213	      I21	6	74,894.469	5,526.303	2,800.388	2,944.589	2,027.584
214	      I22	6	81,560.844	4,927.298	2,825.970	3,175.185	2,051.677
215	      I23	6	86,052.359	7,053.318	2,826.517	3,696.299	5,780.680
216	      I24	6	91,386.766	6,805.418	2,759.672	3,400.789	5,603.458
217	      J1	6	76,787.773	5,311.187	2,210.594	1,707.914	2,145.645
218	      J2	6	46,622.812	6,503.817	47,503.605	273,078.406	-699.938
219	      J3	6	45,286.238	5,803.097	47,853.836	257,743.375	-1,680.780
220	      J4	6	55,452.984	7,066.896	58,750.789	296,916.156	-2,006.134
221	      J5	6	86,154.734	14,176.460	54,076.129	262,156.406	-1,569.867
222	      J6	6	87,903.742	14,186.502	58,264.023	268,292.812	-651.619
223	      J7	6	104,961.727	16,001.345	58,901.492	257,358.016	-1,145.191
224	      J8	6	37,675.125	3,879.757	58,121.797	246,719.859	-1,170.126
225	      J9	6	43,665.590	5,880.780	57,099.961	235,305.641	5,302.219
226	      J10	6	35,902.863	3,531.637	57,885.094	234,239.516	-1,504.288
227	      J11	6	65,775.570	4,272.485	2,570.634	1,908.648	2,370.464
228	      J12	6	60,014.070	4,058.602	2,043.565	1,528.742	1,771.015
229	      J13	6	58,370.781	3,543.317	2,140.019	1,626.160	518.035
230	      J14	6	60,995.125	3,948.652	2,658.479	2,404.351	1,089.943
231	      J15	6	67,429.469	3,895.732	2,762.964	2,183.512	-648.179
232	      J16	6	74,234.195	5,335.133	3,234.110	3,547.127	3,046.183
233	      J17	6	65,017.078	3,845.057	2,279.952	2,477.654	1,292.850
234	      J18	6	85,857.875	5,184.122	3,452.479	2,858.760	689.643
235	      J19	6	69,601.734	4,776.942	2,604.060	2,842.685	2,975.263
236	      J20	6	72,169.680	4,603.875	2,573.088	2,991.422	1,608.839
237	      J21	6	79,624.258	5,493.241	2,738.176	3,826.369	4,723.457
238	      J22	6	84,808.164	6,123.065	2,724.035	3,680.951	4,194.266
239	      J23	6	87,203.164	6,168.716	2,858.848	4,007.860	5,811.095
240	      J24	6	108,796.516	7,331.963	3,439.646	3,711.727	5,279.348
241	      K1	6	81,708.844	5,560.918	2,055.101	1,875.775	2,804.333
242	      K2	6	47,041.461	5,965.051	48,057.520	281,455.344	-739.533
243	      K3	6	38,826.250	5,120.616	50,556.594	279,508.656	-1,262.629
244	      K4	6	59,156.730	7,008.065	63,530.059	328,110.250	-1,112.219
245	      K5	6	90,192.758	15,142.588	54,002.789	265,630.344	-530.049
246	      K6	6	129,460.852	18,884.891	71,183.391	327,700.938	-590.905
247	      K7	6	103,480.930	16,482.156	70,059.211	316,581.188	-1,667.160
248	      K8	6	42,621.855	4,190.584	60,792.004	263,009.938	-952.176
249	      K9	6	28,633.656	2,777.108	61,086.473	261,067.469	-471.676
250	      K10	6	39,888.145	3,854.429	62,318.664	259,467.688	-1,849.245
251	      K11	6	48,344.816	5,191.648	57,369.781	244,374.656	-1,325.283
252	      K12	6	36,757.309	4,475.681	59,310.266	253,356.578	-646.493
253	      K13	6	33,234.910	3,242.385	57,516.012	243,931.375	-2,145.405
254	      K14	6	60,822.730	8,198.512	54,594.215	232,526.000	-2,106.970
255	      K15	6	63,564.539	8,714.233	56,104.906	239,689.516	-2,101.596
256	      K16	6	79,874.820	11,099.501	55,141.027	240,650.031	-1,220.950
257	      K17	6	31,162.234	2,921.082	53,450.602	240,665.250	-1,984.432
258	      K18	6	32,730.793	3,275.386	52,525.676	243,765.938	-2,121.364
259	      K19	6	42,859.270	3,853.672	52,813.754	254,960.547	-906.614
260	      K20	6	75,996.781	5,256.235	2,346.243	3,385.117	4,664.595
261	      K21	6	80,322.266	6,245.562	2,790.920	4,625.533	7,748.084
262	      K22	6	79,899.133	5,850.072	2,530.328	3,897.799	4,164.034
263	      K23	6	89,463.586	6,421.887	3,205.712	3,518.639	4,261.438
264	      K24	6	103,372.141	7,452.532	3,245.293	3,672.401	4,489.332
265	      L1	6	89,295.023	5,383.754	2,587.667	2,045.178	2,109.152
266	      L2	6	41,358.605	4,636.999	40,712.605	253,379.000	-1,143.510
267	      L3	6	39,210.461	4,313.857	38,909.848	223,873.594	-1,092.824
268	      L4	6	45,461.871	5,520.346	48,664.363	262,439.750	-979.337
269	      L5	6	86,609.062	13,400.280	53,603.238	278,685.062	-2,139.162
270	      L6	6	77,237.242	11,308.004	54,967.086	273,559.125	-820.734
271	      L7	6	71,369.961	10,682.322	47,291.488	222,782.688	-608.189
272	      L8	6	33,080.441	2,869.500	45,743.680	208,909.312	-1,163.708
273	      L9	6	34,309.309	4,198.466	43,302.371	189,395.031	-1,314.511
274	      L10	6	52,162.098	8,307.551	44,978.262	191,176.859	-1,805.347
275	      L11	6	58,540.508	4,146.590	1,797.851	1,467.624	1,602.323
276	      L12	6	67,070.492	5,444.979	2,450.287	2,750.670	7,622.671
277	      L13	6	64,278.367	5,608.209	2,166.674	2,855.212	7,561.205
278	      L14	6	69,380.125	6,142.982	2,771.653	4,091.614	11,354.419
279	      L15	6	65,959.859	4,624.775	2,291.169	2,211.478	2,551.342
280	      L16	6	73,732.758	6,616.777	2,815.485	4,231.560	9,727.539
281	      L17	6	92,481.570	7,843.135	3,506.683	5,026.181	11,405.706
282	      L18	6	77,761.812	6,423.595	3,157.613	3,810.098	8,222.859
283	      L19	6	71,861.391	5,118.688	2,635.829	2,867.774	3,751.816
284	      L20	6	88,064.844	6,644.712	2,947.696	4,488.604	6,560.654
285	      L21	6	84,750.867	6,976.857	2,805.051	4,403.048	8,414.820
286	      L22	6	87,067.484	7,202.997	2,642.504	4,024.619	7,912.426
287	      L23	6	89,260.305	6,712.852	2,971.628	4,144.366	6,471.687
288	      L24	6	100,758.703	7,175.526	2,950.071	3,940.635	5,841.868
289	      M1	6	83,172.969	5,370.267	2,373.670	1,754.106	2,524.937
290	      M2	6	41,151.789	5,319.292	42,585.883	260,857.641	-978.096
291	      M3	6	43,512.223	5,761.875	47,972.637	277,297.656	-1,068.823
292	      M4	6	69,273.445	8,480.086	48,275.254	259,930.453	-836.732
293	      M5	6	88,282.086	15,279.323	56,536.652	291,930.906	-1,121.581
294	      M6	6	148,721.422	18,300.748	59,781.773	286,730.094	-407.167
295	      M7	6	98,870.000	16,221.900	62,558.141	294,490.469	-986.030
296	      M8	6	40,234.785	4,269.120	61,615.078	280,320.719	-727.407
297	      M9	6	36,046.668	3,498.694	57,078.531	254,049.859	-313.279
298	      M10	6	35,497.129	3,648.382	58,341.727	253,945.312	-374.209
299	      M11	6	40,413.473	4,802.412	60,896.332	278,543.000	-857.109
300	      M12	6	31,067.676	3,438.004	58,484.277	267,151.219	-1,042.064
301	      M13	6	50,577.598	5,620.818	66,474.945	304,083.312	-1,312.587
302	      M14	6	55,722.113	7,847.794	61,213.715	278,152.500	-1,165.522
303	      M15	6	58,633.211	8,863.386	59,995.277	275,534.219	-1,645.507
304	      M16	6	54,561.547	8,024.106	59,427.047	281,193.406	-1,025.286
305	      M17	6	39,168.988	3,966.310	58,050.898	282,476.781	-1,123.156
306	      M18	6	46,702.750	4,308.058	55,853.387	279,766.719	-296.283
307	      M19	6	30,795.115	3,145.559	52,524.555	274,829.562	-1,062.595
308	      M20	6	81,982.922	6,783.853	3,032.027	3,841.389	9,013.775
309	      M21	6	79,153.680	5,297.543	2,805.853	3,895.979	4,120.914
310	      M22	6	86,157.031	5,892.016	2,961.976	3,601.010	4,222.481
311	      M23	6	89,222.328	6,861.873	3,032.107	3,796.291	6,466.739
312	      M24	6	98,808.000	7,373.471	3,088.542	3,440.109	6,448.634
313	      N1	6	81,859.562	5,322.785	2,516.459	2,461.467	3,175.208
314	      N2	6	36,545.742	3,961.464	37,523.910	245,148.062	-1,223.411
315	      N3	6	45,283.387	5,964.980	36,669.285	221,168.953	-339.702
316	      N4	6	40,388.926	4,577.352	40,617.906	232,976.547	-73.163
317	      N5	6	67,524.695	10,784.769	41,127.410	227,215.203	-749.164
318	      N6	6	60,240.984	9,488.619	48,151.062	254,533.328	-867.729
319	      N7	6	75,318.500	11,730.361	47,938.000	238,121.109	-628.945
320	      N8	6	35,050.793	3,459.960	44,161.301	214,725.578	-390.973
321	      N9	6	32,329.537	3,475.586	43,413.969	203,258.625	-433.275
322	      N10	6	32,293.508	3,056.788	43,800.840	201,015.156	-335.801
323	      N11	6	72,226.258	6,420.614	2,844.892	3,263.954	11,028.928
324	      N12	6	69,203.250	6,064.313	2,367.597	3,173.875	8,393.924
325	      N13	6	68,592.727	4,831.702	2,264.262	1,762.692	3,370.073
326	      N14	6	68,349.461	5,230.960	2,311.353	2,142.147	5,500.221
327	      N15	6	71,738.836	5,684.653	2,374.187	2,625.541	5,428.231
328	      N16	6	72,238.570	6,066.220	2,802.422	3,413.794	9,373.562
329	      N17	6	77,913.734	5,891.064	2,885.353	3,268.075	6,108.409
330	      N18	6	77,478.766	6,165.662	2,508.190	3,379.287	8,122.307
331	      N19	6	83,789.148	7,040.458	2,801.594	3,866.999	9,926.937
332	      N20	6	83,173.242	6,554.042	2,910.425	3,659.393	6,925.220
333	      N21	6	77,980.750	5,499.027	2,754.982	2,877.581	3,551.843
334	      N22	6	85,404.086	6,638.677	3,275.128	3,356.973	5,990.369
335	      N23	6	98,613.039	6,926.259	2,757.220	4,325.681	5,385.190
336	      N24	6	94,133.906	7,739.248	2,959.486	3,837.067	6,494.312
337	      O1	6	81,581.695	5,203.605	2,342.909	2,563.268	2,814.423
338	      O2	6	38,840.461	2,036.978	899.911	452.361	-146.914
339	      O3	6	40,919.410	2,664.168	1,372.102	948.434	1,983.150
340	      O4	6	42,990.613	2,587.423	1,246.114	1,043.829	1,518.537
341	      O5	6	42,207.512	2,421.273	958.218	490.961	1,790.730
342	      O6	6	45,513.324	3,050.359	1,432.575	927.945	2,161.976
343	      O7	6	38,631.805	2,749.254	1,000.833	962.717	2,953.796
344	      O8	6	39,138.031	2,756.349	1,416.295	1,173.056	1,190.176
345	      O9	6	36,067.242	2,429.277	1,143.418	1,307.415	1,820.239
346	      O10	6	77,613.805	4,736.039	2,254.429	1,375.502	1,988.292
347	      O11	6	38,757.949	4,197.289	53,775.809	262,765.625	-1,717.010
348	      O12	6	38,839.250	3,688.229	50,108.832	242,285.375	-1,117.915
349	      O13	6	34,509.156	3,474.575	55,265.016	266,340.531	-162.472
350	      O14	6	66,398.617	10,568.357	57,528.902	276,865.656	-676.414
351	      O15	6	58,045.473	8,743.043	51,537.703	252,321.672	-954.701
352	      O16	6	55,605.141	8,899.225	49,510.938	248,571.922	-1,133.807
353	      O17	6	58,571.699	5,875.643	47,486.887	245,487.719	-856.031
354	      O18	6	34,051.848	3,325.611	52,421.777	280,738.281	-1,217.894
355	      O19	6	31,471.191	3,484.136	47,267.961	264,900.031	-903.604
356	      O20	6	86,407.898	7,218.588	2,852.553	4,253.096	8,596.666
357	      O21	6	87,699.312	7,464.336	2,798.331	4,131.767	9,197.099
358	      O22	6	97,383.430	7,167.209	3,475.082	3,871.712	5,238.379
359	      O23	6	83,108.203	5,841.126	3,186.407	3,306.814	823.076
360	      O24	6	91,085.859	6,109.277	3,054.298	2,991.540	3,161.695
361	      P1	6	97,180.750	6,042.440	2,530.563	2,613.089	2,001.482
362	      P2	6	39,487.410	4,569.523	32,363.064	227,275.203	-1,882.509
363	      P3	6	43,188.344	4,847.136	32,233.693	211,398.016	-2,449.728
364	      P4	6	44,614.996	5,019.953	34,454.227	211,903.094	-737.727
365	      P5	6	63,170.781	11,052.062	34,412.914	200,963.344	-747.728
366	      P6	6	59,456.125	10,414.987	38,569.168	220,744.703	-2,171.824
367	      P7	6	82,263.812	12,521.321	39,037.844	211,572.875	-665.233
368	      P8	6	39,424.027	3,809.185	43,933.355	229,254.453	-1,454.711
369	      P9	6	30,938.629	2,949.219	37,671.527	190,146.438	-1,366.476
370	      P10	6	35,796.633	3,694.768	44,279.203	219,790.938	-1,764.824
371	      P11	6	73,479.648	6,249.649	3,059.734	3,678.809	9,456.882
372	      P12	6	79,705.391	6,721.026	2,958.912	3,900.471	10,374.896
373	      P13	6	82,461.953	7,081.277	3,751.701	3,923.961	8,363.648
374	      P14	6	74,997.141	6,769.434	2,976.634	4,247.791	8,752.944
375	      P15	6	78,123.609	6,231.937	2,609.600	3,862.037	7,537.781
376	      P16	6	67,820.961	5,319.977	2,422.488	2,737.745	3,161.516
377	      P17	6	79,474.453	5,978.373	2,843.334	2,952.748	3,319.684
378	      P18	6	83,477.781	6,014.713	2,646.749	2,857.959	3,556.310
379	      P19	6	81,380.070	6,125.646	2,977.158	2,767.637	5,041.060
380	      P20	6	97,337.805	7,837.261	3,318.333	4,438.829	8,008.542
381	      P21	6	100,591.281	7,825.229	3,559.408	3,939.293	6,994.824
382	      P22	6	97,832.352	7,837.147	2,876.422	3,693.682	8,291.470
383	      P23	6	109,241.156	7,220.315	3,465.392	3,621.381	1,911.117
384	      P24	6	90,274.742	6,176.729	3,035.852	4,045.465	2,826.442
1	      A1	7	72,897.844	4,049.006	1,768.929	1,517.262	-418.153
2	      A2	7	35,724.055	4,320.894	38,266.066	259,734.281	-3,370.403
3	      A3	7	44,938.598	5,484.306	42,217.402	267,687.219	-2,140.478
4	      A4	7	52,094.293	6,556.816	43,430.219	260,794.594	-2,811.187
5	      A5	7	75,279.320	13,761.418	45,068.871	259,129.250	-2,792.443
6	      A6	7	74,087.156	13,751.287	46,828.602	259,690.875	-2,582.115
7	      A7	7	75,168.359	12,849.163	48,676.812	254,931.578	-2,840.781
8	      A8	7	28,132.387	2,496.543	49,852.895	256,791.812	-4,777.084
9	      A9	7	31,489.418	3,062.645	54,333.117	269,832.531	-3,074.502
10	      A10	7	30,721.900	2,721.298	53,920.902	261,637.016	-3,186.408
11	      A11	7	30,510.869	3,138.095	44,196.125	217,338.234	-4,406.252
12	      A12	7	35,736.902	3,638.213	43,124.742	211,306.625	-5,016.123
13	      A13	7	39,341.691	3,610.054	44,878.387	220,000.516	-4,719.451
14	      A14	7	237,040.984	76,829.789	49,018.711	200,506.172	-2,118.950
15	      A15	7	60,740.660	9,650.498	41,334.094	205,614.375	-3,087.900
16	      A16	7	62,717.719	10,340.894	40,986.395	207,022.281	-4,280.778
17	      A17	7	31,108.756	2,860.887	39,189.766	204,719.047	-3,463.730
18	      A18	7	34,700.246	5,262.164	39,173.617	212,873.688	-3,453.413
19	      A19	7	35,622.500	4,728.590	37,581.285	209,654.500	-2,903.091
20	      A20	7	77,164.523	5,567.880	2,174.163	2,952.334	3,661.254
21	      A21	7	92,938.617	7,348.381	3,034.642	3,717.048	5,949.697
22	      A22	7	87,184.852	6,541.423	2,589.368	3,498.005	3,235.560
23	      A23	7	91,045.984	6,021.217	2,405.799	3,093.861	2,680.875
24	      A24	7	82,355.328	4,802.096	2,140.047	2,280.123	-931.911
25	      B1	7	75,594.953	4,707.035	2,027.559	2,076.890	2,775.002
26	      B2	7	34,861.438	3,802.329	42,267.523	273,582.750	-3,234.701
27	      B3	7	44,300.086	5,397.382	45,058.562	274,631.250	-1,058.521
28	      B4	7	44,626.477	5,533.990	47,608.961	274,219.969	-1,267.964
29	      B5	7	78,510.117	13,941.651	47,058.398	261,874.281	-1,655.828
30	      B6	7	83,884.969	13,931.323	48,927.426	257,639.688	-898.486
31	      B7	7	79,238.891	13,072.812	51,298.555	258,994.875	-1,130.126
32	      B8	7	33,715.941	3,554.469	53,128.707	261,180.984	-756.295
33	      B9	7	46,663.336	4,442.859	54,077.707	256,639.969	-892.547
34	      B10	7	40,260.113	3,467.769	55,314.090	256,872.234	-1,404.912
35	      B11	7	74,848.945	6,779.286	2,819.710	4,161.526	12,180.003
36	      B12	7	73,354.438	5,635.249	3,500.899	5,246.179	9,982.758
37	      B13	7	72,708.531	5,830.631	2,848.686	4,136.574	9,625.360
38	      B14	7	66,331.914	5,606.191	2,579.765	3,319.776	7,566.796
39	      B15	7	71,519.320	6,350.526	2,363.052	3,564.245	10,702.099
40	      B16	7	66,173.383	5,325.970	2,351.481	2,638.938	5,401.072
41	      B17	7	76,289.750	5,110.156	2,324.233	2,470.929	2,706.762
42	      B18	7	71,401.391	5,515.990	2,835.292	2,648.987	5,269.950
43	      B19	7	70,051.391	5,073.617	2,297.215	2,163.717	3,595.024
44	      B20	7	31,399.945	3,252.915	45,773.266	256,412.781	-694.491
45	      B21	7	37,340.738	4,033.290	42,344.906	247,528.828	-1,644.091
46	      B22	7	43,233.020	5,335.409	40,758.895	252,342.516	-1,781.217
47	      B23	7	82,823.688	6,555.798	2,710.752	4,152.562	11,544.128
48	      B24	7	96,210.406	7,155.368	3,096.141	3,807.207	8,591.448
49	      C1	7	71,412.141	5,199.340	1,889.565	1,970.007	2,734.885
50	      C2	7	40,200.348	5,517.263	43,001.234	269,017.344	-1,365.764
51	      C3	7	37,868.742	4,897.515	44,460.875	263,950.344	-1,056.300
52	      C4	7	44,301.938	5,783.253	43,441.758	241,143.812	-920.619
53	      C5	7	74,891.820	13,550.097	47,742.105	251,270.344	-1,157.580
54	      C6	7	75,112.266	13,132.618	52,858.590	270,000.719	-1,208.530
55	      C7	7	85,088.156	14,716.914	53,320.375	258,323.000	-1,061.428
56	      C8	7	32,509.145	2,984.596	53,775.785	253,530.484	-662.303
57	      C9	7	27,538.631	3,206.714	53,470.336	246,130.938	-799.470
58	      C10	7	31,571.914	3,347.629	57,159.539	256,681.031	-907.093
59	      C11	7	36,299.113	4,333.494	47,058.703	211,114.031	-601.019
60	      C12	7	80,641.906	9,261.124	46,151.168	206,596.391	-715.368
61	      C13	7	32,362.275	3,655.202	44,640.852	200,762.125	-1,121.572
62	      C14	7	65,518.680	9,559.644	45,831.992	207,003.172	-1,289.073
63	      C15	7	62,753.809	9,663.039	43,722.691	201,136.125	-790.112
64	      C16	7	74,983.703	11,032.543	43,495.297	201,950.703	-1,189.403
65	      C17	7	32,658.863	3,316.859	43,022.992	206,136.422	-789.417
66	      C18	7	31,522.650	2,959.365	40,842.656	203,848.375	-712.814
67	      C19	7	31,660.391	3,495.970	39,756.066	205,519.688	-1,027.468
68	      C20	7	53,702.055	8,802.396	46,714.016	251,414.156	-1,421.708
69	      C21	7	54,545.910	8,605.085	47,382.777	268,415.031	-865.631
70	      C22	7	195,654.828	16,812.629	45,601.020	257,734.047	-846.035
71	      C23	7	250,601.875	18,973.645	9,946.918	10,790.676	5,843.199
72	      C24	7	94,047.031	7,453.048	2,527.722	4,575.222	11,505.596
73	      D1	7	76,015.664	4,890.717	1,886.387	1,297.245	1,401.779
74	      D2	7	37,980.316	4,959.601	44,495.312	274,394.938	-2,350.227
75	      D3	7	41,499.965	5,233.215	46,316.105	267,299.906	-994.470
76	      D4	7	38,630.504	4,945.514	46,710.059	254,875.000	-1,357.518
77	      D5	7	71,231.250	12,367.186	47,998.238	247,963.141	-776.423
78	      D6	7	76,162.875	12,797.247	52,747.590	259,514.156	-1,020.181
79	      D7	7	79,184.773	13,290.747	54,761.809	257,366.703	-793.180
80	      D8	7	34,788.445	3,268.790	57,749.293	263,404.125	-643.194
81	      D9	7	31,310.285	3,359.471	56,085.266	248,557.984	-584.327
82	      D10	7	36,269.762	4,142.455	59,740.703	259,914.312	-1,435.679
83	      D11	7	62,667.141	4,627.354	1,979.555	2,291.141	3,105.337
84	      D12	7	64,589.914	4,872.942	2,565.350	2,907.191	4,384.061
85	      D13	7	73,991.000	4,705.035	2,790.993	2,760.320	623.324
86	      D14	7	61,636.676	4,065.519	2,151.153	1,975.832	2,842.529
87	      D15	7	64,686.434	5,340.065	2,508.702	2,882.744	4,571.057
88	      D16	7	61,911.930	4,083.182	2,161.513	1,381.568	2,542.259
89	      D17	7	73,546.969	4,856.541	3,023.941	2,397.461	1,315.435
90	      D18	7	65,931.531	4,305.496	2,445.109	1,757.904	1,442.891
91	      D19	7	68,781.844	5,093.575	2,299.108	2,292.190	3,777.674
92	      D20	7	26,148.291	2,227.986	46,345.430	240,565.875	-730.045
93	      D21	7	33,498.125	3,312.634	48,087.227	264,898.844	-1,297.068
94	      D22	7	29,091.742	2,788.910	45,270.543	264,134.969	-884.409
95	      D23	7	81,487.852	6,763.633	2,809.391	3,622.124	6,668.074
96	      D24	7	91,350.586	6,026.885	2,732.511	2,611.256	2,273.632
97	      E1	7	87,252.336	5,573.952	2,805.099	2,522.160	4,377.889
98	      E2	7	45,094.215	5,831.437	45,972.969	274,276.125	-1,193.177
99	      E3	7	41,533.859	5,210.384	46,604.441	261,382.281	-1,121.439
100	      E4	7	42,778.551	5,576.028	49,114.617	260,538.344	-420.381
101	      E5	7	84,101.164	13,899.242	52,587.043	263,651.000	-593.536
102	      E6	7	84,773.539	13,691.089	56,757.031	271,833.906	-462.547
103	      E7	7	80,276.695	12,767.175	56,313.805	259,431.188	-834.145
104	      E8	7	34,528.297	3,424.772	58,452.762	259,574.359	-644.350
105	      E9	7	35,440.695	3,029.264	60,506.738	261,169.641	-1,554.264
106	      E10	7	32,830.848	3,435.647	59,952.508	254,351.484	-1,557.602
107	      E11	7	35,793.234	3,638.419	52,326.027	223,625.438	-1,080.291
108	      E12	7	32,374.158	3,508.473	52,340.477	220,873.938	-1,206.737
109	      E13	7	35,506.070	3,716.015	50,917.086	214,527.531	-1,270.418
110	      E14	7	64,896.637	9,072.092	53,537.281	227,067.422	-1,361.764
111	      E15	7	63,401.617	9,082.499	50,372.262	218,027.656	-1,489.492
112	      E16	7	68,168.734	9,761.744	51,991.773	228,614.141	-1,002.418
113	      E17	7	43,282.324	3,581.551	49,691.207	225,741.391	-1,305.240
114	      E18	7	30,962.717	2,638.101	47,039.555	222,259.656	-1,471.886
115	      E19	7	35,630.523	3,192.481	45,385.824	222,217.188	-893.664
116	      E20	7	78,579.977	5,366.940	2,691.780	2,927.199	2,511.944
117	      E21	7	78,526.227	5,628.678	2,707.917	3,006.914	4,126.767
118	      E22	7	72,880.516	4,899.756	2,254.179	2,519.310	2,146.899
119	      E23	7	90,056.391	7,072.775	2,957.516	3,740.468	7,229.541
120	      E24	7	91,606.555	5,735.545	2,725.976	3,429.175	3,382.662
121	      F1	7	94,961.703	5,996.009	2,793.527	2,101.909	1,642.078
122	      F2	7	51,507.922	5,893.340	53,528.461	311,680.281	580.423
123	      F3	7	39,817.922	4,524.301	48,997.344	272,988.281	-748.735
124	      F4	7	42,582.207	5,549.707	56,814.359	297,412.906	-1,377.391
125	      F5	7	84,087.258	14,085.539	55,702.168	274,541.875	-863.762
126	      F6	7	109,293.031	15,333.316	62,510.746	292,303.156	-2,458.772
127	      F7	7	89,947.453	13,386.295	61,021.922	276,034.844	-1,392.908
128	      F8	7	36,481.555	3,337.860	59,168.789	257,072.625	-1,731.167
129	      F9	7	37,554.094	3,775.475	60,002.875	253,807.219	-1,486.043
130	      F10	7	39,391.406	3,688.561	61,446.109	253,079.281	-1,035.581
131	      F11	7	72,117.922	5,176.033	2,696.111	2,448.515	3,658.432
132	      F12	7	55,883.078	3,464.488	1,350.337	1,726.480	3,457.570
133	      F13	7	61,538.258	4,661.732	2,254.150	2,564.563	4,248.464
134	      F14	7	63,024.289	4,194.549	2,278.415	1,757.226	1,537.600
135	      F15	7	96,796.641	6,299.929	3,991.219	4,046.004	4,492.105
136	      F16	7	62,915.035	4,186.556	2,352.635	2,721.890	3,190.415
137	      F17	7	66,243.812	4,367.576	2,604.331	2,842.097	2,302.598
138	      F18	7	69,291.914	4,373.390	2,360.560	2,453.583	1,155.236
139	      F19	7	101,392.750	6,650.105	3,962.031	3,722.805	2,451.850
140	      F20	7	72,905.453	4,116.936	1,323.054	2,127.292	1,906.576
141	      F21	7	83,164.891	6,505.761	2,772.684	3,933.754	6,137.457
142	      F22	7	90,819.422	7,681.308	3,159.658	4,925.827	11,376.939
143	      F23	7	94,138.906	6,780.287	2,686.298	3,839.323	4,564.242
144	      F24	7	97,763.133	7,533.934	3,175.437	4,468.343	8,492.813
145	      G1	7	87,866.641	6,054.588	2,656.466	2,516.104	4,121.592
146	      G2	7	49,476.965	5,415.903	44,592.762	257,674.500	-550.261
147	      G3	7	51,730.430	6,422.316	58,573.461	317,442.031	-794.028
148	      G4	7	50,527.031	6,043.363	51,764.758	263,326.094	-555.589
149	      G5	7	84,450.023	13,984.200	54,251.195	263,081.062	-1,466.248
150	      G6	7	81,162.523	12,805.956	56,902.215	264,619.188	-1,542.962
151	      G7	7	98,789.844	14,945.831	66,604.789	294,445.688	-1,924.734
152	      G8	7	38,110.625	3,239.323	65,624.367	282,742.062	-1,804.186
153	      G9	7	32,772.652	3,147.786	61,377.438	256,472.812	-1,861.905
154	      G10	7	38,785.539	4,128.922	64,628.258	263,806.188	-2,574.174
155	      G11	7	34,305.508	3,626.703	58,224.699	243,862.984	-1,478.150
156	      G12	7	34,503.434	3,896.641	57,297.633	237,201.781	-1,449.065
157	      G13	7	33,852.371	3,356.877	57,950.078	240,740.750	-2,051.106
158	      G14	7	54,843.555	7,328.266	58,493.961	243,716.922	-1,657.161
159	      G15	7	134,485.438	14,934.112	58,636.211	245,468.297	-1,495.861
160	      G16	7	67,779.039	8,608.664	57,041.301	247,474.000	-1,639.959
161	      G17	7	30,140.402	2,864.917	55,176.773	245,086.375	-1,298.125
162	      G18	7	34,823.512	3,165.418	56,713.746	261,253.969	-1,648.261
163	      G19	7	38,821.645	4,696.147	52,237.617	248,967.297	-1,528.553
164	      G20	7	73,347.477	4,659.483	2,760.719	2,463.002	906.246
165	      G21	7	75,618.328	5,678.495	2,593.778	3,192.804	5,540.699
166	      G22	7	96,216.039	8,739.004	3,593.652	6,050.695	16,047.853
167	      G23	7	89,894.109	7,286.712	3,101.365	4,608.338	9,305.884
168	      G24	7	98,559.094	7,292.463	3,049.712	4,174.036	8,791.093
169	      H1	7	89,181.727	5,408.347	2,513.169	1,837.336	1,862.849
170	      H2	7	43,593.184	4,979.443	47,229.504	273,367.594	-1,416.685
171	      H3	7	60,484.242	7,068.538	59,252.715	315,768.438	-1,201.120
172	      H4	7	40,399.340	4,718.518	49,544.297	253,443.047	-1,787.894
173	      H5	7	82,226.750	13,505.281	58,752.605	286,327.094	-2,211.071
174	      H6	7	94,932.906	15,020.805	65,987.398	303,737.031	-1,911.721
175	      H7	7	96,605.750	14,236.773	63,744.203	279,285.125	-1,657.743
176	      H8	7	44,399.895	4,593.407	61,553.980	259,838.000	-1,094.587
177	      H9	7	41,679.734	4,053.487	61,134.496	253,069.625	-1,370.534
178	      H10	7	40,507.168	4,569.326	62,237.148	250,923.203	4,185.090
179	      H11	7	65,527.113	4,435.109	2,030.871	2,248.914	2,260.945
180	      H12	7	61,329.859	4,042.819	2,535.014	2,365.196	2,664.418
181	      H13	7	63,370.449	4,294.535	2,281.866	2,037.768	1,625.835
182	      H14	7	61,953.387	4,517.872	2,290.665	2,800.291	2,640.978
183	      H15	7	66,284.727	4,658.872	2,266.081	2,572.625	2,530.033
184	      H16	7	65,619.859	4,572.696	2,295.862	2,854.769	3,305.339
185	      H17	7	88,467.516	5,805.640	3,442.993	3,461.563	1,719.350
186	      H18	7	71,470.688	5,148.277	2,838.438	2,706.225	2,678.687
187	      H19	7	79,616.609	5,434.060	2,889.596	3,210.815	2,166.887
188	      H20	7	73,878.531	4,913.114	2,856.230	2,639.204	1,159.741
189	      H21	7	80,731.508	6,358.858	2,855.137	3,443.771	4,373.561
190	      H22	7	73,943.297	4,962.200	2,419.932	2,726.867	2,653.129
191	      H23	7	92,091.930	7,628.247	2,976.301	4,840.674	11,607.474
192	      H24	7	107,988.617	6,600.737	3,293.246	3,208.602	4,258.895
193	      I1	7	69,038.906	4,415.431	1,822.794	1,496.105	1,825.824
194	      I2	7	41,630.742	5,294.520	45,821.895	265,377.562	-1,352.979
195	      I3	7	40,412.535	5,270.871	47,457.461	254,050.703	-1,477.303
196	      I4	7	44,509.656	5,642.624	56,974.645	291,145.562	-2,275.443
197	      I5	7	103,255.508	16,948.941	63,098.426	304,154.906	-1,920.009
198	      I6	7	86,905.508	13,082.000	55,209.824	255,084.391	-1,672.130
199	      I7	7	101,922.070	14,369.572	58,609.770	254,910.531	-1,058.575
200	      I8	7	38,024.918	3,476.411	58,888.070	250,331.062	-1,232.704
201	      I9	7	37,177.324	3,858.422	63,792.676	263,900.875	-1,202.421
202	      I10	7	35,939.133	3,254.832	61,833.977	251,037.547	-2,462.797
203	      I11	7	34,795.273	3,585.230	61,129.219	255,388.219	-817.288
204	      I12	7	33,310.047	3,979.072	59,354.984	246,585.109	-1,227.338
205	      I13	7	35,838.566	3,761.594	63,123.930	261,942.422	-2,873.039
206	      I14	7	60,927.301	7,738.784	57,904.324	239,857.688	-2,842.554
207	      I15	7	97,018.859	14,826.309	57,216.699	239,570.750	-1,819.872
208	      I16	7	62,552.004	8,658.558	58,517.711	253,754.766	-2,358.512
209	      I17	7	40,925.203	4,363.583	59,668.148	263,442.000	-1,516.030
210	      I18	7	34,370.254	2,785.404	56,514.375	259,654.203	-1,525.461
211	      I19	7	33,030.984	3,108.054	51,955.586	250,002.234	-1,561.665
212	      I20	7	74,455.789	4,755.184	2,531.021	2,513.250	1,312.714
213	      I21	7	75,100.945	5,037.343	2,607.423	2,896.636	2,461.804
214	      I22	7	82,680.453	5,340.462	2,923.403	3,118.904	1,756.314
215	      I23	7	86,279.016	7,037.693	2,776.869	3,954.368	6,702.395
216	      I24	7	93,524.070	6,606.717	2,739.050	3,603.236	5,972.665
217	      J1	7	77,934.859	4,957.342	2,146.955	1,613.813	2,993.138
218	      J2	7	46,061.961	5,912.206	47,374.125	272,801.188	-90.677
219	      J3	7	44,641.527	5,711.723	47,801.203	257,811.078	-1,373.407
220	      J4	7	55,158.973	7,204.389	58,664.898	297,793.875	-1,363.658
221	      J5	7	86,562.719	14,420.209	54,281.488	262,314.125	-1,204.896
222	      J6	7	89,410.070	14,229.810	58,222.441	268,249.938	-498.658
223	      J7	7	107,075.344	16,000.778	58,802.641	256,766.516	-1,211.891
224	      J8	7	38,614.930	3,428.197	57,947.359	245,376.469	-1,572.070
225	      J9	7	44,967.762	5,541.505	57,073.641	235,548.719	5,744.792
226	      J10	7	34,758.797	3,496.030	57,881.438	234,225.266	-963.743
227	      J11	7	65,315.242	4,244.945	2,627.973	1,971.662	2,248.346
228	      J12	7	60,593.246	3,863.757	2,263.033	1,643.857	1,774.826
229	      J13	7	60,018.629	3,418.135	1,947.512	1,950.298	884.419
230	      J14	7	61,293.973	4,006.732	2,631.009	2,467.197	1,429.666
231	      J15	7	67,699.664	3,720.342	2,690.069	2,053.868	-368.324
232	      J16	7	75,146.789	5,635.674	3,138.323	3,442.220	3,708.495
233	      J17	7	65,270.945	4,414.582	2,568.199	2,428.494	1,054.245
234	      J18	7	86,755.742	5,311.084	3,495.325	3,087.499	910.116
235	      J19	7	71,295.945	4,848.432	2,598.903	2,868.160	3,356.410
236	      J20	7	73,168.297	4,925.903	2,604.178	3,011.516	1,979.545
237	      J21	7	79,294.508	5,775.043	2,881.085	3,782.452	5,001.819
238	      J22	7	84,032.938	6,273.888	2,815.231	3,818.263	4,970.790
239	      J23	7	87,029.586	6,577.190	2,956.865	4,027.143	6,419.216
240	      J24	7	109,623.922	7,268.932	3,507.492	3,922.182	5,126.430
241	      K1	7	82,424.969	5,668.281	2,203.861	2,110.983	3,294.519
242	      K2	7	46,255.863	6,061.356	47,683.582	280,598.062	-784.732
243	      K3	7	38,518.395	5,197.768	50,450.148	279,362.750	-1,704.300
244	      K4	7	59,534.020	6,829.537	63,135.223	326,645.750	-1,678.775
245	      K5	7	90,274.461	15,245.604	53,974.383	265,609.562	-218.751
246	      K6	7	128,304.141	19,304.383	70,477.852	327,346.531	-633.297
247	      K7	7	103,762.742	16,130.532	70,082.977	316,386.188	-2,126.707
248	      K8	7	42,623.910	4,190.095	60,585.059	262,653.031	-737.646
249	      K9	7	28,161.646	3,029.758	60,906.082	261,405.703	-547.666
250	      K10	7	39,813.805	3,963.844	62,042.449	259,682.094	-1,187.378
251	      K11	7	48,208.133	5,156.587	57,534.535	243,752.406	-814.110
252	      K12	7	35,194.406	4,054.697	59,559.129	252,636.609	-405.708
253	      K13	7	32,477.160	3,269.304	57,104.230	243,707.375	-2,474.931
254	      K14	7	62,532.828	8,567.551	53,943.137	230,486.859	-1,960.487
255	      K15	7	63,540.898	8,745.742	55,403.930	237,532.109	-2,010.731
256	      K16	7	80,193.469	10,954.534	54,789.480	240,591.328	-1,189.851
257	      K17	7	31,339.570	3,115.429	53,149.023	239,484.078	-1,605.461
258	      K18	7	33,009.102	3,136.065	52,379.789	244,252.000	-1,594.263
259	      K19	7	42,087.617	3,776.426	52,770.215	255,246.172	-887.416
260	      K20	7	76,418.719	5,282.370	2,392.095	3,443.581	5,388.737
261	      K21	7	79,944.031	6,755.317	2,670.952	4,557.106	8,672.982
262	      K22	7	78,107.406	5,906.016	2,589.814	4,075.089	4,699.695
263	      K23	7	89,415.875	6,302.516	3,059.884	3,701.255	4,560.380
264	      K24	7	103,521.336	7,531.187	3,155.183	3,886.409	4,867.291
265	      L1	7	89,721.383	6,045.848	2,360.770	2,318.381	2,415.714
266	      L2	7	40,488.590	4,496.439	40,402.719	251,713.141	-1,777.551
267	      L3	7	39,116.176	4,271.749	38,577.574	222,884.969	-1,042.669
268	      L4	7	44,630.859	5,402.633	48,887.492	262,156.750	-974.898
269	      L5	7	87,499.281	13,518.837	53,783.035	278,407.156	-2,109.297
270	      L6	7	80,361.234	11,560.242	54,721.113	271,106.375	-979.197
271	      L7	7	73,048.062	10,796.914	47,575.027	222,893.438	-695.039
272	      L8	7	32,718.379	3,203.867	45,977.320	208,634.438	-1,666.338
273	      L9	7	33,784.434	4,307.827	43,216.836	189,148.516	-1,489.679
274	      L10	7	51,755.848	8,537.973	44,825.973	190,774.094	-1,517.685
275	      L11	7	57,212.383	4,072.921	1,762.584	1,508.508	2,054.907
276	      L12	7	67,736.164	5,585.307	2,570.811	2,983.504	8,283.526
277	      L13	7	64,458.320	5,966.632	2,229.545	3,327.502	8,782.003
278	      L14	7	69,909.195	6,562.432	2,834.285	4,227.858	12,364.647
279	      L15	7	66,388.461	4,488.616	2,363.034	2,235.112	2,543.678
280	      L16	7	75,135.281	6,448.856	3,033.189	4,603.644	10,726.814
281	      L17	7	92,658.805	7,865.667	3,675.345	5,286.375	11,677.696
282	      L18	7	75,903.750	6,326.235	3,098.623	3,679.853	7,277.303
283	      L19	7	72,001.578	4,960.683	2,887.519	2,729.271	3,420.283
284	      L20	7	87,392.500	6,697.615	2,924.968	4,430.400	7,533.805
285	      L21	7	84,419.977	6,868.642	2,929.809	4,593.994	8,821.433
286	      L22	7	86,589.828	6,899.985	2,994.436	4,383.792	8,658.011
287	      L23	7	88,619.742	6,417.234	2,831.890	4,449.425	6,808.477
288	      L24	7	100,840.203	6,982.091	3,404.044	4,074.617	6,115.481
289	      M1	7	84,118.469	5,452.273	2,461.578	2,049.938	2,132.681
290	      M2	7	41,124.430	5,495.758	42,348.488	260,171.562	-655.562
291	      M3	7	42,792.816	5,394.357	47,682.094	277,285.031	-577.896
292	      M4	7	68,960.750	8,414.579	48,050.277	259,736.484	-765.024
293	      M5	7	92,139.789	15,720.208	56,341.449	290,538.656	-1,424.714
294	      M6	7	146,954.156	17,939.689	59,550.355	286,367.125	-295.820
295	      M7	7	99,205.938	15,952.782	62,347.684	294,137.750	-1,370.970
296	      M8	7	40,340.375	4,022.586	61,567.305	280,093.688	-861.186
297	      M9	7	36,582.750	3,583.360	56,930.430	253,473.516	-298.650
298	      M10	7	35,988.816	3,856.450	58,072.328	254,208.469	-474.571
299	      M11	7	40,355.465	4,578.488	60,691.953	277,272.438	-482.073
300	      M12	7	30,284.676	3,505.101	58,326.805	265,849.656	-573.272
301	      M13	7	50,224.957	5,539.254	65,781.492	300,526.250	-827.235
302	      M14	7	58,217.816	8,255.833	60,538.164	276,070.656	-1,090.589
303	      M15	7	59,624.258	8,742.235	59,576.734	274,730.969	-1,115.860
304	      M16	7	55,232.074	8,185.044	59,058.859	279,870.094	-908.078
305	      M17	7	39,453.438	3,916.025	57,838.332	281,508.156	-837.143
306	      M18	7	47,967.805	4,253.264	55,658.875	278,818.688	-590.953
307	      M19	7	29,370.029	3,280.046	52,468.855	274,118.812	-699.929
308	      M20	7	81,510.172	6,890.969	2,824.656	3,732.191	9,569.481
309	      M21	7	78,220.617	5,585.019	2,934.441	3,527.838	3,675.944
310	      M22	7	85,306.859	6,264.543	2,995.923	3,933.964	4,219.215
311	      M23	7	89,744.695	6,613.270	3,035.552	3,676.328	6,647.329
312	      M24	7	99,490.961	6,738.653	3,076.835	3,281.613	6,756.825
313	      N1	7	82,315.484	5,168.696	2,614.275	2,793.298	3,314.458
314	      N2	7	36,368.945	3,906.481	37,064.379	243,938.297	-1,275.315
315	      N3	7	46,143.438	5,971.808	36,406.207	220,999.531	-527.638
316	      N4	7	40,362.230	4,858.685	40,453.172	233,043.172	-212.932
317	      N5	7	69,193.414	11,311.222	41,140.527	226,556.312	-522.072
318	      N6	7	60,529.348	9,925.537	47,955.762	253,584.625	-940.081
319	      N7	7	76,030.797	11,896.576	47,695.668	238,345.562	-528.385
320	      N8	7	35,509.195	3,283.668	44,220.371	214,446.734	-227.840
321	      N9	7	33,386.684	3,297.219	43,427.539	203,263.016	-230.392
322	      N10	7	32,326.090	2,883.862	43,833.984	201,244.484	44.414
323	      N11	7	73,327.523	6,544.376	2,706.545	3,628.666	11,354.924
324	      N12	7	71,538.195	6,150.062	2,442.614	3,485.460	8,974.025
325	      N13	7	69,560.812	5,158.913	2,328.947	2,006.894	3,661.767
326	      N14	7	68,580.781	5,385.911	2,460.136	2,278.530	6,007.896
327	      N15	7	72,919.930	5,357.635	2,676.545	2,768.329	5,436.342
328	      N16	7	72,830.414	6,293.161	2,719.936	3,762.346	9,890.833
329	      N17	7	77,906.992	6,032.731	2,887.758	3,519.804	5,864.711
330	      N18	7	77,994.781	6,365.122	2,525.771	3,505.621	8,095.180
331	      N19	7	84,784.852	7,337.622	2,808.065	4,028.776	10,451.136
332	      N20	7	83,444.141	6,796.297	3,086.159	3,759.719	6,812.012
333	      N21	7	78,542.617	5,074.441	2,945.557	3,142.963	3,502.182
334	      N22	7	86,258.500	6,591.723	3,096.719	3,687.099	6,406.857
335	      N23	7	99,190.961	7,190.537	3,127.414	4,508.516	5,133.937
336	      N24	7	93,491.305	7,362.166	3,065.121	3,958.639	6,293.700
337	      O1	7	81,941.070	5,815.536	2,151.785	3,078.082	3,222.617
338	      O2	7	38,853.992	1,916.023	1,087.221	982.341	-530.779
339	      O3	7	41,684.367	2,293.657	1,340.827	1,661.057	1,909.976
340	      O4	7	42,914.383	2,657.867	1,189.842	1,148.543	1,556.621
341	      O5	7	40,843.828	2,344.409	934.274	760.365	2,123.461
342	      O6	7	46,097.883	3,396.678	1,422.638	1,225.163	2,545.419
343	      O7	7	37,135.754	2,610.960	946.513	1,383.463	2,813.627
344	      O8	7	38,262.254	2,644.206	1,323.601	1,300.104	1,677.781
345	      O9	7	35,561.051	2,561.936	1,142.776	1,588.980	1,967.835
346	      O10	7	77,850.047	4,531.875	2,488.568	1,911.560	1,771.844
347	      O11	7	39,712.715	4,551.889	53,673.789	262,353.219	-1,263.512
348	      O12	7	38,915.535	3,911.603	50,063.031	241,915.312	-930.428
349	      O13	7	35,484.465	3,461.325	54,169.633	263,539.344	-110.131
350	      O14	7	66,746.578	10,552.468	57,417.113	276,347.344	-379.451
351	      O15	7	58,392.984	8,947.698	51,198.164	251,300.594	-304.464
352	      O16	7	57,292.699	8,950.565	49,136.898	248,024.188	-594.632
353	      O17	7	60,447.168	6,021.044	47,607.930	244,924.312	-844.725
354	      O18	7	33,580.027	3,085.255	51,959.547	278,413.531	-1,204.056
355	      O19	7	31,598.324	3,380.309	46,841.141	261,107.625	-1,085.120
356	      O20	7	88,239.664	7,312.343	2,881.948	4,617.245	9,192.544
357	      O21	7	86,495.992	7,413.426	2,813.013	4,080.176	9,214.636
358	      O22	7	97,655.852	7,061.478	3,787.351	4,321.845	5,630.227
359	      O23	7	85,539.453	5,357.072	3,087.310	3,548.360	838.674
360	      O24	7	90,402.461	6,435.071	2,805.819	3,098.510	3,760.031
361	      P1	7	97,774.570	6,373.485	2,514.962	2,464.204	2,279.922
362	      P2	7	39,165.945	4,481.035	32,168.805	226,685.172	-1,745.882
363	      P3	7	44,374.055	5,065.965	32,169.869	211,437.859	-1,942.925
364	      P4	7	44,489.031	4,930.989	34,350.305	210,750.141	-597.449
365	      P5	7	67,286.805	11,704.146	33,881.305	199,810.875	-433.531
366	      P6	7	62,226.082	10,717.421	38,295.348	219,933.312	-1,996.306
367	      P7	7	82,050.227	12,969.406	38,680.875	210,617.484	-310.626
368	      P8	7	38,701.840	3,769.372	43,971.598	229,001.875	-1,195.359
369	      P9	7	30,804.582	2,933.152	37,570.707	190,108.656	-1,418.979
370	      P10	7	36,671.336	3,481.357	44,250.773	219,817.109	-1,935.592
371	      P11	7	74,248.766	6,448.283	2,737.552	3,911.667	9,816.600
372	      P12	7	79,188.078	6,626.679	2,640.236	3,768.502	10,370.146
373	      P13	7	82,449.781	6,953.412	3,302.286	4,118.355	7,737.422
374	      P14	7	76,324.453	6,635.157	2,785.895	4,308.615	9,651.607
375	      P15	7	79,169.734	6,225.083	2,541.976	4,145.882	8,616.656
376	      P16	7	68,167.438	4,810.853	2,242.365	3,079.101	3,650.713
377	      P17	7	79,957.398	6,023.285	2,561.277	3,482.782	3,979.593
378	      P18	7	84,620.859	6,289.435	2,471.240	3,263.619	4,093.725
379	      P19	7	81,927.016	6,476.267	2,657.737	2,988.640	5,554.918
380	      P20	7	97,472.914	8,124.975	3,421.057	4,834.143	8,516.939
381	      P21	7	99,848.352	7,866.060	3,389.845	3,924.150	7,574.971
382	      P22	7	98,483.211	7,813.311	3,011.498	3,811.861	8,475.167
383	      P23	7	108,385.945	7,367.331	3,403.354	3,584.107	2,437.323
384	      P24	7	90,838.617	6,015.799	3,082.349	3,779.068	2,799.523
1	      A1	8	74,021.586	4,328.728	1,639.572	2,006.102	310.827
2	      A2	8	36,964.820	4,658.962	38,013.949	259,186.719	-3,682.302
3	      A3	8	43,874.004	5,408.087	41,831.918	267,149.719	-2,405.453
4	      A4	8	52,626.473	6,492.690	43,066.855	260,349.625	-2,455.322
5	      A5	8	75,327.156	13,791.658	44,894.457	258,921.609	-2,963.227
6	      A6	8	74,853.469	13,542.508	46,682.496	259,581.359	-2,347.936
7	      A7	8	75,471.094	12,823.549	48,186.781	254,654.359	-2,754.732
8	      A8	8	27,239.545	2,690.307	49,849.777	256,324.328	-4,740.903
9	      A9	8	32,833.023	3,282.394	54,032.328	269,586.344	-2,997.806
10	      A10	8	31,235.125	2,870.797	53,611.684	261,305.031	-3,500.524
11	      A11	8	31,997.842	3,357.707	44,103.520	216,267.328	-4,436.963
12	      A12	8	35,749.148	3,030.412	42,870.109	210,659.953	-5,439.431
13	      A13	8	39,712.195	3,663.519	44,169.359	218,093.625	-4,872.400
14	      A14	8	236,910.984	76,850.930	48,863.535	200,714.203	-2,489.303
15	      A15	8	61,475.953	10,003.604	41,293.145	205,253.766	-2,970.145
16	      A16	8	63,887.121	10,543.862	40,841.344	207,080.953	-3,779.597
17	      A17	8	31,966.027	2,709.784	39,125.219	204,154.547	-3,561.440
18	      A18	8	35,628.055	5,346.356	39,282.750	212,538.094	-3,348.028
19	      A19	8	37,017.410	4,779.555	37,248.242	209,392.406	-3,219.481
20	      A20	8	78,743.086	5,883.597	2,427.645	2,816.866	4,072.041
21	      A21	8	93,078.734	7,300.690	2,829.270	3,694.243	5,791.743
22	      A22	8	87,546.016	6,071.824	2,914.438	3,427.149	3,244.489
23	      A23	8	90,816.469	5,934.383	2,438.209	3,322.148	2,718.030
24	      A24	8	82,054.102	4,475.323	2,089.139	2,059.643	-1,171.323
25	      B1	8	74,753.234	5,251.904	1,915.412	1,811.170	2,988.366
26	      B2	8	34,233.254	4,653.434	41,828.027	272,855.906	-3,200.353
27	      B3	8	44,190.250	5,500.243	44,628.680	273,550.500	-1,168.050
28	      B4	8	44,013.277	5,522.611	47,414.629	273,710.531	-1,750.037
29	      B5	8	78,517.594	14,167.425	47,168.426	261,830.047	-1,271.886
30	      B6	8	82,762.859	14,341.935	49,031.074	257,354.234	-1,211.649
31	      B7	8	79,233.047	13,307.069	51,338.797	258,380.156	-1,242.520
32	      B8	8	34,045.785	3,384.144	53,104.973	260,969.000	-742.376
33	      B9	8	47,174.477	4,772.044	53,904.926	255,255.828	-297.029
34	      B10	8	39,161.152	3,911.377	55,266.906	256,761.797	-1,212.295
35	      B11	8	75,598.227	6,558.500	2,568.890	4,038.015	12,381.389
36	      B12	8	74,135.703	6,310.967	2,840.512	5,579.226	10,875.409
37	      B13	8	72,246.852	6,110.902	2,698.074	4,326.111	9,949.477
38	      B14	8	67,281.102	5,825.424	2,554.463	3,190.739	8,505.389
39	      B15	8	71,450.180	6,135.583	2,056.562	3,326.672	10,676.676
40	      B16	8	65,452.840	5,555.872	2,578.523	2,935.887	5,596.132
41	      B17	8	76,701.578	5,137.881	2,406.385	2,575.679	3,316.437
42	      B18	8	71,065.164	5,539.874	2,607.015	2,932.332	6,759.216
43	      B19	8	70,208.500	5,277.696	2,178.767	2,220.438	3,936.117
44	      B20	8	31,867.150	3,488.274	44,681.340	251,058.484	-796.768
45	      B21	8	37,220.473	4,424.554	41,025.109	241,283.344	-1,550.828
46	      B22	8	42,252.820	5,160.339	39,736.875	247,310.328	-1,929.365
47	      B23	8	81,260.266	6,831.136	2,455.971	4,162.105	11,502.937
48	      B24	8	95,123.109	7,563.442	2,623.353	4,266.109	8,653.619
49	      C1	8	73,436.820	5,190.177	2,178.524	2,170.242	2,656.706
50	      C2	8	40,170.145	5,326.963	42,841.348	267,912.406	-1,277.138
51	      C3	8	38,144.199	5,146.962	44,198.531	262,886.062	-1,008.665
52	      C4	8	45,206.293	5,768.325	43,476.602	240,750.219	-610.099
53	      C5	8	76,366.133	13,110.479	47,777.480	251,137.359	-1,311.132
54	      C6	8	75,209.508	13,074.581	52,940.766	269,717.812	-943.750
55	      C7	8	85,931.188	14,512.424	53,376.539	258,164.234	-1,214.096
56	      C8	8	31,867.758	2,981.883	53,589.738	253,109.188	-896.950
57	      C9	8	28,372.727	2,781.603	53,455.961	246,073.688	-691.286
58	      C10	8	32,251.523	3,345.583	57,267.969	255,849.234	-251.315
59	      C11	8	36,354.488	4,325.903	46,654.328	210,721.531	-936.957
60	      C12	8	81,627.578	9,002.991	45,945.402	206,107.750	-796.191
61	      C13	8	33,312.094	3,465.720	44,614.809	199,615.859	-801.545
62	      C14	8	66,695.539	9,466.118	46,072.805	206,371.500	-1,376.776
63	      C15	8	62,552.055	9,383.350	44,041.762	200,522.938	-818.990
64	      C16	8	75,415.836	11,305.195	43,215.680	201,514.781	-1,072.508
65	      C17	8	32,803.605	2,982.379	43,197.270	205,737.562	-597.669
66	      C18	8	31,301.656	2,718.658	41,021.602	203,593.562	-587.290
67	      C19	8	32,132.199	3,493.582	39,819.059	204,941.188	-1,348.550
68	      C20	8	55,329.848	8,829.556	45,568.992	245,995.922	-1,483.368
69	      C21	8	54,857.844	8,798.802	46,600.172	262,645.094	-1,010.289
70	      C22	8	195,229.750	16,380.328	45,302.641	253,454.469	-866.085
71	      C23	8	250,296.469	19,367.719	10,070.007	10,780.723	6,834.726
72	      C24	8	93,213.766	7,280.004	2,740.183	4,325.482	10,897.476
73	      D1	8	77,871.344	4,958.816	1,890.885	1,236.716	1,716.497
74	      D2	8	38,040.637	4,729.525	44,625.520	274,003.844	-1,808.307
75	      D3	8	41,502.422	5,161.759	45,969.961	266,576.562	-921.052
76	      D4	8	38,997.578	4,830.730	46,720.613	254,567.016	-1,034.912
77	      D5	8	72,275.562	12,484.362	47,939.828	247,971.547	-959.679
78	      D6	8	75,067.172	12,683.660	52,807.691	258,878.000	-441.120
79	      D7	8	79,682.977	13,053.882	54,556.578	257,147.328	-414.203
80	      D8	8	34,261.309	3,193.024	57,568.590	262,221.188	-688.289
81	      D9	8	32,053.779	3,232.830	56,224.449	247,871.828	-122.237
82	      D10	8	35,919.977	3,917.400	59,902.512	259,490.250	-1,410.179
83	      D11	8	64,611.676	4,722.088	2,027.852	2,146.740	3,882.649
84	      D12	8	63,848.004	4,692.928	2,651.603	3,025.662	4,823.005
85	      D13	8	73,349.047	4,578.314	2,891.222	2,696.187	1,699.566
86	      D14	8	62,116.051	4,168.516	2,312.672	1,812.979	3,310.820
87	      D15	8	65,091.637	5,218.442	2,695.861	2,886.527	5,087.003
88	      D16	8	60,836.656	4,037.609	2,453.287	1,599.444	2,323.001
89	      D17	8	74,162.430	4,716.080	2,825.708	2,482.840	1,576.097
90	      D18	8	66,476.281	4,416.870	2,461.538	1,676.504	1,709.916
91	      D19	8	69,945.328	5,327.545	2,758.621	2,334.051	4,608.524
92	      D20	8	26,569.779	2,134.031	45,551.504	235,413.359	-513.918
93	      D21	8	32,535.840	3,202.421	47,287.254	259,973.547	-1,215.746
94	      D22	8	29,313.898	2,599.295	44,193.133	258,814.500	-903.160
95	      D23	8	82,925.930	6,262.221	2,577.720	3,944.790	8,024.746
96	      D24	8	89,960.711	6,287.862	2,759.068	2,908.094	2,345.286
97	      E1	8	89,640.664	5,478.706	2,803.128	2,419.689	4,344.718
98	      E2	8	44,922.102	6,110.927	45,778.086	273,289.781	-695.417
99	      E3	8	42,409.219	4,992.520	46,334.988	260,894.406	-963.218
100	      E4	8	41,736.824	5,370.434	48,755.410	259,848.266	140.065
101	      E5	8	83,518.406	13,902.730	52,373.852	263,841.156	-378.561
102	      E6	8	85,416.258	13,825.284	56,727.527	271,133.375	-308.457
103	      E7	8	79,842.070	12,528.216	55,897.504	259,497.594	-690.701
104	      E8	8	34,304.543	3,441.999	58,138.082	259,004.438	-780.602
105	      E9	8	34,973.180	2,894.766	60,453.402	260,848.109	-1,252.085
106	      E10	8	32,842.445	3,235.516	59,888.281	254,494.609	-1,330.117
107	      E11	8	35,815.586	3,328.802	52,240.238	223,494.250	-1,030.384
108	      E12	8	33,688.621	3,499.061	52,000.973	220,395.797	-754.202
109	      E13	8	33,581.352	3,644.496	50,596.371	214,079.938	-569.469
110	      E14	8	65,179.094	9,026.491	53,154.070	227,086.047	-1,554.210
111	      E15	8	63,633.391	8,947.862	50,515.348	217,610.172	-1,158.982
112	      E16	8	67,882.695	9,754.194	51,818.969	228,134.125	-597.046
113	      E17	8	43,922.125	3,633.576	49,385.871	223,900.266	-1,351.348
114	      E18	8	31,786.803	2,698.651	47,041.395	222,008.422	-1,204.599
115	      E19	8	35,537.535	2,915.046	45,366.723	221,382.297	-709.891
116	      E20	8	79,761.828	5,093.619	2,626.714	3,158.743	3,270.485
117	      E21	8	79,123.734	5,529.208	2,611.465	3,336.180	5,010.019
118	      E22	8	73,393.180	4,762.007	2,058.047	2,584.098	2,429.232
119	      E23	8	89,166.578	7,324.506	2,915.683	3,782.419	8,044.313
120	      E24	8	91,394.844	5,252.337	2,714.389	3,329.540	3,752.153
121	      F1	8	97,470.219	5,998.697	2,681.580	2,151.291	1,134.690
122	      F2	8	51,363.000	5,655.229	53,302.832	311,196.906	208.291
123	      F3	8	40,013.016	4,768.091	48,595.059	271,903.438	-607.497
124	      F4	8	43,494.270	5,108.804	56,665.082	297,325.406	-1,148.519
125	      F5	8	85,824.508	13,877.859	55,570.207	274,335.125	-1,093.833
126	      F6	8	110,152.422	15,534.773	62,234.625	291,196.250	-2,103.412
127	      F7	8	89,655.477	13,610.309	61,145.094	275,168.531	-1,189.811
128	      F8	8	35,372.027	3,190.914	59,090.234	257,062.344	-1,998.652
129	      F9	8	37,745.445	3,677.649	60,000.969	253,090.750	-1,607.906
130	      F10	8	38,684.680	3,783.706	60,926.551	253,380.953	-1,111.544
131	      F11	8	72,849.406	4,679.995	2,619.326	2,288.339	4,339.717
132	      F12	8	56,158.684	3,652.740	1,572.539	2,073.649	3,031.300
133	      F13	8	61,637.461	4,345.701	2,044.415	2,547.852	3,969.084
134	      F14	8	64,591.117	3,999.860	2,194.065	2,035.583	1,500.534
135	      F15	8	96,232.852	6,547.520	3,896.417	4,445.763	4,132.048
136	      F16	8	63,130.793	4,241.364	2,481.524	2,799.283	3,257.736
137	      F17	8	67,166.984	4,468.066	2,514.272	2,830.981	2,677.013
138	      F18	8	69,069.180	4,305.375	2,335.127	2,465.870	1,325.434
139	      F19	8	101,366.891	6,293.610	4,270.277	3,817.564	2,694.808
140	      F20	8	74,213.938	4,528.681	1,516.989	2,301.338	1,596.380
141	      F21	8	84,930.953	6,628.582	3,015.656	4,117.774	6,775.541
142	      F22	8	90,027.852	7,308.531	3,296.593	5,341.821	11,608.969
143	      F23	8	95,775.422	6,888.258	2,683.129	4,032.731	5,340.875
144	      F24	8	98,466.031	7,798.927	3,004.370	5,045.152	8,814.183
145	      G1	8	88,303.398	6,403.979	2,656.536	2,276.091	4,886.866
146	      G2	8	49,848.348	5,865.078	44,566.773	257,040.922	-441.561
147	      G3	8	52,122.270	6,927.275	58,564.754	317,376.781	-876.507
148	      G4	8	51,060.078	6,048.555	51,610.312	262,968.094	-292.338
149	      G5	8	84,485.008	14,160.409	54,255.477	262,391.875	-1,186.323
150	      G6	8	82,282.906	13,256.055	57,223.996	263,805.656	-1,439.709
151	      G7	8	97,765.875	14,833.896	66,620.008	294,409.312	-1,720.556
152	      G8	8	38,278.676	3,614.289	65,717.164	282,278.281	-2,133.397
153	      G9	8	32,362.141	2,975.915	61,111.504	255,755.797	-1,324.936
154	      G10	8	39,594.004	4,003.965	64,583.520	263,564.500	-1,840.467
155	      G11	8	34,897.160	3,703.646	57,923.195	242,985.562	-995.600
156	      G12	8	36,029.129	3,841.373	56,883.477	235,706.344	-1,734.711
157	      G13	8	34,774.121	3,440.683	58,376.512	240,812.984	-1,988.505
158	      G14	8	56,342.543	7,586.138	58,373.891	242,867.031	-1,526.240
159	      G15	8	135,799.734	14,822.710	58,652.988	244,643.344	-1,719.326
160	      G16	8	67,327.250	8,680.869	57,215.984	246,611.250	-1,733.574
161	      G17	8	30,676.930	2,767.306	54,924.395	242,837.203	-892.546
162	      G18	8	34,406.336	3,327.006	56,471.020	258,822.078	-1,542.435
163	      G19	8	39,088.230	4,121.540	52,069.094	248,190.797	-1,612.618
164	      G20	8	73,814.805	4,924.146	2,694.822	2,527.599	1,459.002
165	      G21	8	76,918.906	5,803.657	2,425.215	3,387.120	6,600.916
166	      G22	8	97,330.820	9,067.773	3,548.384	6,062.489	16,298.246
167	      G23	8	91,180.844	7,441.697	3,189.497	4,159.730	10,187.567
168	      G24	8	97,402.312	7,711.131	2,984.316	4,224.177	9,774.981
169	      H1	8	89,263.359	5,431.031	2,356.229	2,022.031	2,230.317
170	      H2	8	43,947.957	5,486.263	47,034.059	273,273.312	-1,484.392
171	      H3	8	60,520.699	7,150.301	58,831.805	314,402.344	-899.288
172	      H4	8	40,274.758	4,686.874	49,317.613	253,539.047	-1,616.246
173	      H5	8	84,048.680	14,031.768	58,548.273	285,618.500	-2,180.490
174	      H6	8	96,331.000	15,085.725	65,903.664	303,148.250	-1,977.954
175	      H7	8	97,929.961	14,628.513	63,714.152	278,960.031	-1,756.932
176	      H8	8	45,334.742	4,619.314	61,384.664	259,668.969	-898.364
177	      H9	8	43,174.961	4,530.738	60,644.645	252,055.750	-1,266.337
178	      H10	8	41,959.836	4,725.169	62,042.262	250,467.406	4,099.370
179	      H11	8	66,194.148	4,438.164	1,992.140	2,382.253	2,499.664
180	      H12	8	62,009.777	4,251.634	2,418.654	2,390.356	3,023.969
181	      H13	8	63,889.695	4,478.311	2,145.366	2,028.623	1,663.670
182	      H14	8	62,365.676	4,613.169	2,137.305	2,497.477	2,659.121
183	      H15	8	67,670.984	4,505.792	2,189.451	2,596.361	3,379.455
184	      H16	8	65,728.289	4,349.563	2,072.406	2,709.412	2,937.248
185	      H17	8	89,687.062	5,805.758	3,448.847	3,392.244	1,584.733
186	      H18	8	72,523.820	4,716.385	2,832.504	2,981.052	2,713.078
187	      H19	8	80,282.617	5,552.015	2,872.721	3,447.382	2,040.529
188	      H20	8	73,352.977	4,747.984	2,604.084	2,801.004	1,198.584
189	      H21	8	81,841.414	5,783.711	2,773.088	3,539.489	4,530.253
190	      H22	8	73,983.258	4,877.154	2,245.280	2,715.875	2,437.938
191	      H23	8	92,323.992	7,834.513	3,110.129	4,929.155	11,626.593
192	      H24	8	107,533.453	7,021.385	3,255.108	3,186.140	4,180.776
193	      I1	8	72,163.430	4,624.048	1,875.736	1,165.266	1,600.179
194	      I2	8	41,533.375	5,410.897	45,798.598	265,490.969	-1,427.977
195	      I3	8	41,446.973	5,143.316	47,240.723	253,236.812	-1,448.959
196	      I4	8	44,539.258	5,311.358	57,030.133	290,534.250	-1,912.327
197	      I5	8	102,489.492	16,816.123	62,772.348	303,675.312	-1,813.418
198	      I6	8	87,369.109	13,326.597	55,102.750	254,200.547	-2,026.158
199	      I7	8	102,797.375	14,561.247	58,509.902	255,000.812	-961.267
200	      I8	8	36,990.543	3,656.495	58,705.465	250,045.297	-1,405.344
201	      I9	8	37,737.207	3,828.661	63,852.664	263,542.094	-944.489
202	      I10	8	37,349.828	3,553.788	62,041.465	251,104.812	-2,521.844
203	      I11	8	34,999.738	3,761.183	60,930.094	254,554.531	-306.973
204	      I12	8	33,839.996	4,048.903	58,995.684	246,111.344	-1,282.083
205	      I13	8	36,340.617	3,745.399	62,149.551	258,881.547	-2,758.810
206	      I14	8	64,089.047	8,221.852	57,397.418	238,137.484	-3,041.749
207	      I15	8	99,207.844	15,142.013	57,164.547	238,426.656	-1,960.875
208	      I16	8	63,182.305	8,646.186	58,458.824	253,478.766	-2,854.583
209	      I17	8	40,168.613	4,527.251	59,171.055	261,147.234	-2,120.389
210	      I18	8	34,535.102	3,525.814	55,678.398	256,178.500	-1,413.666
211	      I19	8	33,622.090	3,073.660	52,169.141	249,324.859	-2,176.960
212	      I20	8	73,742.055	4,869.316	2,339.652	2,748.709	821.156
213	      I21	8	77,312.656	5,493.632	2,804.700	3,203.417	2,408.906
214	      I22	8	83,216.469	5,142.466	3,233.944	3,309.742	1,900.514
215	      I23	8	87,350.664	6,826.119	2,769.956	4,130.931	6,857.426
216	      I24	8	93,825.562	7,274.565	2,766.256	3,585.809	6,632.032
217	      J1	8	79,383.750	5,434.722	2,337.018	1,921.999	2,047.868
218	      J2	8	45,096.496	6,540.760	47,340.613	272,496.625	-878.146
219	      J3	8	45,298.270	5,843.116	47,416.512	257,153.016	-1,226.811
220	      J4	8	54,514.852	7,003.543	58,295.980	296,856.906	-1,982.895
221	      J5	8	86,593.711	14,329.273	53,986.859	261,967.375	-1,208.538
222	      J6	8	88,531.469	14,472.938	58,051.520	267,683.719	-535.191
223	      J7	8	105,039.055	15,992.135	58,791.203	256,583.688	-1,270.517
224	      J8	8	38,586.379	3,883.531	57,469.227	244,879.047	-1,589.225
225	      J9	8	44,253.191	6,126.104	56,922.477	235,086.875	5,725.739
226	      J10	8	35,139.926	3,615.003	58,155.629	233,479.359	-1,386.869
227	      J11	8	66,792.211	4,711.727	2,593.921	1,952.615	2,957.604
228	      J12	8	61,393.848	4,154.610	2,256.485	1,841.419	2,621.048
229	      J13	8	60,133.906	3,488.527	1,955.910	1,888.076	751.889
230	      J14	8	62,147.094	4,139.218	2,519.641	2,331.031	1,332.085
231	      J15	8	68,115.969	3,986.595	2,564.520	2,198.429	-1,063.549
232	      J16	8	77,463.039	5,836.308	3,355.407	3,817.821	3,984.272
233	      J17	8	65,874.742	4,216.629	2,356.109	2,334.285	1,316.115
234	      J18	8	87,180.883	5,376.970	3,625.272	3,025.615	1,215.087
235	      J19	8	71,706.445	5,343.394	2,610.926	2,796.540	3,419.402
236	      J20	8	74,268.953	5,379.812	2,487.615	3,288.764	1,883.027
237	      J21	8	81,157.508	5,921.779	2,929.719	3,700.424	5,048.471
238	      J22	8	85,134.547	6,486.937	3,004.463	3,670.647	4,905.309
239	      J23	8	87,867.336	6,781.443	3,015.288	4,099.085	6,804.667
240	      J24	8	110,746.703	7,811.927	3,562.113	3,954.159	4,957.893
241	      K1	8	83,680.133	5,659.658	2,412.525	2,115.710	3,751.656
242	      K2	8	46,320.086	6,356.210	47,658.102	281,068.938	-522.016
243	      K3	8	38,905.004	5,043.000	50,275.520	278,884.938	-1,590.242
244	      K4	8	60,010.633	7,341.926	63,044.836	325,962.062	-1,334.006
245	      K5	8	90,170.086	15,459.762	53,757.164	265,389.281	-355.167
246	      K6	8	129,100.805	19,061.662	70,639.227	326,263.188	-524.130
247	      K7	8	103,586.023	16,324.537	70,043.961	315,853.062	-1,916.744
248	      K8	8	41,991.590	3,903.893	60,456.211	262,109.141	-862.682
249	      K9	8	28,096.447	2,851.182	60,857.281	261,172.250	-831.059
250	      K10	8	39,305.816	3,902.221	62,124.531	259,118.719	-1,034.037
251	      K11	8	48,664.645	5,059.861	57,439.762	243,413.078	-1,162.110
252	      K12	8	35,963.117	4,364.129	59,303.469	252,273.594	-326.707
253	      K13	8	32,543.289	3,312.883	57,125.074	243,241.453	-2,414.818
254	      K14	8	63,345.141	8,750.785	53,966.914	229,266.016	-1,763.473
255	      K15	8	64,931.031	8,836.977	55,436.301	237,642.812	-2,384.713
256	      K16	8	79,848.391	10,965.579	55,225.656	240,261.266	-1,195.484
257	      K17	8	31,368.906	2,929.431	53,214.535	238,409.828	-2,262.595
258	      K18	8	33,837.195	3,081.507	52,629.828	244,033.312	-1,628.362
259	      K19	8	42,530.320	3,955.128	52,758.863	255,124.234	-1,043.871
260	      K20	8	77,664.672	5,580.461	2,719.339	3,730.243	6,087.614
261	      K21	8	80,314.164	6,318.513	2,785.449	4,756.557	9,465.512
262	      K22	8	80,607.336	5,945.101	2,852.627	4,264.662	4,970.146
263	      K23	8	90,279.117	6,417.184	3,099.160	3,846.343	4,779.968
264	      K24	8	104,414.945	7,661.217	3,376.913	3,916.521	5,250.448
265	      L1	8	89,261.414	5,867.173	2,560.297	2,220.877	2,535.262
266	      L2	8	41,389.484	4,651.131	40,012.500	250,284.828	-1,538.151
267	      L3	8	38,484.707	4,575.851	38,691.965	222,414.469	-791.629
268	      L4	8	44,627.902	5,456.862	48,531.137	261,627.812	-566.615
269	      L5	8	87,170.953	13,460.046	53,242.934	277,908.875	-2,258.756
270	      L6	8	81,478.594	11,808.688	54,387.172	269,647.562	-703.692
271	      L7	8	71,866.398	10,812.677	47,395.055	222,631.688	-866.897
272	      L8	8	34,001.387	3,226.150	45,954.906	208,848.031	-1,335.277
273	      L9	8	34,968.625	4,691.981	43,090.898	188,705.391	-1,841.271
274	      L10	8	51,992.160	8,433.642	44,842.812	190,288.156	-1,609.927
275	      L11	8	56,919.027	4,240.540	1,979.792	1,492.900	1,379.662
276	      L12	8	69,601.875	6,187.832	2,605.826	2,882.861	9,024.583
277	      L13	8	67,095.078	5,988.759	2,099.844	3,456.220	9,833.145
278	      L14	8	70,262.734	6,489.626	2,671.857	4,496.401	13,570.773
279	      L15	8	66,050.102	4,527.607	2,469.470	2,299.000	2,408.347
280	      L16	8	75,149.477	7,014.301	3,033.872	4,774.909	11,928.697
281	      L17	8	92,375.305	8,043.135	3,693.751	5,417.498	11,701.791
282	      L18	8	76,115.930	6,013.227	2,864.671	3,630.288	6,174.345
283	      L19	8	71,048.133	4,955.396	2,623.858	2,779.758	3,226.567
284	      L20	8	89,042.062	7,321.052	3,049.099	4,642.908	7,700.266
285	      L21	8	83,090.172	6,883.869	3,019.083	4,603.668	8,974.278
286	      L22	8	86,669.820	6,846.296	3,047.410	4,413.276	8,767.557
287	      L23	8	89,377.539	6,904.488	2,839.755	4,251.141	7,408.778
288	      L24	8	99,590.719	6,894.429	3,038.563	3,854.674	6,445.073
289	      M1	8	85,595.898	5,821.542	2,381.830	1,842.818	2,792.048
290	      M2	8	41,003.676	5,657.643	42,229.934	259,500.344	-928.248
291	      M3	8	43,797.648	5,436.455	47,686.898	276,778.594	-1,198.231
292	      M4	8	69,562.906	8,324.578	48,179.500	259,498.922	-943.547
293	      M5	8	93,711.195	16,323.104	55,898.379	289,114.750	-900.775
294	      M6	8	147,510.281	18,261.082	59,388.762	286,543.438	-316.706
295	      M7	8	99,086.922	16,050.743	62,284.734	294,468.500	-818.667
296	      M8	8	40,707.676	4,182.494	61,605.312	279,320.906	-739.333
297	      M9	8	35,539.227	3,564.461	57,017.680	252,950.328	-439.266
298	      M10	8	35,183.586	3,683.250	58,324.375	253,758.125	-606.777
299	      M11	8	40,681.375	4,715.284	60,815.543	276,607.594	-933.828
300	      M12	8	30,963.605	3,888.536	57,999.305	264,903.688	-601.759
301	      M13	8	51,233.547	5,663.077	64,986.176	296,717.969	-1,291.937
302	      M14	8	58,252.547	8,546.370	60,567.812	274,982.500	-1,025.204
303	      M15	8	59,227.184	8,927.662	59,565.660	274,862.438	-1,507.072
304	      M16	8	56,088.633	8,122.376	58,573.758	279,167.531	-1,122.451
305	      M17	8	39,384.973	3,812.688	57,805.773	280,957.562	-1,089.568
306	      M18	8	47,148.566	4,336.282	55,529.348	278,605.312	-554.682
307	      M19	8	31,060.529	3,118.828	52,482.574	274,120.406	-447.422
308	      M20	8	81,197.250	7,110.057	3,102.695	3,859.908	10,078.081
309	      M21	8	79,849.453	5,507.411	2,930.137	3,915.854	4,034.924
310	      M22	8	85,521.453	6,217.183	2,829.856	3,584.235	4,177.142
311	      M23	8	89,061.070	6,851.076	3,150.557	4,037.356	6,597.967
312	      M24	8	99,615.727	7,122.981	3,084.513	3,601.584	6,705.636
313	      N1	8	81,978.914	5,373.770	2,536.248	2,545.838	4,027.930
314	      N2	8	36,271.660	4,275.538	36,912.086	243,160.828	-989.524
315	      N3	8	47,868.715	6,219.313	36,553.535	220,022.500	95.364
316	      N4	8	39,893.078	4,342.548	40,245.461	232,352.453	-15.068
317	      N5	8	69,904.930	11,721.619	41,341.355	225,793.141	-458.363
318	      N6	8	61,013.383	10,074.373	47,856.059	253,310.078	-798.670
319	      N7	8	75,606.688	11,833.631	47,716.285	238,193.094	-187.123
320	      N8	8	35,545.039	3,559.275	44,245.504	213,947.344	41.292
321	      N9	8	33,969.031	3,187.181	43,572.398	202,996.406	-305.487
322	      N10	8	32,412.318	2,998.398	43,773.609	201,365.625	-49.650
323	      N11	8	73,377.531	6,644.961	2,816.498	3,541.399	11,793.396
324	      N12	8	70,623.852	6,289.043	2,369.286	3,594.217	9,675.541
325	      N13	8	69,859.562	5,120.875	2,345.316	1,913.865	3,933.546
326	      N14	8	68,239.461	5,283.733	2,559.088	2,526.377	5,723.547
327	      N15	8	72,169.234	5,431.480	2,565.764	2,920.196	5,815.379
328	      N16	8	73,945.641	6,773.634	2,769.703	3,627.788	10,379.069
329	      N17	8	79,196.039	6,627.418	2,805.331	3,422.660	6,818.549
330	      N18	8	78,615.977	6,486.438	2,703.722	3,692.300	8,597.399
331	      N19	8	83,537.023	7,309.845	2,834.312	4,224.787	10,940.431
332	      N20	8	83,397.078	6,760.303	2,891.192	3,777.901	7,560.998
333	      N21	8	78,511.055	5,350.855	2,569.346	2,753.954	3,735.153
334	      N22	8	87,288.914	6,987.085	3,109.791	3,810.699	6,674.907
335	      N23	8	99,535.773	6,950.863	2,979.195	4,282.432	5,272.336
336	      N24	8	93,575.711	7,562.496	3,125.944	4,178.985	6,771.328
337	      O1	8	82,752.578	5,762.691	2,377.835	2,718.278	3,104.318
338	      O2	8	38,712.500	2,146.122	960.635	803.918	-41.817
339	      O3	8	41,426.801	2,599.580	1,113.915	872.529	1,866.277
340	      O4	8	43,116.453	2,109.310	1,121.988	1,317.513	1,169.907
341	      O5	8	42,626.762	2,340.759	947.531	424.893	2,117.224
342	      O6	8	44,731.848	3,078.039	1,349.127	1,006.901	2,544.345
343	      O7	8	38,342.570	2,307.170	825.154	951.915	3,102.887
344	      O8	8	38,134.715	2,704.521	1,125.405	1,158.956	1,638.122
345	      O9	8	35,874.977	2,485.593	1,060.305	1,452.763	1,971.046
346	      O10	8	77,911.367	4,465.547	2,285.427	1,501.191	2,297.168
347	      O11	8	39,692.617	4,253.450	53,238.035	261,041.922	-1,278.035
348	      O12	8	39,033.703	3,971.925	50,210.879	241,521.938	-845.591
349	      O13	8	34,664.512	3,404.032	53,922.047	260,456.328	596.688
350	      O14	8	67,504.602	10,533.439	56,983.777	276,190.594	-314.591
351	      O15	8	59,490.961	9,085.029	51,348.789	250,753.562	-242.505
352	      O16	8	57,432.164	9,291.540	49,207.004	247,564.500	-939.701
353	      O17	8	59,598.672	5,948.753	47,355.016	244,658.266	-911.923
354	      O18	8	34,841.352	3,251.461	51,265.547	274,336.875	-768.655
355	      O19	8	32,365.328	2,960.747	45,754.844	256,962.281	-941.139
356	      O20	8	88,538.641	7,191.550	2,676.084	4,273.585	9,775.330
357	      O21	8	87,781.102	7,116.857	2,576.470	3,927.012	9,085.166
358	      O22	8	97,517.852	6,695.664	3,546.740	3,846.205	5,756.870
359	      O23	8	84,513.977	5,216.707	2,800.116	3,321.954	1,370.298
360	      O24	8	90,353.758	6,000.254	2,874.860	2,774.489	3,924.342
361	      P1	8	99,227.078	6,545.678	2,442.505	2,749.800	1,901.194
362	      P2	8	39,247.777	4,780.060	32,337.395	226,349.844	-1,637.376
363	      P3	8	42,627.523	4,753.030	32,112.461	211,487.797	-2,097.760
364	      P4	8	43,907.742	5,486.446	34,371.738	210,057.297	-982.530
365	      P5	8	69,040.773	12,196.097	33,669.020	198,790.500	-1,184.483
366	      P6	8	62,128.332	10,834.303	38,176.770	219,462.953	-1,987.143
367	      P7	8	82,565.805	12,879.761	38,646.531	210,681.750	-481.367
368	      P8	8	38,578.398	3,787.313	43,952.293	228,872.812	-1,204.806
369	      P9	8	32,077.729	2,543.713	37,673.996	189,747.172	-1,644.465
370	      P10	8	36,064.543	3,708.272	44,301.000	219,862.547	-1,587.436
371	      P11	8	74,422.188	6,341.867	2,979.682	4,184.121	10,222.440
372	      P12	8	80,669.672	6,595.688	2,745.864	3,971.958	9,345.062
373	      P13	8	82,183.695	6,465.201	3,529.845	4,148.090	7,602.986
374	      P14	8	75,847.234	6,851.328	3,021.554	4,587.288	9,469.253
375	      P15	8	78,726.703	6,174.184	2,777.998	4,314.746	8,152.813
376	      P16	8	69,269.102	4,967.370	2,624.034	3,515.602	3,871.408
377	      P17	8	80,960.867	6,219.682	2,910.686	3,596.548	4,288.400
378	      P18	8	85,119.656	6,109.604	2,687.497	3,386.620	4,196.072
379	      P19	8	82,957.258	6,402.509	2,690.854	2,942.008	5,767.555
380	      P20	8	97,595.117	7,576.783	3,241.566	5,096.497	7,937.629
381	      P21	8	101,030.812	8,036.007	3,425.225	4,333.186	7,454.087
382	      P22	8	98,388.258	7,549.036	3,161.493	3,932.882	8,739.750
383	      P23	8	108,165.922	7,242.113	3,569.907	3,825.726	2,880.459
384	      P24	8	89,712.703	5,937.200	3,089.040	4,279.902	2,906.543
1	      A1	9	74,364.023	4,534.333	1,756.979	1,995.890	-53.094
2	      A2	9	36,250.957	4,779.569	38,126.527	258,958.453	-3,648.064
3	      A3	9	45,251.406	5,138.274	41,709.461	266,151.594	-2,548.790
4	      A4	9	53,497.293	6,538.428	43,006.453	260,756.125	-2,735.053
5	      A5	9	74,594.750	14,294.482	45,024.238	258,899.375	-2,287.840
6	      A6	9	74,095.945	13,887.298	46,688.828	259,914.688	-2,599.405
7	      A7	9	75,720.430	13,022.938	48,194.363	254,853.953	-2,639.361
8	      A8	9	28,079.119	2,727.807	49,813.672	256,173.500	-4,793.604
9	      A9	9	31,608.188	3,135.690	54,019.273	268,728.500	-3,151.994
10	      A10	9	30,146.881	2,992.827	53,859.684	261,089.234	-3,245.020
11	      A11	9	31,177.623	3,427.576	43,883.965	215,763.953	-4,458.573
12	      A12	9	36,005.008	3,083.337	42,648.270	209,888.359	-5,477.351
13	      A13	9	40,749.328	3,895.899	44,056.582	216,835.266	-4,582.743
14	      A14	9	236,312.422	77,291.305	48,922.918	199,732.766	-2,389.865
15	      A15	9	62,649.684	9,773.917	41,181.633	205,156.656	-3,509.697
16	      A16	9	63,550.688	10,786.779	40,539.777	206,756.469	-3,872.383
17	      A17	9	31,274.609	3,227.758	38,961.430	203,857.391	-3,029.668
18	      A18	9	34,810.867	4,959.564	39,281.254	212,269.812	-3,424.388
19	      A19	9	37,371.621	4,731.438	37,285.281	209,254.453	-3,050.027
20	      A20	9	77,540.375	5,960.180	2,197.775	2,806.918	4,456.732
21	      A21	9	93,859.016	7,032.219	2,761.113	3,552.786	6,168.576
22	      A22	9	88,063.125	6,154.551	2,406.588	3,482.670	3,539.529
23	      A23	9	92,340.953	6,172.904	2,382.695	3,650.995	3,279.507
24	      A24	9	83,425.172	4,841.732	2,157.479	1,924.200	-990.765
25	      B1	9	75,818.414	5,124.301	1,914.560	2,212.181	3,069.592
26	      B2	9	34,371.238	4,109.043	41,858.426	273,124.969	-3,353.553
27	      B3	9	44,024.395	5,531.420	44,675.660	272,835.781	-1,355.982
28	      B4	9	44,922.105	5,497.108	47,092.461	273,552.688	-1,340.593
29	      B5	9	78,148.844	14,244.389	47,079.031	261,729.516	-1,487.616
30	      B6	9	84,724.930	13,886.048	48,920.902	257,015.078	-829.792
31	      B7	9	80,176.742	12,918.420	50,983.926	258,331.156	-1,058.821
32	      B8	9	34,952.441	3,594.053	53,089.219	260,567.938	-979.924
33	      B9	9	46,012.785	4,885.036	53,661.355	255,428.203	-428.645
34	      B10	9	38,477.301	3,697.306	54,986.398	256,944.109	-1,495.769
35	      B11	9	75,000.391	6,248.566	2,542.379	4,190.400	12,284.639
36	      B12	9	72,908.562	6,310.258	3,148.498	5,378.002	11,128.867
37	      B13	9	71,798.047	6,303.499	2,398.214	4,512.368	11,226.793
38	      B14	9	68,330.281	5,954.058	2,398.520	3,368.739	9,438.600
39	      B15	9	73,727.758	6,191.596	1,826.776	3,327.177	11,242.983
40	      B16	9	66,309.656	5,458.203	2,316.861	2,817.127	6,031.082
41	      B17	9	76,096.375	4,961.588	2,555.207	2,661.712	3,440.933
42	      B18	9	72,318.297	6,119.747	2,486.366	2,956.925	6,559.222
43	      B19	9	71,974.719	5,653.751	2,156.145	2,171.113	3,936.050
44	      B20	9	30,338.992	3,489.775	43,675.695	245,786.766	-1,177.638
45	      B21	9	35,969.039	4,456.501	39,786.723	234,849.906	-1,451.055
46	      B22	9	43,262.070	5,547.757	39,042.578	242,129.203	-1,955.600
47	      B23	9	82,553.406	6,362.850	2,534.379	3,740.045	11,908.724
48	      B24	9	93,353.289	7,073.138	2,748.847	4,082.363	7,768.382
49	      C1	9	74,919.250	5,261.792	2,159.308	2,600.515	2,971.650
50	      C2	9	40,219.559	5,502.026	42,555.988	267,930.219	-1,178.518
51	      C3	9	37,093.359	4,977.714	44,175.602	262,786.906	-749.092
52	      C4	9	45,107.234	5,754.854	43,310.965	241,088.859	-431.942
53	      C5	9	75,126.250	13,493.027	47,630.191	250,635.453	-857.227
54	      C6	9	76,282.172	13,076.457	52,904.867	269,251.312	-985.445
55	      C7	9	85,526.320	14,527.341	52,995.727	258,296.500	-891.320
56	      C8	9	32,805.938	3,243.231	53,648.391	252,800.531	-1,200.130
57	      C9	9	29,269.277	2,817.371	53,337.070	246,435.734	-584.390
58	      C10	9	32,020.443	3,385.879	57,073.742	255,844.844	-778.751
59	      C11	9	36,118.223	4,316.440	46,789.855	210,850.656	-697.987
60	      C12	9	82,248.969	8,898.208	45,907.207	206,261.297	-810.762
61	      C13	9	33,090.344	3,691.965	44,453.285	199,629.250	-872.859
62	      C14	9	66,977.016	9,216.081	45,913.988	205,879.688	-1,456.356
63	      C15	9	62,256.492	9,894.930	43,770.414	200,726.516	-1,057.954
64	      C16	9	75,176.688	11,369.919	43,300.211	201,747.312	-1,340.605
65	      C17	9	33,060.047	3,263.864	43,007.633	205,539.188	-379.435
66	      C18	9	31,301.984	2,644.352	41,119.711	203,320.844	-722.112
67	      C19	9	30,812.842	3,517.491	39,789.711	204,913.328	-1,217.242
68	      C20	9	56,062.836	9,245.501	44,507.789	240,731.703	-1,382.808
69	      C21	9	56,086.441	9,150.676	45,925.293	257,881.766	-780.742
70	      C22	9	196,643.172	17,038.545	44,618.129	249,413.719	-375.238
71	      C23	9	251,102.641	19,613.254	10,046.488	10,644.164	6,974.130
72	      C24	9	94,408.438	7,377.211	2,522.733	4,269.796	10,938.161
73	      D1	9	77,609.492	5,073.574	1,845.807	1,188.985	1,904.314
74	      D2	9	37,476.598	4,327.207	44,565.137	274,015.000	-2,049.203
75	      D3	9	39,769.277	5,446.282	46,257.184	266,592.281	-714.164
76	      D4	9	38,360.246	4,998.463	46,855.004	254,685.984	-952.118
77	      D5	9	72,213.297	12,245.146	47,728.789	247,791.500	-546.043
78	      D6	9	75,864.367	12,831.418	52,828.184	258,883.703	-311.017
79	      D7	9	79,328.062	13,313.070	54,688.902	256,940.062	-619.312
80	      D8	9	33,200.406	3,233.105	57,446.922	261,812.156	-752.297
81	      D9	9	31,017.574	3,226.716	56,073.324	247,473.625	-390.673
82	      D10	9	36,129.207	3,638.201	59,556.953	259,653.141	-1,013.008
83	      D11	9	64,782.270	4,591.566	1,974.163	2,149.926	3,970.226
84	      D12	9	64,571.742	4,679.480	2,595.827	3,357.991	5,278.210
85	      D13	9	74,061.609	4,479.951	2,891.723	2,684.154	1,402.600
86	      D14	9	62,417.453	4,621.995	2,469.629	2,089.571	3,552.656
87	      D15	9	67,467.461	5,099.696	2,499.044	3,362.933	5,782.256
88	      D16	9	61,043.285	3,925.526	2,171.785	1,632.446	2,674.683
89	      D17	9	74,456.234	4,712.554	2,837.908	2,549.370	1,658.559
90	      D18	9	66,514.344	4,374.221	2,299.757	1,873.319	2,145.650
91	      D19	9	69,565.516	5,356.142	2,462.786	2,623.506	4,668.574
92	      D20	9	25,682.094	2,246.207	44,074.000	230,007.766	-542.394
93	      D21	9	31,928.369	3,169.131	46,320.559	254,553.812	-1,122.099
94	      D22	9	27,873.154	2,472.487	43,096.590	252,805.266	-867.462
95	      D23	9	81,701.781	6,652.292	2,874.109	3,936.139	8,073.780
96	      D24	9	90,825.312	6,067.307	2,719.659	2,807.336	2,878.241
97	      E1	9	89,475.133	5,748.090	2,802.952	2,461.335	4,556.092
98	      E2	9	44,614.188	5,574.045	45,841.816	273,430.125	-1,121.700
99	      E3	9	42,149.160	5,031.534	46,439.469	260,512.062	-1,134.025
100	      E4	9	42,339.570	5,422.683	48,684.074	260,117.797	-758.616
101	      E5	9	82,997.859	14,121.637	52,382.691	263,208.469	-378.639
102	      E6	9	85,725.344	13,971.235	56,685.594	271,216.406	-586.525
103	      E7	9	79,812.117	12,844.747	55,999.469	258,594.203	-776.163
104	      E8	9	35,158.348	3,565.949	57,994.879	258,836.703	-594.404
105	      E9	9	34,112.082	3,082.453	60,182.859	261,106.016	-1,763.137
106	      E10	9	32,248.850	3,311.990	59,946.555	254,381.516	-1,600.879
107	      E11	9	34,916.336	3,766.425	52,218.914	223,461.016	-1,163.811
108	      E12	9	33,671.102	3,605.826	52,079.152	220,133.500	-1,098.740
109	      E13	9	35,070.684	3,679.415	50,558.906	214,464.484	-505.959
110	      E14	9	64,833.078	8,810.474	53,636.340	226,592.047	-1,304.932
111	      E15	9	64,578.156	9,082.950	50,274.594	217,751.469	-1,862.727
112	      E16	9	68,130.180	10,085.905	51,718.270	228,123.141	-972.511
113	      E17	9	42,664.062	3,475.540	49,187.801	223,464.703	-1,138.956
114	      E18	9	31,867.939	2,735.924	47,070.164	222,333.781	-1,479.984
115	      E19	9	36,021.227	3,039.112	45,377.645	221,847.766	-559.856
116	      E20	9	80,830.125	5,614.015	2,585.839	3,194.188	3,852.394
117	      E21	9	80,077.141	5,992.950	2,679.777	3,366.451	4,691.141
118	      E22	9	74,606.906	4,567.128	2,178.845	2,656.111	2,592.072
119	      E23	9	89,584.008	7,031.933	2,937.413	3,968.179	8,840.842
120	      E24	9	91,523.484	5,544.409	2,766.051	3,066.314	3,386.707
121	      F1	9	97,937.320	6,021.039	2,707.031	2,164.145	1,839.130
122	      F2	9	51,304.309	6,098.707	53,519.418	310,959.688	206.263
123	      F3	9	39,290.785	4,955.979	48,778.164	271,493.688	-131.665
124	      F4	9	42,610.738	5,371.560	56,485.664	297,530.125	-969.168
125	      F5	9	85,630.961	14,302.859	55,457.516	274,410.438	-1,170.823
126	      F6	9	109,340.242	15,968.766	62,161.066	291,487.062	-1,703.237
127	      F7	9	90,374.172	13,685.139	60,948.477	275,321.812	-812.846
128	      F8	9	35,309.125	3,251.927	59,124.543	256,927.578	-1,534.704
129	      F9	9	37,322.234	3,779.553	59,971.500	253,310.891	-1,720.181
130	      F10	9	39,512.102	3,672.728	61,001.047	253,598.312	-659.012
131	      F11	9	72,314.758	5,033.312	2,763.490	2,517.127	4,652.355
132	      F12	9	55,734.852	3,644.090	1,466.234	1,949.485	3,761.360
133	      F13	9	62,718.582	4,479.878	2,519.509	2,570.937	4,568.384
134	      F14	9	65,802.039	4,074.267	2,145.028	1,985.878	2,001.265
135	      F15	9	95,575.609	6,599.810	3,940.959	4,013.750	4,271.888
136	      F16	9	64,532.320	4,104.565	2,306.354	2,758.451	3,618.310
137	      F17	9	66,767.914	4,812.147	2,467.677	3,046.070	2,527.915
138	      F18	9	71,127.828	4,234.435	2,529.652	2,648.785	1,715.166
139	      F19	9	101,966.094	6,509.194	4,148.130	4,086.765	2,697.329
140	      F20	9	74,270.555	4,284.034	1,614.819	2,020.200	1,920.740
141	      F21	9	84,747.094	7,004.556	2,951.137	4,301.542	7,859.843
142	      F22	9	91,170.664	8,079.987	3,172.482	5,117.084	12,593.528
143	      F23	9	97,557.789	6,838.293	2,754.801	4,188.219	6,318.241
144	      F24	9	99,828.320	7,919.356	2,916.735	4,748.041	9,992.272
145	      G1	9	90,778.648	5,996.822	2,568.351	2,350.139	5,101.498
146	      G2	9	48,811.664	5,773.699	44,632.617	256,717.344	-659.827
147	      G3	9	50,351.680	6,449.046	58,571.840	316,894.906	-841.353
148	      G4	9	50,376.508	5,973.261	51,551.293	263,057.625	-503.573
149	      G5	9	84,403.492	13,939.050	54,112.633	262,063.812	-1,134.210
150	      G6	9	83,130.648	13,339.367	57,060.605	263,498.562	-1,120.168
151	      G7	9	98,493.531	14,686.070	66,332.570	293,824.531	-1,499.403
152	      G8	9	39,148.141	3,219.675	65,748.000	282,504.656	-1,807.138
153	      G9	9	31,875.771	3,038.867	61,149.781	255,755.016	-1,432.189
154	      G10	9	39,529.965	4,095.506	64,594.945	263,692.438	-2,033.758
155	      G11	9	35,558.059	3,734.813	57,984.727	242,774.641	-1,188.099
156	      G12	9	35,541.387	3,710.069	56,554.227	234,322.516	-1,191.832
157	      G13	9	33,558.512	3,568.831	57,939.508	241,007.875	-2,001.907
158	      G14	9	56,667.715	7,722.869	58,020.281	242,242.609	-1,607.884
159	      G15	9	135,386.953	14,824.483	58,364.324	244,445.844	-1,286.681
160	      G16	9	67,616.484	8,645.854	57,010.934	246,810.391	-1,924.957
161	      G17	9	31,775.891	2,554.545	54,573.234	241,277.922	-1,197.439
162	      G18	9	35,997.777	3,414.375	55,439.027	257,474.516	-1,565.355
163	      G19	9	39,256.402	4,594.594	52,250.469	248,098.188	-1,410.968
164	      G20	9	75,458.781	4,434.984	2,955.395	2,587.322	1,025.702
165	      G21	9	78,216.852	6,290.122	2,461.527	3,697.035	7,345.909
166	      G22	9	96,481.344	9,173.399	3,377.293	6,084.976	16,628.420
167	      G23	9	91,025.422	7,887.392	2,984.148	4,251.017	11,006.532
168	      G24	9	98,278.672	7,290.006	2,828.256	4,407.258	10,549.016
169	      H1	9	88,762.367	5,518.458	2,315.828	2,042.513	1,521.012
170	      H2	9	43,729.055	5,320.307	47,215.836	272,878.375	-1,602.435
171	      H3	9	60,580.863	7,198.669	58,859.734	313,883.531	-965.730
172	      H4	9	40,243.051	4,591.669	49,224.590	253,011.547	-1,235.270
173	      H5	9	84,988.594	13,595.054	58,491.859	285,439.219	-2,094.206
174	      H6	9	96,184.000	15,152.236	65,639.414	303,535.188	-1,710.095
175	      H7	9	98,464.789	14,494.178	63,720.410	278,880.094	-1,658.919
176	      H8	9	44,535.766	4,299.037	60,917.102	259,114.359	-892.143
177	      H9	9	43,280.680	4,306.907	60,950.785	251,810.766	-1,244.781
178	      H10	9	40,671.766	4,481.834	61,932.527	250,157.875	4,014.394
179	      H11	9	66,828.969	4,644.908	2,418.771	2,340.560	2,608.540
180	      H12	9	62,255.527	4,375.414	2,525.636	2,056.816	2,919.276
181	      H13	9	65,071.105	4,093.696	2,330.248	2,271.340	2,246.376
182	      H14	9	63,322.230	4,462.488	2,321.729	2,763.326	2,793.887
183	      H15	9	66,807.539	4,721.295	2,225.900	2,567.204	3,384.456
184	      H16	9	66,323.812	4,195.081	2,200.765	2,877.682	2,963.962
185	      H17	9	89,685.312	6,116.254	3,597.271	3,501.823	2,056.795
186	      H18	9	73,046.016	5,023.002	2,988.073	2,819.137	2,665.400
187	      H19	9	81,780.477	5,659.897	3,066.785	3,397.633	2,639.555
188	      H20	9	73,972.797	4,839.054	2,763.943	2,643.174	1,392.587
189	      H21	9	82,588.516	6,017.923	2,670.998	3,575.710	5,075.063
190	      H22	9	73,505.812	4,940.032	2,254.053	2,853.000	2,392.876
191	      H23	9	93,275.977	7,396.331	3,026.224	5,086.414	12,089.203
192	      H24	9	109,871.820	7,028.629	3,357.903	3,073.637	4,313.897
193	      I1	9	70,623.555	4,564.322	2,051.525	1,414.044	1,669.322
194	      I2	9	40,869.984	5,241.168	45,624.641	264,977.375	-1,236.073
195	      I3	9	40,434.793	5,023.776	46,909.695	253,262.109	-1,591.010
196	      I4	9	43,888.262	5,141.770	56,815.754	290,766.594	-1,826.679
197	      I5	9	102,079.922	17,007.166	62,956.617	303,551.125	-1,810.760
198	      I6	9	86,429.523	13,460.778	55,210.703	254,235.141	-1,750.585
199	      I7	9	101,903.039	14,943.938	58,576.816	254,717.000	-1,005.605
200	      I8	9	38,277.883	3,800.975	58,373.168	249,527.859	-1,153.132
201	      I9	9	37,103.051	3,793.698	63,755.203	263,325.938	-889.156
202	      I10	9	35,952.066	3,626.819	61,955.047	251,232.516	-2,573.711
203	      I11	9	35,022.902	4,035.276	60,853.184	253,913.000	-183.136
204	      I12	9	33,428.652	3,726.646	59,052.883	246,113.531	-1,129.140
205	      I13	9	36,923.781	3,736.753	61,701.469	255,960.438	-3,256.708
206	      I14	9	64,034.023	8,607.651	57,330.488	237,261.516	-2,832.855
207	      I15	9	99,168.188	14,995.396	56,920.117	237,728.250	-1,643.863
208	      I16	9	63,081.301	8,863.179	58,446.633	253,386.188	-2,387.090
209	      I17	9	41,105.918	4,296.257	59,049.238	259,392.656	-1,689.383
210	      I18	9	34,384.586	3,095.973	55,118.312	253,861.922	-1,214.566
211	      I19	9	33,082.164	3,015.855	52,080.031	249,009.078	-1,815.791
212	      I20	9	75,627.336	4,684.188	2,520.234	2,507.385	1,274.698
213	      I21	9	77,089.219	5,405.477	2,874.252	3,045.506	2,337.582
214	      I22	9	82,479.453	5,226.502	2,888.367	2,991.810	2,071.831
215	      I23	9	87,305.508	7,264.231	2,596.712	4,033.223	7,939.086
216	      I24	9	94,257.734	6,935.284	2,858.516	3,825.783	7,063.134
217	      J1	9	79,617.836	5,309.179	2,288.983	1,875.891	3,077.315
218	      J2	9	45,499.973	6,524.457	47,327.613	271,788.125	-712.543
219	      J3	9	44,470.656	5,662.513	47,664.168	257,514.750	-1,662.082
220	      J4	9	55,421.148	7,129.634	58,507.758	296,211.844	-1,660.077
221	      J5	9	86,665.023	14,527.797	54,153.438	261,881.469	-1,493.261
222	      J6	9	89,422.805	14,344.938	58,180.637	268,003.875	-72.691
223	      J7	9	105,359.625	16,133.834	58,520.320	256,391.719	-1,226.058
224	      J8	9	38,859.469	3,650.165	57,567.297	244,356.641	-1,528.222
225	      J9	9	44,283.574	5,988.205	56,803.234	234,538.906	5,932.499
226	      J10	9	35,629.992	3,711.143	57,774.355	233,807.844	-1,216.211
227	      J11	9	67,982.641	5,054.931	2,573.021	2,392.233	3,366.239
228	      J12	9	62,215.582	4,336.244	2,158.395	1,554.660	2,110.635
229	      J13	9	60,683.785	3,696.937	2,102.998	1,780.110	579.353
230	      J14	9	62,041.906	3,972.963	2,592.433	2,358.609	1,197.707
231	      J15	9	68,588.719	4,256.260	2,594.234	2,330.471	-247.743
232	      J16	9	77,569.406	5,955.497	3,288.305	4,051.280	4,303.501
233	      J17	9	65,960.375	4,589.921	2,645.179	2,466.126	1,522.074
234	      J18	9	87,372.656	5,700.344	3,603.170	2,950.855	831.368
235	      J19	9	72,185.234	5,143.916	2,611.483	2,919.542	3,323.472
236	      J20	9	75,020.375	5,362.979	2,735.085	3,320.005	2,673.106
237	      J21	9	81,422.766	6,345.842	2,687.321	4,037.927	5,708.021
238	      J22	9	86,168.367	6,342.111	2,925.997	3,889.349	5,359.051
239	      J23	9	88,672.586	6,919.208	2,895.048	4,517.070	6,921.481
240	      J24	9	109,657.703	7,699.298	3,578.244	4,311.802	5,382.692
241	      K1	9	84,850.047	6,044.126	2,362.605	2,065.667	3,323.956
242	      K2	9	47,190.547	6,387.734	47,990.613	280,505.000	-640.994
243	      K3	9	37,987.895	4,832.895	50,281.832	278,975.188	-1,950.855
244	      K4	9	59,619.453	7,161.583	62,722.266	326,042.375	-1,855.093
245	      K5	9	90,802.141	15,445.402	53,964.402	265,161.906	-632.643
246	      K6	9	131,015.500	19,281.506	70,414.820	325,791.469	-665.370
247	      K7	9	105,826.773	16,682.342	69,842.969	315,229.312	-2,089.789
248	      K8	9	42,271.844	4,137.585	60,419.625	261,994.031	-1,142.020
249	      K9	9	28,566.850	3,276.168	61,028.164	261,101.312	-1,054.256
250	      K10	9	40,126.906	4,064.565	62,246.914	259,313.062	-1,568.099
251	      K11	9	48,023.723	5,089.540	57,285.266	243,252.359	-1,437.213
252	      K12	9	36,028.930	4,097.120	59,559.891	251,887.969	-800.514
253	      K13	9	32,835.176	3,241.765	57,192.535	242,453.656	-2,325.006
254	      K14	9	64,303.750	8,673.487	53,767.770	228,817.609	-1,611.255
255	      K15	9	65,687.930	9,044.425	54,939.621	236,348.953	-1,937.461
256	      K16	9	81,304.703	10,917.814	54,531.969	239,998.641	-1,230.561
257	      K17	9	32,229.180	2,996.024	53,033.645	237,803.625	-2,134.881
258	      K18	9	33,829.988	3,291.978	52,437.742	244,183.234	-1,806.100
259	      K19	9	43,636.016	4,165.177	52,329.391	255,161.109	-1,477.432
260	      K20	9	78,900.648	6,143.897	2,705.899	3,811.360	6,532.945
261	      K21	9	79,750.547	6,585.641	2,948.116	4,800.037	8,921.320
262	      K22	9	82,007.703	6,266.387	2,836.860	4,325.262	5,111.983
263	      K23	9	90,569.656	6,771.660	3,083.719	3,941.676	4,738.866
264	      K24	9	103,810.273	7,553.427	3,464.911	3,971.798	5,672.850
265	      L1	9	91,484.375	5,838.313	2,610.004	2,129.127	2,419.848
266	      L2	9	41,458.910	4,670.759	40,383.129	249,369.406	-1,277.748
267	      L3	9	39,063.645	4,575.994	38,556.520	221,724.000	-989.230
268	      L4	9	44,967.816	5,268.528	48,453.758	261,684.594	-494.874
269	      L5	9	87,644.219	13,452.250	53,519.926	277,449.406	-2,250.820
270	      L6	9	82,818.141	12,308.427	54,295.422	268,138.344	-1,032.433
271	      L7	9	72,921.227	11,235.638	47,243.043	221,800.094	-672.028
272	      L8	9	34,013.945	3,055.144	45,900.855	208,287.234	-1,216.555
273	      L9	9	34,384.375	4,502.670	43,065.496	188,780.078	-1,226.112
274	      L10	9	53,464.453	9,008.376	44,508.539	190,476.312	-1,712.783
275	      L11	9	57,371.301	3,906.902	2,200.523	1,397.648	1,841.854
276	      L12	9	69,681.703	6,084.816	2,589.340	3,278.137	9,851.223
277	      L13	9	67,574.797	6,123.155	2,278.832	3,525.950	10,616.691
278	      L14	9	71,531.734	6,311.118	2,796.708	4,135.773	13,954.426
279	      L15	9	67,247.797	4,569.567	2,552.961	2,096.773	2,552.506
280	      L16	9	75,697.922	6,816.406	2,946.546	4,797.179	12,340.459
281	      L17	9	92,481.023	7,937.294	3,775.877	5,104.037	11,920.716
282	      L18	9	75,481.102	5,939.752	2,891.415	3,153.052	4,633.834
283	      L19	9	71,117.609	4,672.527	2,692.131	2,495.301	3,019.268
284	      L20	9	89,530.055	6,780.948	3,034.516	4,592.938	7,998.899
285	      L21	9	84,370.969	7,525.929	3,061.535	4,164.128	9,245.759
286	      L22	9	87,185.094	7,197.038	3,059.246	4,309.928	8,944.347
287	      L23	9	87,904.250	6,843.016	2,832.360	4,139.453	7,632.409
288	      L24	9	102,128.406	7,301.643	3,064.965	4,070.460	6,507.739
289	      M1	9	84,314.062	5,351.280	2,426.157	2,242.619	2,811.948
290	      M2	9	41,245.719	5,224.333	42,341.578	259,012.219	-985.472
291	      M3	9	42,381.672	5,751.413	47,640.117	276,206.750	-840.400
292	      M4	9	68,796.930	8,001.648	48,369.352	259,067.578	-856.534
293	      M5	9	96,254.609	16,195.478	56,007.668	288,682.594	-1,395.973
294	      M6	9	147,969.625	18,136.004	59,556.738	285,849.656	-637.750
295	      M7	9	99,769.883	16,194.550	62,476.086	293,608.406	-1,363.123
296	      M8	9	41,526.609	4,476.004	61,441.492	279,190.469	-362.678
297	      M9	9	35,691.461	3,399.020	56,948.547	253,154.938	-272.467
298	      M10	9	35,943.473	3,624.043	58,405.895	253,716.953	-731.896
299	      M11	9	40,810.020	4,507.164	60,504.641	276,711.438	-826.594
300	      M12	9	30,714.861	3,663.971	57,927.141	264,748.125	-1,274.600
301	      M13	9	51,301.238	5,881.639	64,374.664	293,373.188	-1,427.285
302	      M14	9	57,821.426	8,414.568	60,457.867	274,786.625	-1,190.695
303	      M15	9	60,350.680	8,845.218	59,477.543	274,316.156	-1,390.326
304	      M16	9	56,192.227	8,293.106	58,628.441	278,737.812	-1,050.878
305	      M17	9	39,882.992	3,604.080	57,544.816	280,583.781	-875.945
306	      M18	9	47,904.223	4,376.790	55,563.469	278,187.594	-524.363
307	      M19	9	30,920.803	2,904.026	52,837.578	273,977.844	-1,056.347
308	      M20	9	82,234.055	6,740.271	2,896.737	3,910.146	10,081.014
309	      M21	9	79,909.844	5,695.180	2,981.628	3,829.030	3,925.263
310	      M22	9	84,582.273	6,344.436	3,099.228	3,864.122	4,578.324
311	      M23	9	89,666.398	6,836.162	3,176.241	4,150.376	7,401.663
312	      M24	9	99,985.984	7,227.693	3,528.531	3,478.800	6,607.487
313	      N1	9	83,152.250	5,588.352	2,544.525	2,478.181	4,241.711
314	      N2	9	37,410.168	4,218.514	37,169.961	242,888.625	-1,072.562
315	      N3	9	48,094.309	5,950.763	36,665.992	220,220.000	-500.728
316	      N4	9	39,629.996	4,829.579	40,668.777	232,722.766	107.815
317	      N5	9	70,154.828	11,827.346	41,028.230	225,838.000	-742.081
318	      N6	9	61,995.090	10,201.881	47,842.402	252,828.484	-917.738
319	      N7	9	76,859.461	12,477.631	47,962.781	238,205.969	-595.034
320	      N8	9	36,397.617	3,456.041	44,312.309	213,794.000	-32.401
321	      N9	9	32,283.221	3,249.508	43,167.008	202,819.750	-140.067
322	      N10	9	33,420.383	3,390.893	43,737.953	201,117.750	-233.318
323	      N11	9	74,591.109	6,304.485	2,841.826	3,720.659	12,460.287
324	      N12	9	71,711.188	6,170.652	2,731.002	3,481.980	9,737.521
325	      N13	9	70,404.133	5,273.541	2,315.054	1,871.854	3,797.487
326	      N14	9	69,204.562	5,300.965	2,581.650	2,319.670	5,945.184
327	      N15	9	72,982.516	5,683.774	2,434.524	2,810.848	5,825.018
328	      N16	9	74,672.383	6,613.388	2,533.950	3,666.430	10,733.717
329	      N17	9	80,021.750	6,467.712	2,991.231	3,398.055	7,589.224
330	      N18	9	79,131.508	6,280.090	2,755.707	3,566.282	9,293.267
331	      N19	9	84,444.477	7,368.158	2,980.107	4,106.785	11,073.862
332	      N20	9	83,427.734	6,763.732	2,783.049	3,759.505	7,666.250
333	      N21	9	77,919.453	5,281.492	2,979.309	3,077.156	3,981.045
334	      N22	9	86,745.492	6,884.899	3,251.048	3,573.385	7,052.204
335	      N23	9	99,739.312	6,946.587	3,136.205	4,209.273	5,628.057
336	      N24	9	93,965.141	7,627.605	3,319.243	4,092.385	6,974.447
337	      O1	9	84,641.789	5,674.974	2,144.337	2,780.860	3,176.907
338	      O2	9	39,377.102	2,277.603	966.032	566.320	-354.862
339	      O3	9	41,756.668	2,570.113	1,333.968	1,216.428	1,933.545
340	      O4	9	42,783.930	2,497.469	1,149.028	1,449.770	1,128.549
341	      O5	9	41,944.453	2,407.341	1,048.963	524.561	2,285.760
342	      O6	9	44,654.996	3,174.288	1,442.112	821.189	2,554.417
343	      O7	9	37,160.980	2,169.006	1,005.234	985.978	3,061.050
344	      O8	9	38,827.051	2,197.645	1,270.767	1,043.532	1,589.810
345	      O9	9	35,025.379	2,582.096	1,159.342	1,560.627	2,280.232
346	      O10	9	76,924.320	4,830.884	2,476.509	1,276.140	1,892.952
347	      O11	9	40,177.953	4,355.407	53,397.855	260,448.016	-1,333.944
348	      O12	9	38,793.207	4,060.928	49,889.984	241,709.203	-674.813
349	      O13	9	35,340.422	3,732.487	53,713.242	259,213.016	328.252
350	      O14	9	67,854.039	10,996.043	57,362.852	275,975.906	-569.589
351	      O15	9	59,801.184	9,583.113	50,993.273	249,906.062	-186.025
352	      O16	9	57,185.684	9,107.580	49,408.121	247,416.328	-917.747
353	      O17	9	59,300.812	5,909.943	47,696.500	244,752.547	-1,013.652
354	      O18	9	34,713.098	3,111.627	50,853.723	271,284.531	-898.407
355	      O19	9	32,659.557	3,280.796	45,675.695	254,870.656	-674.162
356	      O20	9	87,983.242	7,485.585	2,889.490	4,390.152	9,771.687
357	      O21	9	87,111.398	7,138.854	2,882.302	4,005.888	8,697.290
358	      O22	9	97,534.734	7,422.210	3,571.124	4,451.917	5,863.738
359	      O23	9	85,324.648	5,597.905	3,112.760	3,253.702	1,225.969
360	      O24	9	90,549.289	6,514.773	3,053.463	2,903.429	3,639.633
361	      P1	9	98,298.984	6,479.922	2,655.064	2,679.422	1,926.381
362	      P2	9	39,598.410	4,950.066	31,879.504	226,564.734	-1,717.018
363	      P3	9	42,972.398	4,875.852	32,147.514	210,212.531	-2,204.228
364	      P4	9	44,140.824	5,308.135	34,247.648	209,432.875	-944.850
365	      P5	9	70,362.570	12,677.306	33,888.328	198,639.359	-904.614
366	      P6	9	62,506.461	11,033.492	37,905.516	219,159.078	-1,883.397
367	      P7	9	83,901.008	13,008.305	38,476.914	210,344.281	-570.883
368	      P8	9	38,405.605	3,668.541	43,692.652	228,510.453	-1,033.940
369	      P9	9	31,851.240	2,915.642	37,565.281	190,275.906	-1,244.593
370	      P10	9	37,545.340	3,857.981	44,084.426	219,119.875	-1,874.536
371	      P11	9	74,362.312	6,620.479	2,886.787	4,060.239	10,402.085
372	      P12	9	79,326.812	6,572.064	2,550.950	4,038.703	9,209.193
373	      P13	9	82,616.367	6,846.039	3,268.588	4,036.974	7,689.026
374	      P14	9	77,015.086	6,845.588	3,021.344	4,671.292	9,698.761
375	      P15	9	80,325.258	6,421.998	2,585.019	4,321.309	8,486.135
376	      P16	9	69,822.859	5,363.886	2,205.879	3,410.566	4,547.248
377	      P17	9	81,945.609	6,173.130	2,893.058	3,636.693	4,258.222
378	      P18	9	86,013.812	6,316.765	2,438.922	3,156.180	4,748.666
379	      P19	9	83,166.273	6,493.603	2,768.121	3,353.994	6,413.599
380	      P20	9	97,807.547	7,643.527	3,206.547	4,879.170	8,377.328
381	      P21	9	101,543.461	8,113.125	3,387.096	3,959.124	7,893.358
382	      P22	9	97,674.586	7,819.704	2,930.121	3,650.718	8,278.187
383	      P23	9	108,699.312	7,736.631	3,143.156	3,778.104	2,435.774
384	      P24	9	89,789.008	5,491.164	2,948.935	4,026.395	3,139.541
1	      A1	10	75,715.906	4,393.855	1,870.186	1,759.753	-37.236
2	      A2	10	36,161.816	4,724.402	37,906.664	257,979.703	-3,470.207
3	      A3	10	44,764.355	5,090.874	41,497.750	266,124.344	-2,625.290
4	      A4	10	53,266.191	6,459.867	43,215.820	260,120.422	-2,513.593
5	      A5	10	74,147.438	13,865.730	44,991.066	258,578.984	-2,603.632
6	      A6	10	73,550.508	13,785.014	47,025.785	259,672.531	-2,733.978
7	      A7	10	75,879.367	13,339.945	48,277.238	253,964.406	-3,145.959
8	      A8	10	27,653.711	2,478.969	49,527.820	256,000.000	-4,869.304
9	      A9	10	31,561.822	2,660.136	54,223.355	269,275.125	-3,418.520
10	      A10	10	29,353.904	2,802.100	53,765.828	260,605.438	-3,056.964
11	      A11	10	32,004.463	3,138.473	43,574.000	215,137.391	-4,694.368
12	      A12	10	35,754.730	3,202.839	42,572.832	209,637.531	-5,153.683
13	      A13	10	40,015.680	3,636.892	43,801.820	215,718.750	-4,643.983
14	      A14	10	236,985.719	76,364.320	48,789.562	199,505.281	-2,033.853
15	      A15	10	61,913.949	9,898.979	41,209.910	204,586.766	-3,013.723
16	      A16	10	64,678.496	10,346.557	40,719.008	206,730.672	-4,207.736
17	      A17	10	30,626.932	3,001.058	38,829.844	203,961.312	-3,132.505
18	      A18	10	34,690.840	4,813.227	39,218.125	211,946.219	-3,391.834
19	      A19	10	37,000.316	4,329.446	37,448.762	209,140.000	-2,861.491
20	      A20	10	77,153.125	5,818.274	2,411.719	3,245.017	5,204.540
21	      A21	10	92,454.328	7,428.290	2,969.323	3,765.036	6,413.951
22	      A22	10	88,022.328	6,565.331	2,471.022	3,490.686	3,886.657
23	      A23	10	90,693.992	6,022.370	2,668.480	3,204.499	3,440.391
24	      A24	10	83,201.484	4,411.706	2,126.451	2,100.302	-204.621
25	      B1	10	76,989.156	4,922.470	1,974.628	2,105.546	2,582.769
26	      B2	10	34,146.562	4,223.266	41,854.504	272,368.500	-3,384.474
27	      B3	10	45,296.496	5,766.786	44,856.098	272,363.125	-1,050.847
28	      B4	10	45,136.645	5,733.918	47,194.637	272,720.938	-1,399.215
29	      B5	10	79,872.516	13,978.408	46,994.930	261,654.156	-1,259.538
30	      B6	10	84,305.281	14,323.591	48,593.965	256,677.281	-838.994
31	      B7	10	79,183.414	12,842.797	50,902.938	258,194.312	-854.754
32	      B8	10	34,924.582	3,608.015	52,918.059	261,031.562	-887.405
33	      B9	10	46,998.453	4,377.941	53,780.832	255,735.578	-744.774
34	      B10	10	39,735.539	3,735.254	55,102.945	256,412.297	-1,442.290
35	      B11	10	74,715.938	6,839.408	2,739.568	3,915.885	12,497.671
36	      B12	10	73,352.266	6,362.988	2,988.490	5,520.636	11,203.933
37	      B13	10	74,191.156	6,025.921	2,669.248	4,227.005	11,012.855
38	      B14	10	68,365.906	5,852.383	2,542.881	3,537.490	9,738.328
39	      B15	10	72,896.883	6,219.585	1,968.186	3,478.031	11,706.278
40	      B16	10	67,425.977	5,838.030	2,750.554	2,832.557	6,362.099
41	      B17	10	78,440.727	5,409.495	2,504.628	2,624.433	3,684.052
42	      B18	10	72,228.742	6,101.031	2,554.631	2,987.906	7,061.876
43	      B19	10	72,288.609	5,699.213	2,226.099	2,446.819	4,672.118
44	      B20	10	31,263.695	3,190.316	42,802.594	239,578.875	-1,166.685
45	      B21	10	36,131.238	4,399.537	39,050.395	230,260.188	-1,263.059
46	      B22	10	43,116.031	5,184.571	38,153.602	236,230.656	-1,965.376
47	      B23	10	82,743.688	7,191.757	2,658.419	3,916.937	11,977.392
48	      B24	10	93,922.320	6,853.175	2,942.140	3,547.421	8,053.188
49	      C1	10	74,004.227	4,911.555	2,339.347	2,564.050	2,665.831
50	      C2	10	39,888.172	5,589.427	42,688.512	268,244.344	-977.526
51	      C3	10	37,139.434	5,165.630	44,500.461	262,495.750	-624.897
52	      C4	10	44,776.016	5,873.502	43,185.984	240,971.156	-727.948
53	      C5	10	75,263.086	13,389.310	47,683.801	250,404.797	-742.713
54	      C6	10	76,055.641	12,835.820	52,806.598	269,317.031	-1,319.679
55	      C7	10	86,056.180	14,333.139	53,147.832	257,436.750	-983.860
56	      C8	10	31,357.430	3,083.941	53,542.715	253,187.484	-942.427
57	      C9	10	28,003.365	2,981.185	53,326.102	246,095.578	-544.807
58	      C10	10	31,829.920	3,709.464	57,216.289	256,123.266	-665.150
59	      C11	10	35,843.039	4,289.788	47,042.414	210,569.766	-819.288
60	      C12	10	81,809.383	8,922.772	45,838.793	205,777.500	-733.134
61	      C13	10	32,753.604	3,240.547	44,365.098	199,196.422	-747.970
62	      C14	10	66,658.758	9,579.276	45,626.469	206,529.203	-917.819
63	      C15	10	61,088.137	9,648.091	43,834.660	199,924.625	-617.568
64	      C16	10	76,546.586	11,061.736	43,046.289	201,343.469	-1,710.260
65	      C17	10	32,365.416	3,222.515	43,224.734	205,023.156	-897.306
66	      C18	10	30,604.463	2,712.480	40,977.340	203,288.438	-632.437
67	      C19	10	31,340.732	3,263.271	39,496.191	204,480.469	-1,175.469
68	      C20	10	57,834.266	9,642.020	43,548.508	234,150.391	-1,518.599
69	      C21	10	55,834.469	9,419.282	44,881.457	252,860.812	-665.009
70	      C22	10	197,646.719	16,780.891	43,813.215	244,751.906	-698.266
71	      C23	10	251,023.766	19,710.986	10,170.151	11,132.402	7,878.704
72	      C24	10	93,035.633	6,987.147	2,699.105	4,362.805	10,295.275
73	      D1	10	78,159.055	5,435.104	1,848.770	1,209.087	1,864.295
74	      D2	10	39,608.121	4,782.999	44,335.785	274,044.594	-1,912.466
75	      D3	10	41,280.113	5,161.060	46,330.742	266,307.250	-424.787
76	      D4	10	38,133.555	5,143.126	46,704.941	254,738.078	-828.757
77	      D5	10	72,430.086	12,521.446	47,889.039	247,510.156	-579.315
78	      D6	10	75,613.141	12,658.875	52,645.512	258,701.750	-143.442
79	      D7	10	80,110.344	13,489.161	54,725.090	256,550.078	-870.231
80	      D8	10	34,772.395	3,502.442	57,206.000	261,507.250	-547.555
81	      D9	10	31,588.439	3,353.456	55,748.957	247,410.266	-246.960
82	      D10	10	35,972.426	4,141.019	59,902.680	259,841.984	-1,132.911
83	      D11	10	66,460.844	4,889.761	2,049.739	2,735.575	4,969.285
84	      D12	10	66,661.180	5,109.742	2,659.888	3,130.405	5,780.081
85	      D13	10	76,126.148	4,763.859	3,260.657	2,769.155	1,686.823
86	      D14	10	63,311.711	4,799.129	2,447.033	2,067.944	3,789.917
87	      D15	10	67,258.789	5,744.118	2,731.932	3,105.338	6,413.593
88	      D16	10	62,289.691	4,279.794	2,453.550	1,681.319	2,338.318
89	      D17	10	74,372.367	4,873.519	2,963.368	2,612.692	1,661.594
90	      D18	10	66,648.453	4,769.203	2,797.693	1,945.042	1,758.781
91	      D19	10	70,955.281	5,356.049	2,577.357	2,915.459	6,169.771
92	      D20	10	27,921.207	2,503.229	43,276.609	224,176.484	-648.929
93	      D21	10	33,334.109	3,193.387	45,719.516	249,280.766	-1,165.870
94	      D22	10	28,551.877	2,234.976	42,249.516	246,154.562	-1,164.590
95	      D23	10	82,505.367	6,787.140	2,812.260	4,002.880	8,704.102
96	      D24	10	90,779.938	5,951.764	2,768.535	2,883.122	2,569.407
97	      E1	10	90,434.656	5,755.478	3,049.162	2,479.629	4,401.188
98	      E2	10	44,972.000	5,725.667	45,814.965	272,943.062	-758.809
99	      E3	10	41,845.715	5,164.508	46,416.551	260,579.141	-969.054
100	      E4	10	42,955.480	5,481.475	48,727.152	259,951.750	-540.985
101	      E5	10	83,631.602	13,993.860	52,418.613	262,989.344	-470.731
102	      E6	10	86,946.688	13,661.787	56,646.355	270,787.344	-492.503
103	      E7	10	80,851.234	12,947.656	56,160.277	258,662.094	-931.077
104	      E8	10	36,011.562	3,493.559	58,053.426	258,767.000	-769.917
105	      E9	10	36,102.219	2,912.680	60,361.055	261,002.078	-1,616.447
106	      E10	10	33,961.059	3,309.858	59,924.250	253,749.609	-1,164.281
107	      E11	10	35,838.898	3,692.621	52,172.598	222,865.531	-902.660
108	      E12	10	34,019.477	3,469.035	52,031.988	219,676.469	-825.694
109	      E13	10	35,257.301	3,577.952	50,589.219	214,081.422	-793.837
110	      E14	10	64,516.086	8,944.843	53,621.883	226,582.141	-1,185.583
111	      E15	10	64,746.137	9,254.819	50,271.285	217,423.844	-1,332.208
112	      E16	10	68,741.359	9,863.264	51,685.430	227,944.109	-1,027.013
113	      E17	10	43,981.922	3,570.213	48,849.184	223,191.297	-1,029.228
114	      E18	10	32,193.918	3,073.556	47,101.574	221,808.359	-1,329.145
115	      E19	10	35,054.672	2,933.865	45,366.637	221,654.391	-748.277
116	      E20	10	81,344.070	5,800.207	2,798.558	3,573.329	4,570.093
117	      E21	10	80,988.062	6,236.132	2,797.607	3,538.776	5,440.387
118	      E22	10	75,404.656	4,824.406	2,076.877	2,803.355	3,094.680
119	      E23	10	92,058.922	7,196.056	2,894.151	4,043.238	9,254.049
120	      E24	10	92,100.617	5,485.873	3,021.404	3,303.933	3,804.612
121	      F1	10	98,272.484	5,846.382	2,766.020	2,397.478	1,512.669
122	      F2	10	52,539.668	6,069.763	53,263.191	310,829.562	560.229
123	      F3	10	39,615.766	4,948.087	48,480.332	270,779.375	-653.685
124	      F4	10	41,573.098	5,351.762	56,578.020	297,759.656	-1,206.749
125	      F5	10	86,386.930	14,197.922	55,438.676	273,582.000	-1,081.453
126	      F6	10	109,926.992	15,554.347	61,969.059	291,043.219	-1,827.132
127	      F7	10	90,488.375	13,819.605	61,040.723	275,243.781	-1,346.103
128	      F8	10	36,369.754	3,219.167	59,067.715	256,725.562	-1,881.350
129	      F9	10	37,385.789	3,619.646	59,972.609	253,408.078	-1,199.320
130	      F10	10	39,543.594	3,447.236	61,135.344	253,382.312	-478.385
131	      F11	10	73,136.461	5,250.472	2,684.336	2,477.150	4,293.047
132	      F12	10	57,193.789	3,849.969	1,544.231	1,736.907	3,872.625
133	      F13	10	63,668.516	4,409.396	2,630.793	2,731.422	3,841.691
134	      F14	10	65,784.859	3,899.570	2,416.388	1,906.723	1,897.721
135	      F15	10	95,693.922	6,482.166	3,888.664	4,187.985	4,193.578
136	      F16	10	65,058.648	4,480.614	2,442.211	2,887.062	3,603.920
137	      F17	10	68,396.039	4,491.078	2,535.096	3,057.324	2,622.030
138	      F18	10	71,212.500	4,422.772	2,370.562	2,668.620	1,142.850
139	      F19	10	103,537.992	6,808.308	4,060.109	4,327.417	2,541.113
140	      F20	10	75,175.273	4,180.765	1,329.035	2,490.629	1,573.962
141	      F21	10	85,148.867	6,835.001	2,805.472	4,830.784	8,481.869
142	      F22	10	90,974.062	8,043.083	3,152.821	5,266.721	12,917.219
143	      F23	10	97,854.516	6,616.742	2,928.991	4,563.767	7,102.141
144	      F24	10	99,510.859	8,112.973	3,010.815	4,951.517	10,839.310
145	      G1	10	90,429.898	6,649.002	2,863.396	2,376.080	5,065.216
146	      G2	10	49,091.227	6,091.305	44,182.840	256,097.125	-947.257
147	      G3	10	52,560.020	5,975.641	58,402.863	316,633.844	-645.879
148	      G4	10	50,389.746	5,852.433	51,272.047	262,328.625	-294.818
149	      G5	10	83,238.484	14,057.792	54,103.598	262,137.438	-1,558.394
150	      G6	10	83,789.500	13,216.836	57,088.145	263,660.469	-1,251.950
151	      G7	10	98,903.352	14,806.928	66,391.414	293,891.906	-1,613.773
152	      G8	10	39,248.523	3,528.933	65,350.262	281,619.938	-1,841.020
153	      G9	10	32,954.160	3,093.034	61,256.262	255,788.844	-1,645.064
154	      G10	10	38,340.816	3,927.617	64,584.191	263,558.875	-1,854.239
155	      G11	10	35,516.305	3,506.544	58,183.449	242,471.828	-1,234.198
156	      G12	10	36,795.566	3,795.526	56,233.621	233,621.719	-1,399.245
157	      G13	10	33,722.438	3,368.328	57,885.688	240,881.953	-1,605.544
158	      G14	10	56,954.480	7,858.401	57,683.559	241,304.188	-1,640.511
159	      G15	10	135,608.703	14,995.204	58,368.727	244,259.625	-1,205.629
160	      G16	10	67,442.148	8,823.094	57,062.574	246,857.422	-1,826.011
161	      G17	10	32,300.920	2,763.084	54,198.234	240,446.766	-1,123.992
162	      G18	10	35,262.477	3,110.149	55,286.508	255,918.641	-2,041.413
163	      G19	10	39,335.863	4,407.103	51,710.094	248,197.766	-1,389.321
164	      G20	10	74,156.344	4,727.901	2,762.365	2,383.689	1,094.921
165	      G21	10	77,827.078	6,660.143	2,710.992	3,880.673	7,803.286
166	      G22	10	96,875.094	9,193.530	3,589.019	6,209.081	16,501.842
167	      G23	10	91,524.430	7,892.252	2,998.590	4,494.087	11,841.249
168	      G24	10	98,080.742	7,665.962	3,012.074	4,674.255	10,958.712
169	      H1	10	90,291.023	5,741.639	2,625.816	1,950.255	1,519.249
170	      H2	10	43,430.090	5,258.093	47,130.008	272,755.594	-1,840.961
171	      H3	10	60,721.277	6,560.796	58,685.438	313,590.188	-1,216.128
172	      H4	10	40,301.488	4,656.934	48,928.160	252,664.469	-1,828.081
173	      H5	10	86,249.867	14,125.163	58,163.965	285,100.406	-2,292.418
174	      H6	10	96,002.797	15,259.474	66,013.258	303,128.094	-2,012.861
175	      H7	10	98,285.477	14,497.067	63,895.117	278,155.062	-1,764.196
176	      H8	10	45,536.562	4,262.207	61,057.074	258,843.234	-1,277.850
177	      H9	10	45,676.180	4,553.638	60,693.637	251,473.156	-1,460.324
178	      H10	10	41,846.301	4,808.246	61,910.316	250,138.656	3,740.017
179	      H11	10	67,086.930	4,823.941	2,178.140	2,632.490	2,825.190
180	      H12	10	62,580.750	4,451.920	2,419.850	2,307.889	3,359.930
181	      H13	10	66,211.156	4,498.561	2,293.646	2,342.621	2,310.972
182	      H14	10	63,850.750	4,811.967	2,298.053	2,620.011	2,658.023
183	      H15	10	67,494.961	4,780.442	2,395.583	2,575.232	2,747.307
184	      H16	10	67,428.633	4,530.866	2,136.602	3,018.495	3,277.032
185	      H17	10	90,221.250	6,105.279	3,619.113	3,787.211	1,763.250
186	      H18	10	73,914.617	5,364.680	2,901.522	2,967.718	3,148.798
187	      H19	10	81,856.641	5,568.934	3,078.612	3,651.463	2,193.374
188	      H20	10	74,472.164	4,780.704	2,805.441	2,861.531	671.118
189	      H21	10	83,095.219	6,037.386	2,919.025	3,508.487	4,575.289
190	      H22	10	75,202.734	5,194.715	2,346.691	2,829.047	2,419.325
191	      H23	10	92,623.805	7,717.060	2,996.858	5,139.309	12,124.384
192	      H24	10	110,285.242	6,925.436	3,375.056	3,390.977	4,482.358
193	      I1	10	72,040.398	4,388.000	1,680.595	1,267.742	1,823.871
194	      I2	10	42,366.176	5,628.671	45,548.766	264,580.594	-1,364.572
195	      I3	10	39,578.289	5,116.833	47,041.957	252,924.031	-1,720.491
196	      I4	10	45,214.543	5,317.692	56,505.656	289,978.312	-2,372.928
197	      I5	10	101,827.062	16,734.127	62,868.250	302,793.000	-1,799.019
198	      I6	10	87,563.984	13,181.077	55,098.629	253,832.969	-2,013.182
199	      I7	10	101,683.469	14,174.866	58,226.883	254,691.734	-1,071.587
200	      I8	10	38,838.762	3,769.291	58,537.078	249,246.531	-1,112.350
201	      I9	10	37,413.375	3,729.140	63,362.984	263,343.000	-1,455.977
202	      I10	10	37,189.805	3,507.325	61,764.641	250,999.375	-2,234.416
203	      I11	10	36,268.922	3,951.484	60,406.012	253,566.000	-538.310
204	      I12	10	33,528.688	3,723.860	58,917.535	245,396.422	-1,265.846
205	      I13	10	36,820.707	3,769.462	61,139.242	253,838.594	-2,831.406
206	      I14	10	64,831.828	8,534.966	57,118.641	236,618.062	-2,958.934
207	      I15	10	99,673.633	15,117.165	57,050.562	237,354.109	-1,958.422
208	      I16	10	63,280.152	8,536.130	58,242.570	253,356.672	-2,452.205
209	      I17	10	41,157.973	4,507.990	58,466.855	258,400.484	-1,633.740
210	      I18	10	34,777.590	3,598.986	54,751.641	252,385.297	-1,229.270
211	      I19	10	33,081.824	3,106.017	51,830.328	248,504.250	-1,738.402
212	      I20	10	75,442.820	5,106.587	2,494.494	2,585.132	869.159
213	      I21	10	77,119.734	5,586.078	2,917.120	3,182.196	2,592.345
214	      I22	10	83,214.000	5,256.677	2,755.807	3,076.030	1,534.629
215	      I23	10	87,102.297	7,273.759	2,448.750	3,916.562	7,813.043
216	      I24	10	93,718.039	7,364.735	3,087.640	3,752.933	7,242.657
217	      J1	10	80,335.164	5,426.043	2,066.984	1,693.309	3,381.196
218	      J2	10	45,944.113	6,261.727	47,114.930	271,555.625	-560.156
219	      J3	10	45,620.203	5,510.606	47,613.020	257,769.781	-1,471.568
220	      J4	10	55,908.863	7,039.199	58,446.398	296,709.438	-1,702.083
221	      J5	10	86,861.031	14,335.946	53,755.133	261,438.719	-822.586
222	      J6	10	89,079.734	14,591.531	58,294.426	268,036.625	5.673
223	      J7	10	106,419.734	16,194.016	58,807.312	256,565.656	-1,057.359
224	      J8	10	39,748.695	3,894.351	57,345.773	244,213.875	-1,241.490
225	      J9	10	45,304.332	5,843.014	56,722.379	234,670.875	6,614.575
226	      J10	10	35,733.652	3,629.292	57,880.656	233,534.859	-1,066.697
227	      J11	10	69,897.414	4,766.703	2,463.864	2,177.334	3,430.478
228	      J12	10	63,266.695	4,276.723	2,406.887	1,863.729	3,017.370
229	      J13	10	60,969.344	4,035.385	2,032.257	1,870.459	1,482.169
230	      J14	10	62,670.242	4,015.789	2,658.609	2,399.169	1,635.010
231	      J15	10	69,052.109	4,294.095	2,578.377	2,348.576	-454.388
232	      J16	10	79,385.312	5,971.559	3,124.201	4,255.431	4,901.787
233	      J17	10	66,501.773	4,561.765	2,487.405	2,646.918	1,308.798
234	      J18	10	88,182.492	5,650.001	3,511.308	3,168.249	775.222
235	      J19	10	72,081.320	5,238.376	2,804.747	3,291.310	3,409.558
236	      J20	10	74,892.188	5,299.561	2,587.887	3,312.483	2,168.885
237	      J21	10	80,597.562	6,214.153	2,725.379	4,274.749	6,538.620
238	      J22	10	86,717.594	6,618.695	2,801.807	4,290.971	6,271.519
239	      J23	10	89,289.883	6,597.127	2,947.300	4,295.201	7,371.373
240	      J24	10	111,995.734	7,603.097	3,554.435	4,012.210	5,683.551
241	      K1	10	85,052.531	5,722.431	2,296.033	2,273.936	3,340.581
242	      K2	10	46,373.871	6,206.106	47,775.109	279,802.219	-327.586
243	      K3	10	38,715.570	4,911.611	50,071.605	278,432.719	-1,302.006
244	      K4	10	60,799.504	6,920.975	62,976.164	325,618.375	-1,189.863
245	      K5	10	91,113.883	15,423.954	53,753.098	265,085.375	-162.725
246	      K6	10	131,274.438	19,300.564	70,383.812	325,245.844	-688.741
247	      K7	10	105,670.812	16,366.146	69,890.570	315,232.250	-1,663.786
248	      K8	10	41,764.746	4,021.530	60,550.629	261,923.969	-787.355
249	      K9	10	28,860.238	3,167.687	60,615.891	260,898.422	-642.880
250	      K10	10	40,781.062	4,058.805	62,188.070	258,991.328	-1,392.399
251	      K11	10	48,482.094	5,027.974	57,427.980	243,086.531	-1,381.259
252	      K12	10	36,590.254	4,082.395	59,304.180	251,847.453	-379.706
253	      K13	10	32,641.041	3,379.838	56,789.633	242,701.250	-2,138.557
254	      K14	10	64,854.289	9,041.982	53,845.375	228,693.016	-1,845.277
255	      K15	10	66,315.094	8,950.646	54,802.070	235,177.141	-2,038.517
256	      K16	10	81,097.977	10,668.378	54,605.934	239,411.234	-1,476.838
257	      K17	10	32,312.094	2,766.706	52,909.105	237,666.203	-1,327.406
258	      K18	10	33,996.875	3,292.681	52,526.812	244,423.375	-1,800.245
259	      K19	10	43,713.328	3,679.996	52,519.301	254,919.781	-1,139.519
260	      K20	10	80,431.898	6,175.126	2,592.130	4,155.654	7,453.366
261	      K21	10	81,302.953	6,834.515	3,006.413	4,963.077	9,831.777
262	      K22	10	80,864.711	6,242.666	2,925.723	4,640.311	6,055.023
263	      K23	10	91,166.156	6,476.421	3,218.817	4,001.696	5,676.150
264	      K24	10	105,509.180	7,501.932	3,360.958	3,921.816	5,971.229
265	      L1	10	90,845.898	5,806.080	2,641.210	2,186.826	2,468.383
266	      L2	10	42,838.793	4,836.097	40,291.859	248,790.453	-1,590.792
267	      L3	10	39,236.348	4,453.379	38,327.559	221,619.750	-1,137.687
268	      L4	10	45,313.145	5,293.820	48,398.203	261,806.734	-588.559
269	      L5	10	87,475.961	13,284.023	53,503.195	277,830.438	-2,435.889
270	      L6	10	85,054.570	12,364.731	54,037.688	267,595.094	-944.394
271	      L7	10	73,179.539	11,018.031	47,076.855	221,920.828	-728.653
272	      L8	10	34,882.078	3,144.800	45,723.293	208,802.375	-998.727
273	      L9	10	35,524.496	4,426.036	43,277.691	188,531.734	-1,494.453
274	      L10	10	54,038.402	8,490.454	44,744.980	190,421.734	-1,396.618
275	      L11	10	58,109.449	4,099.987	1,977.649	1,448.096	2,109.974
276	      L12	10	70,749.578	5,994.065	2,530.450	3,373.528	10,686.595
277	      L13	10	68,752.977	6,530.680	2,209.433	3,620.337	11,485.410
278	      L14	10	72,050.258	6,756.720	2,816.474	4,521.229	14,446.890
279	      L15	10	67,965.156	4,877.151	2,346.692	2,281.860	2,865.129
280	      L16	10	76,311.648	6,753.352	3,091.545	4,584.122	12,783.867
281	      L17	10	93,705.141	7,903.274	3,906.526	5,120.934	11,684.851
282	      L18	10	74,220.617	5,565.703	2,941.398	2,987.574	3,583.406
283	      L19	10	71,587.266	4,803.455	2,753.896	2,555.874	2,716.157
284	      L20	10	90,409.633	7,187.510	3,086.704	4,890.986	8,535.385
285	      L21	10	85,185.664	7,228.272	2,945.921	4,181.040	9,878.343
286	      L22	10	87,024.445	7,144.663	2,869.429	4,282.263	9,107.663
287	      L23	10	90,278.508	6,804.708	3,048.118	4,272.530	7,278.454
288	      L24	10	101,950.992	6,965.001	3,124.283	3,950.925	7,016.946
289	      M1	10	86,163.234	5,862.748	2,563.646	2,386.972	3,002.854
290	      M2	10	40,881.500	5,809.001	42,197.551	259,078.344	-1,080.245
291	      M3	10	42,011.379	5,348.308	47,713.824	276,407.781	-574.869
292	      M4	10	69,570.367	8,615.684	47,753.523	259,395.859	-964.930
293	      M5	10	95,915.562	16,736.639	55,923.574	288,958.094	-1,089.276
294	      M6	10	147,470.438	18,326.656	59,151.594	285,341.812	-55.251
295	      M7	10	99,380.062	16,289.117	62,450.965	293,770.344	-1,165.761
296	      M8	10	41,563.059	4,045.825	61,313.645	279,544.938	-471.316
297	      M9	10	36,454.215	3,596.344	56,728.602	252,726.094	-458.637
298	      M10	10	35,982.797	3,603.897	58,230.305	252,978.953	-741.449
299	      M11	10	41,478.008	4,558.829	60,466.363	276,579.531	-934.440
300	      M12	10	31,010.139	3,538.562	57,942.555	264,233.562	-634.527
301	      M13	10	52,096.816	5,663.559	63,621.066	291,214.625	-1,358.766
302	      M14	10	59,081.660	8,485.849	60,573.996	274,793.188	-961.669
303	      M15	10	61,359.441	8,964.906	59,489.012	274,866.844	-1,203.018
304	      M16	10	56,059.285	8,188.208	58,980.035	278,846.750	-1,046.424
305	      M17	10	40,358.555	3,820.340	57,756.672	280,176.375	-1,205.663
306	      M18	10	47,865.180	3,963.821	55,407.074	277,818.188	-445.262
307	      M19	10	31,932.227	3,041.479	52,627.020	273,824.062	-381.802
308	      M20	10	82,181.195	7,114.505	2,970.407	4,103.270	10,954.449
309	      M21	10	79,447.125	5,754.138	3,112.911	3,718.289	3,881.816
310	      M22	10	85,015.828	6,139.662	2,977.934	3,507.290	4,388.317
311	      M23	10	90,230.102	6,368.165	3,265.016	4,096.201	7,519.568
312	      M24	10	100,028.617	7,103.958	3,140.477	3,313.175	6,934.392
313	      N1	10	83,255.008	5,805.099	2,661.098	2,441.667	4,320.163
314	      N2	10	36,239.293	4,358.431	36,940.996	242,210.453	-1,166.002
315	      N3	10	47,368.828	6,038.684	36,395.152	219,618.875	43.009
316	      N4	10	40,635.660	4,609.159	40,333.941	231,757.484	-43.708
317	      N5	10	70,704.570	11,641.975	40,798.840	225,581.438	-599.783
318	      N6	10	63,303.777	10,174.864	47,649.992	252,212.203	-863.046
319	      N7	10	76,384.609	12,117.343	47,653.988	237,302.016	216.570
320	      N8	10	36,394.516	3,191.780	44,012.406	213,618.625	-134.154
321	      N9	10	32,707.951	3,366.659	43,216.883	202,311.188	-48.636
322	      N10	10	32,775.902	3,230.776	43,804.754	200,896.031	-585.379
323	      N11	10	73,594.609	6,715.804	2,756.355	3,583.268	12,774.526
324	      N12	10	71,725.023	6,333.896	2,549.466	3,471.653	10,113.512
325	      N13	10	70,109.422	5,221.462	2,159.615	2,014.377	4,139.135
326	      N14	10	68,774.148	5,420.124	2,505.072	2,186.673	5,982.816
327	      N15	10	72,539.188	5,532.969	2,582.383	2,808.205	5,360.650
328	      N16	10	73,638.906	6,604.104	2,759.813	3,598.096	11,003.396
329	      N17	10	79,411.305	6,955.714	3,037.860	3,580.212	7,990.213
330	      N18	10	78,200.047	6,735.017	2,619.020	3,678.326	9,729.967
331	      N19	10	84,948.031	7,515.548	3,030.190	4,186.009	11,949.143
332	      N20	10	82,963.500	6,883.360	2,917.704	3,587.812	7,777.744
333	      N21	10	76,873.930	5,306.895	2,758.623	2,784.585	3,783.430
334	      N22	10	86,827.523	6,569.085	3,074.013	3,629.989	7,177.325
335	      N23	10	98,286.164	6,581.408	3,126.051	4,178.269	5,698.591
336	      N24	10	93,907.289	7,511.308	3,125.958	3,848.993	6,879.690
337	      O1	10	85,057.328	5,527.979	2,184.251	2,861.080	3,441.139
338	      O2	10	38,493.402	2,007.600	1,033.036	717.966	95.453
339	      O3	10	40,517.641	2,669.007	1,333.501	834.756	1,807.787
340	      O4	10	40,900.250	2,773.835	1,051.287	1,290.127	1,722.512
341	      O5	10	40,611.305	2,127.854	1,044.365	431.288	2,041.785
342	      O6	10	43,336.172	2,970.896	1,109.326	1,323.982	2,312.659
343	      O7	10	37,148.285	2,217.945	919.330	846.241	3,006.408
344	      O8	10	37,725.801	2,349.554	1,227.568	1,203.663	1,609.279
345	      O9	10	35,191.660	2,245.652	1,125.380	1,362.449	2,044.902
346	      O10	10	77,406.992	4,574.008	2,397.502	1,645.089	1,801.478
347	      O11	10	39,359.777	4,458.745	53,445.551	260,370.844	-1,396.793
348	      O12	10	39,253.742	3,837.566	50,092.887	241,251.094	-772.875
349	      O13	10	34,372.797	3,752.274	53,393.996	258,042.266	257.837
350	      O14	10	68,304.820	10,707.141	57,281.941	274,915.625	-247.669
351	      O15	10	61,023.859	9,277.766	51,026.195	249,647.562	-741.269
352	      O16	10	58,701.398	9,068.299	49,300.160	246,948.844	-579.961
353	      O17	10	59,026.824	5,508.164	47,394.656	244,346.156	-1,119.501
354	      O18	10	34,255.684	3,324.072	50,232.539	268,988.031	-1,269.472
355	      O19	10	32,806.160	3,238.377	45,399.266	254,202.859	-718.032
356	      O20	10	89,597.484	7,508.209	2,742.817	4,455.491	9,985.904
357	      O21	10	86,266.891	7,343.021	2,804.368	3,898.177	8,306.388
358	      O22	10	98,160.125	6,890.973	3,598.804	4,162.555	6,419.261
359	      O23	10	85,465.883	5,979.637	2,966.985	3,293.857	1,518.327
360	      O24	10	90,240.953	6,230.110	2,906.927	2,797.171	3,801.197
361	      P1	10	98,305.078	6,149.385	2,435.375	2,558.910	2,011.052
362	      P2	10	38,581.340	4,912.543	31,922.717	225,810.203	-1,985.862
363	      P3	10	43,178.859	4,825.395	31,924.578	209,790.094	-1,861.744
364	      P4	10	44,599.328	5,203.093	34,148.227	209,029.234	-865.652
365	      P5	10	70,738.094	12,510.769	33,569.953	197,799.906	-1,210.409
366	      P6	10	62,910.332	11,242.265	38,139.590	218,656.016	-1,810.835
367	      P7	10	84,983.242	13,159.657	38,363.500	209,976.312	-767.681
368	      P8	10	38,879.406	4,077.317	43,784.445	228,225.281	-1,185.594
369	      P9	10	31,837.895	2,571.647	37,589.012	189,416.438	-1,389.275
370	      P10	10	37,967.477	3,733.189	44,086.383	219,407.547	-1,756.383
371	      P11	10	74,525.547	6,525.642	2,923.957	3,872.126	10,091.497
372	      P12	10	79,103.125	6,506.670	2,901.728	3,736.053	8,731.589
373	      P13	10	82,498.227	6,801.318	3,558.701	3,825.020	7,691.475
374	      P14	10	76,156.883	7,010.815	2,908.624	4,625.865	10,342.688
375	      P15	10	78,246.641	6,195.399	2,729.719	4,115.054	8,544.219
376	      P16	10	70,600.453	5,510.751	2,488.979	3,324.917	4,723.771
377	      P17	10	82,649.562	6,104.100	3,200.018	3,230.399	4,896.895
378	      P18	10	86,619.570	6,468.456	2,746.271	3,173.394	5,063.915
379	      P19	10	83,398.250	6,651.573	2,861.291	3,238.958	6,130.003
380	      P20	10	98,938.164	7,446.990	3,273.876	4,490.000	8,704.697
381	      P21	10	101,140.547	7,941.024	3,587.320	4,187.722	7,748.630
382	      P22	10	98,841.508	7,756.613	2,717.904	3,380.061	8,543.772
383	      P23	10	107,484.273	7,710.365	3,324.440	3,747.343	2,248.266
384	      P24	10	89,671.570	6,055.818	3,169.382	3,532.049	2,626.671
1	      A1	11	75,217.117	4,470.967	1,980.320	1,776.149	-315.057
2	      A2	11	35,802.938	4,793.309	38,154.672	258,287.781	-3,647.153
3	      A3	11	45,681.809	5,785.766	41,738.781	265,273.844	-2,760.404
4	      A4	11	53,953.855	6,456.910	43,064.004	259,911.781	-2,829.110
5	      A5	11	74,836.398	13,589.511	45,005.676	258,468.531	-2,339.372
6	      A6	11	73,537.312	13,594.604	46,914.430	259,206.344	-2,758.106
7	      A7	11	75,844.164	13,110.124	48,406.758	254,209.047	-3,389.730
8	      A8	11	27,223.178	2,468.016	49,610.973	255,704.734	-4,706.603
9	      A9	11	31,802.393	3,099.660	54,212.199	268,547.250	-3,723.102
10	      A10	11	30,800.947	3,057.602	53,782.676	260,490.359	-3,698.481
11	      A11	11	31,802.828	3,293.080	43,751.270	215,081.281	-4,225.684
12	      A12	11	35,184.043	3,290.921	43,008.062	209,400.078	-5,258.614
13	      A13	11	39,715.402	4,190.201	43,845.523	215,213.188	-4,700.781
14	      A14	11	236,029.250	76,692.922	48,908.660	199,670.891	-2,803.059
15	      A15	11	61,633.539	10,126.822	41,318.246	205,033.609	-3,030.610
16	      A16	11	64,170.586	10,805.826	40,714.109	206,595.547	-4,086.143
17	      A17	11	31,043.277	3,321.264	39,068.582	203,408.141	-3,702.305
18	      A18	11	33,721.602	4,919.892	39,265.066	212,177.469	-3,202.978
19	      A19	11	37,566.508	4,705.886	37,610.566	208,784.125	-3,006.900
20	      A20	11	78,264.203	6,063.820	2,353.848	3,092.937	4,879.543
21	      A21	11	93,805.633	7,430.813	2,897.724	3,761.192	6,409.052
22	      A22	11	87,428.594	6,552.388	2,875.927	3,445.979	4,276.943
23	      A23	11	92,661.164	6,012.296	2,568.368	3,465.178	3,891.302
24	      A24	11	84,639.938	5,460.408	2,489.130	2,335.880	-1,101.695
25	      B1	11	76,269.125	5,349.466	2,140.839	2,159.815	3,191.780
26	      B2	11	35,209.137	4,218.141	41,803.055	272,657.875	-3,054.758
27	      B3	11	44,506.703	5,935.958	44,898.023	272,140.562	-512.320
28	      B4	11	44,417.941	5,504.196	47,052.461	273,111.188	-1,465.707
29	      B5	11	78,743.242	13,864.534	47,104.727	261,372.000	-1,717.247
30	      B6	11	83,064.367	14,046.882	48,824.102	256,289.922	-624.993
31	      B7	11	79,877.188	13,228.587	51,028.586	257,955.016	-929.727
32	      B8	11	34,104.027	3,572.430	53,081.742	260,672.547	-1,063.845
33	      B9	11	47,061.336	4,922.448	53,864.875	255,088.031	-601.894
34	      B10	11	39,796.570	3,731.124	54,976.336	256,512.781	-1,380.958
35	      B11	11	74,863.305	6,629.921	2,632.363	4,017.231	12,769.487
36	      B12	11	72,789.344	6,291.103	3,104.229	5,381.547	11,925.770
37	      B13	11	73,752.562	6,117.061	2,631.560	4,479.084	11,617.535
38	      B14	11	68,786.906	5,919.722	2,673.557	3,685.941	10,870.961
39	      B15	11	72,468.812	6,172.871	2,185.998	3,321.647	12,545.243
40	      B16	11	67,435.852	5,848.676	2,666.511	2,961.385	7,466.477
41	      B17	11	76,831.031	5,555.007	2,483.677	2,913.082	4,524.187
42	      B18	11	72,841.828	6,016.297	2,579.498	3,289.012	7,840.152
43	      B19	11	72,811.578	5,812.244	2,442.745	2,479.829	5,389.284
44	      B20	11	31,084.100	3,243.790	41,869.277	233,607.516	-845.678
45	      B21	11	36,003.152	4,691.824	38,760.660	227,869.984	-1,444.276
46	      B22	11	43,535.602	5,245.474	37,311.773	231,159.016	-1,990.955
47	      B23	11	83,108.484	6,553.189	2,417.373	4,212.827	12,517.421
48	      B24	11	93,703.680	6,865.858	2,686.536	3,650.936	7,460.158
49	      C1	11	75,032.852	5,297.354	2,239.406	2,416.610	2,451.070
50	      C2	11	39,199.418	5,516.285	42,438.215	267,707.812	-1,285.979
51	      C3	11	38,366.430	5,065.135	44,322.074	261,886.953	-1,053.776
52	      C4	11	44,285.152	5,918.257	43,216.008	240,541.219	-829.385
53	      C5	11	76,704.273	13,496.882	47,331.453	249,965.062	-1,147.271
54	      C6	11	74,301.555	12,845.175	52,797.230	269,325.750	-1,525.755
55	      C7	11	86,443.359	14,330.060	52,986.438	257,721.250	-1,321.547
56	      C8	11	32,133.559	2,915.681	53,621.887	252,638.516	-1,019.236
57	      C9	11	28,052.164	2,719.915	53,086.359	246,021.906	-705.192
58	      C10	11	31,548.223	3,470.196	56,870.297	255,742.578	-928.519
59	      C11	11	38,075.156	4,112.868	46,657.578	211,082.312	-899.913
60	      C12	11	80,621.492	8,996.577	45,932.410	205,584.766	-638.889
61	      C13	11	32,375.568	3,353.025	44,377.984	199,283.406	-1,048.838
62	      C14	11	66,078.867	9,520.107	45,742.055	206,241.312	-1,773.433
63	      C15	11	62,418.156	9,466.214	43,874.117	200,069.531	-685.431
64	      C16	11	76,101.656	11,176.513	43,332.605	201,534.500	-1,513.382
65	      C17	11	32,740.402	3,041.217	42,817.977	205,512.688	-562.627
66	      C18	11	30,827.578	2,656.779	40,927.082	203,418.109	-977.388
67	      C19	11	31,281.840	3,513.570	39,716.152	204,506.188	-812.071
68	      C20	11	59,250.012	10,016.384	42,367.078	227,889.797	-1,335.315
69	      C21	11	56,424.348	9,210.656	43,851.828	247,478.625	-1,148.343
70	      C22	11	199,492.234	17,112.506	43,023.652	240,567.609	-556.276
71	      C23	11	251,388.094	19,579.129	9,902.504	11,130.443	8,683.486
72	      C24	11	91,861.859	6,947.571	2,574.373	4,332.420	10,603.158
73	      D1	11	79,519.680	4,827.314	2,022.501	1,261.001	2,175.376
74	      D2	11	39,667.328	4,861.002	44,347.215	273,875.281	-1,538.464
75	      D3	11	41,316.945	5,399.484	46,315.426	266,229.281	-753.806
76	      D4	11	38,404.297	5,017.477	46,802.742	254,164.641	-1,139.747
77	      D5	11	72,138.797	12,402.143	47,858.566	247,306.594	-935.075
78	      D6	11	75,984.086	12,657.347	52,736.965	258,085.688	-211.096
79	      D7	11	80,642.328	13,555.988	54,622.402	256,808.562	-830.775
80	      D8	11	34,271.430	3,194.829	57,513.297	261,176.609	-332.611
81	      D9	11	32,476.566	3,246.601	55,940.109	247,271.750	-369.343
82	      D10	11	36,446.477	3,872.063	59,899.980	259,696.391	-1,374.192
83	      D11	11	67,540.883	5,362.024	2,042.294	2,787.365	5,501.542
84	      D12	11	67,600.602	5,491.415	2,752.268	3,167.939	6,286.191
85	      D13	11	76,964.047	4,688.077	3,176.419	2,819.588	1,708.034
86	      D14	11	64,287.801	4,921.521	2,279.425	2,048.183	4,737.724
87	      D15	11	68,301.219	5,918.618	2,822.412	3,394.034	7,620.080
88	      D16	11	63,077.762	4,177.985	2,437.295	1,667.890	2,734.948
89	      D17	11	74,560.164	4,911.029	2,972.683	2,427.998	1,785.053
90	      D18	11	67,046.477	4,276.053	2,657.825	1,983.259	1,934.318
91	      D19	11	71,344.109	5,640.925	2,595.517	2,924.372	6,766.457
92	      D20	11	26,358.924	2,633.330	42,348.516	218,674.172	-563.687
93	      D21	11	32,808.164	3,212.804	44,488.188	244,511.266	-866.120
94	      D22	11	28,840.748	2,937.792	41,263.371	239,926.625	-864.623
95	      D23	11	82,839.094	6,933.624	2,707.320	4,064.262	9,501.855
96	      D24	11	92,008.305	5,802.376	2,703.275	3,043.569	2,330.875
97	      E1	11	90,410.414	5,653.349	3,097.104	2,678.738	4,646.281
98	      E2	11	44,656.832	5,503.228	46,008.039	272,958.062	-1,047.862
99	      E3	11	42,319.844	5,210.830	46,251.859	260,063.188	-913.679
100	      E4	11	42,682.812	5,069.372	48,675.027	259,767.516	-565.071
101	      E5	11	84,295.781	14,104.802	52,447.543	262,463.625	-138.201
102	      E6	11	87,038.594	14,099.210	56,364.539	270,678.344	-854.450
103	      E7	11	81,000.547	13,018.213	55,993.438	258,897.734	-887.959
104	      E8	11	35,309.602	3,295.517	58,048.766	258,416.094	-787.725
105	      E9	11	36,387.695	2,643.697	60,258.355	260,759.922	-1,203.759
106	      E10	11	34,555.062	3,217.466	59,740.293	254,017.062	-1,347.766
107	      E11	11	35,807.273	3,457.792	52,148.902	223,054.922	-981.295
108	      E12	11	33,724.047	3,663.402	51,827.715	219,303.188	-863.370
109	      E13	11	35,479.316	3,218.036	50,615.816	213,771.281	-680.043
110	      E14	11	64,698.969	9,073.940	53,372.375	226,700.016	-1,039.755
111	      E15	11	64,264.188	9,008.401	50,260.504	217,189.766	-1,110.863
112	      E16	11	68,321.422	9,531.335	51,724.797	227,663.969	-1,252.987
113	      E17	11	44,542.871	3,780.127	49,183.227	222,390.312	-1,365.890
114	      E18	11	32,552.281	2,708.411	47,065.898	221,838.891	-1,431.224
115	      E19	11	36,132.547	2,980.465	45,356.211	221,136.531	-806.866
116	      E20	11	81,761.617	5,776.141	2,639.072	3,637.374	5,285.048
117	      E21	11	80,925.867	5,841.244	2,664.533	3,667.023	6,698.792
118	      E22	11	75,275.039	5,099.894	2,115.575	2,685.072	3,542.580
119	      E23	11	90,571.008	6,828.334	3,062.764	3,795.217	9,819.372
120	      E24	11	92,403.898	5,509.716	2,601.717	3,140.275	3,786.279
121	      F1	11	97,761.633	5,948.328	2,933.212	2,197.060	1,330.397
122	      F2	11	51,679.680	6,010.607	53,573.980	310,454.844	-71.345
123	      F3	11	40,006.734	5,077.627	48,723.988	270,866.938	-602.902
124	      F4	11	42,537.168	5,498.877	56,548.102	297,217.531	-1,026.977
125	      F5	11	85,315.547	14,049.401	55,122.340	274,034.062	-854.562
126	      F6	11	111,006.445	15,663.234	62,287.922	290,882.375	-2,184.378
127	      F7	11	90,701.656	13,791.063	61,349.930	274,834.062	-1,414.063
128	      F8	11	36,528.426	3,101.115	58,715.172	256,417.844	-1,826.233
129	      F9	11	37,832.688	3,627.293	60,080.828	252,803.594	-1,255.945
130	      F10	11	39,941.430	3,804.183	61,221.578	253,233.375	-1,154.337
131	      F11	11	73,812.945	5,201.355	3,019.328	2,557.805	3,933.455
132	      F12	11	58,331.496	3,912.847	1,678.978	1,710.917	3,461.465
133	      F13	11	63,279.477	4,852.496	2,457.639	2,605.297	3,835.651
134	      F14	11	64,884.004	4,517.218	2,392.982	2,097.468	2,152.180
135	      F15	11	96,434.555	6,442.738	4,203.591	4,375.879	4,145.867
136	      F16	11	64,937.449	4,373.719	2,342.391	3,051.404	3,495.688
137	      F17	11	68,208.883	4,680.529	2,855.184	3,418.540	2,662.932
138	      F18	11	71,876.391	4,272.422	2,439.776	2,442.654	1,142.265
139	      F19	11	103,831.297	6,882.863	4,151.058	4,222.617	2,600.465
140	      F20	11	74,994.117	4,262.957	1,573.680	2,506.318	1,756.090
141	      F21	11	86,244.992	7,196.882	3,118.267	4,718.981	9,235.709
142	      F22	11	90,895.711	8,253.393	3,397.029	5,425.919	13,199.976
143	      F23	11	96,918.398	7,124.592	2,865.523	4,467.856	7,855.442
144	      F24	11	100,140.148	7,850.429	3,018.045	4,869.813	10,820.588
145	      G1	11	91,727.789	6,373.737	2,870.328	2,476.912	5,706.572
146	      G2	11	49,348.531	5,833.171	44,245.355	256,205.281	-1,116.800
147	      G3	11	51,068.555	6,721.016	58,121.875	316,294.594	-1,035.523
148	      G4	11	50,348.617	5,863.277	51,198.941	262,302.281	-642.971
149	      G5	11	85,631.078	13,825.562	53,728.133	261,879.812	-1,273.024
150	      G6	11	84,908.289	13,328.568	57,114.836	263,695.031	-1,239.062
151	      G7	11	100,617.586	14,666.129	66,578.758	293,515.094	-2,253.904
152	      G8	11	39,625.098	3,496.895	65,610.453	282,121.969	-1,697.035
153	      G9	11	32,890.391	2,857.516	61,421.137	255,421.641	-1,622.921
154	      G10	11	39,388.992	3,969.518	64,344.082	263,493.188	-1,646.290
155	      G11	11	34,996.336	3,488.603	58,114.543	242,453.266	-1,417.994
156	      G12	11	35,913.348	3,838.661	56,475.191	233,076.750	-1,116.782
157	      G13	11	34,179.285	3,390.436	57,843.184	240,237.500	-2,201.942
158	      G14	11	57,688.625	7,822.419	57,797.793	241,287.156	-1,431.956
159	      G15	11	135,925.000	14,620.855	58,327.969	244,319.453	-1,538.329
160	      G16	11	68,882.086	8,723.587	57,064.578	246,534.859	-1,736.435
161	      G17	11	32,574.508	2,508.236	54,017.281	239,538.328	-1,178.095
162	      G18	11	36,271.125	3,009.873	55,133.293	254,939.750	-1,601.418
163	      G19	11	40,040.848	4,305.169	52,248.148	248,215.719	-1,507.629
164	      G20	11	74,754.500	4,800.353	2,695.135	2,736.006	1,117.990
165	      G21	11	79,214.852	6,260.353	2,689.796	3,862.042	8,895.102
166	      G22	11	96,316.570	8,672.226	3,621.609	5,970.743	16,369.454
167	      G23	11	91,650.953	7,776.735	3,278.585	4,719.062	12,155.019
168	      G24	11	99,054.367	7,959.795	2,955.322	4,471.802	11,215.223
169	      H1	11	91,119.578	5,878.379	2,483.540	1,888.117	2,086.845
170	      H2	11	44,424.352	5,598.412	47,264.980	272,360.469	-1,644.611
171	      H3	11	59,592.578	6,686.168	58,989.039	313,819.531	-854.845
172	      H4	11	40,912.215	4,598.365	49,317.613	252,205.969	-1,242.691
173	      H5	11	86,895.703	14,156.260	58,371.000	285,313.781	-2,046.614
174	      H6	11	97,255.078	15,101.796	65,685.156	303,149.812	-2,188.740
175	      H7	11	99,540.461	14,759.555	63,658.414	278,632.469	-1,830.315
176	      H8	11	46,413.145	4,652.966	60,816.328	258,589.516	-1,069.274
177	      H9	11	44,758.652	4,368.254	60,878.070	251,419.562	-1,147.432
178	      H10	11	42,799.973	4,907.474	62,001.637	249,909.266	4,237.790
179	      H11	11	68,418.953	4,749.174	2,229.743	2,387.105	3,114.303
180	      H12	11	63,406.254	4,816.157	2,622.304	2,381.185	3,335.342
181	      H13	11	66,459.180	4,640.415	2,296.000	2,509.361	2,325.145
182	      H14	11	64,566.297	4,535.591	2,419.868	2,937.780	2,906.634
183	      H15	11	68,854.602	4,767.243	2,313.896	2,741.697	3,471.367
184	      H16	11	68,100.711	4,924.767	2,425.565	2,822.800	3,707.322
185	      H17	11	91,098.734	6,318.455	3,715.664	3,636.337	2,054.358
186	      H18	11	74,332.758	5,349.705	2,955.292	3,261.617	2,856.635
187	      H19	11	81,998.398	5,626.073	3,077.116	3,486.222	2,389.168
188	      H20	11	74,231.031	4,812.703	2,796.395	2,975.950	1,108.256
189	      H21	11	83,978.109	6,500.907	2,870.855	3,870.447	5,371.327
190	      H22	11	74,081.320	5,118.192	2,473.796	3,115.710	2,704.785
191	      H23	11	92,382.500	7,694.499	3,230.000	5,002.133	11,551.893
192	      H24	11	110,616.273	7,019.493	3,450.353	3,362.457	4,439.561
193	      I1	11	73,085.609	4,976.428	1,908.771	1,717.523	1,930.760
194	      I2	11	41,371.113	5,527.591	45,639.148	264,747.125	-1,140.811
195	      I3	11	39,664.438	5,356.407	46,873.141	252,773.938	-1,719.372
196	      I4	11	44,334.027	5,222.923	56,873.344	290,520.062	-2,067.632
197	      I5	11	103,537.195	16,892.479	63,071.066	303,175.781	-1,480.161
198	      I6	11	87,780.969	13,167.501	54,899.824	253,734.812	-1,546.574
199	      I7	11	103,569.008	14,245.262	58,589.113	254,869.109	-1,191.265
200	      I8	11	39,505.578	3,566.016	58,569.891	249,556.766	-1,308.961
201	      I9	11	38,176.578	3,934.854	63,462.094	262,997.500	-833.560
202	      I10	11	37,295.676	3,392.467	61,906.023	250,876.000	-2,525.064
203	      I11	11	35,194.031	4,054.083	60,559.773	253,457.984	-322.366
204	      I12	11	32,756.053	3,724.950	58,870.738	245,749.500	-960.956
205	      I13	11	36,076.246	3,837.739	60,999.168	253,150.453	-2,991.900
206	      I14	11	65,825.352	8,767.341	57,137.938	236,796.438	-2,349.244
207	      I15	11	100,723.672	15,516.400	56,883.039	237,398.203	-1,939.118
208	      I16	11	64,427.383	8,866.580	58,206.316	253,333.906	-2,031.928
209	      I17	11	42,046.121	4,407.193	58,559.133	257,907.641	-2,055.866
210	      I18	11	36,092.320	3,336.118	54,842.996	251,531.438	-1,178.051
211	      I19	11	33,418.078	3,170.662	51,881.102	248,380.859	-1,934.189
212	      I20	11	76,896.352	4,751.060	2,542.370	2,445.974	1,111.199
213	      I21	11	78,830.461	5,383.948	2,732.827	3,369.578	2,775.121
214	      I22	11	83,258.469	5,565.132	2,639.252	3,346.615	2,567.751
215	      I23	11	87,643.797	6,988.132	2,839.862	4,486.741	7,834.423
216	      I24	11	94,603.023	6,909.956	2,690.015	4,284.072	7,890.709
217	      J1	11	80,424.906	5,624.581	2,333.718	2,180.058	3,362.873
218	      J2	11	45,130.945	6,649.286	47,192.066	271,842.938	-524.950
219	      J3	11	44,566.340	5,986.126	47,309.426	256,994.062	-1,481.168
220	      J4	11	54,501.070	7,272.119	58,380.504	296,243.094	-2,417.710
221	      J5	11	86,736.656	14,638.884	53,796.035	260,784.297	-1,735.865
222	      J6	11	89,312.047	14,658.348	58,154.336	267,793.719	-205.083
223	      J7	11	106,902.047	16,082.120	58,397.586	256,012.016	-1,214.477
224	      J8	11	39,334.461	3,685.412	57,453.180	244,404.391	-1,624.052
225	      J9	11	44,792.648	5,854.142	56,541.895	234,594.406	5,865.481
226	      J10	11	35,513.551	3,851.810	57,772.383	233,131.047	-1,209.592
227	      J11	11	70,277.203	5,032.652	2,639.784	2,409.164	4,422.594
228	      J12	11	62,965.082	4,670.380	2,283.008	2,165.885	3,187.935
229	      J13	11	61,731.785	3,716.634	2,081.772	2,093.805	788.595
230	      J14	11	63,457.367	3,911.600	2,773.822	2,506.375	1,138.332
231	      J15	11	70,156.961	4,175.018	2,870.173	2,199.326	-671.350
232	      J16	11	80,798.070	6,521.658	3,312.704	4,421.290	5,408.136
233	      J17	11	67,701.008	4,574.304	2,489.675	2,649.327	1,441.828
234	      J18	11	87,779.609	5,684.129	3,547.066	3,168.080	919.193
235	      J19	11	73,803.664	5,439.610	2,897.142	2,978.347	3,632.851
236	      J20	11	76,196.805	5,593.710	2,606.521	3,480.553	2,258.672
237	      J21	11	81,725.727	6,369.237	3,044.005	4,345.177	6,539.712
238	      J22	11	86,203.117	6,709.157	2,821.460	3,989.693	6,145.895
239	      J23	11	88,848.562	6,891.315	2,884.394	4,743.848	7,501.400
240	      J24	11	109,542.203	7,679.825	3,556.774	4,029.541	5,709.149
241	      K1	11	85,424.852	5,849.459	2,225.814	2,331.480	3,941.242
242	      K2	11	46,969.801	5,898.272	47,661.121	279,877.656	-676.991
243	      K3	11	37,563.539	5,198.410	50,369.730	278,553.688	-1,638.698
244	      K4	11	60,715.344	7,182.028	63,150.844	325,441.562	-1,347.365
245	      K5	11	91,575.594	15,410.146	53,780.980	264,710.094	-180.617
246	      K6	11	131,644.891	19,394.197	70,429.828	325,051.969	-1,012.195
247	      K7	11	105,972.609	16,332.268	69,666.477	315,100.250	-1,634.863
248	      K8	11	43,012.980	3,884.595	60,432.398	261,574.047	-1,037.427
249	      K9	11	30,081.033	3,299.957	60,685.430	260,489.594	-989.398
250	      K10	11	41,025.770	3,974.146	62,269.004	259,642.188	-1,244.085
251	      K11	11	47,631.391	5,005.774	57,315.695	242,920.156	-1,421.216
252	      K12	11	36,545.973	4,156.659	59,268.168	251,500.312	-528.648
253	      K13	11	33,438.324	3,256.614	56,963.859	242,420.953	-2,389.544
254	      K14	11	65,402.191	8,968.365	54,027.902	228,521.906	-1,848.206
255	      K15	11	67,453.273	8,846.396	54,878.723	235,070.391	-2,038.399
256	      K16	11	81,569.180	10,734.971	54,683.227	239,224.453	-951.120
257	      K17	11	32,783.016	2,646.493	53,153.883	237,138.156	-2,050.639
258	      K18	11	34,109.012	3,493.672	52,243.203	243,828.016	-1,793.439
259	      K19	11	44,292.223	3,941.519	52,629.582	254,779.281	-1,052.485
260	      K20	11	79,531.539	6,293.838	2,829.001	4,405.655	7,899.903
261	      K21	11	81,839.375	6,818.719	3,260.443	5,077.507	10,114.781
262	      K22	11	81,236.500	5,989.112	2,922.361	4,458.124	6,059.410
263	      K23	11	91,332.180	7,054.021	3,255.528	4,137.098	5,699.334
264	      K24	11	105,356.922	7,294.426	3,480.503	4,254.172	6,233.455
265	      L1	11	91,687.719	6,308.062	2,555.584	1,874.132	3,079.050
266	      L2	11	40,599.637	4,944.164	39,982.707	248,998.656	-1,734.409
267	      L3	11	37,559.641	4,242.333	38,328.805	221,630.938	-1,197.876
268	      L4	11	43,101.516	5,375.066	48,274.160	261,153.859	-372.493
269	      L5	11	88,302.977	13,614.391	53,150.598	277,228.031	-2,226.848
270	      L6	11	85,018.516	12,590.953	53,782.645	267,631.906	-888.348
271	      L7	11	73,297.328	11,175.107	47,059.348	222,080.188	-507.898
272	      L8	11	34,924.629	3,229.813	45,805.676	208,163.484	-1,676.779
273	      L9	11	36,097.711	4,799.071	43,112.664	188,604.547	-1,566.923
274	      L10	11	56,077.285	9,168.182	44,554.418	190,102.812	-2,028.401
275	      L11	11	57,937.645	4,094.972	1,852.099	1,513.707	1,837.835
276	      L12	11	70,542.766	6,318.138	2,696.668	3,453.319	11,352.586
277	      L13	11	68,669.945	6,352.555	2,224.855	3,666.378	11,842.031
278	      L14	11	71,062.016	6,768.505	2,959.468	4,392.412	14,933.444
279	      L15	11	68,056.289	4,694.388	2,401.970	2,286.896	2,068.271
280	      L16	11	76,828.930	7,133.334	3,000.079	4,691.525	13,110.796
281	      L17	11	92,607.812	7,979.039	3,853.587	5,216.165	10,972.464
282	      L18	11	73,160.656	5,726.810	2,724.177	2,740.724	3,395.793
283	      L19	11	71,030.336	4,964.050	2,574.873	2,562.597	2,505.447
284	      L20	11	90,121.719	7,138.480	3,020.357	4,686.296	9,218.603
285	      L21	11	83,906.289	7,259.744	2,764.194	4,526.868	9,747.401
286	      L22	11	87,293.422	7,048.329	2,898.255	4,368.893	8,715.658
287	      L23	11	89,566.266	6,380.318	2,750.732	4,428.183	7,839.754
288	      L24	11	101,841.969	7,306.675	3,044.629	4,129.496	7,183.488
289	      M1	11	86,111.383	5,859.763	2,697.030	2,250.318	3,600.388
290	      M2	11	40,735.250	5,962.185	42,342.324	258,796.375	-435.189
291	      M3	11	43,886.008	5,710.041	47,541.773	276,471.781	-1,071.456
292	      M4	11	70,212.656	8,168.314	48,050.078	258,953.719	-580.935
293	      M5	11	96,893.484	16,852.566	55,896.121	288,258.844	-656.605
294	      M6	11	147,471.828	18,156.162	59,086.262	285,401.438	-416.306
295	      M7	11	99,784.883	16,025.453	62,364.281	293,571.719	-748.897
296	      M8	11	41,891.117	4,167.633	61,508.379	279,020.500	-580.592
297	      M9	11	36,874.758	3,625.390	56,506.871	252,481.828	-446.434
298	      M10	11	37,006.754	3,707.993	58,143.809	253,268.797	-692.487
299	      M11	11	41,319.734	4,702.104	60,420.582	276,105.406	-702.131
300	      M12	11	30,856.363	3,473.526	57,990.926	264,392.625	-1,070.583
301	      M13	11	51,897.527	5,984.285	63,770.633	290,859.000	-1,061.292
302	      M14	11	60,821.703	8,804.032	60,238.621	274,534.469	-845.845
303	      M15	11	60,832.715	9,026.069	59,322.879	274,029.281	-1,001.166
304	      M16	11	56,936.266	8,286.978	58,714.562	279,302.594	-632.018
305	      M17	11	41,253.125	3,805.934	57,776.422	280,811.312	-850.046
306	      M18	11	48,858.660	4,117.969	55,347.379	278,257.531	-722.483
307	      M19	11	32,100.887	3,037.274	52,661.199	273,695.844	-564.129
308	      M20	11	83,199.992	7,248.904	3,108.522	4,221.623	11,294.519
309	      M21	11	80,034.695	5,394.246	3,035.474	4,050.544	4,501.686
310	      M22	11	86,219.539	6,453.433	3,017.314	3,821.739	4,819.469
311	      M23	11	89,933.781	6,916.982	3,136.977	3,864.235	7,347.493
312	      M24	11	100,473.695	7,263.056	3,294.650	3,627.881	7,311.142
313	      N1	11	83,728.633	5,435.996	2,863.491	2,702.674	4,459.215
314	      N2	11	36,463.332	3,881.685	37,139.402	242,767.016	-1,168.015
315	      N3	11	47,614.039	5,831.194	36,342.125	219,921.750	-27.693
316	      N4	11	39,782.508	4,549.513	40,649.062	232,224.328	123.185
317	      N5	11	71,693.531	11,725.684	41,121.328	225,289.594	-911.921
318	      N6	11	63,008.945	10,352.683	47,682.691	252,214.672	-1,306.223
319	      N7	11	76,738.078	12,483.325	47,742.367	237,529.516	-643.804
320	      N8	11	37,786.617	3,213.447	44,184.953	213,571.984	-385.010
321	      N9	11	34,299.211	3,425.927	43,457.777	202,339.750	-247.713
322	      N10	11	33,618.523	2,978.176	43,763.395	200,781.328	-422.390
323	      N11	11	73,734.758	6,704.451	3,023.608	3,721.417	12,994.224
324	      N12	11	71,723.422	6,387.770	2,545.639	3,628.126	10,381.009
325	      N13	11	70,000.844	5,132.138	2,432.930	1,829.512	4,580.364
326	      N14	11	69,425.055	5,466.096	2,474.170	2,407.465	6,118.178
327	      N15	11	73,262.172	5,599.770	2,608.912	3,031.027	5,904.498
328	      N16	11	74,306.844	6,338.792	2,815.354	3,678.511	11,620.921
329	      N17	11	80,195.359	6,649.374	3,368.279	3,814.730	8,506.975
330	      N18	11	79,209.664	6,552.702	2,713.913	3,554.086	10,028.768
331	      N19	11	85,545.141	7,205.802	2,999.813	4,422.812	12,136.692
332	      N20	11	82,945.547	6,524.811	2,961.433	3,636.023	7,608.267
333	      N21	11	76,961.664	5,129.513	2,802.238	2,928.915	4,014.199
334	      N22	11	86,841.156	6,764.711	3,387.057	3,581.437	6,823.791
335	      N23	11	98,727.281	6,978.639	3,296.880	4,073.802	5,835.847
336	      N24	11	92,583.062	7,072.354	3,420.917	3,887.376	6,647.857
337	      O1	11	86,403.234	6,050.035	2,462.288	2,843.321	3,185.555
338	      O2	11	38,957.262	1,900.049	1,025.745	836.461	-27.418
339	      O3	11	40,748.320	2,644.105	1,413.379	1,283.470	1,573.735
340	      O4	11	42,814.121	2,416.657	1,334.896	1,434.193	1,625.031
341	      O5	11	41,111.820	2,379.668	785.311	652.581	2,236.446
342	      O6	11	44,244.367	3,273.025	1,246.861	1,227.786	2,728.349
343	      O7	11	37,818.809	2,653.309	985.906	991.790	2,787.346
344	      O8	11	38,684.586	2,857.670	1,052.314	1,308.181	1,357.520
345	      O9	11	34,569.523	2,449.594	1,226.516	1,556.969	2,119.500
346	      O10	11	77,101.484	4,346.348	2,190.386	1,834.830	1,688.010
347	      O11	11	40,046.664	4,329.118	53,435.727	260,379.875	-1,690.469
348	      O12	11	39,968.082	4,287.156	50,289.902	241,117.500	-1,067.798
349	      O13	11	35,962.383	3,848.302	53,410.000	257,711.578	-24.818
350	      O14	11	69,836.469	10,880.156	56,935.285	275,737.250	-364.840
351	      O15	11	61,958.527	9,419.925	51,062.832	249,953.219	-583.984
352	      O16	11	57,881.523	9,239.840	49,166.152	247,125.500	-332.578
353	      O17	11	59,490.457	5,886.254	47,457.414	244,317.203	-896.962
354	      O18	11	35,595.109	3,417.341	49,992.848	267,605.688	-1,008.939
355	      O19	11	32,485.375	3,676.394	45,350.953	253,904.359	-837.068
356	      O20	11	88,662.016	7,683.971	2,866.998	4,559.436	9,884.783
357	      O21	11	86,507.961	7,180.211	2,849.625	3,666.126	8,136.128
358	      O22	11	98,168.414	7,220.340	3,685.112	4,223.384	5,822.231
359	      O23	11	85,520.133	6,075.610	3,181.662	3,263.132	1,653.284
360	      O24	11	90,825.719	5,947.257	2,878.125	3,044.909	3,580.396
361	      P1	11	100,510.406	6,646.032	2,760.350	2,804.099	2,358.647
362	      P2	11	38,578.387	4,669.448	32,057.990	225,796.891	-1,546.446
363	      P3	11	42,775.398	4,741.798	31,861.775	210,754.219	-2,089.645
364	      P4	11	45,233.922	4,904.194	34,236.688	208,941.969	-713.642
365	      P5	11	71,409.773	12,680.264	33,799.770	198,100.312	-394.721
366	      P6	11	63,480.949	10,915.029	37,990.883	218,991.531	-1,499.962
367	      P7	11	85,785.203	13,094.900	38,817.613	210,412.000	-413.294
368	      P8	11	40,071.938	3,669.156	43,745.043	228,063.781	-1,325.591
369	      P9	11	31,792.469	2,684.595	37,454.508	189,700.781	-1,382.463
370	      P10	11	38,378.641	3,764.298	43,936.922	219,330.047	-1,384.513
371	      P11	11	74,963.891	6,438.588	2,985.833	4,104.938	10,774.836
372	      P12	11	79,459.664	6,410.550	2,912.698	3,660.420	8,557.865
373	      P13	11	82,561.320	6,103.126	3,257.723	3,952.367	7,746.922
374	      P14	11	77,748.656	6,788.750	2,675.129	4,601.362	11,194.437
375	      P15	11	79,356.734	6,270.360	2,655.569	4,266.416	8,812.899
376	      P16	11	70,464.703	5,212.104	2,294.265	3,546.859	5,506.777
377	      P17	11	82,572.484	6,237.785	2,915.227	3,518.951	5,368.233
378	      P18	11	86,359.055	6,533.621	2,693.487	3,255.505	5,727.815
379	      P19	11	83,365.516	6,394.099	2,836.583	3,365.134	6,981.124
380	      P20	11	98,853.359	7,735.008	3,201.606	4,742.573	8,760.624
381	      P21	11	101,418.539	7,646.160	3,427.318	4,167.326	8,372.362
382	      P22	11	98,423.242	7,545.703	3,088.700	4,060.385	8,977.521
383	      P23	11	106,861.211	7,347.937	3,351.101	3,644.118	2,115.342
384	      P24	11	90,542.125	5,827.121	3,198.618	3,576.464	2,799.896
1	      A1	12	75,213.125	4,457.355	1,794.979	1,932.044	-144.562
2	      A2	12	36,697.039	4,582.455	37,914.281	258,675.922	-3,556.290
3	      A3	12	45,535.398	5,563.386	41,600.277	265,517.969	-3,011.430
4	      A4	12	52,665.453	6,524.970	42,990.820	259,760.000	-2,769.054
5	      A5	12	74,836.578	13,771.535	44,879.211	258,669.688	-2,797.126
6	      A6	12	72,522.461	13,313.762	46,966.902	259,897.281	-2,445.024
7	      A7	12	75,483.664	13,149.202	48,218.285	254,585.938	-3,183.196
8	      A8	12	27,544.205	2,471.736	49,699.445	255,512.453	-5,222.157
9	      A9	12	32,513.707	3,303.166	54,249.074	268,112.594	-3,432.507
10	      A10	12	30,017.045	2,671.668	53,705.281	260,417.547	-3,260.035
11	      A11	12	31,872.514	3,235.418	43,842.109	215,232.719	-4,641.050
12	      A12	12	34,623.633	3,070.791	42,857.734	209,202.625	-5,347.323
13	      A13	12	39,300.980	3,461.594	43,645.332	214,911.156	-4,921.300
14	      A14	12	235,759.656	76,638.398	48,767.602	199,467.953	-2,334.897
15	      A15	12	62,407.785	10,047.988	41,104.039	204,726.016	-2,941.748
16	      A16	12	64,002.508	10,289.657	41,037.633	206,804.391	-4,127.684
17	      A17	12	30,525.443	3,072.638	38,989.930	202,960.094	-3,283.388
18	      A18	12	34,930.277	4,783.979	39,339.258	211,706.875	-3,956.910
19	      A19	12	36,239.785	4,543.419	37,165.078	208,926.750	-3,247.341
20	      A20	12	77,769.414	5,872.605	2,413.461	3,019.489	5,349.575
21	      A21	12	93,337.031	7,261.665	2,685.624	3,466.369	6,313.108
22	      A22	12	87,913.992	6,488.137	2,877.401	3,663.823	4,314.893
23	      A23	12	91,265.141	6,054.042	2,674.378	3,463.696	3,797.617
24	      A24	12	84,122.711	4,928.430	2,318.180	2,137.995	-646.696
25	      B1	12	76,972.305	5,481.973	2,209.887	2,180.496	3,020.200
26	      B2	12	34,811.004	4,323.463	41,783.719	272,594.000	-3,105.915
27	      B3	12	45,150.977	5,573.339	44,807.105	272,528.125	-1,072.019
28	      B4	12	44,481.848	5,645.354	47,098.086	272,983.125	-1,597.598
29	      B5	12	78,606.875	14,365.665	46,832.793	261,426.828	-2,058.711
30	      B6	12	83,476.312	14,041.133	48,832.941	256,811.422	-1,123.223
31	      B7	12	79,216.055	13,016.255	51,009.961	257,930.531	-879.068
32	      B8	12	34,244.191	3,407.959	53,157.152	260,571.547	-1,058.418
33	      B9	12	46,108.242	4,675.271	53,794.527	255,566.516	-707.898
34	      B10	12	39,614.230	3,654.820	55,080.188	256,390.391	-1,552.281
35	      B11	12	75,495.766	6,288.086	3,053.859	3,801.535	12,462.919
36	      B12	12	73,557.172	6,362.538	3,177.161	5,477.677	11,800.458
37	      B13	12	73,869.836	6,472.644	2,727.665	4,657.541	11,955.039
38	      B14	12	69,410.656	6,156.368	2,623.970	3,928.776	11,009.392
39	      B15	12	72,980.531	6,417.433	2,213.892	3,439.097	11,899.988
40	      B16	12	68,203.219	6,086.297	2,593.859	2,988.561	7,666.711
41	      B17	12	77,875.773	5,594.229	2,766.416	3,147.352	4,658.096
42	      B18	12	72,725.875	6,443.362	2,777.862	3,210.604	7,493.249
43	      B19	12	72,901.883	5,870.333	2,436.027	2,705.011	6,037.117
44	      B20	12	31,489.727	3,442.458	40,962.355	227,874.547	-959.287
45	      B21	12	35,822.523	4,608.136	38,584.598	226,927.078	-1,353.883
46	      B22	12	43,687.324	5,416.858	36,629.191	226,949.703	-2,312.759
47	      B23	12	82,911.508	6,567.980	2,604.954	4,058.547	11,599.112
48	      B24	12	92,257.266	7,012.781	2,769.241	3,394.403	6,437.398
49	      C1	12	76,042.703	5,396.159	2,304.779	2,459.525	2,428.509
50	      C2	12	40,542.707	5,728.352	42,591.852	267,660.688	-1,406.907
51	      C3	12	38,749.844	5,070.098	44,385.941	261,949.234	-1,049.959
52	      C4	12	45,368.066	6,120.561	43,319.383	240,437.844	-774.112
53	      C5	12	75,923.164	13,935.134	47,514.832	249,873.906	-965.484
54	      C6	12	75,924.773	13,076.722	52,867.406	268,958.156	-1,117.707
55	      C7	12	86,609.648	14,451.403	52,986.473	257,543.984	-1,096.326
56	      C8	12	31,922.814	3,239.200	53,589.289	252,788.422	-866.510
57	      C9	12	28,720.160	2,704.773	53,004.223	245,691.828	-415.621
58	      C10	12	33,067.527	3,333.529	56,876.398	255,933.328	-1,269.144
59	      C11	12	36,085.621	4,572.009	46,917.457	209,864.797	-741.568
60	      C12	12	81,231.570	9,039.533	46,048.797	205,597.797	-787.438
61	      C13	12	32,684.254	3,557.214	44,279.410	199,215.344	-994.909
62	      C14	12	67,142.891	9,699.797	45,605.148	205,703.812	-1,206.201
63	      C15	12	62,094.555	9,517.942	43,815.504	200,189.922	-876.746
64	      C16	12	75,936.172	11,291.355	43,321.453	201,255.844	-1,348.991
65	      C17	12	33,386.660	3,120.183	42,508.992	205,281.250	-1,061.019
66	      C18	12	31,225.020	2,881.575	40,817.656	202,970.250	-1,088.065
67	      C19	12	31,750.721	3,308.592	39,629.102	204,353.172	-1,246.929
68	      C20	12	60,624.000	10,001.713	41,358.418	223,296.750	-1,604.374
69	      C21	12	57,992.227	9,355.479	42,971.984	241,651.812	-1,025.297
70	      C22	12	200,764.328	17,387.475	42,337.453	236,012.266	-1,052.908
71	      C23	12	252,068.062	19,731.193	9,986.067	10,985.780	8,743.871
72	      C24	12	92,400.266	7,315.647	2,433.507	4,089.162	10,159.423
73	      D1	12	80,545.547	5,045.577	2,047.685	1,239.987	2,413.635
74	      D2	12	38,445.461	5,004.472	44,679.594	273,656.594	-2,123.695
75	      D3	12	40,862.328	5,147.427	46,014.711	266,169.500	-590.470
76	      D4	12	38,897.699	5,023.453	46,785.395	254,079.234	-1,315.764
77	      D5	12	73,243.500	12,415.562	47,644.969	247,225.375	-392.233
78	      D6	12	75,818.148	12,644.044	52,522.363	258,240.484	-601.854
79	      D7	12	79,563.148	13,445.272	54,605.934	256,493.562	-757.213
80	      D8	12	34,101.914	3,466.036	57,081.113	261,142.922	-538.716
81	      D9	12	32,002.008	3,292.368	55,873.965	247,199.359	-88.790
82	      D10	12	36,009.570	4,172.856	59,783.973	259,254.875	-1,403.742
83	      D11	12	69,293.945	5,393.588	2,277.887	2,742.556	6,175.935
84	      D12	12	68,426.539	5,452.170	2,552.393	3,428.243	6,912.042
85	      D13	12	76,347.680	4,887.252	3,176.139	2,770.075	1,642.115
86	      D14	12	64,840.406	4,961.331	2,465.113	2,232.118	4,501.698
87	      D15	12	69,514.477	5,979.742	2,906.839	3,671.613	8,261.969
88	      D16	12	63,139.250	4,290.123	2,522.177	2,011.576	2,859.360
89	      D17	12	74,920.422	5,270.347	2,878.328	2,557.740	1,916.822
90	      D18	12	67,825.812	4,478.340	2,602.493	1,996.197	2,111.532
91	      D19	12	72,097.688	5,876.456	2,516.712	2,890.860	7,371.970
92	      D20	12	26,414.412	2,520.494	41,440.125	214,888.172	-860.793
93	      D21	12	33,328.340	3,107.947	43,757.812	239,960.828	-935.580
94	      D22	12	28,726.004	2,744.815	39,997.965	234,017.078	-1,055.267
95	      D23	12	82,444.289	7,026.744	2,779.540	4,015.484	10,219.090
96	      D24	12	90,160.477	6,096.158	2,976.113	3,019.726	2,482.536
97	      E1	12	90,823.078	5,549.719	2,986.432	2,406.919	4,649.274
98	      E2	12	45,647.051	5,461.484	45,696.727	273,077.438	-1,046.423
99	      E3	12	42,478.164	5,322.822	46,280.406	260,409.281	-1,410.848
100	      E4	12	42,110.805	5,592.959	48,692.605	258,990.438	-236.920
101	      E5	12	85,938.594	14,066.941	52,411.891	262,628.875	-445.997
102	      E6	12	88,200.594	14,138.740	56,551.273	270,822.844	-441.888
103	      E7	12	81,906.445	12,907.211	55,966.809	258,530.547	-518.510
104	      E8	12	37,425.422	3,629.829	57,993.906	258,609.469	-971.409
105	      E9	12	37,035.395	3,189.799	60,323.312	260,313.984	-1,634.072
106	      E10	12	35,193.852	3,289.964	59,898.707	254,109.344	-1,534.638
107	      E11	12	35,438.406	3,780.867	52,174.105	222,803.188	-908.195
108	      E12	12	33,944.902	3,436.039	51,870.238	219,519.062	-1,024.599
109	      E13	12	35,731.957	3,516.654	50,460.855	214,615.922	-622.323
110	      E14	12	66,102.328	9,343.781	53,373.383	226,536.375	-1,410.074
111	      E15	12	65,849.102	8,938.902	50,233.711	217,505.312	-1,294.871
112	      E16	12	69,456.828	9,728.794	51,652.449	227,702.703	-1,068.361
113	      E17	12	45,134.445	3,925.256	48,860.398	222,350.484	-1,428.165
114	      E18	12	32,385.582	2,834.224	47,057.035	222,015.625	-1,115.717
115	      E19	12	37,067.297	3,453.196	45,375.328	221,738.906	-716.825
116	      E20	12	83,223.695	6,367.155	2,945.438	3,774.695	5,521.496
117	      E21	12	81,800.344	6,132.675	2,657.391	4,012.272	7,265.604
118	      E22	12	76,041.883	5,258.248	2,328.114	3,314.529	4,049.657
119	      E23	12	90,209.516	7,081.200	2,953.821	4,093.641	10,519.678
120	      E24	12	92,496.258	5,395.473	2,660.401	3,404.766	3,703.015
121	      F1	12	99,523.312	6,257.637	2,813.014	2,233.283	1,657.574
122	      F2	12	51,796.836	5,852.893	53,382.926	310,650.375	396.907
123	      F3	12	40,901.027	4,616.793	48,484.805	270,813.344	-890.090
124	      F4	12	44,221.285	5,255.653	56,471.285	296,360.062	-824.981
125	      F5	12	88,760.156	14,030.849	55,256.910	273,674.719	-1,126.841
126	      F6	12	112,775.977	15,823.476	61,988.086	290,689.031	-1,860.116
127	      F7	12	92,734.938	13,779.790	61,085.055	274,993.094	-1,172.094
128	      F8	12	37,232.406	3,220.103	58,840.277	256,297.719	-1,570.344
129	      F9	12	40,258.449	3,937.590	60,035.570	252,611.719	-1,088.274
130	      F10	12	40,831.418	3,741.396	61,129.914	253,088.500	-975.269
131	      F11	12	73,851.008	5,045.740	2,799.755	2,404.445	4,252.662
132	      F12	12	58,261.238	3,760.590	1,729.919	2,066.989	3,468.552
133	      F13	12	62,952.188	4,367.328	2,418.584	2,574.322	4,116.989
134	      F14	12	65,944.508	4,371.251	2,505.362	2,068.334	2,025.925
135	      F15	12	96,506.789	6,383.019	3,997.100	4,509.479	4,254.194
136	      F16	12	65,117.668	4,302.834	2,497.493	2,725.596	3,366.221
137	      F17	12	68,138.336	4,563.033	2,827.196	3,376.764	3,280.781
138	      F18	12	72,119.453	4,487.403	2,554.568	2,618.497	1,863.071
139	      F19	12	103,711.000	6,697.588	4,369.350	4,061.626	2,799.542
140	      F20	12	75,219.086	4,481.138	1,576.105	2,619.058	2,309.610
141	      F21	12	87,005.656	6,649.841	3,250.334	4,744.692	10,248.977
142	      F22	12	90,880.992	8,061.169	3,165.111	5,451.999	13,338.323
143	      F23	12	96,295.469	7,350.439	2,919.296	4,432.210	8,429.243
144	      F24	12	99,589.422	7,515.202	3,074.438	5,113.335	11,746.942
145	      G1	12	91,720.125	6,742.767	2,895.718	2,555.841	5,972.104
146	      G2	12	48,935.031	6,089.283	44,322.906	255,840.172	-489.943
147	      G3	12	50,404.141	6,448.936	58,420.324	316,465.531	-1,058.236
148	      G4	12	50,238.781	5,782.229	51,152.324	262,549.062	-252.999
149	      G5	12	86,134.031	14,091.798	53,924.621	262,477.812	-1,597.010
150	      G6	12	85,859.617	13,338.254	56,955.598	263,140.219	-1,672.033
151	      G7	12	100,058.609	15,008.894	66,278.773	293,384.531	-2,077.604
152	      G8	12	40,095.199	3,614.510	65,330.621	282,164.875	-2,031.329
153	      G9	12	35,052.527	2,848.658	61,298.621	255,681.172	-1,606.671
154	      G10	12	40,516.270	3,896.419	64,371.477	262,454.406	-1,870.238
155	      G11	12	35,605.352	3,712.597	58,255.336	242,611.719	-1,350.472
156	      G12	12	35,697.047	3,692.974	56,262.777	232,807.172	-1,455.129
157	      G13	12	33,547.941	3,426.627	58,022.352	240,328.281	-1,769.938
158	      G14	12	60,002.645	8,126.827	57,931.648	241,122.328	-1,706.566
159	      G15	12	135,952.328	14,955.623	58,072.883	244,016.000	-1,428.384
160	      G16	12	69,383.633	8,880.309	57,156.570	246,511.344	-1,117.264
161	      G17	12	33,338.863	3,232.846	54,067.621	239,090.922	-1,211.839
162	      G18	12	36,942.855	3,082.623	54,834.074	253,991.750	-1,700.804
163	      G19	12	41,420.684	4,586.698	52,045.711	248,239.297	-1,598.614
164	      G20	12	75,784.586	4,640.618	2,700.086	2,491.655	1,160.126
165	      G21	12	79,012.531	6,503.987	2,584.257	4,099.573	9,584.774
166	      G22	12	96,842.227	9,047.373	3,511.072	6,000.668	16,233.896
167	      G23	12	91,030.531	7,831.149	3,199.782	4,995.146	12,985.189
168	      G24	12	97,739.102	8,198.991	3,060.101	4,304.402	11,239.072
169	      H1	12	90,299.195	5,579.520	2,574.707	1,886.220	1,957.364
170	      H2	12	42,853.836	4,975.390	47,006.891	272,379.594	-1,868.236
171	      H3	12	60,055.406	7,104.601	58,453.211	313,206.344	-1,559.472
172	      H4	12	39,298.621	4,495.108	48,892.320	251,694.547	-1,721.432
173	      H5	12	87,528.562	14,574.777	58,333.145	285,255.906	-2,631.154
174	      H6	12	98,219.555	15,288.945	65,891.758	303,219.625	-1,872.695
175	      H7	12	100,780.844	14,594.892	63,401.527	278,287.656	-1,342.991
176	      H8	12	48,191.203	4,661.058	61,022.617	258,061.172	-1,168.796
177	      H9	12	45,656.277	4,519.924	60,583.574	251,331.297	-1,099.455
178	      H10	12	43,693.492	4,833.382	61,855.289	249,162.578	3,845.209
179	      H11	12	68,686.930	4,974.256	2,487.436	2,786.298	3,376.856
180	      H12	12	64,062.504	4,471.270	2,643.946	2,480.602	3,540.689
181	      H13	12	67,524.125	4,758.599	2,518.907	2,614.493	2,711.102
182	      H14	12	63,920.926	4,776.849	2,450.271	3,087.088	2,865.227
183	      H15	12	69,649.164	4,669.395	2,513.364	3,117.525	3,498.804
184	      H16	12	68,915.898	4,582.466	2,293.284	3,002.433	3,716.761
185	      H17	12	91,208.133	6,154.176	3,845.916	3,629.076	2,077.009
186	      H18	12	73,287.281	5,295.885	2,935.841	3,059.429	3,011.678
187	      H19	12	82,811.969	5,949.137	3,150.286	3,313.167	2,495.904
188	      H20	12	74,837.250	4,850.512	2,883.045	3,044.920	931.196
189	      H21	12	83,986.047	6,284.981	2,886.792	3,690.478	5,584.707
190	      H22	12	74,643.516	4,537.426	2,390.738	2,971.514	2,240.829
191	      H23	12	91,715.922	7,440.128	2,897.589	5,000.170	11,491.115
192	      H24	12	109,850.125	7,238.862	3,259.378	3,052.093	4,292.198
193	      I1	12	73,223.164	4,873.648	1,587.838	1,488.151	1,725.290
194	      I2	12	41,627.426	5,533.271	45,463.738	264,610.688	-1,413.070
195	      I3	12	39,965.871	5,197.090	46,991.203	252,626.688	-1,869.164
196	      I4	12	44,941.293	5,101.265	56,752.547	290,139.281	-2,280.932
197	      I5	12	105,474.938	16,759.750	62,998.082	302,702.375	-1,424.266
198	      I6	12	88,626.023	13,395.401	54,981.613	253,213.859	-1,844.177
199	      I7	12	104,020.930	14,887.749	58,426.625	253,929.203	-1,059.419
200	      I8	12	39,937.910	3,876.644	58,305.359	249,007.219	-1,562.205
201	      I9	12	39,843.242	3,834.554	63,263.102	262,904.125	-1,483.117
202	      I10	12	39,105.344	3,603.976	61,858.508	250,621.500	-2,248.323
203	      I11	12	34,564.473	3,769.637	60,430.352	253,681.062	-595.933
204	      I12	12	32,327.014	3,804.476	58,993.625	245,511.875	-1,178.752
205	      I13	12	35,717.270	3,835.587	60,508.184	251,887.906	-3,004.880
206	      I14	12	67,922.953	8,502.744	56,921.102	236,706.625	-2,777.954
207	      I15	12	102,455.969	15,181.677	56,804.867	236,886.578	-2,050.469
208	      I16	12	65,868.938	8,927.330	58,516.023	252,817.359	-2,452.671
209	      I17	12	42,586.188	4,123.859	58,497.535	257,947.453	-1,978.981
210	      I18	12	36,577.281	3,275.158	54,537.492	251,241.250	-1,483.025
211	      I19	12	36,402.438	3,048.916	51,896.285	248,601.547	-1,782.585
212	      I20	12	76,924.547	4,867.866	2,614.730	2,613.090	1,102.523
213	      I21	12	77,829.703	5,405.270	3,018.329	3,333.543	2,699.340
214	      I22	12	83,451.328	5,152.904	2,859.345	3,337.312	2,132.150
215	      I23	12	87,416.648	7,298.401	2,771.141	3,948.508	8,390.183
216	      I24	12	94,413.719	7,394.739	2,891.144	3,746.924	7,584.560
217	      J1	12	81,261.477	5,472.794	2,352.729	1,853.404	3,712.871
218	      J2	12	45,770.520	6,641.214	47,102.852	271,062.250	-329.436
219	      J3	12	45,853.273	5,616.228	47,781.922	257,203.750	-1,422.205
220	      J4	12	55,673.785	7,496.199	58,409.223	295,838.281	-1,616.887
221	      J5	12	88,954.086	14,392.700	53,869.352	260,881.516	-1,288.748
222	      J6	12	91,286.180	14,370.298	58,115.824	267,656.062	-445.642
223	      J7	12	108,917.180	16,339.320	58,336.086	255,776.125	-1,375.255
224	      J8	12	41,503.305	3,648.739	57,519.355	244,135.391	-1,435.717
225	      J9	12	46,706.102	5,725.687	56,785.348	234,001.594	6,160.059
226	      J10	12	37,705.047	3,794.535	57,816.188	233,145.312	-1,392.626
227	      J11	12	71,158.266	5,181.491	2,563.773	2,426.076	4,666.492
228	      J12	12	64,490.867	4,574.253	2,293.059	2,277.476	3,062.293
229	      J13	12	61,859.133	3,711.516	2,141.262	2,117.475	1,361.068
230	      J14	12	64,217.570	4,015.198	2,539.371	2,539.458	936.576
231	      J15	12	70,493.711	4,150.429	2,591.146	2,223.423	-454.071
232	      J16	12	81,043.875	6,427.353	3,492.852	4,223.308	5,846.690
233	      J17	12	67,266.250	4,477.477	2,671.369	2,716.684	1,371.935
234	      J18	12	89,124.852	5,525.669	3,537.250	3,018.834	496.839
235	      J19	12	73,520.461	5,233.869	2,843.332	3,161.295	4,146.720
236	      J20	12	76,671.570	5,176.896	2,704.071	3,402.521	2,972.866
237	      J21	12	82,807.164	6,612.878	2,943.066	4,302.969	7,134.196
238	      J22	12	86,324.438	6,567.271	2,870.936	4,151.434	6,455.508
239	      J23	12	88,661.562	6,682.003	3,021.965	4,529.126	7,649.181
240	      J24	12	110,590.062	7,545.258	3,634.419	3,989.774	5,943.908
241	      K1	12	87,319.875	6,107.300	2,300.203	1,978.834	4,476.654
242	      K2	12	46,244.105	6,331.444	47,519.348	279,620.281	-834.845
243	      K3	12	37,754.449	4,944.708	50,186.035	278,361.469	-1,221.557
244	      K4	12	59,208.789	6,814.752	62,932.820	325,473.312	-1,388.203
245	      K5	12	92,398.969	15,577.438	53,757.520	264,519.781	-119.653
246	      K6	12	133,863.625	19,726.594	70,174.766	324,471.188	-548.007
247	      K7	12	107,936.156	16,396.902	69,631.391	314,483.938	-2,056.333
248	      K8	12	44,876.191	4,104.679	60,475.180	261,401.359	-635.937
249	      K9	12	30,488.018	3,366.201	60,729.445	260,617.922	-540.570
250	      K10	12	42,872.816	4,338.643	62,156.141	258,873.906	-1,179.663
251	      K11	12	47,326.062	5,371.088	57,096.805	242,984.766	-1,500.549
252	      K12	12	36,131.297	4,210.565	59,428.844	251,534.656	-537.192
253	      K13	12	33,018.953	3,073.734	57,048.754	242,301.141	-2,175.270
254	      K14	12	67,193.438	9,020.331	53,693.816	228,426.031	-1,822.353
255	      K15	12	68,465.359	9,242.593	54,651.875	234,780.922	-1,866.577
256	      K16	12	83,270.070	11,235.305	54,865.246	239,148.047	-586.998
257	      K17	12	34,278.262	3,009.859	52,887.461	237,158.422	-1,856.425
258	      K18	12	36,504.781	3,583.656	52,369.203	244,117.547	-1,732.379
259	      K19	12	45,918.398	4,360.409	52,245.215	254,407.641	-1,371.367
260	      K20	12	80,879.266	6,683.247	2,940.436	4,070.346	8,928.583
261	      K21	12	80,808.453	6,850.688	2,853.015	4,932.886	10,568.243
262	      K22	12	81,709.055	6,509.191	3,080.860	4,777.480	6,502.130
263	      K23	12	90,336.344	6,692.266	3,153.375	3,794.785	6,455.196
264	      K24	12	104,662.711	7,984.685	3,363.454	4,003.444	5,808.178
265	      L1	12	91,414.930	5,934.086	2,710.226	2,293.108	3,042.574
266	      L2	12	42,430.801	4,859.029	39,927.906	249,224.875	-1,673.589
267	      L3	12	37,868.371	4,209.645	38,250.750	221,893.766	-777.793
268	      L4	12	44,721.816	5,460.594	48,381.043	261,379.234	-496.092
269	      L5	12	89,531.234	13,408.784	53,318.184	277,926.875	-2,489.241
270	      L6	12	87,623.109	12,546.857	53,645.105	267,453.906	-1,121.926
271	      L7	12	75,751.812	11,567.438	47,258.078	221,819.469	-686.987
272	      L8	12	38,054.820	3,643.545	45,829.723	208,151.484	-1,416.969
273	      L9	12	38,717.406	4,990.100	43,213.781	188,673.422	-1,318.733
274	      L10	12	56,859.234	9,155.868	44,532.215	190,405.000	-1,505.378
275	      L11	12	59,186.906	4,142.224	2,114.925	1,887.160	2,279.549
276	      L12	12	71,341.164	6,571.584	2,389.109	3,348.369	11,867.158
277	      L13	12	68,822.109	6,523.639	2,387.947	3,926.945	11,835.118
278	      L14	12	71,457.391	6,701.789	2,833.572	4,634.863	14,523.335
279	      L15	12	68,031.156	4,698.096	2,369.306	2,336.067	2,646.325
280	      L16	12	77,360.367	7,074.004	2,966.698	4,865.814	12,823.672
281	      L17	12	91,897.414	7,485.495	3,921.778	5,135.302	10,460.207
282	      L18	12	73,854.078	5,368.133	2,765.823	3,034.546	2,653.295
283	      L19	12	71,317.555	4,801.091	2,779.554	2,652.286	2,589.890
284	      L20	12	91,079.117	7,398.377	2,936.893	4,982.476	9,349.029
285	      L21	12	86,022.422	7,038.648	2,904.771	4,491.629	9,726.093
286	      L22	12	86,416.328	6,795.706	2,965.449	4,496.621	9,155.087
287	      L23	12	89,423.383	6,967.285	2,804.360	4,536.739	7,929.925
288	      L24	12	102,517.914	7,277.410	3,129.225	4,209.136	7,453.210
289	      M1	12	86,254.852	5,851.580	2,569.440	2,097.439	3,096.679
290	      M2	12	40,087.750	5,537.750	42,102.082	258,716.359	-579.497
291	      M3	12	42,756.098	5,188.425	47,375.422	275,912.781	-860.986
292	      M4	12	69,897.555	8,437.142	47,942.828	258,877.344	-1,121.289
293	      M5	12	99,275.438	16,834.305	55,570.449	287,982.062	-1,286.226
294	      M6	12	147,793.484	18,327.072	58,606.316	284,855.062	-397.467
295	      M7	12	101,568.797	16,267.155	62,318.445	293,070.719	-1,206.149
296	      M8	12	43,460.539	4,239.905	61,114.047	279,073.219	-428.569
297	      M9	12	38,671.176	3,611.476	56,708.879	251,838.391	-231.240
298	      M10	12	37,726.836	3,720.407	57,979.273	253,242.016	-407.105
299	      M11	12	40,411.496	4,784.838	60,679.184	275,800.781	-643.321
300	      M12	12	29,588.252	3,526.107	58,005.160	264,187.812	-1,038.085
301	      M13	12	51,918.457	5,772.996	63,628.469	289,970.312	-1,032.857
302	      M14	12	61,428.844	8,607.676	60,363.250	274,516.625	-1,208.048
303	      M15	12	61,959.500	9,198.267	59,550.895	274,152.562	-1,502.091
304	      M16	12	58,696.141	8,654.172	58,679.992	278,985.094	-1,162.694
305	      M17	12	41,528.762	4,102.996	57,505.398	280,233.031	-507.066
306	      M18	12	50,743.027	4,599.038	55,298.551	277,886.875	-317.064
307	      M19	12	33,261.301	3,446.545	52,577.457	273,358.156	-734.477
308	      M20	12	82,890.148	6,996.017	3,018.388	4,355.406	11,226.096
309	      M21	12	79,426.523	5,958.879	2,972.885	3,775.286	4,171.515
310	      M22	12	86,007.492	6,279.316	3,105.924	3,725.729	4,569.742
311	      M23	12	89,681.852	6,900.041	2,912.579	3,949.838	7,598.399
312	      M24	12	99,013.539	7,266.600	2,925.696	3,432.665	7,058.393
313	      N1	12	84,592.109	5,875.790	2,572.255	2,783.186	4,482.682
314	      N2	12	37,366.500	4,402.446	37,115.195	242,738.500	-1,547.742
315	      N3	12	46,762.754	6,261.136	36,282.449	219,878.266	-661.461
316	      N4	12	39,554.906	5,001.447	40,258.406	232,230.891	-270.677
317	      N5	12	73,704.391	12,042.801	40,865.141	225,231.547	-755.358
318	      N6	12	64,512.207	10,708.826	47,443.445	252,446.281	-1,177.269
319	      N7	12	79,016.109	12,696.294	47,257.660	237,613.562	-486.056
320	      N8	12	38,159.621	3,982.433	43,951.793	213,590.172	-618.877
321	      N9	12	35,977.047	3,977.356	43,265.941	202,438.672	-23.747
322	      N10	12	35,254.562	3,784.336	43,609.270	200,812.297	-632.371
323	      N11	12	74,631.375	6,774.192	2,832.733	3,863.719	13,196.767
324	      N12	12	72,736.977	6,261.065	2,684.576	3,775.083	10,727.880
325	      N13	12	70,803.617	5,569.325	2,453.358	2,080.625	4,478.528
326	      N14	12	69,202.188	5,441.867	2,668.693	2,385.969	5,888.829
327	      N15	12	72,028.922	5,944.866	2,343.646	2,910.302	6,045.715
328	      N16	12	74,452.484	6,720.928	2,750.422	3,906.620	11,407.206
329	      N17	12	81,620.523	6,946.567	3,152.687	3,876.132	8,872.391
330	      N18	12	80,827.227	6,760.271	2,741.600	3,954.838	9,983.570
331	      N19	12	85,534.070	7,972.102	2,914.097	4,435.276	11,703.134
332	      N20	12	83,246.500	6,868.138	2,885.331	3,726.835	7,325.479
333	      N21	12	77,700.836	5,629.393	2,856.732	2,979.900	3,561.868
334	      N22	12	87,340.711	7,146.549	3,305.899	3,830.711	7,053.404
335	      N23	12	99,508.562	7,459.014	3,108.165	4,459.308	5,410.735
336	      N24	12	91,957.273	7,672.022	2,979.182	4,094.604	6,213.439
337	      O1	12	86,922.938	6,208.823	2,212.568	2,803.169	3,257.758
338	      O2	12	37,707.301	1,995.205	1,081.460	746.220	-52.465
339	      O3	12	40,717.367	2,655.009	1,191.250	1,235.745	1,750.333
340	      O4	12	41,292.152	2,346.175	1,039.150	1,144.299	1,249.353
341	      O5	12	40,452.762	2,532.469	1,140.241	519.259	1,854.615
342	      O6	12	44,297.961	3,195.588	1,122.826	730.026	2,140.136
343	      O7	12	35,421.109	2,642.773	1,166.850	912.435	2,844.826
344	      O8	12	38,155.980	2,729.013	1,121.467	1,288.020	1,707.214
345	      O9	12	34,216.266	2,650.488	977.731	1,419.905	2,206.929
346	      O10	12	75,137.609	4,989.315	2,220.573	1,665.658	2,164.708
347	      O11	12	38,579.207	4,458.071	53,110.883	260,262.656	-1,267.506
348	      O12	12	39,432.961	3,971.671	50,027.953	240,965.875	-1,069.643
349	      O13	12	34,873.047	4,128.064	53,289.676	257,611.000	365.627
350	      O14	12	69,688.758	10,889.048	56,701.113	275,186.875	-701.750
351	      O15	12	62,918.363	9,416.363	50,998.000	248,981.875	-264.709
352	      O16	12	59,618.539	9,126.655	49,187.629	247,008.891	-750.020
353	      O17	12	59,431.148	5,957.824	47,625.422	243,859.172	-947.603
354	      O18	12	36,108.680	3,491.622	49,832.117	266,574.094	-1,475.519
355	      O19	12	33,611.758	3,440.653	45,153.410	253,721.172	-748.070
356	      O20	12	88,857.305	7,576.791	2,792.324	4,591.396	10,024.105
357	      O21	12	85,736.102	7,600.661	2,738.625	3,910.629	7,785.920
358	      O22	12	97,689.156	7,591.370	3,817.262	4,190.550	6,025.923
359	      O23	12	84,715.586	5,882.672	2,982.080	3,263.702	1,117.278
360	      O24	12	89,812.977	6,379.071	3,001.252	3,333.987	3,636.300
361	      P1	12	99,680.047	6,742.485	2,616.322	2,831.442	2,471.426
362	      P2	12	38,452.180	4,401.277	31,923.432	225,984.688	-1,946.731
363	      P3	12	43,086.391	4,717.438	31,844.828	210,359.109	-1,923.119
364	      P4	12	44,050.617	4,865.765	33,963.648	208,902.094	-749.956
365	      P5	12	72,007.531	12,674.248	33,533.254	198,352.500	-926.808
366	      P6	12	63,236.402	11,185.676	37,957.023	218,692.141	-2,054.549
367	      P7	12	86,404.445	13,088.751	38,586.680	210,113.984	-680.388
368	      P8	12	41,716.238	3,841.278	43,430.789	228,806.766	-1,235.059
369	      P9	12	34,548.465	2,993.536	37,645.348	189,922.938	-1,253.203
370	      P10	12	39,935.805	4,133.332	43,885.434	218,983.516	-1,854.793
371	      P11	12	75,113.445	6,662.086	2,986.318	4,111.865	10,333.338
372	      P12	12	79,179.555	6,360.763	2,821.439	3,682.384	7,906.175
373	      P13	12	81,902.867	6,759.073	3,242.603	3,948.644	6,933.862
374	      P14	12	77,181.367	6,901.476	2,906.358	4,879.516	10,763.292
375	      P15	12	79,289.781	6,686.856	2,765.453	3,840.096	8,548.779
376	      P16	12	72,267.883	5,530.388	2,457.085	3,600.129	5,596.758
377	      P17	12	82,411.750	6,513.478	2,892.212	3,847.917	5,762.536
378	      P18	12	87,673.656	6,897.863	2,843.309	3,692.259	6,108.329
379	      P19	12	83,781.930	7,087.974	2,699.902	3,002.109	7,090.753
380	      P20	12	99,107.430	7,854.248	3,287.071	5,063.711	8,926.334
381	      P21	12	100,269.039	7,596.090	3,396.944	3,983.840	7,607.981
382	      P22	12	98,346.703	7,518.160	2,749.236	4,195.241	7,958.570
383	      P23	12	107,346.930	7,809.317	3,446.438	4,019.436	2,015.267
384	      P24	12	89,669.312	6,133.952	3,036.568	3,805.588	1,943.101
1	      A1	13	76,484.047	4,773.898	1,899.985	1,600.565	266.918
2	      A2	13	35,479.363	4,705.969	38,119.438	258,699.953	-3,037.034
3	      A3	13	43,517.508	5,770.473	41,718.625	264,780.781	-2,252.626
4	      A4	13	52,601.273	6,596.181	42,958.871	260,037.750	-2,739.048
5	      A5	13	75,196.547	13,725.828	44,992.430	258,942.547	-2,387.725
6	      A6	13	73,191.203	13,703.309	47,012.035	259,611.391	-2,328.066
7	      A7	13	75,409.852	12,994.946	48,293.629	254,104.359	-3,458.213
8	      A8	13	28,096.033	2,341.927	49,962.016	255,474.094	-4,841.199
9	      A9	13	32,008.926	3,413.877	54,260.309	268,690.906	-3,135.001
10	      A10	13	30,521.271	2,993.602	53,572.730	260,389.297	-3,376.284
11	      A11	13	30,894.701	3,312.982	43,873.926	214,832.547	-4,517.083
12	      A12	13	35,238.621	2,783.418	42,780.527	209,314.844	-5,322.516
13	      A13	13	39,661.949	3,760.838	43,868.289	215,232.172	-4,447.037
14	      A14	13	234,894.266	76,606.141	48,797.230	199,375.719	-1,942.051
15	      A15	13	60,961.203	10,000.213	40,783.387	204,434.203	-2,564.680
16	      A16	13	65,098.051	10,343.161	40,623.242	206,700.219	-3,844.134
17	      A17	13	31,062.412	2,849.474	38,863.914	203,471.891	-3,384.953
18	      A18	13	34,826.969	5,035.193	39,375.949	211,475.688	-3,535.527
19	      A19	13	37,172.129	5,217.486	37,535.555	209,014.484	-2,673.337
20	      A20	13	78,026.477	6,042.441	2,303.063	2,951.495	5,774.050
21	      A21	13	93,529.805	7,802.487	3,064.881	3,791.193	6,708.952
22	      A22	13	88,258.836	6,610.464	2,563.945	3,763.104	4,509.850
23	      A23	13	91,309.016	6,255.856	2,680.561	3,288.320	4,997.699
24	      A24	13	83,725.234	5,018.744	2,342.630	2,204.242	225.794
25	      B1	13	77,762.672	5,142.226	1,948.328	2,415.615	3,274.262
26	      B2	13	33,976.199	4,046.498	41,659.340	272,661.344	-3,111.161
27	      B3	13	45,773.691	6,062.789	44,672.906	272,329.406	-1,380.922
28	      B4	13	44,610.109	5,408.595	46,917.953	272,625.594	-1,751.188
29	      B5	13	78,357.500	14,294.413	47,014.820	261,160.719	-2,182.516
30	      B6	13	84,457.977	14,057.665	48,648.070	255,939.875	-987.774
31	      B7	13	79,286.570	13,064.229	51,194.629	257,688.938	-850.824
32	      B8	13	34,283.352	3,456.599	53,060.188	260,679.906	-1,200.019
33	      B9	13	47,288.527	4,799.770	53,813.680	255,621.516	-604.646
34	      B10	13	39,355.188	3,960.561	55,156.840	256,428.938	-1,333.493
35	      B11	13	73,885.875	6,399.265	2,968.425	3,923.051	11,490.689
36	      B12	13	73,136.758	6,405.759	3,139.290	5,511.250	11,940.328
37	      B13	13	74,429.375	6,318.045	2,693.040	4,431.900	11,963.620
38	      B14	13	69,032.703	6,032.379	2,350.728	3,820.735	11,125.040
39	      B15	13	72,219.914	6,258.291	2,080.418	3,553.324	12,358.534
40	      B16	13	67,443.352	5,942.200	2,696.074	2,822.342	8,106.476
41	      B17	13	78,282.258	5,817.455	2,613.189	3,098.197	5,051.908
42	      B18	13	71,978.266	5,807.716	2,605.345	3,033.567	8,696.467
43	      B19	13	72,527.992	5,805.024	2,548.921	2,410.052	6,497.850
44	      B20	13	32,012.158	3,484.181	40,536.332	224,582.438	-894.707
45	      B21	13	35,562.914	3,804.583	38,171.863	225,843.500	-1,448.728
46	      B22	13	42,670.641	5,174.333	36,165.988	223,664.719	-2,506.556
47	      B23	13	83,000.898	6,956.625	2,455.991	3,748.271	11,752.879
48	      B24	13	92,653.211	6,842.354	2,690.896	3,727.863	6,904.456
49	      C1	13	76,070.359	4,767.305	2,378.822	2,554.851	2,623.276
50	      C2	13	40,375.785	5,171.599	42,592.453	267,860.312	-778.000
51	      C3	13	38,371.113	4,869.283	44,569.781	261,854.266	-888.470
52	      C4	13	44,939.336	5,456.179	43,316.203	240,434.344	-526.035
53	      C5	13	76,136.648	13,344.207	47,593.145	250,036.047	-1,025.996
54	      C6	13	76,205.867	12,958.964	52,888.852	269,081.531	-1,219.874
55	      C7	13	85,512.195	14,423.901	53,100.227	257,377.734	-1,338.348
56	      C8	13	33,069.941	2,639.775	53,507.273	252,980.375	-1,317.890
57	      C9	13	29,138.383	2,812.999	53,203.695	245,938.047	-536.050
58	      C10	13	33,135.723	3,294.354	56,992.508	255,846.156	-568.488
59	      C11	13	36,761.617	4,026.542	46,601.078	210,142.797	-517.488
60	      C12	13	81,286.547	8,819.161	45,968.488	205,652.312	-1,017.456
61	      C13	13	32,562.939	3,220.259	44,445.164	199,306.453	-908.339
62	      C14	13	66,922.906	9,450.304	45,764.941	206,015.047	-1,622.089
63	      C15	13	62,242.578	9,272.665	43,723.348	200,210.859	-854.365
64	      C16	13	76,996.883	11,013.733	43,140.555	201,353.719	-1,231.859
65	      C17	13	32,994.090	2,772.276	42,951.590	205,399.719	-463.478
66	      C18	13	31,110.207	2,810.324	41,067.648	202,982.109	-1,070.162
67	      C19	13	32,025.424	3,035.566	39,536.652	204,334.375	-1,213.821
68	      C20	13	61,234.258	10,247.639	41,086.184	220,533.000	-1,666.913
69	      C21	13	59,394.086	9,693.201	41,909.211	235,915.078	-726.951
70	      C22	13	203,404.391	17,002.166	41,737.910	231,984.344	-596.573
71	      C23	13	252,907.344	19,614.844	10,060.599	11,297.529	9,489.771
72	      C24	13	91,784.516	6,978.308	2,446.650	4,355.684	9,478.629
73	      D1	13	81,360.711	4,997.406	2,146.160	1,697.567	2,403.321
74	      D2	13	37,610.574	4,649.698	44,500.023	273,831.219	-2,191.991
75	      D3	13	40,043.973	5,280.782	46,231.746	266,048.625	-757.482
76	      D4	13	38,626.242	5,058.947	46,761.062	254,184.125	-939.871
77	      D5	13	72,525.242	12,447.897	47,785.691	246,688.078	-848.728
78	      D6	13	75,656.516	12,736.116	52,700.500	258,171.094	-375.433
79	      D7	13	79,841.109	13,708.671	54,878.652	256,423.031	-713.014
80	      D8	13	34,194.090	3,394.528	57,257.289	260,723.641	-640.884
81	      D9	13	31,889.385	2,974.916	55,856.285	246,537.188	-411.864
82	      D10	13	35,491.105	4,045.824	59,814.543	259,039.656	-1,170.700
83	      D11	13	70,058.945	5,686.421	2,197.438	2,857.067	6,709.032
84	      D12	13	69,002.641	5,131.202	2,621.260	3,380.275	6,947.044
85	      D13	13	76,789.531	4,971.884	3,239.377	3,017.875	1,987.632
86	      D14	13	66,114.102	5,071.748	2,503.302	2,476.420	4,951.172
87	      D15	13	70,423.781	6,211.537	2,699.323	3,914.161	9,109.769
88	      D16	13	61,923.062	4,129.455	2,454.631	1,939.276	2,809.290
89	      D17	13	74,814.078	4,781.925	3,023.791	2,429.741	2,006.001
90	      D18	13	67,640.734	4,385.983	2,774.812	1,931.000	2,121.273
91	      D19	13	73,359.625	5,930.280	2,847.897	3,187.168	8,262.738
92	      D20	13	26,783.885	2,348.299	41,168.117	212,237.375	-823.808
93	      D21	13	33,404.555	3,216.274	43,406.645	237,203.672	-943.322
94	      D22	13	29,286.357	2,654.559	39,600.770	229,508.469	-1,045.061
95	      D23	13	82,636.570	7,095.928	2,756.605	4,138.411	10,214.371
96	      D24	13	90,978.734	5,817.808	2,899.880	2,894.996	2,400.452
97	      E1	13	89,934.477	5,705.620	2,941.416	2,657.980	4,570.227
98	      E2	13	43,707.945	5,826.835	45,840.965	272,482.469	-965.460
99	      E3	13	40,504.941	5,183.646	46,057.977	259,984.891	-1,101.609
100	      E4	13	42,406.148	5,465.121	48,923.836	259,121.141	-434.369
101	      E5	13	88,113.367	14,748.829	52,350.473	262,412.125	-505.837
102	      E6	13	91,378.992	14,198.080	56,491.848	270,653.219	-607.457
103	      E7	13	84,504.055	13,098.414	56,106.664	258,090.719	-965.416
104	      E8	13	39,495.293	3,865.170	58,025.105	258,081.500	-759.931
105	      E9	13	40,012.719	3,202.530	60,507.367	260,545.719	-1,388.939
106	      E10	13	38,379.934	3,818.808	59,699.332	253,834.156	-1,469.307
107	      E11	13	35,255.297	3,791.260	52,072.262	223,380.984	-1,065.805
108	      E12	13	33,261.766	3,821.529	51,853.953	219,341.359	-1,139.784
109	      E13	13	34,624.602	3,654.227	50,684.832	213,903.328	-1,032.699
110	      E14	13	68,518.984	9,213.197	53,276.707	226,456.328	-980.574
111	      E15	13	67,154.359	9,184.128	50,410.168	217,319.422	-1,734.107
112	      E16	13	70,797.242	10,066.566	51,634.812	227,349.766	-781.859
113	      E17	13	47,300.340	3,971.281	49,036.602	222,582.594	-1,152.960
114	      E18	13	33,521.824	3,285.359	47,042.438	221,571.766	-1,407.474
115	      E19	13	37,965.289	3,330.354	45,520.191	221,203.766	-642.749
116	      E20	13	81,919.414	6,237.580	2,903.366	3,959.003	6,368.725
117	      E21	13	81,836.523	6,422.437	2,884.664	4,094.965	7,459.598
118	      E22	13	75,259.328	5,244.617	2,319.470	2,879.164	4,576.461
119	      E23	13	90,864.453	7,440.251	3,367.272	4,106.596	10,680.226
120	      E24	13	91,272.852	5,664.089	2,872.090	3,286.853	3,929.573
121	      F1	13	99,052.336	5,880.133	3,167.900	2,500.269	1,927.614
122	      F2	13	51,247.551	5,881.413	53,233.473	310,587.438	470.057
123	      F3	13	40,392.586	4,926.058	48,662.746	270,632.094	-711.434
124	      F4	13	43,124.949	5,725.239	56,427.480	296,781.344	-1,158.244
125	      F5	13	90,218.320	14,596.531	55,418.129	273,615.375	-924.168
126	      F6	13	116,352.320	16,088.598	61,919.062	290,253.906	-2,075.081
127	      F7	13	94,541.148	14,055.614	60,838.184	274,757.094	-988.749
128	      F8	13	40,504.145	3,646.619	58,805.016	256,369.359	-1,675.786
129	      F9	13	41,026.961	3,991.289	60,062.551	252,581.266	-863.380
130	      F10	13	43,488.125	4,087.614	61,118.730	252,899.812	-1,012.041
131	      F11	13	74,903.000	5,008.990	2,808.843	2,564.803	4,491.641
132	      F12	13	57,793.105	4,331.368	1,757.364	2,191.607	3,967.272
133	      F13	13	63,398.934	4,634.311	2,345.389	2,706.521	4,218.309
134	      F14	13	67,794.914	4,482.372	2,402.226	2,182.659	2,049.794
135	      F15	13	96,016.617	6,405.290	3,939.435	4,168.081	4,134.926
136	      F16	13	65,263.090	4,426.675	2,326.201	2,840.550	3,203.948
137	      F17	13	68,124.078	5,118.310	2,821.972	3,568.278	3,023.245
138	      F18	13	72,248.016	4,448.737	2,683.433	2,524.599	1,332.396
139	      F19	13	104,586.344	6,694.195	4,189.535	4,102.300	2,438.225
140	      F20	13	75,324.047	4,527.425	1,509.148	2,384.544	2,352.180
141	      F21	13	87,032.211	7,212.076	3,040.380	4,880.472	10,848.793
142	      F22	13	89,596.141	8,156.290	3,307.266	5,193.471	13,538.035
143	      F23	13	97,104.984	7,332.009	2,980.530	4,645.077	9,040.888
144	      F24	13	99,296.031	7,844.293	2,910.412	5,386.501	12,116.857
145	      G1	13	91,922.375	7,141.763	2,861.552	2,670.435	6,392.789
146	      G2	13	50,108.176	6,083.084	44,289.477	255,668.984	-392.925
147	      G3	13	51,063.527	6,294.349	57,930.309	315,438.031	-878.970
148	      G4	13	51,697.172	5,889.927	51,276.957	261,953.016	-520.987
149	      G5	13	88,819.883	14,207.505	54,024.934	261,824.812	-1,052.073
150	      G6	13	89,228.086	13,706.091	57,026.066	263,088.219	-1,550.727
151	      G7	13	103,177.391	15,082.817	66,486.094	292,864.656	-1,657.500
152	      G8	13	43,054.941	3,599.292	65,265.223	281,447.719	-2,009.269
153	      G9	13	36,433.086	3,442.187	61,252.652	255,518.062	-1,530.282
154	      G10	13	43,035.457	3,938.332	64,358.176	262,984.812	-1,613.722
155	      G11	13	35,280.938	3,652.912	58,060.598	242,785.750	-1,158.565
156	      G12	13	36,332.137	3,899.184	56,337.398	232,606.328	-1,578.096
157	      G13	13	33,156.941	3,053.958	57,760.090	240,246.766	-1,721.247
158	      G14	13	62,227.395	8,305.778	57,742.805	241,013.297	-1,370.248
159	      G15	13	140,272.828	14,982.068	58,272.910	243,977.297	-1,188.797
160	      G16	13	71,707.258	8,483.946	57,079.426	246,308.328	-1,597.748
161	      G17	13	34,286.426	2,878.367	54,132.344	238,825.969	-1,202.787
162	      G18	13	38,507.059	3,398.248	54,943.152	253,305.328	-1,810.930
163	      G19	13	42,775.242	4,862.844	51,693.594	248,547.453	-1,656.931
164	      G20	13	75,186.797	4,766.831	2,768.443	2,651.386	1,404.768
165	      G21	13	79,461.133	6,476.884	2,577.253	4,005.707	10,114.269
166	      G22	13	96,457.805	9,181.408	3,506.416	5,738.778	15,880.937
167	      G23	13	92,956.992	7,762.599	3,002.878	4,942.853	13,742.218
168	      G24	13	97,825.078	7,804.825	3,001.207	4,558.186	11,489.019
169	      H1	13	90,033.766	5,907.808	2,403.281	2,097.449	1,679.073
170	      H2	13	43,508.812	5,395.067	47,091.727	272,132.781	-1,880.738
171	      H3	13	59,476.664	7,083.189	58,745.234	313,467.656	-1,141.003
172	      H4	13	39,450.223	4,736.816	49,178.777	251,747.062	-1,858.519
173	      H5	13	90,242.609	14,574.225	58,051.098	285,032.875	-2,492.703
174	      H6	13	101,543.562	15,679.846	65,836.664	303,123.969	-1,838.139
175	      H7	13	104,631.508	14,812.743	63,480.555	278,243.156	-1,926.061
176	      H8	13	50,579.715	5,026.905	60,977.715	258,340.391	-1,244.979
177	      H9	13	48,708.980	4,891.574	60,694.723	251,304.719	-1,298.994
178	      H10	13	46,795.137	5,187.956	61,934.781	249,620.016	3,711.635
179	      H11	13	69,093.383	5,464.856	2,346.341	2,844.127	3,943.687
180	      H12	13	64,320.301	4,772.533	2,653.187	2,592.199	3,858.375
181	      H13	13	68,282.281	4,709.470	2,501.588	2,446.315	3,085.640
182	      H14	13	65,168.406	4,873.137	2,613.899	3,031.502	3,474.653
183	      H15	13	70,177.445	4,876.583	2,415.190	3,038.469	3,489.757
184	      H16	13	68,256.945	4,869.056	2,407.924	3,102.440	3,520.719
185	      H17	13	92,459.102	6,176.897	3,594.187	3,539.059	2,458.321
186	      H18	13	74,081.492	5,417.584	3,123.049	2,997.510	3,989.341
187	      H19	13	83,208.227	6,219.170	3,173.398	3,625.411	2,642.145
188	      H20	13	74,643.289	4,984.760	2,968.992	2,770.659	927.222
189	      H21	13	82,616.883	6,605.899	2,947.033	3,917.637	6,282.754
190	      H22	13	74,231.297	5,104.692	2,284.355	2,946.802	2,764.498
191	      H23	13	92,339.383	7,667.013	2,952.756	4,928.763	11,043.597
192	      H24	13	109,152.016	7,765.135	3,305.912	3,359.784	4,593.138
193	      I1	13	73,831.328	4,949.971	1,936.743	1,569.283	1,486.305
194	      I2	13	41,807.629	5,774.820	45,483.949	264,515.500	-1,211.946
195	      I3	13	39,864.234	4,921.124	46,960.188	252,572.812	-1,689.063
196	      I4	13	44,623.895	5,350.089	56,663.566	289,191.188	-2,241.297
197	      I5	13	110,695.992	17,630.654	62,693.793	302,892.406	-1,476.449
198	      I6	13	94,527.102	13,814.912	54,908.562	253,172.344	-1,940.264
199	      I7	13	109,443.477	14,885.305	58,360.012	253,930.641	-910.645
200	      I8	13	43,168.211	4,133.663	58,152.727	249,225.734	-1,262.988
201	      I9	13	43,854.195	4,188.703	63,519.199	262,591.500	-1,084.425
202	      I10	13	42,894.020	3,859.294	62,086.582	250,488.328	-2,436.804
203	      I11	13	36,399.816	4,010.152	60,486.992	253,560.891	-420.564
204	      I12	13	33,327.234	3,766.537	58,949.395	245,423.250	-938.301
205	      I13	13	36,752.289	3,696.022	60,597.465	251,421.406	-2,633.592
206	      I14	13	70,267.805	8,998.005	56,949.863	236,424.172	-2,788.031
207	      I15	13	105,594.352	15,999.312	56,647.031	237,008.188	-1,506.489
208	      I16	13	67,301.516	9,036.354	58,440.699	252,844.844	-2,206.313
209	      I17	13	43,793.270	4,620.867	58,266.602	257,887.781	-2,216.610
210	      I18	13	39,325.992	3,693.146	54,720.957	250,777.531	-1,137.162
211	      I19	13	37,155.332	3,382.035	51,726.656	248,772.297	-1,894.235
212	      I20	13	78,164.625	5,388.647	2,458.168	2,660.430	952.215
213	      I21	13	78,634.188	5,643.662	2,684.911	3,221.600	3,184.874
214	      I22	13	82,735.836	5,489.903	2,874.714	3,308.808	2,459.661
215	      I23	13	87,700.852	6,983.736	3,042.790	4,455.573	8,382.909
216	      I24	13	94,728.633	7,381.919	3,011.585	3,962.573	7,548.343
217	      J1	13	81,331.562	5,800.094	2,314.188	1,924.816	3,900.155
218	      J2	13	45,930.434	6,406.455	47,290.891	271,501.812	-977.412
219	      J3	13	45,518.449	5,754.816	47,847.633	256,910.156	-1,905.059
220	      J4	13	55,324.641	7,336.069	58,130.730	296,051.094	-1,827.232
221	      J5	13	91,452.992	14,731.315	53,744.902	260,883.656	-1,848.709
222	      J6	13	93,825.797	14,761.736	57,969.047	267,500.438	-554.815
223	      J7	13	111,954.586	16,631.273	58,640.062	255,697.000	-1,609.710
224	      J8	13	43,406.875	4,040.583	57,229.816	244,090.047	-1,592.289
225	      J9	13	50,506.301	6,015.085	56,622.742	233,828.531	5,895.658
226	      J10	13	40,339.598	4,223.720	57,610.094	233,202.703	-1,545.368
227	      J11	13	71,866.148	5,699.243	2,730.382	2,757.304	5,376.020
228	      J12	13	64,586.234	4,593.265	2,478.798	1,992.070	3,225.117
229	      J13	13	61,866.281	3,774.109	2,000.483	2,099.107	520.306
230	      J14	13	64,199.449	3,963.343	2,751.211	2,124.121	783.269
231	      J15	13	69,934.234	4,321.040	2,841.409	2,028.939	-669.341
232	      J16	13	81,895.750	6,493.974	3,435.972	4,573.434	6,674.732
233	      J17	13	66,995.125	4,256.081	2,699.611	2,730.320	1,298.828
234	      J18	13	88,542.547	5,708.757	3,600.899	3,209.574	556.982
235	      J19	13	73,201.555	5,318.480	2,861.676	3,359.223	3,701.979
236	      J20	13	76,761.469	5,547.443	2,825.622	3,671.098	2,975.613
237	      J21	13	82,552.008	6,728.500	2,933.307	4,474.428	7,703.733
238	      J22	13	87,205.609	6,767.730	2,922.057	4,247.938	7,158.009
239	      J23	13	88,307.539	6,619.127	3,191.561	4,473.053	7,950.654
240	      J24	13	111,588.961	8,249.634	3,689.710	4,106.875	5,567.278
241	      K1	13	85,144.453	6,134.339	2,136.951	2,428.306	4,025.287
242	      K2	13	46,677.059	5,626.455	47,540.410	279,099.062	-654.357
243	      K3	13	38,661.828	4,851.640	50,020.078	278,143.031	-1,254.646
244	      K4	13	59,529.043	6,648.002	62,829.273	325,700.000	-1,696.166
245	      K5	13	96,674.133	15,854.160	53,597.277	264,899.062	-462.399
246	      K6	13	136,432.500	19,547.750	69,663.711	324,071.312	-1,059.444
247	      K7	13	110,314.273	16,947.010	69,364.211	314,442.844	-2,234.583
248	      K8	13	48,741.871	4,355.796	60,519.285	261,153.906	-1,019.444
249	      K9	13	33,060.355	3,130.135	60,763.766	260,487.031	-761.509
250	      K10	13	45,473.617	4,756.493	62,145.797	258,762.938	-1,491.693
251	      K11	13	47,569.875	4,990.212	57,226.234	243,017.641	-1,791.146
252	      K12	13	36,673.352	4,096.733	59,258.477	251,246.000	-529.796
253	      K13	13	32,987.805	3,543.872	56,986.504	242,736.391	-2,370.989
254	      K14	13	70,017.875	9,350.084	53,560.027	228,167.016	-2,111.414
255	      K15	13	70,235.930	9,397.087	54,629.387	233,952.188	-2,374.160
256	      K16	13	86,168.227	11,174.332	54,467.820	239,153.656	-1,458.198
257	      K17	13	36,643.234	3,180.841	52,695.664	237,108.891	-2,492.129
258	      K18	13	38,489.273	3,847.440	52,401.297	244,133.031	-1,727.211
259	      K19	13	48,211.031	4,153.290	52,259.238	254,674.500	-1,311.081
260	      K20	13	81,481.602	6,496.610	2,832.260	4,490.613	8,837.732
261	      K21	13	82,194.109	6,798.461	2,856.370	4,886.840	10,389.048
262	      K22	13	81,702.562	6,369.254	2,815.195	4,749.643	6,529.751
263	      K23	13	90,714.680	6,885.769	3,108.957	4,002.007	6,342.034
264	      K24	13	104,642.031	7,719.854	3,353.399	4,202.975	6,053.637
265	      L1	13	91,978.688	6,082.026	2,767.024	2,362.779	3,244.653
266	      L2	13	40,165.145	4,418.119	39,844.152	248,900.359	-1,905.712
267	      L3	13	39,125.742	4,364.856	38,342.215	221,044.266	-948.618
268	      L4	13	44,958.195	5,289.703	48,521.945	261,030.984	-497.699
269	      L5	13	92,920.180	14,104.629	53,099.473	277,136.000	-1,738.362
270	      L6	13	89,951.711	12,864.850	53,876.590	267,137.656	-725.132
271	      L7	13	79,414.297	11,864.301	47,121.477	221,795.250	-429.225
272	      L8	13	40,233.461	3,612.734	45,633.965	207,602.297	-1,078.076
273	      L9	13	42,001.984	5,379.317	43,026.672	188,386.375	-1,277.913
274	      L10	13	62,121.699	9,544.182	44,695.035	190,010.781	-1,660.096
275	      L11	13	58,880.164	4,290.216	1,825.037	1,535.671	2,436.095
276	      L12	13	71,578.133	6,429.678	2,622.555	3,568.741	11,712.665
277	      L13	13	68,960.242	6,436.940	2,357.509	3,883.365	12,049.677
278	      L14	13	71,770.945	6,725.036	2,818.134	4,542.920	14,449.449
279	      L15	13	68,090.664	4,907.185	2,349.348	2,417.864	2,451.714
280	      L16	13	76,445.477	6,862.738	2,990.123	4,877.882	12,685.199
281	      L17	13	91,468.211	7,657.060	3,809.465	4,916.815	9,876.175
282	      L18	13	73,418.852	5,389.061	2,681.454	2,511.316	2,529.873
283	      L19	13	71,476.320	4,976.715	2,673.790	2,728.039	2,652.528
284	      L20	13	90,775.297	7,170.587	3,000.023	4,788.375	9,941.139
285	      L21	13	85,045.383	7,551.891	3,268.681	4,702.575	10,326.739
286	      L22	13	86,848.938	7,019.665	2,849.366	4,145.974	9,105.175
287	      L23	13	89,450.852	6,905.236	2,936.671	4,323.205	7,656.279
288	      L24	13	101,988.203	7,519.169	3,050.999	4,343.517	7,348.135
289	      M1	13	86,385.305	6,018.207	2,639.651	2,260.398	3,776.316
290	      M2	13	41,666.016	5,506.567	42,107.270	258,031.469	-969.009
291	      M3	13	43,361.895	5,626.288	47,597.465	275,718.562	-603.203
292	      M4	13	70,396.773	8,395.704	48,156.320	258,480.359	-961.775
293	      M5	13	102,023.156	17,326.859	55,866.168	287,641.969	-1,049.447
294	      M6	13	149,353.781	18,176.004	58,981.129	284,036.000	-260.931
295	      M7	13	103,836.508	16,106.521	62,235.059	292,914.906	-1,277.928
296	      M8	13	45,906.227	4,413.541	61,186.055	278,373.406	-37.927
297	      M9	13	40,671.086	3,960.231	56,277.133	251,545.359	-471.079
298	      M10	13	39,593.453	3,826.393	58,073.414	252,740.188	-579.094
299	      M11	13	40,676.805	4,604.544	60,308.902	275,630.312	-476.134
300	      M12	13	30,229.508	3,360.829	57,974.047	264,267.562	-896.278
301	      M13	13	51,600.738	5,871.809	63,752.691	289,621.969	-883.448
302	      M14	13	64,975.973	9,006.084	60,134.891	274,283.656	-910.782
303	      M15	13	66,891.844	9,298.458	59,380.992	273,977.500	-1,139.164
304	      M16	13	61,588.355	8,522.354	58,716.266	279,243.000	-841.187
305	      M17	13	45,538.398	4,212.562	57,784.984	280,232.594	-1,127.336
306	      M18	13	54,406.113	4,821.091	55,299.094	277,955.469	-215.372
307	      M19	13	37,319.629	3,455.755	52,450.828	273,663.781	-663.062
308	      M20	13	82,388.992	7,473.872	2,917.616	4,036.417	11,683.583
309	      M21	13	79,836.938	5,994.049	3,001.909	3,564.909	4,268.704
310	      M22	13	84,798.227	6,336.018	3,195.797	3,801.509	4,954.128
311	      M23	13	89,554.906	6,941.361	3,182.914	3,948.700	8,147.432
312	      M24	13	98,269.023	7,104.137	3,052.141	3,594.857	6,883.831
313	      N1	13	84,945.469	5,936.542	2,887.687	2,631.656	4,700.057
314	      N2	13	37,049.973	4,075.276	36,887.266	242,273.281	-1,254.774
315	      N3	13	47,376.844	6,480.451	36,555.219	219,553.656	-389.798
316	      N4	13	40,077.668	4,766.437	40,256.973	231,620.984	-225.775
317	      N5	13	76,685.484	12,401.399	41,169.086	224,961.641	-987.778
318	      N6	13	67,781.641	10,490.860	47,411.125	251,873.234	-953.141
319	      N7	13	83,674.508	12,637.587	47,668.160	236,777.516	-477.144
320	      N8	13	43,501.559	4,078.598	43,963.352	213,734.062	-492.298
321	      N9	13	39,695.621	4,131.010	43,473.867	202,096.172	-266.593
322	      N10	13	38,578.262	3,734.410	43,426.375	200,764.281	-376.641
323	      N11	13	73,861.875	6,600.101	2,948.318	3,906.010	13,172.701
324	      N12	13	71,872.172	6,322.004	2,509.882	3,693.669	10,798.374
325	      N13	13	71,298.945	5,336.420	2,297.896	1,862.833	5,045.519
326	      N14	13	69,840.672	5,490.535	2,599.669	2,478.811	6,524.337
327	      N15	13	72,934.570	6,043.636	2,601.145	2,831.659	5,876.532
328	      N16	13	74,330.625	6,388.458	2,825.065	3,614.204	11,815.107
329	      N17	13	81,592.992	6,783.092	3,372.925	4,035.354	9,168.672
330	      N18	13	79,111.438	6,771.060	2,759.535	3,915.095	10,659.640
331	      N19	13	85,333.906	7,688.875	2,877.596	4,457.214	12,177.313
332	      N20	13	82,587.680	6,940.084	3,093.404	3,680.874	7,521.902
333	      N21	13	78,094.820	5,162.139	2,832.557	3,042.999	3,663.008
334	      N22	13	87,858.352	6,857.096	3,252.693	3,602.299	7,314.457
335	      N23	13	99,412.250	7,119.573	3,155.711	4,335.270	5,979.203
336	      N24	13	91,790.172	7,196.211	2,983.010	3,743.080	6,699.939
337	      O1	13	87,453.945	6,438.251	2,300.335	2,919.786	3,760.104
338	      O2	13	36,920.910	1,819.587	952.828	901.284	-45.122
339	      O3	13	39,919.449	2,264.664	1,282.059	667.408	1,942.736
340	      O4	13	41,770.609	2,277.956	1,096.715	1,363.659	1,546.541
341	      O5	13	40,980.293	2,158.574	1,046.116	442.966	2,595.444
342	      O6	13	43,621.070	2,739.115	1,351.892	893.974	2,645.594
343	      O7	13	35,654.801	2,467.079	1,111.939	846.052	3,380.588
344	      O8	13	36,741.852	2,381.760	1,164.448	1,208.664	1,738.515
345	      O9	13	34,460.246	2,450.496	919.239	1,123.919	2,241.227
346	      O10	13	76,432.789	4,695.382	2,212.812	1,625.230	2,281.564
347	      O11	13	38,781.711	4,545.256	53,134.734	260,321.766	-1,058.428
348	      O12	13	39,644.031	3,909.456	50,253.391	241,081.281	-565.487
349	      O13	13	35,798.648	3,897.453	53,322.262	257,200.078	439.058
350	      O14	13	72,755.734	10,937.148	57,241.910	275,313.062	-18.518
351	      O15	13	63,919.781	9,688.107	51,029.574	249,477.641	-118.616
352	      O16	13	62,283.086	9,578.468	49,140.582	247,122.469	-722.430
353	      O17	13	62,396.324	6,036.212	47,561.051	243,613.875	-769.048
354	      O18	13	38,503.133	3,277.574	49,881.336	266,288.781	-831.447
355	      O19	13	35,688.070	3,629.223	45,210.293	253,659.422	-229.122
356	      O20	13	88,060.125	7,559.522	3,120.825	4,534.049	10,501.734
357	      O21	13	85,637.828	6,734.282	3,034.378	3,823.371	8,008.908
358	      O22	13	97,411.438	7,293.914	3,670.592	4,166.609	6,625.986
359	      O23	13	85,028.297	5,849.274	3,275.514	3,238.360	1,853.224
360	      O24	13	90,129.008	6,072.312	2,860.398	2,768.467	3,872.401
361	      P1	13	100,836.023	6,519.151	2,800.783	3,022.336	2,221.093
362	      P2	13	38,348.273	4,836.202	32,241.043	225,619.562	-1,590.825
363	      P3	13	42,541.961	5,071.637	31,983.227	210,403.703	-2,414.635
364	      P4	13	45,062.078	5,070.084	34,124.801	208,015.203	-902.770
365	      P5	13	76,331.422	12,947.063	33,633.898	197,897.500	-1,231.573
366	      P6	13	61,987.598	10,849.212	38,278.785	218,797.312	-1,837.714
367	      P7	13	88,602.133	13,370.855	38,642.773	209,596.297	-401.802
368	      P8	13	45,059.059	3,884.064	43,695.160	228,057.109	-1,207.652
369	      P9	13	36,421.477	3,085.770	37,685.152	189,684.188	-1,444.290
370	      P10	13	42,987.512	4,234.810	43,694.172	219,424.062	-1,769.312
371	      P11	13	74,279.766	6,462.203	3,031.958	3,955.305	10,006.273
372	      P12	13	78,454.070	6,355.374	2,702.285	3,779.947	7,314.954
373	      P13	13	80,964.062	6,353.140	3,553.846	3,824.136	6,393.286
374	      P14	13	76,891.875	6,794.851	3,039.095	5,015.636	10,585.041
375	      P15	13	78,302.391	6,180.147	2,957.720	4,181.223	8,269.987
376	      P16	13	71,344.516	5,923.855	2,495.157	3,834.849	5,789.885
377	      P17	13	83,209.461	6,631.299	2,985.787	3,829.010	5,868.197
378	      P18	13	85,939.555	6,830.240	2,824.121	3,379.632	6,523.282
379	      P19	13	83,305.688	6,831.112	2,959.194	3,140.303	7,089.109
380	      P20	13	98,671.891	7,961.369	3,376.750	4,904.980	8,838.167
381	      P21	13	99,942.133	7,461.348	3,396.195	4,011.784	7,609.407
382	      P22	13	97,298.914	8,006.217	2,642.952	3,668.014	8,736.948
383	      P23	13	107,178.703	7,437.949	3,473.777	3,637.504	2,085.470
384	      P24	13	89,681.406	6,160.951	3,070.216	3,679.008	2,506.135
1	      A1	14	77,086.109	4,148.168	1,806.429	1,754.909	71.643
2	      A2	14	36,243.648	4,171.812	37,964.707	258,190.031	-3,798.349
3	      A3	14	45,028.574	5,447.652	41,532.828	264,830.156	-2,436.485
4	      A4	14	52,506.887	6,199.959	42,819.906	259,438.891	-2,914.238
5	      A5	14	75,654.812	13,664.560	44,892.184	258,384.000	-2,675.963
6	      A6	14	73,951.828	13,460.259	46,641.766	259,234.469	-2,397.591
7	      A7	14	76,121.797	13,041.572	48,000.340	253,694.406	-2,858.594
8	      A8	14	27,638.488	2,428.269	49,655.891	255,721.922	-4,947.941
9	      A9	14	33,404.191	2,835.895	54,196.312	268,273.062	-3,326.192
10	      A10	14	29,642.047	2,742.301	53,531.707	259,936.422	-3,282.360
11	      A11	14	31,885.750	2,722.058	43,621.742	214,819.219	-4,391.108
12	      A12	14	35,276.422	2,762.257	42,290.832	208,772.016	-5,057.406
13	      A13	14	39,451.473	3,470.689	43,708.023	214,544.734	-4,386.846
14	      A14	14	236,069.734	76,251.305	49,003.277	199,038.406	-2,067.653
15	      A15	14	61,170.305	9,497.137	40,787.672	204,600.109	-2,968.392
16	      A16	14	65,591.047	10,297.072	40,511.125	206,290.500	-3,790.771
17	      A17	14	30,730.281	2,548.583	38,589.234	203,294.562	-3,317.396
18	      A18	14	34,746.645	4,773.214	39,049.824	211,855.484	-3,195.201
19	      A19	14	36,399.113	4,619.126	37,147.910	208,490.297	-3,124.831
20	      A20	14	78,282.984	5,947.300	2,163.195	2,987.191	5,614.971
21	      A21	14	93,380.539	6,704.656	2,842.460	3,810.708	6,625.829
22	      A22	14	88,613.016	6,669.146	2,753.591	3,533.726	4,869.627
23	      A23	14	91,628.922	6,422.974	2,422.471	3,445.811	4,665.056
24	      A24	14	84,402.523	4,982.406	2,205.006	2,179.523	-26.928
25	      B1	14	77,579.539	4,894.895	2,237.747	2,134.665	3,621.115
26	      B2	14	35,124.230	3,719.743	41,672.766	272,292.750	-3,027.080
27	      B3	14	46,179.180	5,832.781	44,512.586	271,881.781	-1,069.364
28	      B4	14	44,911.520	5,430.538	46,842.945	272,933.469	-1,396.616
29	      B5	14	78,855.398	13,940.016	46,678.281	261,081.062	-1,456.650
30	      B6	14	84,180.477	14,028.700	48,519.410	256,413.219	-816.662
31	      B7	14	79,161.133	12,628.403	50,978.309	257,479.766	-1,010.593
32	      B8	14	34,904.730	3,398.894	53,016.793	260,825.578	-976.916
33	      B9	14	45,145.676	4,808.521	53,709.500	255,545.188	-484.085
34	      B10	14	40,153.914	3,807.829	55,157.543	256,418.688	-1,091.648
35	      B11	14	75,424.703	6,094.975	2,744.835	4,026.777	11,452.311
36	      B12	14	73,326.172	6,138.852	3,138.514	5,444.879	12,001.207
37	      B13	14	74,033.312	6,428.070	2,590.950	4,542.327	12,451.604
38	      B14	14	70,167.438	5,826.035	2,666.451	4,052.974	11,674.686
39	      B15	14	72,102.062	6,228.643	2,081.939	3,506.667	12,091.236
40	      B16	14	69,138.695	6,171.384	2,498.573	3,141.977	7,960.324
41	      B17	14	79,955.484	5,931.709	2,440.841	3,069.700	6,083.205
42	      B18	14	72,597.336	6,187.281	2,613.698	3,119.261	8,495.808
43	      B19	14	73,618.734	5,942.556	2,239.303	2,684.849	7,342.983
44	      B20	14	31,555.424	3,681.860	39,636.180	222,577.469	-881.932
45	      B21	14	35,120.172	4,108.393	38,071.789	225,771.250	-1,068.817
46	      B22	14	42,890.766	5,203.567	35,741.391	221,412.453	-1,870.516
47	      B23	14	82,190.117	6,695.157	2,483.946	4,026.179	12,189.781
48	      B24	14	93,729.430	6,562.174	2,691.216	3,611.262	6,478.330
49	      C1	14	77,015.625	5,177.187	2,221.617	2,706.119	2,537.147
50	      C2	14	40,078.855	5,349.406	42,385.016	267,259.031	-768.059
51	      C3	14	39,647.188	5,217.522	44,130.496	261,830.219	-853.258
52	      C4	14	45,023.551	6,009.473	43,310.672	240,569.766	-531.680
53	      C5	14	75,928.820	13,465.762	47,362.082	249,620.188	-1,109.457
54	      C6	14	76,593.086	12,994.657	52,760.246	268,788.094	-1,188.208
55	      C7	14	86,292.555	14,533.801	53,059.926	257,460.344	-1,109.133
56	      C8	14	32,885.453	3,110.900	53,403.258	252,554.188	-896.812
57	      C9	14	29,640.588	2,807.078	53,244.207	245,807.844	-619.845
58	      C10	14	32,611.268	3,190.729	57,000.238	256,139.078	-728.837
59	      C11	14	37,789.945	4,164.958	46,605.602	209,780.906	-327.184
60	      C12	14	81,691.711	8,850.353	45,928.141	205,596.562	-731.151
61	      C13	14	33,308.039	3,447.935	44,568.887	198,896.234	-724.908
62	      C14	14	66,373.578	9,405.312	45,622.727	205,647.562	-1,547.193
63	      C15	14	62,906.836	9,529.051	43,761.891	199,891.766	-912.843
64	      C16	14	76,786.672	11,132.819	43,147.703	201,226.609	-1,698.653
65	      C17	14	33,486.172	3,100.210	42,652.965	204,853.219	-506.925
66	      C18	14	31,978.168	2,959.208	40,712.809	202,824.703	-967.697
67	      C19	14	32,034.984	3,136.562	39,537.914	204,213.656	-1,047.672
68	      C20	14	62,832.434	10,214.904	40,668.824	218,775.766	-1,153.994
69	      C21	14	61,347.121	10,412.047	40,985.457	229,053.375	-665.071
70	      C22	14	204,118.891	18,002.732	41,627.453	228,601.469	-675.946
71	      C23	14	251,899.562	19,705.930	9,856.006	11,380.490	9,931.542
72	      C24	14	91,955.141	7,295.780	2,480.382	3,940.214	9,175.616
73	      D1	14	81,548.922	4,350.940	1,997.667	1,667.791	2,470.708
74	      D2	14	38,747.117	4,912.755	44,460.887	273,303.969	-1,616.464
75	      D3	14	40,674.348	5,345.007	45,941.102	265,965.062	-277.874
76	      D4	14	39,185.340	4,672.971	46,601.586	253,704.578	-1,019.635
77	      D5	14	74,089.172	12,359.294	47,678.090	247,312.219	-519.314
78	      D6	14	76,669.844	12,640.241	52,536.859	257,907.375	-280.224
79	      D7	14	79,885.930	13,038.708	54,663.336	256,457.562	-665.300
80	      D8	14	35,297.312	3,579.472	57,300.414	260,541.594	-356.345
81	      D9	14	32,325.529	3,259.749	55,824.164	247,002.125	75.357
82	      D10	14	35,657.574	4,023.478	59,777.254	259,002.984	-1,380.347
83	      D11	14	70,271.609	5,625.247	2,318.271	3,569.500	7,982.155
84	      D12	14	69,224.906	5,719.110	2,997.029	3,650.813	7,799.915
85	      D13	14	75,948.617	4,667.353	3,353.134	2,872.976	1,925.701
86	      D14	14	65,186.004	5,152.481	2,517.793	2,559.162	5,992.394
87	      D15	14	70,728.586	6,157.557	2,863.675	3,938.621	9,971.746
88	      D16	14	62,870.484	4,292.951	2,399.493	1,940.535	3,186.745
89	      D17	14	74,954.094	4,874.457	2,913.197	2,601.742	2,152.952
90	      D18	14	67,208.117	4,434.108	2,647.342	2,008.402	2,329.794
91	      D19	14	73,514.039	5,971.926	2,769.357	3,354.559	8,279.323
92	      D20	14	26,330.746	2,745.858	40,663.578	210,897.594	-552.119
93	      D21	14	31,742.396	3,064.293	42,911.457	234,691.375	-1,221.779
94	      D22	14	29,100.912	2,476.985	38,764.789	226,980.750	-716.298
95	      D23	14	83,264.773	6,703.669	2,738.249	4,098.754	10,828.223
96	      D24	14	91,273.242	5,717.602	2,738.923	2,784.927	2,944.073
97	      E1	14	90,768.141	6,057.260	3,235.218	2,446.658	4,830.879
98	      E2	14	45,575.137	5,846.622	45,818.379	272,243.500	-1,020.345
99	      E3	14	40,943.668	5,145.147	46,206.871	259,534.344	-751.378
100	      E4	14	42,804.234	5,402.761	48,670.551	259,407.969	-469.913
101	      E5	14	93,961.141	14,700.747	52,340.500	262,470.969	-652.047
102	      E6	14	95,919.383	14,739.931	56,468.852	269,930.812	-730.100
103	      E7	14	90,529.156	13,348.433	56,154.293	258,233.859	-880.645
104	      E8	14	45,094.664	4,353.153	57,826.133	257,642.016	-723.848
105	      E9	14	45,116.992	3,602.890	60,260.730	260,321.719	-1,449.269
106	      E10	14	42,056.238	3,882.881	59,792.039	253,473.469	-1,445.791
107	      E11	14	36,284.934	3,770.146	52,150.781	222,574.734	-895.111
108	      E12	14	34,911.270	3,733.459	51,920.215	219,031.688	-1,152.390
109	      E13	14	34,921.254	3,630.054	50,736.301	213,775.281	-703.786
110	      E14	14	71,264.531	9,441.043	53,139.645	226,269.469	-1,046.428
111	      E15	14	69,865.469	9,193.683	50,281.316	217,164.641	-1,578.698
112	      E16	14	73,192.203	10,283.379	51,721.816	227,406.875	-1,104.972
113	      E17	14	50,847.609	4,423.163	48,874.012	222,191.875	-1,134.208
114	      E18	14	38,055.641	3,160.609	47,009.582	221,564.391	-1,517.461
115	      E19	14	41,397.605	3,698.098	45,004.195	221,422.156	-500.416
116	      E20	14	83,129.297	6,302.676	2,872.453	4,072.325	7,108.371
117	      E21	14	82,164.266	6,471.149	2,859.516	3,784.890	8,025.922
118	      E22	14	76,378.570	5,612.208	2,306.399	3,051.742	4,942.548
119	      E23	14	90,732.352	7,414.914	3,024.577	3,898.575	10,901.688
120	      E24	14	91,707.688	5,581.463	2,652.702	3,257.270	3,575.182
121	      F1	14	99,378.500	6,602.712	2,973.885	2,447.652	2,136.552
122	      F2	14	50,666.688	5,896.521	53,261.410	310,363.312	430.529
123	      F3	14	40,183.766	4,809.451	48,478.836	270,906.031	-295.305
124	      F4	14	42,989.359	5,422.299	56,682.535	296,129.281	-1,294.383
125	      F5	14	95,096.469	14,415.642	55,178.402	273,900.719	-807.353
126	      F6	14	119,851.852	16,528.660	62,140.758	290,263.094	-1,999.743
127	      F7	14	101,763.797	14,285.762	61,161.516	274,735.250	-1,575.541
128	      F8	14	45,142.547	3,764.550	58,631.785	255,830.859	-1,382.174
129	      F9	14	47,505.145	4,077.048	60,005.793	252,760.016	-1,153.158
130	      F10	14	47,517.531	4,285.968	61,242.223	253,359.188	-1,178.908
131	      F11	14	75,545.672	5,278.254	2,912.277	2,590.003	4,363.019
132	      F12	14	58,830.602	4,006.406	1,812.267	2,273.691	4,046.128
133	      F13	14	62,924.551	4,668.962	2,592.042	2,683.287	4,268.152
134	      F14	14	66,889.055	4,267.967	2,635.596	2,118.036	2,160.129
135	      F15	14	94,785.508	6,370.515	4,045.840	4,273.543	4,137.087
136	      F16	14	64,232.555	4,219.721	2,635.075	3,049.106	3,281.183
137	      F17	14	68,604.938	4,675.331	2,758.139	3,653.778	3,571.889
138	      F18	14	71,672.703	4,423.251	2,567.544	2,567.798	1,533.555
139	      F19	14	104,137.797	6,638.221	4,196.412	4,165.932	2,690.456
140	      F20	14	75,201.906	4,172.110	1,629.133	2,410.313	2,122.958
141	      F21	14	86,718.711	7,096.344	3,078.671	4,827.326	11,221.835
142	      F22	14	90,782.016	7,923.872	3,566.279	5,309.104	13,457.217
143	      F23	14	98,080.500	7,341.893	2,922.885	4,766.376	9,738.130
144	      F24	14	100,106.234	7,950.026	3,395.652	5,551.873	12,444.855
145	      G1	14	92,613.648	7,544.557	2,963.443	2,777.026	6,586.998
146	      G2	14	48,946.055	5,681.667	44,218.609	255,474.875	-803.006
147	      G3	14	51,159.328	6,383.566	57,899.762	315,633.875	-1,314.936
148	      G4	14	50,966.695	5,628.708	51,370.477	261,651.938	-534.317
149	      G5	14	93,020.445	14,422.380	53,884.227	261,420.906	-1,280.187
150	      G6	14	92,279.719	13,977.793	57,025.539	262,466.312	-1,733.174
151	      G7	14	108,954.031	15,267.448	66,278.969	293,776.375	-2,003.190
152	      G8	14	47,431.070	3,840.229	65,542.898	281,904.156	-1,738.673
153	      G9	14	40,402.605	3,832.329	61,375.121	255,430.516	-2,049.215
154	      G10	14	46,487.227	4,357.356	64,582.473	262,634.375	-2,043.399
155	      G11	14	34,524.773	3,463.533	58,115.980	242,431.562	-1,546.215
156	      G12	14	36,499.324	3,864.279	56,218.723	232,399.219	-1,428.589
157	      G13	14	33,686.652	3,481.093	57,949.102	240,509.266	-2,069.837
158	      G14	14	67,053.547	8,417.562	57,657.238	240,426.328	-1,789.798
159	      G15	14	145,722.672	15,410.323	58,316.121	243,831.297	-1,397.502
160	      G16	14	75,679.398	8,917.850	57,266.328	246,329.141	-1,946.795
161	      G17	14	38,493.004	3,170.000	53,848.793	238,893.766	-1,209.378
162	      G18	14	41,201.445	3,337.487	54,891.969	253,693.250	-1,671.607
163	      G19	14	47,292.488	5,049.443	51,904.129	248,574.531	-1,188.282
164	      G20	14	74,250.398	4,928.000	2,776.220	2,428.417	1,420.268
165	      G21	14	81,434.609	6,745.592	2,532.526	4,469.237	11,302.710
166	      G22	14	95,275.172	9,006.286	3,661.342	6,098.135	15,676.506
167	      G23	14	92,308.609	7,874.077	3,172.513	5,247.866	13,679.991
168	      G24	14	97,877.531	7,888.624	3,102.449	4,868.383	11,911.021
169	      H1	14	90,185.102	5,849.633	2,633.033	2,092.882	2,067.516
170	      H2	14	42,887.137	5,263.248	46,985.117	272,240.406	-1,920.625
171	      H3	14	59,990.688	6,993.568	58,499.559	313,233.312	-1,283.775
172	      H4	14	39,298.762	4,680.628	49,054.133	251,531.797	-1,540.274
173	      H5	14	96,454.156	15,029.177	58,508.879	284,823.062	-2,457.537
174	      H6	14	108,018.969	15,846.308	65,636.250	302,695.719	-2,194.696
175	      H7	14	110,756.641	15,372.715	63,429.379	277,718.688	-1,676.108
176	      H8	14	56,628.863	5,323.349	60,793.832	258,245.781	-1,195.926
177	      H9	14	54,947.500	5,277.432	60,735.605	250,825.797	-1,307.738
178	      H10	14	54,047.738	5,586.247	61,641.141	249,242.641	4,403.368
179	      H11	14	69,820.609	5,167.414	2,338.687	2,728.568	4,290.923
180	      H12	14	65,464.734	4,881.929	2,656.144	2,541.339	4,058.186
181	      H13	14	68,400.258	4,787.091	2,413.473	2,616.928	3,228.003
182	      H14	14	65,902.469	5,251.039	2,389.482	3,106.137	3,609.971
183	      H15	14	69,897.594	4,708.185	2,537.287	2,745.420	3,134.594
184	      H16	14	69,021.148	4,762.985	2,762.698	3,059.254	4,142.002
185	      H17	14	91,642.141	6,229.981	3,768.763	3,876.704	2,298.256
186	      H18	14	74,441.664	5,341.765	3,271.532	3,010.775	3,691.617
187	      H19	14	83,921.484	6,242.989	2,844.536	3,651.766	3,102.640
188	      H20	14	74,934.031	4,981.381	2,942.595	2,827.510	1,066.219
189	      H21	14	85,299.555	6,569.906	3,102.902	4,110.818	6,989.137
190	      H22	14	74,533.453	5,174.014	2,647.049	2,952.844	2,445.514
191	      H23	14	90,543.680	7,489.003	3,091.713	4,806.884	10,861.351
192	      H24	14	109,730.352	7,468.651	3,164.154	3,319.746	4,589.759
193	      I1	14	74,527.258	5,098.583	1,943.861	1,521.035	1,598.562
194	      I2	14	41,385.730	5,571.508	45,574.758	263,990.250	-963.286
195	      I3	14	39,891.160	5,017.317	46,933.023	252,124.656	-1,700.110
196	      I4	14	44,361.105	5,567.925	56,754.422	289,403.000	-2,593.767
197	      I5	14	117,434.367	17,753.156	62,980.910	302,587.969	-1,658.114
198	      I6	14	101,224.555	14,174.316	54,812.422	252,820.594	-1,495.175
199	      I7	14	116,610.414	15,415.582	58,162.336	253,945.125	-1,147.453
200	      I8	14	50,620.258	4,395.018	58,441.477	249,259.625	-1,442.383
201	      I9	14	51,743.996	4,667.442	63,365.316	262,009.266	-1,134.683
202	      I10	14	49,559.957	4,327.052	61,924.152	250,600.203	-2,454.496
203	      I11	14	34,912.246	3,595.176	60,370.625	253,471.047	-217.250
204	      I12	14	32,542.664	3,627.094	58,803.328	245,184.391	-933.044
205	      I13	14	36,885.289	3,695.041	60,508.047	251,182.938	-2,484.468
206	      I14	14	74,086.250	8,990.111	56,778.922	235,975.109	-2,342.343
207	      I15	14	108,873.359	15,828.266	56,584.758	236,835.922	-2,079.483
208	      I16	14	71,440.719	9,194.562	58,262.512	252,981.453	-2,382.314
209	      I17	14	48,208.801	4,922.543	58,180.730	257,090.859	-1,982.157
210	      I18	14	42,214.383	3,916.090	54,448.664	250,878.281	-1,699.474
211	      I19	14	41,613.453	3,599.161	51,805.176	248,244.828	-2,082.615
212	      I20	14	77,818.898	5,096.198	2,616.759	2,707.953	1,637.271
213	      I21	14	78,676.719	6,135.333	2,816.758	3,306.085	3,401.664
214	      I22	14	83,885.500	5,386.641	2,950.151	3,033.814	2,114.261
215	      I23	14	87,681.906	7,399.253	2,765.255	4,465.457	8,887.816
216	      I24	14	94,520.531	7,080.609	2,804.291	3,957.549	8,250.330
217	      J1	14	82,567.750	5,895.933	2,272.091	1,712.345	3,931.304
218	      J2	14	45,801.301	6,255.306	47,178.242	270,999.594	-370.389
219	      J3	14	45,574.645	5,718.236	47,488.492	256,704.797	-1,444.797
220	      J4	14	55,328.949	7,086.148	58,334.766	295,342.781	-992.918
221	      J5	14	97,931.359	15,128.120	53,760.723	260,701.812	-1,380.726
222	      J6	14	100,132.961	14,504.734	58,004.691	267,372.000	-427.332
223	      J7	14	118,366.570	16,855.953	58,227.984	255,749.781	-1,237.898
224	      J8	14	50,572.707	4,581.407	57,200.285	243,480.406	-1,504.294
225	      J9	14	56,081.098	6,683.600	56,687.160	233,818.672	5,972.501
226	      J10	14	47,369.078	4,266.733	57,747.883	233,180.438	-1,186.904
227	      J11	14	72,934.969	5,794.995	2,760.816	2,806.298	6,579.401
228	      J12	14	66,081.172	4,761.287	2,235.989	2,190.547	3,878.726
229	      J13	14	63,003.938	3,755.006	1,900.757	1,880.512	1,187.648
230	      J14	14	63,888.332	4,011.919	2,582.533	2,525.593	1,315.434
231	      J15	14	69,957.172	4,058.689	2,671.172	2,335.364	-411.984
232	      J16	14	82,351.945	6,677.137	3,286.241	4,723.542	7,570.243
233	      J17	14	68,733.203	4,175.375	2,603.315	2,796.867	1,444.296
234	      J18	14	89,459.648	5,608.785	3,712.857	3,197.309	1,334.268
235	      J19	14	74,839.523	5,290.883	2,643.435	3,339.650	4,534.508
236	      J20	14	78,050.648	5,846.051	2,938.846	3,701.608	3,476.488
237	      J21	14	83,073.188	6,890.772	2,888.419	4,384.071	8,007.333
238	      J22	14	87,350.477	6,758.514	2,886.683	4,333.143	7,566.200
239	      J23	14	88,425.961	6,827.584	2,943.131	4,335.368	7,860.514
240	      J24	14	111,740.023	7,696.932	3,552.118	4,389.913	6,159.787
241	      K1	14	88,106.633	6,218.899	2,247.604	2,449.827	4,219.871
242	      K2	14	47,267.793	6,444.510	47,222.641	278,832.406	-680.006
243	      K3	14	39,492.281	5,436.616	50,104.574	277,721.656	-1,636.150
244	      K4	14	60,166.602	7,223.369	62,772.984	324,812.469	-1,266.023
245	      K5	14	101,641.062	16,103.325	53,536.719	264,347.312	-340.456
246	      K6	14	144,870.828	20,840.527	70,005.492	323,991.938	-241.955
247	      K7	14	119,176.102	17,250.869	69,745.398	313,951.688	-1,767.609
248	      K8	14	56,089.867	5,035.016	60,315.531	260,935.109	-754.187
249	      K9	14	40,382.098	3,837.684	60,794.613	260,436.031	-957.071
250	      K10	14	52,147.492	4,919.123	62,162.461	258,757.891	-1,554.104
251	      K11	14	47,487.758	4,774.714	57,013.828	242,680.375	-1,607.328
252	      K12	14	36,539.523	3,951.752	59,293.066	250,912.344	-386.558
253	      K13	14	33,763.707	3,492.820	56,632.156	242,113.234	-2,425.982
254	      K14	14	77,079.266	9,805.977	53,536.543	227,806.219	-1,886.659
255	      K15	14	76,542.484	9,575.169	54,346.004	233,880.172	-2,127.995
256	      K16	14	90,376.938	11,617.058	54,395.867	239,528.594	-829.379
257	      K17	14	42,068.359	3,572.941	52,628.984	236,910.625	-1,685.821
258	      K18	14	43,994.324	4,187.499	52,403.871	243,341.125	-1,885.121
259	      K19	14	56,284.574	5,124.804	52,306.766	254,134.859	-1,251.310
260	      K20	14	82,193.094	6,225.682	2,569.208	4,352.340	9,613.484
261	      K21	14	81,204.422	6,982.373	3,052.442	5,037.448	10,527.690
262	      K22	14	83,205.766	6,542.867	2,739.883	4,583.394	6,744.630
263	      K23	14	91,524.773	6,845.682	2,924.172	4,198.750	6,562.736
264	      K24	14	104,784.797	7,368.467	3,379.614	4,321.486	6,553.882
265	      L1	14	92,871.953	6,506.512	2,647.281	2,386.788	3,681.812
266	      L2	14	41,271.789	5,094.843	39,940.148	248,814.516	-1,408.988
267	      L3	14	39,370.242	4,468.469	38,637.117	221,300.844	-1,113.859
268	      L4	14	44,613.965	5,119.183	48,358.781	261,511.141	-568.730
269	      L5	14	100,041.398	14,510.798	53,280.535	277,264.969	-2,250.603
270	      L6	14	95,410.336	13,278.319	53,621.699	266,932.156	-932.140
271	      L7	14	87,478.977	12,168.770	47,093.812	221,457.906	-313.705
272	      L8	14	48,900.094	3,984.300	45,712.531	208,030.766	-1,337.576
273	      L9	14	50,650.219	5,863.194	43,042.074	188,332.359	-1,312.438
274	      L10	14	70,002.383	10,263.557	44,618.203	190,051.281	-1,526.884
275	      L11	14	60,022.012	4,396.742	1,995.530	1,949.094	2,443.540
276	      L12	14	71,888.352	6,548.644	2,440.770	3,580.190	12,531.528
277	      L13	14	68,911.844	6,254.886	2,447.363	3,685.830	12,325.694
278	      L14	14	71,485.609	6,575.836	3,130.067	4,456.946	14,567.142
279	      L15	14	68,180.844	4,671.670	2,559.077	2,254.464	2,463.497
280	      L16	14	75,384.570	7,025.486	3,379.970	4,654.284	12,243.440
281	      L17	14	91,153.312	7,338.913	3,851.681	4,768.683	9,270.948
282	      L18	14	74,386.727	5,217.549	2,894.326	2,481.221	2,234.781
283	      L19	14	71,410.828	4,971.850	2,907.191	2,642.453	2,363.056
284	      L20	14	90,591.859	7,625.814	2,897.355	4,982.064	9,879.649
285	      L21	14	84,431.125	7,176.881	2,850.447	4,444.587	10,078.273
286	      L22	14	86,277.430	7,103.859	2,778.233	4,463.726	9,007.414
287	      L23	14	88,825.438	7,148.842	2,810.825	4,481.459	8,439.794
288	      L24	14	101,216.609	7,202.389	3,121.126	4,315.984	7,350.331
289	      M1	14	86,584.000	5,998.475	2,402.889	2,380.944	3,679.417
290	      M2	14	41,495.582	6,094.196	41,843.332	258,802.750	-768.612
291	      M3	14	43,565.730	5,364.545	47,492.859	275,481.375	-768.091
292	      M4	14	71,154.102	8,317.511	47,830.207	257,969.406	-525.950
293	      M5	14	108,433.258	17,649.793	55,598.043	287,584.969	-634.863
294	      M6	14	153,552.375	18,623.443	58,915.816	284,481.438	-35.824
295	      M7	14	109,849.000	16,826.309	62,068.023	292,548.250	-331.200
296	      M8	14	50,681.742	4,673.097	60,931.281	278,496.781	-559.458
297	      M9	14	45,571.270	4,210.269	56,263.328	251,567.578	-464.677
298	      M10	14	45,561.410	4,355.276	58,090.707	252,770.703	-457.394
299	      M11	14	40,667.914	4,433.618	60,290.633	275,832.312	-336.008
300	      M12	14	30,690.543	3,482.841	58,002.852	264,171.062	-844.143
301	      M13	14	51,480.473	5,646.325	63,300.551	289,836.719	-903.191
302	      M14	14	71,173.672	9,520.658	60,123.418	273,982.375	-795.355
303	      M15	14	73,546.383	9,557.554	59,220.543	274,161.750	-1,145.744
304	      M16	14	66,328.773	8,753.402	58,863.773	278,777.625	-653.225
305	      M17	14	51,929.133	4,850.313	57,600.633	279,937.000	-906.083
306	      M18	14	59,831.035	5,403.446	55,366.625	277,677.750	-204.764
307	      M19	14	43,131.402	4,037.177	52,591.355	273,431.812	-784.779
308	      M20	14	82,288.586	7,345.671	2,856.655	4,363.552	12,184.458
309	      M21	14	79,381.719	5,879.118	2,884.526	3,970.009	4,542.464
310	      M22	14	85,662.766	6,432.724	2,848.782	3,776.798	4,791.298
311	      M23	14	88,621.211	7,156.955	3,111.024	4,115.296	7,952.687
312	      M24	14	99,694.375	7,281.212	3,036.847	3,347.205	7,233.341
313	      N1	14	84,088.891	5,841.569	2,610.239	2,993.936	4,658.169
314	      N2	14	36,334.859	4,470.854	36,729.004	241,986.406	-1,411.283
315	      N3	14	48,848.652	6,357.315	36,376.785	219,585.766	-498.645
316	      N4	14	41,418.957	5,058.893	40,424.945	231,893.734	51.936
317	      N5	14	83,010.344	12,836.618	41,088.352	225,334.922	-234.269
318	      N6	14	72,915.172	11,218.228	47,455.355	251,856.359	-577.154
319	      N7	14	90,871.797	13,681.514	47,484.438	237,565.109	-686.453
320	      N8	14	51,263.832	4,712.865	44,089.371	213,677.672	-239.765
321	      N9	14	48,196.223	4,585.318	43,152.496	202,292.750	64.220
322	      N10	14	47,393.395	4,269.508	43,403.504	200,464.781	-195.387
323	      N11	14	74,741.422	6,612.442	2,852.916	3,962.508	13,607.612
324	      N12	14	72,465.055	6,299.197	2,210.317	3,849.778	11,003.088
325	      N13	14	70,872.844	5,433.633	2,335.013	2,052.278	4,738.177
326	      N14	14	70,534.375	5,701.731	2,518.013	2,549.062	6,520.289
327	      N15	14	73,229.984	5,904.462	2,455.815	3,215.655	6,522.410
328	      N16	14	74,352.203	6,524.576	2,691.470	3,629.088	11,884.816
329	      N17	14	81,064.227	7,105.954	3,049.352	4,306.447	9,788.861
330	      N18	14	80,484.914	6,446.866	2,794.920	3,780.142	11,535.406
331	      N19	14	85,970.938	7,376.836	3,024.999	4,479.519	12,600.170
332	      N20	14	82,688.492	6,531.161	2,800.179	3,910.633	7,815.161
333	      N21	14	78,023.156	5,494.560	2,672.091	3,488.111	3,941.036
334	      N22	14	87,847.305	7,130.062	3,036.552	4,173.529	7,221.908
335	      N23	14	99,579.781	7,345.915	2,865.035	4,844.666	6,137.047
336	      N24	14	92,397.461	7,302.398	2,912.566	4,307.600	6,583.379
337	      O1	14	88,161.242	6,088.254	2,367.672	2,842.442	3,501.465
338	      O2	14	36,992.191	1,732.814	939.916	684.562	-471.596
339	      O3	14	40,134.336	2,255.399	1,527.921	1,056.001	2,230.186
340	      O4	14	40,980.305	2,249.685	1,296.825	1,317.837	1,735.706
341	      O5	14	39,587.480	2,132.422	1,141.210	505.126	2,749.474
342	      O6	14	42,540.141	2,716.229	1,076.596	1,078.667	2,077.080
343	      O7	14	36,481.020	2,529.570	999.624	958.972	3,255.109
344	      O8	14	36,825.543	2,265.627	1,251.237	1,163.980	1,676.235
345	      O9	14	34,729.625	2,229.377	1,017.553	1,465.674	2,104.304
346	      O10	14	75,426.102	4,450.054	2,145.617	1,655.921	2,005.580
347	      O11	14	40,330.285	4,321.838	53,234.305	259,962.750	-1,311.070
348	      O12	14	38,957.215	4,095.941	50,019.414	241,030.719	-537.725
349	      O13	14	35,569.102	3,799.875	53,150.641	256,953.516	547.717
350	      O14	14	77,152.508	11,472.599	56,812.637	275,276.438	-485.668
351	      O15	14	68,401.656	9,677.842	50,961.102	249,355.531	-317.677
352	      O16	14	65,495.457	9,963.520	49,174.301	246,887.516	-491.181
353	      O17	14	65,698.125	6,204.653	47,328.371	244,020.531	-1,103.009
354	      O18	14	41,679.945	3,779.015	49,722.129	266,008.562	-794.823
355	      O19	14	38,008.176	3,866.198	45,155.285	253,422.484	-722.743
356	      O20	14	87,130.625	7,477.026	2,992.198	4,522.619	9,832.374
357	      O21	14	85,240.508	7,156.832	2,997.798	3,606.648	7,454.671
358	      O22	14	98,325.523	7,235.022	3,590.346	4,072.427	6,428.145
359	      O23	14	83,731.125	5,279.803	3,158.915	3,353.378	1,981.138
360	      O24	14	88,993.078	5,715.311	2,790.941	2,786.905	3,721.389
361	      P1	14	102,638.281	7,032.227	2,866.524	2,884.972	2,676.994
362	      P2	14	38,121.242	4,762.326	31,804.209	225,675.469	-1,738.804
363	      P3	14	42,727.605	5,033.304	31,956.922	210,066.938	-2,580.871
364	      P4	14	44,733.586	5,128.798	33,964.926	207,826.844	-967.385
365	      P5	14	79,634.883	13,473.452	33,673.480	197,725.047	-1,063.703
366	      P6	14	61,589.934	11,369.714	38,227.441	218,399.062	-1,950.863
367	      P7	14	94,064.164	13,619.770	38,744.699	209,983.031	-293.360
368	      P8	14	51,112.637	4,552.215	43,759.539	228,124.609	-1,100.241
369	      P9	14	41,637.977	3,764.696	37,558.277	189,581.375	-1,330.809
370	      P10	14	48,110.996	4,851.943	43,772.117	218,901.984	-1,922.864
371	      P11	14	75,368.031	6,548.925	2,958.591	4,038.507	9,779.185
372	      P12	14	78,748.008	6,017.668	2,795.160	3,581.785	7,255.662
373	      P13	14	80,464.477	6,356.232	3,228.892	3,766.934	6,482.012
374	      P14	14	77,466.594	6,925.130	2,841.556	5,007.917	11,107.240
375	      P15	14	78,297.133	6,580.252	2,794.658	4,329.622	8,151.079
376	      P16	14	72,332.938	5,765.977	2,679.949	3,707.799	6,271.470
377	      P17	14	84,035.422	6,517.307	3,121.081	3,877.453	6,205.042
378	      P18	14	87,592.750	7,018.563	2,695.139	3,716.854	6,874.886
379	      P19	14	84,207.078	6,657.190	2,886.456	3,049.761	7,832.464
380	      P20	14	98,909.234	7,842.526	3,331.027	5,044.916	8,815.828
381	      P21	14	99,177.031	8,163.421	3,749.331	4,167.232	7,545.431
382	      P22	14	97,669.703	7,742.058	3,101.442	3,783.881	8,473.003
383	      P23	14	106,915.672	7,526.690	3,285.645	3,806.182	1,889.848
384	      P24	14	87,685.797	6,224.390	3,001.469	3,742.911	2,577.310
1	      A1	15	78,389.773	4,461.642	1,629.242	1,520.027	-49.303
2	      A2	15	35,947.773	4,713.531	38,073.113	257,825.953	-3,592.975
3	      A3	15	45,570.195	5,675.871	41,286.297	264,961.969	-2,452.367
4	      A4	15	52,918.484	6,342.735	42,928.395	260,255.047	-2,963.259
5	      A5	15	75,868.438	14,049.779	44,832.016	258,133.672	-2,222.141
6	      A6	15	74,935.211	13,782.863	46,786.500	259,354.344	-2,646.917
7	      A7	15	77,020.430	13,058.118	48,106.668	253,853.969	-2,753.636
8	      A8	15	29,711.520	2,568.596	49,681.020	255,126.766	-4,557.524
9	      A9	15	34,297.133	3,022.101	53,982.113	268,688.594	-3,597.104
10	      A10	15	32,142.953	3,294.974	53,550.723	260,313.328	-2,885.018
11	      A11	15	32,165.453	3,300.298	43,670.617	214,468.547	-4,418.114
12	      A12	15	35,397.328	3,135.090	42,372.332	208,720.391	-5,385.869
13	      A13	15	40,491.848	3,656.964	43,365.398	214,825.016	-4,051.982
14	      A14	15	234,989.469	76,130.242	48,519.715	199,272.516	-2,158.377
15	      A15	15	61,752.090	9,497.421	40,844.727	205,095.734	-2,963.617
16	      A16	15	64,831.605	10,254.660	40,648.445	206,315.016	-3,818.547
17	      A17	15	31,326.375	2,957.191	38,943.938	203,337.406	-3,451.573
18	      A18	15	34,346.211	4,757.962	38,937.172	211,289.719	-3,114.497
19	      A19	15	38,547.441	4,703.285	37,259.285	208,494.328	-3,105.367
20	      A20	15	77,626.328	6,445.466	2,275.364	3,048.722	5,763.839
21	      A21	15	93,395.523	7,374.728	2,942.039	3,843.555	7,784.869
22	      A22	15	86,212.273	6,591.610	2,691.644	3,496.268	4,995.010
23	      A23	15	91,690.125	6,138.220	2,591.789	3,397.112	5,290.019
24	      A24	15	84,257.938	4,732.122	2,035.732	1,923.074	196.752
25	      B1	15	76,767.734	5,475.418	2,228.863	2,302.343	3,332.375
26	      B2	15	35,731.324	4,025.278	41,588.707	271,959.312	-3,314.752
27	      B3	15	45,977.383	6,009.070	44,589.582	271,908.000	-1,290.521
28	      B4	15	46,768.977	5,684.421	46,936.762	272,284.875	-1,601.530
29	      B5	15	80,756.344	14,399.136	46,718.203	260,899.469	-2,066.949
30	      B6	15	85,191.016	14,332.360	48,735.496	256,283.266	-1,176.617
31	      B7	15	79,799.555	12,955.310	50,796.176	257,754.094	-1,137.992
32	      B8	15	34,689.316	3,760.569	53,171.562	260,801.328	-1,078.335
33	      B9	15	48,626.020	4,598.562	53,532.332	254,958.219	-694.441
34	      B10	15	40,664.848	3,671.218	55,144.449	256,410.609	-1,463.532
35	      B11	15	73,512.320	6,060.713	2,675.503	3,983.638	10,933.543
36	      B12	15	72,916.594	5,827.163	3,223.082	5,507.901	11,790.523
37	      B13	15	74,065.445	6,222.168	2,528.891	4,538.508	12,169.763
38	      B14	15	69,460.633	6,210.056	2,352.886	3,925.931	12,227.560
39	      B15	15	71,202.047	6,097.415	1,995.602	3,411.990	12,011.210
40	      B16	15	69,049.086	5,933.618	2,509.795	3,137.452	8,532.317
41	      B17	15	78,741.750	5,669.440	2,334.500	3,095.014	5,955.409
42	      B18	15	73,040.469	6,093.327	2,498.092	3,245.881	8,850.222
43	      B19	15	72,815.211	6,168.381	2,253.625	2,763.316	7,978.053
44	      B20	15	31,843.512	3,599.796	39,488.301	221,110.922	-1,045.396
45	      B21	15	34,863.543	4,430.258	38,037.648	225,423.953	-1,667.119
46	      B22	15	42,409.383	5,162.448	35,507.152	220,465.250	-2,214.973
47	      B23	15	82,298.031	6,790.912	2,470.454	3,913.973	11,992.358
48	      B24	15	92,836.906	7,102.567	2,866.247	3,667.459	6,218.770
49	      C1	15	76,324.359	5,656.579	2,524.953	2,586.110	2,879.177
50	      C2	15	39,932.000	5,920.275	42,704.836	267,731.719	-1,074.761
51	      C3	15	39,932.742	5,394.207	43,996.785	262,113.766	-1,021.766
52	      C4	15	45,458.840	5,777.389	43,160.500	240,823.109	-647.153
53	      C5	15	76,517.469	13,314.611	47,401.539	250,232.047	-1,343.031
54	      C6	15	77,253.695	13,244.038	52,671.387	268,338.125	-898.110
55	      C7	15	87,437.312	14,607.287	52,944.582	257,639.625	-1,005.345
56	      C8	15	32,895.391	3,322.241	53,519.547	252,169.156	-892.450
57	      C9	15	29,404.074	3,143.680	53,042.211	246,315.141	-719.083
58	      C10	15	33,251.750	3,711.278	56,816.215	255,620.781	-771.485
59	      C11	15	38,092.074	4,327.872	46,574.156	209,483.781	-365.681
60	      C12	15	82,633.391	8,740.129	45,999.207	205,186.344	-691.255
61	      C13	15	34,071.555	3,368.736	44,278.133	199,044.812	-722.425
62	      C14	15	67,255.828	9,923.385	45,836.289	205,707.891	-1,325.698
63	      C15	15	62,658.734	9,355.861	43,753.098	199,968.562	-735.245
64	      C16	15	76,043.398	10,986.151	43,039.793	201,121.062	-1,106.101
65	      C17	15	34,314.906	3,192.288	42,548.598	204,788.109	-819.725
66	      C18	15	31,587.967	2,947.812	40,648.773	203,131.797	-875.113
67	      C19	15	32,035.104	3,314.019	39,424.867	204,415.859	-1,104.405
68	      C20	15	62,810.828	10,741.920	40,551.375	218,081.953	-1,287.368
69	      C21	15	62,631.590	10,743.404	39,754.844	223,819.219	-799.933
70	      C22	15	204,393.984	17,655.656	40,713.891	225,865.812	-691.752
71	      C23	15	251,933.453	19,800.633	9,737.279	11,183.409	10,402.594
72	      C24	15	91,747.297	6,858.387	2,418.298	4,188.167	9,176.249
73	      D1	15	80,636.742	5,242.615	2,066.266	1,657.830	2,171.573
74	      D2	15	38,866.859	4,824.680	44,444.277	273,865.938	-1,798.721
75	      D3	15	42,610.102	5,374.109	46,046.887	265,702.125	-953.654
76	      D4	15	39,460.676	5,175.774	46,483.125	254,107.500	-1,367.629
77	      D5	15	73,961.016	12,536.672	47,873.723	247,375.250	-675.305
78	      D6	15	76,088.570	12,833.768	52,729.379	257,749.422	-263.563
79	      D7	15	81,908.680	13,459.142	54,611.984	256,230.812	-798.747
80	      D8	15	34,850.309	3,341.537	57,317.512	260,675.016	-537.268
81	      D9	15	33,552.824	3,426.749	55,862.270	247,100.625	-325.543
82	      D10	15	37,502.391	3,825.297	59,491.559	259,397.234	-1,325.783
83	      D11	15	70,365.523	5,833.611	2,423.193	3,424.033	8,392.407
84	      D12	15	70,021.141	5,703.708	2,686.010	3,679.433	8,035.569
85	      D13	15	76,986.859	4,699.626	3,218.614	3,091.356	1,888.120
86	      D14	15	66,438.500	5,480.738	2,361.481	2,534.808	6,394.587
87	      D15	15	70,140.992	6,065.676	2,845.062	3,797.580	10,151.237
88	      D16	15	63,470.426	4,335.614	2,430.300	2,083.754	2,711.395
89	      D17	15	75,741.602	5,018.680	2,909.699	2,646.973	1,962.053
90	      D18	15	67,014.344	4,485.912	2,436.644	2,054.811	2,431.089
91	      D19	15	73,981.375	5,983.381	2,642.927	3,586.209	8,726.382
92	      D20	15	26,940.707	2,685.076	40,551.523	210,378.922	-927.635
93	      D21	15	33,201.922	3,175.362	42,769.754	233,729.453	-1,525.447
94	      D22	15	28,999.975	2,486.262	38,781.730	225,581.969	-806.698
95	      D23	15	83,847.305	6,834.277	2,859.801	4,266.560	11,581.440
96	      D24	15	90,730.297	6,233.749	2,608.631	2,921.708	2,892.675
97	      E1	15	91,577.086	6,024.472	2,978.309	2,572.640	4,689.573
98	      E2	15	46,448.566	5,984.656	46,035.438	272,235.250	-695.106
99	      E3	15	42,462.379	5,276.997	46,047.766	259,224.172	-954.316
100	      E4	15	44,405.707	5,601.889	48,615.980	259,407.719	-577.939
101	      E5	15	104,447.883	15,418.729	52,344.746	262,608.875	-336.603
102	      E6	15	106,948.266	15,458.402	56,635.648	270,415.156	-467.975
103	      E7	15	100,522.281	14,133.603	55,821.559	258,453.578	-662.610
104	      E8	15	55,222.145	5,383.218	58,157.461	257,836.562	-348.429
105	      E9	15	54,887.609	4,629.153	60,285.914	260,331.969	-1,397.300
106	      E10	15	53,603.551	4,720.730	59,819.613	253,645.266	-1,721.687
107	      E11	15	36,424.211	3,676.166	51,979.012	222,848.781	-857.815
108	      E12	15	34,434.660	3,509.276	51,645.012	219,243.672	-831.683
109	      E13	15	34,730.816	3,719.539	50,504.680	213,921.891	-935.070
110	      E14	15	77,286.031	10,170.596	53,282.543	226,474.828	-1,056.465
111	      E15	15	76,680.602	10,149.839	50,334.777	217,229.156	-1,635.967
112	      E16	15	81,397.641	10,524.426	51,771.230	227,080.094	-1,057.635
113	      E17	15	57,133.293	4,602.969	48,424.648	222,262.828	-1,387.844
114	      E18	15	43,312.059	3,961.775	46,809.152	221,662.656	-1,139.349
115	      E19	15	47,811.121	4,045.288	45,192.734	221,408.031	-444.226
116	      E20	15	83,973.477	6,471.045	2,859.623	4,177.239	7,783.868
117	      E21	15	82,536.539	6,631.655	2,584.943	4,174.348	8,955.968
118	      E22	15	76,891.406	5,638.771	2,212.094	3,437.417	5,239.622
119	      E23	15	90,543.938	7,592.914	3,181.857	3,898.429	11,031.522
120	      E24	15	91,930.156	5,455.466	2,576.497	3,280.603	3,695.987
121	      F1	15	99,706.359	6,461.402	3,315.594	2,514.954	2,441.744
122	      F2	15	51,392.750	6,179.905	53,509.086	309,861.781	-86.557
123	      F3	15	40,491.137	5,041.351	48,685.133	270,678.219	-501.030
124	      F4	15	43,367.590	5,466.993	56,637.621	297,012.656	-1,308.828
125	      F5	15	104,311.500	15,209.717	55,614.301	274,014.062	-770.213
126	      F6	15	128,245.359	17,420.045	62,115.113	290,595.375	-1,913.191
127	      F7	15	111,054.391	15,127.920	61,134.598	274,667.938	-1,057.035
128	      F8	15	54,335.266	4,645.837	58,836.410	255,737.969	-1,853.305
129	      F9	15	57,032.879	5,064.923	60,071.527	252,671.688	-1,073.872
130	      F10	15	56,940.977	4,984.771	61,228.230	253,294.078	-1,284.675
131	      F11	15	75,631.148	5,542.012	2,885.224	2,705.091	4,371.509
132	      F12	15	57,555.598	4,139.254	1,698.532	1,924.828	3,860.293
133	      F13	15	62,833.914	4,409.768	2,426.299	2,568.293	4,443.617
134	      F14	15	68,072.000	4,628.639	2,574.973	2,083.182	1,938.358
135	      F15	15	94,734.750	6,482.552	4,042.475	4,215.455	4,320.254
136	      F16	15	64,685.672	4,531.254	2,668.737	2,928.064	3,178.146
[truncated: 5,791,186 more chars]
