# Supplementary material for: PTGS is dispensable for the initiation of epigenetic silencing of an active transposon in Arabidopsis
Source: EMBO Rep. 2024 Nov 7;25(12):28. doi: 10.1038/s44319-024-00304-5 (PMC11624286; doi:10.1038/s44319-024-00304-5)
Supplement: Supplementary file 7 — Source data Fig. 6 [file 44319_2024_304_MOESM7_ESM.zip › Figure 6/6B/Raw qPCR data 6B/pol4_allGen_EVD_explvl_210721.txt]

* Block Type = 384-Well Block
* Calibration Background is expired  = No
* Calibration Background performed on = 06-16-2021
* Calibration Pure Dye ABY is expired = No
* Calibration Pure Dye ABY performed on = 06-16-2021
* Calibration Pure Dye CY5 is expired = No
* Calibration Pure Dye CY5 performed on = 06-16-2021
* Calibration Pure Dye FAM is expired = No
* Calibration Pure Dye FAM performed on = 06-16-2021
* Calibration Pure Dye JUN is expired = No
* Calibration Pure Dye JUN performed on = 06-16-2021
* Calibration Pure Dye MUSTANG PURPLE is expired = No
* Calibration Pure Dye MUSTANG PURPLE performed on = 06-16-2021
* Calibration Pure Dye NED is expired = No
* Calibration Pure Dye NED performed on = 06-16-2021
* Calibration Pure Dye ROX is expired = No
* Calibration Pure Dye ROX performed on = 06-16-2021
* Calibration Pure Dye SYBR is expired = No
* Calibration Pure Dye SYBR performed on = 06-16-2021
* Calibration Pure Dye TAMRA is expired = No
* Calibration Pure Dye TAMRA performed on = 06-16-2021
* Calibration Pure Dye VIC is expired = No
* Calibration Pure Dye VIC performed on = 06-16-2021
* Calibration ROI is expired  = No
* Calibration ROI performed on = 06-16-2021
* Calibration Uniformity is expired  = No
* Calibration Uniformity performed on = 06-16-2021
* Chemistry = SYBR_GREEN
* Date Created = 2021-10-28 15:08:48 PM CEST
* Experiment Barcode = NA
* Experiment Comment = NA
* Experiment File Name = Z:\qPCR\pol4_allGen_EVD_explvl_210721.eds
* Experiment Name = pol4_allGen_EVD_explvl_210721
* Experiment Run End Time = 2021-07-20 19:10:57 PM CEST
* Experiment Type = Comparative Cт (ΔΔCт) 
* Instrument Name =       272531281
* Instrument Serial Number = 272531281
* Instrument Type = QuantStudio™ 5 System
* Passive Reference = ROX
* Post-read Stage/Step = 
* Pre-read Stage/Step = 
* Quantification Cycle Method = Ct
* Signal Smoothing On = true
* Stage where Melt Analysis is performed = Stage3
* Stage/ Cycle where Ct Analysis is performed = Stage2, Step2
* User Name = NA

[Sample Setup]
Well	Well Position	Sample Name	Sample Color	Biogroup Name	Biogroup Color	Target Name	Target Color	Task	Reporter	Quencher	Quantity	Comments
1	A1	Col-0.1	"RGB(176,23,31)"			ACT-RT	"RGB(255,255,128)"	UNKNOWN	SYBR	None		
2	A2	Col-0.1	"RGB(176,23,31)"			ACT-RT	"RGB(255,255,128)"	UNKNOWN	SYBR	None		
3	A3	Col-0.1	"RGB(176,23,31)"			ACT-RT	"RGB(255,255,128)"	UNKNOWN	SYBR	None		
4	A4	Col-0.1	"RGB(176,23,31)"			ACT2	"RGB(255,255,0)"	UNKNOWN	SYBR	None		
5	A5	Col-0.1	"RGB(176,23,31)"			ACT2	"RGB(255,255,0)"	UNKNOWN	SYBR	None		
6	A6	Col-0.1	"RGB(176,23,31)"			ACT2	"RGB(255,255,0)"	UNKNOWN	SYBR	None		
7	A7	Col-0.1	"RGB(176,23,31)"			EVD-SPL	"RGB(0,139,69)"	UNKNOWN	SYBR	None		
8	A8	Col-0.1	"RGB(176,23,31)"			EVD-SPL	"RGB(0,139,69)"	UNKNOWN	SYBR	None		
9	A9	Col-0.1	"RGB(176,23,31)"			EVD-SPL	"RGB(0,139,69)"	UNKNOWN	SYBR	None		
10	A10	Col-0.1	"RGB(176,23,31)"			EVD-UNSPL	"RGB(0,0,255)"	UNKNOWN	SYBR	None		
11	A11	Col-0.1	"RGB(176,23,31)"			EVD-UNSPL	"RGB(0,0,255)"	UNKNOWN	SYBR	None		
12	A12	Col-0.1	"RGB(176,23,31)"			EVD-UNSPL	"RGB(0,0,255)"	UNKNOWN	SYBR	None		
13	A13	Col-0.3	"RGB(0,139,69)"			ACT2	"RGB(255,255,0)"	UNKNOWN	SYBR	None		
14	A14	Col-0.3	"RGB(0,139,69)"			ACT2	"RGB(255,255,0)"	UNKNOWN	SYBR	None		
15	A15	Col-0.3	"RGB(0,139,69)"			ACT2	"RGB(255,255,0)"	UNKNOWN	SYBR	None		
16	A16	Col-0.3	"RGB(0,139,69)"			EVD-SPL	"RGB(0,139,69)"	UNKNOWN	SYBR	None		
17	A17	Col-0.3	"RGB(0,139,69)"			EVD-SPL	"RGB(0,139,69)"	UNKNOWN	SYBR	None		
18	A18	Col-0.3	"RGB(0,139,69)"			EVD-SPL	"RGB(0,139,69)"	UNKNOWN	SYBR	None		
19	A19	Col-0.3	"RGB(0,139,69)"			EVD-UNSPL	"RGB(0,0,255)"	UNKNOWN	SYBR	None		
20	A20	Col-0.3	"RGB(0,139,69)"			EVD-UNSPL	"RGB(0,0,255)"	UNKNOWN	SYBR	None		
21	A21	Col-0.3	"RGB(0,139,69)"			EVD-UNSPL	"RGB(0,0,255)"	UNKNOWN	SYBR	None		
22	A22											
23	A23											
24	A24											
25	B1	Col-0.2	"RGB(0,0,255)"			ACT-RT	"RGB(255,255,128)"	UNKNOWN	SYBR	None		
26	B2	Col-0.2	"RGB(0,0,255)"			ACT-RT	"RGB(255,255,128)"	UNKNOWN	SYBR	None		
27	B3	Col-0.2	"RGB(0,0,255)"			ACT-RT	"RGB(255,255,128)"	UNKNOWN	SYBR	None		
28	B4	Col-0.2	"RGB(0,0,255)"			ACT2	"RGB(255,255,0)"	UNKNOWN	SYBR	None		
29	B5	Col-0.2	"RGB(0,0,255)"			ACT2	"RGB(255,255,0)"	UNKNOWN	SYBR	None		
30	B6	Col-0.2	"RGB(0,0,255)"			ACT2	"RGB(255,255,0)"	UNKNOWN	SYBR	None		
31	B7	Col-0.2	"RGB(0,0,255)"			EVD-SPL	"RGB(0,139,69)"	UNKNOWN	SYBR	None		
32	B8	Col-0.2	"RGB(0,0,255)"			EVD-SPL	"RGB(0,139,69)"	UNKNOWN	SYBR	None		
33	B9	Col-0.2	"RGB(0,0,255)"			EVD-SPL	"RGB(0,139,69)"	UNKNOWN	SYBR	None		
34	B10	Col-0.2	"RGB(0,0,255)"			EVD-UNSPL	"RGB(0,0,255)"	UNKNOWN	SYBR	None		
35	B11	Col-0.2	"RGB(0,0,255)"			EVD-UNSPL	"RGB(0,0,255)"	UNKNOWN	SYBR	None		
36	B12	Col-0.2	"RGB(0,0,255)"			EVD-UNSPL	"RGB(0,0,255)"	UNKNOWN	SYBR	None		
37	B13	Col-0.3	"RGB(0,139,69)"			ACT-RT	"RGB(255,255,128)"	UNKNOWN	SYBR	None		
38	B14	Col-0.3	"RGB(0,139,69)"			ACT-RT	"RGB(255,255,128)"	UNKNOWN	SYBR	None		
39	B15	Col-0.3	"RGB(0,139,69)"			ACT-RT	"RGB(255,255,128)"	UNKNOWN	SYBR	None		
40	B16											
41	B17											
42	B18											
43	B19											
44	B20											
45	B21											
46	B22					ACT2	"RGB(255,255,0)"	UNKNOWN	SYBR	None		
47	B23											
48	B24											
49	C1	pol4.1	"RGB(255,127,0)"			ACT-RT	"RGB(255,255,128)"	UNKNOWN	SYBR	None		
50	C2	pol4.1	"RGB(255,127,0)"			ACT-RT	"RGB(255,255,128)"	UNKNOWN	SYBR	None		
51	C3	pol4.1	"RGB(255,127,0)"			ACT-RT	"RGB(255,255,128)"	UNKNOWN	SYBR	None		
52	C4	pol4.1	"RGB(255,127,0)"			ACT2	"RGB(255,255,0)"	UNKNOWN	SYBR	None		
53	C5	pol4.1	"RGB(255,127,0)"			ACT2	"RGB(255,255,0)"	UNKNOWN	SYBR	None		
54	C6	pol4.1	"RGB(255,127,0)"			ACT2	"RGB(255,255,0)"	UNKNOWN	SYBR	None		
55	C7	pol4.1	"RGB(255,127,0)"			EVD-SPL	"RGB(0,139,69)"	UNKNOWN	SYBR	None		
56	C8	pol4.1	"RGB(255,127,0)"			EVD-SPL	"RGB(0,139,69)"	UNKNOWN	SYBR	None		
57	C9	pol4.1	"RGB(255,127,0)"			EVD-SPL	"RGB(0,139,69)"	UNKNOWN	SYBR	None		
58	C10	pol4.1	"RGB(255,127,0)"			EVD-UNSPL	"RGB(0,0,255)"	UNKNOWN	SYBR	None		
59	C11	pol4.1	"RGB(255,127,0)"			EVD-UNSPL	"RGB(0,0,255)"	UNKNOWN	SYBR	None		
60	C12	pol4.1	"RGB(255,127,0)"			EVD-UNSPL	"RGB(0,0,255)"	UNKNOWN	SYBR	None		
61	C13	pol4.3	"RGB(238,121,66)"			ACT2	"RGB(255,255,0)"	UNKNOWN	SYBR	None		
62	C14	pol4.3	"RGB(238,121,66)"			ACT2	"RGB(255,255,0)"	UNKNOWN	SYBR	None		
63	C15	pol4.3	"RGB(238,121,66)"			ACT2	"RGB(255,255,0)"	UNKNOWN	SYBR	None		
64	C16	pol4.3	"RGB(238,121,66)"			EVD-SPL	"RGB(0,139,69)"	UNKNOWN	SYBR	None		
65	C17	pol4.3	"RGB(238,121,66)"			EVD-SPL	"RGB(0,139,69)"	UNKNOWN	SYBR	None		
66	C18	pol4.3	"RGB(238,121,66)"			EVD-SPL	"RGB(0,139,69)"	UNKNOWN	SYBR	None		
67	C19	pol4.3	"RGB(238,121,66)"			EVD-UNSPL	"RGB(0,0,255)"	UNKNOWN	SYBR	None		
68	C20	pol4.3	"RGB(238,121,66)"			EVD-UNSPL	"RGB(0,0,255)"	UNKNOWN	SYBR	None		
69	C21	pol4.3	"RGB(238,121,66)"			EVD-UNSPL	"RGB(0,0,255)"	UNKNOWN	SYBR	None		
70	C22					ACT2	"RGB(255,255,0)"	UNKNOWN	SYBR	None		
71	C23											
72	C24											
73	D1	pol4.2	"RGB(139,137,112)"			ACT-RT	"RGB(255,255,128)"	UNKNOWN	SYBR	None		
74	D2	pol4.2	"RGB(139,137,112)"			ACT-RT	"RGB(255,255,128)"	UNKNOWN	SYBR	None		
75	D3	pol4.2	"RGB(139,137,112)"			ACT-RT	"RGB(255,255,128)"	UNKNOWN	SYBR	None		
76	D4	pol4.2	"RGB(139,137,112)"			ACT2	"RGB(255,255,0)"	UNKNOWN	SYBR	None		
77	D5	pol4.2	"RGB(139,137,112)"			ACT2	"RGB(255,255,0)"	UNKNOWN	SYBR	None		
78	D6	pol4.2	"RGB(139,137,112)"			ACT2	"RGB(255,255,0)"	UNKNOWN	SYBR	None		
79	D7	pol4.2	"RGB(139,137,112)"			EVD-SPL	"RGB(0,139,69)"	UNKNOWN	SYBR	None		
80	D8	pol4.2	"RGB(139,137,112)"			EVD-SPL	"RGB(0,139,69)"	UNKNOWN	SYBR	None		
81	D9	pol4.2	"RGB(139,137,112)"			EVD-SPL	"RGB(0,139,69)"	UNKNOWN	SYBR	None		
82	D10	pol4.2	"RGB(139,137,112)"			EVD-UNSPL	"RGB(0,0,255)"	UNKNOWN	SYBR	None		
83	D11	pol4.2	"RGB(139,137,112)"			EVD-UNSPL	"RGB(0,0,255)"	UNKNOWN	SYBR	None		
84	D12	pol4.2	"RGB(139,137,112)"			EVD-UNSPL	"RGB(0,0,255)"	UNKNOWN	SYBR	None		
85	D13	pol4.3	"RGB(238,121,66)"			ACT-RT	"RGB(255,255,128)"	UNKNOWN	SYBR	None		
86	D14	pol4.3	"RGB(238,121,66)"			ACT-RT	"RGB(255,255,128)"	UNKNOWN	SYBR	None		
87	D15	pol4.3	"RGB(238,121,66)"			ACT-RT	"RGB(255,255,128)"	UNKNOWN	SYBR	None		
88	D16											
89	D17											
90	D18											
91	D19											
92	D20											
93	D21											
94	D22					ACT2	"RGB(255,255,0)"	UNKNOWN	SYBR	None		
95	D23											
96	D24											
97	E1	F2_1+	"RGB(142,56,142)"			ACT-RT	"RGB(255,255,128)"	UNKNOWN	SYBR	None		
98	E2	F2_1+	"RGB(142,56,142)"			ACT-RT	"RGB(255,255,128)"	UNKNOWN	SYBR	None		
99	E3	F2_1+	"RGB(142,56,142)"			ACT-RT	"RGB(255,255,128)"	UNKNOWN	SYBR	None		
100	E4	F2_1+	"RGB(142,56,142)"			ACT2	"RGB(255,255,0)"	UNKNOWN	SYBR	None		
101	E5	F2_1+	"RGB(142,56,142)"			ACT2	"RGB(255,255,0)"	UNKNOWN	SYBR	None		
102	E6	F2_1+	"RGB(142,56,142)"			ACT2	"RGB(255,255,0)"	UNKNOWN	SYBR	None		
103	E7	F2_1+	"RGB(142,56,142)"			EVD-SPL	"RGB(0,139,69)"	UNKNOWN	SYBR	None		
104	E8	F2_1+	"RGB(142,56,142)"			EVD-SPL	"RGB(0,139,69)"	UNKNOWN	SYBR	None		
105	E9	F2_1+	"RGB(142,56,142)"			EVD-SPL	"RGB(0,139,69)"	UNKNOWN	SYBR	None		
106	E10	F2_1+	"RGB(142,56,142)"			EVD-UNSPL	"RGB(0,0,255)"	UNKNOWN	SYBR	None		
107	E11	F2_1+	"RGB(142,56,142)"			EVD-UNSPL	"RGB(0,0,255)"	UNKNOWN	SYBR	None		
108	E12	F2_1+	"RGB(142,56,142)"			EVD-UNSPL	"RGB(0,0,255)"	UNKNOWN	SYBR	None		
109	E13	F6_1+	"RGB(255,127,0)"			ACT2	"RGB(255,255,0)"	UNKNOWN	SYBR	None		
110	E14	F6_1+	"RGB(255,127,0)"			ACT2	"RGB(255,255,0)"	UNKNOWN	SYBR	None		
111	E15	F6_1+	"RGB(255,127,0)"			ACT2	"RGB(255,255,0)"	UNKNOWN	SYBR	None		
112	E16	F6_1+	"RGB(255,127,0)"			EVD-SPL	"RGB(0,139,69)"	UNKNOWN	SYBR	None		
113	E17	F6_1+	"RGB(255,127,0)"			EVD-SPL	"RGB(0,139,69)"	UNKNOWN	SYBR	None		
114	E18	F6_1+	"RGB(255,127,0)"			EVD-SPL	"RGB(0,139,69)"	UNKNOWN	SYBR	None		
115	E19	F6_1+	"RGB(255,127,0)"			EVD-UNSPL	"RGB(0,0,255)"	UNKNOWN	SYBR	None		
116	E20	F6_1+	"RGB(255,127,0)"			EVD-UNSPL	"RGB(0,0,255)"	UNKNOWN	SYBR	None		
117	E21	F6_1+	"RGB(255,127,0)"			EVD-UNSPL	"RGB(0,0,255)"	UNKNOWN	SYBR	None		
118	E22					EVD-SPL	"RGB(0,139,69)"	NTC	SYBR	None		
119	E23											
120	E24											
121	F1	F4_1+	"RGB(238,44,44)"			ACT-RT	"RGB(255,255,128)"	UNKNOWN	SYBR	None		
122	F2	F4_1+	"RGB(238,44,44)"			ACT-RT	"RGB(255,255,128)"	UNKNOWN	SYBR	None		
123	F3	F4_1+	"RGB(238,44,44)"			ACT-RT	"RGB(255,255,128)"	UNKNOWN	SYBR	None		
124	F4	F4_1+	"RGB(238,44,44)"			ACT2	"RGB(255,255,0)"	UNKNOWN	SYBR	None		
125	F5	F4_1+	"RGB(238,44,44)"			ACT2	"RGB(255,255,0)"	UNKNOWN	SYBR	None		
126	F6	F4_1+	"RGB(238,44,44)"			ACT2	"RGB(255,255,0)"	UNKNOWN	SYBR	None		
127	F7	F4_1+	"RGB(238,44,44)"			EVD-SPL	"RGB(0,139,69)"	UNKNOWN	SYBR	None		
128	F8	F4_1+	"RGB(238,44,44)"			EVD-SPL	"RGB(0,139,69)"	UNKNOWN	SYBR	None		
129	F9	F4_1+	"RGB(238,44,44)"			EVD-SPL	"RGB(0,139,69)"	UNKNOWN	SYBR	None		
130	F10	F4_1+	"RGB(238,44,44)"			EVD-UNSPL	"RGB(0,0,255)"	UNKNOWN	SYBR	None		
131	F11	F4_1+	"RGB(238,44,44)"			EVD-UNSPL	"RGB(0,0,255)"	UNKNOWN	SYBR	None		
132	F12	F4_1+	"RGB(238,44,44)"			EVD-UNSPL	"RGB(0,0,255)"	UNKNOWN	SYBR	None		
133	F13	F6_1+	"RGB(255,127,0)"			ACT-RT	"RGB(255,255,128)"	UNKNOWN	SYBR	None		
134	F14	F6_1+	"RGB(255,127,0)"			ACT-RT	"RGB(255,255,128)"	UNKNOWN	SYBR	None		
135	F15	F6_1+	"RGB(255,127,0)"			ACT-RT	"RGB(255,255,128)"	UNKNOWN	SYBR	None		
136	F16											
137	F17											
138	F18											
139	F19											
140	F20											
141	F21											
142	F22					EVD-SPL	"RGB(0,139,69)"	NTC	SYBR	None		
143	F23											
144	F24											
145	G1	F2_2+	"RGB(198,113,113)"			ACT-RT	"RGB(255,255,128)"	UNKNOWN	SYBR	None		
146	G2	F2_2+	"RGB(198,113,113)"			ACT-RT	"RGB(255,255,128)"	UNKNOWN	SYBR	None		
147	G3	F2_2+	"RGB(198,113,113)"			ACT-RT	"RGB(255,255,128)"	UNKNOWN	SYBR	None		
148	G4	F2_2+	"RGB(198,113,113)"			ACT2	"RGB(255,255,0)"	UNKNOWN	SYBR	None		
149	G5	F2_2+	"RGB(198,113,113)"			ACT2	"RGB(255,255,0)"	UNKNOWN	SYBR	None		
150	G6	F2_2+	"RGB(198,113,113)"			ACT2	"RGB(255,255,0)"	UNKNOWN	SYBR	None		
151	G7	F2_2+	"RGB(198,113,113)"			EVD-SPL	"RGB(0,139,69)"	UNKNOWN	SYBR	None		
152	G8	F2_2+	"RGB(198,113,113)"			EVD-SPL	"RGB(0,139,69)"	UNKNOWN	SYBR	None		
153	G9	F2_2+	"RGB(198,113,113)"			EVD-SPL	"RGB(0,139,69)"	UNKNOWN	SYBR	None		
154	G10	F2_2+	"RGB(198,113,113)"			EVD-UNSPL	"RGB(0,0,255)"	UNKNOWN	SYBR	None		
155	G11	F2_2+	"RGB(198,113,113)"			EVD-UNSPL	"RGB(0,0,255)"	UNKNOWN	SYBR	None		
156	G12	F2_2+	"RGB(198,113,113)"			EVD-UNSPL	"RGB(0,0,255)"	UNKNOWN	SYBR	None		
157	G13	F6_2+	"RGB(139,137,112)"			ACT2	"RGB(255,255,0)"	UNKNOWN	SYBR	None		
158	G14	F6_2+	"RGB(139,137,112)"			ACT2	"RGB(255,255,0)"	UNKNOWN	SYBR	None		
159	G15	F6_2+	"RGB(139,137,112)"			ACT2	"RGB(255,255,0)"	UNKNOWN	SYBR	None		
160	G16	F6_2+	"RGB(139,137,112)"			EVD-SPL	"RGB(0,139,69)"	UNKNOWN	SYBR	None		
161	G17	F6_2+	"RGB(139,137,112)"			EVD-SPL	"RGB(0,139,69)"	UNKNOWN	SYBR	None		
162	G18	F6_2+	"RGB(139,137,112)"			EVD-SPL	"RGB(0,139,69)"	UNKNOWN	SYBR	None		
163	G19	F6_2+	"RGB(139,137,112)"			EVD-UNSPL	"RGB(0,0,255)"	UNKNOWN	SYBR	None		
164	G20	F6_2+	"RGB(139,137,112)"			EVD-UNSPL	"RGB(0,0,255)"	UNKNOWN	SYBR	None		
165	G21	F6_2+	"RGB(139,137,112)"			EVD-UNSPL	"RGB(0,0,255)"	UNKNOWN	SYBR	None		
166	G22					EVD-SPL	"RGB(0,139,69)"	NTC	SYBR	None		
167	G23											
168	G24											
169	H1	F4_2+	"RGB(51,161,201)"			ACT-RT	"RGB(255,255,128)"	UNKNOWN	SYBR	None		
170	H2	F4_2+	"RGB(51,161,201)"			ACT-RT	"RGB(255,255,128)"	UNKNOWN	SYBR	None		
171	H3	F4_2+	"RGB(51,161,201)"			ACT-RT	"RGB(255,255,128)"	UNKNOWN	SYBR	None		
172	H4	F4_2+	"RGB(51,161,201)"			ACT2	"RGB(255,255,0)"	UNKNOWN	SYBR	None		
173	H5	F4_2+	"RGB(51,161,201)"			ACT2	"RGB(255,255,0)"	UNKNOWN	SYBR	None		
174	H6	F4_2+	"RGB(51,161,201)"			ACT2	"RGB(255,255,0)"	UNKNOWN	SYBR	None		
175	H7	F4_2+	"RGB(51,161,201)"			EVD-SPL	"RGB(0,139,69)"	UNKNOWN	SYBR	None		
176	H8	F4_2+	"RGB(51,161,201)"			EVD-SPL	"RGB(0,139,69)"	UNKNOWN	SYBR	None		
177	H9	F4_2+	"RGB(51,161,201)"			EVD-SPL	"RGB(0,139,69)"	UNKNOWN	SYBR	None		
178	H10	F4_2+	"RGB(51,161,201)"			EVD-UNSPL	"RGB(0,0,255)"	UNKNOWN	SYBR	None		
179	H11	F4_2+	"RGB(51,161,201)"			EVD-UNSPL	"RGB(0,0,255)"	UNKNOWN	SYBR	None		
180	H12	F4_2+	"RGB(51,161,201)"			EVD-UNSPL	"RGB(0,0,255)"	UNKNOWN	SYBR	None		
181	H13	F6_2+	"RGB(139,137,112)"			ACT-RT	"RGB(255,255,128)"	UNKNOWN	SYBR	None		
182	H14	F6_2+	"RGB(139,137,112)"			ACT-RT	"RGB(255,255,128)"	UNKNOWN	SYBR	None		
183	H15	F6_2+	"RGB(139,137,112)"			ACT-RT	"RGB(255,255,128)"	UNKNOWN	SYBR	None		
184	H16											
185	H17											
186	H18											
187	H19											
188	H20											
189	H21											
190	H22					EVD-UNSPL	"RGB(0,0,255)"	NTC	SYBR	None		
191	H23											
192	H24											
193	I1	F2_3+	"RGB(0,245,255)"			ACT-RT	"RGB(255,255,128)"	UNKNOWN	SYBR	None		
194	I2	F2_3+	"RGB(0,245,255)"			ACT-RT	"RGB(255,255,128)"	UNKNOWN	SYBR	None		
195	I3	F2_3+	"RGB(0,245,255)"			ACT-RT	"RGB(255,255,128)"	UNKNOWN	SYBR	None		
196	I4	F2_3+	"RGB(0,245,255)"			ACT2	"RGB(255,255,0)"	UNKNOWN	SYBR	None		
197	I5	F2_3+	"RGB(0,245,255)"			ACT2	"RGB(255,255,0)"	UNKNOWN	SYBR	None		
198	I6	F2_3+	"RGB(0,245,255)"			ACT2	"RGB(255,255,0)"	UNKNOWN	SYBR	None		
199	I7	F2_3+	"RGB(0,245,255)"			EVD-SPL	"RGB(0,139,69)"	UNKNOWN	SYBR	None		
200	I8	F2_3+	"RGB(0,245,255)"			EVD-SPL	"RGB(0,139,69)"	UNKNOWN	SYBR	None		
201	I9	F2_3+	"RGB(0,245,255)"			EVD-SPL	"RGB(0,139,69)"	UNKNOWN	SYBR	None		
202	I10	F2_3+	"RGB(0,245,255)"			EVD-UNSPL	"RGB(0,0,255)"	UNKNOWN	SYBR	None		
203	I11	F2_3+	"RGB(0,245,255)"			EVD-UNSPL	"RGB(0,0,255)"	UNKNOWN	SYBR	None		
204	I12	F2_3+	"RGB(0,245,255)"			EVD-UNSPL	"RGB(0,0,255)"	UNKNOWN	SYBR	None		
205	I13	F6_3+	"RGB(238,121,66)"			ACT2	"RGB(255,255,0)"	UNKNOWN	SYBR	None		
206	I14	F6_3+	"RGB(238,121,66)"			ACT2	"RGB(255,255,0)"	UNKNOWN	SYBR	None		
207	I15	F6_3+	"RGB(238,121,66)"			ACT2	"RGB(255,255,0)"	UNKNOWN	SYBR	None		
208	I16	F6_3+	"RGB(238,121,66)"			EVD-SPL	"RGB(0,139,69)"	UNKNOWN	SYBR	None		
209	I17	F6_3+	"RGB(238,121,66)"			EVD-SPL	"RGB(0,139,69)"	UNKNOWN	SYBR	None		
210	I18	F6_3+	"RGB(238,121,66)"			EVD-SPL	"RGB(0,139,69)"	UNKNOWN	SYBR	None		
211	I19	F6_3+	"RGB(238,121,66)"			EVD-UNSPL	"RGB(0,0,255)"	UNKNOWN	SYBR	None		
212	I20	F6_3+	"RGB(238,121,66)"			EVD-UNSPL	"RGB(0,0,255)"	UNKNOWN	SYBR	None		
213	I21	F6_3+	"RGB(238,121,66)"			EVD-UNSPL	"RGB(0,0,255)"	UNKNOWN	SYBR	None		
214	I22					EVD-UNSPL	"RGB(0,0,255)"	NTC	SYBR	None		
215	I23											
216	I24											
217	J1	F4_3+	"RGB(238,18,137)"			ACT-RT	"RGB(255,255,128)"	UNKNOWN	SYBR	None		
218	J2	F4_3+	"RGB(238,18,137)"			ACT-RT	"RGB(255,255,128)"	UNKNOWN	SYBR	None		
219	J3	F4_3+	"RGB(238,18,137)"			ACT-RT	"RGB(255,255,128)"	UNKNOWN	SYBR	None		
220	J4	F4_3+	"RGB(238,18,137)"			ACT2	"RGB(255,255,0)"	UNKNOWN	SYBR	None		
221	J5	F4_3+	"RGB(238,18,137)"			ACT2	"RGB(255,255,0)"	UNKNOWN	SYBR	None		
222	J6	F4_3+	"RGB(238,18,137)"			ACT2	"RGB(255,255,0)"	UNKNOWN	SYBR	None		
223	J7	F4_3+	"RGB(238,18,137)"			EVD-SPL	"RGB(0,139,69)"	UNKNOWN	SYBR	None		
224	J8	F4_3+	"RGB(238,18,137)"			EVD-SPL	"RGB(0,139,69)"	UNKNOWN	SYBR	None		
225	J9	F4_3+	"RGB(238,18,137)"			EVD-SPL	"RGB(0,139,69)"	UNKNOWN	SYBR	None		
226	J10	F4_3+	"RGB(238,18,137)"			EVD-UNSPL	"RGB(0,0,255)"	UNKNOWN	SYBR	None		
227	J11	F4_3+	"RGB(238,18,137)"			EVD-UNSPL	"RGB(0,0,255)"	UNKNOWN	SYBR	None		
228	J12	F4_3+	"RGB(238,18,137)"			EVD-UNSPL	"RGB(0,0,255)"	UNKNOWN	SYBR	None		
229	J13	F6_3+	"RGB(238,121,66)"			ACT-RT	"RGB(255,255,128)"	UNKNOWN	SYBR	None		
230	J14	F6_3+	"RGB(238,121,66)"			ACT-RT	"RGB(255,255,128)"	UNKNOWN	SYBR	None		
231	J15	F6_3+	"RGB(238,121,66)"			ACT-RT	"RGB(255,255,128)"	UNKNOWN	SYBR	None		
232	J16											
233	J17											
234	J18											
235	J19											
236	J20											
237	J21											
238	J22					EVD-UNSPL	"RGB(0,0,255)"	NTC	SYBR	None		
239	J23											
240	J24											
241	K1	F2_1-	"RGB(238,220,130)"			ACT-RT	"RGB(255,255,128)"	UNKNOWN	SYBR	None		
242	K2	F2_1-	"RGB(238,220,130)"			ACT-RT	"RGB(255,255,128)"	UNKNOWN	SYBR	None		
243	K3	F2_1-	"RGB(238,220,130)"			ACT-RT	"RGB(255,255,128)"	UNKNOWN	SYBR	None		
244	K4	F2_1-	"RGB(238,220,130)"			ACT2	"RGB(255,255,0)"	UNKNOWN	SYBR	None		
245	K5	F2_1-	"RGB(238,220,130)"			ACT2	"RGB(255,255,0)"	UNKNOWN	SYBR	None		
246	K6	F2_1-	"RGB(238,220,130)"			ACT2	"RGB(255,255,0)"	UNKNOWN	SYBR	None		
247	K7	F2_1-	"RGB(238,220,130)"			EVD-SPL	"RGB(0,139,69)"	UNKNOWN	SYBR	None		
248	K8	F2_1-	"RGB(238,220,130)"			EVD-SPL	"RGB(0,139,69)"	UNKNOWN	SYBR	None		
249	K9	F2_1-	"RGB(238,220,130)"			EVD-SPL	"RGB(0,139,69)"	UNKNOWN	SYBR	None		
250	K10	F2_1-	"RGB(238,220,130)"			EVD-UNSPL	"RGB(0,0,255)"	UNKNOWN	SYBR	None		
251	K11	F2_1-	"RGB(238,220,130)"			EVD-UNSPL	"RGB(0,0,255)"	UNKNOWN	SYBR	None		
252	K12	F2_1-	"RGB(238,220,130)"			EVD-UNSPL	"RGB(0,0,255)"	UNKNOWN	SYBR	None		
253	K13	F6_1-	"RGB(142,56,142)"			ACT2	"RGB(255,255,0)"	UNKNOWN	SYBR	None		
254	K14	F6_1-	"RGB(142,56,142)"			ACT2	"RGB(255,255,0)"	UNKNOWN	SYBR	None		
255	K15	F6_1-	"RGB(142,56,142)"			ACT2	"RGB(255,255,0)"	UNKNOWN	SYBR	None		
256	K16	F6_1-	"RGB(142,56,142)"			EVD-SPL	"RGB(0,139,69)"	UNKNOWN	SYBR	None		
257	K17	F6_1-	"RGB(142,56,142)"			EVD-SPL	"RGB(0,139,69)"	UNKNOWN	SYBR	None		
258	K18	F6_1-	"RGB(142,56,142)"			EVD-SPL	"RGB(0,139,69)"	UNKNOWN	SYBR	None		
259	K19	F6_1-	"RGB(142,56,142)"			EVD-UNSPL	"RGB(0,0,255)"	UNKNOWN	SYBR	None		
260	K20	F6_1-	"RGB(142,56,142)"			EVD-UNSPL	"RGB(0,0,255)"	UNKNOWN	SYBR	None		
261	K21	F6_1-	"RGB(142,56,142)"			EVD-UNSPL	"RGB(0,0,255)"	UNKNOWN	SYBR	None		
262	K22											
263	K23											
264	K24											
265	L1	F4_1-	"RGB(176,23,31)"			ACT-RT	"RGB(255,255,128)"	UNKNOWN	SYBR	None		
266	L2	F4_1-	"RGB(176,23,31)"			ACT-RT	"RGB(255,255,128)"	UNKNOWN	SYBR	None		
267	L3	F4_1-	"RGB(176,23,31)"			ACT-RT	"RGB(255,255,128)"	UNKNOWN	SYBR	None		
268	L4	F4_1-	"RGB(176,23,31)"			ACT2	"RGB(255,255,0)"	UNKNOWN	SYBR	None		
269	L5	F4_1-	"RGB(176,23,31)"			ACT2	"RGB(255,255,0)"	UNKNOWN	SYBR	None		
270	L6	F4_1-	"RGB(176,23,31)"			ACT2	"RGB(255,255,0)"	UNKNOWN	SYBR	None		
271	L7	F4_1-	"RGB(176,23,31)"			EVD-SPL	"RGB(0,139,69)"	UNKNOWN	SYBR	None		
272	L8	F4_1-	"RGB(176,23,31)"			EVD-SPL	"RGB(0,139,69)"	UNKNOWN	SYBR	None		
273	L9	F4_1-	"RGB(176,23,31)"			EVD-SPL	"RGB(0,139,69)"	UNKNOWN	SYBR	None		
274	L10	F4_1-	"RGB(176,23,31)"			EVD-UNSPL	"RGB(0,0,255)"	UNKNOWN	SYBR	None		
275	L11	F4_1-	"RGB(176,23,31)"			EVD-UNSPL	"RGB(0,0,255)"	UNKNOWN	SYBR	None		
276	L12	F4_1-	"RGB(176,23,31)"			EVD-UNSPL	"RGB(0,0,255)"	UNKNOWN	SYBR	None		
277	L13	F6_1-	"RGB(142,56,142)"			ACT-RT	"RGB(255,255,128)"	UNKNOWN	SYBR	None		
278	L14	F6_1-	"RGB(142,56,142)"			ACT-RT	"RGB(255,255,128)"	UNKNOWN	SYBR	None		
279	L15	F6_1-	"RGB(142,56,142)"			ACT-RT	"RGB(255,255,128)"	UNKNOWN	SYBR	None		
280	L16											
281	L17											
282	L18											
283	L19											
284	L20											
285	L21											
286	L22											
287	L23											
288	L24											
289	M1	F2_2-	"RGB(238,238,0)"			ACT-RT	"RGB(255,255,128)"	UNKNOWN	SYBR	None		
290	M2	F2_2-	"RGB(238,238,0)"			ACT-RT	"RGB(255,255,128)"	UNKNOWN	SYBR	None		
291	M3	F2_2-	"RGB(238,238,0)"			ACT-RT	"RGB(255,255,128)"	UNKNOWN	SYBR	None		
292	M4	F2_2-	"RGB(238,238,0)"			ACT2	"RGB(255,255,0)"	UNKNOWN	SYBR	None		
293	M5	F2_2-	"RGB(238,238,0)"			ACT2	"RGB(255,255,0)"	UNKNOWN	SYBR	None		
294	M6	F2_2-	"RGB(238,238,0)"			ACT2	"RGB(255,255,0)"	UNKNOWN	SYBR	None		
295	M7	F2_2-	"RGB(238,238,0)"			EVD-SPL	"RGB(0,139,69)"	UNKNOWN	SYBR	None		
296	M8	F2_2-	"RGB(238,238,0)"			EVD-SPL	"RGB(0,139,69)"	UNKNOWN	SYBR	None		
297	M9	F2_2-	"RGB(238,238,0)"			EVD-SPL	"RGB(0,139,69)"	UNKNOWN	SYBR	None		
298	M10	F2_2-	"RGB(238,238,0)"			EVD-UNSPL	"RGB(0,0,255)"	UNKNOWN	SYBR	None		
299	M11	F2_2-	"RGB(238,238,0)"			EVD-UNSPL	"RGB(0,0,255)"	UNKNOWN	SYBR	None		
300	M12	F2_2-	"RGB(238,238,0)"			EVD-UNSPL	"RGB(0,0,255)"	UNKNOWN	SYBR	None		
301	M13	F6_2-	"RGB(198,113,113)"			ACT2	"RGB(255,255,0)"	UNKNOWN	SYBR	None		
302	M14	F6_2-	"RGB(198,113,113)"			ACT2	"RGB(255,255,0)"	UNKNOWN	SYBR	None		
303	M15	F6_2-	"RGB(198,113,113)"			ACT2	"RGB(255,255,0)"	UNKNOWN	SYBR	None		
304	M16	F6_2-	"RGB(198,113,113)"			EVD-SPL	"RGB(0,139,69)"	UNKNOWN	SYBR	None		
305	M17	F6_2-	"RGB(198,113,113)"			EVD-SPL	"RGB(0,139,69)"	UNKNOWN	SYBR	None		
306	M18	F6_2-	"RGB(198,113,113)"			EVD-SPL	"RGB(0,139,69)"	UNKNOWN	SYBR	None		
307	M19	F6_2-	"RGB(198,113,113)"			EVD-UNSPL	"RGB(0,0,255)"	UNKNOWN	SYBR	None		
308	M20	F6_2-	"RGB(198,113,113)"			EVD-UNSPL	"RGB(0,0,255)"	UNKNOWN	SYBR	None		
309	M21	F6_2-	"RGB(198,113,113)"			EVD-UNSPL	"RGB(0,0,255)"	UNKNOWN	SYBR	None		
310	M22											
311	M23											
312	M24											
313	N1	F4_2-	"RGB(0,0,255)"			ACT-RT	"RGB(255,255,128)"	UNKNOWN	SYBR	None		
314	N2	F4_2-	"RGB(0,0,255)"			ACT-RT	"RGB(255,255,128)"	UNKNOWN	SYBR	None		
315	N3	F4_2-	"RGB(0,0,255)"			ACT-RT	"RGB(255,255,128)"	UNKNOWN	SYBR	None		
316	N4	F4_2-	"RGB(0,0,255)"			ACT2	"RGB(255,255,0)"	UNKNOWN	SYBR	None		
317	N5	F4_2-	"RGB(0,0,255)"			ACT2	"RGB(255,255,0)"	UNKNOWN	SYBR	None		
318	N6	F4_2-	"RGB(0,0,255)"			ACT2	"RGB(255,255,0)"	UNKNOWN	SYBR	None		
319	N7	F4_2-	"RGB(0,0,255)"			EVD-SPL	"RGB(0,139,69)"	UNKNOWN	SYBR	None		
320	N8	F4_2-	"RGB(0,0,255)"			EVD-SPL	"RGB(0,139,69)"	UNKNOWN	SYBR	None		
321	N9	F4_2-	"RGB(0,0,255)"			EVD-SPL	"RGB(0,139,69)"	UNKNOWN	SYBR	None		
322	N10	F4_2-	"RGB(0,0,255)"			EVD-UNSPL	"RGB(0,0,255)"	UNKNOWN	SYBR	None		
323	N11	F4_2-	"RGB(0,0,255)"			EVD-UNSPL	"RGB(0,0,255)"	UNKNOWN	SYBR	None		
324	N12	F4_2-	"RGB(0,0,255)"			EVD-UNSPL	"RGB(0,0,255)"	UNKNOWN	SYBR	None		
325	N13	F6_2-	"RGB(198,113,113)"			ACT-RT	"RGB(255,255,128)"	UNKNOWN	SYBR	None		
326	N14	F6_2-	"RGB(198,113,113)"			ACT-RT	"RGB(255,255,128)"	UNKNOWN	SYBR	None		
327	N15	F6_2-	"RGB(198,113,113)"			ACT-RT	"RGB(255,255,128)"	UNKNOWN	SYBR	None		
328	N16											
329	N17											
330	N18											
331	N19											
332	N20											
333	N21											
334	N22											
335	N23											
336	N24											
337	O1	F2_3-	"RGB(142,142,56)"			ACT-RT	"RGB(255,255,128)"	UNKNOWN	SYBR	None		
338	O2	F2_3-	"RGB(142,142,56)"			ACT-RT	"RGB(255,255,128)"	UNKNOWN	SYBR	None		
339	O3	F2_3-	"RGB(142,142,56)"			ACT-RT	"RGB(255,255,128)"	UNKNOWN	SYBR	None		
340	O4	F2_3-	"RGB(142,142,56)"			ACT2	"RGB(255,255,0)"	UNKNOWN	SYBR	None		
341	O5	F2_3-	"RGB(142,142,56)"			ACT2	"RGB(255,255,0)"	UNKNOWN	SYBR	None		
342	O6	F2_3-	"RGB(142,142,56)"			ACT2	"RGB(255,255,0)"	UNKNOWN	SYBR	None		
343	O7	F2_3-	"RGB(142,142,56)"			EVD-SPL	"RGB(0,139,69)"	UNKNOWN	SYBR	None		
344	O8	F2_3-	"RGB(142,142,56)"			EVD-SPL	"RGB(0,139,69)"	UNKNOWN	SYBR	None		
345	O9	F2_3-	"RGB(142,142,56)"			EVD-SPL	"RGB(0,139,69)"	UNKNOWN	SYBR	None		
346	O10	F2_3-	"RGB(142,142,56)"			EVD-UNSPL	"RGB(0,0,255)"	UNKNOWN	SYBR	None		
347	O11	F2_3-	"RGB(142,142,56)"			EVD-UNSPL	"RGB(0,0,255)"	UNKNOWN	SYBR	None		
348	O12	F2_3-	"RGB(142,142,56)"			EVD-UNSPL	"RGB(0,0,255)"	UNKNOWN	SYBR	None		
349	O13	F6_3-	"RGB(0,245,255)"			ACT2	"RGB(255,255,0)"	UNKNOWN	SYBR	None		
350	O14	F6_3-	"RGB(0,245,255)"			ACT2	"RGB(255,255,0)"	UNKNOWN	SYBR	None		
351	O15	F6_3-	"RGB(0,245,255)"			ACT2	"RGB(255,255,0)"	UNKNOWN	SYBR	None		
352	O16	F6_3-	"RGB(0,245,255)"			EVD-SPL	"RGB(0,139,69)"	UNKNOWN	SYBR	None		
353	O17	F6_3-	"RGB(0,245,255)"			EVD-SPL	"RGB(0,139,69)"	UNKNOWN	SYBR	None		
354	O18	F6_3-	"RGB(0,245,255)"			EVD-SPL	"RGB(0,139,69)"	UNKNOWN	SYBR	None		
355	O19	F6_3-	"RGB(0,245,255)"			EVD-UNSPL	"RGB(0,0,255)"	UNKNOWN	SYBR	None		
356	O20	F6_3-	"RGB(0,245,255)"			EVD-UNSPL	"RGB(0,0,255)"	UNKNOWN	SYBR	None		
357	O21	F6_3-	"RGB(0,245,255)"			EVD-UNSPL	"RGB(0,0,255)"	UNKNOWN	SYBR	None		
358	O22											
359	O23											
360	O24											
361	P1	F4_3-	"RGB(0,139,69)"			ACT-RT	"RGB(255,255,128)"	UNKNOWN	SYBR	None		
362	P2	F4_3-	"RGB(0,139,69)"			ACT-RT	"RGB(255,255,128)"	UNKNOWN	SYBR	None		
363	P3	F4_3-	"RGB(0,139,69)"			ACT-RT	"RGB(255,255,128)"	UNKNOWN	SYBR	None		
364	P4	F4_3-	"RGB(0,139,69)"			ACT2	"RGB(255,255,0)"	UNKNOWN	SYBR	None		
365	P5	F4_3-	"RGB(0,139,69)"			ACT2	"RGB(255,255,0)"	UNKNOWN	SYBR	None		
366	P6	F4_3-	"RGB(0,139,69)"			ACT2	"RGB(255,255,0)"	UNKNOWN	SYBR	None		
367	P7	F4_3-	"RGB(0,139,69)"			EVD-SPL	"RGB(0,139,69)"	UNKNOWN	SYBR	None		
368	P8	F4_3-	"RGB(0,139,69)"			EVD-SPL	"RGB(0,139,69)"	UNKNOWN	SYBR	None		
369	P9	F4_3-	"RGB(0,139,69)"			EVD-SPL	"RGB(0,139,69)"	UNKNOWN	SYBR	None		
370	P10	F4_3-	"RGB(0,139,69)"			EVD-UNSPL	"RGB(0,0,255)"	UNKNOWN	SYBR	None		
371	P11	F4_3-	"RGB(0,139,69)"			EVD-UNSPL	"RGB(0,0,255)"	UNKNOWN	SYBR	None		
372	P12	F4_3-	"RGB(0,139,69)"			EVD-UNSPL	"RGB(0,0,255)"	UNKNOWN	SYBR	None		
373	P13	F6_3-	"RGB(0,245,255)"			ACT-RT	"RGB(255,255,128)"	UNKNOWN	SYBR	None		
374	P14	F6_3-	"RGB(0,245,255)"			ACT-RT	"RGB(255,255,128)"	UNKNOWN	SYBR	None		
375	P15	F6_3-	"RGB(0,245,255)"			ACT-RT	"RGB(255,255,128)"	UNKNOWN	SYBR	None		
376	P16											
377	P17											
378	P18											
379	P19											
380	P20											
381	P21											
382	P22											
383	P23											
384	P24											


[Raw Data]
Well	Well Position	Cycle	x1-m1	x2-m2	x3-m3	x4-m4	x5-m5
1	      A1	1	48,434.211	6,259.208	42,485.523	311,591.906	-2,873.507
2	      A2	1	41,501.836	5,624.696	42,092.918	287,563.438	-3,389.524
3	      A3	1	60,740.941	7,441.570	44,506.410	283,652.125	-2,465.237
4	      A4	1	92,054.305	12,476.408	24,101.609	140,547.922	-2,690.655
5	      A5	1	95,034.188	12,659.538	24,048.932	134,245.391	-2,276.754
6	      A6	1	78,933.172	9,624.956	30,133.248	164,396.766	-2,437.839
7	      A7	1	389,486.938	28,941.613	35,800.523	139,725.594	-457.278
8	      A8	1	70,076.898	8,016.404	32,437.215	163,704.828	-4,862.450
9	      A9	1	146,486.688	14,594.942	27,967.535	129,218.531	-3,400.086
10	      A10	1	117,901.078	14,745.006	28,341.805	132,064.500	-3,253.435
11	      A11	1	111,967.094	13,474.515	27,396.219	124,713.734	-4,292.403
12	      A12	1	118,914.141	13,140.824	26,952.064	121,765.695	-5,293.423
13	      A13	1	113,568.375	13,233.661	55,813.438	267,044.469	-4,682.172
14	      A14	1	80,021.172	9,842.634	55,526.254	268,850.094	-3,202.354
15	      A15	1	85,151.805	10,831.528	53,836.656	263,438.250	-3,166.337
16	      A16	1	103,965.344	13,570.016	50,977.738	251,778.844	-3,622.370
17	      A17	1	127,295.672	14,870.549	58,710.242	303,439.781	-3,389.231
18	      A18	1	90,926.312	11,911.176	53,758.145	286,129.469	-3,453.478
19	      A19	1	228,055.766	18,472.285	49,240.977	254,231.031	-2,274.893
20	      A20	1	92,638.539	12,976.242	47,619.070	271,881.906	-2,676.308
21	      A21	1	112,702.516	15,247.302	47,375.262	283,204.125	-1,877.324
22	      A22	1	85,650.969	4,464.437	2,565.790	2,309.853	-1,374.951
23	      A23	1	83,269.109	4,260.688	2,237.947	2,424.006	-3,292.627
24	      A24	1	82,192.414	3,596.768	1,833.078	1,820.520	-2,616.538
25	      B1	1	40,765.840	5,306.881	49,905.219	356,883.625	-1,085.668
26	      B2	1	42,968.430	5,591.348	44,824.195	290,474.438	-3,399.886
27	      B3	1	58,415.016	7,688.422	41,140.855	243,274.078	-1,108.531
28	      B4	1	110,513.836	14,255.717	28,724.973	162,304.078	-1,460.155
29	      B5	1	103,386.070	13,973.402	25,567.131	138,078.016	-1,471.403
30	      B6	1	119,546.625	15,416.535	25,654.057	129,644.828	-1,165.178
31	      B7	1	76,843.922	9,163.755	34,927.410	178,522.125	-1,036.664
32	      B8	1	94,276.414	11,070.658	34,388.281	165,688.328	-1,071.065
33	      B9	1	123,842.461	14,761.689	29,674.139	135,888.938	-671.547
34	      B10	1	111,644.648	13,333.528	32,592.158	148,374.203	-1,221.198
35	      B11	1	117,728.922	13,588.882	29,685.326	132,657.109	-523.828
36	      B12	1	120,409.148	14,100.090	27,993.957	121,831.344	-376.556
37	      B13	1	48,649.629	5,195.155	68,942.148	321,623.781	-1,020.157
38	      B14	1	72,176.266	8,482.071	56,331.145	257,454.219	-1,192.140
39	      B15	1	51,284.367	7,065.769	49,415.219	227,246.984	-672.524
40	      B16	1	61,021.203	4,378.264	2,195.229	1,630.666	2,545.328
41	      B17	1	74,594.547	4,773.579	2,380.334	1,841.073	1,202.256
42	      B18	1	65,654.297	4,455.542	2,289.912	1,787.357	1,323.828
43	      B19	1	64,835.340	3,988.775	2,040.167	1,834.867	566.226
44	      B20	1	66,679.461	3,726.159	1,987.145	2,243.848	1,555.147
45	      B21	1	71,349.461	4,336.243	2,052.532	1,973.191	90.238
46	      B22	1	38,586.629	3,975.803	53,382.270	327,468.031	-2,119.389
47	      B23	1	72,826.344	3,692.882	2,231.121	2,186.010	504.025
48	      B24	1	80,516.461	4,414.023	2,180.796	2,340.728	-360.861
49	      C1	1	48,055.465	7,385.849	50,206.520	340,112.656	-626.201
50	      C2	1	52,037.754	7,462.154	44,534.703	276,384.656	-1,071.984
51	      C3	1	50,527.668	6,873.506	44,516.988	260,987.797	-659.878
52	      C4	1	103,155.086	13,055.977	26,584.094	145,361.219	-1,110.185
53	      C5	1	108,982.906	13,571.188	26,383.373	134,966.297	-774.426
54	      C6	1	57,841.578	6,325.636	36,855.293	189,552.453	-1,229.154
55	      C7	1	111,570.992	14,979.251	33,267.008	157,634.922	-932.845
56	      C8	1	65,438.395	7,353.458	34,191.105	161,230.391	-1,010.569
57	      C9	1	123,539.125	14,139.974	26,667.764	116,793.938	-729.214
58	      C10	1	122,533.625	14,320.027	29,708.109	128,099.320	-829.782
59	      C11	1	130,048.570	15,071.691	28,590.381	119,603.633	-564.338
60	      C12	1	126,093.938	14,477.331	26,933.285	113,154.109	-1,123.653
61	      C13	1	122,726.656	14,396.169	58,064.207	253,156.156	-721.006
62	      C14	1	120,840.531	14,352.350	60,528.672	267,799.562	-871.317
63	      C15	1	119,776.562	14,145.426	56,929.305	254,485.281	-738.133
64	      C16	1	126,178.141	15,573.969	56,680.215	258,843.438	-1,235.738
65	      C17	1	89,818.328	11,454.281	68,027.320	325,218.625	-835.717
66	      C18	1	112,226.211	13,665.461	56,964.734	278,298.312	-870.467
67	      C19	1	125,937.719	16,581.420	53,276.559	267,078.469	-1,087.347
68	      C20	1	123,502.758	18,682.236	49,665.680	260,021.328	-1,131.577
69	      C21	1	120,615.844	16,571.467	45,899.961	253,324.453	-972.131
70	      C22	1	42,813.691	3,983.883	59,798.480	351,209.250	-1,078.511
71	      C23	1	84,404.922	4,713.077	2,736.420	2,801.855	763.679
72	      C24	1	83,534.000	5,115.498	2,320.592	2,998.146	2,206.617
73	      D1	1	46,627.641	6,357.390	57,464.805	386,967.781	-818.116
74	      D2	1	49,024.375	6,421.688	47,295.473	290,818.188	-1,896.382
75	      D3	1	56,692.535	8,131.940	39,344.879	221,624.531	-945.834
76	      D4	1	95,821.125	12,172.377	32,469.787	176,718.172	-1,224.307
77	      D5	1	105,569.516	14,352.531	29,813.723	151,886.172	-553.505
78	      D6	1	123,278.078	15,457.716	29,545.756	141,776.531	-601.859
79	      D7	1	65,048.754	7,793.026	45,795.594	223,724.656	-640.008
80	      D8	1	79,531.438	9,586.923	42,803.070	198,326.688	-258.723
81	      D9	1	133,968.688	14,852.050	31,734.592	136,831.672	-333.449
82	      D10	1	108,664.289	13,021.145	39,259.895	171,218.688	-699.327
83	      D11	1	124,977.109	14,272.355	33,506.844	140,964.953	-1,419.146
84	      D12	1	146,865.328	15,818.509	33,645.699	138,636.906	-1,281.141
85	      D13	1	46,219.098	5,310.890	87,736.367	378,536.438	-462.708
86	      D14	1	51,437.379	7,089.418	61,728.719	263,351.938	-954.550
87	      D15	1	55,830.945	7,508.542	50,649.430	213,010.234	-1,403.111
88	      D16	1	62,559.395	4,202.769	2,239.351	1,510.511	1,569.368
89	      D17	1	75,597.297	4,988.427	2,638.835	2,264.588	1,803.514
90	      D18	1	67,697.688	4,689.513	2,636.097	2,016.899	1,611.298
91	      D19	1	65,731.047	4,210.146	2,410.062	2,182.240	2,229.453
92	      D20	1	64,742.137	4,189.378	2,112.928	1,534.133	865.956
93	      D21	1	76,782.828	4,691.377	2,279.938	1,713.099	566.760
94	      D22	1	37,127.688	4,295.198	54,225.957	309,603.625	-538.931
95	      D23	1	77,679.344	5,332.970	2,517.330	2,692.758	1,756.645
96	      D24	1	83,468.297	4,749.086	2,448.616	2,590.719	1,260.386
97	      E1	1	102,469.305	15,024.206	51,366.680	324,925.875	3.534
98	      E2	1	62,733.984	9,044.853	49,521.664	293,856.812	-209.446
99	      E3	1	57,926.289	8,104.967	45,862.461	254,834.969	-1,061.507
100	      E4	1	146,809.578	20,001.713	25,951.826	133,608.906	-400.700
101	      E5	1	152,026.312	19,184.299	28,437.713	137,800.453	-850.428
102	      E6	1	112,197.156	14,053.066	35,937.820	170,094.938	-412.644
103	      E7	1	132,638.172	16,546.562	31,738.980	141,962.656	-956.923
104	      E8	1	87,436.125	10,444.601	38,795.445	171,973.453	-842.882
105	      E9	1	166,465.812	19,738.762	31,462.725	130,152.656	-549.351
106	      E10	1	141,514.141	16,503.398	31,862.984	130,298.500	-1,409.451
107	      E11	1	157,399.328	18,267.922	32,758.951	129,272.062	-1,201.329
108	      E12	1	157,345.250	17,869.289	32,376.463	126,559.047	-1,003.360
109	      E13	1	115,098.594	13,000.602	59,298.051	242,549.391	-760.672
110	      E14	1	102,888.930	11,708.591	68,833.195	286,861.094	-1,248.323
111	      E15	1	116,217.258	13,885.419	58,300.031	242,542.250	-1,104.529
112	      E16	1	114,952.391	13,138.251	63,495.789	271,276.375	-1,309.159
113	      E17	1	72,588.859	8,484.104	79,765.273	362,246.969	-1,132.974
114	      E18	1	100,139.336	12,005.540	65,068.457	300,161.375	-1,631.187
115	      E19	1	121,212.922	14,513.508	58,239.602	276,762.281	-555.983
116	      E20	1	129,181.859	15,607.211	53,874.418	265,334.719	-1,198.371
117	      E21	1	128,097.750	17,215.334	47,040.035	244,202.219	-342.987
118	      E22	1	41,011.711	4,653.326	56,761.156	318,662.719	-1,251.128
119	      E23	1	91,046.344	6,510.812	2,886.957	3,078.511	2,861.879
120	      E24	1	94,990.039	6,239.010	3,045.919	3,852.378	4,113.583
121	      F1	1	55,862.293	7,355.298	59,609.266	382,624.188	-18.933
122	      F2	1	58,328.711	7,115.780	55,095.402	318,971.562	-113.394
123	      F3	1	57,461.523	7,005.767	41,977.609	227,514.250	-611.028
124	      F4	1	68,622.234	8,082.103	46,532.855	252,651.641	-1,085.523
125	      F5	1	87,262.234	11,055.517	42,940.293	217,066.453	-1,109.361
126	      F6	1	142,774.156	15,914.604	40,111.746	187,169.469	-1,720.890
127	      F7	1	52,545.312	5,533.866	57,545.578	274,090.844	-1,393.180
128	      F8	1	59,311.766	6,370.145	50,229.223	228,775.094	-1,807.427
129	      F9	1	93,679.242	10,758.969	39,781.676	168,250.828	-919.197
130	      F10	1	92,344.250	9,855.849	48,666.680	206,229.406	-622.018
131	      F11	1	103,986.078	10,933.478	44,279.711	179,383.219	-1,711.868
132	      F12	1	89,032.234	9,585.403	38,526.395	158,655.859	-2,364.513
133	      F13	1	45,818.172	5,147.583	83,051.703	341,580.344	-1,372.313
134	      F14	1	50,985.066	6,085.272	65,680.258	264,632.688	-1,828.226
135	      F15	1	68,871.172	7,926.838	57,901.277	228,237.594	-1,368.966
136	      F16	1	63,967.512	4,627.849	2,422.363	2,561.311	2,581.396
137	      F17	1	70,094.328	4,211.049	2,719.531	2,579.858	1,321.617
138	      F18	1	73,253.680	4,803.505	2,442.931	2,352.595	1,469.095
139	      F19	1	102,126.156	6,526.810	4,111.782	3,733.292	2,516.265
140	      F20	1	76,993.430	4,844.452	1,384.856	2,001.286	2,657.835
141	      F21	1	77,631.453	4,980.500	2,615.298	2,092.588	1,594.430
142	      F22	1	47,870.652	6,407.601	59,679.570	324,834.750	-334.425
143	      F23	1	97,966.156	6,395.448	2,693.381	3,726.562	3,611.391
144	      F24	1	93,618.859	5,734.148	3,034.167	3,970.912	3,924.452
145	      G1	1	48,202.938	6,165.945	59,372.441	375,667.688	-486.995
146	      G2	1	53,275.258	8,040.849	49,230.680	283,041.906	-503.729
147	      G3	1	56,117.742	7,352.552	54,447.855	291,002.906	-1,206.911
148	      G4	1	101,607.125	12,261.925	28,665.211	143,006.250	-685.213
149	      G5	1	98,766.383	11,772.406	32,304.162	153,666.656	-763.909
150	      G6	1	65,321.613	6,911.817	40,103.855	186,798.141	-1,798.951
151	      G7	1	104,114.805	11,574.117	40,983.695	177,204.656	-2,188.655
152	      G8	1	71,023.531	9,661.630	48,316.238	212,220.672	-1,501.840
153	      G9	1	116,754.602	13,541.443	30,936.883	123,626.273	-802.832
154	      G10	1	111,591.219	12,753.723	35,789.191	142,004.312	-1,597.967
155	      G11	1	110,332.328	11,903.970	32,441.695	124,993.766	-1,375.144
156	      G12	1	116,750.383	12,671.364	29,434.873	110,700.898	-1,852.396
157	      G13	1	129,315.031	13,747.041	62,296.305	245,764.922	-2,197.931
158	      G14	1	117,959.039	12,942.181	69,557.070	279,204.062	-1,904.080
159	      G15	1	126,904.961	13,293.771	61,007.395	244,834.594	-1,921.758
160	      G16	1	135,736.922	14,568.656	63,638.895	262,627.625	-1,198.021
161	      G17	1	82,361.156	9,411.811	78,741.055	344,525.594	-908.662
162	      G18	1	114,281.062	12,634.815	70,229.102	313,680.969	-1,966.359
163	      G19	1	131,796.234	15,550.753	60,927.938	280,201.750	-1,597.443
164	      G20	1	147,051.641	17,857.496	58,220.043	278,342.312	-1,137.153
165	      G21	1	143,257.859	18,143.771	50,966.098	257,282.734	-757.453
166	      G22	1	52,315.402	6,886.994	64,945.305	351,201.531	-448.060
167	      G23	1	89,167.242	5,990.222	3,098.140	3,154.833	5,103.781
168	      G24	1	90,342.242	6,103.606	2,911.744	3,070.336	2,540.073
169	      H1	1	52,354.898	7,105.610	56,160.801	349,873.094	-1,123.701
170	      H2	1	48,369.445	5,973.917	49,374.117	281,726.938	-1,843.150
171	      H3	1	55,809.520	7,311.666	57,066.855	303,614.375	-1,061.385
172	      H4	1	83,723.156	9,773.081	35,817.820	186,265.906	-1,711.652
173	      H5	1	105,371.680	14,311.196	40,075.348	191,860.906	-1,954.758
174	      H6	1	137,438.453	15,786.741	37,548.824	169,855.422	-1,925.679
175	      H7	1	86,123.672	8,889.722	49,785.141	224,252.391	-1,900.037
176	      H8	1	86,029.109	9,429.226	47,040.363	202,906.578	-1,247.141
177	      H9	1	121,061.086	13,449.592	36,917.613	150,698.109	-1,366.636
178	      H10	1	122,894.023	13,883.983	41,807.164	167,562.672	-560.095
179	      H11	1	132,990.922	13,933.354	39,620.836	155,838.719	-1,566.043
180	      H12	1	128,234.766	13,435.142	35,597.629	136,420.484	-458.619
181	      H13	1	45,461.121	5,405.631	86,243.070	349,037.562	-1,860.411
182	      H14	1	51,402.164	6,331.038	66,073.039	260,935.109	-2,063.169
183	      H15	1	77,226.156	9,536.166	58,257.734	229,764.359	-2,378.458
184	      H16	1	68,172.609	4,469.239	2,132.260	2,194.272	1,710.855
185	      H17	1	93,604.445	6,010.617	3,739.783	3,213.834	786.202
186	      H18	1	73,363.281	4,929.815	3,125.641	2,575.133	2,134.082
187	      H19	1	79,572.430	5,444.164	2,906.032	3,062.607	1,303.677
188	      H20	1	72,299.844	4,232.845	2,468.334	2,275.649	872.849
189	      H21	1	73,672.547	4,433.821	2,135.895	1,879.504	1,490.137
190	      H22	1	39,635.309	5,424.193	56,956.281	307,636.469	-994.524
191	      H23	1	92,765.430	7,274.107	2,988.772	4,109.780	7,913.307
192	      H24	1	109,636.727	7,986.376	3,555.321	3,990.037	7,145.718
193	      I1	1	45,972.730	6,025.155	55,191.957	347,280.938	-1,778.125
194	      I2	1	50,408.863	6,749.983	49,131.766	283,842.875	-1,075.749
195	      I3	1	46,378.711	6,284.167	43,992.527	231,746.062	-1,953.847
196	      I4	1	99,686.375	12,325.002	33,906.867	170,110.344	-1,980.661
197	      I5	1	100,786.852	12,189.218	38,588.699	183,350.594	-1,627.334
198	      I6	1	60,736.129	6,589.576	40,761.785	191,240.188	-2,261.600
199	      I7	1	97,276.734	11,103.644	38,040.355	164,322.953	-1,360.700
200	      I8	1	60,169.684	6,550.258	48,905.238	216,517.719	-1,057.182
201	      I9	1	107,285.398	12,962.591	35,029.562	140,917.484	-921.104
202	      I10	1	96,987.312	12,435.212	40,147.984	162,327.250	4,883.889
203	      I11	1	99,137.609	11,318.880	36,638.320	143,422.641	-1,424.820
204	      I12	1	103,309.742	12,066.827	34,678.957	134,391.578	-1,422.771
205	      I13	1	114,934.570	12,716.761	62,650.949	245,288.266	-2,934.461
206	      I14	1	99,728.594	11,158.786	69,244.602	277,132.688	-2,757.907
207	      I15	1	112,055.383	12,148.901	62,723.621	250,659.234	-2,176.213
208	      I16	1	121,540.117	13,770.191	65,302.523	269,420.000	-2,404.212
209	      I17	1	88,866.242	10,025.275	82,767.164	358,588.094	-2,065.948
210	      I18	1	99,528.828	11,960.278	69,491.969	308,812.875	-1,187.894
211	      I19	1	108,998.469	13,121.472	64,545.727	295,214.969	-1,701.954
212	      I20	1	128,507.867	15,922.753	56,433.367	268,251.156	-1,661.608
213	      I21	1	124,744.398	16,243.741	53,156.477	265,017.000	-1,667.468
214	      I22	1	48,579.031	6,272.918	66,206.367	356,970.531	-1,065.235
215	      I23	1	80,062.734	5,450.400	2,509.715	2,632.568	3,115.786
216	      I24	1	97,431.195	7,006.232	3,072.168	3,712.175	6,204.156
217	      J1	1	44,746.898	5,613.869	58,842.191	377,186.500	-837.937
218	      J2	1	52,189.953	7,403.967	48,518.027	280,957.906	-726.150
219	      J3	1	167,535.656	28,983.848	45,424.277	234,996.125	-1,010.376
220	      J4	1	51,444.535	6,339.973	57,188.770	310,248.844	-1,248.611
221	      J5	1	53,656.449	7,217.589	50,778.223	261,014.781	-1,340.195
222	      J6	1	60,106.715	7,606.741	39,868.715	186,008.453	-193.114
223	      J7	1	45,697.086	5,597.737	58,841.957	276,547.719	-1,076.923
224	      J8	1	51,191.809	6,139.853	59,497.117	270,084.531	-326.784
225	      J9	1	60,421.617	7,875.655	43,989.523	186,943.672	-706.024
226	      J10	1	50,436.828	6,216.158	51,147.777	216,421.125	-1,213.756
227	      J11	1	82,480.242	10,975.729	47,488.734	190,542.812	-2,253.548
228	      J12	1	64,410.129	7,922.556	42,341.754	167,823.062	-1,690.911
229	      J13	1	52,566.578	6,283.236	88,252.602	358,383.812	-1,631.348
230	      J14	1	48,947.121	5,996.648	68,051.781	271,664.750	-2,321.225
231	      J15	1	57,820.953	6,820.189	57,380.113	226,598.906	-2,577.493
232	      J16	1	74,863.312	5,216.083	2,856.275	2,678.312	1,881.160
233	      J17	1	69,308.859	4,845.748	2,474.955	2,550.456	1,758.536
234	      J18	1	89,544.328	5,730.696	3,368.112	3,180.550	946.072
235	      J19	1	73,066.281	5,464.092	2,429.906	2,475.385	3,167.480
236	      J20	1	74,555.766	4,997.421	2,455.748	2,701.559	2,309.548
237	      J21	1	75,186.234	5,132.610	2,505.267	2,574.055	3,421.664
238	      J22	1	44,794.105	5,903.043	63,466.078	344,591.438	-939.971
239	      J23	1	79,097.891	5,571.659	2,659.332	2,667.571	1,491.962
240	      J24	1	114,857.344	8,348.905	3,741.170	4,436.092	6,935.544
241	      K1	1	54,142.020	6,879.907	50,943.676	326,412.781	-788.941
242	      K2	1	56,796.578	8,211.264	47,808.148	280,081.250	-779.162
243	      K3	1	50,067.645	7,314.783	49,687.918	273,241.062	-1,007.424
244	      K4	1	151,509.109	19,063.846	34,754.504	175,115.984	-1,242.260
245	      K5	1	114,499.922	13,666.900	31,680.027	153,259.734	-849.923
246	      K6	1	116,353.875	13,072.084	47,401.508	220,141.641	-824.618
247	      K7	1	136,514.891	16,339.330	43,126.727	191,863.703	-1,189.002
248	      K8	1	65,222.215	7,290.167	47,189.320	209,284.500	-1,505.677
249	      K9	1	120,396.852	18,364.740	34,771.695	137,511.375	-930.898
250	      K10	1	105,491.484	12,123.138	37,431.969	154,529.969	-1,016.366
251	      K11	1	120,062.242	13,811.907	35,732.738	143,081.922	-1,256.470
252	      K12	1	137,821.000	15,588.815	35,168.758	138,301.188	-780.616
253	      K13	1	103,958.469	11,734.842	61,441.168	248,134.094	-2,138.003
254	      K14	1	77,367.625	8,752.965	75,050.312	318,758.000	-1,513.623
255	      K15	1	107,902.500	12,421.979	60,752.246	249,764.484	-2,296.873
256	      K16	1	103,310.961	12,380.343	61,829.449	259,845.312	-1,118.688
257	      K17	1	106,197.055	12,956.627	70,979.664	310,083.719	-1,578.564
258	      K18	1	100,865.664	12,848.900	67,605.523	307,255.375	-1,243.272
259	      K19	1	117,995.695	14,332.994	69,940.008	328,841.875	-723.891
260	      K20	1	129,257.094	16,854.729	55,922.809	273,946.344	-783.611
261	      K21	1	106,618.289	14,266.075	51,543.703	266,068.594	-1,241.650
262	      K22	1	76,890.266	5,329.125	2,244.194	3,128.003	3,209.009
263	      K23	1	86,923.938	6,328.272	2,710.913	3,344.796	3,380.412
264	      K24	1	114,105.391	8,536.343	3,677.059	4,806.444	7,500.244
265	      L1	1	48,125.559	6,374.934	58,574.379	383,099.062	-775.460
266	      L2	1	47,242.680	6,269.608	48,298.266	287,928.938	-1,651.926
267	      L3	1	54,275.145	7,426.289	42,791.008	235,597.719	-1,117.931
268	      L4	1	70,331.703	9,110.404	46,337.219	249,810.188	-832.775
269	      L5	1	76,550.672	9,104.227	49,639.254	256,861.234	-1,529.959
270	      L6	1	89,325.773	10,618.962	36,828.531	174,577.500	-1,258.938
271	      L7	1	66,389.414	8,458.691	44,980.465	212,989.125	-531.288
272	      L8	1	64,147.461	7,879.298	51,913.484	242,347.516	-666.981
273	      L9	1	85,009.008	10,983.470	37,894.957	164,455.109	-992.259
274	      L10	1	70,745.875	8,660.911	42,764.281	184,345.281	-2,017.011
275	      L11	1	84,641.242	10,459.507	35,414.621	146,467.094	-1,741.293
276	      L12	1	88,318.859	10,647.754	36,780.816	148,776.438	-1,564.635
277	      L13	1	56,890.785	9,124.645	66,901.688	280,528.719	-1,459.293
278	      L14	1	41,895.762	5,522.897	67,839.633	282,683.938	-615.373
279	      L15	1	68,861.633	8,327.918	60,535.301	253,059.891	-1,732.106
280	      L16	1	65,923.625	4,658.791	2,507.695	2,479.262	3,255.426
281	      L17	1	86,200.016	7,446.639	3,224.463	3,908.522	8,115.394
282	      L18	1	75,208.094	5,776.229	2,815.167	2,848.024	4,645.619
283	      L19	1	77,239.875	6,631.837	2,711.110	3,524.464	9,904.789
284	      L20	1	81,051.641	5,547.369	2,595.696	2,778.083	3,377.253
285	      L21	1	76,425.430	5,422.230	2,556.930	2,580.775	3,111.617
286	      L22	1	73,724.062	4,894.135	2,448.505	2,467.526	1,754.615
287	      L23	1	84,774.641	5,852.513	2,516.101	3,289.622	3,398.170
288	      L24	1	105,666.141	7,831.869	3,298.359	4,309.693	6,230.434
289	      M1	1	52,180.883	6,436.781	55,706.438	374,620.062	-21.300
290	      M2	1	46,795.793	6,203.542	45,302.371	278,171.156	-1,217.322
291	      M3	1	54,605.355	6,728.472	43,514.555	246,712.812	-1,087.721
292	      M4	1	143,748.609	18,953.715	27,612.480	145,221.891	-1,155.209
293	      M5	1	150,883.734	19,133.068	32,692.521	164,837.047	-1,153.863
294	      M6	1	128,410.930	15,573.522	36,024.477	175,962.781	-854.792
295	      M7	1	152,328.969	18,630.047	35,502.211	163,376.906	-1,049.373
296	      M8	1	87,683.078	10,921.179	45,078.676	207,535.688	-720.927
297	      M9	1	140,323.531	16,592.217	30,471.982	131,759.812	-311.800
298	      M10	1	149,793.875	18,129.203	35,025.023	148,116.875	-665.330
299	      M11	1	129,072.688	15,306.140	35,486.996	148,740.828	-668.448
300	      M12	1	134,536.703	15,907.895	31,654.426	130,859.859	-760.152
301	      M13	1	118,115.789	13,703.443	62,826.188	266,092.938	-1,131.522
302	      M14	1	95,139.695	10,920.347	74,490.398	331,551.062	-885.211
303	      M15	1	120,366.125	14,283.496	60,116.758	261,064.469	-1,629.084
304	      M16	1	114,777.938	13,699.041	59,105.215	263,223.906	-1,276.864
305	      M17	1	128,854.453	15,619.271	59,966.262	274,393.938	-1,041.993
306	      M18	1	116,234.734	14,913.371	62,745.625	298,793.375	385.718
307	      M19	1	106,728.945	15,437.709	61,813.035	305,202.531	-932.797
308	      M20	1	125,244.930	17,205.811	53,668.742	274,663.344	-358.481
309	      M21	1	119,710.227	17,036.104	48,389.496	259,838.156	-747.073
310	      M22	1	83,939.797	5,986.804	2,779.263	3,058.511	3,368.552
311	      M23	1	90,397.875	6,707.765	2,835.033	3,720.745	5,986.175
312	      M24	1	105,211.539	6,982.998	3,245.674	3,917.072	6,946.633
313	      N1	1	46,611.625	5,747.887	53,376.172	365,026.812	-376.647
314	      N2	1	42,753.516	5,142.883	45,902.730	291,708.438	-945.746
315	      N3	1	46,957.441	6,257.151	41,555.754	241,211.422	-570.837
316	      N4	1	81,118.125	10,564.613	55,205.758	314,364.688	-224.489
317	      N5	1	70,175.477	8,790.616	64,276.266	351,831.625	181.256
318	      N6	1	104,839.977	13,711.788	49,523.566	249,520.453	-682.096
319	      N7	1	103,560.578	13,679.056	65,399.508	321,991.031	-352.150
320	      N8	1	66,212.484	8,267.764	72,202.852	353,411.688	-314.358
321	      N9	1	100,995.141	13,968.379	59,741.047	275,300.938	-232.969
322	      N10	1	96,790.305	12,522.255	58,731.309	265,127.531	-224.486
323	      N11	1	116,887.836	14,854.803	49,326.422	214,627.828	182.900
324	      N12	1	115,254.977	14,729.446	50,682.711	219,403.359	-763.191
325	      N13	1	47,876.461	5,502.063	69,401.914	308,457.125	-886.859
326	      N14	1	76,676.227	13,877.362	58,581.305	251,966.016	586.969
327	      N15	1	45,556.285	6,040.325	54,249.383	241,513.188	-449.244
328	      N16	1	64,048.609	4,262.786	2,194.231	1,674.159	3,364.946
329	      N17	1	73,447.055	5,463.484	2,784.836	2,685.372	4,711.879
330	      N18	1	67,071.656	4,514.255	2,069.283	2,119.009	3,015.072
331	      N19	1	73,136.422	5,311.052	2,218.383	2,170.263	4,505.845
332	      N20	1	72,967.922	4,946.005	2,462.840	1,425.608	1,846.710
333	      N21	1	81,041.398	5,640.802	2,689.954	2,401.817	4,481.414
334	      N22	1	84,921.141	5,514.514	2,884.180	2,748.803	3,599.177
335	      N23	1	97,510.539	5,653.225	2,998.257	3,775.523	2,000.311
336	      N24	1	96,471.961	7,395.455	2,950.840	3,963.074	6,894.325
337	      O1	1	72,494.133	9,625.459	48,767.926	343,916.344	-985.171
338	      O2	1	68,453.586	8,819.966	42,645.527	280,705.031	-1,885.463
339	      O3	1	62,713.133	7,822.533	44,868.023	277,817.656	-203.333
340	      O4	1	85,153.805	10,783.067	24,763.941	137,946.891	-1,702.349
341	      O5	1	89,067.414	12,089.777	30,720.908	163,092.375	-664.940
342	      O6	1	308,888.844	23,663.910	39,301.207	169,643.062	-559.690
343	      O7	1	96,576.125	11,828.737	33,463.777	164,315.281	-669.978
344	      O8	1	58,856.461	6,716.542	38,164.051	189,354.375	-1,627.946
345	      O9	1	85,413.336	10,573.152	28,048.697	129,381.570	-1,328.534
346	      O10	1	94,577.562	11,353.074	32,979.199	148,704.203	-932.257
347	      O11	1	84,433.750	10,652.773	32,358.041	145,155.750	-1,443.877
348	      O12	1	110,637.266	11,176.707	29,848.408	128,547.000	-1,053.488
349	      O13	1	119,444.992	14,398.026	56,029.824	255,516.375	335.735
350	      O14	1	91,430.531	11,221.603	76,265.523	365,660.906	-140.377
351	      O15	1	111,309.219	13,596.246	54,424.668	252,901.391	-630.371
352	      O16	1	111,671.773	14,588.294	53,857.352	257,980.734	-1,066.819
353	      O17	1	114,297.602	15,903.201	54,469.699	267,971.562	-1,080.834
354	      O18	1	223,945.609	20,262.441	64,378.125	322,218.406	-663.677
355	      O19	1	100,119.500	13,332.368	58,852.547	318,695.906	-462.671
356	      O20	1	120,353.055	17,200.055	51,208.461	282,142.594	-216.235
357	      O21	1	162,127.297	17,757.287	45,662.102	259,031.250	-622.500
358	      O22	1	90,194.688	6,016.897	2,851.688	2,710.787	4,085.898
359	      O23	1	90,957.234	5,890.413	3,516.480	3,519.013	2,585.551
360	      O24	1	91,691.266	5,742.839	2,923.325	3,024.817	3,286.274
361	      P1	1	56,509.875	6,814.279	51,445.449	376,769.438	-1,940.914
362	      P2	1	43,958.379	5,333.002	44,706.016	308,650.094	-1,267.613
363	      P3	1	49,629.492	6,595.944	41,075.852	260,935.906	-2,065.478
364	      P4	1	141,833.703	17,336.422	51,632.043	310,303.656	-245.582
365	      P5	1	79,327.445	11,415.289	54,988.992	326,690.656	-820.266
366	      P6	1	420,334.438	31,159.312	48,913.180	228,197.109	542.871
367	      P7	1	138,187.781	17,154.121	50,225.109	264,443.188	-1,195.009
368	      P8	1	80,426.281	10,907.431	73,280.875	387,538.656	-1,422.437
369	      P9	1	103,399.898	13,832.044	54,497.957	273,990.312	-1,213.534
370	      P10	1	139,232.281	18,957.441	58,322.016	284,520.125	-1,808.998
371	      P11	1	145,716.828	18,190.184	48,556.586	230,608.547	-461.308
372	      P12	1	152,570.328	17,651.709	50,143.258	236,717.531	-1,839.424
373	      P13	1	52,640.961	6,008.396	64,244.129	312,201.906	-2,826.482
374	      P14	1	48,381.629	6,132.634	57,593.801	277,142.531	-2,247.183
375	      P15	1	42,705.391	5,430.952	49,162.828	235,926.766	-2,838.258
376	      P16	1	73,736.641	5,626.456	2,637.692	3,410.938	5,013.033
377	      P17	1	84,801.469	6,590.009	3,168.501	3,734.701	5,855.505
378	      P18	1	90,876.719	7,057.471	2,917.678	3,650.662	6,932.664
379	      P19	1	84,203.258	6,914.849	2,801.954	3,326.703	7,090.872
380	      P20	1	98,650.016	7,518.406	3,394.052	3,912.103	8,141.932
381	      P21	1	106,784.172	8,574.969	3,587.149	3,991.021	8,800.665
382	      P22	1	97,587.742	7,223.745	3,093.820	4,008.618	8,764.981
383	      P23	1	106,752.742	6,814.807	3,115.922	3,703.409	3,816.080
384	      P24	1	96,587.164	7,009.918	3,125.346	4,036.361	4,584.448
1	      A1	2	46,626.508	6,231.576	41,547.336	301,843.281	-2,588.927
2	      A2	2	42,838.281	5,699.021	41,195.723	278,688.156	-3,194.783
3	      A3	2	59,479.145	7,374.839	43,511.391	277,866.500	-2,413.442
4	      A4	2	95,518.969	12,876.428	23,370.609	137,533.953	-2,571.782
5	      A5	2	97,006.469	12,862.567	23,318.717	130,222.516	-2,438.628
6	      A6	2	80,548.250	10,051.828	29,776.383	161,501.062	-2,395.772
7	      A7	2	379,372.406	28,600.199	35,543.969	137,985.422	-1,070.385
8	      A8	2	73,183.938	8,371.628	31,688.529	160,124.391	-4,555.362
9	      A9	2	151,197.562	14,578.210	28,485.586	128,427.180	-3,465.383
10	      A10	2	121,572.438	15,234.509	28,238.211	130,015.445	-3,212.502
11	      A11	2	115,127.070	13,602.475	26,985.053	122,352.664	-4,358.576
12	      A12	2	121,602.461	13,324.815	26,373.551	119,733.781	-4,711.414
13	      A13	2	117,837.281	13,765.949	54,835.605	263,190.469	-4,685.109
14	      A14	2	81,804.672	10,002.833	54,325.242	262,467.312	-2,860.718
15	      A15	2	88,380.961	10,575.239	52,726.246	256,857.266	-2,956.770
16	      A16	2	109,246.555	13,765.536	50,780.086	248,605.406	-3,576.456
17	      A17	2	134,954.344	15,806.956	57,871.398	298,882.688	-3,053.499
18	      A18	2	93,795.039	12,328.435	52,619.043	280,751.969	-3,291.234
19	      A19	2	232,796.547	18,540.289	48,845.211	252,952.016	-2,689.367
20	      A20	2	97,454.805	13,399.034	45,763.715	263,324.156	-2,684.766
21	      A21	2	117,195.609	15,992.178	46,025.219	274,051.500	-1,962.169
22	      A22	2	84,164.414	4,933.056	2,666.603	2,458.327	-1,476.894
23	      A23	2	83,921.031	4,246.291	2,322.352	2,634.817	-3,310.318
24	      A24	2	80,872.039	4,498.554	2,273.825	1,742.733	-2,926.583
25	      B1	2	40,775.953	4,863.050	48,518.449	345,854.500	-1,555.112
26	      B2	2	42,685.438	5,739.436	43,709.547	282,901.688	-3,454.758
27	      B3	2	57,819.648	7,680.352	39,985.086	237,650.484	-1,145.603
28	      B4	2	115,536.562	14,948.325	28,245.066	158,990.344	-1,676.221
29	      B5	2	107,574.867	14,736.625	25,092.283	135,146.344	-1,565.958
30	      B6	2	122,207.172	15,379.675	25,120.529	127,283.766	-1,023.862
31	      B7	2	79,833.352	9,458.884	34,737.512	175,463.094	-872.275
32	      B8	2	98,035.734	11,729.371	33,978.934	162,439.375	-1,150.690
33	      B9	2	127,419.891	14,963.818	29,246.330	132,814.234	-1,006.974
34	      B10	2	116,750.195	13,486.430	32,302.723	146,047.500	-1,642.570
35	      B11	2	122,237.180	14,154.002	29,353.725	130,234.234	-646.986
36	      B12	2	125,820.070	14,503.272	27,847.314	121,331.406	-540.357
37	      B13	2	48,513.312	5,526.988	67,857.211	316,709.906	-929.912
38	      B14	2	74,658.320	8,750.891	55,814.562	253,911.453	-692.985
39	      B15	2	51,095.707	6,878.539	48,456.090	224,431.422	-835.216
40	      B16	2	61,685.082	4,090.205	2,067.242	1,609.217	3,222.902
41	      B17	2	73,980.852	4,611.834	2,473.617	1,946.146	1,214.292
42	      B18	2	64,516.699	4,018.006	2,281.484	1,570.636	1,595.104
43	      B19	2	65,037.758	3,585.784	2,261.130	1,963.058	1,393.274
44	      B20	2	66,382.227	4,137.150	2,187.240	2,248.100	1,579.949
45	      B21	2	70,361.680	4,206.657	2,097.416	1,796.784	277.465
46	      B22	2	37,598.938	3,813.364	51,522.031	317,194.375	-2,054.329
47	      B23	2	71,894.070	3,841.056	2,422.666	2,059.309	398.727
48	      B24	2	79,107.062	4,144.104	2,299.530	2,445.432	145.360
49	      C1	2	49,691.969	7,113.978	48,964.113	330,535.312	-665.644
50	      C2	2	52,007.703	7,559.992	43,529.609	269,747.938	-813.391
51	      C3	2	50,058.344	6,713.493	43,643.539	256,101.359	-690.184
52	      C4	2	106,981.281	13,399.864	25,957.338	141,239.203	-916.488
53	      C5	2	113,839.531	13,789.916	26,098.299	132,136.922	-1,154.122
54	      C6	2	60,649.414	7,162.276	36,109.203	184,258.094	-1,565.756
55	      C7	2	117,627.594	15,390.311	33,117.254	155,810.734	-1,104.574
56	      C8	2	68,238.281	7,871.914	33,614.133	159,305.281	-948.353
57	      C9	2	131,584.703	14,869.562	26,449.127	116,910.258	-611.180
58	      C10	2	127,204.953	15,178.159	29,399.291	127,360.078	-676.123
59	      C11	2	135,498.203	15,552.367	28,199.020	118,471.320	-1,043.368
60	      C12	2	133,457.391	14,671.830	26,990.471	112,334.539	-437.794
61	      C13	2	128,955.359	14,566.249	57,414.652	248,999.062	-1,002.360
62	      C14	2	126,721.367	14,923.319	59,711.816	263,514.219	-1,040.496
63	      C15	2	124,822.945	14,380.946	55,609.094	249,074.734	-334.205
64	      C16	2	132,682.453	16,368.758	55,530.586	253,746.828	-1,088.858
65	      C17	2	95,051.172	11,738.396	66,798.992	319,777.406	-857.953
66	      C18	2	117,634.867	14,281.195	55,472.863	272,087.562	-712.390
67	      C19	2	130,489.234	16,898.260	51,929.262	260,790.359	-1,006.099
68	      C20	2	128,247.195	19,104.479	48,310.367	252,324.453	-1,517.357
69	      C21	2	124,388.516	17,049.023	44,792.652	246,866.266	-857.316
70	      C22	2	41,229.758	3,993.039	57,846.484	339,934.938	-991.861
71	      C23	2	84,801.344	4,846.515	2,758.248	2,522.632	649.307
72	      C24	2	83,467.562	4,877.396	2,231.568	2,944.398	2,135.256
73	      D1	2	47,104.734	6,086.987	56,424.973	380,016.688	-1,032.654
74	      D2	2	48,820.480	6,816.754	46,099.418	283,079.875	-1,882.901
75	      D3	2	56,722.852	8,115.704	38,861.102	216,899.844	-1,040.446
76	      D4	2	100,404.430	12,624.772	31,858.777	173,205.359	-1,057.240
77	      D5	2	112,325.641	14,186.001	29,218.246	149,640.719	-934.641
78	      D6	2	129,015.578	15,710.000	28,930.885	138,747.328	-671.998
79	      D7	2	68,377.789	8,112.847	45,276.031	220,512.188	-1,112.751
80	      D8	2	84,236.398	9,877.957	42,045.141	194,794.953	-480.100
81	      D9	2	141,892.828	15,503.300	31,414.875	135,385.125	234.018
82	      D10	2	115,534.992	13,686.938	39,020.617	169,147.000	-1,396.874
83	      D11	2	131,548.016	14,855.025	33,242.844	140,603.391	-2,025.347
84	      D12	2	154,872.172	16,364.266	33,529.145	137,180.688	-1,110.600
85	      D13	2	45,502.250	5,179.698	86,809.938	373,321.562	-388.232
86	      D14	2	51,577.438	7,268.476	61,178.469	260,121.219	-1,751.688
87	      D15	2	55,493.477	7,585.200	49,952.020	209,202.844	-1,282.526
88	      D16	2	61,667.473	4,084.332	2,114.661	1,473.230	2,114.215
89	      D17	2	73,799.094	4,667.153	2,863.397	2,209.124	1,622.602
90	      D18	2	66,180.312	4,469.174	2,621.837	1,759.776	1,736.614
91	      D19	2	64,934.602	4,288.474	2,363.333	2,155.594	1,682.445
92	      D20	2	64,498.195	3,999.178	2,343.396	1,320.564	1,379.047
93	      D21	2	75,131.617	4,379.838	2,275.788	1,736.675	671.519
94	      D22	2	38,317.547	4,127.277	52,689.207	302,293.844	-850.098
95	      D23	2	78,560.039	5,309.050	2,652.874	2,543.040	2,498.731
96	      D24	2	82,956.898	4,862.109	2,498.316	2,327.989	1,316.708
97	      E1	2	103,311.375	15,087.310	50,379.508	319,260.938	-100.667
98	      E2	2	61,476.984	8,995.449	48,377.312	287,162.375	-459.836
99	      E3	2	56,858.910	8,113.933	45,547.898	254,050.578	-756.518
100	      E4	2	154,308.125	20,247.490	25,817.588	133,268.422	-793.447
101	      E5	2	158,365.250	19,884.955	28,151.020	135,982.109	-694.414
102	      E6	2	118,497.734	14,532.239	35,412.906	166,293.281	-443.364
103	      E7	2	138,770.953	16,731.242	31,564.086	141,783.875	-913.159
104	      E8	2	92,682.469	10,922.006	38,476.398	170,047.766	-749.267
105	      E9	2	173,669.781	20,159.914	31,313.561	129,277.344	-330.756
106	      E10	2	147,702.328	17,038.059	31,585.197	129,583.531	-1,635.210
107	      E11	2	165,199.984	18,639.467	32,297.625	128,431.109	-1,308.647
108	      E12	2	162,746.250	18,312.125	31,557.068	124,219.867	-1,287.365
109	      E13	2	120,560.617	13,134.546	58,839.031	239,303.312	-771.533
110	      E14	2	105,445.094	12,073.283	67,470.930	280,833.562	-1,707.672
111	      E15	2	123,129.617	14,449.219	58,091.289	242,773.906	-1,365.879
112	      E16	2	120,412.266	13,578.211	62,541.574	265,542.344	-1,404.069
113	      E17	2	75,337.352	8,975.613	78,282.625	356,090.656	-853.253
114	      E18	2	105,909.273	12,128.445	63,555.566	293,689.219	-1,478.166
115	      E19	2	126,700.086	15,333.840	56,445.836	268,213.938	-642.630
116	      E20	2	136,197.062	16,425.688	52,470.074	259,193.984	-1,538.057
117	      E21	2	133,165.125	17,425.877	46,731.906	241,475.828	-337.196
118	      E22	2	40,715.613	5,271.181	54,815.617	309,683.219	-1,278.166
119	      E23	2	90,751.086	6,675.583	2,863.060	3,561.137	3,690.954
120	      E24	2	94,619.516	6,140.019	3,141.578	3,949.038	4,654.625
121	      F1	2	54,731.895	7,614.390	58,592.035	376,400.469	-314.944
122	      F2	2	57,704.098	7,478.104	53,984.629	313,351.500	33.748
123	      F3	2	56,248.152	7,282.523	41,237.715	224,842.375	-482.556
124	      F4	2	70,504.258	8,224.033	45,543.645	246,844.266	-858.234
125	      F5	2	87,942.133	11,255.736	41,821.113	212,881.344	-1,247.408
126	      F6	2	150,054.203	16,446.604	39,706.180	184,485.281	-1,618.966
127	      F7	2	54,026.523	5,873.288	56,629.719	270,397.438	-1,560.050
128	      F8	2	66,350.242	7,309.286	48,908.105	222,853.625	-1,941.774
129	      F9	2	98,450.586	11,205.778	39,619.402	167,296.500	-609.739
130	      F10	2	95,768.758	10,163.086	47,498.883	203,214.891	-892.088
131	      F11	2	106,551.391	11,575.108	43,789.367	176,767.766	-1,691.752
132	      F12	2	94,283.695	9,932.449	38,249.496	156,534.391	-2,384.266
133	      F13	2	45,050.062	5,705.604	80,885.453	333,146.562	-1,261.936
134	      F14	2	51,086.609	6,387.395	65,211.566	263,395.531	-1,521.074
135	      F15	2	68,387.211	7,939.573	56,908.605	225,597.359	-1,118.787
136	      F16	2	62,666.805	4,432.795	2,384.905	2,534.022	2,610.769
137	      F17	2	66,610.625	4,581.895	2,455.124	2,697.314	1,404.547
138	      F18	2	71,830.820	4,663.835	2,380.125	2,321.862	1,263.633
139	      F19	2	100,536.953	6,437.344	3,898.525	3,751.319	2,695.071
140	      F20	2	75,362.172	4,605.589	1,227.939	2,046.189	2,801.167
141	      F21	2	75,597.133	4,849.735	2,561.365	2,298.611	1,531.619
142	      F22	2	48,072.586	6,548.243	57,832.746	315,910.000	-520.920
143	      F23	2	95,933.969	7,079.787	2,841.803	3,852.084	3,491.555
144	      F24	2	91,532.797	5,668.936	2,828.115	4,196.778	3,747.195
145	      G1	2	48,420.328	6,703.827	58,296.344	368,268.438	-381.716
146	      G2	2	52,593.270	7,959.731	48,270.898	278,472.969	-339.547
147	      G3	2	56,123.145	7,553.768	54,081.273	289,129.875	-967.672
148	      G4	2	106,491.969	12,286.739	28,406.834	140,011.094	-869.635
149	      G5	2	98,559.508	11,522.779	31,047.732	146,307.766	-1,367.426
150	      G6	2	68,617.734	7,235.791	39,265.645	183,717.734	-2,121.463
151	      G7	2	108,822.422	12,104.668	40,339.953	175,359.266	-1,638.331
152	      G8	2	73,015.359	9,842.245	48,197.316	209,949.688	-934.924
153	      G9	2	122,875.742	13,798.818	31,031.574	123,130.828	-466.302
154	      G10	2	117,175.055	13,208.257	35,718.641	142,157.531	-1,382.314
155	      G11	2	116,142.688	12,379.721	32,102.779	122,812.547	-1,598.747
156	      G12	2	121,519.492	12,985.556	29,018.629	108,988.586	-1,387.679
157	      G13	2	136,455.000	14,106.736	61,317.305	240,969.000	-1,618.898
158	      G14	2	123,870.758	13,308.718	68,074.984	274,475.000	-1,745.527
159	      G15	2	134,506.219	13,763.476	60,703.984	242,547.328	-2,043.613
160	      G16	2	144,507.500	15,442.043	62,373.070	258,228.203	-771.395
161	      G17	2	87,883.828	9,914.889	77,462.062	337,302.562	-649.625
162	      G18	2	121,849.812	13,076.024	69,170.617	308,169.219	-1,587.766
163	      G19	2	139,159.203	16,618.557	59,395.332	272,895.281	-803.137
164	      G20	2	154,869.609	18,527.523	56,901.266	272,007.031	-846.691
165	      G21	2	151,186.625	18,841.732	50,591.754	254,597.094	-882.693
166	      G22	2	52,599.375	6,942.483	63,761.699	343,546.781	-183.194
167	      G23	2	87,950.484	6,260.057	3,094.768	3,182.619	5,511.818
168	      G24	2	90,102.703	6,120.209	3,037.590	3,054.395	3,271.478
169	      H1	2	51,835.445	7,380.739	54,927.988	341,739.562	-1,157.849
170	      H2	2	47,345.617	6,222.804	48,037.352	274,237.125	-1,429.344
171	      H3	2	54,354.000	7,391.343	56,216.641	300,785.312	-1,108.677
172	      H4	2	87,269.930	10,690.804	34,777.664	181,465.062	-1,623.800
173	      H5	2	111,964.852	14,493.461	39,429.504	189,636.297	-1,794.979
174	      H6	2	142,902.438	15,898.145	37,067.398	167,593.156	-1,761.298
175	      H7	2	89,809.352	9,679.452	48,769.449	219,274.281	-1,620.885
176	      H8	2	91,253.070	10,001.287	46,092.223	199,405.391	-1,041.005
177	      H9	2	127,963.742	13,922.672	36,485.785	149,669.172	-737.016
178	      H10	2	134,358.672	15,199.270	40,796.246	163,645.656	-806.830
179	      H11	2	139,419.906	14,746.628	38,868.578	152,497.812	-1,348.882
180	      H12	2	134,031.156	14,008.825	34,855.918	133,746.391	-703.375
181	      H13	2	44,496.340	5,514.333	84,958.289	342,665.656	-2,149.100
182	      H14	2	51,312.094	6,342.185	64,739.004	257,904.484	-2,461.359
183	      H15	2	77,815.289	9,611.133	57,489.094	226,373.859	-2,118.162
184	      H16	2	67,280.062	4,113.249	2,093.034	2,201.893	1,842.415
185	      H17	2	91,109.977	5,707.067	3,523.730	3,225.077	1,166.726
186	      H18	2	71,687.391	5,113.741	3,079.307	2,766.151	2,114.006
187	      H19	2	79,217.812	5,550.314	2,842.742	3,037.638	2,001.863
188	      H20	2	71,607.469	4,586.100	2,373.462	1,996.075	700.091
189	      H21	2	72,250.039	4,701.829	2,336.203	1,781.122	1,785.563
190	      H22	2	39,199.457	4,917.844	56,134.434	303,621.344	-1,182.657
191	      H23	2	92,695.859	7,230.837	3,117.070	4,167.792	8,620.024
192	      H24	2	109,148.273	7,447.756	3,499.095	3,849.572	6,994.082
193	      I1	2	45,737.461	6,636.778	53,601.293	337,133.562	-1,502.276
194	      I2	2	48,955.711	6,896.999	47,778.441	276,279.094	-1,272.822
195	      I3	2	44,767.195	6,237.761	43,125.293	229,293.359	-1,833.170
196	      I4	2	101,846.039	12,824.168	33,070.352	165,833.547	-2,308.134
197	      I5	2	104,599.914	12,772.444	38,010.629	179,887.312	-1,466.577
198	      I6	2	63,416.078	7,259.439	39,572.352	185,647.703	-1,954.411
199	      I7	2	98,354.398	11,410.707	37,417.934	161,655.094	-995.638
200	      I8	2	63,202.594	7,151.077	47,951.551	211,575.438	-1,212.266
201	      I9	2	110,173.797	13,248.147	35,002.305	140,279.766	-638.127
202	      I10	2	97,101.781	12,217.663	39,100.445	157,562.484	6,362.312
203	      I11	2	101,694.664	11,779.305	35,757.234	140,389.688	-1,303.294
204	      I12	2	104,869.562	12,228.716	34,156.469	131,669.547	-1,289.828
205	      I13	2	120,307.977	13,469.565	62,047.449	243,497.172	-2,570.623
206	      I14	2	103,218.188	11,915.931	67,904.305	271,981.281	-2,376.442
207	      I15	2	116,439.141	12,633.393	61,551.895	245,936.750	-2,221.097
208	      I16	2	127,106.391	14,120.317	64,729.645	265,662.750	-2,137.500
209	      I17	2	94,672.844	10,461.852	81,119.195	351,272.969	-1,659.249
210	      I18	2	104,974.633	12,331.067	68,377.766	304,829.406	-1,031.786
211	      I19	2	113,509.148	14,165.745	62,687.230	287,091.938	-1,770.810
212	      I20	2	133,704.328	16,397.297	55,025.586	262,265.406	-1,136.086
213	      I21	2	129,195.516	16,373.858	51,629.422	257,199.641	-1,560.850
214	      I22	2	47,065.238	6,539.536	63,907.090	345,189.719	-706.686
215	      I23	2	79,443.102	5,448.718	2,380.348	2,638.465	2,688.585
216	      I24	2	96,432.758	7,305.384	3,057.507	3,947.081	6,215.171
217	      J1	2	44,523.531	5,838.708	57,966.672	370,163.438	-953.440
218	      J2	2	51,167.645	7,064.993	48,077.789	278,142.750	-417.862
219	      J3	2	167,661.625	28,987.641	45,000.461	232,204.656	-1,727.379
220	      J4	2	51,316.309	6,122.600	55,879.496	302,617.500	-1,668.319
221	      J5	2	52,960.609	7,052.079	49,337.910	253,782.281	-1,540.642
222	      J6	2	59,434.379	7,194.468	39,260.508	182,876.109	-2.322
223	      J7	2	47,011.648	5,282.624	57,986.012	273,103.594	-1,423.447
224	      J8	2	53,056.801	5,923.871	57,980.129	262,921.281	-196.126
225	      J9	2	60,595.441	7,430.860	43,512.211	184,791.812	-877.474
226	      J10	2	51,056.375	6,194.775	49,053.398	208,468.609	-1,667.052
227	      J11	2	84,413.906	10,789.514	46,549.383	187,086.703	-2,595.625
228	      J12	2	65,263.477	7,904.247	41,668.797	165,264.359	-1,244.703
229	      J13	2	53,942.934	6,303.358	85,830.898	347,561.969	-1,506.387
230	      J14	2	48,526.234	5,705.515	67,526.664	270,044.156	-2,774.540
231	      J15	2	58,568.152	6,770.297	56,895.445	223,838.531	-2,671.671
232	      J16	2	72,136.281	5,095.578	2,852.364	2,754.912	1,733.752
233	      J17	2	67,196.242	4,177.427	2,476.423	2,250.107	1,554.791
234	      J18	2	87,190.094	5,735.003	3,428.959	3,051.520	1,021.808
235	      J19	2	70,325.688	5,103.383	2,353.678	2,501.522	3,064.091
236	      J20	2	73,847.703	4,634.761	2,508.149	2,620.863	2,114.442
237	      J21	2	73,274.180	4,979.017	2,347.160	2,199.597	3,338.887
238	      J22	2	44,097.168	5,669.560	61,284.527	334,593.906	-1,164.174
239	      J23	2	77,731.062	5,266.299	2,361.863	2,797.372	1,891.259
240	      J24	2	111,722.766	7,996.746	3,616.995	4,545.712	6,516.130
241	      K1	2	53,914.375	7,443.994	49,949.801	319,225.375	-1,075.678
242	      K2	2	56,931.750	7,682.602	47,492.742	276,802.656	-450.120
243	      K3	2	49,531.891	6,979.155	49,199.027	270,845.250	-1,604.801
244	      K4	2	155,979.312	19,726.604	33,964.504	170,596.625	-1,154.436
245	      K5	2	118,486.141	13,776.817	30,891.748	149,393.109	-383.637
246	      K6	2	122,786.070	13,550.298	46,365.180	215,226.906	-1,436.723
247	      K7	2	140,568.062	17,078.963	42,211.758	188,076.344	-849.666
248	      K8	2	68,983.562	7,683.731	46,683.426	206,821.078	-1,351.206
249	      K9	2	127,402.430	18,411.883	33,345.117	133,634.578	-732.980
250	      K10	2	110,049.766	12,215.393	37,215.918	153,169.000	-1,351.109
251	      K11	2	125,029.883	13,983.377	35,521.367	142,178.188	-1,273.292
252	      K12	2	142,660.453	15,879.896	35,018.973	136,430.109	-329.524
253	      K13	2	107,568.547	11,872.591	60,991.914	245,497.828	-2,074.310
254	      K14	2	80,478.188	8,833.433	75,450.438	321,047.219	-1,298.546
255	      K15	2	110,583.453	12,464.969	60,134.801	246,520.031	-2,203.409
256	      K16	2	107,969.914	12,803.374	60,800.711	255,324.375	-1,061.354
257	      K17	2	111,630.125	13,112.552	69,228.906	301,821.156	-1,572.601
258	      K18	2	105,554.125	12,937.560	67,241.148	305,668.094	-1,992.563
259	      K19	2	125,702.969	14,753.937	67,838.156	318,769.344	-712.157
260	      K20	2	133,950.094	17,405.885	55,310.289	269,177.219	-532.739
261	      K21	2	112,747.242	14,865.862	50,858.770	261,552.500	-1,113.503
262	      K22	2	75,343.492	5,426.164	2,109.319	3,301.909	3,537.912
263	      K23	2	87,147.953	5,818.984	2,986.439	3,221.799	3,332.989
264	      K24	2	112,835.359	8,286.796	3,704.840	4,649.119	7,022.422
265	      L1	2	51,014.977	6,051.794	57,279.055	375,000.688	-513.953
266	      L2	2	47,427.766	6,125.661	47,163.465	281,373.219	-1,358.726
267	      L3	2	52,572.457	7,296.233	42,019.676	231,136.047	-1,168.000
268	      L4	2	71,826.664	8,760.169	45,018.672	244,417.266	-535.799
269	      L5	2	77,788.211	9,180.868	48,758.484	252,140.734	-1,583.586
270	      L6	2	92,767.859	10,849.835	36,236.816	172,244.312	-1,090.614
271	      L7	2	69,522.289	8,329.430	44,566.621	210,349.688	-133.471
272	      L8	2	66,633.633	8,143.858	51,072.441	239,566.344	58.505
273	      L9	2	88,307.047	11,141.322	37,787.184	163,896.141	-953.778
274	      L10	2	73,843.406	9,138.676	42,419.535	182,881.734	-1,653.977
275	      L11	2	86,509.047	10,400.321	35,373.965	145,434.828	-1,860.247
276	      L12	2	90,617.469	10,616.288	36,362.367	146,780.078	-1,344.313
277	      L13	2	56,711.500	8,649.838	66,854.062	278,947.156	-1,463.780
278	      L14	2	42,845.469	5,570.376	66,888.727	277,678.625	-667.344
279	      L15	2	69,710.094	8,492.842	59,481.109	248,460.109	-1,681.765
280	      L16	2	64,773.598	4,444.350	2,443.531	2,241.223	3,104.772
281	      L17	2	83,514.852	6,796.934	3,097.218	3,742.122	7,519.450
282	      L18	2	73,395.188	6,061.733	2,230.070	2,865.003	4,793.163
283	      L19	2	75,807.617	6,375.981	2,559.932	3,326.178	9,263.737
284	      L20	2	81,411.203	5,697.275	2,596.104	2,979.302	3,790.349
285	      L21	2	75,137.375	5,308.372	2,414.043	2,561.487	2,934.521
286	      L22	2	72,118.820	4,653.807	2,257.706	2,688.070	2,025.138
287	      L23	2	83,174.414	6,051.896	2,389.400	3,629.373	3,296.193
288	      L24	2	103,667.680	7,382.161	2,912.719	4,138.379	6,517.119
289	      M1	2	51,692.316	6,749.029	54,248.672	365,532.625	-46.965
290	      M2	2	46,724.023	6,383.980	44,493.758	272,468.062	-939.853
291	      M3	2	53,672.766	7,030.092	42,356.789	240,440.906	-918.140
292	      M4	2	150,022.312	19,240.473	27,051.154	141,481.047	-1,197.926
293	      M5	2	159,408.391	20,418.979	31,918.494	160,626.406	-1,147.162
294	      M6	2	135,369.609	16,989.336	35,337.336	172,781.266	-701.563
295	      M7	2	158,841.906	19,357.234	35,109.227	161,275.609	-908.664
296	      M8	2	91,314.070	11,460.904	44,427.352	205,428.531	-656.901
297	      M9	2	149,871.031	17,497.654	30,530.578	131,073.406	-594.932
298	      M10	2	158,249.359	18,496.301	34,318.562	145,286.219	-570.750
299	      M11	2	137,883.516	15,977.774	34,658.551	146,437.594	-805.484
300	      M12	2	141,918.812	16,214.478	31,200.225	128,223.133	-961.680
301	      M13	2	124,222.195	14,380.879	61,362.012	259,906.906	-1,403.989
302	      M14	2	103,509.586	11,506.210	74,487.203	332,322.719	-863.976
303	      M15	2	126,816.109	14,888.203	59,745.898	259,129.469	-1,249.454
304	      M16	2	121,099.391	14,368.990	58,110.484	258,680.047	-1,128.074
305	      M17	2	135,152.656	16,573.443	59,379.223	271,475.000	-879.613
306	      M18	2	123,035.758	15,842.404	62,310.141	296,690.094	359.901
307	      M19	2	112,941.445	16,091.509	60,266.648	296,977.500	-612.586
308	      M20	2	130,944.680	17,646.777	52,656.383	270,397.312	-449.569
309	      M21	2	125,517.688	17,547.738	47,454.844	254,957.234	-364.788
310	      M22	2	83,148.398	5,638.641	2,904.129	2,698.231	3,426.217
311	      M23	2	89,860.695	7,010.518	3,162.540	3,730.383	6,026.861
312	      M24	2	104,412.102	7,133.879	3,218.202	3,701.122	7,486.694
313	      N1	2	46,058.598	5,458.636	51,974.672	355,128.906	-533.182
314	      N2	2	43,708.578	5,632.898	44,972.027	284,297.781	-986.561
315	      N3	2	47,068.426	6,356.770	40,327.812	233,097.016	-60.640
316	      N4	2	84,362.516	11,324.146	53,833.328	306,336.562	-269.589
317	      N5	2	73,025.805	9,108.544	62,525.258	341,920.438	-215.621
318	      N6	2	108,209.602	14,069.975	49,216.895	246,204.859	-297.736
319	      N7	2	108,023.234	13,737.932	64,625.484	316,379.188	-64.106
320	      N8	2	70,047.617	8,636.905	71,128.039	347,274.906	-148.419
321	      N9	2	105,528.508	14,078.950	59,076.129	269,960.344	120.255
322	      N10	2	101,598.266	12,703.404	57,979.789	261,352.594	-85.585
323	      N11	2	120,682.805	14,930.650	48,983.930	213,219.969	139.351
324	      N12	2	120,290.188	14,806.632	49,994.734	215,876.766	-441.239
325	      N13	2	49,151.223	5,460.121	68,290.234	303,835.125	-1,119.392
326	      N14	2	78,962.922	14,570.457	58,253.520	248,804.656	765.122
327	      N15	2	45,122.930	5,763.306	53,734.316	238,691.172	-565.073
328	      N16	2	63,037.664	4,579.773	2,323.146	1,420.394	3,292.463
329	      N17	2	72,834.445	5,235.462	2,788.225	2,507.125	4,510.332
330	      N18	2	67,245.023	4,351.227	2,268.019	1,847.047	2,579.511
331	      N19	2	71,395.844	5,244.961	2,297.053	2,390.517	5,089.094
332	      N20	2	72,708.359	5,072.773	2,253.468	1,781.604	1,683.595
333	      N21	2	79,688.180	5,412.119	2,800.052	2,391.739	4,726.300
334	      N22	2	83,655.680	5,531.228	2,977.681	2,944.464	3,472.287
335	      N23	2	97,024.453	5,732.020	2,829.754	3,660.048	1,681.191
336	      N24	2	94,465.125	7,426.029	3,055.976	4,196.140	6,869.401
337	      O1	2	73,546.250	9,103.356	47,372.484	334,643.312	-943.269
338	      O2	2	69,174.109	8,299.727	41,954.957	276,698.219	-1,849.871
339	      O3	2	62,962.926	8,087.232	43,356.043	268,013.438	54.400
340	      O4	2	83,497.430	10,640.397	24,303.217	135,448.328	-1,470.128
341	      O5	2	89,499.352	11,681.949	29,796.152	159,449.891	-246.614
342	      O6	2	311,412.812	23,374.588	38,519.895	167,152.656	-249.306
343	      O7	2	97,603.156	12,419.866	32,366.379	160,036.500	-718.079
344	      O8	2	58,982.062	6,988.596	37,482.184	185,711.875	-1,974.558
345	      O9	2	86,775.547	10,638.366	27,250.188	126,256.992	-1,120.899
346	      O10	2	92,514.219	11,726.354	32,207.715	146,940.250	-825.982
347	      O11	2	84,531.750	10,368.156	31,671.770	144,201.219	-1,457.914
348	      O12	2	108,936.398	11,408.548	29,049.699	125,635.102	-528.030
349	      O13	2	124,850.766	14,663.337	55,254.758	252,421.922	564.203
350	      O14	2	97,630.477	11,217.987	76,365.961	365,933.625	-350.325
351	      O15	2	116,472.695	14,408.295	53,814.043	249,405.438	-576.483
352	      O16	2	118,913.641	15,095.473	53,072.961	252,677.047	-750.908
353	      O17	2	120,969.250	16,309.152	53,607.586	263,982.062	-1,224.885
354	      O18	2	237,295.266	21,206.094	63,055.047	316,064.562	-760.187
355	      O19	2	107,093.383	13,996.912	57,313.117	309,843.500	-560.806
356	      O20	2	127,233.852	17,440.441	50,456.414	278,000.531	35.028
357	      O21	2	166,613.562	18,685.453	45,283.746	257,865.500	-683.592
358	      O22	2	89,756.703	6,087.782	2,757.097	3,170.725	4,560.277
359	      O23	2	88,546.219	6,146.403	3,138.432	3,620.744	2,365.564
360	      O24	2	90,830.672	5,891.573	2,495.908	2,977.127	2,764.986
361	      P1	2	55,906.203	6,515.728	50,260.633	368,231.500	-1,822.277
362	      P2	2	43,622.793	5,378.287	43,158.547	298,629.906	-1,362.209
363	      P3	2	50,514.039	6,461.003	39,783.754	252,502.828	-1,928.911
364	      P4	2	144,722.484	17,941.027	50,378.156	303,842.875	-700.297
365	      P5	2	83,617.477	11,296.504	53,203.480	317,474.719	-1,199.414
366	      P6	2	417,389.500	30,940.549	48,202.988	224,731.000	344.416
367	      P7	2	143,269.312	18,000.568	49,155.227	260,723.234	-1,329.125
368	      P8	2	85,563.617	11,635.868	71,889.328	379,856.531	-1,249.208
369	      P9	2	109,211.680	13,916.145	53,679.852	269,765.625	-1,534.615
370	      P10	2	145,015.500	19,410.771	56,926.785	279,201.469	-1,381.913
371	      P11	2	150,665.641	18,403.650	47,835.184	226,856.797	-830.531
372	      P12	2	157,475.656	17,876.197	49,137.273	232,327.266	-1,813.784
373	      P13	2	52,974.906	6,383.980	63,514.074	306,995.469	-2,539.789
374	      P14	2	49,265.684	6,220.093	56,610.992	273,253.219	-2,411.274
375	      P15	2	43,502.250	5,480.095	47,826.285	230,150.641	-2,882.146
376	      P16	2	73,908.664	5,541.486	2,353.061	3,094.151	5,544.958
377	      P17	2	83,735.867	6,756.569	2,969.236	3,793.459	6,408.729
378	      P18	2	89,861.062	7,310.952	2,731.044	3,169.466	7,211.775
379	      P19	2	84,117.523	6,782.823	2,601.973	3,652.119	6,983.854
380	      P20	2	97,774.453	7,615.899	3,260.463	4,485.087	8,319.368
381	      P21	2	105,132.797	8,478.012	3,347.334	4,150.898	8,746.551
382	      P22	2	97,604.508	7,656.997	2,923.145	3,738.406	9,233.305
383	      P23	2	105,767.312	7,000.591	3,235.500	3,890.744	3,166.167
384	      P24	2	94,918.461	6,843.029	3,113.002	3,921.364	4,216.260
1	      A1	3	47,556.605	6,441.473	40,601.777	296,543.250	-2,478.923
2	      A2	3	41,316.070	5,598.729	40,330.477	273,325.938	-3,451.802
3	      A3	3	59,914.133	7,519.829	43,271.676	274,720.125	-2,282.938
4	      A4	3	96,818.992	12,820.977	23,302.660	135,690.531	-2,626.151
5	      A5	3	97,043.023	12,514.628	22,999.883	128,006.469	-2,502.448
6	      A6	3	80,158.086	9,754.079	29,070.436	159,699.750	-2,297.682
7	      A7	3	373,816.469	27,776.463	34,898.418	137,243.688	-932.137
8	      A8	3	74,131.703	8,654.324	31,113.898	158,782.188	-4,367.085
9	      A9	3	152,313.547	15,091.034	28,096.293	127,979.102	-3,167.021
10	      A10	3	123,317.625	15,206.658	27,865.574	129,087.820	-3,029.727
11	      A11	3	115,305.805	13,371.492	26,488.441	120,884.508	-4,177.861
12	      A12	3	122,106.414	13,211.766	25,858.336	118,276.969	-4,819.881
13	      A13	3	117,766.328	13,861.347	54,220.891	259,901.234	-4,640.501
14	      A14	3	82,340.656	9,714.520	53,188.375	258,336.328	-2,862.335
15	      A15	3	87,807.789	11,099.568	51,782.637	251,900.484	-3,110.429
16	      A16	3	111,752.109	14,176.313	50,046.293	247,137.078	-3,157.056
17	      A17	3	138,985.672	16,120.170	57,185.379	296,439.688	-3,290.725
18	      A18	3	93,879.164	12,201.328	52,100.629	278,571.469	-3,160.717
19	      A19	3	235,276.094	18,726.289	48,827.832	252,468.906	-2,284.434
20	      A20	3	98,071.227	13,399.884	45,021.562	256,806.938	-2,519.126
21	      A21	3	118,619.805	15,987.077	44,809.352	267,876.438	-1,837.640
22	      A22	3	84,105.336	4,774.252	2,656.009	2,492.479	-1,280.821
23	      A23	3	83,706.820	3,574.453	2,401.563	2,332.357	-3,497.008
24	      A24	3	81,234.680	3,533.293	2,164.304	2,046.178	-2,243.023
25	      B1	3	41,444.625	5,736.814	47,697.859	339,080.719	-1,069.438
26	      B2	3	42,891.113	5,687.118	42,986.316	279,194.844	-2,835.028
27	      B3	3	57,834.230	7,900.634	39,310.281	233,867.969	-763.570
28	      B4	3	116,607.617	14,996.213	27,753.746	155,813.688	-1,552.372
29	      B5	3	109,939.953	14,600.796	24,775.520	133,942.234	-1,692.119
30	      B6	3	125,861.203	15,646.147	24,880.910	126,077.398	-1,026.724
31	      B7	3	80,808.281	9,460.253	34,205.824	174,080.125	-1,004.484
32	      B8	3	98,345.102	11,692.311	33,063.863	160,208.422	-636.784
33	      B9	3	129,743.180	14,836.987	28,575.090	131,152.984	-892.102
34	      B10	3	118,599.359	13,654.775	31,676.967	144,626.734	-1,535.623
35	      B11	3	125,268.539	14,278.229	29,126.832	128,998.852	-716.517
36	      B12	3	126,515.594	14,721.716	27,612.293	120,832.031	-117.718
37	      B13	3	48,085.621	5,543.490	66,987.602	311,397.438	-930.082
38	      B14	3	76,281.180	8,854.356	55,271.473	251,901.969	-801.972
39	      B15	3	50,618.730	6,620.479	48,028.020	222,263.312	-451.924
40	      B16	3	61,571.008	4,691.880	2,088.057	1,967.967	3,474.459
41	      B17	3	74,328.047	4,583.809	2,590.705	1,893.122	1,157.662
42	      B18	3	65,287.453	3,986.145	2,215.980	1,740.098	1,537.929
43	      B19	3	65,973.500	4,135.021	2,041.648	2,069.312	1,232.267
44	      B20	3	67,079.133	4,193.989	2,040.599	2,313.001	1,291.165
45	      B21	3	70,448.039	4,393.120	1,975.185	1,972.886	338.482
46	      B22	3	37,624.969	3,871.145	49,956.891	307,000.250	-2,134.659
47	      B23	3	72,573.219	4,027.931	2,157.661	2,316.438	605.080
48	      B24	3	80,193.953	4,442.101	2,134.660	2,402.261	231.497
49	      C1	3	48,584.602	7,604.291	48,015.121	323,738.656	-497.731
50	      C2	3	50,841.906	7,726.766	42,859.039	265,788.906	-1,292.179
51	      C3	3	49,333.980	7,284.150	43,278.836	253,643.484	-707.599
52	      C4	3	106,932.758	13,300.068	25,561.898	138,398.594	-853.711
53	      C5	3	115,478.695	14,250.672	25,645.578	130,638.922	-1,186.696
54	      C6	3	63,128.941	7,473.569	35,086.914	180,342.234	-1,137.762
55	      C7	3	119,652.805	15,771.306	32,600.629	154,514.156	-990.709
56	      C8	3	70,782.727	8,095.782	33,335.680	157,296.438	-1,293.350
57	      C9	3	134,426.484	14,891.037	26,303.045	115,990.195	-811.363
58	      C10	3	130,031.531	14,829.082	29,169.727	126,376.484	-806.602
59	      C11	3	137,101.531	15,711.863	28,141.791	117,835.211	-926.062
60	      C12	3	133,448.406	15,287.322	26,667.850	111,578.539	-651.579
61	      C13	3	130,350.016	14,873.369	56,007.371	244,719.000	-697.234
62	      C14	3	128,146.852	14,910.776	59,108.410	260,496.219	-1,158.847
63	      C15	3	125,303.438	14,449.427	54,678.012	244,342.688	-853.283
64	      C16	3	133,974.750	16,566.156	55,076.559	250,088.453	-1,278.846
65	      C17	3	95,202.359	11,954.024	65,651.039	315,488.562	-989.844
66	      C18	3	118,283.789	14,426.039	54,666.387	267,330.375	-1,085.469
67	      C19	3	132,853.672	17,158.371	50,605.719	255,657.547	-1,047.767
68	      C20	3	129,052.406	19,128.041	47,448.035	246,769.375	-1,484.789
69	      C21	3	126,620.875	17,048.441	44,090.297	242,977.719	-623.496
70	      C22	3	42,297.660	3,758.812	56,024.957	330,674.906	-1,062.760
71	      C23	3	84,450.133	5,303.931	2,635.950	2,912.272	614.799
72	      C24	3	83,478.039	5,395.357	2,296.851	3,068.114	2,695.174
73	      D1	3	47,677.754	6,002.234	55,387.469	375,804.906	-940.510
74	      D2	3	49,095.836	6,465.601	45,370.246	278,031.156	-1,923.776
75	      D3	3	56,037.410	8,270.953	38,314.254	214,219.469	-824.176
76	      D4	3	101,489.625	12,589.361	31,167.213	170,473.359	-1,000.902
77	      D5	3	113,768.555	14,524.311	29,132.650	148,088.797	-668.716
78	      D6	3	129,039.641	15,495.895	28,948.691	137,481.859	-288.144
79	      D7	3	69,840.992	8,372.937	44,720.418	217,631.016	-826.441
80	      D8	3	85,597.312	9,738.727	41,199.570	192,151.594	-238.457
81	      D9	3	142,675.984	15,319.540	31,062.613	133,711.109	-251.028
82	      D10	3	117,766.242	13,533.584	38,922.109	167,974.672	-1,001.548
83	      D11	3	133,856.906	14,835.817	33,143.273	139,867.531	-1,310.843
84	      D12	3	157,401.422	16,491.537	33,357.492	136,419.312	-569.575
85	      D13	3	46,836.383	5,373.447	85,609.844	368,167.531	-409.154
86	      D14	3	52,347.770	6,900.729	60,803.043	258,216.438	-1,261.255
87	      D15	3	55,389.527	7,498.893	49,188.973	206,469.438	-863.322
88	      D16	3	59,571.148	4,102.394	2,243.521	1,476.448	2,391.378
89	      D17	3	73,721.930	5,114.811	2,873.145	2,295.677	2,054.268
90	      D18	3	67,291.242	4,488.508	2,627.430	1,759.640	2,218.923
91	      D19	3	63,758.742	4,282.250	2,392.881	2,054.272	2,629.553
92	      D20	3	64,871.141	4,088.629	2,461.299	1,604.838	1,658.454
93	      D21	3	76,971.039	4,396.693	2,400.847	1,653.061	573.966
94	      D22	3	37,962.922	4,232.932	50,937.266	293,030.781	-671.560
95	      D23	3	77,893.344	5,279.484	2,577.073	2,749.898	2,625.924
96	      D24	3	83,957.141	5,050.798	2,468.748	2,431.010	1,296.153
97	      E1	3	101,855.617	14,863.939	49,354.012	314,886.312	-341.039
98	      E2	3	61,249.523	8,869.637	47,753.516	281,962.594	-426.991
99	      E3	3	55,799.996	8,223.598	45,123.484	252,754.047	-1,056.331
100	      E4	3	154,642.406	20,195.549	25,821.275	132,593.000	-790.859
101	      E5	3	157,500.844	19,538.725	27,906.477	134,771.109	-248.102
102	      E6	3	119,767.555	14,393.152	34,456.852	163,617.031	-393.121
103	      E7	3	139,219.594	16,838.137	31,582.158	141,334.047	-651.186
104	      E8	3	94,514.758	11,079.591	37,959.238	168,810.688	-715.460
105	      E9	3	176,516.719	20,463.021	31,090.760	129,234.672	-176.914
106	      E10	3	146,744.031	17,050.352	31,588.391	128,991.547	-1,524.267
107	      E11	3	166,200.891	18,536.668	32,057.801	128,047.086	-1,089.242
108	      E12	3	165,575.234	18,297.227	31,107.557	122,952.500	-908.422
109	      E13	3	121,537.109	13,529.164	58,320.574	237,987.750	-777.443
110	      E14	3	106,446.922	12,099.668	66,786.703	277,739.062	-1,698.099
111	      E15	3	124,739.867	14,534.516	57,904.324	241,952.906	-1,028.540
112	      E16	3	121,594.125	13,875.263	61,219.562	262,031.641	-1,730.049
113	      E17	3	76,989.766	9,025.282	76,925.820	349,594.000	-984.434
114	      E18	3	106,002.250	12,528.000	62,438.641	289,425.531	-1,457.623
115	      E19	3	127,248.023	15,685.735	55,254.355	262,072.078	-452.316
116	      E20	3	137,059.672	17,019.236	51,278.508	253,944.719	-1,062.680
117	      E21	3	135,025.719	17,575.285	46,339.535	240,416.484	-630.073
118	      E22	3	41,144.113	5,232.191	52,882.930	298,526.312	-949.013
119	      E23	3	90,205.977	6,562.533	3,121.004	3,681.163	3,620.884
120	      E24	3	93,489.180	6,196.981	2,925.703	4,108.570	4,443.650
121	      F1	3	56,288.023	7,206.885	57,664.719	371,315.531	-369.884
122	      F2	3	58,032.918	7,060.617	53,481.094	308,104.156	355.131
123	      F3	3	55,994.582	7,482.867	41,167.367	222,779.188	-772.412
124	      F4	3	70,632.172	8,392.892	44,760.727	243,540.188	-1,154.050
125	      F5	3	88,931.555	10,997.475	41,270.805	209,101.031	-1,324.591
126	      F6	3	151,827.703	16,643.305	39,130.270	182,058.328	-1,914.361
127	      F7	3	56,257.395	6,040.939	55,746.211	265,792.375	-1,656.048
128	      F8	3	68,117.203	7,270.561	48,223.234	220,946.578	-1,481.669
129	      F9	3	100,866.641	11,305.357	39,518.230	166,707.484	-338.189
130	      F10	3	97,877.312	10,435.620	47,491.898	202,235.500	-765.227
131	      F11	3	109,903.320	11,605.938	43,452.887	175,928.891	-1,519.892
132	      F12	3	96,678.961	10,559.139	37,786.340	155,996.984	-2,340.240
133	      F13	3	46,041.312	5,774.903	80,076.969	328,983.531	-1,538.047
134	      F14	3	51,129.727	6,264.562	65,019.145	262,704.594	-2,129.237
135	      F15	3	69,484.023	8,083.687	56,164.301	224,299.406	-1,265.285
136	      F16	3	61,710.781	4,233.474	2,288.778	2,516.992	2,403.379
137	      F17	3	66,676.789	4,277.434	2,708.864	2,795.596	1,280.139
138	      F18	3	70,542.547	4,437.231	2,475.132	2,348.897	1,034.604
139	      F19	3	100,179.969	6,668.112	3,954.770	3,826.385	2,531.270
140	      F20	3	76,328.953	5,087.327	1,377.199	2,087.792	2,823.579
141	      F21	3	76,265.117	4,896.465	2,673.608	2,406.369	1,723.190
142	      F22	3	48,742.441	6,631.177	55,913.992	305,662.438	-722.942
143	      F23	3	96,053.344	6,486.476	2,912.262	3,868.291	3,878.287
144	      F24	3	92,222.547	5,808.558	2,967.582	3,939.115	3,871.607
145	      G1	3	47,243.156	6,449.736	57,617.992	361,822.625	-373.604
146	      G2	3	51,729.793	7,695.542	47,770.195	274,651.031	-317.926
147	      G3	3	54,163.863	7,499.149	53,984.156	288,082.000	-931.234
148	      G4	3	107,653.906	12,493.594	27,698.471	138,053.891	-786.149
149	      G5	3	98,531.086	11,531.749	30,486.533	144,473.844	-1,602.309
150	      G6	3	69,585.656	7,582.979	38,577.414	180,875.641	-1,689.456
151	      G7	3	110,632.367	12,291.861	40,065.965	175,349.359	-1,595.285
152	      G8	3	75,631.930	10,262.097	47,343.121	208,583.438	-1,396.304
153	      G9	3	124,619.820	13,834.795	30,714.668	123,074.219	-156.922
154	      G10	3	119,624.586	13,150.048	35,510.516	142,294.625	-1,760.229
155	      G11	3	118,479.336	12,441.220	31,633.809	122,793.203	-1,467.089
156	      G12	3	123,969.242	13,195.221	28,516.164	107,649.633	-1,660.705
157	      G13	3	137,358.844	13,751.099	60,633.270	238,631.312	-1,722.265
158	      G14	3	126,161.539	13,540.202	67,315.289	270,496.750	-1,154.045
159	      G15	3	136,178.188	13,793.247	60,098.352	241,659.625	-2,002.020
160	      G16	3	146,618.328	15,673.280	61,696.914	256,338.859	-1,216.448
161	      G17	3	89,470.328	10,519.932	75,444.891	330,449.938	-734.869
162	      G18	3	122,878.500	13,334.910	67,916.898	306,923.844	-1,635.759
163	      G19	3	140,777.375	16,425.830	58,125.770	267,679.000	-1,121.274
164	      G20	3	157,272.453	18,787.514	55,832.508	267,367.781	-604.871
165	      G21	3	154,207.203	19,150.031	50,252.754	253,013.891	-452.409
166	      G22	3	52,909.156	7,030.540	61,944.070	335,264.750	-432.005
167	      G23	3	88,505.438	6,483.540	2,907.557	3,130.553	5,691.691
168	      G24	3	90,962.953	6,212.122	2,821.440	3,123.901	3,259.412
169	      H1	3	52,331.184	7,168.644	54,183.551	335,635.875	-943.149
170	      H2	3	47,785.223	6,179.462	46,931.578	268,249.094	-1,737.022
171	      H3	3	55,229.301	7,192.328	56,144.785	298,422.969	-521.672
172	      H4	3	88,308.234	10,103.001	34,249.715	177,852.375	-1,585.819
173	      H5	3	111,263.898	14,817.404	39,290.945	188,320.016	-2,049.333
174	      H6	3	145,339.281	15,805.073	36,711.199	165,709.203	-1,815.124
175	      H7	3	91,920.531	9,719.279	47,817.539	216,017.062	-1,853.397
176	      H8	3	92,879.648	9,934.396	45,527.730	195,953.375	-1,311.280
177	      H9	3	130,481.805	13,713.280	36,622.176	148,874.094	-965.088
178	      H10	3	137,232.609	15,440.188	40,128.191	161,561.578	-665.156
179	      H11	3	142,252.766	14,840.060	38,341.648	150,487.766	-1,201.029
180	      H12	3	137,055.000	14,063.669	34,571.641	132,279.266	-965.275
181	      H13	3	44,233.184	5,301.986	84,115.539	337,671.938	-2,227.784
182	      H14	3	50,170.926	6,462.980	64,158.395	256,296.203	-2,135.061
183	      H15	3	77,856.633	9,641.354	56,713.180	223,639.078	-2,394.176
184	      H16	3	65,964.359	4,268.601	2,138.950	2,286.667	1,883.458
185	      H17	3	89,944.867	5,909.474	3,576.596	3,323.038	645.731
186	      H18	3	71,856.180	4,760.001	2,916.376	2,788.144	2,075.812
187	      H19	3	79,100.992	5,513.639	2,893.384	2,867.120	1,537.614
188	      H20	3	70,593.953	4,332.978	2,508.877	2,421.459	1,080.143
189	      H21	3	72,054.188	4,451.697	2,222.428	2,144.337	1,742.971
190	      H22	3	39,540.273	5,472.949	55,051.059	297,658.375	-1,197.156
191	      H23	3	91,830.586	7,652.916	2,915.769	4,439.774	9,204.794
192	      H24	3	108,435.109	7,997.541	3,397.043	3,872.308	7,441.882
193	      I1	3	45,806.477	6,222.250	52,697.539	331,180.562	-1,086.851
194	      I2	3	49,153.047	6,577.514	46,966.562	271,401.844	-1,455.709
195	      I3	3	44,288.688	5,998.880	43,122.180	227,836.562	-1,328.206
196	      I4	3	101,061.828	12,774.060	32,748.809	162,604.906	-1,832.360
197	      I5	3	104,550.555	12,552.833	37,256.094	177,955.141	-1,881.906
198	      I6	3	63,550.090	7,060.362	38,700.902	182,246.344	-1,639.297
199	      I7	3	98,417.211	11,488.562	36,712.297	158,895.484	-1,646.974
200	      I8	3	63,476.266	7,311.606	47,079.855	207,509.656	-1,031.740
201	      I9	3	111,780.406	13,240.478	34,825.508	139,993.156	-268.775
202	      I10	3	96,270.102	12,009.844	38,292.230	154,406.125	4,639.261
203	      I11	3	102,919.773	11,513.476	35,571.703	138,797.859	-1,424.539
204	      I12	3	106,187.359	12,188.701	33,587.336	129,870.336	-1,246.146
205	      I13	3	121,204.852	12,800.054	62,003.512	241,884.766	-2,525.007
206	      I14	3	103,621.719	11,446.683	67,076.961	268,507.625	-2,814.825
207	      I15	3	117,971.406	12,560.016	60,207.016	242,276.656	-1,974.588
208	      I16	3	128,448.219	14,136.624	63,678.098	263,151.188	-2,250.952
209	      I17	3	94,827.258	10,690.980	79,780.391	344,239.875	-1,549.792
210	      I18	3	105,366.633	12,605.267	67,337.570	301,729.625	-1,252.500
211	      I19	3	115,612.664	13,525.049	61,145.051	281,194.562	-1,623.567
212	      I20	3	134,582.656	16,546.756	54,437.195	257,781.125	-972.827
213	      I21	3	130,982.727	16,663.930	50,680.262	253,219.562	-913.366
214	      I22	3	45,958.516	6,093.217	61,693.930	333,003.906	-462.636
215	      I23	3	79,493.719	5,472.930	2,510.651	2,953.119	3,025.115
216	      I24	3	95,279.328	7,134.611	2,899.264	4,069.889	6,167.248
217	      J1	3	45,519.770	5,873.002	57,102.066	366,135.594	-654.481
218	      J2	3	50,731.934	6,891.434	48,060.633	276,471.938	-436.399
219	      J3	3	166,842.500	28,866.885	44,651.199	231,150.156	-1,154.347
220	      J4	3	52,783.273	6,113.511	54,790.738	297,663.156	-1,264.771
221	      J5	3	52,092.621	6,710.876	48,042.879	248,370.375	-1,411.798
222	      J6	3	59,751.641	7,420.425	38,890.656	181,560.375	-343.680
223	      J7	3	47,457.488	5,543.370	56,578.363	267,791.156	-859.700
224	      J8	3	53,651.074	6,583.718	56,707.820	257,749.969	360.932
225	      J9	3	61,709.898	7,559.070	42,780.805	184,343.531	-1,037.910
226	      J10	3	51,855.750	6,351.111	48,061.719	204,666.547	-956.828
227	      J11	3	84,580.961	11,059.424	45,598.930	184,344.969	-2,427.304
228	      J12	3	65,321.246	8,031.072	41,075.637	163,862.984	-1,507.300
229	      J13	3	54,721.961	6,584.592	83,521.219	341,372.062	-858.146
230	      J14	3	48,452.746	5,801.398	67,510.625	269,210.062	-2,754.208
231	      J15	3	57,471.895	6,608.374	56,247.602	222,464.734	-2,948.255
232	      J16	3	71,059.523	5,058.146	2,722.562	2,991.240	1,928.985
233	      J17	3	66,194.016	4,270.649	2,379.989	2,510.344	1,625.656
234	      J18	3	86,474.578	5,640.012	3,256.421	3,088.419	1,212.430
235	      J19	3	69,524.688	4,979.476	2,528.339	2,750.456	3,431.153
236	      J20	3	73,205.883	4,972.093	2,222.984	2,909.261	2,392.087
237	      J21	3	73,931.805	4,846.654	2,464.091	2,591.161	3,709.752
238	      J22	3	44,111.055	5,772.487	59,389.473	322,428.062	-1,017.552
239	      J23	3	78,988.930	5,245.250	2,352.821	2,754.002	1,884.929
240	      J24	3	112,419.289	7,943.589	3,510.586	4,539.898	6,431.710
241	      K1	3	55,423.125	7,392.232	49,060.582	312,828.344	-842.422
242	      K2	3	57,006.250	8,702.401	47,110.590	274,972.375	-796.478
243	      K3	3	50,264.605	7,139.694	48,691.629	268,557.719	-1,211.162
244	      K4	3	157,761.578	19,887.555	33,480.539	168,516.141	-1,527.335
245	      K5	3	118,920.023	13,864.006	30,594.014	146,631.781	-931.668
246	      K6	3	124,561.969	13,704.012	45,323.535	211,640.266	-1,412.643
247	      K7	3	144,446.938	17,429.295	41,739.992	186,378.094	-471.286
248	      K8	3	70,247.336	7,689.436	46,050.164	205,987.875	-1,389.718
249	      K9	3	130,465.531	18,465.074	32,717.947	131,691.562	-607.292
250	      K10	3	113,849.969	12,360.233	37,317.582	153,887.922	-1,098.041
251	      K11	3	128,480.195	14,383.103	35,498.535	142,193.656	-1,242.007
252	      K12	3	145,083.031	15,945.909	34,480.805	135,884.922	-849.853
253	      K13	3	108,501.508	12,043.254	60,495.859	244,843.594	-2,138.724
254	      K14	3	82,257.734	8,792.989	75,774.430	321,955.469	-1,545.893
255	      K15	3	112,799.617	12,287.415	59,680.941	245,409.906	-1,929.346
256	      K16	3	109,003.289	13,243.936	59,955.305	253,152.859	-1,070.507
257	      K17	3	113,830.086	13,672.427	67,609.859	296,191.219	-1,684.551
258	      K18	3	106,508.969	13,560.199	67,185.844	306,738.125	-1,563.080
259	      K19	3	126,484.117	14,875.491	66,115.656	310,455.781	-543.010
260	      K20	3	137,025.672	17,790.934	54,674.797	267,338.312	-825.510
261	      K21	3	113,833.469	15,279.721	50,206.992	258,342.156	-1,181.962
262	      K22	3	77,045.117	5,192.031	2,345.123	3,465.383	3,194.284
263	      K23	3	88,139.711	6,356.830	2,907.757	3,319.690	3,830.440
264	      K24	3	112,024.273	8,540.175	3,525.239	4,948.589	6,751.694
265	      L1	3	49,091.930	6,215.284	56,076.426	367,476.188	-486.811
266	      L2	3	46,481.793	5,949.630	45,986.020	274,760.469	-1,764.664
267	      L3	3	52,952.578	7,094.483	41,420.551	227,728.094	-1,222.432
268	      L4	3	73,197.070	9,074.993	44,060.527	240,102.812	-1,122.047
269	      L5	3	79,646.812	9,052.149	47,752.871	249,102.344	-1,379.518
270	      L6	3	93,947.180	11,051.526	36,289.234	170,646.141	-1,178.191
271	      L7	3	70,311.586	8,618.360	44,089.281	208,243.312	-891.480
272	      L8	3	68,312.734	8,750.062	50,987.559	236,860.828	-484.906
273	      L9	3	89,846.016	11,192.963	37,481.406	163,284.266	-1,218.741
274	      L10	3	74,021.258	9,210.446	42,451.305	182,855.953	-1,790.753
275	      L11	3	87,893.852	10,581.469	35,273.305	145,297.594	-1,735.526
276	      L12	3	92,200.070	10,863.229	36,163.031	145,661.969	-1,798.978
277	      L13	3	57,555.551	8,986.038	66,592.828	278,098.594	-1,421.042
278	      L14	3	42,514.992	5,634.097	66,291.336	274,567.594	-579.932
279	      L15	3	69,582.844	8,611.450	58,773.719	246,282.625	-1,461.223
280	      L16	3	64,242.250	4,642.664	2,410.797	2,177.583	3,455.378
281	      L17	3	82,388.555	6,362.475	3,149.083	3,414.399	5,989.042
282	      L18	3	73,543.531	5,843.083	2,801.891	2,787.725	5,281.072
283	      L19	3	74,233.594	6,277.202	2,512.805	3,557.101	8,724.612
284	      L20	3	80,511.031	5,613.215	2,426.299	2,957.495	3,911.030
285	      L21	3	74,675.023	4,924.920	2,472.966	2,372.593	2,827.269
286	      L22	3	72,354.148	4,596.903	2,483.548	2,689.938	1,565.377
287	      L23	3	82,898.523	5,585.485	2,727.579	3,471.833	3,723.166
288	      L24	3	101,502.680	7,313.718	3,346.229	4,215.365	6,418.830
289	      M1	3	51,411.277	6,815.199	53,036.566	358,764.000	-46.595
290	      M2	3	46,974.309	6,518.060	43,554.906	267,599.281	-754.505
291	      M3	3	52,693.906	7,636.183	41,778.762	237,114.078	-1,007.572
292	      M4	3	151,128.906	19,445.271	26,558.672	138,607.891	-1,139.705
293	      M5	3	159,346.688	20,157.420	31,258.258	157,731.859	-1,377.730
294	      M6	3	137,938.672	17,033.383	34,994.691	169,551.812	-652.833
295	      M7	3	164,100.641	19,518.814	34,704.098	159,712.844	-862.742
296	      M8	3	93,569.320	11,982.827	43,911.520	202,643.016	-601.365
297	      M9	3	152,812.672	17,773.842	30,215.314	131,087.203	-70.306
298	      M10	3	160,477.781	19,006.639	33,894.527	143,615.156	-601.153
299	      M11	3	139,877.547	16,072.096	34,560.371	145,242.594	-589.853
300	      M12	3	143,934.766	16,537.670	30,659.791	127,124.133	-1,215.694
301	      M13	3	126,935.141	14,409.439	60,543.246	254,437.875	-1,334.471
302	      M14	3	105,110.312	11,879.937	74,458.625	332,251.812	-938.672
303	      M15	3	128,094.156	14,795.571	59,371.438	256,965.328	-1,619.268
304	      M16	3	123,589.633	14,624.529	57,378.156	255,187.281	-947.832
305	      M17	3	136,781.062	16,567.514	59,218.922	270,190.031	-1,039.000
306	      M18	3	125,488.891	15,920.263	61,973.977	296,150.375	174.160
307	      M19	3	114,074.023	16,257.391	58,769.539	290,247.219	-510.296
308	      M20	3	133,281.375	17,572.135	52,060.223	267,572.469	-198.447
309	      M21	3	127,561.453	17,804.318	46,907.062	251,793.281	-544.434
310	      M22	3	82,893.969	5,858.939	2,777.188	2,875.705	3,767.423
311	      M23	3	89,226.375	6,510.976	2,992.454	3,809.401	6,685.754
312	      M24	3	103,232.945	7,433.994	3,145.108	3,639.067	6,927.008
313	      N1	3	45,592.633	5,769.580	50,667.527	347,722.500	-618.607
314	      N2	3	44,056.449	5,339.574	43,889.969	278,777.281	-1,058.931
315	      N3	3	48,277.648	6,609.724	39,326.125	227,552.312	-283.686
316	      N4	3	85,221.766	11,578.457	53,432.555	302,738.312	-437.177
317	      N5	3	73,678.633	9,203.102	60,879.691	333,414.062	-350.318
318	      N6	3	110,193.664	14,047.295	48,335.395	243,499.875	-811.608
319	      N7	3	108,503.016	14,524.807	63,450.672	311,636.844	-409.477
320	      N8	3	71,489.164	9,162.743	70,200.383	341,706.906	-82.360
321	      N9	3	106,631.672	14,536.967	57,663.262	265,733.219	-305.521
322	      N10	3	104,447.898	13,185.939	57,228.367	258,238.688	-547.856
323	      N11	3	123,316.086	15,010.937	48,739.398	212,138.734	195.426
324	      N12	3	121,156.898	14,950.073	49,487.547	214,315.078	-904.110
325	      N13	3	47,681.137	5,666.974	67,275.750	300,165.469	-767.703
326	      N14	3	79,068.453	14,532.579	57,575.316	245,988.953	726.933
327	      N15	3	44,493.906	5,795.803	53,419.312	236,530.297	-358.169
328	      N16	3	62,520.379	4,411.133	2,367.102	1,726.092	3,406.541
329	      N17	3	72,306.883	5,239.684	2,555.595	2,571.243	4,321.551
330	      N18	3	66,425.422	4,323.151	2,056.020	1,963.959	2,984.490
331	      N19	3	71,442.461	5,056.972	2,510.196	2,444.975	5,017.317
332	      N20	3	72,061.773	4,735.393	2,425.345	1,629.396	1,199.208
333	      N21	3	79,726.539	5,689.942	2,765.982	2,360.212	4,228.238
334	      N22	3	82,820.641	5,718.499	2,908.068	3,099.337	3,696.867
335	      N23	3	96,855.328	6,130.625	3,000.747	3,916.107	1,551.179
336	      N24	3	94,184.766	7,514.035	3,166.621	4,234.138	6,969.099
337	      O1	3	73,969.039	9,684.260	46,415.832	327,442.719	-1,020.228
338	      O2	3	68,608.047	8,334.061	41,507.746	274,181.062	-2,595.707
339	      O3	3	62,768.355	8,407.393	42,388.828	261,080.641	-313.408
340	      O4	3	82,732.750	10,717.069	23,974.689	133,517.031	-1,834.826
341	      O5	3	88,324.508	11,620.672	29,211.936	157,467.969	-803.564
342	      O6	3	311,166.656	23,278.414	38,301.504	165,449.828	-577.034
343	      O7	3	96,205.094	12,340.156	31,898.600	157,435.766	-999.746
344	      O8	3	58,620.277	6,978.144	36,893.910	182,828.328	-1,341.073
345	      O9	3	86,378.086	10,617.563	26,974.371	125,089.102	-1,772.416
346	      O10	3	93,777.875	11,910.672	32,207.996	146,548.125	-1,074.158
347	      O11	3	84,734.672	10,169.384	31,921.367	143,467.172	-1,209.781
348	      O12	3	109,441.578	11,573.200	28,780.787	124,493.523	-871.452
349	      O13	3	126,196.281	14,935.851	54,664.969	250,235.562	487.139
350	      O14	3	101,422.789	11,754.084	76,073.602	365,127.438	-751.858
351	      O15	3	118,954.484	14,479.106	53,240.035	247,638.859	-1,048.565
352	      O16	3	119,881.031	15,008.735	52,189.996	248,875.047	-975.695
353	      O17	3	123,261.758	16,622.898	53,163.996	261,362.125	-1,438.545
354	      O18	3	245,054.656	21,226.230	62,620.656	312,144.719	-511.376
355	      O19	3	107,356.789	14,210.775	56,084.953	303,659.406	-914.701
356	      O20	3	129,023.461	18,071.191	49,939.160	275,768.844	-428.481
357	      O21	3	170,553.516	18,622.566	45,234.020	257,072.328	-1,008.155
358	      O22	3	89,014.883	6,160.107	2,745.830	2,846.222	4,229.031
359	      O23	3	87,403.617	6,109.948	3,261.617	3,534.433	2,597.517
360	      O24	3	90,602.031	5,663.293	2,638.875	3,061.422	3,239.228
361	      P1	3	55,387.820	6,618.665	49,260.359	360,998.500	-2,083.915
362	      P2	3	44,953.758	5,611.311	42,266.848	293,430.219	-1,592.066
363	      P3	3	50,889.516	6,714.500	38,838.785	246,763.625	-1,492.747
364	      P4	3	145,559.906	17,681.480	49,142.320	298,354.656	-928.466
365	      P5	3	83,610.023	11,188.460	52,400.082	311,726.719	-1,101.048
366	      P6	3	415,270.656	31,108.506	47,769.359	223,279.062	-44.660
367	      P7	3	144,598.828	17,892.650	48,834.801	258,835.391	-1,269.791
368	      P8	3	87,872.750	11,856.658	70,767.977	375,465.781	-1,544.524
369	      P9	3	110,506.219	14,559.246	53,242.676	268,172.938	-1,662.345
370	      P10	3	147,276.828	19,792.268	56,472.707	275,787.219	-2,010.968
371	      P11	3	151,146.625	18,759.719	47,340.555	223,820.031	-634.093
372	      P12	3	157,647.500	18,038.984	48,681.047	230,014.859	-2,029.161
373	      P13	3	52,197.848	6,203.081	62,545.188	304,102.719	-2,792.177
374	      P14	3	49,545.738	6,428.181	56,167.719	270,612.438	-2,749.296
375	      P15	3	42,671.918	5,567.466	47,122.871	226,691.109	-3,401.201
376	      P16	3	73,282.742	5,729.326	2,403.587	3,699.927	5,556.143
377	      P17	3	83,448.797	6,733.730	3,154.152	3,874.170	6,881.548
378	      P18	3	92,093.594	7,277.902	2,696.911	3,492.636	7,584.774
379	      P19	3	83,773.656	6,670.665	2,842.357	3,199.735	6,919.927
380	      P20	3	97,796.875	7,470.229	3,284.361	4,096.505	7,871.897
381	      P21	3	104,513.367	8,319.351	3,634.631	4,068.165	8,139.616
382	      P22	3	97,353.047	7,485.148	2,851.648	3,658.348	8,716.117
383	      P23	3	106,067.562	7,376.630	3,081.836	3,852.243	3,378.311
384	      P24	3	95,151.414	6,691.300	3,009.758	4,304.340	3,797.018
1	      A1	4	46,925.852	6,838.528	40,044.473	292,145.312	-3,057.130
2	      A2	4	42,304.344	5,313.462	39,865.516	270,565.375	-3,223.190
3	      A3	4	58,675.562	7,628.861	42,791.734	272,221.500	-2,666.559
4	      A4	4	97,546.852	13,078.351	23,149.896	134,371.547	-2,622.866
5	      A5	4	97,257.562	12,691.518	22,864.697	126,481.445	-2,315.362
6	      A6	4	80,633.500	10,135.045	28,683.992	159,043.625	-2,454.201
7	      A7	4	371,084.562	27,147.332	34,611.371	136,471.000	-549.257
8	      A8	4	73,719.852	8,273.840	30,857.594	157,003.953	-4,547.894
9	      A9	4	152,873.172	15,135.227	27,900.678	127,459.406	-2,850.387
10	      A10	4	124,131.234	15,160.727	27,756.123	128,031.070	-3,046.307
11	      A11	4	115,740.797	13,170.511	26,498.375	119,308.891	-4,024.440
12	      A12	4	124,175.125	13,432.650	25,833.479	117,139.586	-4,814.667
13	      A13	4	118,791.781	13,773.242	53,371.266	257,335.484	-4,624.451
14	      A14	4	83,011.500	9,767.982	52,246.184	253,876.266	-2,934.387
15	      A15	4	89,194.727	11,007.290	50,746.805	248,317.625	-2,839.376
16	      A16	4	112,810.789	14,675.271	49,536.723	245,774.125	-3,642.452
17	      A17	4	142,029.688	16,848.113	56,955.348	294,421.094	-3,162.636
18	      A18	4	95,030.867	12,813.293	51,746.121	277,161.094	-3,130.795
19	      A19	4	234,888.766	19,080.119	48,607.082	251,095.953	-1,992.852
20	      A20	4	97,581.406	13,942.020	44,622.879	252,736.953	-2,761.615
21	      A21	4	118,578.688	16,132.606	44,156.324	262,819.156	-2,138.019
22	      A22	4	84,112.898	4,713.839	2,499.174	2,436.753	-1,081.027
23	      A23	4	83,897.922	3,930.814	2,479.409	2,442.850	-3,453.000
24	      A24	4	82,584.242	3,628.414	2,158.520	1,982.268	-2,734.758
25	      B1	4	40,000.883	5,002.748	46,882.402	333,200.125	-1,445.704
26	      B2	4	41,130.188	5,800.903	42,657.359	277,032.406	-3,348.307
27	      B3	4	57,102.332	8,275.059	38,808.199	229,994.000	-1,097.445
28	      B4	4	116,276.109	14,417.953	27,079.031	153,423.125	-1,790.653
29	      B5	4	111,304.273	14,832.530	24,607.193	133,171.891	-1,625.130
30	      B6	4	125,556.664	15,664.813	24,672.250	124,803.539	-920.934
31	      B7	4	80,269.430	9,682.810	34,147.453	173,261.906	-880.068
32	      B8	4	101,116.852	11,846.906	32,838.816	158,744.531	-490.372
33	      B9	4	130,629.195	15,027.818	28,220.537	130,045.539	-958.761
34	      B10	4	118,062.695	13,660.791	31,378.537	143,301.094	-1,683.699
35	      B11	4	126,762.203	14,480.128	29,126.926	128,404.500	-758.032
36	      B12	4	128,439.703	14,420.579	27,592.129	120,072.930	-274.157
37	      B13	4	47,877.312	5,552.008	66,409.773	308,513.406	-531.185
38	      B14	4	76,570.484	8,956.162	54,969.312	251,199.109	-976.698
39	      B15	4	50,429.875	6,763.801	47,968.703	220,506.281	-978.791
40	      B16	4	61,481.254	4,586.884	2,172.631	1,929.587	3,360.117
41	      B17	4	73,610.383	4,874.149	2,451.447	2,127.949	1,196.579
42	      B18	4	64,610.816	4,212.093	2,498.924	1,679.454	1,735.418
43	      B19	4	66,754.578	4,347.212	2,231.209	2,031.223	956.753
44	      B20	4	66,958.898	3,891.004	2,253.845	2,256.897	1,501.961
45	      B21	4	70,435.539	4,261.679	2,336.965	1,759.906	309.919
46	      B22	4	37,594.254	3,774.855	48,487.609	296,769.094	-1,894.626
47	      B23	4	73,141.305	3,927.134	2,245.656	2,217.241	723.586
48	      B24	4	80,343.164	4,169.714	2,216.871	2,682.711	262.513
49	      C1	4	49,951.473	7,395.242	47,440.691	319,133.500	-335.329
50	      C2	4	50,432.734	7,329.124	42,542.961	264,061.688	-1,373.705
51	      C3	4	50,365.828	6,582.521	42,929.461	252,236.719	-533.273
52	      C4	4	107,993.234	13,723.197	25,304.723	136,585.328	-890.796
53	      C5	4	114,304.445	14,098.286	25,234.674	129,149.477	-1,123.682
54	      C6	4	63,052.035	7,289.312	34,539.527	178,095.328	-1,095.768
55	      C7	4	120,308.586	15,695.699	32,652.498	153,764.156	-742.786
56	      C8	4	72,977.531	8,368.167	33,344.215	156,675.391	-860.419
57	      C9	4	136,437.469	15,051.086	26,105.660	115,875.227	-726.061
58	      C10	4	131,560.844	15,253.290	29,210.643	126,303.930	-1,109.094
59	      C11	4	138,903.781	15,598.878	28,189.857	117,153.219	-622.446
60	      C12	4	136,085.984	15,210.817	26,744.684	111,337.672	-937.085
61	      C13	4	130,719.836	14,772.604	55,524.066	242,489.531	-1,011.585
62	      C14	4	128,062.172	14,855.696	58,133.012	258,080.562	-1,038.793
63	      C15	4	126,387.680	14,293.427	53,577.449	241,849.688	-389.434
64	      C16	4	134,766.406	16,193.248	54,516.289	248,379.219	-1,058.874
65	      C17	4	95,353.930	12,038.496	65,228.887	311,887.844	-885.865
66	      C18	4	118,998.547	14,791.315	54,154.043	265,021.812	-582.601
67	      C19	4	132,171.891	16,884.896	50,034.805	252,992.328	-899.175
68	      C20	4	129,185.688	19,312.807	46,706.027	242,874.688	-1,456.377
69	      C21	4	127,705.766	17,443.408	43,856.578	240,872.734	-938.320
70	      C22	4	40,732.398	3,967.959	54,857.910	321,109.281	-1,217.738
71	      C23	4	83,557.539	4,929.478	2,649.623	2,586.590	1,080.441
72	      C24	4	82,805.281	4,623.343	2,344.506	3,193.604	2,451.145
73	      D1	4	48,024.242	6,315.240	55,120.582	373,057.812	-1,160.849
74	      D2	4	48,114.082	6,878.756	44,686.223	275,447.312	-2,065.626
75	      D3	4	56,510.391	7,723.391	37,942.543	212,935.250	-1,242.719
76	      D4	4	101,949.922	12,767.715	30,868.400	168,549.984	-981.050
77	      D5	4	113,983.617	14,266.258	28,832.918	147,158.766	-687.262
78	      D6	4	131,926.656	15,574.254	28,613.270	136,563.391	-382.971
79	      D7	4	71,419.547	8,231.646	44,225.855	216,555.797	-1,146.316
80	      D8	4	86,940.086	10,027.417	41,111.363	191,279.062	-276.405
81	      D9	4	143,208.062	15,828.710	30,857.537	133,069.062	-414.054
82	      D10	4	120,014.211	13,886.714	38,632.375	167,677.500	-1,117.373
83	      D11	4	134,764.141	14,811.066	32,967.156	139,556.141	-1,485.096
84	      D12	4	158,552.578	16,391.451	32,954.234	136,675.781	-791.530
85	      D13	4	46,101.266	5,261.771	84,410.688	364,569.562	-373.666
86	      D14	4	52,120.750	7,187.874	60,494.035	257,312.719	-1,387.291
87	      D15	4	55,181.289	7,276.202	48,760.816	204,983.719	-1,119.780
88	      D16	4	61,686.797	3,967.718	2,247.906	1,472.469	2,491.838
89	      D17	4	72,876.336	4,642.902	2,704.201	2,163.589	1,901.799
90	      D18	4	67,063.203	4,811.013	2,634.219	2,034.213	2,450.476
91	      D19	4	64,028.676	4,045.455	2,213.107	2,094.736	2,250.613
92	      D20	4	63,946.539	4,264.708	2,273.828	1,462.131	1,280.857
93	      D21	4	76,015.875	4,533.287	2,433.485	1,815.823	593.259
94	      D22	4	37,704.672	3,841.607	49,555.734	283,936.094	-1,073.904
95	      D23	4	79,244.328	5,084.197	2,560.416	2,760.366	2,827.046
96	      D24	4	84,276.570	4,779.815	2,261.161	2,723.717	1,409.527
97	      E1	4	102,908.875	15,052.812	49,112.223	311,469.094	329.561
98	      E2	4	59,956.539	9,227.825	47,292.035	279,779.281	19.593
99	      E3	4	55,478.812	7,983.667	45,156.043	251,449.281	-884.105
100	      E4	4	156,362.484	20,517.477	25,604.168	132,236.531	-504.263
101	      E5	4	157,727.562	19,417.842	27,599.543	134,359.562	-499.702
102	      E6	4	121,101.695	14,533.442	34,177.680	161,853.125	-762.307
103	      E7	4	142,134.359	16,914.355	31,469.959	140,945.188	-775.943
104	      E8	4	96,552.422	11,085.128	37,632.723	167,780.484	-668.981
105	      E9	4	176,684.938	20,347.092	31,167.330	128,633.500	-236.863
106	      E10	4	149,448.953	17,094.102	31,212.838	128,668.250	-1,750.347
107	      E11	4	168,743.500	18,542.053	31,915.684	127,240.148	-1,138.560
108	      E12	4	167,756.516	18,303.920	30,875.154	121,762.602	-906.345
109	      E13	4	122,447.281	13,458.629	57,804.141	237,144.734	-1,030.466
110	      E14	4	106,622.203	11,970.653	66,309.688	276,325.000	-2,237.380
111	      E15	4	126,913.352	14,444.883	57,931.543	241,489.031	-1,193.801
112	      E16	4	122,444.133	13,798.055	61,011.484	259,600.484	-1,606.081
113	      E17	4	78,842.523	9,119.118	75,760.570	344,949.969	-1,430.054
114	      E18	4	108,237.461	12,550.395	61,853.926	286,449.312	-1,189.541
115	      E19	4	128,414.742	15,644.377	54,536.168	258,882.859	-651.119
116	      E20	4	138,450.156	16,871.053	50,442.172	250,299.719	-1,527.537
117	      E21	4	136,654.469	17,535.414	46,124.266	238,834.391	-614.883
118	      E22	4	42,047.613	5,110.856	51,083.461	287,304.406	-1,279.221
119	      E23	4	91,334.516	6,656.808	2,947.169	3,606.213	4,337.827
120	      E24	4	94,517.523	6,263.861	3,074.264	3,951.013	4,640.785
121	      F1	4	56,108.129	7,247.215	57,257.043	368,300.562	-51.154
122	      F2	4	57,474.910	6,894.584	52,487.371	304,677.781	652.690
123	      F3	4	54,272.965	7,053.390	40,741.145	221,746.641	-229.298
124	      F4	4	72,225.844	8,410.072	44,560.359	241,222.031	-1,604.527
125	      F5	4	89,096.539	10,537.360	40,711.305	205,889.609	-895.792
126	      F6	4	154,843.578	16,523.096	38,887.621	181,119.062	-1,348.098
127	      F7	4	55,537.164	6,320.987	54,639.969	261,580.297	-1,292.442
128	      F8	4	68,359.539	7,454.364	48,053.047	219,312.406	-1,910.955
129	      F9	4	101,151.734	11,260.099	39,319.246	166,450.453	-102.672
130	      F10	4	99,123.828	10,438.907	47,219.293	202,465.141	-998.138
131	      F11	4	111,739.344	11,410.937	43,158.879	174,719.141	-2,001.731
132	      F12	4	97,410.984	10,379.493	37,813.668	154,788.375	-2,173.109
133	      F13	4	46,212.430	5,460.560	79,707.352	327,261.781	-1,659.604
134	      F14	4	51,451.988	5,975.840	64,998.109	262,321.125	-2,197.618
135	      F15	4	69,133.586	7,942.329	56,298.977	222,720.875	-870.776
136	      F16	4	62,242.660	4,532.045	2,413.803	2,423.260	2,783.518
137	      F17	4	67,411.102	4,359.628	2,496.934	2,665.912	1,524.342
138	      F18	4	70,383.867	4,475.246	2,404.860	2,409.004	1,467.591
139	      F19	4	99,676.070	6,881.411	4,113.845	3,755.890	2,939.065
140	      F20	4	75,992.398	4,830.777	1,372.624	2,344.435	3,194.772
141	      F21	4	77,237.344	5,179.761	2,504.290	2,512.274	1,856.362
142	      F22	4	48,498.215	6,836.782	54,014.316	293,735.500	-211.058
143	      F23	4	96,853.430	6,549.016	2,888.542	3,800.067	4,729.304
144	      F24	4	92,406.141	5,608.997	3,148.933	4,088.736	3,889.344
145	      G1	4	47,365.129	6,452.407	57,024.516	358,477.031	-567.472
146	      G2	4	52,426.074	7,977.671	47,327.180	272,081.938	-294.840
147	      G3	4	54,191.035	7,562.296	53,893.004	286,914.312	-1,222.931
148	      G4	4	108,217.492	12,645.543	27,762.535	137,315.188	-573.196
149	      G5	4	99,726.508	11,100.925	30,249.691	143,559.203	-1,267.234
150	      G6	4	70,919.203	7,536.926	38,302.738	179,184.016	-1,766.603
151	      G7	4	111,591.859	12,126.021	39,719.277	174,663.906	-1,676.776
152	      G8	4	75,267.930	10,079.648	47,403.559	207,914.000	-1,511.292
153	      G9	4	126,754.930	14,038.360	30,709.643	123,078.422	-303.660
154	      G10	4	119,976.523	13,246.299	35,658.539	141,809.844	-1,901.709
155	      G11	4	120,344.789	12,687.459	31,731.723	122,715.391	-1,315.481
156	      G12	4	125,907.359	13,242.743	28,586.354	107,306.117	-1,422.228
157	      G13	4	139,175.562	13,888.257	60,185.582	237,448.094	-2,040.745
158	      G14	4	127,240.914	13,211.806	66,771.727	268,258.531	-1,844.800
159	      G15	4	138,194.719	13,703.003	59,994.770	240,827.188	-1,764.816
160	      G16	4	147,882.422	15,500.106	61,640.059	255,351.297	-1,544.164
161	      G17	4	91,109.617	10,213.472	74,553.047	324,908.406	-776.321
162	      G18	4	124,076.492	13,745.874	68,082.773	305,803.469	-1,799.096
163	      G19	4	141,044.266	16,611.193	57,507.699	264,847.000	-1,205.188
164	      G20	4	158,572.000	19,069.920	55,140.461	264,652.156	-655.211
165	      G21	4	155,442.859	19,186.818	49,807.094	252,554.844	-503.507
166	      G22	4	52,673.023	6,874.024	60,602.520	326,125.656	-464.771
167	      G23	4	87,772.383	6,351.165	2,919.813	3,080.133	5,380.166
168	      G24	4	90,781.859	6,210.135	3,007.340	3,336.660	3,006.843
169	      H1	4	52,163.969	7,102.900	53,011.371	329,657.500	-1,123.086
170	      H2	4	46,328.652	6,079.841	46,238.059	265,426.938	-1,557.080
171	      H3	4	54,053.691	7,458.406	55,651.246	298,268.438	-1,242.212
172	      H4	4	88,308.688	10,489.369	34,071.141	176,759.922	-1,729.057
173	      H5	4	113,217.789	14,439.801	38,935.812	187,110.250	-1,907.189
174	      H6	4	147,782.281	16,168.001	36,737.359	165,010.328	-2,191.975
175	      H7	4	93,148.438	9,891.290	47,336.891	213,553.672	-1,853.106
176	      H8	4	94,654.727	10,149.334	44,887.207	193,771.562	-1,110.335
177	      H9	4	130,844.227	14,008.354	36,265.512	148,104.422	-1,280.482
178	      H10	4	140,323.938	15,853.958	39,776.535	160,316.484	-1,155.215
179	      H11	4	142,403.969	14,939.493	37,817.973	148,702.719	-1,495.208
180	      H12	4	138,411.281	14,137.874	34,141.430	131,423.438	-646.112
181	      H13	4	43,973.242	5,416.354	83,221.695	337,225.812	-2,157.724
182	      H14	4	49,866.742	6,621.540	64,088.453	255,400.625	-2,460.261
183	      H15	4	77,924.984	9,795.485	56,397.938	222,886.578	-2,292.315
184	      H16	4	64,425.379	4,329.664	2,084.990	2,119.401	1,533.142
185	      H17	4	88,054.883	5,331.552	3,449.394	3,205.105	977.992
186	      H18	4	70,879.094	4,904.594	2,954.739	2,843.535	2,242.123
187	      H19	4	78,218.953	5,244.124	2,887.559	3,180.933	1,346.097
188	      H20	4	70,219.297	4,625.354	2,382.722	2,291.962	910.076
189	      H21	4	72,995.180	4,629.227	2,216.824	1,966.591	1,271.811
190	      H22	4	41,277.262	5,880.063	53,802.789	291,229.688	-1,423.682
191	      H23	4	93,565.312	7,331.415	2,982.324	4,526.069	10,159.609
192	      H24	4	110,696.125	8,131.044	3,252.337	4,211.977	7,335.393
193	      I1	4	45,833.090	6,347.218	52,218.156	328,908.688	-1,710.874
194	      I2	4	48,591.215	6,758.499	46,440.680	268,418.906	-1,263.508
195	      I3	4	43,492.434	5,954.494	43,156.809	227,741.703	-1,418.534
196	      I4	4	102,243.367	12,835.354	32,140.338	160,561.359	-2,180.741
197	      I5	4	103,520.562	12,702.306	37,002.027	176,466.562	-1,503.688
198	      I6	4	63,209.867	7,222.752	38,306.695	179,068.734	-1,885.511
199	      I7	4	99,209.016	11,510.034	36,438.828	158,263.016	-1,270.260
200	      I8	4	64,933.156	7,291.338	46,202.934	204,158.938	-1,401.466
201	      I9	4	112,230.750	13,467.564	34,689.926	139,618.906	-646.532
202	      I10	4	96,113.828	11,570.222	38,013.977	152,659.922	3,527.057
203	      I11	4	102,194.945	11,707.652	35,372.777	137,918.969	-1,464.969
204	      I12	4	105,730.812	12,371.501	33,376.352	128,975.570	-1,590.561
205	      I13	4	123,041.430	12,995.264	61,368.734	240,695.000	-2,681.632
206	      I14	4	104,073.828	11,782.617	66,481.695	266,486.844	-2,402.250
207	      I15	4	118,903.086	12,616.938	60,086.137	240,041.797	-2,314.996
208	      I16	4	128,895.602	14,036.997	63,689.730	261,556.953	-2,338.691
209	      I17	4	95,625.820	10,775.507	78,155.969	337,278.688	-2,165.306
210	      I18	4	107,617.398	12,557.842	66,995.531	299,122.125	-1,109.997
211	      I19	4	115,775.719	14,246.246	60,394.648	278,054.719	-1,860.278
212	      I20	4	135,993.766	16,527.812	53,699.023	255,490.891	-1,456.970
213	      I21	4	132,162.000	16,747.996	50,212.301	251,074.500	-1,504.267
214	      I22	4	45,431.977	6,540.149	59,780.609	321,554.312	-865.962
215	      I23	4	79,718.992	5,744.302	2,511.403	2,761.552	3,306.253
216	      I24	4	95,543.258	7,320.346	2,970.246	3,938.696	5,932.867
217	      J1	4	45,855.207	6,204.989	56,839.680	364,138.344	-1,051.382
218	      J2	4	50,937.168	7,024.016	47,781.438	275,710.844	-789.813
219	      J3	4	166,025.812	29,249.932	44,583.320	230,532.266	-1,345.002
220	      J4	4	52,507.340	6,001.525	54,483.875	294,212.219	-1,556.451
221	      J5	4	50,923.895	6,541.704	47,379.148	243,347.438	-1,413.912
222	      J6	4	59,668.395	7,603.731	38,686.957	180,677.250	-292.113
223	      J7	4	48,239.461	5,341.313	56,007.426	264,659.656	-1,160.084
224	      J8	4	54,446.602	6,619.054	55,992.359	254,365.141	439.255
225	      J9	4	60,993.332	7,828.773	42,900.629	183,824.406	-610.215
226	      J10	4	51,796.219	6,438.608	47,564.602	202,708.672	-1,047.337
227	      J11	4	84,753.852	10,959.291	45,653.145	182,992.047	-2,536.336
228	      J12	4	66,062.695	8,205.878	40,859.824	162,884.094	-1,575.321
229	      J13	4	54,569.703	6,778.078	82,662.500	336,122.812	-786.121
230	      J14	4	47,981.406	5,816.700	67,372.445	268,712.344	-2,733.643
231	      J15	4	58,596.062	6,824.858	56,003.199	221,722.297	-3,172.231
232	      J16	4	71,092.539	4,809.892	2,743.872	3,005.187	2,593.582
233	      J17	4	65,249.297	4,527.970	2,404.552	2,171.180	1,818.233
234	      J18	4	85,912.891	5,713.883	3,502.545	3,085.850	1,261.327
235	      J19	4	69,358.617	5,138.851	2,291.694	2,323.758	2,908.985
236	      J20	4	73,773.164	4,901.921	2,326.012	2,514.323	2,316.251
237	      J21	4	74,644.828	5,258.514	2,469.990	2,498.032	3,394.323
238	      J22	4	44,075.609	5,792.774	57,225.746	309,687.750	-1,346.383
239	      J23	4	79,548.797	5,738.031	2,751.679	2,625.231	2,103.399
240	      J24	4	112,637.992	8,463.952	3,487.899	4,354.828	6,635.585
241	      K1	4	54,714.984	7,336.884	48,529.059	309,609.125	-826.797
242	      K2	4	57,276.695	8,358.176	46,824.512	274,534.469	-571.058
243	      K3	4	50,630.363	7,229.956	48,743.074	268,214.594	-1,141.701
244	      K4	4	158,490.875	19,550.350	33,443.273	168,088.203	-1,296.156
245	      K5	4	117,872.344	13,874.090	30,052.859	145,014.266	-579.165
246	      K6	4	124,999.664	13,558.401	44,898.199	208,816.438	-1,137.854
247	      K7	4	147,265.016	17,211.125	41,920.773	185,542.562	-619.262
248	      K8	4	71,101.547	7,646.344	46,002.223	205,075.859	-1,209.374
249	      K9	4	131,272.469	18,758.158	32,647.689	130,954.305	-607.357
250	      K10	4	113,144.727	12,628.113	37,205.766	153,448.578	-1,001.636
251	      K11	4	130,479.102	14,337.835	35,760.082	142,308.516	-1,066.318
252	      K12	4	147,251.984	16,027.165	34,387.141	135,211.891	-432.693
253	      K13	4	110,075.250	12,073.536	60,159.859	244,065.016	-2,177.278
254	      K14	4	83,679.977	8,887.152	75,815.250	321,676.062	-1,469.024
255	      K15	4	113,798.391	12,358.100	59,574.855	245,090.797	-1,662.854
256	      K16	4	109,717.039	13,155.316	59,799.105	251,861.875	-925.864
257	      K17	4	114,865.875	13,562.332	66,920.156	292,760.594	-1,500.790
258	      K18	4	107,814.992	13,447.097	67,260.492	306,075.875	-1,548.934
259	      K19	4	126,788.227	15,063.886	65,405.648	306,848.688	-742.187
260	      K20	4	138,778.469	17,740.137	54,284.512	265,657.469	-31.230
261	      K21	4	114,367.391	15,086.800	49,833.645	256,486.703	-762.447
262	      K22	4	76,037.586	5,430.499	2,374.569	3,620.411	3,783.094
263	      K23	4	87,363.531	6,100.837	2,769.118	3,588.290	4,307.113
264	      K24	4	109,775.859	8,159.561	3,591.468	4,736.235	7,152.940
265	      L1	4	51,984.211	6,455.845	55,489.270	361,860.906	-671.831
266	      L2	4	46,558.797	5,943.579	45,147.629	270,948.406	-1,767.605
267	      L3	4	52,355.059	7,070.250	41,195.863	225,840.094	-1,758.450
268	      L4	4	73,672.562	8,979.689	43,894.781	237,843.359	-546.786
269	      L5	4	78,091.164	9,149.391	47,587.086	246,759.234	-1,714.511
270	      L6	4	94,323.742	11,114.561	35,985.684	169,723.844	-848.301
271	      L7	4	69,236.406	8,800.836	43,864.672	207,310.688	-622.937
272	      L8	4	69,224.086	8,654.209	50,514.301	235,551.141	228.639
273	      L9	4	90,196.789	11,073.856	37,756.117	163,518.812	-1,035.400
274	      L10	4	74,019.023	9,063.099	42,507.910	182,217.750	-1,840.681
275	      L11	4	89,050.516	10,793.314	35,267.703	145,339.672	-1,577.782
276	      L12	4	93,589.883	11,010.194	35,965.762	145,077.500	-1,673.148
277	      L13	4	56,315.246	8,522.962	66,527.055	277,492.531	-1,165.152
278	      L14	4	42,735.680	5,883.584	65,892.703	272,867.781	-643.486
279	      L15	4	69,741.438	8,643.680	58,835.652	245,908.156	-1,955.087
280	      L16	4	63,922.258	4,532.502	2,520.701	2,363.488	3,115.425
281	      L17	4	80,616.812	6,205.113	3,136.443	3,442.549	6,105.721
282	      L18	4	73,914.766	6,343.471	2,446.070	3,225.314	5,854.385
283	      L19	4	72,553.766	5,870.262	3,007.724	2,847.333	6,748.229
284	      L20	4	81,139.062	5,966.784	2,535.616	3,119.862	4,527.417
285	      L21	4	75,188.789	5,188.684	2,695.354	2,599.833	3,249.322
286	      L22	4	73,205.203	5,026.396	2,449.500	2,904.757	2,163.603
287	      L23	4	84,141.961	6,055.806	2,404.695	3,616.920	3,081.154
288	      L24	4	103,425.180	7,790.522	3,272.466	4,210.093	6,397.475
289	      M1	4	52,364.469	7,032.265	52,657.594	354,105.656	-63.361
290	      M2	4	46,359.215	6,589.646	42,876.906	264,034.312	-968.035
291	      M3	4	51,962.254	7,519.200	41,469.234	235,204.500	-1,090.174
292	      M4	4	151,712.359	19,276.312	26,182.395	137,112.141	-1,170.789
293	      M5	4	161,365.453	19,794.332	30,850.945	155,470.125	-1,233.820
294	      M6	4	139,008.297	16,897.400	34,515.402	168,136.969	-809.042
295	      M7	4	164,413.828	19,630.371	34,382.984	158,798.141	-1,405.849
296	      M8	4	94,905.023	11,769.543	43,794.816	202,275.453	-609.843
297	      M9	4	155,597.094	17,665.891	30,303.273	130,828.594	-224.077
298	      M10	4	161,251.531	18,862.246	33,554.445	143,263.000	-508.897
299	      M11	4	141,281.188	16,461.131	34,310.707	144,750.500	-518.266
300	      M12	4	144,879.500	16,294.496	30,358.021	126,344.734	-480.459
301	      M13	4	124,803.852	14,143.183	59,199.000	252,038.078	-1,064.764
302	      M14	4	106,674.961	11,843.961	74,065.500	331,658.375	-954.291
303	      M15	4	127,914.836	14,914.332	59,011.996	256,236.406	-1,289.349
304	      M16	4	125,038.141	14,664.530	56,895.090	253,138.844	-936.972
305	      M17	4	137,891.734	16,617.453	58,912.426	269,304.062	-1,099.576
306	      M18	4	126,320.742	16,179.242	61,775.625	295,250.500	69.136
307	      M19	4	114,211.391	16,626.795	58,114.027	287,201.875	-706.527
308	      M20	4	132,109.984	17,697.336	51,821.105	265,528.469	-203.459
309	      M21	4	128,103.844	18,001.871	46,835.555	249,507.078	-571.539
310	      M22	4	82,601.383	5,920.841	2,671.503	3,125.453	3,875.854
311	      M23	4	88,977.680	6,457.893	2,908.112	3,815.028	6,679.937
312	      M24	4	102,584.289	7,598.879	3,138.595	3,779.604	7,238.934
313	      N1	4	44,549.934	5,865.678	50,001.145	343,026.438	-7.321
314	      N2	4	44,154.121	5,517.546	43,364.211	275,923.000	-928.959
315	      N3	4	47,891.781	6,476.937	39,083.531	225,055.906	-542.650
316	      N4	4	84,880.648	11,371.073	52,687.277	300,440.750	212.175
317	      N5	4	74,585.305	9,243.945	59,761.500	328,458.781	-545.087
318	      N6	4	110,818.352	14,224.927	48,223.500	242,187.797	-451.857
319	      N7	4	111,052.750	14,427.908	63,081.078	309,024.906	-403.398
320	      N8	4	71,489.234	8,948.646	69,533.773	338,337.438	417.209
321	      N9	4	107,204.070	14,601.218	57,007.508	263,078.219	-386.377
322	      N10	4	106,228.742	13,302.931	56,823.227	256,308.875	-72.373
323	      N11	4	123,818.828	15,172.498	48,570.676	210,985.172	87.902
324	      N12	4	122,179.648	14,877.288	49,529.172	213,487.016	-1,015.814
325	      N13	4	47,542.258	5,707.629	66,751.195	297,861.875	-355.431
326	      N14	4	79,583.594	14,986.050	57,007.574	244,039.297	1,053.935
327	      N15	4	44,765.461	5,879.500	52,924.652	235,941.500	-427.595
328	      N16	4	62,364.562	4,608.925	2,101.917	1,927.252	3,605.237
329	      N17	4	71,944.562	5,329.708	2,700.060	2,662.738	5,326.036
330	      N18	4	66,414.133	4,469.839	2,311.458	1,937.600	3,311.141
331	      N19	4	72,588.562	4,892.922	2,341.106	2,523.270	5,342.409
332	      N20	4	73,349.367	4,741.287	2,544.769	1,602.891	1,769.548
333	      N21	4	78,716.055	5,368.666	2,717.521	2,544.332	4,728.413
334	      N22	4	84,310.141	5,580.613	3,045.485	2,775.602	3,749.865
335	      N23	4	95,720.383	5,751.692	2,984.600	3,747.462	2,531.414
336	      N24	4	94,223.977	7,585.185	3,141.846	4,073.768	7,166.120
337	      O1	4	72,310.242	9,599.968	45,982.039	324,274.438	-719.722
338	      O2	4	67,384.516	8,368.580	41,533.914	272,849.719	-1,552.839
339	      O3	4	63,081.066	8,567.440	42,028.590	257,882.641	262.026
340	      O4	4	81,799.289	10,427.246	23,754.643	132,516.953	-1,342.656
341	      O5	4	87,784.055	11,551.497	29,203.607	156,857.953	-488.556
342	      O6	4	309,264.094	23,247.494	38,281.051	164,229.609	-412.845
343	      O7	4	95,729.711	12,377.887	31,647.664	155,802.578	-731.517
344	      O8	4	59,069.371	6,969.971	36,360.383	180,884.781	-1,597.409
345	      O9	4	85,904.141	10,694.375	26,726.238	124,014.586	-1,032.064
346	      O10	4	92,901.078	11,436.803	32,046.904	145,768.922	-759.620
347	      O11	4	85,712.336	10,552.060	31,394.205	142,828.453	-1,407.533
348	      O12	4	108,835.047	11,030.890	28,775.871	123,701.055	-695.295
349	      O13	4	128,267.602	15,174.759	54,593.430	248,902.859	941.418
350	      O14	4	104,059.172	12,088.163	75,869.242	365,551.500	-54.534
351	      O15	4	120,899.992	14,493.358	52,949.480	246,923.734	-190.480
352	      O16	4	121,796.609	15,306.399	51,646.574	246,965.625	-1,230.132
353	      O17	4	124,580.383	16,660.193	52,956.941	260,981.797	-1,366.413
354	      O18	4	247,396.297	21,229.680	62,161.418	309,635.844	-635.961
355	      O19	4	108,030.391	14,137.784	55,568.547	300,075.844	-855.684
356	      O20	4	129,851.680	18,248.779	49,563.637	274,689.875	-197.651
357	      O21	4	170,970.594	18,929.502	44,982.652	256,613.641	-249.934
358	      O22	4	89,262.375	6,342.410	2,837.294	3,109.810	4,328.944
359	      O23	4	87,633.023	5,824.889	3,284.715	3,721.807	2,758.678
360	      O24	4	91,158.586	5,643.067	2,460.154	3,217.494	3,416.413
361	      P1	4	55,930.949	6,730.246	48,520.246	355,380.656	-2,405.917
362	      P2	4	45,319.098	5,531.563	42,068.875	289,654.062	-1,504.581
363	      P3	4	50,029.293	6,353.945	38,184.750	243,399.422	-1,992.678
364	      P4	4	145,535.109	17,343.434	48,799.699	293,478.031	-99.717
365	      P5	4	85,094.391	11,252.981	52,100.355	308,684.812	-1,361.360
366	      P6	4	415,637.438	30,665.990	47,588.730	222,672.250	16.858
367	      P7	4	145,243.688	17,652.221	48,798.434	258,045.531	-1,742.316
368	      P8	4	90,077.109	11,429.169	70,447.477	372,305.125	-1,363.601
369	      P9	4	111,711.055	14,422.923	53,241.352	266,837.594	-1,701.126
370	      P10	4	148,877.188	19,412.742	56,103.441	274,068.219	-1,876.315
371	      P11	4	152,598.781	18,660.088	47,066.906	222,531.844	-871.887
372	      P12	4	159,133.484	17,884.033	48,402.730	228,304.641	-1,829.329
373	      P13	4	54,772.602	6,310.910	61,741.020	301,246.594	-2,647.471
374	      P14	4	49,023.121	6,308.169	55,771.004	268,803.281	-2,590.816
375	      P15	4	42,568.422	5,378.502	46,544.168	224,188.406	-3,208.018
376	      P16	4	73,118.562	5,917.264	2,356.660	3,349.523	5,513.902
377	      P17	4	84,100.812	6,600.318	2,839.281	3,733.818	6,401.773
378	      P18	4	90,693.516	7,098.989	2,891.324	3,375.205	7,173.942
379	      P19	4	84,776.891	6,408.403	2,833.092	3,363.895	7,201.416
380	      P20	4	97,366.555	7,517.721	3,082.042	4,194.571	8,123.269
381	      P21	4	105,003.766	8,168.616	3,493.151	4,150.467	7,750.641
382	      P22	4	97,540.094	7,464.778	2,990.713	3,897.532	9,066.475
383	      P23	4	107,133.062	7,140.893	3,132.766	3,439.955	2,537.397
384	      P24	4	92,840.242	6,187.717	2,911.832	3,950.268	3,828.696
1	      A1	5	45,852.684	6,638.297	39,512.371	289,902.375	-2,790.203
2	      A2	5	41,866.332	5,535.749	39,532.871	268,427.469	-3,414.342
3	      A3	5	59,116.891	7,611.334	42,744.832	271,091.562	-1,985.425
4	      A4	5	97,326.164	12,405.713	22,833.254	134,181.547	-2,809.315
5	      A5	5	96,552.930	12,586.013	22,465.570	125,743.852	-2,469.258
6	      A6	5	81,505.703	10,030.935	29,032.574	158,268.109	-1,942.432
7	      A7	5	370,387.812	27,586.002	34,278.117	136,303.594	-1,116.309
8	      A8	5	74,576.602	8,605.945	30,716.629	156,051.531	-4,485.575
9	      A9	5	152,116.625	14,947.031	27,749.096	127,134.586	-3,416.992
10	      A10	5	124,966.977	15,218.371	27,455.854	127,716.945	-3,276.401
11	      A11	5	115,410.656	13,601.285	26,335.588	119,240.570	-4,189.271
12	      A12	5	123,942.523	13,208.499	25,583.805	116,384.602	-4,896.223
13	      A13	5	118,547.883	13,650.062	53,580.535	255,981.094	-4,511.357
14	      A14	5	83,616.789	9,841.489	52,003.820	252,210.703	-2,854.184
15	      A15	5	90,043.531	10,623.067	50,321.645	246,811.000	-2,670.583
16	      A16	5	114,077.750	14,703.716	49,567.531	245,291.500	-3,660.116
17	      A17	5	144,053.281	16,926.135	56,639.648	293,045.000	-2,964.922
18	      A18	5	96,251.000	12,593.901	51,508.180	275,541.156	-3,093.609
19	      A19	5	234,130.906	18,705.943	48,530.613	250,352.750	-2,189.403
20	      A20	5	96,720.516	13,426.045	43,772.422	250,501.391	-2,614.439
21	      A21	5	118,743.711	16,521.600	43,648.125	259,502.266	-2,053.343
22	      A22	5	83,468.555	4,901.721	2,454.684	2,519.882	-1,206.782
23	      A23	5	83,998.078	4,018.050	2,072.983	2,165.838	-3,021.625
24	      A24	5	82,498.297	3,658.490	2,301.115	2,000.411	-2,413.395
25	      B1	5	40,893.531	5,282.996	46,356.312	330,091.000	-1,279.799
26	      B2	5	40,422.348	5,688.347	42,315.668	275,220.562	-3,383.725
27	      B3	5	56,561.172	7,693.547	38,422.949	227,842.547	-1,421.637
28	      B4	5	116,732.812	14,497.052	26,704.764	151,421.812	-2,030.184
29	      B5	5	111,776.742	14,902.117	24,405.438	132,605.672	-1,846.086
30	      B6	5	125,531.273	15,751.409	24,384.521	124,523.102	-887.551
31	      B7	5	82,778.789	9,591.310	33,853.945	172,775.094	-874.543
32	      B8	5	101,186.000	11,665.247	32,462.250	157,686.094	-995.770
33	      B9	5	131,185.141	14,890.251	28,207.070	129,413.203	-856.094
34	      B10	5	118,807.312	13,815.299	31,246.059	142,947.828	-1,698.766
35	      B11	5	128,271.852	14,125.415	28,872.768	127,412.234	-648.012
36	      B12	5	129,353.789	14,710.522	27,483.949	119,686.164	-463.899
37	      B13	5	48,977.012	5,588.197	65,642.188	306,462.781	-1,435.347
38	      B14	5	76,143.141	8,564.772	54,889.664	250,331.641	-1,107.629
39	      B15	5	49,846.395	6,791.615	47,516.965	219,764.453	-441.751
40	      B16	5	62,240.703	4,336.440	2,381.820	1,888.751	2,848.298
41	      B17	5	74,973.133	4,732.033	2,441.872	2,029.880	1,338.659
42	      B18	5	66,054.078	4,093.244	2,305.112	1,917.892	1,243.029
43	      B19	5	67,035.727	4,165.071	2,285.411	2,241.253	986.162
44	      B20	5	67,966.852	4,038.554	2,141.273	2,210.311	1,346.369
45	      B21	5	70,777.664	4,361.430	2,121.623	2,224.329	278.777
46	      B22	5	37,420.055	3,551.311	46,997.895	288,043.906	-2,029.534
47	      B23	5	73,239.969	3,935.531	2,166.481	2,074.010	337.053
48	      B24	5	82,076.539	4,436.413	2,282.403	2,422.527	-68.243
49	      C1	5	49,081.301	7,218.225	46,712.152	316,554.969	-152.706
50	      C2	5	50,749.492	7,255.920	42,421.738	262,361.656	-965.370
51	      C3	5	49,071.227	6,771.985	42,943.473	251,300.969	-785.534
52	      C4	5	107,717.797	13,208.937	24,947.744	135,876.297	-804.946
53	      C5	5	116,298.047	14,193.629	25,160.562	128,210.914	-636.373
54	      C6	5	64,745.777	7,254.195	34,459.469	176,809.672	-957.123
55	      C7	5	122,915.156	15,979.631	32,358.000	153,097.016	-682.922
56	      C8	5	74,130.078	8,441.069	32,974.793	156,102.281	-696.208
57	      C9	5	139,070.688	15,284.280	26,221.725	115,886.008	-545.798
58	      C10	5	132,991.250	14,800.072	29,100.861	125,831.445	-252.283
59	      C11	5	140,009.531	15,917.112	27,898.768	116,770.258	-769.896
60	      C12	5	138,807.328	15,213.580	26,354.633	111,258.992	-790.006
61	      C13	5	131,070.992	14,450.195	55,038.410	240,648.953	-989.587
62	      C14	5	127,877.516	14,970.218	57,935.637	256,530.219	-845.806
63	      C15	5	125,506.664	14,287.072	53,485.641	240,213.109	-812.493
64	      C16	5	135,555.547	16,326.719	53,826.324	247,269.875	-1,425.068
65	      C17	5	96,044.867	12,174.158	64,533.500	309,325.562	-616.056
66	      C18	5	119,277.094	14,432.097	53,825.590	263,000.219	-584.964
67	      C19	5	132,510.141	17,193.697	49,828.949	251,318.031	-1,086.989
68	      C20	5	129,214.180	19,400.109	46,071.863	241,405.047	-895.408
69	      C21	5	128,989.648	17,240.105	43,518.945	239,966.812	-903.174
70	      C22	5	41,194.852	4,337.459	53,194.723	312,813.562	-1,215.586
71	      C23	5	84,704.805	4,852.086	2,615.660	2,573.210	1,410.568
72	      C24	5	83,801.836	5,374.215	2,284.077	2,923.945	2,294.136
73	      D1	5	47,480.719	6,260.525	55,034.914	371,791.438	-851.566
74	      D2	5	47,948.344	6,418.153	44,721.594	274,270.531	-1,805.634
75	      D3	5	55,096.238	7,783.844	37,645.316	211,485.812	-746.220
76	      D4	5	101,408.820	12,355.351	30,900.938	167,731.109	-885.469
77	      D5	5	114,077.656	14,252.185	28,608.922	146,488.312	-291.549
78	      D6	5	132,307.297	15,732.129	28,393.098	135,791.594	-537.773
79	      D7	5	71,174.820	8,371.487	44,067.242	215,285.594	-816.620
80	      D8	5	87,397.648	9,786.442	41,108.980	190,584.500	-137.563
81	      D9	5	143,985.984	15,422.284	30,557.512	132,916.984	-328.731
82	      D10	5	121,606.281	13,985.707	38,653.008	167,118.609	-1,144.448
83	      D11	5	136,346.875	14,963.204	33,218.984	138,868.734	-1,391.239
84	      D12	5	162,261.328	16,505.131	33,134.016	135,680.656	-743.350
85	      D13	5	46,097.188	5,299.674	83,841.094	361,178.656	-392.309
86	      D14	5	50,196.473	7,095.968	60,524.199	256,394.859	-971.707
87	      D15	5	53,579.609	7,372.192	48,671.688	204,355.812	-963.127
88	      D16	5	59,603.672	4,080.139	2,482.751	1,711.051	2,807.724
89	      D17	5	73,362.164	4,723.525	2,842.583	2,210.280	1,781.137
90	      D18	5	68,131.609	4,597.177	2,940.324	1,844.266	2,227.429
91	      D19	5	64,185.238	4,038.842	2,399.520	2,110.173	2,633.943
92	      D20	5	64,160.477	4,099.218	2,354.677	1,720.903	2,077.762
93	      D21	5	76,864.094	4,860.020	2,372.590	1,603.653	692.845
94	      D22	5	37,798.902	4,404.488	48,282.121	274,585.844	-330.162
95	      D23	5	79,040.227	5,504.945	2,797.399	2,790.582	3,394.714
96	      D24	5	83,010.625	4,754.371	2,616.144	2,548.174	1,456.599
97	      E1	5	102,026.344	14,617.643	48,857.367	309,818.625	240.095
98	      E2	5	61,181.340	8,856.363	47,196.293	279,047.188	-313.974
99	      E3	5	55,132.594	7,951.798	45,077.418	251,397.531	-903.410
100	      E4	5	157,538.844	20,154.664	25,726.791	131,621.500	-507.701
101	      E5	5	157,888.375	19,603.488	27,498.625	134,167.562	-636.766
102	      E6	5	122,057.062	14,748.635	34,049.844	160,927.312	-365.002
103	      E7	5	142,045.922	17,120.520	31,182.254	141,034.703	-470.011
104	      E8	5	97,098.266	11,494.420	37,682.543	167,334.625	-1,131.550
105	      E9	5	179,492.062	20,498.039	30,999.613	128,551.008	-206.676
106	      E10	5	151,159.969	17,436.844	31,264.178	128,474.586	-1,315.206
107	      E11	5	167,909.109	18,517.939	31,570.768	127,155.969	-1,216.566
108	      E12	5	167,743.141	18,400.293	30,635.947	121,456.570	-965.797
109	      E13	5	123,298.414	13,892.413	57,717.891	236,278.578	-844.539
110	      E14	5	107,786.484	12,116.579	66,261.922	275,417.406	-1,892.400
111	      E15	5	129,281.617	14,824.675	57,783.406	241,086.609	-1,077.637
112	      E16	5	122,843.227	13,748.058	60,338.676	258,370.875	-1,571.958
113	      E17	5	78,612.141	9,346.254	74,819.523	341,202.469	-1,282.363
114	      E18	5	107,350.758	12,562.354	61,697.730	285,421.375	-1,339.940
115	      E19	5	128,828.086	15,393.606	54,213.543	256,879.922	-373.054
116	      E20	5	139,001.719	16,955.191	50,226.801	248,073.812	-1,339.427
117	      E21	5	137,037.594	17,848.336	45,535.688	238,099.203	-231.629
118	      E22	5	43,056.305	5,190.475	49,054.848	276,526.469	-1,420.713
119	      E23	5	91,971.148	6,797.539	2,950.963	4,077.584	4,523.867
120	      E24	5	93,764.234	6,014.067	3,055.023	4,092.850	4,637.883
121	      F1	5	56,304.586	7,526.847	57,108.660	366,953.656	-282.039
122	      F2	5	57,248.531	6,810.244	52,153.926	301,817.938	155.643
123	      F3	5	55,160.148	6,965.509	40,617.391	220,847.859	-484.372
124	      F4	5	72,506.922	8,503.299	44,530.004	239,887.328	-867.422
125	      F5	5	87,560.297	10,962.116	40,344.359	203,844.734	-1,470.896
126	      F6	5	155,040.531	17,074.047	38,658.527	180,100.438	-1,497.015
127	      F7	5	56,402.859	5,797.515	54,082.902	258,988.609	-1,117.732
128	      F8	5	69,203.539	7,191.822	48,033.984	218,636.547	-1,625.615
129	      F9	5	102,731.266	11,495.458	39,299.355	165,996.109	-508.790
130	      F10	5	98,835.430	10,329.203	47,031.898	201,678.141	-747.382
131	      F11	5	111,743.602	11,453.253	43,275.844	174,232.438	-1,924.151
132	      F12	5	97,127.305	10,301.297	37,415.938	154,708.250	-2,308.652
133	      F13	5	46,332.395	5,645.339	78,888.641	325,711.781	-1,767.443
134	      F14	5	50,000.367	6,134.995	64,487.137	261,430.422	-1,453.371
135	      F15	5	68,496.914	7,634.742	56,193.855	222,478.375	-1,214.388
136	      F16	5	62,843.297	4,282.901	2,303.774	2,693.454	3,376.231
137	      F17	5	67,959.430	4,154.635	2,613.247	2,672.395	1,144.594
138	      F18	5	70,232.117	4,414.190	2,492.081	2,408.760	1,140.668
139	      F19	5	98,752.828	6,670.344	3,946.597	3,649.272	3,091.297
140	      F20	5	77,060.102	4,788.053	1,530.595	1,778.562	3,446.566
141	      F21	5	77,079.070	4,856.949	2,531.853	2,166.624	1,625.935
142	      F22	5	49,810.695	7,019.085	52,252.109	284,219.156	-411.917
143	      F23	5	98,538.359	6,834.414	2,974.007	4,105.843	5,182.171
144	      F24	5	91,590.461	5,600.239	2,975.572	3,775.993	4,245.180
145	      G1	5	48,260.695	6,554.132	56,457.703	356,408.812	-145.003
146	      G2	5	51,184.191	8,143.330	47,134.062	270,185.500	-168.452
147	      G3	5	53,322.934	7,282.441	53,183.293	286,591.375	-1,460.553
148	      G4	5	108,208.945	12,552.859	27,298.598	136,743.219	-689.677
149	      G5	5	99,506.617	11,405.524	30,203.744	143,321.141	-1,181.903
150	      G6	5	70,559.781	7,473.510	38,073.281	178,107.969	-1,979.691
151	      G7	5	112,879.633	12,551.006	39,736.086	174,462.469	-2,038.933
152	      G8	5	75,373.164	10,104.544	47,576.551	207,435.141	-1,189.487
153	      G9	5	128,588.391	13,809.762	30,691.719	123,154.633	-232.224
154	      G10	5	121,727.867	13,471.021	35,680.230	142,019.859	-1,642.197
155	      G11	5	121,817.078	12,797.339	31,774.393	122,449.883	-1,341.526
156	      G12	5	126,419.578	13,108.646	28,306.535	106,441.820	-1,805.493
157	      G13	5	140,198.094	14,188.694	59,920.672	236,544.156	-2,280.837
158	      G14	5	127,530.625	13,429.377	66,192.625	266,816.375	-1,690.061
159	      G15	5	139,277.281	13,788.009	59,875.605	239,899.625	-2,175.315
160	      G16	5	149,659.797	15,655.713	61,469.969	254,617.984	-1,106.403
161	      G17	5	91,367.172	10,260.905	73,895.992	322,104.844	-817.469
162	      G18	5	124,403.367	13,872.486	67,714.195	304,683.406	-1,721.249
163	      G19	5	142,485.719	16,702.006	57,267.609	263,196.500	-1,526.048
164	      G20	5	159,787.109	18,948.717	55,238.578	263,807.125	-569.720
165	      G21	5	156,834.203	19,182.988	49,711.898	252,074.656	-405.089
166	      G22	5	52,597.742	7,199.477	58,450.664	316,497.344	-951.790
167	      G23	5	87,912.172	6,483.855	2,989.763	3,057.410	5,312.480
168	      G24	5	91,222.797	6,222.591	2,674.851	3,372.205	2,800.625
169	      H1	5	51,206.418	7,379.909	52,280.930	325,517.625	-1,437.685
170	      H2	5	45,430.215	5,820.267	45,669.133	262,989.062	-1,896.533
171	      H3	5	54,267.195	7,490.522	55,785.043	297,399.750	-1,010.643
172	      H4	5	87,977.844	10,201.608	33,723.793	175,442.656	-1,509.526
173	      H5	5	112,665.523	14,828.210	38,576.301	186,408.516	-2,039.861
174	      H6	5	148,104.359	16,173.844	36,378.098	164,656.125	-2,294.309
175	      H7	5	94,199.531	10,193.701	46,975.012	212,160.172	-1,677.878
176	      H8	5	95,785.297	10,372.369	44,732.617	192,584.188	-1,230.228
177	      H9	5	132,293.484	13,959.635	36,185.133	147,951.438	-1,444.706
178	      H10	5	141,990.078	15,741.744	39,435.727	159,458.734	-1,090.419
179	      H11	5	144,302.297	14,720.839	37,794.457	148,004.828	-1,624.830
180	      H12	5	139,900.578	14,432.270	34,003.461	130,623.617	-731.858
181	      H13	5	45,057.652	5,316.004	82,892.430	335,130.656	-2,140.840
182	      H14	5	50,664.074	6,322.161	63,852.602	254,230.750	-2,757.495
183	      H15	5	77,865.523	9,371.652	56,158.156	221,348.656	-2,129.839
184	      H16	5	63,798.582	4,049.683	1,832.511	2,280.500	1,747.695
185	      H17	5	87,307.852	5,724.750	3,441.855	3,489.296	589.149
186	      H18	5	71,454.789	4,685.523	2,976.946	2,679.354	2,249.010
187	      H19	5	78,274.406	5,313.318	2,719.988	3,238.449	1,699.269
188	      H20	5	71,438.977	4,605.523	2,308.552	2,405.552	656.719
189	      H21	5	72,654.406	4,895.164	2,216.189	2,355.119	1,453.250
190	      H22	5	40,181.848	5,717.560	52,589.059	284,604.750	-1,669.130
191	      H23	5	92,853.328	7,844.927	2,886.953	4,708.347	10,057.089
192	      H24	5	110,231.094	8,262.242	3,591.513	4,372.232	7,914.691
193	      I1	5	44,923.152	6,353.107	51,960.230	326,935.062	-1,722.134
194	      I2	5	48,842.633	6,849.808	46,199.453	267,482.188	-1,014.440
195	      I3	5	42,884.277	6,330.000	42,865.754	226,925.422	-1,734.179
196	      I4	5	103,164.945	12,551.596	32,072.836	159,558.031	-2,471.255
197	      I5	5	104,653.492	12,831.130	36,649.922	176,157.859	-1,817.168
198	      I6	5	64,818.234	7,190.545	37,870.359	177,973.375	-2,142.661
199	      I7	5	99,359.797	11,540.778	36,231.645	157,642.172	-1,347.458
200	      I8	5	65,120.012	7,617.091	45,729.980	201,884.281	-826.997
201	      I9	5	112,797.578	13,492.763	34,627.629	138,881.844	-566.154
202	      I10	5	96,459.930	11,726.459	37,821.441	151,658.266	2,695.307
203	      I11	5	103,683.391	11,673.312	35,141.102	137,350.734	-1,129.213
204	      I12	5	106,208.422	12,359.138	33,118.938	128,670.930	-1,652.574
205	      I13	5	123,661.547	12,973.527	61,236.207	240,321.453	-3,091.757
206	      I14	5	103,999.148	11,527.934	66,205.898	265,472.031	-2,617.117
207	      I15	5	119,503.977	12,616.434	59,425.398	238,953.250	-1,824.096
208	      I16	5	130,319.766	14,689.105	62,964.508	260,697.594	-2,058.213
209	      I17	5	95,509.633	11,001.688	76,954.516	332,569.812	-1,595.526
210	      I18	5	108,150.656	12,808.316	66,624.188	297,954.594	-1,295.939
211	      I19	5	116,892.375	14,128.550	60,087.586	276,258.656	-1,854.798
212	      I20	5	136,252.672	16,514.318	53,229.062	253,699.703	-1,729.943
213	      I21	5	132,520.141	16,962.408	49,936.359	249,897.438	-1,295.653
214	      I22	5	46,613.680	6,426.271	57,648.773	310,970.031	-1,184.467
215	      I23	5	79,738.234	6,187.011	2,418.314	2,848.881	2,982.025
216	      I24	5	96,269.867	7,218.822	2,897.080	3,925.038	6,826.774
217	      J1	5	44,312.793	5,682.600	56,593.934	362,517.531	-980.495
218	      J2	5	50,306.723	6,868.728	47,423.855	275,143.125	-315.502
219	      J3	5	166,918.125	29,172.303	44,302.680	230,157.578	-1,168.166
220	      J4	5	51,660.883	6,141.509	54,146.520	291,783.500	-1,538.471
221	      J5	5	50,379.375	6,692.584	47,097.203	241,211.094	-1,308.315
222	      J6	5	59,742.133	7,356.420	38,679.652	180,531.750	-62.961
223	      J7	5	47,968.680	5,168.078	55,430.656	263,206.500	-1,443.804
224	      J8	5	55,343.492	6,898.646	55,516.559	252,434.109	925.574
225	      J9	5	61,697.879	7,370.943	42,859.680	183,409.984	-976.173
226	      J10	5	51,903.949	6,443.315	47,574.750	201,819.734	-1,067.401
227	      J11	5	86,094.594	11,080.915	45,222.641	182,353.719	-1,962.755
228	      J12	5	66,129.633	8,217.599	40,748.359	162,099.953	-1,683.176
229	      J13	5	54,911.648	6,534.151	81,743.352	333,167.000	-1,116.330
230	      J14	5	47,775.922	5,737.747	67,014.203	268,413.906	-2,570.060
231	      J15	5	57,539.688	6,882.262	56,225.613	221,059.578	-3,122.150
232	      J16	5	71,886.664	4,846.592	2,671.883	2,949.607	2,036.802
233	      J17	5	66,342.039	4,288.100	2,411.188	2,661.658	1,898.620
234	      J18	5	86,369.680	5,576.539	3,284.467	3,031.661	1,246.135
235	      J19	5	70,174.789	5,097.394	2,365.186	2,729.489	3,235.547
236	      J20	5	74,716.703	5,146.239	2,455.495	2,896.034	2,923.133
237	      J21	5	75,439.484	5,273.412	2,450.653	2,698.361	4,195.073
238	      J22	5	44,569.613	5,966.756	55,388.301	298,976.875	-934.277
239	      J23	5	81,607.820	5,359.760	2,821.157	2,887.529	2,353.510
240	      J24	5	112,030.719	8,010.550	3,627.921	4,698.847	6,643.814
241	      K1	5	55,278.789	7,507.747	48,282.383	307,692.344	-925.830
242	      K2	5	56,337.820	7,913.325	46,828.977	273,662.719	-453.227
243	      K3	5	50,874.645	6,563.279	48,631.402	267,258.969	-1,270.097
244	      K4	5	158,305.062	18,921.145	33,305.277	167,135.625	-1,444.995
245	      K5	5	119,040.672	13,829.607	29,798.969	144,284.891	-456.843
246	      K6	5	126,782.789	13,626.646	44,597.391	206,629.109	-1,074.013
247	      K7	5	146,897.859	17,548.830	41,524.395	184,894.797	-892.468
248	      K8	5	71,078.719	7,779.778	45,859.164	205,202.469	-1,449.861
249	      K9	5	133,173.859	19,091.604	32,836.027	130,724.391	-874.115
250	      K10	5	115,057.797	12,576.499	37,341.523	153,556.938	-1,315.576
251	      K11	5	131,932.094	14,249.526	35,315.699	142,238.969	-1,423.954
252	      K12	5	147,090.656	15,857.606	34,278.566	134,783.406	-760.340
253	      K13	5	110,242.117	11,815.305	60,260.469	243,376.031	-2,723.673
254	      K14	5	83,693.156	8,746.271	75,795.102	321,526.344	-1,559.300
255	      K15	5	113,613.266	12,276.522	59,568.199	244,966.172	-2,000.097
256	      K16	5	110,209.422	13,036.957	59,917.711	251,516.281	-1,382.987
257	      K17	5	114,909.156	13,692.762	66,204.070	291,109.406	-1,394.637
258	      K18	5	107,895.914	13,165.515	66,937.414	305,119.031	-1,910.930
259	      K19	5	125,812.414	15,211.134	64,933.641	304,774.094	-162.779
260	      K20	5	139,861.812	17,648.121	54,192.504	265,397.062	-286.534
261	      K21	5	114,951.820	15,184.373	49,651.281	255,917.969	-1,455.305
262	      K22	5	76,870.172	5,402.617	2,481.076	3,513.554	3,946.337
263	      K23	5	87,970.797	6,095.968	2,990.364	3,468.078	4,249.996
264	      K24	5	111,460.500	8,085.673	3,552.883	4,838.428	6,983.922
265	      L1	5	50,744.961	6,661.561	54,801.227	357,944.219	-371.246
266	      L2	5	46,488.082	6,120.384	44,970.258	268,420.219	-1,548.615
267	      L3	5	52,819.973	6,870.855	41,036.453	224,636.594	-988.188
268	      L4	5	72,578.656	9,400.714	43,873.508	235,945.188	-970.026
269	      L5	5	78,359.750	9,287.171	47,421.074	245,699.391	-1,476.084
270	      L6	5	94,232.539	11,331.805	35,835.742	168,684.812	-1,045.313
271	      L7	5	70,189.109	8,597.477	44,035.180	207,212.906	-652.892
272	      L8	5	69,510.383	8,411.936	50,572.977	234,708.781	509.962
273	      L9	5	91,107.336	11,288.467	37,504.043	162,670.984	-598.186
274	      L10	5	74,442.500	9,094.517	42,258.438	182,097.969	-1,495.188
275	      L11	5	89,828.094	10,930.928	35,035.465	144,949.438	-1,463.748
276	      L12	5	93,361.070	10,458.777	35,497.711	144,788.766	-1,502.926
277	      L13	5	55,790.895	8,645.993	66,448.148	277,461.188	-867.045
278	      L14	5	42,992.914	5,926.036	65,989.977	272,364.094	-435.479
279	      L15	5	68,651.953	8,529.369	58,571.945	245,335.578	-1,401.595
280	      L16	5	63,481.457	4,395.168	2,445.835	2,291.300	3,325.712
281	      L17	5	79,580.836	5,857.328	3,209.759	3,255.387	5,217.426
282	      L18	5	75,415.836	6,429.679	2,720.865	3,352.681	7,339.639
283	      L19	5	71,816.516	5,519.818	2,723.307	2,721.168	5,698.139
284	      L20	5	81,930.141	5,826.304	2,371.886	3,208.560	4,879.222
285	      L21	5	76,086.219	5,241.621	2,477.873	2,618.580	3,047.482
286	      L22	5	73,928.445	4,957.339	2,518.044	2,880.930	2,409.969
287	      L23	5	83,076.820	5,798.696	2,650.310	3,353.055	3,690.570
288	      L24	5	101,058.555	7,374.208	3,164.301	4,145.390	6,292.401
289	      M1	5	52,502.750	6,746.246	52,461.336	352,330.906	291.193
290	      M2	5	48,025.379	6,749.673	42,923.836	261,456.047	-587.809
291	      M3	5	52,251.344	7,220.888	41,515.090	234,064.906	-327.789
292	      M4	5	151,959.828	19,418.738	26,010.822	136,454.641	-879.691
293	      M5	5	160,739.109	20,351.145	30,516.443	154,530.438	-955.588
294	      M6	5	141,518.719	17,182.193	34,517.141	166,918.625	-545.698
295	      M7	5	167,528.828	19,566.537	34,399.559	158,783.328	-1,000.706
296	      M8	5	95,033.250	12,351.769	43,745.957	201,601.047	-384.808
297	      M9	5	158,288.453	17,756.324	30,312.145	130,672.977	-90.150
298	      M10	5	163,786.375	18,809.189	33,569.801	142,407.312	-432.799
299	      M11	5	142,888.297	16,291.177	34,199.188	144,454.844	-508.051
300	      M12	5	146,272.344	16,314.142	30,124.994	125,727.352	-784.141
301	      M13	5	125,257.539	14,351.707	58,940.379	249,769.391	-756.445
302	      M14	5	108,199.781	12,068.165	73,950.898	331,521.125	-569.637
303	      M15	5	129,974.812	15,214.295	58,955.496	255,008.953	-968.503
304	      M16	5	124,986.281	14,873.729	56,650.574	252,003.469	-1,034.056
305	      M17	5	139,625.672	16,550.977	58,934.633	269,033.344	-945.092
306	      M18	5	127,424.688	16,218.293	61,666.367	294,869.781	543.898
307	      M19	5	115,575.117	16,859.578	57,705.477	285,417.406	-738.242
308	      M20	5	134,790.516	18,203.924	51,493.191	264,161.438	-198.095
309	      M21	5	129,508.406	17,974.318	46,195.289	248,648.016	-358.662
310	      M22	5	83,174.367	6,035.021	2,784.296	3,145.765	3,706.542
311	      M23	5	89,505.266	6,689.369	3,410.497	3,797.010	7,073.390
312	      M24	5	101,979.125	7,765.406	3,047.353	3,815.633	7,552.857
313	      N1	5	45,459.852	6,199.785	49,696.137	340,269.750	-415.511
314	      N2	5	44,489.340	5,783.185	43,287.551	273,674.688	-1,376.614
315	      N3	5	48,434.969	6,819.281	38,738.340	223,755.469	-261.152
316	      N4	5	86,494.391	11,556.152	52,546.215	299,156.219	-13.667
317	      N5	5	75,792.789	9,447.729	59,221.883	324,803.875	-614.271
318	      N6	5	113,373.023	14,150.506	48,169.348	241,918.469	-1,067.845
319	      N7	5	112,816.359	14,875.387	62,597.137	307,802.594	-32.213
320	      N8	5	73,174.352	9,216.352	69,029.727	336,594.500	-200.406
321	      N9	5	108,283.961	14,484.183	56,835.387	261,987.625	-256.723
322	      N10	5	106,680.453	13,288.256	56,655.777	255,172.125	-270.538
323	      N11	5	125,932.734	15,088.693	48,565.312	210,722.344	-21.046
324	      N12	5	124,056.133	15,054.748	49,525.094	212,914.953	-745.029
325	      N13	5	48,423.531	5,685.616	66,357.141	296,490.594	-694.317
326	      N14	5	80,369.383	14,946.594	57,081.105	243,306.969	1,006.755
327	      N15	5	45,385.367	6,024.929	52,541.770	234,908.547	-447.872
328	      N16	5	62,569.012	4,456.102	2,333.900	1,691.663	3,774.648
329	      N17	5	72,744.117	5,003.276	2,581.268	2,736.858	4,504.562
330	      N18	5	66,883.391	4,602.542	2,161.595	2,090.150	3,053.768
331	      N19	5	72,260.453	5,099.347	2,288.040	2,435.560	4,591.025
332	      N20	5	72,990.516	4,703.667	2,555.430	1,609.443	1,933.854
333	      N21	5	78,882.719	5,760.495	2,803.753	2,433.365	4,397.187
334	      N22	5	84,108.289	5,737.646	3,132.186	2,820.509	3,556.421
335	      N23	5	95,781.352	5,707.422	2,873.095	3,874.468	2,091.052
336	      N24	5	94,936.852	7,524.759	3,161.605	4,044.851	6,768.888
337	      O1	5	73,581.992	9,453.650	45,243.500	321,392.219	-1,200.906
338	      O2	5	68,382.336	8,352.302	41,744.699	272,548.219	-2,111.583
339	      O3	5	62,923.129	8,188.445	41,654.812	255,972.281	38.020
340	      O4	5	80,959.312	10,410.906	23,382.035	131,957.734	-1,898.353
341	      O5	5	87,007.555	11,602.076	29,069.748	156,150.750	-809.373
342	      O6	5	308,759.906	23,234.639	38,024.234	163,529.562	-92.280
343	      O7	5	96,617.594	12,247.408	31,406.018	155,105.938	-1,332.664
344	      O8	5	60,704.406	6,849.176	36,022.473	179,853.328	-1,374.783
345	      O9	5	85,774.258	10,626.081	26,655.389	122,977.930	-1,341.413
346	      O10	5	93,814.047	11,583.952	32,134.596	144,860.766	-822.563
347	      O11	5	85,097.695	10,210.343	31,406.691	142,568.188	-1,117.856
348	      O12	5	109,887.375	11,411.077	28,510.072	123,400.148	-483.071
349	      O13	5	129,171.398	15,112.910	54,298.797	248,181.141	634.190
350	      O14	5	105,067.000	12,020.789	76,202.711	364,778.312	-299.320
351	      O15	5	121,625.492	14,329.731	53,246.281	246,270.688	-595.653
352	      O16	5	123,269.539	15,641.051	51,562.199	246,223.125	-1,343.281
353	      O17	5	126,075.477	16,677.234	52,454.453	260,210.062	-1,454.403
354	      O18	5	249,836.891	21,357.910	61,936.598	308,393.719	-663.325
355	      O19	5	108,747.516	14,512.381	55,455.910	298,258.844	-942.295
356	      O20	5	132,624.859	18,012.160	49,570.512	274,410.281	-240.142
357	      O21	5	170,520.578	18,415.621	44,717.738	255,765.188	-675.162
358	      O22	5	89,183.422	6,260.235	2,922.653	3,206.829	4,647.344
359	      O23	5	88,250.508	6,258.065	3,381.930	3,764.749	2,742.737
360	      O24	5	90,331.336	5,443.033	2,798.297	3,133.567	3,273.200
361	      P1	5	55,842.938	6,490.760	47,992.668	350,409.906	-1,566.484
362	      P2	5	44,561.938	5,940.025	41,394.512	288,349.969	-1,522.097
363	      P3	5	50,362.191	6,139.954	37,971.395	241,586.938	-1,763.551
364	      P4	5	143,978.766	17,418.697	47,714.152	288,796.969	-343.896
365	      P5	5	83,977.359	11,487.520	51,804.844	307,778.688	-932.346
366	      P6	5	415,641.062	30,608.445	47,704.316	222,204.188	-191.365
367	      P7	5	146,090.016	17,684.312	48,395.594	257,086.922	-1,240.588
368	      P8	5	90,152.391	11,778.567	70,206.508	370,808.281	-1,360.800
369	      P9	5	112,297.383	14,525.329	53,258.531	266,162.625	-1,478.613
370	      P10	5	149,674.000	19,768.541	55,961.656	273,545.625	-1,735.486
371	      P11	5	152,542.328	18,486.055	46,816.402	221,542.266	-749.153
372	      P12	5	158,551.031	17,793.312	48,343.113	227,401.969	-1,946.018
373	      P13	5	53,829.961	6,315.646	61,955.133	299,967.625	-2,680.959
374	      P14	5	48,684.562	6,292.718	55,680.219	267,619.781	-2,756.618
375	      P15	5	42,705.223	5,202.314	46,147.977	223,308.078	-3,039.950
376	      P16	5	74,017.703	5,524.062	2,665.436	3,389.852	5,393.216
377	      P17	5	84,166.383	6,464.842	3,041.686	3,815.592	6,764.910
378	      P18	5	90,471.102	7,003.401	2,791.443	3,762.350	7,710.196
379	      P19	5	84,600.000	6,524.433	2,958.158	3,519.977	7,268.014
380	      P20	5	97,016.266	7,556.621	2,958.022	4,144.996	8,078.984
381	      P21	5	103,713.758	8,014.893	3,637.812	4,021.690	7,773.767
382	      P22	5	96,658.625	7,795.812	2,838.104	3,994.140	8,837.014
383	      P23	5	106,842.586	6,872.150	3,246.518	3,942.445	3,209.570
384	      P24	5	93,106.242	6,696.839	3,011.274	4,199.462	4,006.592
1	      A1	6	46,625.125	6,643.539	39,377.473	288,147.250	-3,135.807
2	      A2	6	41,970.684	5,701.100	39,557.527	267,959.031	-3,562.488
3	      A3	6	58,701.840	7,489.871	42,495.344	270,435.844	-2,277.467
4	      A4	6	97,852.539	12,881.687	22,730.307	133,292.688	-2,770.610
5	      A5	6	96,131.258	12,312.111	22,581.965	125,501.984	-2,479.600
6	      A6	6	82,380.273	9,928.873	28,976.420	158,166.594	-2,727.034
7	      A7	6	369,068.938	27,458.889	34,392.129	136,011.375	-1,022.938
8	      A8	6	75,694.883	8,552.142	30,580.705	155,321.062	-4,873.015
9	      A9	6	153,546.609	15,287.790	27,701.012	126,903.047	-3,240.590
10	      A10	6	125,436.516	15,362.453	27,508.211	127,349.164	-2,898.000
11	      A11	6	116,877.695	13,486.802	26,009.166	118,913.469	-4,435.096
12	      A12	6	124,275.891	13,317.608	25,570.688	116,363.281	-4,996.407
13	      A13	6	119,966.234	13,790.172	52,993.863	255,333.453	-4,712.037
14	      A14	6	82,337.547	9,950.113	51,793.820	250,746.984	-3,028.742
15	      A15	6	89,477.656	11,067.806	50,119.160	245,792.750	-3,257.980
16	      A16	6	115,812.914	14,868.562	49,629.367	244,569.656	-3,609.083
17	      A17	6	146,559.156	17,243.471	56,510.566	292,808.219	-3,206.809
18	      A18	6	96,312.508	12,275.502	51,726.340	274,960.938	-3,744.050
19	      A19	6	234,486.828	18,779.254	48,399.941	250,268.047	-2,477.931
20	      A20	6	98,390.266	13,552.019	43,680.504	249,484.438	-2,815.060
21	      A21	6	119,957.172	16,348.995	43,234.934	257,547.625	-2,072.604
22	      A22	6	84,659.914	4,954.730	2,698.757	2,618.597	-1,319.142
23	      A23	6	84,418.367	4,209.513	2,587.029	2,423.985	-3,179.652
24	      A24	6	84,176.070	4,513.530	1,947.873	1,947.607	-2,504.868
25	      B1	6	40,154.266	5,199.786	45,934.980	328,137.875	-1,470.819
26	      B2	6	41,607.637	5,151.710	42,532.855	274,717.875	-3,246.342
27	      B3	6	55,341.301	7,491.646	38,200.367	226,297.938	-1,154.503
28	      B4	6	117,109.719	14,810.839	26,889.648	150,245.000	-1,760.600
29	      B5	6	112,670.164	14,975.681	24,536.029	131,634.125	-1,088.921
30	      B6	6	127,641.508	15,647.700	24,640.533	124,405.844	-974.754
31	      B7	6	81,130.805	9,481.251	34,026.398	172,246.109	-758.103
32	      B8	6	100,141.719	11,560.934	32,462.652	157,112.609	-959.833
33	      B9	6	132,496.250	15,005.395	28,193.871	128,798.484	-658.705
34	      B10	6	120,117.852	13,666.857	31,444.939	142,215.875	-1,792.932
35	      B11	6	127,799.086	14,312.017	28,796.768	126,965.680	-322.128
36	      B12	6	130,680.047	14,252.926	27,446.191	119,525.016	-249.216
37	      B13	6	48,770.164	5,271.741	65,469.648	305,039.125	-682.253
38	      B14	6	75,870.969	8,589.061	54,726.355	249,592.766	-699.173
39	      B15	6	50,456.090	6,362.061	47,485.848	219,407.797	-850.122
40	      B16	6	62,095.039	4,290.107	2,341.402	1,843.469	3,359.845
41	      B17	6	76,195.562	4,625.051	2,419.007	1,912.806	1,469.952
42	      B18	6	66,733.594	4,167.802	2,441.817	1,707.979	1,886.412
43	      B19	6	65,973.758	3,910.493	2,163.943	2,146.511	935.289
44	      B20	6	67,937.430	3,989.595	2,143.733	2,423.617	1,278.831
45	      B21	6	71,548.336	4,257.973	2,196.378	1,814.597	808.695
46	      B22	6	36,794.461	3,781.130	45,683.633	279,083.562	-2,239.201
47	      B23	6	72,939.023	4,093.728	2,314.752	2,028.546	251.497
48	      B24	6	80,965.352	4,193.735	2,444.767	2,587.246	41.848
49	      C1	6	49,018.469	7,525.859	46,632.539	315,684.625	-649.213
50	      C2	6	50,121.359	7,367.573	42,313.168	262,139.344	-1,119.812
51	      C3	6	48,958.340	6,406.709	42,770.449	251,048.250	-1,018.445
52	      C4	6	109,447.672	13,462.800	25,010.164	135,229.625	-867.938
53	      C5	6	116,637.039	14,086.438	25,096.311	127,686.148	-1,102.294
54	      C6	6	65,395.578	7,349.396	34,065.109	176,078.219	-1,343.570
55	      C7	6	122,962.312	15,978.266	32,482.564	153,158.312	-873.519
56	      C8	6	75,772.961	8,486.773	32,804.980	155,411.578	-1,040.337
57	      C9	6	139,656.109	15,420.557	26,262.020	115,711.258	-494.950
58	      C10	6	133,978.641	15,059.847	29,287.299	125,553.586	-941.750
59	      C11	6	140,384.984	15,777.683	27,873.447	116,859.398	-630.799
60	      C12	6	139,855.078	15,272.680	26,479.660	110,756.859	-1,209.218
61	      C13	6	129,772.789	14,553.890	54,700.156	239,653.672	-687.655
62	      C14	6	128,184.008	14,450.512	57,865.207	255,492.641	-1,366.859
63	      C15	6	125,191.430	14,119.312	53,550.277	239,176.984	-595.549
64	      C16	6	134,532.578	16,216.390	53,936.137	246,391.250	-1,234.187
65	      C17	6	97,632.586	11,877.811	64,189.129	308,563.594	-786.142
66	      C18	6	119,707.688	14,483.884	53,531.125	262,272.438	-825.743
67	      C19	6	133,044.156	16,886.424	49,644.441	249,512.703	-1,076.668
68	      C20	6	129,515.734	19,266.838	45,978.926	240,146.047	-1,504.038
69	      C21	6	128,446.148	17,240.230	43,357.398	239,867.781	-1,073.458
70	      C22	6	40,250.996	3,926.646	52,138.164	305,115.062	-1,414.747
71	      C23	6	84,960.242	4,956.419	2,815.664	2,894.168	1,072.883
72	      C24	6	83,881.297	4,772.478	2,183.929	2,940.406	2,413.100
73	      D1	6	47,395.719	5,746.660	55,025.898	370,376.531	-887.239
74	      D2	6	47,664.688	6,560.477	44,687.301	273,261.531	-2,291.619
75	      D3	6	55,517.633	8,041.448	37,718.379	210,631.906	-1,143.418
76	      D4	6	102,023.422	13,060.246	30,895.807	166,921.438	-1,025.531
77	      D5	6	115,652.797	14,489.903	28,794.373	146,043.750	-628.375
78	      D6	6	132,979.594	15,682.326	28,336.910	135,424.703	-425.333
79	      D7	6	72,078.195	8,576.884	43,965.707	214,817.969	-1,297.841
80	      D8	6	87,442.000	10,149.909	40,850.090	190,131.641	-462.181
81	      D9	6	146,362.734	15,534.454	30,743.861	132,242.594	-435.389
82	      D10	6	123,585.352	14,318.548	38,552.328	167,035.766	-1,635.818
83	      D11	6	137,791.406	15,002.987	33,073.512	138,994.109	-1,484.713
84	      D12	6	162,162.844	16,660.438	32,916.320	135,618.641	-579.361
85	      D13	6	46,896.539	5,568.670	83,519.375	359,996.812	-319.860
86	      D14	6	50,910.496	6,989.214	60,395.863	256,798.469	-1,247.277
87	      D15	6	53,671.242	7,178.749	48,615.469	203,412.406	-1,480.151
88	      D16	6	61,691.996	4,316.811	2,360.182	1,670.683	2,761.099
89	      D17	6	74,692.555	4,991.116	2,996.418	2,313.521	1,676.298
90	      D18	6	67,824.711	4,821.072	2,859.807	2,065.604	2,575.814
91	      D19	6	64,933.562	4,422.673	2,432.218	2,221.154	2,237.804
92	      D20	6	66,043.000	4,088.109	2,544.372	1,502.489	1,814.344
93	      D21	6	77,664.805	4,922.898	2,522.678	1,824.096	510.331
94	      D22	6	38,533.875	4,166.548	46,585.102	266,711.469	-1,430.182
95	      D23	6	78,946.359	5,395.655	2,624.806	2,830.028	2,640.011
96	      D24	6	84,845.555	5,119.030	2,490.198	2,659.024	1,423.202
97	      E1	6	100,395.633	14,835.610	48,771.598	308,348.281	817.726
98	      E2	6	58,903.742	9,287.882	46,946.871	278,300.594	-158.018
99	      E3	6	54,892.496	7,739.999	45,002.508	251,054.656	-933.223
100	      E4	6	158,825.469	20,338.891	25,428.637	131,346.406	-332.449
101	      E5	6	158,123.797	19,642.793	27,313.781	133,676.172	-402.608
102	      E6	6	123,613.641	14,633.132	33,895.957	160,434.500	-316.832
103	      E7	6	143,893.719	17,215.791	31,440.383	140,361.844	-430.255
104	      E8	6	98,877.508	11,603.900	37,627.605	167,019.438	-822.808
105	      E9	6	179,398.078	20,742.389	31,169.328	128,057.164	-354.832
106	      E10	6	152,495.672	17,157.645	31,206.164	128,531.078	-1,331.300
107	      E11	6	169,449.688	18,603.578	31,671.041	126,647.625	-715.399
108	      E12	6	168,885.047	18,335.262	30,676.977	120,773.836	-1,245.268
109	      E13	6	123,877.797	13,633.471	57,700.094	236,036.016	-497.250
110	      E14	6	107,294.969	11,944.092	65,741.547	275,429.062	-1,544.871
111	      E15	6	129,562.344	15,007.299	57,712.781	240,842.469	-1,334.600
112	      E16	6	122,998.281	14,019.291	60,382.402	258,144.047	-1,645.812
113	      E17	6	78,797.297	9,194.756	74,065.781	338,061.250	-1,100.950
114	      E18	6	108,275.055	12,558.498	61,581.230	284,152.125	-1,502.790
115	      E19	6	128,210.266	15,667.454	53,998.070	256,103.719	-431.504
116	      E20	6	139,220.891	17,199.996	49,717.500	246,748.188	-1,297.252
117	      E21	6	137,192.297	17,654.270	45,629.285	237,899.797	-292.331
118	      E22	6	42,562.586	5,520.486	47,643.156	268,740.688	-1,102.495
119	      E23	6	90,819.047	6,808.219	3,023.148	3,874.370	5,272.771
120	      E24	6	94,055.258	6,239.033	3,079.366	4,258.621	4,902.833
121	      F1	6	55,694.242	7,462.569	57,134.039	366,259.438	-307.393
122	      F2	6	56,250.629	7,228.387	51,852.715	300,291.375	328.009
123	      F3	6	55,202.527	7,069.932	40,492.668	220,770.359	-636.821
124	      F4	6	72,213.297	8,423.786	44,198.293	239,633.828	-1,085.546
125	      F5	6	87,175.258	10,737.530	40,164.207	203,219.375	-1,150.388
126	      F6	6	156,588.547	17,068.357	38,642.078	179,088.266	-1,674.175
127	      F7	6	56,643.340	6,204.147	53,756.941	256,710.094	-1,535.532
128	      F8	6	69,272.523	7,259.737	47,924.395	218,543.375	-1,583.611
129	      F9	6	103,803.516	11,483.560	39,241.258	166,341.672	-294.509
130	      F10	6	99,326.617	10,497.830	47,238.590	202,062.609	-466.489
131	      F11	6	112,667.516	11,679.381	43,081.023	173,794.969	-1,989.891
132	      F12	6	98,713.938	10,187.027	37,682.016	154,402.578	-2,051.215
133	      F13	6	45,885.555	5,912.136	78,861.023	324,886.344	-1,351.917
134	      F14	6	49,975.633	6,058.503	64,276.090	261,266.297	-1,930.505
135	      F15	6	68,458.703	7,791.352	55,942.539	222,264.969	-1,046.882
136	      F16	6	63,158.508	4,545.465	2,313.111	2,566.104	3,208.233
137	      F17	6	67,756.820	4,341.815	2,518.257	2,669.525	1,605.103
138	      F18	6	69,927.680	4,243.784	2,454.529	2,205.587	1,324.460
139	      F19	6	99,285.305	6,598.660	4,039.129	3,872.583	3,263.351
140	      F20	6	77,461.320	5,043.059	1,447.195	2,296.909	4,063.716
141	      F21	6	75,952.977	5,067.597	2,439.287	2,263.305	1,631.480
142	      F22	6	49,533.578	6,825.444	51,216.598	278,808.281	-387.616
143	      F23	6	97,577.328	6,873.969	3,034.910	3,966.245	5,314.642
144	      F24	6	91,732.695	6,045.222	2,944.465	3,755.235	4,030.278
145	      G1	6	46,893.117	6,310.266	56,493.480	355,355.469	-24.370
146	      G2	6	52,650.500	8,349.778	46,894.215	269,393.344	-404.468
147	      G3	6	53,525.477	7,252.983	53,555.117	285,830.250	-909.079
148	      G4	6	108,278.312	12,592.483	27,340.805	136,446.547	-773.435
149	      G5	6	100,191.828	11,279.656	29,991.277	143,183.141	-1,302.216
150	      G6	6	71,333.094	7,470.792	37,575.316	176,931.906	-1,941.727
151	      G7	6	112,772.945	12,628.707	39,782.766	173,716.578	-1,904.166
152	      G8	6	76,227.016	10,236.908	46,970.582	207,420.625	-1,361.442
153	      G9	6	130,041.039	14,193.877	30,857.469	122,731.219	-129.329
154	      G10	6	122,859.234	13,154.402	35,480.188	141,920.750	-1,636.443
155	      G11	6	123,133.867	12,764.517	31,898.217	122,406.992	-1,560.417
156	      G12	6	127,063.680	13,270.778	28,247.113	106,243.172	-1,568.398
157	      G13	6	141,783.891	13,783.092	59,357.898	235,960.406	-2,030.491
158	      G14	6	127,390.914	13,000.952	65,835.625	265,460.000	-2,071.283
159	      G15	6	140,545.375	13,920.797	59,447.434	240,111.203	-2,267.163
160	      G16	6	150,712.781	15,587.737	61,392.723	254,500.203	-1,075.006
161	      G17	6	91,396.203	10,464.242	73,592.391	320,538.250	-781.286
162	      G18	6	126,346.375	13,613.903	67,686.531	304,268.250	-1,515.714
163	      G19	6	142,858.703	16,551.395	57,122.719	262,697.312	-1,343.742
164	      G20	6	160,398.672	18,583.619	54,581.812	262,830.688	-987.088
165	      G21	6	158,643.812	19,373.953	49,700.211	251,584.094	-581.317
166	      G22	6	54,502.105	7,187.243	56,836.484	306,172.719	-458.439
167	      G23	6	88,824.438	6,198.882	2,782.253	3,067.058	5,812.496
168	      G24	6	91,359.438	6,313.054	2,945.661	3,695.529	3,602.054
169	      H1	6	50,611.453	7,042.365	51,850.844	323,066.656	-1,120.797
170	      H2	6	46,794.500	6,269.917	45,665.098	262,036.297	-1,661.915
171	      H3	6	52,708.016	7,060.897	55,393.832	297,517.156	-1,344.356
172	      H4	6	87,545.742	10,237.353	33,838.324	174,999.891	-1,429.456
173	      H5	6	114,022.359	14,841.007	38,601.426	186,224.375	-2,040.507
174	      H6	6	148,419.922	15,796.919	36,020.469	164,305.031	-2,061.690
175	      H7	6	93,827.891	9,994.782	46,944.652	211,239.453	-1,867.149
176	      H8	6	97,313.812	10,633.377	44,185.219	191,668.688	-1,291.953
177	      H9	6	134,006.359	14,140.886	36,157.453	147,797.625	-1,116.541
178	      H10	6	143,715.750	15,914.545	39,500.910	159,039.297	-692.227
179	      H11	6	144,605.734	14,860.737	37,426.180	147,417.719	-1,334.359
180	      H12	6	141,435.781	14,237.098	33,836.191	130,121.914	-870.233
181	      H13	6	42,666.660	5,448.397	82,556.484	335,462.688	-2,602.833
182	      H14	6	49,938.238	6,481.551	63,677.324	253,437.703	-2,601.021
183	      H15	6	76,661.227	9,711.262	56,088.312	220,608.531	-2,183.851
184	      H16	6	63,082.773	4,194.009	1,957.338	2,342.592	1,555.319
185	      H17	6	87,871.047	5,638.429	3,445.898	3,306.270	750.436
186	      H18	6	71,757.180	4,925.005	2,944.287	2,810.959	2,218.504
187	      H19	6	79,859.562	5,628.369	2,777.637	3,390.247	1,981.264
188	      H20	6	71,506.836	4,583.224	2,455.949	2,546.357	901.109
189	      H21	6	72,476.727	4,757.179	2,282.274	2,141.685	1,691.541
190	      H22	6	42,297.223	5,600.771	51,362.965	278,502.250	-1,326.597
191	      H23	6	93,777.805	7,488.061	2,881.643	4,843.989	10,307.589
192	      H24	6	109,561.195	7,695.238	3,558.021	4,302.397	8,132.377
193	      I1	6	44,566.422	6,377.704	51,814.211	325,847.000	-1,829.895
194	      I2	6	48,861.656	6,696.810	46,098.488	266,100.000	-746.456
195	      I3	6	43,497.910	5,894.769	42,794.086	226,414.547	-1,563.538
196	      I4	6	102,557.953	12,562.081	31,813.355	158,913.719	-1,968.939
197	      I5	6	105,316.016	12,712.056	36,599.191	175,026.000	-1,862.448
198	      I6	6	65,589.672	7,352.584	37,483.086	176,939.875	-1,923.939
199	      I7	6	100,922.062	11,429.478	36,154.484	157,187.297	-906.672
200	      I8	6	65,737.211	7,290.335	45,533.199	200,579.078	-823.177
201	      I9	6	113,930.156	13,493.139	34,521.219	138,537.031	-322.073
202	      I10	6	97,447.461	11,479.430	37,460.328	151,166.672	2,624.056
203	      I11	6	103,600.508	11,900.219	35,261.680	136,733.859	-1,442.877
204	      I12	6	106,653.289	12,411.722	33,247.602	127,970.078	-889.145
205	      I13	6	124,333.648	12,998.660	61,185.953	239,231.594	-2,790.712
206	      I14	6	105,447.336	11,607.567	66,299.750	264,517.594	-2,415.692
207	      I15	6	120,851.906	12,464.029	59,424.047	238,252.250	-1,725.356
208	      I16	6	131,854.641	14,557.332	62,912.555	259,748.422	-2,583.284
209	      I17	6	97,155.258	11,152.892	76,554.578	329,658.781	-1,718.605
210	      I18	6	109,408.398	12,404.039	66,833.938	296,510.781	-1,222.364
211	      I19	6	117,401.727	14,310.754	59,976.449	275,723.969	-1,507.079
212	      I20	6	137,325.047	16,736.770	52,993.719	253,626.875	-1,119.044
213	      I21	6	134,159.344	16,915.221	49,908.934	249,305.516	-1,378.617
214	      I22	6	47,526.188	6,297.898	56,269.316	301,435.031	-444.403
215	      I23	6	80,313.000	5,960.948	2,702.740	2,941.079	4,295.333
216	      I24	6	96,728.602	7,235.627	2,940.269	4,115.833	6,890.405
217	      J1	6	44,384.629	5,661.455	56,422.684	361,896.938	-806.280
218	      J2	6	50,052.219	6,961.936	47,462.352	274,839.031	-901.831
219	      J3	6	167,418.094	29,243.646	44,132.762	229,135.578	-1,743.358
220	      J4	6	51,493.609	6,238.496	53,598.746	291,124.781	-1,692.612
221	      J5	6	49,870.969	6,526.014	46,561.930	239,658.875	-1,521.287
222	      J6	6	59,437.605	7,544.111	38,455.285	179,502.906	-493.247
223	      J7	6	47,480.512	5,411.568	55,402.289	261,971.781	-1,396.726
224	      J8	6	55,268.781	7,041.310	55,422.188	251,312.812	1,271.719
225	      J9	6	60,711.586	7,661.245	42,767.605	182,997.250	-1,031.253
226	      J10	6	51,405.863	6,094.432	47,184.062	200,546.422	-1,080.131
227	      J11	6	85,393.742	11,222.228	45,374.875	181,725.828	-2,423.696
228	      J12	6	65,211.188	8,089.670	40,663.508	161,960.672	-1,847.619
229	      J13	6	54,741.758	6,520.893	81,563.250	331,419.312	-1,436.400
230	      J14	6	47,907.324	5,989.023	67,033.500	268,156.750	-2,645.513
231	      J15	6	58,272.734	6,867.488	56,030.789	220,571.094	-2,873.467
232	      J16	6	70,849.016	4,679.425	2,801.859	3,075.461	2,242.260
233	      J17	6	66,646.898	4,380.374	2,490.887	2,428.548	1,471.682
234	      J18	6	87,064.695	5,665.987	3,545.356	2,995.003	1,360.844
235	      J19	6	70,673.828	5,105.392	2,257.530	2,749.089	3,612.312
236	      J20	6	74,424.352	5,209.097	2,561.229	3,049.499	2,844.495
237	      J21	6	76,148.781	5,236.441	2,595.839	2,644.494	4,023.142
238	      J22	6	45,989.812	6,246.680	53,315.113	288,269.438	-1,129.298
239	      J23	6	80,566.031	5,527.286	2,675.017	3,094.002	2,557.281
240	      J24	6	112,576.836	7,972.546	3,612.551	4,374.624	6,972.652
241	      K1	6	53,698.477	7,837.665	47,763.273	306,685.219	-1,032.992
242	      K2	6	55,666.094	8,239.596	46,471.680	273,006.438	-947.516
243	      K3	6	50,459.730	7,067.870	48,468.723	267,502.844	-1,311.339
244	      K4	6	159,801.625	19,273.842	33,271.180	166,505.516	-1,642.875
245	      K5	6	119,061.117	13,944.234	29,881.027	143,674.391	-745.275
246	      K6	6	126,825.516	13,995.489	44,147.598	205,783.016	-1,108.210
247	      K7	6	149,089.578	17,526.779	41,540.160	184,399.578	-825.371
248	      K8	6	71,472.656	7,956.592	45,657.293	204,686.906	-1,593.814
249	      K9	6	133,761.141	19,282.057	32,264.215	130,530.102	-669.816
250	      K10	6	115,967.016	12,486.763	37,126.340	153,248.516	-1,366.828
251	      K11	6	132,677.453	14,650.711	35,565.781	141,783.391	-1,302.566
252	      K12	6	147,963.656	16,144.205	34,059.820	134,332.969	-280.501
253	      K13	6	110,892.234	12,238.908	60,021.047	243,242.094	-2,119.894
254	      K14	6	84,253.211	9,041.419	75,355.750	321,526.875	-1,892.863
255	      K15	6	114,737.758	12,633.385	59,367.879	244,409.828	-2,142.203
256	      K16	6	111,409.422	13,056.142	59,503.176	250,730.844	-1,072.216
257	      K17	6	115,586.742	13,778.285	66,359.453	290,191.219	-1,646.236
258	      K18	6	110,071.711	13,788.322	66,907.398	304,830.188	-1,863.098
259	      K19	6	127,328.516	15,386.889	64,576.172	303,339.250	-324.860
260	      K20	6	139,677.156	18,271.984	54,100.094	264,475.094	-394.242
261	      K21	6	116,799.047	15,297.733	49,507.508	255,418.516	-1,118.296
262	      K22	6	77,890.094	5,260.563	2,433.498	3,628.487	3,979.915
263	      K23	6	87,045.930	6,533.869	2,680.640	3,487.036	4,563.546
264	      K24	6	110,470.117	7,857.782	3,439.239	4,500.393	7,321.951
265	      L1	6	51,693.656	6,433.868	54,510.062	355,283.250	-446.889
266	      L2	6	46,979.277	6,311.754	44,746.402	266,963.875	-1,682.124
267	      L3	6	52,491.562	7,017.630	40,808.660	224,694.422	-1,121.458
268	      L4	6	74,042.922	9,002.204	43,509.402	236,032.609	-492.265
269	      L5	6	80,000.375	9,338.335	47,022.457	245,045.562	-886.653
270	      L6	6	94,014.164	11,006.763	35,556.379	167,934.750	-1,583.422
271	      L7	6	71,878.383	8,615.031	43,660.703	206,628.828	-621.586
272	      L8	6	70,380.930	8,265.207	50,030.535	234,808.891	382.212
273	      L9	6	91,733.320	11,222.163	37,524.379	162,163.516	-1,123.187
274	      L10	6	75,780.891	9,208.464	42,104.535	181,987.625	-1,537.128
275	      L11	6	89,768.789	10,969.883	35,054.562	144,840.250	-1,671.336
276	      L12	6	94,502.953	10,866.612	35,527.879	144,410.438	-1,616.706
277	      L13	6	56,331.504	8,545.571	66,211.148	276,839.219	-1,769.357
278	      L14	6	43,572.293	5,835.197	65,413.316	272,074.781	-272.613
279	      L15	6	69,229.953	8,440.826	58,282.672	244,918.594	-1,438.831
280	      L16	6	64,034.406	4,582.205	2,586.350	2,456.158	3,880.090
281	      L17	6	79,678.586	5,987.730	3,115.665	2,986.645	4,755.767
282	      L18	6	76,662.992	6,672.608	2,665.886	3,656.383	8,069.672
283	      L19	6	71,398.758	5,466.572	2,620.839	2,658.083	5,100.289
284	      L20	6	83,975.594	6,176.688	2,479.075	3,322.511	5,465.407
285	      L21	6	75,518.180	5,448.541	2,497.362	2,477.272	3,113.704
286	      L22	6	74,438.047	4,656.828	2,454.426	2,955.875	2,521.216
287	      L23	6	83,675.273	5,806.463	2,427.748	3,395.093	3,684.864
288	      L24	6	102,875.703	6,956.774	3,401.375	4,185.872	6,922.548
289	      M1	6	51,844.793	6,894.825	52,030.324	350,769.219	121.714
290	      M2	6	47,225.723	6,528.762	42,559.258	259,835.984	-697.469
291	      M3	6	53,057.156	7,399.555	41,003.852	233,870.844	-785.301
292	      M4	6	151,690.781	19,257.486	25,780.365	135,726.234	-732.246
293	      M5	6	161,308.297	19,726.025	30,438.229	153,230.875	-1,222.531
294	      M6	6	141,794.500	16,674.744	34,004.211	166,319.188	-679.283
295	      M7	6	167,828.578	19,937.367	34,256.906	158,026.547	-964.766
296	      M8	6	95,310.789	11,609.007	43,555.723	201,425.469	-356.266
297	      M9	6	158,885.016	17,839.184	30,126.490	130,172.797	-178.762
298	      M10	6	164,349.125	18,757.855	33,396.012	142,280.797	-641.651
299	      M11	6	144,332.594	16,113.241	34,298.406	144,116.484	-909.097
300	      M12	6	147,232.734	16,500.178	30,528.625	125,210.930	-932.048
301	      M13	6	126,690.555	14,193.028	59,012.793	249,244.750	-1,239.798
302	      M14	6	109,230.461	12,014.738	74,320.016	331,148.781	-858.531
303	      M15	6	131,933.188	14,877.795	58,616.125	254,577.922	-1,196.204
304	      M16	6	125,095.172	14,609.426	56,623.992	251,485.016	-1,038.015
305	      M17	6	139,954.578	16,370.038	58,875.820	268,729.156	-928.526
306	      M18	6	128,936.891	15,910.230	61,673.645	294,370.062	351.946
307	      M19	6	117,065.656	16,743.756	57,566.793	283,943.594	-549.521
308	      M20	6	135,483.031	17,699.092	51,315.086	263,974.156	-92.485
309	      M21	6	129,471.836	17,882.344	46,335.961	248,651.469	-588.778
310	      M22	6	83,061.258	5,491.047	2,587.490	3,014.780	3,933.786
311	      M23	6	88,069.969	6,569.757	3,122.587	4,024.007	7,060.256
312	      M24	6	100,678.148	7,208.498	3,119.177	3,688.095	7,399.983
313	      N1	6	45,999.969	6,017.001	49,509.047	339,113.531	-634.314
314	      N2	6	44,469.500	5,630.970	43,163.129	273,185.500	-1,083.156
315	      N3	6	46,908.645	7,023.932	38,496.586	223,387.109	-609.965
316	      N4	6	86,598.984	11,663.771	52,446.934	298,679.062	-434.063
317	      N5	6	76,902.977	9,432.158	58,759.484	323,213.938	-393.378
318	      N6	6	112,911.500	14,276.017	47,797.184	241,535.281	-1,191.837
319	      N7	6	112,368.273	14,644.671	62,530.250	306,866.438	-356.459
320	      N8	6	74,403.828	9,395.735	68,971.781	335,658.062	-343.310
321	      N9	6	108,557.000	14,331.437	56,692.379	261,119.094	-465.026
322	      N10	6	108,198.594	13,191.830	56,610.473	254,890.875	-268.272
323	      N11	6	126,552.758	15,458.055	48,513.016	210,674.578	160.017
324	      N12	6	125,190.508	15,199.802	49,287.055	212,448.406	-968.543
325	      N13	6	47,745.668	5,578.877	66,234.633	295,731.688	-1,171.857
326	      N14	6	80,333.430	15,103.362	56,773.840	242,488.391	781.648
327	      N15	6	46,255.207	5,942.539	52,805.906	234,376.062	-375.502
328	      N16	6	63,699.781	4,614.431	2,413.268	2,009.368	3,528.698
329	      N17	6	73,331.492	5,242.782	2,815.428	2,516.062	4,170.782
330	      N18	6	67,753.000	4,666.173	2,287.913	2,062.103	3,309.301
331	      N19	6	72,597.445	5,007.354	2,394.807	2,553.310	4,691.341
332	      N20	6	73,371.047	4,802.886	2,469.034	1,932.297	1,615.760
333	      N21	6	78,902.750	5,745.678	2,675.456	2,751.138	4,651.613
334	      N22	6	83,925.914	5,661.445	2,956.176	3,229.971	3,415.775
335	      N23	6	96,143.805	5,904.006	2,793.063	3,854.721	2,503.582
336	      N24	6	92,636.422	7,548.207	3,298.292	4,104.401	6,706.169
337	      O1	6	72,785.383	9,474.749	45,081.676	320,439.719	-835.927
338	      O2	6	68,271.398	8,087.931	41,447.262	272,730.156	-2,003.246
339	      O3	6	61,073.316	8,122.765	41,306.180	255,220.781	-138.737
340	      O4	6	80,596.039	10,614.944	23,148.701	131,434.672	-1,691.786
341	      O5	6	87,145.664	11,305.146	28,911.445	155,686.719	-485.126
342	      O6	6	308,554.156	22,695.682	37,623.477	163,117.141	-119.957
343	      O7	6	95,942.727	12,666.888	31,341.125	154,316.938	-586.856
344	      O8	6	59,906.742	7,022.941	35,915.445	178,709.047	-1,604.445
345	      O9	6	85,656.414	10,604.891	26,510.428	122,606.344	-1,042.278
346	      O10	6	91,979.188	11,768.087	31,819.297	145,098.453	-459.988
347	      O11	6	83,918.523	10,202.340	31,082.516	142,262.344	-1,324.744
348	      O12	6	108,237.883	11,083.621	28,368.352	123,159.461	-426.306
349	      O13	6	130,203.961	15,075.666	54,152.613	247,109.297	415.170
350	      O14	6	105,418.156	12,211.381	76,045.789	364,831.438	-198.258
351	      O15	6	122,392.531	14,325.366	52,853.020	246,116.453	-237.800
352	      O16	6	123,565.664	15,433.748	51,332.742	244,982.188	-1,148.506
353	      O17	6	126,673.133	17,103.111	52,298.973	259,958.750	-1,136.031
354	      O18	6	249,292.172	21,458.238	61,589.223	307,886.156	-277.491
355	      O19	6	108,943.156	14,594.521	55,071.746	297,716.500	-437.532
356	      O20	6	132,961.625	18,003.939	49,457.582	273,727.969	-133.782
357	      O21	6	169,987.547	18,719.504	44,709.945	255,068.484	-359.529
358	      O22	6	88,072.305	6,049.915	2,677.873	2,676.120	4,633.134
359	      O23	6	87,564.234	5,811.547	3,148.562	3,451.744	3,000.347
360	      O24	6	89,908.367	5,554.641	2,627.601	3,073.720	3,332.080
361	      P1	6	55,533.238	7,145.751	47,306.387	346,559.156	-1,907.553
362	      P2	6	44,043.402	5,803.234	41,634.012	287,385.250	-1,497.032
363	      P3	6	48,945.730	6,487.754	37,704.871	240,792.578	-1,649.437
364	      P4	6	142,337.047	17,716.930	47,588.469	285,961.438	-618.618
365	      P5	6	84,408.461	11,183.226	51,702.578	307,145.562	-1,033.966
366	      P6	6	417,560.094	30,636.807	47,515.352	221,516.000	257.900
367	      P7	6	147,541.844	17,900.025	48,618.598	256,898.875	-1,607.604
368	      P8	6	90,752.734	11,969.470	69,648.797	370,252.906	-1,475.810
369	      P9	6	114,592.594	14,791.702	53,246.922	266,066.656	-1,454.881
370	      P10	6	150,386.234	19,724.510	55,832.992	272,928.719	-1,698.083
371	      P11	6	152,909.297	18,968.281	46,700.793	221,126.984	-328.545
372	      P12	6	158,735.656	17,908.693	47,919.426	227,167.016	-1,457.824
373	      P13	6	54,119.250	6,241.487	61,473.066	298,853.375	-2,775.779
374	      P14	6	49,253.992	6,326.516	55,345.270	267,029.125	-2,272.464
375	      P15	6	43,125.660	5,483.205	46,111.152	222,224.406	-3,009.705
376	      P16	6	74,337.875	6,050.164	2,582.733	3,723.446	6,403.958
377	      P17	6	84,042.742	7,058.610	2,911.104	3,791.757	7,094.912
378	      P18	6	89,313.617	7,138.975	2,937.743	3,526.852	8,043.673
379	      P19	6	85,592.117	7,121.409	2,830.200	3,275.953	7,598.813
380	      P20	6	97,527.359	7,561.293	3,360.452	4,234.635	8,354.927
381	      P21	6	104,645.945	8,174.836	3,538.297	4,074.660	8,257.013
382	      P22	6	96,009.508	7,733.224	2,978.895	3,667.158	8,883.731
383	      P23	6	105,205.773	7,087.993	3,112.491	3,876.752	3,297.768
384	      P24	6	92,917.789	6,610.057	2,860.014	4,019.980	3,895.075
1	      A1	7	44,760.578	6,418.740	39,439.492	287,434.031	-2,949.016
2	      A2	7	42,052.895	5,478.908	39,262.570	267,142.531	-3,389.837
3	      A3	7	60,001.883	7,606.906	42,335.105	269,743.844	-2,099.680
4	      A4	7	96,870.305	12,648.101	22,588.094	132,907.828	-2,877.896
5	      A5	7	96,484.055	12,265.921	22,232.814	125,040.969	-2,457.869
6	      A6	7	82,282.289	9,886.047	28,567.709	158,077.203	-2,663.485
7	      A7	7	369,500.969	27,087.568	34,315.645	136,155.219	-567.607
8	      A8	7	76,277.344	8,722.543	30,503.799	155,016.797	-4,876.686
9	      A9	7	153,173.453	14,949.067	27,660.746	126,627.266	-3,066.576
10	      A10	7	124,968.195	15,528.146	27,445.943	127,114.086	-3,002.158
11	      A11	7	117,417.539	13,399.879	25,871.709	118,382.859	-4,258.650
12	      A12	7	122,977.367	13,051.608	25,364.980	116,006.805	-4,935.951
13	      A13	7	118,595.188	13,962.086	52,827.906	254,970.484	-4,783.250
14	      A14	7	82,819.016	9,838.192	51,605.148	249,905.172	-2,730.876
15	      A15	7	88,102.453	10,597.424	50,083.441	245,205.406	-3,003.299
16	      A16	7	115,791.859	14,881.920	49,106.668	244,353.062	-4,412.425
17	      A17	7	148,256.203	17,100.918	56,313.164	292,317.625	-2,727.178
18	      A18	7	96,941.852	12,454.465	51,145.066	274,083.938	-3,315.981
19	      A19	7	233,798.922	18,967.826	48,245.789	249,427.078	-2,132.537
20	      A20	7	98,244.930	13,526.837	43,335.941	248,511.500	-2,710.079
21	      A21	7	118,795.477	16,759.189	42,794.953	256,663.719	-1,806.801
22	      A22	7	83,926.906	4,932.640	2,777.662	2,453.173	-895.743
23	      A23	7	84,963.781	3,626.986	2,355.366	2,560.187	-3,261.082
24	      A24	7	83,143.531	3,254.342	1,989.579	1,833.047	-2,497.097
25	      B1	7	39,796.285	5,356.111	45,748.520	326,621.094	-988.371
26	      B2	7	40,775.094	5,344.701	42,382.566	274,044.938	-3,066.286
27	      B3	7	55,625.512	7,776.833	37,899.734	224,880.078	-1,117.474
28	      B4	7	116,933.281	14,938.997	26,585.703	150,041.641	-1,904.627
29	      B5	7	114,032.648	15,003.253	24,158.627	132,232.438	-1,391.667
30	      B6	7	128,466.430	15,860.267	24,341.145	124,072.969	-982.648
31	      B7	7	82,845.383	9,452.152	33,895.738	172,285.219	-797.939
32	      B8	7	101,093.422	11,782.241	32,460.689	156,866.578	-1,008.406
33	      B9	7	133,431.172	15,137.756	28,041.746	128,480.672	-757.357
34	      B10	7	120,661.438	13,591.609	31,285.252	142,556.484	-1,003.341
35	      B11	7	128,425.367	14,396.424	28,755.600	127,109.219	-918.063
36	      B12	7	131,073.797	14,562.023	27,409.674	119,897.641	-534.072
37	      B13	7	47,832.660	5,472.555	65,204.590	304,277.750	-1,169.718
38	      B14	7	74,943.055	8,764.973	54,840.574	249,412.578	-954.945
39	      B15	7	50,623.566	6,487.612	47,483.863	219,161.906	-608.999
40	      B16	7	62,399.539	4,822.993	2,397.741	2,013.848	3,396.052
41	      B17	7	75,885.109	4,858.820	2,570.599	1,993.834	1,801.950
42	      B18	7	67,370.992	4,586.322	2,095.128	2,001.125	1,797.853
43	      B19	7	67,248.844	4,130.274	2,312.750	2,266.814	930.786
44	      B20	7	67,097.305	4,336.100	2,098.198	2,344.736	1,544.572
45	      B21	7	71,614.555	4,361.716	2,248.353	1,795.850	216.347
46	      B22	7	35,781.789	3,488.362	44,448.305	271,698.031	-2,046.609
47	      B23	7	73,023.648	4,006.387	2,188.083	2,146.731	1,238.877
48	      B24	7	81,847.250	4,144.901	2,330.984	2,511.703	26.511
49	      C1	7	48,380.953	6,843.281	46,231.566	314,242.938	-640.673
50	      C2	7	50,287.992	7,321.069	42,101.023	261,586.281	-1,106.976
51	      C3	7	48,829.234	6,778.399	42,533.430	250,283.938	-825.475
52	      C4	7	108,469.555	13,330.198	24,829.355	135,301.906	-1,418.790
53	      C5	7	116,918.414	14,071.790	25,010.010	127,283.352	-1,425.088
54	      C6	7	65,360.527	7,352.067	33,952.469	175,322.406	-1,381.887
55	      C7	7	123,940.820	16,104.354	32,185.270	153,463.141	-958.868
56	      C8	7	76,378.406	8,386.568	32,855.328	155,512.125	-990.053
57	      C9	7	140,357.547	15,241.744	26,098.078	115,534.570	-645.854
58	      C10	7	134,384.906	15,245.448	29,017.334	125,724.125	-544.013
59	      C11	7	142,418.016	15,982.659	27,825.850	116,738.805	-1,113.461
60	      C12	7	139,279.781	15,364.595	26,340.605	110,965.969	-632.907
61	      C13	7	131,156.078	14,499.525	54,778.828	239,125.641	-865.408
62	      C14	7	129,420.641	14,587.938	57,426.602	255,118.922	-1,308.981
63	      C15	7	125,007.305	14,213.204	53,260.402	238,158.375	-910.316
64	      C16	7	135,775.078	16,364.283	53,887.973	245,763.125	-968.117
65	      C17	7	96,647.141	12,149.185	64,314.352	307,502.656	-654.012
66	      C18	7	119,119.555	14,607.808	53,351.672	261,220.531	-964.677
67	      C19	7	132,839.609	17,126.121	49,529.816	249,073.000	-1,147.179
68	      C20	7	130,034.164	19,476.832	45,702.875	239,600.500	-1,469.206
69	      C21	7	129,154.570	17,338.076	43,460.930	239,227.578	-1,223.678
70	      C22	7	40,234.516	3,917.616	50,797.637	297,847.875	-1,335.877
71	      C23	7	84,469.578	5,020.899	2,564.563	3,084.698	1,127.282
72	      C24	7	84,175.883	4,821.312	2,309.811	3,235.861	2,700.090
73	      D1	7	47,575.172	6,426.177	54,957.891	370,582.500	-1,271.079
74	      D2	7	47,902.258	6,648.173	44,685.523	272,631.969	-1,759.521
75	      D3	7	54,317.398	8,016.184	37,471.383	210,171.906	-1,177.744
76	      D4	7	102,124.609	12,965.262	30,482.566	166,388.438	-1,168.678
77	      D5	7	114,575.641	14,529.051	28,677.334	145,917.906	-512.582
78	      D6	7	134,205.688	15,781.959	28,397.168	135,024.281	-405.682
79	      D7	7	72,695.031	8,360.720	44,034.719	214,748.172	-835.218
80	      D8	7	88,567.828	10,388.067	40,847.559	189,789.141	-256.614
81	      D9	7	145,658.500	15,250.900	30,620.314	131,530.766	91.999
82	      D10	7	124,787.453	14,439.344	38,482.484	166,586.188	-789.121
83	      D11	7	139,777.328	15,212.257	33,107.625	138,724.844	-948.817
84	      D12	7	163,448.812	16,907.971	33,115.492	135,635.125	-526.659
85	      D13	7	46,188.602	5,535.942	83,095.477	358,824.906	52.034
86	      D14	7	51,344.922	6,869.229	60,334.148	255,925.859	-1,097.266
87	      D15	7	54,921.934	7,462.687	48,459.492	203,359.047	-1,215.193
88	      D16	7	62,818.895	4,570.665	2,441.310	1,877.000	2,815.160
89	      D17	7	74,145.156	4,873.655	2,803.033	2,356.936	2,103.490
90	      D18	7	69,305.938	4,746.496	2,918.373	2,308.760	2,525.045
91	      D19	7	65,568.469	4,298.427	2,406.219	2,185.729	2,921.236
92	      D20	7	65,930.570	4,487.830	2,474.487	1,803.961	2,088.867
93	      D21	7	78,487.156	4,987.454	2,274.131	1,901.373	1,224.322
94	      D22	7	38,366.070	4,389.952	45,684.051	260,998.078	-1,125.794
95	      D23	7	79,509.273	6,089.717	3,042.202	2,910.188	3,020.905
96	      D24	7	84,656.750	5,108.257	2,618.626	2,333.168	1,416.713
97	      E1	7	101,510.039	14,594.613	48,481.383	307,695.094	50.192
98	      E2	7	59,821.027	8,765.728	46,727.551	278,063.312	-182.773
99	      E3	7	54,123.949	7,933.039	44,904.520	250,690.422	-790.821
100	      E4	7	159,294.906	20,267.572	25,323.020	131,245.094	-680.535
101	      E5	7	159,983.938	19,117.232	27,343.336	133,782.484	-519.020
102	      E6	7	124,271.555	14,765.718	33,863.234	160,188.859	-669.650
103	      E7	7	144,551.469	17,123.965	31,133.748	140,330.641	-731.139
104	      E8	7	99,056.906	11,416.640	37,734.320	166,819.969	-615.198
105	      E9	7	180,794.891	20,586.508	31,009.416	127,892.367	-103.397
106	      E10	7	153,935.906	17,264.463	31,244.307	128,217.680	-1,402.375
107	      E11	7	169,687.516	18,613.424	31,635.525	126,112.773	-1,088.942
108	      E12	7	169,017.578	18,450.207	30,671.193	120,903.148	-1,295.765
109	      E13	7	124,679.133	13,545.462	57,598.672	236,228.625	-1,052.040
110	      E14	7	108,406.664	11,476.597	65,665.406	274,805.469	-1,668.731
111	      E15	7	130,685.430	15,167.187	57,846.000	240,777.484	-1,243.887
112	      E16	7	123,757.102	13,843.122	60,352.215	257,233.047	-1,788.386
113	      E17	7	79,676.203	9,270.678	73,642.234	337,078.562	-1,485.535
114	      E18	7	108,685.828	12,545.310	61,595.090	283,678.156	-1,109.990
115	      E19	7	127,626.945	15,468.604	53,944.824	255,139.453	-607.806
116	      E20	7	139,186.438	16,794.879	49,471.957	245,673.594	-1,052.292
117	      E21	7	138,709.891	17,597.648	45,627.395	237,989.906	-546.572
118	      E22	7	43,066.738	5,626.701	46,933.449	264,320.812	-1,408.552
119	      E23	7	91,932.391	6,620.659	3,023.049	3,898.714	5,347.823
120	      E24	7	94,028.172	6,206.904	3,006.839	4,040.142	4,798.491
121	      F1	7	55,129.293	7,388.834	56,847.562	365,774.688	-377.074
122	      F2	7	55,310.156	7,058.395	51,675.324	299,470.969	118.570
123	      F3	7	55,191.277	6,777.714	40,608.352	219,974.594	-376.608
124	      F4	7	72,549.180	8,400.512	43,809.801	238,789.562	-1,437.910
125	      F5	7	86,208.734	10,464.474	40,239.008	202,669.703	-805.693
126	      F6	7	156,709.703	17,069.357	38,345.391	178,928.891	-2,059.513
127	      F7	7	57,993.887	6,199.171	53,518.574	256,084.078	-1,285.113
128	      F8	7	68,472.234	7,279.219	47,881.930	217,535.594	-1,697.123
129	      F9	7	104,518.555	11,647.604	39,326.781	166,183.547	-358.358
130	      F10	7	100,018.984	10,412.922	47,159.324	201,708.031	-900.316
131	      F11	7	112,798.344	11,854.161	42,785.957	173,240.562	-1,620.166
132	      F12	7	99,365.945	10,065.016	37,567.070	154,357.406	-2,164.136
133	      F13	7	45,572.504	5,712.147	78,793.172	324,423.281	-1,546.749
134	      F14	7	49,583.609	6,179.262	64,132.758	260,990.391	-2,059.014
135	      F15	7	68,478.492	7,933.835	55,985.387	221,867.250	-825.120
136	      F16	7	63,775.074	4,450.490	2,309.737	2,584.078	3,569.808
137	      F17	7	67,270.508	4,238.010	2,652.965	2,680.872	1,209.357
138	      F18	7	70,222.031	4,397.910	2,331.933	2,256.668	1,656.899
139	      F19	7	100,289.156	6,976.584	4,236.760	3,851.191	3,203.227
140	      F20	7	79,235.797	5,142.981	1,431.538	2,237.490	3,840.255
141	      F21	7	77,816.164	4,874.289	2,605.620	2,395.781	1,989.999
142	      F22	7	49,388.586	7,281.151	50,714.871	276,477.062	-234.983
143	      F23	7	97,949.758	7,117.918	3,035.099	4,182.064	5,639.397
144	      F24	7	93,656.445	6,065.643	2,961.266	4,027.909	3,856.052
145	      G1	7	46,619.727	6,526.261	56,164.715	355,260.312	-495.296
146	      G2	7	52,035.754	8,164.263	46,928.406	269,129.312	-497.779
147	      G3	7	52,449.531	7,204.592	53,398.438	285,725.656	-752.908
148	      G4	7	108,202.992	12,535.207	27,414.223	136,567.656	-695.520
149	      G5	7	101,113.586	11,420.682	30,113.039	142,703.719	-1,169.638
150	      G6	7	72,015.633	7,386.008	37,824.340	177,192.156	-2,178.480
151	      G7	7	113,847.258	12,521.807	39,755.992	173,958.844	-2,045.963
152	      G8	7	75,871.508	10,305.508	47,220.641	207,157.375	-1,764.514
153	      G9	7	130,735.828	14,091.520	30,585.334	122,499.602	-145.479
154	      G10	7	123,831.023	13,590.697	35,510.219	141,917.125	-1,924.597
155	      G11	7	124,131.203	12,700.356	31,777.211	122,555.273	-1,520.315
156	      G12	7	127,775.289	13,147.599	28,335.352	106,392.539	-1,368.211
157	      G13	7	142,473.406	13,830.229	59,734.453	235,185.844	-2,159.603
158	      G14	7	129,110.664	13,072.436	65,823.938	264,891.938	-2,032.211
159	      G15	7	142,500.422	14,210.709	59,327.324	239,162.781	-2,257.637
160	      G16	7	151,202.969	15,376.644	61,525.883	254,095.047	-1,312.448
161	      G17	7	92,062.625	10,767.349	73,289.117	319,785.750	-1,029.756
162	      G18	7	127,629.500	13,679.375	67,721.438	304,242.375	-1,912.513
163	      G19	7	143,313.094	16,495.221	57,214.582	262,649.375	-1,186.320
164	      G20	7	159,907.375	18,800.508	54,602.980	262,130.547	-1,071.824
165	      G21	7	158,956.172	19,215.398	49,706.859	250,775.594	-117.785
166	      G22	7	54,230.223	7,651.529	55,332.152	299,082.438	-440.098
167	      G23	7	89,075.031	6,645.285	2,788.696	3,513.596	5,969.458
168	      G24	7	90,930.414	6,471.311	2,900.874	3,635.926	3,468.636
169	      H1	7	50,593.164	6,781.743	51,778.379	321,725.781	-959.356
170	      H2	7	46,070.531	5,860.551	45,723.836	261,747.281	-1,244.924
171	      H3	7	53,470.859	6,733.586	55,505.059	297,239.188	-1,016.660
172	      H4	7	89,188.133	10,036.158	33,637.367	174,538.656	-1,583.867
173	      H5	7	114,742.008	14,938.234	38,606.574	186,122.031	-2,239.588
174	      H6	7	148,676.250	16,356.604	36,402.363	163,650.078	-1,593.736
175	      H7	7	95,163.078	9,960.392	46,715.449	211,104.750	-1,418.749
176	      H8	7	96,410.328	10,349.985	44,072.863	191,150.906	-1,156.667
177	      H9	7	134,418.000	14,218.911	35,919.465	147,522.797	-1,008.965
178	      H10	7	144,664.547	15,878.890	39,449.953	158,955.312	-782.587
179	      H11	7	147,052.797	14,809.282	37,152.406	147,468.516	-1,337.639
180	      H12	7	142,208.891	14,080.697	33,815.797	130,342.883	-631.799
181	      H13	7	43,721.094	5,406.468	82,441.664	333,110.156	-2,168.852
182	      H14	7	49,487.301	6,332.546	63,447.980	252,941.047	-2,094.981
183	      H15	7	77,286.008	9,613.810	55,645.754	220,244.203	-2,130.608
184	      H16	7	64,699.906	4,079.562	1,880.301	2,341.626	1,857.830
185	      H17	7	88,178.109	5,518.817	3,559.238	3,255.551	1,084.014
186	      H18	7	72,251.906	4,756.035	3,125.891	2,810.959	2,362.748
187	      H19	7	79,485.820	5,302.489	3,053.943	3,240.747	1,906.910
188	      H20	7	72,415.016	4,513.078	2,472.860	2,563.534	914.355
189	      H21	7	73,800.062	4,680.550	2,316.679	2,019.102	1,835.345
190	      H22	7	42,996.254	5,896.943	50,159.930	272,118.406	-1,323.500
191	      H23	7	95,001.711	7,170.265	3,202.606	4,788.250	11,158.431
192	      H24	7	112,766.719	7,979.909	3,460.350	4,209.130	8,064.445
193	      I1	7	43,850.898	6,241.717	51,447.500	325,271.375	-1,563.210
194	      I2	7	48,761.836	6,958.053	46,077.711	265,789.938	-1,368.392
195	      I3	7	42,783.543	5,907.394	42,799.270	226,375.531	-1,696.336
196	      I4	7	103,075.914	12,388.024	31,711.682	159,144.609	-2,446.415
197	      I5	7	103,853.586	13,013.447	36,578.434	175,167.188	-1,805.281
198	      I6	7	64,120.871	7,158.294	37,526.566	176,764.938	-2,062.235
199	      I7	7	99,944.500	11,356.643	36,224.676	157,228.219	-1,646.542
200	      I8	7	65,300.758	7,358.561	45,325.324	199,444.531	-952.965
201	      I9	7	115,566.695	13,534.731	34,368.508	138,449.344	-483.560
202	      I10	7	96,260.273	11,481.020	37,275.352	150,624.688	2,091.465
203	      I11	7	104,352.656	11,947.255	34,953.320	136,711.000	-1,467.248
204	      I12	7	106,897.938	12,549.885	32,945.789	128,094.297	-1,298.952
205	      I13	7	124,871.023	13,326.903	60,907.824	238,605.547	-2,301.409
206	      I14	7	105,869.008	11,826.445	65,841.773	263,933.344	-2,815.574
207	      I15	7	120,338.938	12,688.930	59,226.844	237,468.422	-2,086.234
208	      I16	7	132,555.156	14,520.517	62,767.785	259,323.500	-2,572.010
209	      I17	7	97,529.125	10,929.631	75,824.508	328,264.500	-2,145.087
210	      I18	7	109,918.062	12,452.649	66,428.406	296,100.062	-1,469.695
211	      I19	7	117,299.086	14,235.691	59,958.105	275,036.031	-1,618.448
212	      I20	7	137,072.438	16,617.076	53,414.594	252,829.828	-1,242.138
213	      I21	7	134,139.422	16,788.223	49,877.719	248,938.062	-1,395.306
214	      I22	7	46,492.059	6,463.699	54,535.203	291,554.062	-946.860
215	      I23	7	80,746.500	5,941.378	2,213.196	3,083.935	3,745.641
216	      I24	7	96,589.156	7,265.942	2,976.325	4,100.271	6,557.196
217	      J1	7	43,709.402	5,923.045	56,356.031	362,094.000	-744.044
218	      J2	7	49,264.270	6,849.802	47,585.133	274,338.500	-718.671
219	      J3	7	167,190.016	29,080.637	44,480.789	229,339.938	-1,539.975
220	      J4	7	51,223.992	6,194.760	53,568.215	290,657.250	-1,239.998
221	      J5	7	49,674.777	6,409.105	46,637.566	238,841.500	-1,393.408
222	      J6	7	58,292.434	7,497.700	38,515.098	180,031.250	85.032
223	      J7	7	47,255.637	5,470.613	55,025.184	261,041.688	-1,361.127
224	      J8	7	55,384.512	7,104.784	55,162.715	250,607.922	1,137.475
225	      J9	7	61,558.855	7,804.121	42,918.086	182,628.562	-731.903
226	      J10	7	51,370.555	6,172.041	47,260.758	200,821.812	-1,237.153
227	      J11	7	85,905.016	11,144.345	45,081.523	181,667.594	-2,437.015
228	      J12	7	64,842.172	8,077.576	40,772.992	162,048.500	-1,651.650
229	      J13	7	54,161.477	6,511.895	81,113.617	330,397.562	-920.282
230	      J14	7	47,690.414	5,593.991	67,034.445	268,082.781	-2,743.155
231	      J15	7	57,075.520	6,828.331	55,826.188	220,688.922	-3,148.473
232	      J16	7	70,597.742	4,995.242	2,827.433	3,064.960	2,554.365
233	      J17	7	67,273.008	4,816.838	2,484.644	2,753.945	2,204.461
234	      J18	7	86,407.867	5,838.782	3,449.874	3,113.996	1,102.640
235	      J19	7	71,950.297	5,107.059	2,478.561	2,682.081	3,981.054
236	      J20	7	75,487.164	5,497.900	2,392.913	3,122.402	3,166.518
237	      J21	7	76,011.156	5,177.253	2,364.804	2,719.426	4,325.776
238	      J22	7	45,985.633	6,441.999	51,566.715	278,633.062	-1,074.137
239	      J23	7	81,245.539	5,634.344	2,778.364	3,212.575	2,847.238
240	      J24	7	111,707.719	8,684.266	3,799.103	4,761.134	7,090.973
241	      K1	7	55,261.852	7,740.885	48,330.859	307,195.719	-1,053.794
242	      K2	7	55,689.531	8,364.447	46,670.246	273,011.000	-894.509
243	      K3	7	49,842.023	7,060.798	48,579.488	267,442.969	-1,425.057
244	      K4	7	160,149.188	19,452.990	33,247.828	166,652.203	-1,716.178
245	      K5	7	119,538.227	13,891.382	29,780.254	143,697.500	-226.439
246	      K6	7	128,223.789	13,635.210	44,365.184	205,244.594	-1,145.948
247	      K7	7	149,317.750	17,580.992	41,574.641	184,660.844	-808.791
248	      K8	7	72,352.938	8,240.512	45,902.117	204,818.703	-1,307.689
249	      K9	7	135,299.516	19,428.797	32,409.699	130,377.977	-737.671
250	      K10	7	117,306.656	12,517.276	37,251.309	153,064.125	-1,663.578
251	      K11	7	133,109.203	14,656.453	35,506.305	141,581.406	-1,619.399
252	      K12	7	149,705.062	16,438.734	34,321.086	134,279.188	-844.459
253	      K13	7	112,212.484	12,253.641	60,288.914	242,784.922	-2,491.629
254	      K14	7	85,791.492	8,904.520	75,616.781	320,808.156	-2,052.395
255	      K15	7	116,323.938	12,526.323	59,318.199	244,653.109	-2,006.537
256	      K16	7	112,662.398	13,060.957	59,603.730	250,820.656	-1,363.148
257	      K17	7	116,240.492	13,632.571	66,237.531	289,733.844	-1,723.644
258	      K18	7	110,113.805	13,344.750	66,970.984	304,303.500	-1,695.850
259	      K19	7	127,064.203	15,197.192	64,487.531	303,853.688	-392.893
260	      K20	7	141,688.859	18,025.104	54,095.762	264,418.531	-617.027
261	      K21	7	116,862.266	15,610.409	49,368.195	255,253.750	-1,209.338
262	      K22	7	79,170.914	5,770.757	2,782.943	3,737.507	4,516.952
263	      K23	7	87,930.508	6,448.538	2,860.638	3,640.141	4,793.451
264	      K24	7	110,857.625	8,166.336	3,670.819	4,888.966	7,677.961
265	      L1	7	51,227.168	6,862.947	54,136.422	353,434.438	-740.012
266	      L2	7	46,964.000	6,241.819	44,618.668	266,510.594	-1,393.627
267	      L3	7	51,574.094	6,819.079	40,629.512	223,787.328	-1,264.470
268	      L4	7	72,850.672	8,885.527	43,486.512	235,392.422	-1,072.194
269	      L5	7	79,858.531	9,336.704	47,091.172	244,568.344	-1,202.985
270	      L6	7	95,405.781	10,969.868	35,328.680	167,336.484	-1,283.447
271	      L7	7	70,740.008	8,444.190	43,594.051	206,570.078	-533.947
272	      L8	7	70,132.562	8,653.182	50,043.691	234,204.219	199.310
273	      L9	7	92,140.570	10,886.205	37,181.648	162,021.188	-733.000
274	      L10	7	75,261.344	9,295.796	42,050.668	181,350.172	-1,792.848
275	      L11	7	89,932.875	10,873.343	34,773.738	144,790.234	-1,756.782
276	      L12	7	95,171.656	10,853.429	35,456.676	144,358.062	-1,478.425
277	      L13	7	55,933.570	8,414.035	65,703.055	276,179.688	-1,709.875
278	      L14	7	42,490.699	5,631.986	65,389.480	271,211.469	-884.531
279	      L15	7	69,059.469	8,340.234	58,370.395	244,456.578	-1,808.531
280	      L16	7	64,840.301	4,790.880	2,395.809	2,416.463	3,405.282
281	      L17	7	78,270.883	5,704.359	2,961.732	2,716.101	3,387.170
282	      L18	7	75,962.234	6,549.813	2,637.264	3,434.498	9,298.658
283	      L19	7	71,469.969	5,231.417	2,580.751	2,561.993	4,137.093
284	      L20	7	84,466.055	6,085.319	2,351.112	3,375.346	5,618.347
285	      L21	7	75,500.914	5,208.685	2,492.784	2,417.649	3,368.530
286	      L22	7	74,115.500	4,591.779	2,400.579	2,765.026	2,112.691
287	      L23	7	83,079.742	5,794.173	2,453.992	3,171.052	2,951.878
288	      L24	7	102,573.609	7,718.398	2,996.106	4,418.214	6,578.786
289	      M1	7	50,929.629	6,857.791	52,120.469	349,777.812	-20.809
290	      M2	7	46,783.391	6,864.600	42,292.609	259,198.438	-1,185.369
291	      M3	7	52,574.473	7,111.958	41,259.910	233,550.203	-456.404
292	      M4	7	152,929.469	19,400.131	25,954.523	135,146.641	-832.790
293	      M5	7	161,708.453	20,167.574	30,567.551	152,707.109	-1,291.844
294	      M6	7	142,281.875	17,045.012	34,490.250	166,060.531	-1,267.043
295	      M7	7	169,151.547	19,566.254	34,166.723	157,768.906	-1,163.351
296	      M8	7	94,330.414	12,195.681	43,419.414	200,397.516	-411.152
297	      M9	7	160,882.406	18,061.027	30,243.195	129,967.086	-12.198
298	      M10	7	165,462.812	19,068.545	33,465.137	141,785.734	-708.840
299	      M11	7	146,343.375	16,534.410	34,278.594	144,196.422	-493.536
300	      M12	7	149,315.391	16,632.625	30,293.693	125,029.727	-880.367
301	      M13	7	126,400.727	14,109.018	58,543.773	248,300.609	-1,447.234
302	      M14	7	108,236.672	11,940.827	74,014.805	331,365.281	-383.607
303	      M15	7	131,893.562	15,121.592	58,654.742	254,195.500	-1,388.152
304	      M16	7	125,975.805	14,966.889	56,512.379	250,837.219	-994.949
305	      M17	7	140,500.953	16,897.990	58,724.152	268,166.656	-914.442
306	      M18	7	129,475.945	16,243.055	61,646.223	294,045.875	204.820
307	      M19	7	114,702.180	16,644.994	57,533.191	283,989.062	-708.409
308	      M20	7	135,501.438	17,863.188	51,294.953	263,143.188	-297.101
309	      M21	7	129,728.383	18,202.836	46,499.590	248,189.250	-243.143
310	      M22	7	82,978.688	5,977.755	2,777.758	2,854.361	3,650.616
311	      M23	7	87,562.953	6,942.419	2,847.341	3,957.799	7,388.822
312	      M24	7	101,118.164	7,141.745	3,441.325	3,775.479	7,396.109
313	      N1	7	45,563.477	6,279.550	49,397.152	339,297.188	-639.708
314	      N2	7	44,723.211	5,732.543	42,891.773	272,240.469	-1,444.318
315	      N3	7	48,930.289	6,944.089	38,767.965	223,263.391	-391.433
316	      N4	7	87,755.375	11,506.277	52,269.574	298,792.594	-125.382
317	      N5	7	76,433.875	9,607.815	58,901.824	322,314.812	-725.996
318	      N6	7	114,215.773	14,591.677	47,804.410	241,696.516	-909.483
319	      N7	7	113,061.086	14,467.853	62,511.324	306,301.375	-429.729
320	      N8	7	74,311.781	9,414.592	68,440.062	335,240.531	-260.070
321	      N9	7	109,707.188	14,870.726	56,533.250	260,338.516	-366.517
322	      N10	7	108,688.555	13,545.504	56,307.371	254,503.594	-517.399
323	      N11	7	126,721.828	15,228.707	48,454.160	210,371.719	407.904
324	      N12	7	124,579.648	15,034.595	49,307.512	212,539.250	-927.878
325	      N13	7	47,231.883	5,831.395	66,101.492	294,870.656	-1,243.065
326	      N14	7	79,386.727	15,159.103	56,403.086	241,842.281	538.229
327	      N15	7	44,425.664	6,192.209	52,690.215	233,977.469	-358.964
328	      N16	7	63,809.496	4,644.177	2,374.457	1,855.828	3,453.783
329	      N17	7	74,354.164	5,259.307	2,899.370	2,947.463	4,759.674
330	      N18	7	66,945.039	4,321.129	2,266.549	2,121.036	3,390.652
331	      N19	7	73,375.242	5,095.042	2,393.989	2,529.650	5,259.809
332	      N20	7	73,147.906	5,299.266	2,326.240	1,921.416	1,334.531
333	      N21	7	79,574.664	5,783.224	2,769.166	2,612.696	4,571.668
334	      N22	7	83,281.781	5,594.513	2,985.858	2,976.694	3,831.464
335	      N23	7	96,365.922	5,539.170	2,761.169	3,919.496	1,894.319
336	      N24	7	93,171.891	7,965.492	3,036.253	3,958.860	6,368.066
337	      O1	7	72,975.914	9,705.989	45,359.656	319,736.812	-1,130.142
338	      O2	7	67,423.906	8,288.440	41,446.113	271,712.719	-2,236.003
339	      O3	7	62,605.547	8,369.033	41,640.027	255,118.797	104.707
340	      O4	7	82,028.758	10,252.172	23,393.801	131,348.938	-1,761.828
341	      O5	7	85,018.164	11,501.675	28,785.680	155,142.094	-957.179
342	      O6	7	308,057.219	22,720.674	37,689.746	163,114.219	-253.363
343	      O7	7	96,711.992	12,693.437	31,389.746	153,897.484	-738.646
344	      O8	7	60,166.672	7,324.424	35,961.594	178,216.266	-1,671.958
345	      O9	7	86,041.742	10,800.766	26,274.625	122,278.594	-1,332.325
346	      O10	7	92,617.266	11,361.854	31,484.268	144,917.281	-685.215
347	      O11	7	83,872.117	10,093.347	31,223.539	142,343.938	-1,301.800
348	      O12	7	108,050.727	11,171.781	28,530.242	122,813.297	-863.934
349	      O13	7	131,841.172	15,436.551	54,135.051	247,003.031	209.916
350	      O14	7	106,279.070	11,673.310	75,710.734	364,956.750	-335.105
351	      O15	7	123,677.930	14,517.862	52,741.777	245,528.297	-460.322
352	      O16	7	124,180.203	15,361.040	51,295.965	244,761.094	-963.987
353	      O17	7	128,485.312	16,910.646	52,631.707	259,368.984	-1,532.989
354	      O18	7	249,235.828	21,341.049	61,488.414	306,831.688	-806.776
355	      O19	7	109,665.680	14,698.552	54,917.410	297,193.125	-811.576
356	      O20	7	133,116.016	18,218.924	49,506.902	273,401.031	-531.796
357	      O21	7	171,794.891	18,637.945	44,705.555	255,053.344	-629.841
358	      O22	7	88,507.953	6,691.344	2,773.050	3,015.972	4,622.272
359	      O23	7	89,028.516	6,125.264	3,332.188	3,859.140	2,836.863
360	      O24	7	90,662.602	6,294.812	2,671.957	3,077.364	3,212.534
361	      P1	7	55,100.016	6,737.145	47,069.500	343,237.719	-2,329.887
362	      P2	7	44,182.910	5,806.311	41,260.047	286,233.562	-1,958.432
363	      P3	7	49,559.293	6,966.490	37,568.207	240,382.516	-1,758.885
364	      P4	7	142,265.031	17,218.262	47,027.336	284,114.469	-569.768
365	      P5	7	85,817.430	11,452.245	51,717.129	306,895.000	-1,144.918
366	      P6	7	416,525.938	30,565.492	47,370.043	221,742.266	-232.012
367	      P7	7	149,056.000	17,875.033	48,465.062	256,674.328	-1,204.959
368	      P8	7	91,663.523	11,768.429	69,926.438	369,840.812	-1,124.637
369	      P9	7	114,236.758	14,618.551	52,609.234	266,296.188	-1,727.298
370	      P10	7	151,443.609	19,546.666	55,611.918	272,533.094	-1,674.363
371	      P11	7	153,409.531	18,659.541	46,758.680	220,374.125	-747.685
372	      P12	7	160,557.672	17,493.172	47,992.363	226,252.141	-1,418.267
373	      P13	7	54,507.113	6,002.211	61,357.184	298,345.781	-2,909.659
374	      P14	7	48,021.508	6,258.723	55,448.543	266,878.562	-2,445.600
375	      P15	7	42,872.898	5,242.459	46,051.758	221,775.078	-3,159.148
376	      P16	7	74,102.219	5,881.369	2,554.010	3,644.163	6,346.273
377	      P17	7	85,250.688	6,617.951	3,014.198	3,884.837	7,054.680
378	      P18	7	90,835.492	7,045.816	3,030.502	3,715.600	8,151.919
379	      P19	7	83,448.297	6,477.958	2,764.835	3,395.549	7,750.489
380	      P20	7	97,026.422	7,611.466	3,206.414	4,392.603	8,411.092
381	      P21	7	104,060.859	8,208.662	3,398.981	4,283.536	8,248.720
382	      P22	7	96,701.992	7,864.706	3,047.170	3,767.409	9,167.022
383	      P23	7	107,616.922	6,922.807	3,119.023	3,625.279	2,904.462
384	      P24	7	91,879.695	6,224.673	2,958.441	4,178.084	3,741.207
1	      A1	8	46,703.906	6,378.450	39,233.387	286,609.031	-3,189.290
2	      A2	8	41,136.078	5,768.785	39,198.891	266,762.094	-3,552.226
3	      A3	8	59,160.074	7,414.988	42,419.246	269,583.219	-2,583.218
4	      A4	8	97,533.195	12,495.632	22,614.666	133,039.797	-2,863.902
5	      A5	8	97,883.594	12,298.874	22,539.107	125,049.445	-2,892.769
6	      A6	8	82,935.664	10,347.912	28,692.076	157,347.984	-2,767.708
7	      A7	8	367,703.844	27,113.641	34,391.309	135,946.062	-1,127.402
8	      A8	8	76,037.461	8,866.848	30,253.561	154,842.656	-5,044.486
9	      A9	8	152,975.234	14,952.963	27,547.004	127,084.258	-3,250.955
10	      A10	8	127,557.914	15,215.664	27,252.357	126,784.242	-3,252.043
11	      A11	8	117,159.906	13,259.030	25,803.389	118,293.414	-4,459.630
12	      A12	8	124,058.375	13,005.580	25,651.811	115,684.742	-5,155.533
13	      A13	8	120,445.539	13,596.532	53,150.270	254,305.953	-4,770.496
14	      A14	8	82,526.977	9,919.157	51,565.555	249,320.422	-3,376.109
15	      A15	8	90,052.180	10,790.916	49,983.734	244,738.453	-2,806.670
16	      A16	8	117,366.281	14,943.114	49,473.906	244,355.906	-3,587.191
17	      A17	8	148,397.562	17,199.750	56,157.375	292,132.094	-3,278.138
18	      A18	8	96,803.375	12,370.780	50,890.926	274,054.375	-3,405.364
19	      A19	8	235,044.922	18,708.016	48,149.520	249,121.516	-2,488.236
20	      A20	8	98,496.977	13,732.138	43,565.332	248,265.328	-2,748.504
21	      A21	8	120,605.000	16,209.892	42,649.668	255,577.516	-2,571.701
22	      A22	8	85,056.250	4,732.369	2,746.207	2,396.834	-1,134.231
23	      A23	8	84,529.859	3,993.961	2,320.298	2,446.367	-3,083.615
24	      A24	8	82,514.508	3,767.545	2,228.032	2,100.558	-2,787.244
25	      B1	8	41,272.113	5,473.222	45,647.430	325,508.625	-1,424.447
26	      B2	8	40,043.688	5,597.824	42,239.426	273,292.938	-3,239.723
27	      B3	8	55,490.875	7,672.432	37,897.133	224,390.859	-824.622
28	      B4	8	116,558.281	14,627.159	26,573.613	149,784.016	-1,481.135
29	      B5	8	114,847.555	15,093.688	24,391.775	132,016.125	-1,706.741
30	      B6	8	127,309.234	15,952.963	24,281.592	123,947.977	-1,167.630
31	      B7	8	82,314.711	9,248.989	33,853.094	171,997.094	-707.860
32	      B8	8	101,845.117	11,954.242	32,301.072	157,029.516	-1,095.990
33	      B9	8	135,024.484	15,199.739	27,877.484	128,247.430	-1,058.135
34	      B10	8	122,108.039	13,841.878	31,169.785	141,852.578	-1,578.521
35	      B11	8	129,471.359	14,527.481	28,735.213	126,607.031	-746.889
36	      B12	8	132,252.469	14,805.707	27,058.609	119,247.758	-375.711
37	      B13	8	48,086.086	5,367.439	65,147.828	304,012.188	-836.055
38	      B14	8	74,112.227	8,661.673	54,354.473	248,851.141	-1,034.683
39	      B15	8	49,664.254	6,447.043	47,369.195	219,073.703	-922.914
40	      B16	8	63,156.953	4,731.613	2,260.631	2,080.652	3,627.196
41	      B17	8	75,624.883	4,708.312	2,460.681	2,320.010	1,727.041
42	      B18	8	67,164.398	4,577.537	2,394.131	1,874.820	1,977.981
43	      B19	8	67,005.672	4,277.499	2,031.021	2,538.106	1,245.158
44	      B20	8	68,071.328	3,788.702	2,105.874	2,362.993	1,516.059
45	      B21	8	70,219.766	4,402.960	2,122.959	2,262.317	298.890
46	      B22	8	35,145.566	3,772.336	43,299.555	263,926.438	-1,958.128
47	      B23	8	74,195.203	4,113.670	2,000.027	2,026.502	610.222
48	      B24	8	81,906.602	4,299.330	2,072.620	2,642.343	-479.368
49	      C1	8	47,062.547	6,828.716	46,536.398	313,328.688	-269.732
50	      C2	8	49,525.172	7,791.306	42,267.297	260,944.531	-1,387.468
51	      C3	8	47,552.578	6,504.335	42,739.441	250,136.000	-534.011
52	      C4	8	108,757.805	13,600.993	24,886.736	134,942.828	-905.320
53	      C5	8	117,146.148	14,092.312	25,096.398	127,048.188	-1,503.902
54	      C6	8	66,320.250	7,659.282	34,238.207	174,720.516	-1,446.569
55	      C7	8	124,094.711	15,951.862	32,109.447	152,640.188	-1,109.801
56	      C8	8	77,122.414	8,269.086	32,714.984	155,309.750	-830.845
57	      C9	8	140,034.625	15,215.903	26,110.119	114,903.836	-821.846
58	      C10	8	134,966.641	15,245.057	29,033.301	125,537.484	-500.280
59	      C11	8	143,225.891	15,842.759	27,824.381	116,358.492	-766.627
60	      C12	8	141,087.594	15,437.155	26,355.023	110,737.445	-1,116.821
61	      C13	8	132,342.000	14,920.316	54,696.801	239,134.562	-940.980
62	      C14	8	128,439.391	14,810.707	57,738.504	254,730.594	-1,402.241
63	      C15	8	125,317.633	14,291.999	53,216.824	238,179.906	-619.373
64	      C16	8	134,991.672	15,920.233	53,830.691	245,038.172	-1,363.462
65	      C17	8	97,225.188	12,074.645	63,903.453	307,421.969	-978.887
66	      C18	8	119,520.109	14,754.662	53,035.098	260,581.438	-978.781
67	      C19	8	133,946.625	16,975.021	49,186.957	248,824.391	-893.852
68	      C20	8	128,765.273	19,384.672	45,555.438	238,701.078	-1,517.960
69	      C21	8	129,319.219	17,338.822	43,517.367	238,799.422	-790.476
70	      C22	8	40,277.242	4,263.506	49,758.570	290,323.000	-1,510.627
71	      C23	8	84,360.305	5,014.876	2,684.170	2,595.156	1,433.229
72	      C24	8	83,904.945	5,430.093	2,254.850	2,973.286	2,576.938
73	      D1	8	48,087.758	6,131.962	54,701.492	369,716.719	-877.687
74	      D2	8	47,743.117	6,622.302	44,381.781	272,504.375	-2,007.057
75	      D3	8	54,848.273	7,865.574	37,633.441	209,645.047	-1,126.216
76	      D4	8	102,347.039	12,460.998	30,473.775	166,087.438	-1,137.117
77	      D5	8	115,151.766	14,504.752	28,379.625	145,096.188	-922.096
78	      D6	8	134,885.141	15,896.451	28,245.881	134,565.078	-686.286
79	      D7	8	71,510.922	8,477.233	43,777.137	214,362.938	-884.406
80	      D8	8	89,721.500	10,086.533	40,769.512	189,805.766	-475.517
81	      D9	8	147,101.719	15,357.257	30,138.359	131,181.891	-475.279
82	      D10	8	126,366.430	14,185.883	38,164.422	166,724.766	-1,301.991
83	      D11	8	141,621.078	14,816.244	32,702.688	138,461.328	-1,843.973
84	      D12	8	163,945.016	16,742.887	33,152.203	135,341.562	-1,222.830
85	      D13	8	46,479.492	5,477.988	82,652.391	357,891.375	-581.741
86	      D14	8	51,082.000	6,645.352	59,937.547	255,899.844	-1,619.999
87	      D15	8	53,889.531	7,200.976	48,078.145	202,948.344	-1,438.001
88	      D16	8	62,691.684	4,558.743	2,398.448	1,746.269	3,299.799
89	      D17	8	75,806.172	4,943.483	2,981.794	2,606.912	1,909.313
90	      D18	8	70,168.836	4,799.030	2,860.781	2,086.886	2,592.970
91	      D19	8	67,014.258	4,349.034	2,337.549	2,456.523	2,449.567
92	      D20	8	66,793.469	4,427.577	2,256.985	1,532.368	1,982.067
93	      D21	8	79,866.359	4,714.425	2,400.511	1,731.001	1,009.944
94	      D22	8	40,048.426	4,459.864	45,033.445	258,037.172	-1,180.351
95	      D23	8	80,196.234	5,670.185	2,681.745	3,178.458	3,239.576
96	      D24	8	84,285.555	4,843.929	2,478.981	2,907.222	1,219.948
97	      E1	8	100,461.969	14,491.052	48,354.043	307,083.156	67.553
98	      E2	8	59,857.309	8,816.095	46,828.488	278,002.375	-224.003
99	      E3	8	53,497.617	7,918.567	45,068.941	250,232.281	-1,052.376
100	      E4	8	159,879.484	20,560.408	25,427.514	130,868.500	-466.014
101	      E5	8	158,923.016	19,644.262	27,361.584	132,954.891	-620.409
102	      E6	8	124,809.492	14,992.390	33,800.625	159,496.141	-682.924
103	      E7	8	145,475.312	17,028.102	31,055.779	140,150.547	-844.180
104	      E8	8	99,125.227	11,746.888	37,522.910	166,743.719	-1,007.388
105	      E9	8	182,185.797	20,614.346	30,742.494	127,710.859	302.438
106	      E10	8	153,813.422	17,040.902	31,021.023	128,146.008	-1,684.716
107	      E11	8	171,364.750	18,327.002	31,517.764	125,902.625	-1,050.078
108	      E12	8	169,501.594	18,078.736	30,538.936	120,059.711	-988.049
109	      E13	8	126,121.633	13,787.687	57,847.492	235,952.203	-435.916
110	      E14	8	110,020.477	12,162.275	65,934.711	274,336.125	-1,438.731
111	      E15	8	128,272.758	14,644.698	56,708.418	236,070.062	-1,103.578
112	      E16	8	123,061.352	13,809.762	60,188.844	257,088.500	-1,371.127
113	      E17	8	78,628.844	9,456.273	73,621.852	335,632.656	-1,269.593
114	      E18	8	107,725.453	12,638.824	61,062.074	283,554.781	-1,301.679
115	      E19	8	129,584.219	15,297.229	53,827.535	254,532.281	-478.986
116	      E20	8	140,644.312	16,683.652	49,431.352	245,410.812	-1,427.428
117	      E21	8	139,050.094	17,553.232	45,703.918	236,940.984	-254.904
118	      E22	8	43,462.848	5,593.288	46,491.055	262,329.969	-1,237.620
119	      E23	8	91,485.203	6,901.007	3,024.823	4,009.648	5,394.155
120	      E24	8	94,308.664	6,846.328	3,216.531	3,999.910	4,922.291
121	      F1	8	56,902.164	7,797.590	56,578.988	364,727.875	-306.786
122	      F2	8	56,201.109	6,826.942	51,628.590	299,372.125	197.283
123	      F3	8	53,933.480	7,074.680	40,266.059	219,428.047	-652.399
124	      F4	8	72,140.773	8,848.270	43,986.020	238,682.719	-1,000.722
125	      F5	8	86,587.203	10,700.056	40,033.359	202,446.969	-1,088.707
126	      F6	8	158,220.078	17,370.949	38,392.488	178,378.484	-1,519.202
127	      F7	8	57,414.621	6,221.295	53,476.680	255,190.984	-1,362.057
128	      F8	8	70,005.547	7,442.252	47,513.902	217,335.703	-1,672.107
129	      F9	8	105,437.156	11,770.975	39,095.148	165,574.953	-81.410
130	      F10	8	100,243.859	10,696.310	46,986.691	201,674.891	-839.431
131	      F11	8	113,918.305	12,454.415	42,782.961	172,877.516	-1,895.304
132	      F12	8	99,264.820	10,735.369	37,171.645	154,192.031	-2,545.622
133	      F13	8	45,028.355	5,920.238	78,461.516	323,926.500	-1,334.357
134	      F14	8	48,418.754	6,112.945	64,243.508	260,620.016	-1,807.521
135	      F15	8	68,359.906	7,732.263	55,790.578	221,348.328	-651.992
136	      F16	8	62,881.719	4,524.385	2,146.498	2,532.830	3,236.786
137	      F17	8	68,441.688	4,462.763	2,661.616	2,649.054	1,461.705
138	      F18	8	70,676.016	4,684.746	2,296.119	2,355.766	1,497.138
139	      F19	8	101,419.672	6,912.764	4,149.731	3,932.202	3,462.407
140	      F20	8	79,852.586	5,694.942	1,445.951	2,566.371	4,394.445
141	      F21	8	76,055.445	5,261.376	2,657.100	2,120.237	1,899.948
142	      F22	8	49,433.781	7,476.156	50,499.168	275,264.469	-319.785
143	      F23	8	97,985.422	7,167.297	3,016.878	4,140.379	6,203.094
144	      F24	8	92,069.055	6,430.611	3,015.962	3,781.360	4,518.704
145	      G1	8	47,111.637	6,158.410	56,402.520	354,748.625	119.916
146	      G2	8	52,042.352	8,408.909	46,812.102	268,437.156	-194.234
147	      G3	8	52,522.965	7,092.417	53,149.930	285,556.875	-879.171
148	      G4	8	108,530.180	12,747.774	27,199.686	136,334.969	-519.843
149	      G5	8	103,079.906	11,500.924	30,153.561	142,662.719	-1,094.322
150	      G6	8	71,816.977	7,770.942	37,711.801	176,476.328	-2,064.039
151	      G7	8	115,243.773	12,798.119	39,798.285	173,214.531	-2,136.671
152	      G8	8	76,780.094	10,277.965	47,084.871	206,716.547	-1,329.331
153	      G9	8	130,468.344	14,119.796	30,622.090	122,694.633	91.671
154	      G10	8	124,425.555	13,651.341	35,482.270	141,743.922	-1,245.088
155	      G11	8	124,309.719	13,163.427	31,824.768	122,316.773	-1,424.582
156	      G12	8	129,496.305	13,260.306	28,141.225	106,223.805	-1,582.323
157	      G13	8	141,971.094	14,048.460	59,435.621	234,539.516	-2,025.264
158	      G14	8	128,159.875	13,137.444	65,708.852	264,211.281	-1,818.372
159	      G15	8	143,511.109	14,178.257	59,436.758	238,650.922	-1,546.268
160	      G16	8	151,861.922	16,146.196	61,289.148	253,709.453	-1,020.470
161	      G17	8	92,176.867	10,459.975	72,859.594	319,097.688	-977.888
162	      G18	8	128,109.625	13,874.487	67,706.789	303,805.344	-1,577.614
163	      G19	8	143,095.281	16,886.627	57,062.148	261,730.750	-1,214.943
164	      G20	8	160,664.094	19,332.678	54,730.051	261,947.859	-895.765
165	      G21	8	160,770.297	19,530.098	49,788.953	250,595.984	-574.555
166	      G22	8	54,897.098	7,646.705	54,939.051	294,714.938	-376.941
167	      G23	8	88,324.047	6,921.096	2,924.427	3,646.915	6,117.046
168	      G24	8	92,016.586	6,911.907	2,851.559	3,442.237	4,246.325
169	      H1	8	50,671.836	7,485.631	51,683.102	320,752.344	-976.100
170	      H2	8	46,244.754	5,971.943	45,677.762	260,647.781	-1,712.873
171	      H3	8	52,944.438	7,186.931	55,625.176	296,249.312	-1,204.483
172	      H4	8	88,171.328	10,269.156	33,536.473	174,353.625	-1,444.213
173	      H5	8	116,717.000	15,045.988	38,629.984	185,555.656	-2,301.906
174	      H6	8	150,478.156	16,621.732	36,150.551	163,601.141	-1,969.285
175	      H7	8	94,706.328	9,892.004	46,640.473	210,117.328	-1,722.336
176	      H8	8	98,180.656	10,423.862	44,235.461	190,619.094	-1,258.079
177	      H9	8	134,881.297	14,300.604	36,008.879	146,892.172	-1,171.274
178	      H10	8	145,238.422	16,188.130	39,567.078	158,429.219	-715.555
179	      H11	8	146,616.969	14,622.304	37,213.656	146,281.672	-1,525.612
180	      H12	8	142,998.547	14,424.471	33,901.750	129,756.422	-531.739
181	      H13	8	44,313.762	5,227.228	82,526.594	334,113.656	-2,095.225
182	      H14	8	49,056.176	6,428.099	63,564.484	252,728.719	-2,386.064
183	      H15	8	77,262.180	9,839.605	55,643.020	220,067.234	-2,050.882
184	      H16	8	65,820.805	4,327.489	2,043.995	2,008.877	2,307.393
185	      H17	8	87,892.727	5,551.974	3,545.759	3,149.988	879.361
186	      H18	8	72,785.914	5,151.890	2,975.112	2,949.886	2,669.847
187	      H19	8	79,962.070	5,520.164	3,025.505	3,198.303	1,870.775
188	      H20	8	73,105.250	4,611.523	2,754.202	2,250.157	1,001.370
189	      H21	8	74,584.391	4,469.340	2,284.063	2,019.584	1,854.845
190	      H22	8	42,403.316	6,369.669	49,452.824	267,695.938	-1,335.274
191	      H23	8	94,099.586	7,682.308	3,003.725	5,049.995	11,197.134
192	      H24	8	111,556.867	8,286.882	3,562.488	4,168.388	8,675.432
193	      I1	8	44,173.379	6,377.724	51,676.691	324,989.844	-1,686.142
194	      I2	8	47,304.805	6,755.225	45,854.660	265,091.438	-915.462
195	      I3	8	42,647.414	5,866.006	42,789.906	226,087.062	-1,525.735
196	      I4	8	102,715.055	12,330.789	31,670.525	158,634.844	-2,216.685
197	      I5	8	104,983.477	12,487.977	36,734.156	174,865.250	-1,562.202
198	      I6	8	63,745.953	7,283.034	37,687.137	176,192.703	-1,901.087
199	      I7	8	99,793.273	11,366.790	36,152.453	156,230.109	-1,340.851
200	      I8	8	64,610.910	7,391.063	45,130.730	199,508.406	-548.218
201	      I9	8	115,485.148	13,268.268	34,389.367	138,295.500	-174.862
202	      I10	8	95,836.430	11,486.283	37,396.004	150,510.453	2,220.982
203	      I11	8	105,071.703	11,665.613	34,806.750	136,310.344	-1,119.449
204	      I12	8	107,790.891	12,258.992	33,131.789	127,447.648	-1,583.490
205	      I13	8	125,150.695	13,119.775	60,648.977	238,250.922	-2,319.558
206	      I14	8	106,484.141	11,501.398	65,655.961	262,800.812	-2,325.226
207	      I15	8	120,958.711	12,532.127	59,249.051	236,993.781	-2,213.054
208	      I16	8	132,661.734	14,321.080	62,769.012	258,661.062	-2,323.725
209	      I17	8	98,150.586	10,768.888	75,572.859	326,907.406	-1,951.380
210	      I18	8	110,561.289	12,526.343	66,180.398	295,929.188	-960.150
211	      I19	8	117,673.898	14,302.875	59,394.273	273,766.000	-1,642.519
212	      I20	8	138,472.031	16,824.104	52,935.059	252,963.266	-1,432.020
213	      I21	8	134,725.875	16,848.488	49,558.914	248,226.984	-1,230.826
214	      I22	8	46,225.250	6,572.836	52,847.535	283,348.000	-1,053.323
215	      I23	8	81,224.469	6,076.996	2,500.953	3,150.366	4,093.982
216	      I24	8	96,967.070	7,598.303	2,994.623	3,885.915	7,369.027
217	      J1	8	43,726.266	5,950.879	56,485.219	361,283.969	-1,156.925
218	      J2	8	49,566.637	7,153.800	47,463.246	274,220.000	-689.022
219	      J3	8	167,206.422	29,269.680	44,269.633	228,750.359	-1,681.787
220	      J4	8	50,628.316	6,458.525	53,456.445	290,524.812	-1,841.547
221	      J5	8	49,723.797	6,758.597	46,786.031	239,022.203	-1,328.645
222	      J6	8	59,861.250	7,617.649	38,435.797	179,526.406	-441.052
223	      J7	8	47,726.242	5,534.341	55,129.594	260,733.125	-1,505.742
224	      J8	8	55,212.738	7,163.342	55,037.152	251,040.125	1,200.431
225	      J9	8	61,666.418	7,599.832	42,673.996	182,706.984	-657.978
226	      J10	8	51,689.305	6,605.059	47,228.039	200,871.312	-1,471.330
227	      J11	8	85,012.883	11,170.273	45,193.707	181,209.984	-1,851.918
228	      J12	8	65,486.348	8,261.374	40,801.508	161,647.016	-1,654.535
229	      J13	8	54,800.285	6,669.652	80,834.328	329,593.906	-1,017.878
230	      J14	8	47,237.957	5,820.252	66,825.508	267,554.875	-2,785.527
231	      J15	8	57,547.941	7,025.913	55,942.203	220,579.062	-2,980.806
232	      J16	8	71,907.539	5,296.540	2,724.679	3,161.487	2,719.030
233	      J17	8	67,103.734	4,820.946	2,414.259	2,516.735	2,335.024
234	      J18	8	87,189.164	5,792.934	3,374.079	3,106.333	1,868.938
235	      J19	8	71,862.703	5,452.702	2,653.364	2,953.172	3,981.077
236	      J20	8	74,772.117	5,692.699	2,506.137	3,085.091	3,376.440
237	      J21	8	76,062.281	5,819.076	2,589.445	2,695.815	4,395.100
238	      J22	8	46,333.211	6,933.055	50,432.227	272,124.500	-1,463.466
239	      J23	8	81,796.656	5,821.564	2,935.352	3,284.725	2,896.388
240	      J24	8	112,077.984	8,651.846	3,886.927	4,659.858	7,591.438
241	      K1	8	54,908.594	7,222.284	47,752.848	306,358.500	-1,154.996
242	      K2	8	55,533.906	8,194.444	46,283.754	272,291.156	-925.324
243	      K3	8	48,826.109	7,089.528	48,363.074	266,882.312	-1,543.419
244	      K4	8	160,582.219	19,432.260	33,142.980	166,102.719	-1,315.682
245	      K5	8	120,158.016	14,032.215	29,428.893	143,112.641	-543.407
246	      K6	8	128,994.906	13,697.376	44,057.855	204,066.891	-1,440.062
247	      K7	8	150,708.344	17,847.607	41,234.543	184,239.625	-434.751
248	      K8	8	71,407.984	7,721.245	45,699.750	204,488.672	-1,516.960
249	      K9	8	135,172.469	19,231.980	32,396.428	130,053.281	-835.614
250	      K10	8	117,284.109	12,671.129	37,206.637	153,116.297	-1,692.730
251	      K11	8	134,233.328	14,672.895	35,084.141	141,474.672	-1,275.245
252	      K12	8	150,045.359	16,435.918	34,159.461	134,141.359	-543.535
253	      K13	8	112,493.711	11,693.724	59,986.758	242,098.422	-2,615.898
254	      K14	8	86,047.609	8,683.784	75,362.961	320,620.969	-1,436.055
255	      K15	8	117,264.273	12,602.750	59,408.039	244,163.609	-2,287.392
256	      K16	8	113,639.336	13,075.198	59,452.230	250,575.641	-1,389.996
257	      K17	8	115,907.172	13,736.856	65,909.062	289,345.312	-1,580.217
258	      K18	8	110,593.492	13,493.834	66,805.188	304,116.500	-1,993.205
259	      K19	8	128,028.289	15,137.692	64,342.270	303,103.750	92.952
260	      K20	8	142,263.125	18,069.547	53,943.016	264,071.312	-197.532
261	      K21	8	116,910.680	15,163.595	49,405.867	254,749.875	-1,676.454
262	      K22	8	77,877.414	5,691.617	2,612.320	3,650.125	4,524.673
263	      K23	8	87,823.562	6,484.767	2,933.606	3,394.881	5,092.740
264	      K24	8	110,095.898	8,102.383	3,497.094	4,685.943	7,404.183
265	      L1	8	49,721.188	6,487.640	53,878.016	352,828.375	-308.087
266	      L2	8	47,020.098	6,145.460	44,365.605	265,524.812	-1,121.775
267	      L3	8	51,542.285	6,988.390	40,357.289	223,847.047	-864.985
268	      L4	8	73,525.984	9,534.239	43,169.172	234,671.656	-614.546
269	      L5	8	80,669.188	9,505.960	47,003.652	244,200.047	-1,070.183
270	      L6	8	96,021.680	11,138.146	35,442.918	167,471.141	-1,076.698
271	      L7	8	71,395.117	8,849.354	43,409.609	206,068.922	-587.988
272	      L8	8	70,891.602	8,862.277	50,424.086	234,405.000	633.625
273	      L9	8	92,694.102	11,399.864	37,358.246	162,074.688	-867.896
274	      L10	8	76,311.930	9,031.393	41,583.379	181,167.344	-1,349.433
275	      L11	8	91,223.383	10,541.997	35,033.285	144,589.203	-1,569.371
276	      L12	8	95,460.680	10,968.616	35,597.113	144,144.078	-1,285.405
277	      L13	8	56,086.180	8,591.562	65,607.938	275,854.500	-1,329.804
278	      L14	8	42,705.855	5,669.014	65,314.973	271,294.188	-487.256
279	      L15	8	68,444.508	8,562.694	58,234.527	244,475.125	-1,579.577
280	      L16	8	65,592.859	4,866.915	2,515.455	2,365.365	4,045.701
281	      L17	8	78,428.258	5,405.069	3,150.235	2,948.026	2,971.939
282	      L18	8	78,685.477	6,850.299	2,632.786	3,671.152	9,842.070
283	      L19	8	71,481.453	4,872.515	2,756.103	2,422.224	3,907.129
284	      L20	8	85,108.422	6,258.821	2,395.323	3,515.615	6,037.800
285	      L21	8	75,979.859	5,354.568	2,482.631	2,616.751	3,407.031
286	      L22	8	75,236.570	4,732.282	2,469.942	2,539.514	2,130.618
287	      L23	8	83,397.016	5,853.912	2,573.739	3,298.798	3,566.778
288	      L24	8	102,398.875	7,429.854	3,355.583	4,259.441	7,154.451
289	      M1	8	52,055.738	7,244.377	51,922.922	349,375.281	-339.625
290	      M2	8	47,444.305	6,704.293	42,198.672	258,759.875	-1,227.120
291	      M3	8	51,545.625	7,160.170	41,002.867	232,852.156	-915.643
292	      M4	8	152,964.500	19,336.615	25,562.539	135,285.703	-1,153.079
293	      M5	8	161,929.234	20,146.387	30,259.357	152,769.734	-1,241.769
294	      M6	8	144,620.625	17,161.898	33,954.137	165,837.750	-1,110.945
295	      M7	8	169,798.453	19,982.246	34,183.879	157,297.172	-891.477
296	      M8	8	95,734.000	11,763.364	43,185.926	201,048.875	-771.271
297	      M9	8	162,184.750	18,248.174	29,872.012	130,128.312	-179.885
298	      M10	8	165,728.938	19,082.383	33,325.422	141,515.047	-871.017
299	      M11	8	146,593.250	16,602.676	34,148.746	143,975.859	-749.528
300	      M12	8	149,264.109	16,666.959	30,080.107	124,723.547	-1,126.341
301	      M13	8	127,461.133	14,050.662	58,227.855	247,812.047	-1,516.997
302	      M14	8	109,551.258	11,849.902	74,112.156	330,544.969	-740.563
303	      M15	8	132,910.094	15,210.651	58,419.121	253,920.531	-1,490.140
304	      M16	8	127,304.938	14,872.446	56,474.992	250,672.016	-1,246.370
305	      M17	8	141,740.250	16,629.588	58,714.730	267,875.531	-1,219.492
306	      M18	8	130,612.531	16,376.456	61,486.762	293,658.406	-57.374
307	      M19	8	116,421.102	16,959.426	57,344.562	283,844.719	-776.681
308	      M20	8	134,893.969	17,738.959	50,992.805	262,831.500	-733.409
309	      M21	8	131,165.141	18,105.314	46,204.895	247,874.641	-690.842
310	      M22	8	82,871.586	5,898.796	2,632.994	3,117.582	3,577.255
311	      M23	8	89,240.281	6,962.559	2,794.688	4,039.631	6,904.855
312	      M24	8	101,078.133	7,685.257	3,054.956	3,772.184	6,867.644
313	      N1	8	45,180.953	6,291.561	49,358.699	338,182.312	-246.828
314	      N2	8	44,191.746	5,532.292	42,884.434	272,112.844	-1,207.921
315	      N3	8	47,454.723	6,876.225	38,384.312	222,595.406	-383.109
316	      N4	8	86,947.727	11,836.572	52,222.223	298,023.969	-422.857
317	      N5	8	77,737.000	9,543.237	58,485.629	321,840.688	-620.988
318	      N6	8	113,423.430	14,443.272	47,856.484	240,899.453	-864.592
319	      N7	8	113,730.656	14,588.224	62,125.504	305,544.656	-589.882
320	      N8	8	74,922.812	9,134.503	68,565.117	335,226.469	-486.725
321	      N9	8	110,185.398	14,649.278	56,153.566	260,504.062	-377.026
322	      N10	8	107,748.797	13,451.587	56,464.043	253,464.094	-714.810
323	      N11	8	127,399.820	15,502.222	48,416.184	210,124.422	98.149
324	      N12	8	125,253.125	15,165.095	48,911.949	212,372.219	-1,215.848
325	      N13	8	47,864.980	5,591.191	65,743.023	294,135.969	-715.571
326	      N14	8	79,957.883	15,261.710	56,385.598	241,740.500	494.616
327	      N15	8	45,350.906	5,670.994	52,422.109	233,614.141	-667.364
328	      N16	8	63,211.793	4,632.058	2,417.352	1,870.741	3,568.025
329	      N17	8	73,935.859	5,193.785	2,675.739	2,720.063	4,499.916
330	      N18	8	67,721.883	4,909.381	2,231.031	2,082.527	3,296.986
331	      N19	8	73,417.219	5,319.734	2,306.412	2,490.660	5,096.068
332	      N20	8	73,070.508	5,020.858	2,534.337	1,689.875	1,454.480
333	      N21	8	79,538.914	5,579.083	2,736.780	2,554.235	4,827.018
334	      N22	8	83,217.469	5,887.160	2,700.311	2,973.215	3,712.605
335	      N23	8	96,049.117	5,944.022	2,839.556	3,744.658	2,081.901
336	      N24	8	92,371.781	7,319.183	2,924.120	4,271.043	6,299.183
337	      O1	8	72,612.047	9,451.284	45,236.332	319,821.438	-1,049.256
338	      O2	8	67,075.039	8,396.566	41,537.137	271,975.312	-2,126.954
339	      O3	8	62,715.453	8,323.077	41,373.926	254,416.297	137.467
340	      O4	8	80,453.195	10,027.790	23,065.846	131,275.453	-1,546.065
341	      O5	8	86,569.984	11,311.116	28,887.064	155,045.234	-904.359
342	      O6	8	305,925.406	22,656.336	37,732.660	162,752.656	-421.589
343	      O7	8	96,282.820	12,423.227	31,054.244	153,735.422	-1,043.349
344	      O8	8	59,723.016	7,154.977	35,725.801	178,015.031	-2,002.888
345	      O9	8	85,692.453	10,793.408	26,253.477	122,369.930	-1,172.025
346	      O10	8	92,681.617	11,887.821	31,798.631	144,379.766	-876.684
347	      O11	8	83,558.898	10,205.802	31,320.953	142,085.766	-1,351.958
348	      O12	8	108,167.430	11,242.529	28,396.840	122,726.602	-978.994
349	      O13	8	131,008.789	15,356.551	54,102.844	246,580.766	362.497
350	      O14	8	107,383.602	12,267.452	75,532.180	364,237.812	-400.337
351	      O15	8	123,520.000	14,645.221	52,687.254	245,305.422	-569.769
352	      O16	8	124,819.773	15,687.413	51,390.801	244,857.047	-789.045
353	      O17	8	129,664.148	17,273.160	52,641.730	259,078.750	-1,410.025
354	      O18	8	250,219.531	21,617.570	61,275.137	306,162.125	-867.597
355	      O19	8	110,145.906	14,560.732	54,723.758	296,272.656	-965.856
356	      O20	8	134,440.406	18,609.277	49,530.270	273,157.688	-262.764
357	      O21	8	172,489.953	18,938.326	44,439.824	254,361.547	-706.766
358	      O22	8	89,334.953	6,630.973	2,806.083	3,143.952	4,608.298
359	      O23	8	88,110.211	6,057.734	3,008.682	3,877.948	2,760.657
360	      O24	8	89,344.000	6,097.721	2,697.124	3,022.708	3,496.759
361	      P1	8	54,059.297	6,880.247	46,623.312	340,703.438	-2,167.538
362	      P2	8	43,986.348	5,742.122	41,255.344	285,903.562	-1,645.878
363	      P3	8	48,856.926	6,705.339	37,523.598	239,992.000	-1,950.040
364	      P4	8	141,460.297	17,432.607	47,028.625	283,157.812	-832.070
365	      P5	8	85,937.484	11,484.399	51,546.484	306,496.250	-994.837
366	      P6	8	416,184.906	30,630.004	47,227.379	221,488.594	391.136
367	      P7	8	149,072.594	17,915.941	48,117.590	256,138.172	-1,444.505
368	      P8	8	90,926.570	11,983.613	69,338.188	369,021.969	-1,576.601
369	      P9	8	115,289.242	14,770.328	52,794.102	265,450.688	-1,817.958
370	      P10	8	151,761.844	19,857.504	55,991.488	272,316.312	-2,198.346
371	      P11	8	154,327.406	18,715.893	46,351.891	220,454.531	-523.052
372	      P12	8	160,102.469	18,020.078	47,693.117	226,040.016	-1,990.392
373	      P13	8	54,222.707	6,525.561	61,233.070	297,404.531	-2,884.979
374	      P14	8	48,224.102	6,128.785	55,190.105	266,385.969	-2,559.952
375	      P15	8	41,677.926	5,731.830	45,765.078	221,302.312	-3,318.424
376	      P16	8	73,592.406	5,663.632	2,248.090	3,566.713	6,943.889
377	      P17	8	84,291.203	6,559.960	3,066.877	4,149.472	7,497.962
378	      P18	8	90,377.836	6,989.318	2,934.624	3,804.742	8,355.728
379	      P19	8	84,357.445	7,331.807	2,631.635	3,152.481	8,440.669
380	      P20	8	97,529.578	7,660.079	3,064.324	4,242.999	8,638.767
381	      P21	8	102,834.453	7,790.875	3,670.673	3,966.143	7,989.314
382	      P22	8	96,545.750	7,552.683	2,799.242	3,678.296	9,004.067
383	      P23	8	105,463.398	7,536.852	3,148.633	3,980.888	3,433.527
384	      P24	8	91,853.203	6,452.995	3,054.125	3,922.595	3,574.271
1	      A1	9	46,608.707	6,697.170	39,171.246	286,563.438	-3,060.607
2	      A2	9	40,717.668	5,601.632	39,462.812	266,247.250	-3,223.540
3	      A3	9	58,764.332	8,055.544	42,411.430	268,921.906	-2,721.241
4	      A4	9	97,916.992	12,545.731	22,606.359	132,581.188	-2,972.171
5	      A5	9	98,274.758	12,599.954	22,619.299	124,639.727	-2,713.741
6	      A6	9	82,889.984	10,318.790	28,867.721	157,572.641	-2,640.544
7	      A7	9	367,948.375	27,013.451	34,483.625	135,615.828	-1,173.754
8	      A8	9	76,460.164	8,667.164	30,535.328	155,071.406	-4,464.284
9	      A9	9	153,032.500	14,922.072	27,603.256	126,178.484	-3,590.981
10	      A10	9	127,620.516	15,563.076	27,571.400	126,678.906	-3,600.496
11	      A11	9	117,332.312	13,342.548	25,937.672	118,147.070	-4,162.364
12	      A12	9	124,947.648	13,146.902	25,548.883	115,470.750	-5,312.383
13	      A13	9	121,954.164	13,924.821	52,990.867	253,772.609	-4,416.129
14	      A14	9	82,754.305	9,477.103	51,432.324	248,619.453	-2,773.464
15	      A15	9	89,713.250	10,507.153	50,050.848	244,557.141	-2,880.906
16	      A16	9	117,050.000	15,179.104	49,478.266	244,283.594	-3,539.556
17	      A17	9	150,428.125	17,213.406	56,710.691	292,137.625	-3,151.758
18	      A18	9	96,707.539	12,667.276	51,247.727	273,323.375	-3,305.312
19	      A19	9	234,387.359	18,860.174	48,123.773	249,024.234	-2,318.783
20	      A20	9	97,793.570	13,622.994	43,781.020	247,644.016	-2,850.978
21	      A21	9	119,978.781	16,196.778	42,873.988	255,247.531	-2,491.498
22	      A22	9	83,375.414	5,017.117	2,673.875	2,444.281	-1,076.934
23	      A23	9	84,201.273	3,957.426	2,438.940	2,048.114	-3,026.185
24	      A24	9	82,694.094	3,630.812	2,256.053	2,126.532	-2,928.353
25	      B1	9	40,297.766	5,381.984	45,637.363	325,479.781	-1,248.167
26	      B2	9	40,634.242	5,387.566	42,111.367	273,341.375	-3,095.383
27	      B3	9	56,411.977	7,994.632	37,792.223	224,155.188	-670.287
28	      B4	9	117,174.078	14,855.917	26,578.402	149,360.703	-1,649.621
29	      B5	9	116,141.148	15,228.622	24,573.369	131,937.609	-1,359.761
30	      B6	9	128,842.633	15,695.643	24,365.188	123,722.148	-1,141.695
31	      B7	9	83,171.750	9,601.655	33,955.152	171,703.609	-1,004.926
32	      B8	9	102,460.555	12,010.823	32,106.779	156,637.750	-1,175.531
33	      B9	9	134,771.344	15,522.237	27,958.418	128,186.820	-489.441
34	      B10	9	122,775.758	14,294.242	31,313.264	142,084.969	-1,456.317
35	      B11	9	129,506.375	14,472.864	28,765.988	126,813.102	-696.376
36	      B12	9	133,162.922	14,672.414	27,353.490	119,006.039	-197.131
37	      B13	9	48,049.758	5,704.454	65,221.512	303,916.062	-927.271
38	      B14	9	74,025.352	8,688.425	54,433.359	248,925.219	-946.488
39	      B15	9	49,277.062	6,586.858	47,032.906	218,421.703	-884.765
40	      B16	9	62,986.312	5,101.640	2,489.680	2,069.615	3,664.050
41	      B17	9	76,936.867	4,642.574	2,638.075	2,057.866	1,759.167
42	      B18	9	67,339.039	4,617.975	2,466.536	1,850.897	1,766.131
43	      B19	9	67,040.383	4,299.625	2,466.479	2,281.925	1,171.511
44	      B20	9	68,433.500	4,171.245	2,226.767	2,405.803	1,308.288
45	      B21	9	72,444.680	4,200.097	2,480.543	2,007.631	569.479
46	      B22	9	35,616.961	3,915.125	42,405.809	257,988.250	-2,093.642
47	      B23	9	73,273.719	4,027.573	2,405.358	2,246.010	527.583
48	      B24	9	81,261.477	4,736.647	2,477.499	2,400.258	-89.355
49	      C1	9	47,401.422	7,246.659	46,500.438	313,889.125	-9.150
50	      C2	9	49,836.520	7,595.667	42,234.918	260,976.766	-1,531.899
51	      C3	9	48,032.812	6,615.496	42,694.938	250,373.438	-922.448
52	      C4	9	109,937.250	13,339.620	24,967.053	134,740.688	-1,103.995
53	      C5	9	117,832.414	14,193.035	24,991.955	126,699.641	-1,389.519
54	      C6	9	66,538.531	7,569.479	34,106.238	174,573.219	-1,149.183
55	      C7	9	124,618.852	16,306.146	32,250.932	152,712.469	-1,107.604
56	      C8	9	77,444.641	8,564.020	33,079.816	155,520.969	-1,440.062
57	      C9	9	141,644.328	15,195.950	26,134.465	115,185.320	-671.857
58	      C10	9	135,478.234	15,380.674	29,050.516	125,159.969	-608.790
59	      C11	9	144,947.266	16,036.090	27,738.822	116,446.977	-1,079.322
60	      C12	9	140,388.484	15,478.956	26,354.498	110,708.531	-915.241
61	      C13	9	133,605.875	14,490.620	54,884.508	239,321.703	-308.021
62	      C14	9	129,894.133	14,884.327	57,510.309	254,561.734	-1,120.167
63	      C15	9	125,811.516	14,390.627	53,342.633	237,779.188	-1,045.681
64	      C16	9	135,543.016	16,377.365	53,712.445	245,040.688	-754.319
65	      C17	9	97,995.875	12,129.637	63,896.219	306,725.719	-856.103
66	      C18	9	120,398.805	14,414.886	53,147.711	260,282.188	-920.144
67	      C19	9	134,397.094	17,482.010	49,316.895	248,820.016	-1,278.334
68	      C20	9	129,696.445	19,255.439	45,638.254	238,823.656	-1,756.710
69	      C21	9	131,504.828	17,790.557	43,285.406	238,631.219	-1,301.107
70	      C22	9	40,592.746	4,039.843	48,563.277	283,299.531	-1,110.508
71	      C23	9	85,091.469	5,231.011	2,606.069	2,867.288	1,210.492
72	      C24	9	83,770.203	5,446.933	2,292.211	3,183.334	2,801.988
73	      D1	9	47,361.840	5,652.195	54,719.730	370,597.844	-1,043.564
74	      D2	9	47,211.129	6,589.154	44,355.262	272,810.906	-1,962.172
75	      D3	9	53,864.309	8,008.012	37,322.508	209,509.125	-821.596
76	      D4	9	103,068.180	12,607.256	30,481.469	166,331.562	-1,363.691
77	      D5	9	115,997.336	14,481.648	28,310.160	145,634.703	-822.674
78	      D6	9	135,253.078	15,729.727	28,253.621	134,819.094	-505.023
79	      D7	9	72,533.406	8,279.937	43,793.121	214,509.734	-740.100
80	      D8	9	89,951.727	10,252.415	40,844.215	189,593.031	-228.487
81	      D9	9	147,360.750	15,176.412	30,659.725	131,340.562	-405.759
82	      D10	9	127,700.852	14,591.719	38,390.320	166,255.094	-1,216.158
83	      D11	9	141,722.906	15,058.666	32,947.270	138,222.516	-1,197.866
84	      D12	9	165,947.500	16,929.000	32,821.430	135,095.562	-877.227
85	      D13	9	46,360.168	5,325.947	82,990.484	357,198.906	-683.310
86	      D14	9	49,804.871	7,060.235	60,057.125	255,430.797	-1,219.331
87	      D15	9	53,030.730	7,343.614	48,214.754	202,770.828	-1,278.257
88	      D16	9	63,554.688	4,393.937	2,606.379	1,845.129	3,341.078
89	      D17	9	74,866.547	5,128.503	2,852.216	2,248.189	1,961.974
90	      D18	9	70,064.492	4,828.819	3,008.528	2,065.789	2,850.941
91	      D19	9	66,186.125	4,572.149	2,516.070	2,278.439	2,506.421
92	      D20	9	66,474.047	4,364.047	2,386.552	1,839.274	1,849.631
93	      D21	9	78,494.375	4,873.436	2,542.257	2,057.715	738.452
94	      D22	9	38,407.418	4,421.299	44,715.988	255,848.312	-1,223.745
95	      D23	9	79,810.977	5,667.588	2,776.348	3,006.825	3,544.993
96	      D24	9	84,073.430	4,844.554	2,642.313	2,667.596	1,338.777
97	      E1	9	99,707.430	14,638.005	48,317.312	306,764.156	330.560
98	      E2	9	58,657.688	8,723.505	46,726.824	277,880.750	153.582
99	      E3	9	54,084.457	7,521.866	44,838.422	250,079.375	-1,125.508
100	      E4	9	160,605.828	20,516.916	25,139.555	130,923.625	-395.465
101	      E5	9	161,387.578	19,398.434	27,291.445	133,407.312	-373.119
102	      E6	9	126,073.609	15,445.828	33,884.871	160,237.328	-333.691
103	      E7	9	145,662.750	17,438.328	31,216.588	140,076.688	-600.298
104	      E8	9	99,598.750	11,361.943	37,470.176	166,280.156	-406.391
105	      E9	9	182,018.891	20,447.682	30,622.576	127,832.164	158.428
106	      E10	9	155,047.906	17,031.490	31,350.922	127,897.445	-1,144.076
107	      E11	9	171,429.984	18,385.840	31,590.652	126,030.969	-983.370
108	      E12	9	169,673.156	18,266.809	30,557.383	120,234.266	-941.355
109	      E13	9	126,974.164	14,033.754	57,452.203	235,318.297	-453.795
110	      E14	9	109,092.969	11,947.524	65,723.984	274,670.906	-1,322.447
111	      E15	9	130,170.719	14,691.162	56,869.215	236,706.344	-1,443.418
112	      E16	9	124,150.312	13,830.281	59,881.984	257,258.422	-1,293.647
113	      E17	9	79,029.555	9,180.419	73,629.781	335,688.750	-1,173.986
114	      E18	9	109,323.258	12,287.407	61,182.711	283,053.531	-1,319.745
115	      E19	9	130,045.117	15,502.732	53,595.863	254,407.953	-182.891
116	      E20	9	140,055.906	17,278.547	49,345.391	245,035.156	-1,081.215
117	      E21	9	139,570.734	17,571.314	45,582.953	237,400.375	-458.833
118	      E22	9	43,447.824	5,716.188	46,265.883	260,368.344	-1,035.031
119	      E23	9	90,867.891	6,584.264	3,198.117	3,967.834	5,984.777
120	      E24	9	93,918.711	6,625.628	3,017.637	3,898.813	5,178.803
121	      F1	9	55,692.289	7,630.068	56,702.180	364,962.156	-12.011
122	      F2	9	56,100.070	6,908.664	51,754.324	298,882.531	363.428
123	      F3	9	53,860.883	6,888.736	40,606.586	219,646.750	-302.747
124	      F4	9	72,662.938	8,603.557	44,116.703	239,016.312	-1,120.861
125	      F5	9	86,355.852	10,696.180	39,908.758	202,228.438	-562.701
126	      F6	9	159,498.297	17,248.545	38,440.910	177,984.562	-1,844.786
127	      F7	9	57,768.914	5,852.315	53,458.520	254,913.219	-1,420.865
128	      F8	9	68,200.570	7,087.868	47,697.809	217,309.391	-1,605.282
129	      F9	9	106,234.625	11,730.643	39,271.805	165,604.984	13.736
130	      F10	9	101,194.625	10,271.516	47,108.305	201,575.734	-545.486
131	      F11	9	113,494.188	11,981.118	43,223.703	172,864.203	-1,794.828
132	      F12	9	99,626.148	10,536.069	37,545.984	153,935.406	-2,342.143
133	      F13	9	44,488.055	5,827.941	78,766.938	323,747.406	-1,845.881
134	      F14	9	49,287.289	6,111.856	64,223.301	261,036.469	-1,604.647
135	      F15	9	67,181.898	7,820.335	55,889.879	220,772.672	-1,088.938
136	      F16	9	62,921.883	4,392.984	2,522.013	2,714.993	3,464.983
137	      F17	9	68,847.617	4,574.100	2,762.122	2,917.545	1,108.595
138	      F18	9	71,401.914	4,637.954	2,538.318	2,379.073	1,663.736
139	      F19	9	101,097.820	6,782.108	4,053.313	4,110.819	3,320.768
140	      F20	9	79,865.023	5,739.269	1,515.270	2,650.702	4,921.607
141	      F21	9	76,334.258	5,215.923	2,665.464	2,471.161	1,975.816
142	      F22	9	49,791.484	7,037.567	50,722.688	274,971.750	-346.272
143	      F23	9	98,344.555	7,092.151	3,133.238	4,490.419	7,092.328
144	      F24	9	91,327.781	5,977.043	2,985.699	4,048.346	4,636.693
145	      G1	9	46,393.613	5,669.093	56,233.488	354,472.562	-215.236
146	      G2	9	52,203.047	8,274.186	46,640.352	268,085.188	-111.872
147	      G3	9	51,928.836	6,817.229	53,304.129	285,509.562	-1,264.973
148	      G4	9	111,066.672	12,854.189	27,374.762	136,217.453	-626.168
149	      G5	9	103,378.195	11,280.795	30,387.896	142,708.734	-1,212.229
150	      G6	9	72,756.391	7,680.733	37,697.055	176,258.078	-1,906.409
151	      G7	9	115,341.820	12,554.138	39,783.035	173,454.828	-1,807.726
152	      G8	9	76,670.008	10,086.984	46,931.234	206,756.141	-1,064.605
153	      G9	9	132,845.578	14,160.017	30,526.854	122,260.523	-275.670
154	      G10	9	125,292.789	13,212.610	35,597.043	141,822.656	-1,808.835
155	      G11	9	126,613.211	12,880.514	31,925.447	122,052.133	-1,230.217
156	      G12	9	129,628.703	13,193.324	28,139.971	105,684.898	-1,396.885
157	      G13	9	143,991.375	14,038.982	59,426.043	234,810.781	-2,532.507
158	      G14	9	128,205.266	13,318.313	65,888.570	264,306.688	-1,595.884
159	      G15	9	145,004.500	14,081.367	59,541.340	238,937.625	-1,749.655
160	      G16	9	153,380.734	15,962.449	61,447.602	254,110.750	-1,212.234
161	      G17	9	92,961.867	10,601.438	72,986.734	318,918.562	-391.845
162	      G18	9	128,424.117	13,594.073	67,886.641	303,064.531	-1,424.774
163	      G19	9	144,560.812	16,646.311	57,102.371	261,796.562	-964.335
164	      G20	9	162,413.219	18,860.748	54,616.562	261,878.094	-940.211
165	      G21	9	161,271.578	19,125.109	49,423.461	250,710.078	-83.485
166	      G22	9	54,561.953	7,714.103	54,362.992	294,268.594	-50.939
167	      G23	9	88,106.055	6,604.073	3,228.021	3,161.958	5,810.402
168	      G24	9	91,211.297	6,660.691	2,887.627	3,379.357	4,126.103
169	      H1	9	50,165.961	6,839.083	51,391.789	320,156.500	-1,288.987
170	      H2	9	44,727.297	5,842.827	45,295.324	260,738.234	-1,300.654
171	      H3	9	51,988.031	7,156.710	55,536.348	296,602.500	-826.811
172	      H4	9	90,387.180	10,140.943	33,356.086	173,741.906	-1,680.873
173	      H5	9	115,061.500	15,190.547	38,689.891	185,263.656	-1,945.869
174	      H6	9	152,534.609	16,272.944	36,256.695	163,079.172	-1,784.337
175	      H7	9	95,919.656	9,955.851	46,661.637	210,333.594	-1,741.176
176	      H8	9	98,393.945	10,726.660	44,025.746	190,427.953	-1,427.673
177	      H9	9	135,992.844	14,275.386	35,892.547	146,648.484	-1,502.765
178	      H10	9	146,456.359	15,942.238	39,372.574	158,521.109	-896.572
179	      H11	9	147,074.469	14,972.062	37,480.844	146,475.812	-1,263.118
180	      H12	9	143,545.516	14,261.797	33,664.832	129,678.266	-904.865
181	      H13	9	43,336.605	5,210.127	82,214.672	333,395.812	-2,521.270
182	      H14	9	49,266.375	6,609.105	63,347.828	252,144.562	-2,371.803
183	      H15	9	77,488.641	9,689.158	55,755.930	219,895.500	-2,249.171
184	      H16	9	66,179.953	4,111.671	2,018.189	2,221.176	2,035.416
185	      H17	9	88,293.945	5,383.368	3,474.533	3,013.241	1,182.481
186	      H18	9	72,391.938	5,159.704	2,984.837	2,840.750	2,627.980
187	      H19	9	81,268.727	5,582.783	3,041.435	3,195.155	1,770.836
188	      H20	9	72,369.008	4,583.103	2,722.762	2,291.009	1,300.100
189	      H21	9	74,946.148	4,782.419	2,254.615	1,992.441	1,544.499
190	      H22	9	43,930.895	6,337.370	49,273.652	265,745.875	-1,179.091
191	      H23	9	93,532.422	7,995.056	3,120.811	5,252.421	11,431.736
192	      H24	9	113,885.305	8,219.789	3,252.947	4,413.041	8,930.392
193	      I1	9	45,353.242	6,183.199	51,674.191	324,700.000	-1,468.281
194	      I2	9	47,257.449	6,497.342	45,905.824	264,895.531	-1,540.299
195	      I3	9	42,640.750	6,008.015	42,633.035	226,073.000	-1,857.698
196	      I4	9	102,797.148	12,595.392	31,453.807	158,290.688	-2,162.772
197	      I5	9	105,807.414	12,699.724	36,651.391	174,671.328	-1,644.523
198	      I6	9	64,296.984	7,424.112	37,565.156	175,501.453	-1,619.123
199	      I7	9	100,302.094	11,643.696	36,082.598	155,906.781	-1,252.525
200	      I8	9	65,344.902	7,715.298	45,104.766	198,706.953	-985.355
201	      I9	9	115,524.797	13,232.106	34,520.633	137,633.047	-360.614
202	      I10	9	96,307.469	11,306.426	37,361.980	150,499.078	1,966.747
203	      I11	9	105,141.359	11,480.798	35,009.730	136,130.406	-1,458.550
204	      I12	9	108,514.961	12,405.396	32,934.664	127,574.852	-1,486.432
205	      I13	9	126,184.188	13,069.693	60,885.699	238,057.688	-2,594.694
206	      I14	9	107,392.750	11,549.203	65,595.203	262,926.594	-2,397.307
207	      I15	9	121,662.391	12,686.283	59,171.238	237,447.625	-2,144.193
208	      I16	9	133,429.734	14,339.146	62,759.414	258,341.281	-2,128.342
209	      I17	9	97,678.234	11,119.757	75,340.625	326,287.312	-1,980.245
210	      I18	9	110,347.461	12,687.398	66,172.922	295,318.781	-1,256.088
211	      I19	9	118,048.234	14,131.771	59,476.457	273,912.875	-1,680.695
212	      I20	9	138,828.078	16,667.215	53,058.664	252,220.172	-1,580.385
213	      I21	9	135,251.234	16,650.953	49,428.242	248,593.594	-1,111.649
214	      I22	9	47,310.609	6,915.093	51,578.504	276,674.281	-942.932
215	      I23	9	81,866.609	6,444.026	2,798.567	3,231.589	4,450.364
216	      I24	9	96,414.383	7,694.874	3,048.034	4,134.253	7,088.446
217	      J1	9	43,912.496	5,892.158	56,371.469	361,219.250	-726.539
218	      J2	9	49,905.406	6,704.208	47,394.910	273,844.344	-986.465
219	      J3	9	167,987.219	28,814.039	44,230.949	228,967.500	-1,573.684
220	      J4	9	52,047.043	5,808.667	53,468.324	290,633.938	-1,573.216
221	      J5	9	49,062.461	6,525.984	46,465.680	238,326.062	-1,335.019
222	      J6	9	59,526.379	7,299.879	38,302.234	179,147.484	-14.058
223	      J7	9	47,109.902	5,103.760	54,830.785	260,252.156	-1,230.871
224	      J8	9	55,020.316	7,201.103	55,117.535	250,239.906	1,275.140
225	      J9	9	62,034.090	7,618.822	42,815.445	182,462.469	-487.410
226	      J10	9	51,456.316	6,092.875	47,030.988	200,553.719	-1,048.967
227	      J11	9	85,375.516	10,910.466	44,955.480	181,572.031	-1,993.470
228	      J12	9	65,612.328	8,029.015	40,743.922	161,590.594	-1,480.858
229	      J13	9	54,870.039	6,575.683	80,947.062	329,236.344	-762.983
230	      J14	9	47,240.668	5,633.853	66,735.758	267,953.156	-2,859.759
231	      J15	9	57,702.238	6,650.165	55,662.543	220,450.906	-3,095.434
232	      J16	9	72,434.609	5,101.187	2,843.008	3,085.871	3,381.945
233	      J17	9	67,463.773	4,419.189	2,372.219	2,501.921	2,523.680
234	      J18	9	87,569.258	5,822.721	3,470.820	3,274.954	1,814.366
235	      J19	9	72,395.828	5,074.241	2,580.084	3,033.904	4,165.409
236	      J20	9	76,396.070	5,237.854	2,654.963	3,155.881	3,691.576
237	      J21	9	77,725.281	5,557.447	2,413.459	2,924.982	4,613.545
238	      J22	9	47,236.855	6,442.750	49,619.531	268,515.094	-1,193.000
239	      J23	9	81,613.344	5,772.099	2,846.629	3,234.665	3,101.089
240	      J24	9	112,696.648	8,075.172	3,561.218	4,734.641	8,037.357
241	      K1	9	54,234.379	7,457.086	47,809.199	305,693.312	-1,106.062
242	      K2	9	54,340.781	8,194.609	46,685.152	272,179.281	-807.159
243	      K3	9	48,724.273	6,835.931	48,239.898	266,375.406	-1,332.682
244	      K4	9	162,263.609	19,736.033	33,384.207	166,148.172	-1,314.999
245	      K5	9	121,391.367	13,890.156	29,385.711	142,610.016	-54.456
246	      K6	9	130,365.062	13,862.140	43,950.270	203,513.719	-919.823
247	      K7	9	150,032.875	17,646.826	41,099.918	184,073.297	-704.097
248	      K8	9	71,742.094	7,731.749	45,709.176	203,933.891	-921.977
249	      K9	9	135,328.109	19,643.809	32,323.598	130,059.906	-359.156
250	      K10	9	118,599.859	12,626.787	37,102.660	152,674.312	-1,418.113
251	      K11	9	136,133.188	14,538.365	35,021.523	141,203.406	-1,274.643
252	      K12	9	150,817.375	16,073.502	34,306.352	134,406.078	-399.826
253	      K13	9	113,872.414	12,129.343	59,876.961	241,946.609	-2,230.947
254	      K14	9	85,993.938	9,106.654	75,539.148	320,829.000	-1,527.851
255	      K15	9	117,658.836	12,622.510	59,214.652	243,561.938	-1,646.464
256	      K16	9	113,143.305	13,014.112	59,430.918	250,717.641	-924.445
257	      K17	9	116,187.766	13,844.171	65,826.688	288,685.844	-1,099.462
258	      K18	9	111,246.391	13,420.786	66,590.672	303,468.219	-1,936.980
259	      K19	9	128,743.734	15,081.770	64,403.160	302,573.656	90.769
260	      K20	9	143,458.688	18,169.441	53,948.445	264,120.062	-126.459
261	      K21	9	116,411.148	15,438.524	49,593.449	254,687.422	-1,152.978
262	      K22	9	79,045.852	5,779.564	2,608.961	3,857.037	5,080.170
263	      K23	9	86,664.648	6,625.246	2,973.582	3,560.125	4,978.062
264	      K24	9	110,290.773	8,340.901	3,476.168	4,538.974	8,353.883
265	      L1	9	50,691.145	6,647.423	54,117.828	352,288.938	-425.171
266	      L2	9	46,062.098	6,086.922	44,557.234	265,061.281	-1,665.405
267	      L3	9	50,871.719	6,942.435	40,476.848	222,529.578	-1,280.688
268	      L4	9	74,013.195	9,255.728	43,464.797	234,413.094	-889.912
269	      L5	9	79,050.227	9,426.701	47,126.711	243,959.969	-1,545.288
270	      L6	9	95,793.266	11,129.358	35,559.621	166,982.203	-1,064.162
271	      L7	9	71,527.156	8,854.524	43,318.762	205,409.203	-493.372
272	      L8	9	70,259.297	8,586.299	50,107.715	233,706.328	531.214
273	      L9	9	92,986.195	11,144.276	37,096.527	161,938.906	-872.788
274	      L10	9	75,662.055	8,933.129	41,858.977	181,143.234	-1,551.550
275	      L11	9	91,105.336	10,717.136	34,907.918	144,591.656	-1,624.799
276	      L12	9	94,938.094	10,850.439	35,387.254	143,740.266	-1,384.285
277	      L13	9	55,086.918	8,820.568	65,506.465	274,952.469	-1,324.053
278	      L14	9	41,244.262	5,330.575	65,437.949	270,865.750	-566.465
279	      L15	9	67,564.875	8,336.584	58,333.344	244,441.562	-1,670.561
280	      L16	9	65,661.594	4,781.221	2,603.828	2,687.244	3,905.904
281	      L17	9	78,363.938	5,337.592	3,090.475	2,807.129	2,834.761
282	      L18	9	78,577.531	6,999.357	2,851.546	3,717.882	10,140.635
283	      L19	9	70,137.336	4,962.954	2,584.345	2,277.806	3,195.791
284	      L20	9	85,549.570	6,280.177	2,620.165	3,345.191	6,315.506
285	      L21	9	76,649.109	5,458.241	2,515.738	2,335.752	3,194.698
286	      L22	9	74,981.000	4,946.251	2,521.737	2,798.355	2,540.069
287	      L23	9	82,036.531	5,754.684	2,446.891	3,529.545	3,456.030
288	      L24	9	101,667.352	7,497.850	2,999.687	3,909.308	7,086.896
289	      M1	9	51,999.227	7,042.617	51,918.680	348,872.062	-29.465
290	      M2	9	46,928.352	6,920.542	42,379.328	258,585.297	-1,127.500
291	      M3	9	51,995.316	7,502.512	41,086.207	232,816.453	-888.145
292	      M4	9	153,822.625	19,360.889	25,725.904	134,925.625	-1,023.307
293	      M5	9	161,602.266	20,281.500	30,283.789	152,270.688	-1,574.721
294	      M6	9	144,399.344	17,243.256	34,251.508	165,661.797	-844.410
295	      M7	9	170,484.109	20,138.189	33,928.727	157,540.969	-1,113.952
296	      M8	9	95,693.977	12,064.518	43,344.461	200,425.234	-721.669
297	      M9	9	162,462.000	18,057.076	30,115.279	129,751.359	-108.808
298	      M10	9	167,586.422	19,017.887	33,228.621	141,303.531	-302.679
299	      M11	9	146,817.312	16,698.193	34,003.105	143,526.312	-585.901
300	      M12	9	151,304.109	16,743.775	29,950.723	124,685.602	-873.526
301	      M13	9	128,739.586	14,507.151	58,069.434	247,135.969	-1,485.177
302	      M14	9	110,682.938	11,927.206	73,881.258	330,565.719	-1,042.501
303	      M15	9	134,566.094	15,229.784	58,285.281	254,176.828	-1,212.091
304	      M16	9	127,953.859	14,759.336	56,422.250	250,014.250	-1,266.656
305	      M17	9	141,376.516	16,529.422	58,418.074	267,902.438	-1,169.903
306	      M18	9	130,947.016	16,208.886	61,603.672	293,167.531	143.538
307	      M19	9	115,928.656	16,462.209	57,478.613	283,441.094	-861.366
308	      M20	9	137,372.594	17,885.135	51,130.699	262,548.406	-299.049
309	      M21	9	132,532.094	17,826.582	46,247.012	247,952.297	-357.280
310	      M22	9	82,823.875	6,025.448	2,469.308	2,983.414	3,452.233
311	      M23	9	88,341.727	6,675.896	3,101.012	3,784.918	7,357.786
312	      M24	9	101,264.469	7,348.224	3,267.479	3,776.152	6,901.512
313	      N1	9	45,699.543	6,176.014	49,420.840	338,715.438	-340.742
314	      N2	9	43,904.957	5,611.070	42,874.734	271,867.625	-1,117.707
315	      N3	9	47,112.180	6,517.970	38,619.871	223,070.016	-336.309
316	      N4	9	88,352.383	11,604.766	52,185.988	297,844.188	-323.438
317	      N5	9	78,583.672	9,822.924	58,438.984	321,828.938	-216.314
318	      N6	9	115,275.758	14,311.837	47,945.652	241,004.266	-935.482
319	      N7	9	115,270.320	14,734.234	62,130.918	305,783.875	-166.594
320	      N8	9	75,886.703	8,966.297	68,774.438	335,197.750	129.405
321	      N9	9	110,253.383	14,645.829	56,479.801	259,646.781	-276.066
322	      N10	9	109,678.305	13,190.442	56,052.832	253,380.266	-414.466
323	      N11	9	128,748.297	15,139.538	48,129.848	209,853.188	31.553
324	      N12	9	127,240.852	15,354.509	49,204.215	211,864.609	-801.925
325	      N13	9	46,891.410	5,522.957	65,872.852	294,203.625	-534.665
326	      N14	9	80,130.102	15,199.111	56,442.152	241,267.516	873.855
327	      N15	9	43,616.977	5,544.882	52,385.453	233,409.469	-522.247
328	      N16	9	65,180.422	4,568.176	2,335.815	1,667.190	3,593.484
329	      N17	9	74,221.117	5,525.156	2,740.509	2,709.035	4,848.932
330	      N18	9	68,947.078	4,774.707	2,442.095	1,975.933	3,460.401
331	      N19	9	74,056.273	5,380.009	2,428.247	2,590.164	5,341.693
332	      N20	9	73,714.703	4,664.040	2,685.425	1,884.671	1,915.850
333	      N21	9	78,873.375	5,720.239	2,564.137	2,750.771	4,910.410
334	      N22	9	83,125.148	5,844.237	2,991.287	3,310.343	3,687.305
335	      N23	9	96,013.234	5,627.705	2,806.062	3,864.181	2,413.603
336	      N24	9	92,356.516	7,502.089	3,044.538	3,950.062	6,917.351
337	      O1	9	72,066.672	9,316.423	45,119.539	318,881.531	-685.847
338	      O2	9	66,941.609	8,103.860	41,041.246	272,374.406	-1,835.613
339	      O3	9	61,709.652	8,174.920	41,717.238	254,685.391	437.510
340	      O4	9	79,840.594	9,810.815	23,246.645	131,156.203	-1,706.177
341	      O5	9	86,254.781	10,989.754	28,710.859	155,073.672	-437.139
342	      O6	9	307,501.031	22,473.363	37,444.297	162,333.422	-830.526
343	      O7	9	95,040.109	12,223.380	30,729.744	154,090.359	-1,042.447
344	      O8	9	60,089.836	7,098.679	35,565.723	177,701.312	-1,454.106
345	      O9	9	85,186.406	10,359.593	26,364.762	122,650.586	-1,490.983
346	      O10	9	91,988.328	11,376.060	31,419.682	144,431.828	-548.687
347	      O11	9	82,638.430	9,944.715	31,141.043	141,853.859	-1,532.510
348	      O12	9	108,681.602	10,884.397	28,079.471	122,935.273	-423.979
349	      O13	9	132,053.234	15,011.125	53,903.281	246,377.703	469.225
350	      O14	9	107,601.422	11,912.610	75,431.320	364,213.125	-242.233
351	      O15	9	126,063.828	14,555.729	52,473.402	245,476.766	-174.490
352	      O16	9	125,677.359	15,427.698	51,130.219	244,950.406	-764.379
353	      O17	9	130,022.812	16,722.934	52,375.773	259,235.422	-1,077.109
354	      O18	9	247,690.078	21,124.525	60,971.457	305,802.562	-189.450
355	      O19	9	110,296.719	14,583.896	54,746.648	296,131.906	-635.956
356	      O20	9	134,077.312	18,211.309	49,321.133	272,937.125	-258.645
357	      O21	9	171,893.250	18,530.109	44,390.465	253,975.328	-91.604
358	      O22	9	88,268.797	5,973.734	2,688.106	3,020.594	4,923.091
359	      O23	9	86,494.570	6,048.070	3,141.564	3,769.266	3,340.377
360	      O24	9	90,952.336	5,607.716	2,785.564	3,346.737	3,379.192
361	      P1	9	54,497.605	6,991.528	46,516.355	338,301.969	-2,244.249
362	      P2	9	43,467.391	5,770.816	41,345.316	285,881.281	-1,315.807
363	      P3	9	49,272.168	6,457.143	37,323.395	239,834.422	-1,712.249
364	      P4	9	143,395.875	17,156.990	47,017.957	282,283.625	-863.477
365	      P5	9	85,980.891	11,528.229	51,600.527	306,710.031	-904.196
366	      P6	9	416,137.406	30,813.051	47,243.047	221,247.141	-186.023
367	      P7	9	149,292.766	18,009.547	48,459.328	255,868.359	-1,327.464
368	      P8	9	91,640.266	12,187.983	69,446.117	368,629.562	-1,343.119
369	      P9	9	114,446.266	14,742.109	52,873.652	265,883.375	-1,565.367
370	      P10	9	152,819.656	19,884.373	55,575.375	271,956.375	-1,828.941
371	      P11	9	155,081.297	18,588.545	46,512.723	220,633.906	-487.299
372	      P12	9	160,570.969	17,951.188	47,811.270	225,843.922	-1,866.509
373	      P13	9	52,772.684	6,139.857	61,275.520	297,794.531	-2,730.659
374	      P14	9	47,882.590	6,369.461	55,253.793	266,293.906	-2,257.458
375	      P15	9	41,812.516	5,748.936	45,599.160	220,336.781	-3,296.494
376	      P16	9	74,819.734	5,633.272	2,322.378	3,825.879	7,077.345
377	      P17	9	84,574.250	6,557.439	2,945.688	3,841.398	7,245.867
378	      P18	9	91,493.695	7,368.510	2,962.400	3,859.690	8,704.999
379	      P19	9	85,662.250	6,818.864	2,767.418	3,430.551	8,611.698
380	      P20	9	97,414.070	7,449.759	3,297.273	4,384.453	8,866.163
381	      P21	9	103,436.352	8,363.236	3,525.236	3,927.414	8,157.191
382	      P22	9	96,607.484	7,955.857	2,955.016	3,820.959	9,342.210
383	      P23	9	106,431.148	7,102.081	3,344.413	3,512.925	3,252.039
384	      P24	9	91,909.391	6,485.211	3,156.081	3,953.542	3,753.224
1	      A1	10	47,663.246	6,412.068	39,246.027	286,695.750	-2,523.833
2	      A2	10	41,995.738	5,446.563	39,138.844	266,450.625	-3,144.027
3	      A3	10	58,409.949	7,412.126	42,170.270	269,463.250	-2,469.457
4	      A4	10	98,487.438	13,115.716	22,830.812	132,901.531	-2,857.550
5	      A5	10	98,786.766	12,358.077	22,494.008	124,839.695	-2,418.041
6	      A6	10	82,398.289	9,916.228	28,519.662	157,751.625	-2,330.024
7	      A7	10	368,706.188	27,336.836	34,131.906	135,703.672	-846.395
8	      A8	10	76,434.102	8,918.946	30,349.148	154,943.688	-4,124.112
9	      A9	10	153,231.188	14,867.865	27,626.955	126,336.258	-3,451.957
10	      A10	10	126,200.094	15,927.177	27,085.025	126,886.188	-3,137.906
11	      A11	10	116,707.555	13,638.718	25,839.928	118,197.914	-3,997.058
12	      A12	10	124,212.852	13,248.845	25,357.227	115,492.312	-4,779.774
13	      A13	10	121,993.562	13,946.740	52,986.602	253,543.969	-4,342.405
14	      A14	10	84,004.031	9,789.620	51,266.500	249,059.375	-2,915.944
15	      A15	10	89,992.633	10,749.534	49,921.383	245,159.516	-2,979.571
16	      A16	10	118,616.922	15,062.767	49,440.066	243,873.594	-3,737.537
17	      A17	10	152,285.828	17,281.551	56,288.289	291,756.469	-3,104.261
18	      A18	10	96,321.672	12,331.714	51,244.172	273,167.594	-3,028.141
19	      A19	10	233,922.344	18,415.809	48,163.164	248,651.547	-2,411.524
20	      A20	10	99,473.242	13,769.690	43,433.676	247,928.656	-2,827.777
21	      A21	10	120,103.961	16,492.285	42,615.523	254,859.141	-2,324.798
22	      A22	10	85,532.328	4,861.897	2,456.844	2,268.951	-1,413.273
23	      A23	10	84,069.688	3,920.562	2,377.873	2,622.821	-3,052.808
24	      A24	10	83,332.320	3,985.865	2,079.209	2,014.787	-2,732.494
25	      B1	10	40,702.715	5,295.888	45,843.070	325,889.094	-1,252.993
26	      B2	10	40,894.918	5,320.010	42,009.934	273,739.125	-3,242.926
27	      B3	10	55,846.121	7,557.438	37,712.715	223,458.969	-1,486.964
28	      B4	10	118,356.984	14,784.337	26,516.410	149,337.609	-2,200.514
29	      B5	10	117,032.086	15,291.938	24,494.277	131,418.891	-1,878.391
30	      B6	10	131,184.125	15,576.591	24,155.611	123,883.203	-1,455.992
31	      B7	10	82,556.891	9,727.855	33,629.246	171,782.594	-885.082
32	      B8	10	102,053.695	11,908.969	32,023.111	156,776.391	-1,129.300
33	      B9	10	137,024.438	14,939.467	27,721.613	128,521.555	-924.710
34	      B10	10	122,779.906	13,974.286	31,150.717	141,800.594	-1,434.323
35	      B11	10	131,619.234	14,523.605	28,776.785	126,675.492	-742.607
36	      B12	10	132,601.109	14,990.829	27,205.447	118,953.070	-364.289
37	      B13	10	48,332.359	5,472.143	65,027.820	303,708.625	-1,124.969
38	      B14	10	74,905.766	8,517.139	54,415.168	248,272.453	-493.080
39	      B15	10	48,319.598	6,321.135	46,966.887	218,209.906	-926.024
40	      B16	10	63,591.207	5,191.516	2,299.108	2,478.186	3,765.000
41	      B17	10	76,860.391	4,797.041	2,594.895	2,335.222	1,837.690
42	      B18	10	67,567.695	4,652.604	2,262.142	2,163.824	1,819.554
43	      B19	10	67,462.367	4,424.578	2,178.095	2,334.659	923.775
44	      B20	10	68,551.672	4,529.636	2,142.540	2,684.567	1,208.709
45	      B21	10	72,197.203	4,368.646	2,051.286	1,852.799	427.080
46	      B22	10	35,488.172	3,611.451	41,408.160	253,471.484	-2,311.991
47	      B23	10	73,092.633	4,126.792	2,322.256	2,177.987	451.211
48	      B24	10	80,926.477	4,710.713	2,319.739	2,356.139	284.369
49	      C1	10	47,740.613	7,733.757	46,464.336	313,102.438	-233.209
50	      C2	10	49,694.477	7,266.296	42,009.422	260,869.672	-1,080.103
51	      C3	10	47,162.441	7,056.215	42,498.547	249,654.562	-1,216.554
52	      C4	10	112,097.680	13,526.401	24,807.457	134,589.812	-938.966
53	      C5	10	118,119.344	13,948.656	24,785.074	126,948.875	-1,405.234
54	      C6	10	67,818.820	7,510.339	33,650.207	174,864.969	-1,166.197
55	      C7	10	125,707.812	16,276.002	32,082.789	152,236.516	-1,112.350
56	      C8	10	77,747.727	8,569.508	32,698.418	154,703.297	-1,083.997
57	      C9	10	142,900.047	15,522.041	26,152.598	115,295.773	-706.388
58	      C10	10	137,158.531	15,402.781	29,023.260	125,295.891	-627.925
59	      C11	10	144,775.938	15,766.144	27,601.324	116,185.367	-856.695
60	      C12	10	142,631.797	15,316.567	26,524.664	110,474.953	-877.841
61	      C13	10	134,193.859	14,768.178	54,708.602	238,739.797	-1,009.811
62	      C14	10	130,589.078	14,930.408	57,533.102	254,285.797	-1,174.066
63	      C15	10	127,267.227	14,460.833	53,200.570	237,347.766	-1,112.461
64	      C16	10	137,743.000	16,162.369	53,754.430	245,211.750	-1,072.300
65	      C17	10	98,160.969	11,962.732	64,029.035	306,852.875	-1,002.889
66	      C18	10	121,535.242	14,647.661	53,327.074	260,559.797	-736.921
67	      C19	10	134,345.312	17,139.725	49,343.062	248,173.516	-1,125.252
68	      C20	10	130,148.242	19,441.914	45,882.031	238,535.062	-1,471.495
69	      C21	10	130,643.195	17,166.168	43,378.766	238,105.922	-1,103.847
70	      C22	10	40,803.492	4,217.510	47,769.730	278,499.188	-974.382
71	      C23	10	84,542.406	5,201.235	2,719.880	3,234.604	1,298.631
72	      C24	10	83,100.656	4,979.287	2,232.139	3,089.763	2,657.768
73	      D1	10	45,876.320	5,954.797	54,768.363	369,163.281	-799.601
74	      D2	10	45,657.219	6,512.193	44,480.141	272,330.281	-1,758.314
75	      D3	10	53,627.188	7,686.661	37,463.375	209,689.453	-722.923
76	      D4	10	103,721.438	12,687.289	30,506.393	165,623.031	-1,003.059
77	      D5	10	117,204.641	14,325.895	28,396.863	144,928.109	-382.309
78	      D6	10	137,304.922	15,676.278	28,238.846	134,734.031	-320.639
79	      D7	10	72,939.938	8,166.516	43,743.414	214,014.219	-360.692
80	      D8	10	89,510.977	10,290.804	40,681.555	189,697.141	-348.722
81	      D9	10	148,455.344	15,681.073	30,608.135	131,037.539	-117.642
82	      D10	10	127,086.492	14,427.898	38,391.035	166,180.922	-1,280.342
83	      D11	10	142,365.469	15,073.016	32,661.996	138,090.250	-1,766.258
84	      D12	10	165,181.906	16,747.701	33,076.895	135,193.172	-985.280
85	      D13	10	46,288.191	5,032.354	82,733.234	356,819.438	-281.323
86	      D14	10	51,673.230	6,935.801	59,754.508	254,944.250	-1,142.404
87	      D15	10	53,651.859	7,050.510	48,178.363	202,562.859	-1,345.231
88	      D16	10	65,349.848	4,457.089	2,494.649	1,815.862	3,776.715
89	      D17	10	76,860.578	4,925.853	3,066.529	2,507.164	2,245.405
90	      D18	10	69,394.688	5,000.523	2,884.818	2,153.774	3,141.020
91	      D19	10	66,515.367	4,492.464	2,384.796	2,464.872	2,635.711
92	      D20	10	66,302.008	4,554.331	2,386.615	1,749.566	2,200.414
93	      D21	10	79,376.055	4,928.433	2,530.958	1,881.878	1,210.765
94	      D22	10	39,011.477	4,574.470	44,421.965	255,113.969	-808.517
95	      D23	10	80,918.695	5,635.736	2,804.994	3,170.467	3,873.091
96	      D24	10	85,374.070	4,990.427	2,576.391	2,418.307	1,496.778
97	      E1	10	100,589.859	14,630.071	48,282.277	306,611.125	60.759
98	      E2	10	58,943.840	8,937.044	46,728.992	277,130.500	86.053
99	      E3	10	52,830.535	7,692.433	44,507.512	249,997.406	-722.158
100	      E4	10	162,412.062	20,714.398	25,312.461	130,467.086	-167.512
101	      E5	10	163,278.219	19,362.801	27,444.057	132,959.453	-397.843
102	      E6	10	127,837.781	15,315.237	33,666.145	159,224.656	-167.724
103	      E7	10	146,831.719	17,178.512	30,915.338	139,975.078	-243.867
104	      E8	10	100,560.492	11,515.631	37,499.910	166,184.906	-450.376
105	      E9	10	185,331.625	20,687.961	30,701.818	127,788.664	375.839
106	      E10	10	157,026.812	17,405.510	31,174.367	127,868.477	-1,427.518
107	      E11	10	172,852.609	18,648.719	31,435.998	125,725.930	-1,219.576
108	      E12	10	170,519.594	17,966.533	30,411.908	119,813.172	-1,141.715
109	      E13	10	128,808.586	13,666.359	57,888.926	235,365.828	-295.289
110	      E14	10	110,855.172	12,167.083	65,832.938	274,299.469	-1,662.217
111	      E15	10	130,522.836	14,694.462	56,608.820	236,151.828	-1,864.347
112	      E16	10	125,844.430	14,041.358	60,146.594	256,846.047	-1,368.930
113	      E17	10	78,973.852	9,364.888	73,744.547	335,095.656	-992.072
114	      E18	10	109,523.320	12,879.973	61,313.922	283,066.594	-942.882
115	      E19	10	129,803.141	15,316.111	53,623.848	254,684.172	-596.531
116	      E20	10	142,086.766	17,313.619	49,583.812	245,211.625	-1,034.288
117	      E21	10	139,977.516	18,017.965	45,561.152	236,745.703	-265.887
118	      E22	10	43,367.996	5,921.460	46,148.117	259,713.219	-1,330.708
119	      E23	10	91,653.992	7,341.994	3,097.304	3,849.670	6,674.979
120	      E24	10	95,362.844	6,803.475	2,950.736	3,997.861	5,232.975
121	      F1	10	56,300.949	8,040.279	56,991.734	364,265.938	-303.998
122	      F2	10	54,980.359	7,215.617	51,752.957	298,869.750	-3.171
123	      F3	10	54,459.254	7,177.706	40,476.379	219,098.531	-732.962
124	      F4	10	72,526.609	8,667.148	44,015.230	238,846.203	-1,267.747
125	      F5	10	87,095.281	10,433.933	39,859.516	202,387.203	-1,220.410
126	      F6	10	159,797.750	17,404.406	38,371.969	178,233.656	-1,804.176
127	      F7	10	57,317.500	6,592.678	53,570.270	255,235.078	-1,363.433
128	      F8	10	68,937.898	7,666.422	47,837.438	217,566.984	-1,966.273
129	      F9	10	105,252.828	12,031.197	38,993.738	165,681.672	-534.487
130	      F10	10	100,546.250	10,522.338	47,212.871	201,696.266	-1,097.559
131	      F11	10	113,402.539	12,005.091	42,794.832	173,031.219	-1,811.967
132	      F12	10	100,232.703	10,644.025	37,410.531	153,930.953	-1,914.131
133	      F13	10	45,637.473	5,592.429	78,541.234	323,376.344	-1,370.272
134	      F14	10	48,674.949	6,369.636	64,339.414	260,574.953	-1,736.032
135	      F15	10	66,994.203	8,038.372	55,696.180	220,858.266	-1,292.481
136	      F16	10	63,011.586	4,635.929	2,339.764	2,629.541	3,334.310
137	      F17	10	68,145.148	4,523.386	2,755.122	2,941.071	1,241.809
138	      F18	10	71,318.125	4,782.539	2,480.062	2,450.411	1,713.661
139	      F19	10	101,267.281	6,944.523	4,105.273	4,216.562	3,458.686
140	      F20	10	80,033.617	6,106.276	1,802.643	2,636.362	5,589.974
141	      F21	10	76,494.086	5,300.851	2,729.281	2,335.891	1,763.140
142	      F22	10	48,511.531	7,428.653	50,784.609	274,921.125	-726.586
143	      F23	10	97,417.477	7,225.889	3,056.720	4,321.636	6,888.472
144	      F24	10	91,972.555	6,226.867	2,958.101	4,211.170	4,591.889
145	      G1	10	46,534.609	6,213.499	56,082.621	354,144.656	141.216
146	      G2	10	52,165.398	8,398.752	46,707.305	268,767.719	-102.830
147	      G3	10	52,605.508	7,303.370	53,458.172	284,908.969	-1,292.073
148	      G4	10	111,714.398	12,845.745	27,277.879	135,876.562	-686.163
149	      G5	10	104,653.445	11,497.443	30,095.793	142,782.172	-1,412.863
150	      G6	10	72,892.703	7,519.058	37,715.027	176,060.703	-1,859.680
151	      G7	10	115,569.516	12,668.180	39,622.125	173,397.047	-1,592.920
152	      G8	10	76,194.219	10,499.744	47,181.047	206,775.484	-1,245.069
153	      G9	10	133,685.641	14,204.388	30,570.531	121,859.227	654.003
154	      G10	10	125,834.906	13,566.255	35,143.438	141,497.000	-1,891.907
155	      G11	10	126,982.625	12,796.656	31,709.697	122,067.727	-1,345.756
156	      G12	10	130,171.922	13,245.062	27,982.393	105,529.312	-1,478.338
157	      G13	10	145,142.891	13,973.242	59,469.285	234,334.281	-2,052.070
158	      G14	10	131,008.766	13,404.190	65,568.609	263,995.125	-1,749.223
159	      G15	10	146,376.375	14,054.533	59,429.012	238,700.500	-1,939.065
160	      G16	10	154,330.625	16,034.348	61,005.715	253,477.344	-856.551
161	      G17	10	93,045.367	10,555.837	72,851.359	318,648.969	-716.567
162	      G18	10	129,655.609	13,653.016	67,610.445	302,902.938	-1,372.850
163	      G19	10	146,312.688	16,570.412	56,782.973	262,015.188	-980.966
164	      G20	10	163,522.891	19,141.268	54,843.348	261,585.625	-957.835
165	      G21	10	162,343.328	19,399.404	49,567.469	250,450.078	-556.398
166	      G22	10	54,644.609	7,473.955	54,263.449	293,431.625	-237.205
167	      G23	10	88,052.617	6,826.192	2,915.525	3,302.866	6,225.060
168	      G24	10	92,649.961	6,638.339	2,804.702	3,530.105	4,616.969
169	      H1	10	50,091.887	6,653.280	51,435.648	319,509.312	-1,256.641
170	      H2	10	44,687.453	6,045.076	45,288.211	260,297.516	-1,673.704
171	      H3	10	52,524.090	7,108.247	55,227.664	296,850.281	-734.794
172	      H4	10	89,911.047	10,457.415	33,491.453	173,868.219	-1,500.203
173	      H5	10	116,750.734	15,113.134	38,619.570	184,941.406	-2,248.316
174	      H6	10	151,712.094	16,724.598	35,915.797	162,698.094	-1,957.042
175	      H7	10	94,959.328	10,331.929	46,701.203	209,845.203	-1,445.121
176	      H8	10	97,744.352	10,789.736	43,866.773	190,038.922	-1,536.236
177	      H9	10	137,553.078	14,357.844	35,832.559	146,453.672	-674.240
178	      H10	10	145,620.594	15,920.037	39,138.477	158,115.453	-593.035
179	      H11	10	147,804.047	15,144.018	37,114.621	146,405.406	-1,276.588
180	      H12	10	144,108.031	14,634.195	33,588.867	129,587.945	-749.222
181	      H13	10	43,980.434	5,117.968	82,318.586	333,166.562	-2,428.673
182	      H14	10	47,868.734	6,205.522	63,175.547	252,082.156	-2,522.319
183	      H15	10	76,926.523	9,323.344	55,503.602	219,373.641	-2,033.302
184	      H16	10	65,191.777	4,439.671	1,919.561	2,229.683	2,289.354
185	      H17	10	88,221.281	5,772.261	3,489.947	3,217.400	1,395.110
186	      H18	10	74,093.938	5,026.025	3,038.915	2,778.901	2,457.097
187	      H19	10	81,699.914	5,331.342	2,950.437	3,182.205	2,113.388
188	      H20	10	73,007.328	4,598.178	2,499.088	2,215.933	934.712
189	      H21	10	75,536.867	5,220.849	2,332.631	2,379.910	1,607.410
190	      H22	10	43,453.602	6,251.117	48,603.969	264,554.375	-1,141.787
191	      H23	10	92,887.852	7,902.140	2,868.652	4,750.126	11,870.011
192	      H24	10	113,786.914	8,409.612	3,325.602	4,179.389	9,717.493
193	      I1	10	44,279.633	6,257.191	51,474.168	324,607.562	-1,822.530
194	      I2	10	47,569.453	6,921.382	45,815.773	265,017.188	-1,003.944
195	      I3	10	41,972.293	6,230.131	42,626.742	226,077.484	-1,874.884
196	      I4	10	104,566.836	12,847.316	31,628.465	158,582.859	-2,089.478
197	      I5	10	106,768.078	12,530.191	36,543.613	174,375.031	-2,098.165
198	      I6	10	64,718.270	7,146.081	37,418.645	175,880.953	-1,983.280
199	      I7	10	99,906.688	11,641.854	35,782.277	156,044.172	-1,583.251
200	      I8	10	65,808.672	7,346.533	45,162.688	198,409.844	-886.935
201	      I9	10	115,262.109	13,598.041	34,060.855	137,483.484	-283.363
202	      I10	10	96,292.484	11,392.211	37,252.543	149,960.703	1,749.891
203	      I11	10	105,098.742	11,752.435	34,784.934	136,009.281	-1,555.070
204	      I12	10	108,800.922	12,316.783	33,084.336	127,629.977	-1,491.305
205	      I13	10	127,928.828	13,388.926	60,738.293	237,365.625	-2,450.399
206	      I14	10	106,860.984	11,759.043	65,699.914	262,699.750	-2,474.989
207	      I15	10	123,110.594	12,619.402	59,131.586	236,772.688	-1,926.887
208	      I16	10	134,225.406	14,869.204	62,464.812	258,550.672	-2,248.919
209	      I17	10	98,933.453	10,733.669	75,506.250	326,230.500	-1,915.062
210	      I18	10	111,666.812	12,693.309	66,093.523	295,479.219	-1,043.025
211	      I19	10	119,142.812	14,143.662	59,420.027	273,489.312	-1,785.236
212	      I20	10	139,157.547	16,941.520	52,775.961	251,457.141	-1,492.493
213	      I21	10	135,882.391	16,685.002	49,468.941	248,230.078	-1,621.775
214	      I22	10	48,358.797	6,738.063	50,752.914	273,393.750	-1,055.972
215	      I23	10	82,061.477	6,123.178	2,685.171	3,131.447	4,618.902
216	      I24	10	95,976.000	7,679.832	3,129.760	4,193.472	7,394.694
217	      J1	10	43,493.648	5,775.909	56,342.078	361,085.406	-1,002.435
218	      J2	10	49,427.777	7,079.264	47,541.320	273,351.562	-346.775
219	      J3	10	168,393.469	29,235.658	44,085.016	228,907.516	-1,182.008
220	      J4	10	52,592.617	6,385.846	53,929.664	290,028.844	-1,674.137
221	      J5	10	49,223.840	6,399.525	46,099.754	238,345.094	-1,082.724
222	      J6	10	59,550.367	7,499.179	38,265.020	179,131.000	7.203
223	      J7	10	47,393.879	5,709.392	55,034.332	259,844.016	-1,190.927
224	      J8	10	55,602.480	7,122.511	55,049.613	249,960.734	1,239.912
225	      J9	10	61,090.793	7,287.762	42,440.875	181,980.078	-928.303
226	      J10	10	51,991.340	6,296.998	46,878.664	200,438.094	-1,283.387
227	      J11	10	84,970.336	11,067.545	44,772.148	180,970.297	-2,421.252
228	      J12	10	66,281.289	8,003.383	40,724.934	161,424.469	-1,499.451
229	      J13	10	54,683.438	6,671.913	80,640.305	329,139.344	-803.807
230	      J14	10	48,227.305	5,652.795	66,502.250	267,195.688	-2,614.188
231	      J15	10	57,739.133	6,717.883	55,534.145	220,702.484	-2,578.835
232	      J16	10	74,408.453	5,407.202	2,600.419	3,179.767	3,818.471
233	      J17	10	68,730.625	4,961.634	2,637.781	2,713.751	2,357.922
234	      J18	10	88,980.406	5,898.718	3,583.209	3,469.441	1,920.022
235	      J19	10	73,309.805	5,476.159	2,725.161	3,057.985	4,608.185
236	      J20	10	76,424.727	5,536.475	2,394.354	3,250.693	4,591.486
237	      J21	10	76,985.805	5,785.026	2,483.754	3,120.132	5,387.104
238	      J22	10	48,322.918	7,152.745	49,054.527	266,484.375	-739.257
239	      J23	10	82,129.188	5,944.912	2,540.908	3,171.017	3,590.653
240	      J24	10	112,510.633	8,194.140	3,722.375	4,882.340	8,374.788
241	      K1	10	53,961.902	7,689.833	48,023.656	305,469.094	-871.821
242	      K2	10	55,128.164	7,967.832	46,358.188	271,959.000	-939.243
243	      K3	10	48,691.117	6,886.509	48,381.328	266,352.656	-963.217
244	      K4	10	163,433.781	19,796.025	33,213.438	165,664.531	-1,092.587
245	      K5	10	121,825.641	13,905.924	29,503.355	142,866.547	-231.294
246	      K6	10	130,970.625	14,020.273	43,877.328	203,590.734	-917.294
247	      K7	10	150,459.969	17,771.549	41,131.434	183,532.531	-348.955
248	      K8	10	71,896.047	8,137.948	45,645.305	204,040.062	-1,339.415
249	      K9	10	136,479.844	19,388.367	32,261.033	129,703.805	-507.209
250	      K10	10	117,691.062	12,586.778	36,852.680	153,249.906	-1,208.430
251	      K11	10	136,302.688	14,465.312	34,987.531	141,186.188	-1,434.616
252	      K12	10	151,427.328	16,282.574	34,061.012	134,117.047	-449.836
253	      K13	10	113,501.008	12,118.046	59,812.555	241,775.094	-2,059.259
254	      K14	10	86,168.148	8,953.121	75,301.336	320,821.094	-1,606.278
255	      K15	10	117,310.906	12,653.270	58,951.121	243,366.828	-2,125.034
256	      K16	10	113,667.562	13,371.437	59,235.059	249,898.875	-1,122.047
257	      K17	10	116,546.812	13,998.493	65,899.117	288,195.031	-1,336.698
258	      K18	10	110,352.891	13,291.688	66,472.586	303,433.281	-1,804.782
259	      K19	10	128,105.336	15,245.227	64,444.738	302,556.375	21.516
260	      K20	10	143,293.781	18,117.471	53,793.762	263,839.906	-461.976
261	      K21	10	119,220.508	15,622.879	49,508.125	254,180.984	-982.633
262	      K22	10	78,237.133	5,794.132	2,512.840	3,752.767	5,205.972
263	      K23	10	86,949.867	6,396.413	2,819.412	3,635.135	5,140.895
264	      K24	10	108,440.773	7,968.825	3,327.208	4,840.899	7,840.325
265	      L1	10	50,520.270	6,988.193	54,092.379	351,972.812	-370.073
266	      L2	10	46,010.004	6,264.938	44,591.020	265,350.812	-1,714.492
267	      L3	10	51,612.340	7,083.148	40,573.629	222,893.984	-1,392.032
268	      L4	10	74,015.898	9,145.184	43,633.996	234,406.828	-921.848
269	      L5	10	79,448.180	9,518.464	47,099.559	244,192.547	-1,490.391
270	      L6	10	97,652.828	11,492.277	35,422.695	167,298.312	-1,076.163
271	      L7	10	71,494.125	8,946.367	43,458.539	205,752.266	-1,189.698
272	      L8	10	70,624.258	8,782.629	50,066.363	233,715.562	295.634
273	      L9	10	92,677.719	11,005.887	37,236.367	161,672.859	-820.089
274	      L10	10	75,787.875	9,160.399	41,852.133	181,091.219	-1,575.617
275	      L11	10	91,944.773	10,931.968	34,886.215	144,169.766	-1,841.332
276	      L12	10	96,142.953	10,689.418	35,422.441	144,161.141	-1,593.963
277	      L13	10	54,641.684	8,621.574	66,215.047	275,426.594	-1,865.210
278	      L14	10	41,694.207	5,632.715	65,091.414	270,455.188	-536.225
279	      L15	10	67,375.609	8,219.621	58,376.383	244,223.906	-1,442.529
280	      L16	10	66,040.641	5,013.168	2,421.758	2,718.828	4,136.371
281	      L17	10	77,644.586	5,281.160	3,133.793	2,670.175	2,631.640
282	      L18	10	78,806.078	6,905.988	2,899.387	3,611.372	10,093.005
283	      L19	10	70,397.344	4,971.018	2,697.108	1,958.521	3,079.668
284	      L20	10	85,485.586	6,534.825	2,734.529	3,821.532	6,958.366
285	      L21	10	76,221.125	5,400.028	2,511.972	2,542.374	3,400.728
286	      L22	10	75,923.086	5,113.532	2,645.619	2,561.848	2,056.727
287	      L23	10	83,303.336	5,620.460	2,713.656	3,438.039	3,368.797
288	      L24	10	99,613.562	7,347.880	3,234.900	4,314.008	6,678.173
289	      M1	10	51,819.664	6,685.896	52,062.336	349,276.844	-92.347
290	      M2	10	46,965.215	7,247.691	42,200.820	258,761.094	-1,094.368
291	      M3	10	51,402.148	7,033.831	41,004.434	232,500.828	-552.026
292	      M4	10	155,966.062	19,193.299	25,827.781	135,025.172	-963.155
293	      M5	10	165,648.906	20,001.068	30,185.539	152,451.438	-1,489.198
294	      M6	10	145,555.094	17,026.574	33,958.219	165,487.859	-801.145
295	      M7	10	173,147.594	19,729.227	34,123.125	157,270.859	-309.480
296	      M8	10	96,104.984	11,850.648	43,273.836	200,656.906	-545.477
297	      M9	10	163,827.766	18,068.453	30,073.504	130,009.797	-337.089
298	      M10	10	168,343.328	18,655.092	33,474.648	141,478.562	-528.707
299	      M11	10	148,317.516	16,596.416	34,287.434	143,851.531	-156.548
300	      M12	10	151,712.578	16,553.902	30,077.416	124,581.812	-555.211
301	      M13	10	129,390.609	14,292.409	58,379.914	247,165.375	-924.195
302	      M14	10	110,636.531	11,974.390	73,890.203	330,401.031	-1,124.311
303	      M15	10	134,951.578	14,977.157	58,530.750	253,583.062	-1,442.939
304	      M16	10	129,436.641	15,082.176	56,142.164	249,738.578	-724.378
305	      M17	10	142,054.875	16,929.643	58,503.309	267,433.906	-900.766
306	      M18	10	131,258.453	16,147.710	61,519.121	292,883.094	1.895
307	      M19	10	117,406.008	16,604.791	57,287.336	283,677.250	-411.210
308	      M20	10	138,299.891	18,039.729	50,965.977	262,729.594	-382.697
309	      M21	10	133,500.938	17,946.805	45,993.113	248,356.438	-788.681
310	      M22	10	82,436.859	5,689.619	2,689.426	2,922.080	3,672.995
311	      M23	10	89,287.656	6,769.101	3,214.393	4,180.007	7,401.428
312	      M24	10	101,963.734	7,092.723	3,242.781	3,984.529	7,512.858
313	      N1	10	44,632.270	5,919.865	49,242.500	337,880.719	-518.070
314	      N2	10	44,039.395	5,766.168	42,741.695	272,096.188	-1,260.696
315	      N3	10	47,564.707	6,872.944	38,397.312	222,910.406	-594.653
316	      N4	10	89,845.344	11,218.292	52,190.816	297,964.125	-309.391
317	      N5	10	78,079.820	9,813.544	58,322.336	321,520.781	-442.997
318	      N6	10	115,880.297	14,548.274	47,620.031	240,335.828	-932.462
319	      N7	10	115,608.727	14,513.023	62,295.008	306,085.281	-115.256
320	      N8	10	74,661.602	9,530.718	68,583.875	334,698.344	-464.277
321	      N9	10	110,602.133	14,793.992	56,331.395	259,451.656	-432.570
322	      N10	10	108,643.141	13,516.919	56,050.543	253,689.094	-401.328
323	      N11	10	128,407.242	15,456.980	48,059.598	209,476.859	237.852
324	      N12	10	125,974.727	15,080.120	48,869.602	212,184.250	-761.443
325	      N13	10	46,962.730	5,470.445	66,066.523	294,094.656	-1,135.289
326	      N14	10	80,336.023	15,324.821	56,081.699	241,325.125	613.673
327	      N15	10	43,996.055	5,719.959	52,018.055	233,429.906	-964.809
328	      N16	10	64,091.945	4,692.135	2,295.026	1,840.937	3,491.623
329	      N17	10	73,935.805	5,464.418	2,529.635	2,883.846	5,062.395
330	      N18	10	68,628.562	4,868.066	2,293.166	2,263.972	3,262.291
331	      N19	10	74,370.562	5,412.729	2,288.394	2,532.472	5,039.119
332	      N20	10	73,588.820	4,793.079	2,548.246	1,943.539	1,941.774
333	      N21	10	78,229.281	5,698.166	2,817.951	2,495.638	4,537.363
334	      N22	10	82,684.367	5,645.417	3,087.752	3,037.150	3,884.993
335	      N23	10	94,292.234	5,549.053	2,846.654	3,846.766	1,898.894
336	      N24	10	91,710.242	7,221.306	3,147.391	4,250.167	6,566.652
337	      O1	10	70,989.664	9,518.075	45,266.508	319,534.438	-1,079.377
338	      O2	10	66,520.438	8,453.186	41,421.430	271,957.812	-2,149.376
339	      O3	10	61,475.438	8,276.099	41,328.812	254,368.953	98.564
340	      O4	10	79,465.555	10,582.504	23,484.354	131,040.141	-1,671.527
341	      O5	10	86,103.531	11,380.917	29,019.176	154,821.125	-634.537
342	      O6	10	305,606.938	22,660.783	37,543.613	162,456.594	-424.066
343	      O7	10	95,981.859	12,457.889	30,952.465	153,552.953	-1,030.838
344	      O8	10	59,169.883	7,295.551	35,507.609	177,914.328	-1,959.028
345	      O9	10	84,998.617	10,645.703	26,151.967	122,470.500	-1,165.306
346	      O10	10	92,460.914	11,426.168	31,635.434	144,389.781	-774.250
347	      O11	10	83,333.781	10,090.946	31,197.422	141,685.688	-1,522.830
348	      O12	10	108,292.641	11,141.405	28,237.230	122,514.000	-648.159
349	      O13	10	134,493.312	15,618.733	53,985.219	245,792.984	72.673
350	      O14	10	109,083.539	12,128.737	75,694.078	364,040.594	-127.961
351	      O15	10	126,071.695	15,034.093	52,512.488	245,059.297	-308.720
352	      O16	10	124,633.328	15,551.631	51,243.469	245,063.578	-572.874
353	      O17	10	129,260.953	17,033.865	52,343.586	258,767.844	-1,230.021
354	      O18	10	246,800.922	21,462.938	61,030.961	304,917.156	-837.736
355	      O19	10	111,318.516	14,759.851	54,639.680	296,029.844	-1,043.911
356	      O20	10	134,148.203	18,583.939	49,341.398	272,348.812	126.578
357	      O21	10	171,964.141	19,144.520	44,404.855	254,028.766	-724.053
358	      O22	10	87,885.625	6,184.540	2,838.428	3,144.171	5,116.524
359	      O23	10	87,096.055	5,551.172	3,174.221	3,695.729	2,852.049
360	      O24	10	90,111.312	5,950.547	2,591.348	2,909.022	3,155.893
361	      P1	10	55,554.383	7,519.406	46,089.469	336,929.500	-1,781.516
362	      P2	10	43,226.664	6,561.934	41,165.207	285,753.000	-1,596.357
363	      P3	10	49,408.621	6,674.935	37,343.797	239,699.938	-2,122.945
364	      P4	10	143,793.375	17,371.795	47,085.516	282,262.875	-360.598
365	      P5	10	87,560.875	11,851.938	51,472.426	305,784.500	-1,033.272
366	      P6	10	417,254.094	30,443.018	47,196.113	221,343.125	275.556
367	      P7	10	149,357.344	17,654.648	48,422.125	256,012.047	-1,200.637
368	      P8	10	92,228.125	12,042.728	69,590.805	368,048.250	-1,675.957
369	      P9	10	115,806.484	15,191.146	52,649.367	265,384.594	-1,734.417
370	      P10	10	153,119.594	19,945.264	55,649.180	271,930.719	-1,625.950
371	      P11	10	154,733.172	18,986.904	46,563.215	220,165.609	-192.851
372	      P12	10	161,660.703	18,206.029	47,750.047	225,264.250	-1,808.968
373	      P13	10	52,129.715	6,265.082	61,438.508	297,033.562	-2,664.719
374	      P14	10	48,055.832	6,410.567	54,873.258	266,147.000	-2,340.924
375	      P15	10	41,408.961	5,547.674	45,747.395	220,043.156	-2,481.630
376	      P16	10	74,183.859	5,999.777	2,343.699	3,527.346	6,885.764
377	      P17	10	84,956.438	6,851.809	3,117.943	3,661.447	7,606.035
378	      P18	10	90,861.539	7,414.980	2,788.921	3,819.676	8,932.939
379	      P19	10	84,114.031	7,349.909	2,835.189	3,156.175	8,681.411
380	      P20	10	97,868.219	8,030.956	3,402.485	4,337.831	8,720.661
381	      P21	10	102,994.141	7,930.052	3,720.581	4,111.158	8,174.574
382	      P22	10	96,617.109	7,644.504	2,787.978	3,671.830	9,004.109
383	      P23	10	105,751.852	6,741.901	3,228.638	3,458.942	3,428.316
384	      P24	10	91,644.352	6,738.862	3,088.969	3,856.375	3,654.937
1	      A1	11	45,975.707	7,053.116	39,260.027	286,835.062	-2,852.181
2	      A2	11	41,943.633	5,681.976	39,265.145	266,047.219	-3,357.113
3	      A3	11	59,471.242	7,446.475	42,306.430	269,084.438	-2,399.884
4	      A4	11	99,540.625	12,599.909	22,797.270	132,654.312	-2,750.340
5	      A5	11	99,416.812	12,314.848	22,303.219	125,104.062	-2,692.675
6	      A6	11	84,047.352	10,189.544	28,625.283	157,362.562	-2,604.654
7	      A7	11	368,062.469	27,056.105	34,133.867	135,619.875	-1,135.832
8	      A8	11	75,659.547	8,791.913	30,325.107	154,581.391	-4,953.654
9	      A9	11	153,203.250	15,053.228	27,443.652	126,691.867	-2,917.118
10	      A10	11	126,802.141	15,764.910	27,320.098	126,798.234	-3,816.376
11	      A11	11	117,933.359	13,402.074	25,926.045	118,103.523	-4,715.414
12	      A12	11	125,053.109	13,527.688	25,148.975	115,372.242	-5,191.306
13	      A13	11	122,286.414	14,059.779	52,961.836	253,812.250	-4,606.794
14	      A14	11	84,648.219	9,934.065	51,624.504	248,895.984	-2,805.566
15	      A15	11	91,452.562	10,776.092	49,894.766	244,283.031	-3,554.296
16	      A16	11	119,306.062	15,439.787	49,354.922	243,412.172	-3,951.945
17	      A17	11	152,283.500	17,092.258	56,571.934	292,065.906	-3,489.646
18	      A18	11	97,014.719	12,756.723	50,675.457	272,897.062	-2,983.757
19	      A19	11	233,795.578	18,766.920	48,004.812	248,649.156	-2,477.550
20	      A20	11	98,328.344	13,505.562	43,372.574	247,948.500	-2,706.396
21	      A21	11	120,416.969	16,576.990	42,784.527	254,568.719	-1,953.300
22	      A22	11	83,905.438	4,972.094	2,786.629	2,673.301	-1,279.705
23	      A23	11	84,794.266	4,132.806	2,407.305	2,599.695	-3,152.219
24	      A24	11	83,529.867	4,272.007	2,402.530	2,226.454	-2,219.033
25	      B1	11	40,739.332	5,290.456	45,689.629	325,689.969	-1,079.090
26	      B2	11	40,478.688	5,163.593	42,378.492	273,179.500	-2,791.408
27	      B3	11	55,908.863	7,895.682	37,747.859	223,444.703	-873.050
28	      B4	11	119,213.484	14,684.180	26,481.281	148,458.500	-1,217.546
29	      B5	11	117,746.617	15,311.270	24,260.215	131,583.328	-1,610.005
30	      B6	11	133,176.547	16,401.678	24,100.291	123,505.961	-948.566
31	      B7	11	82,362.109	9,611.338	33,679.801	171,352.297	-485.920
32	      B8	11	102,880.930	11,701.349	32,029.662	156,217.516	-690.465
33	      B9	11	136,676.469	14,833.600	27,885.572	128,085.258	-703.614
34	      B10	11	123,817.141	14,009.070	31,123.275	141,697.906	-1,839.587
35	      B11	11	131,798.953	14,788.765	28,703.939	126,715.758	-782.804
36	      B12	11	134,272.875	14,858.958	27,263.174	118,865.023	-118.210
37	      B13	11	46,708.621	5,450.062	65,181.871	303,316.906	-587.609
38	      B14	11	74,073.883	8,055.317	54,586.566	248,497.594	-611.646
39	      B15	11	50,137.504	6,477.784	47,169.027	218,200.219	-451.516
40	      B16	11	64,345.418	4,670.585	2,276.134	2,004.665	4,080.455
41	      B17	11	76,910.258	4,923.011	2,468.977	2,257.528	2,384.184
42	      B18	11	68,920.086	4,425.676	2,414.671	2,075.277	2,311.022
43	      B19	11	67,454.602	4,241.107	2,148.520	2,099.683	1,377.628
44	      B20	11	69,977.273	4,080.864	2,092.408	2,107.075	1,800.942
45	      B21	11	71,443.734	4,244.339	2,274.748	2,162.842	455.581
46	      B22	11	35,331.988	3,782.281	41,070.406	250,828.969	-2,403.040
47	      B23	11	75,119.023	4,242.041	2,433.952	1,944.461	1,300.514
48	      B24	11	82,882.070	4,253.155	2,223.376	2,540.776	320.818
49	      C1	11	46,406.246	7,298.697	46,520.660	313,272.156	-358.434
50	      C2	11	48,191.211	7,428.226	42,243.328	260,383.250	-1,339.575
51	      C3	11	47,901.070	6,797.985	42,350.430	249,752.500	-642.959
52	      C4	11	112,496.430	13,388.808	24,857.182	135,108.172	-799.947
53	      C5	11	119,162.914	14,282.666	24,887.520	126,709.227	-1,269.925
54	      C6	11	67,500.484	7,489.298	33,970.340	174,448.828	-836.431
55	      C7	11	125,551.086	15,956.134	32,105.926	152,695.281	-809.577
56	      C8	11	77,703.445	8,645.386	32,655.279	154,860.078	-903.462
57	      C9	11	143,129.688	15,324.839	26,024.037	114,761.031	-353.672
58	      C10	11	137,965.188	15,124.820	28,939.762	124,867.156	-531.296
59	      C11	11	145,213.656	16,218.956	27,895.855	116,325.805	-730.673
60	      C12	11	143,268.719	15,705.032	26,226.705	110,532.836	-977.296
61	      C13	11	134,885.719	14,952.779	54,672.012	239,010.438	-1,003.424
62	      C14	11	131,848.891	15,043.567	57,317.766	254,011.359	-1,338.471
63	      C15	11	128,578.609	14,524.098	53,022.988	237,503.266	-835.234
64	      C16	11	138,019.734	16,131.176	53,472.652	245,068.406	-1,007.468
65	      C17	11	99,234.359	11,939.397	63,707.992	306,646.312	-297.431
66	      C18	11	120,758.305	14,773.627	53,191.258	260,531.125	-496.026
67	      C19	11	135,615.641	16,930.549	49,218.453	248,036.594	-1,006.642
68	      C20	11	130,423.414	19,394.312	45,805.258	238,164.062	-1,592.475
69	      C21	11	131,221.344	17,552.668	43,312.438	238,025.625	-733.256
70	      C22	11	39,532.887	4,259.784	46,906.742	274,665.750	-1,312.833
71	      C23	11	85,957.133	4,749.858	2,772.505	2,818.434	1,380.168
72	      C24	11	84,877.586	5,459.356	2,186.961	2,992.420	2,409.093
73	      D1	11	46,831.492	6,531.736	54,833.703	369,901.281	-1,126.918
74	      D2	11	46,331.090	6,435.947	44,495.258	272,377.438	-1,937.839
75	      D3	11	54,328.926	7,742.339	37,188.164	209,593.953	-1,319.184
76	      D4	11	104,172.133	12,434.286	30,410.338	165,794.641	-1,178.466
77	      D5	11	118,126.008	14,797.750	28,515.541	145,263.438	-766.739
78	      D6	11	139,007.219	15,955.907	28,276.307	134,493.297	-816.852
79	      D7	11	72,522.453	8,438.720	43,955.918	213,993.906	-620.608
80	      D8	11	89,349.188	10,193.185	40,569.684	189,132.438	-33.165
81	      D9	11	147,809.969	15,676.346	30,475.838	130,877.297	230.523
82	      D10	11	127,614.789	14,013.896	38,135.832	165,918.484	-1,289.486
83	      D11	11	142,659.016	14,953.755	32,664.793	138,325.906	-1,512.765
84	      D12	11	166,889.406	16,761.912	32,611.604	135,342.609	-860.569
85	      D13	11	46,591.070	5,458.498	82,673.586	356,835.000	-508.997
86	      D14	11	50,312.742	6,565.001	59,834.469	254,637.125	-1,546.746
87	      D15	11	53,546.516	7,267.502	47,994.047	202,149.359	-1,181.565
88	      D16	11	65,538.461	4,729.686	2,574.787	2,002.921	3,847.464
89	      D17	11	76,655.430	5,013.015	2,886.106	2,387.724	2,258.114
90	      D18	11	70,225.656	4,948.320	3,025.768	2,180.009	2,766.517
91	      D19	11	67,357.703	4,160.169	2,440.549	2,355.282	2,580.905
92	      D20	11	66,206.203	4,505.680	2,460.537	1,713.418	2,071.970
93	      D21	11	79,503.773	4,907.563	2,545.818	1,806.783	1,018.311
94	      D22	11	38,281.613	4,417.776	44,352.637	254,178.562	-1,283.224
95	      D23	11	82,044.219	6,001.580	2,765.003	3,056.083	3,838.484
96	      D24	11	84,146.008	5,329.995	2,506.867	2,603.075	940.086
97	      E1	11	99,708.516	14,206.183	48,353.418	305,899.312	577.529
98	      E2	11	58,732.945	8,431.638	46,674.035	277,366.062	-415.586
99	      E3	11	53,425.418	7,562.992	44,716.793	249,595.938	-995.203
100	      E4	11	164,702.391	20,895.414	25,397.480	130,435.922	-589.781
101	      E5	11	164,836.359	19,601.242	27,116.523	133,147.000	-548.565
102	      E6	11	128,619.969	15,304.915	33,751.824	159,499.234	-454.644
103	      E7	11	147,497.000	17,333.016	31,114.209	139,893.031	-698.635
104	      E8	11	100,880.141	11,626.603	37,398.980	166,119.156	-569.985
105	      E9	11	185,429.156	20,448.727	30,617.232	127,449.609	107.893
106	      E10	11	157,353.688	17,140.686	31,046.012	127,504.344	-1,481.367
107	      E11	11	173,174.000	18,722.285	31,473.180	125,920.438	-760.121
108	      E12	11	171,615.375	18,192.258	30,378.453	119,997.852	-1,098.983
109	      E13	11	128,508.789	13,970.616	57,189.812	234,926.406	-705.962
110	      E14	11	111,131.961	11,841.619	65,959.117	274,451.344	-1,733.915
111	      E15	11	133,374.234	14,895.861	56,724.629	236,370.297	-1,265.065
112	      E16	11	126,197.945	13,655.646	60,064.844	256,716.000	-1,486.383
113	      E17	11	79,628.500	9,211.243	73,378.555	335,337.156	-710.078
114	      E18	11	109,203.188	12,281.656	61,345.918	282,867.031	-880.249
115	      E19	11	129,249.852	15,228.563	53,551.820	254,349.906	-482.864
116	      E20	11	141,135.875	16,920.734	49,129.285	244,894.031	-1,009.752
117	      E21	11	141,527.812	17,643.424	45,699.195	236,864.656	-181.057
118	      E22	11	42,388.742	5,795.647	46,034.035	259,616.719	-1,017.999
119	      E23	11	91,568.547	7,341.607	3,189.494	3,719.761	7,235.373
120	      E24	11	94,096.367	6,380.793	2,809.989	4,207.181	5,287.381
121	      F1	11	56,393.953	7,755.433	56,794.766	365,077.719	-459.729
122	      F2	11	54,515.195	6,944.766	51,554.270	298,531.781	-13.188
123	      F3	11	54,286.156	6,935.487	40,278.578	218,996.406	-932.123
124	      F4	11	74,145.000	8,726.317	43,891.988	238,315.281	-1,416.882
125	      F5	11	88,684.023	10,671.776	39,617.492	202,296.203	-1,132.164
126	      F6	11	160,089.750	17,277.693	38,249.465	177,987.281	-1,452.379
127	      F7	11	57,409.008	6,251.687	53,338.805	254,932.797	-1,404.683
128	      F8	11	68,705.469	7,533.278	47,594.738	217,593.016	-1,765.624
129	      F9	11	105,843.062	11,573.400	39,263.113	166,096.094	-215.410
130	      F10	11	100,836.617	10,547.705	47,085.715	201,548.781	-735.708
131	      F11	11	114,618.383	11,871.979	42,612.984	172,981.797	-1,966.096
132	      F12	11	102,472.562	10,177.504	37,346.375	154,036.188	-2,097.082
133	      F13	11	45,149.312	5,728.416	78,443.523	323,307.906	-1,577.471
134	      F14	11	49,132.793	6,402.097	64,269.848	260,363.828	-1,823.006
135	      F15	11	66,749.102	7,911.966	55,592.414	220,727.000	-1,111.968
136	      F16	11	63,747.875	4,465.352	2,586.060	2,748.261	3,463.422
137	      F17	11	68,513.672	4,591.282	2,598.770	2,735.199	1,499.921
138	      F18	11	72,105.781	4,636.335	2,480.183	2,682.087	1,651.767
139	      F19	11	102,102.383	7,164.049	4,104.856	4,104.640	3,252.007
140	      F20	11	79,496.664	6,086.880	1,381.881	2,659.953	5,946.583
141	      F21	11	77,353.117	5,349.473	2,511.732	2,462.348	2,111.384
142	      F22	11	50,211.660	7,236.368	50,416.789	274,549.094	-159.677
143	      F23	11	97,716.422	7,470.682	2,983.324	4,757.986	7,656.567
144	      F24	11	92,583.141	6,458.472	2,839.726	4,069.547	4,468.379
145	      G1	11	44,994.012	6,008.766	55,916.289	354,167.594	-149.241
146	      G2	11	51,208.520	8,299.535	46,418.004	267,900.469	-214.252
147	      G3	11	51,920.062	7,071.247	53,270.758	285,076.188	-880.480
148	      G4	11	112,307.398	12,779.334	27,383.887	135,684.875	-491.772
149	      G5	11	103,843.703	11,563.624	30,038.775	142,857.062	-1,297.652
150	      G6	11	74,065.547	7,406.086	37,456.559	176,105.672	-2,094.533
151	      G7	11	114,987.508	12,431.251	39,552.648	172,644.297	-2,120.258
152	      G8	11	75,515.594	10,195.823	46,968.656	206,427.078	-1,429.982
153	      G9	11	134,048.641	14,277.503	30,746.359	122,071.922	-34.407
154	      G10	11	128,088.523	13,453.394	35,399.223	141,297.516	-1,574.880
155	      G11	11	128,275.953	13,129.146	31,602.920	122,035.758	-1,428.510
156	      G12	11	130,384.922	13,567.135	28,109.420	105,734.031	-1,710.566
157	      G13	11	146,790.172	14,376.032	59,315.062	234,122.375	-2,119.083
158	      G14	11	131,207.750	13,229.798	65,578.000	263,546.781	-1,767.651
159	      G15	11	148,305.281	14,406.503	59,171.914	238,431.297	-1,939.461
160	      G16	11	155,232.281	15,913.473	61,026.031	253,476.891	-1,030.289
161	      G17	11	93,664.273	10,666.226	72,645.828	318,195.156	-710.582
162	      G18	11	129,827.633	13,961.657	67,504.969	302,963.500	-1,987.358
163	      G19	11	146,207.125	17,004.064	56,970.012	261,962.281	-949.043
164	      G20	11	164,135.016	19,135.732	54,560.344	261,571.078	-429.016
165	      G21	11	162,952.172	19,630.746	49,249.758	249,903.781	-369.845
166	      G22	11	55,145.520	7,328.021	54,432.367	293,085.375	-76.315
167	      G23	11	88,166.008	7,129.121	3,181.576	3,444.512	6,058.717
168	      G24	11	92,908.797	6,665.371	2,952.333	3,635.655	4,815.498
169	      H1	11	49,725.957	6,302.959	51,536.988	319,806.406	-1,207.780
170	      H2	11	45,229.332	5,571.646	45,157.055	260,175.281	-1,485.702
171	      H3	11	52,618.273	6,948.665	55,355.887	296,643.469	-1,025.721
172	      H4	11	91,179.914	10,409.968	33,335.676	173,763.312	-1,752.261
173	      H5	11	118,164.531	15,322.843	38,471.977	185,453.266	-1,925.636
174	      H6	11	154,157.406	16,354.783	35,933.422	163,565.812	-2,282.696
175	      H7	11	95,840.258	9,775.381	46,551.199	209,959.062	-1,780.529
176	      H8	11	98,791.461	10,108.809	43,851.172	189,833.812	-1,184.111
177	      H9	11	138,303.406	14,005.882	35,800.867	146,281.328	-971.236
178	      H10	11	147,996.203	15,780.868	39,228.598	158,238.438	-508.367
179	      H11	11	148,817.719	14,951.900	37,262.375	146,600.984	-1,396.679
180	      H12	11	144,661.906	14,589.628	33,787.664	129,421.242	-540.057
181	      H13	11	42,918.848	5,464.999	82,105.633	333,739.500	-2,329.371
182	      H14	11	48,863.039	6,214.675	63,311.137	251,926.828	-2,124.561
183	      H15	11	76,468.484	9,487.161	55,544.527	219,248.156	-2,000.339
184	      H16	11	65,509.465	4,497.650	1,975.851	2,245.588	2,392.142
185	      H17	11	87,958.984	5,780.606	3,475.797	3,243.275	1,531.945
186	      H18	11	72,615.164	5,205.752	3,150.662	2,950.161	2,368.082
187	      H19	11	81,480.391	5,724.514	3,051.360	3,252.128	2,302.182
188	      H20	11	73,149.359	4,570.574	2,491.303	2,312.356	1,287.278
189	      H21	11	74,810.055	4,708.421	2,468.737	2,192.958	1,953.749
190	      H22	11	44,559.844	6,157.709	49,189.836	263,876.625	-1,099.631
191	      H23	11	92,923.891	7,521.897	3,026.162	5,130.389	11,952.835
192	      H24	11	112,807.547	8,017.768	3,394.162	4,686.455	9,802.222
193	      I1	11	43,479.285	6,074.250	51,520.086	324,205.000	-1,937.308
194	      I2	11	46,260.727	6,776.768	45,859.492	264,991.188	-1,295.908
195	      I3	11	41,851.277	5,945.800	42,308.020	226,000.391	-1,687.153
196	      I4	11	103,650.234	12,594.125	31,421.387	158,512.281	-2,522.654
197	      I5	11	107,914.945	13,025.620	36,556.836	174,126.516	-1,495.481
198	      I6	11	65,445.172	7,268.357	37,423.387	175,476.953	-2,019.667
199	      I7	11	100,319.742	11,108.242	35,868.535	155,594.219	-1,239.632
200	      I8	11	65,298.824	7,666.802	45,316.086	198,284.312	-717.350
201	      I9	11	115,742.586	13,332.223	34,149.910	137,696.734	-498.044
202	      I10	11	96,686.445	11,429.972	37,448.977	150,192.812	1,773.688
203	      I11	11	105,906.062	11,905.371	34,803.449	136,032.766	-1,472.488
204	      I12	11	109,485.414	12,315.985	32,959.570	127,519.758	-1,433.066
205	      I13	11	128,084.336	13,488.443	60,676.934	237,378.672	-2,233.621
206	      I14	11	107,711.312	11,862.102	65,485.824	262,405.719	-2,659.419
207	      I15	11	124,342.109	12,631.896	59,212.414	236,452.078	-2,211.920
208	      I16	11	134,232.062	14,631.514	62,472.410	258,317.484	-2,322.365
209	      I17	11	97,960.141	10,997.504	74,990.727	325,623.031	-1,684.507
210	      I18	11	110,758.883	12,726.616	65,584.836	294,954.938	-1,401.103
211	      I19	11	119,551.812	14,428.446	59,363.230	273,223.219	-1,856.043
212	      I20	11	140,121.031	16,399.584	52,771.305	251,592.672	-1,525.500
213	      I21	11	136,095.344	17,063.857	49,459.500	247,437.672	-1,586.236
214	      I22	11	48,280.480	6,871.355	50,940.758	271,686.000	-914.883
215	      I23	11	81,586.180	6,399.364	2,665.504	3,379.032	4,789.685
216	      I24	11	95,250.094	7,897.075	2,885.280	3,999.192	7,847.661
217	      J1	11	43,433.336	5,130.744	56,095.312	360,978.531	-1,178.783
218	      J2	11	48,218.285	6,509.252	47,335.801	273,024.969	-515.510
219	      J3	11	166,913.953	28,925.816	44,039.031	228,440.734	-1,243.875
220	      J4	11	51,317.094	5,948.171	53,638.879	289,806.656	-1,730.094
221	      J5	11	49,519.227	6,300.334	46,186.711	238,252.016	-1,548.225
222	      J6	11	59,915.941	7,598.335	38,290.055	179,239.828	-119.215
223	      J7	11	47,843.293	5,484.026	55,078.957	259,773.000	-1,117.109
224	      J8	11	54,888.195	6,898.150	54,981.895	250,143.219	1,477.978
225	      J9	11	61,262.902	7,414.506	42,532.367	182,208.938	-676.500
226	      J10	11	51,260.023	5,998.196	46,962.527	200,225.844	-1,088.512
227	      J11	11	85,635.109	11,150.127	44,884.543	181,061.125	-2,287.517
228	      J12	11	66,226.297	8,156.959	40,544.352	161,416.438	-1,557.534
229	      J13	11	54,424.234	6,126.375	80,700.008	328,060.062	-637.476
230	      J14	11	46,601.961	5,596.754	66,721.789	266,984.062	-2,249.168
231	      J15	11	56,593.121	6,469.087	55,900.895	220,513.688	-2,836.068
232	      J16	11	73,592.508	5,333.863	2,801.154	3,458.731	3,306.150
233	      J17	11	68,700.359	5,028.024	2,493.413	2,655.341	2,871.613
234	      J18	11	89,982.867	6,112.483	3,687.715	3,307.390	2,098.974
235	      J19	11	73,666.961	5,418.529	2,754.106	3,265.495	4,601.377
236	      J20	11	77,534.984	5,643.500	2,661.282	3,446.491	4,491.506
237	      J21	11	76,505.867	5,418.666	2,540.149	2,834.090	5,089.419
238	      J22	11	47,637.691	6,469.599	49,130.863	265,530.219	-1,157.412
239	      J23	11	82,225.742	5,798.633	2,842.957	3,404.299	3,262.680
240	      J24	11	112,358.844	8,545.355	3,541.447	5,046.772	8,446.593
241	      K1	11	54,036.184	7,390.033	47,948.648	305,719.781	-777.292
242	      K2	11	54,591.848	8,249.598	46,671.055	271,547.062	-566.264
243	      K3	11	49,150.316	6,699.339	48,553.285	266,270.531	-1,190.230
244	      K4	11	165,459.016	19,670.354	32,842.875	165,624.641	-919.290
245	      K5	11	122,889.570	13,905.433	29,614.842	142,778.219	-56.889
246	      K6	11	130,575.547	13,709.386	43,871.871	203,515.141	-1,253.698
247	      K7	11	151,841.719	17,825.557	41,677.289	183,432.703	-668.817
248	      K8	11	71,374.258	8,095.914	45,423.762	203,877.594	-1,166.196
249	      K9	11	136,521.594	20,125.881	32,287.041	129,759.852	-708.134
250	      K10	11	118,735.016	12,882.787	36,782.820	152,937.516	-1,704.233
251	      K11	11	136,597.406	14,579.272	35,212.945	141,373.891	-1,684.470
252	      K12	11	152,688.500	16,498.844	33,760.652	134,003.172	-553.171
253	      K13	11	115,250.383	12,190.431	59,806.691	241,435.688	-2,242.903
254	      K14	11	86,654.484	9,062.881	75,274.445	320,498.688	-1,627.660
255	      K15	11	119,785.562	12,705.849	58,961.406	242,876.875	-1,979.941
256	      K16	11	113,151.547	13,025.046	59,039.375	249,798.750	-1,166.449
257	      K17	11	116,057.328	13,601.048	65,826.141	288,034.375	-1,869.090
258	      K18	11	110,774.797	13,558.271	66,634.922	303,362.781	-1,713.135
259	      K19	11	127,499.352	15,301.354	64,258.809	302,529.375	-672.450
260	      K20	11	144,003.234	17,945.201	53,834.336	263,609.812	-98.144
261	      K21	11	117,993.164	15,494.057	49,396.984	254,565.031	-1,072.889
262	      K22	11	78,727.492	5,998.719	2,617.160	4,037.391	5,251.328
263	      K23	11	87,428.227	6,448.985	2,970.228	3,357.044	5,290.032
264	      K24	11	108,509.203	8,139.963	3,792.043	4,704.678	7,780.030
265	      L1	11	50,302.754	6,793.314	53,834.441	351,699.969	-460.569
266	      L2	11	46,476.559	6,086.992	44,464.254	264,928.406	-1,711.740
267	      L3	11	50,950.895	6,563.605	40,447.059	223,232.312	-1,190.796
268	      L4	11	75,168.406	9,025.228	43,533.469	234,538.812	-721.766
269	      L5	11	79,226.078	9,599.899	47,236.203	243,700.328	-1,194.756
270	      L6	11	98,084.789	11,227.704	35,238.262	166,757.594	-904.060
271	      L7	11	71,525.883	8,712.494	43,600.133	205,785.375	-256.811
272	      L8	11	70,748.430	8,775.287	49,908.719	233,735.781	1,413.338
273	      L9	11	92,819.102	11,069.846	37,236.855	161,783.391	-907.519
274	      L10	11	76,247.594	9,150.692	41,745.352	181,042.422	-1,632.933
275	      L11	11	92,282.148	11,068.800	34,556.746	144,387.344	-1,536.829
276	      L12	11	96,805.234	11,020.476	35,393.445	143,932.438	-1,732.881
277	      L13	11	54,760.137	8,507.021	65,634.875	274,983.562	-1,530.805
278	      L14	11	41,189.312	5,551.870	64,968.805	270,451.531	-675.005
279	      L15	11	67,113.500	8,365.424	58,298.727	244,202.578	-1,356.517
280	      L16	11	66,393.711	4,989.654	2,611.991	2,752.733	4,233.070
281	      L17	11	78,801.852	5,596.282	2,948.126	2,916.811	2,782.254
282	      L18	11	77,729.484	6,986.955	2,720.160	3,939.165	10,674.563
283	      L19	11	70,427.250	4,933.118	2,598.402	2,419.434	2,845.753
284	      L20	11	85,846.539	6,724.843	2,738.229	3,876.552	7,692.593
285	      L21	11	76,245.328	5,312.348	2,692.021	2,871.201	3,619.682
286	      L22	11	74,299.977	4,814.142	2,464.891	3,059.574	2,466.795
287	      L23	11	83,303.258	5,847.927	2,547.930	3,398.713	3,877.489
288	      L24	11	101,025.375	7,651.484	3,257.676	4,558.247	7,522.061
289	      M1	11	51,290.871	7,031.613	52,141.840	349,739.406	37.036
290	      M2	11	46,827.195	6,959.840	42,233.500	258,483.016	-1,391.588
291	      M3	11	51,519.668	7,184.760	40,892.562	232,985.438	-851.742
292	      M4	11	156,448.812	19,516.943	25,905.928	134,773.703	-979.366
293	      M5	11	165,195.969	19,854.572	30,277.260	152,323.484	-1,811.650
294	      M6	11	148,136.484	17,142.586	33,912.797	165,500.812	-679.907
295	      M7	11	171,303.266	19,660.316	33,963.039	156,938.188	-1,075.086
296	      M8	11	96,537.156	11,704.549	43,439.438	200,754.844	-645.637
297	      M9	11	165,067.000	18,269.418	29,925.158	129,368.203	-172.839
298	      M10	11	168,497.641	18,991.701	33,308.559	141,369.391	-706.066
299	      M11	11	149,234.531	16,605.070	33,975.055	143,821.656	-583.765
300	      M12	11	151,775.469	16,526.232	30,057.082	124,372.320	-724.668
301	      M13	11	130,552.320	14,411.383	58,180.539	247,053.047	-737.534
302	      M14	11	110,892.234	12,059.570	73,568.203	330,262.219	-425.895
303	      M15	11	136,599.141	15,390.268	58,149.477	253,501.266	-1,154.548
304	      M16	11	129,228.203	14,884.643	56,144.617	249,906.406	-843.627
305	      M17	11	142,273.438	16,976.037	58,338.320	267,051.781	-880.538
306	      M18	11	132,108.281	15,979.704	61,621.918	292,865.875	125.785
307	      M19	11	118,217.289	16,392.094	57,471.625	283,297.562	-746.908
308	      M20	11	137,439.281	18,293.625	51,139.977	262,420.594	-469.576
309	      M21	11	132,812.453	17,979.965	46,214.367	248,202.203	-338.879
310	      M22	11	82,568.531	5,646.491	2,825.562	2,908.215	4,281.357
311	      M23	11	88,145.594	6,532.801	2,869.651	4,059.984	7,737.963
312	      M24	11	100,452.180	7,132.322	3,399.059	3,881.990	7,653.021
313	      N1	11	43,155.898	5,908.025	49,352.363	337,719.875	-671.902
314	      N2	11	43,469.332	5,694.552	42,882.199	271,795.906	-1,325.927
315	      N3	11	47,925.250	6,869.925	38,509.180	222,442.844	-549.072
316	      N4	11	89,325.305	11,719.774	52,370.793	297,894.500	-202.153
317	      N5	11	80,558.742	9,954.457	58,749.441	321,121.156	-573.152
318	      N6	11	117,593.180	14,610.585	47,995.270	240,203.797	-1,226.966
319	      N7	11	115,960.430	14,568.251	62,045.535	305,379.531	-464.237
320	      N8	11	75,734.336	9,429.768	68,571.680	334,455.062	-157.731
321	      N9	11	110,932.242	14,590.172	56,444.473	258,918.844	-341.072
322	      N10	11	109,010.539	13,569.512	56,108.414	253,017.422	-302.206
323	      N11	11	128,990.336	15,437.801	48,406.219	209,358.672	202.997
324	      N12	11	127,375.547	15,299.852	48,933.707	212,005.297	-499.334
325	      N13	11	47,405.172	5,498.396	65,867.492	294,115.875	-684.699
326	      N14	11	79,341.211	15,425.098	56,166.453	240,658.984	602.059
327	      N15	11	43,806.949	6,053.007	52,409.582	232,839.781	-389.090
328	      N16	11	64,211.168	4,744.101	2,445.907	1,830.773	4,070.354
329	      N17	11	74,697.273	5,579.147	2,840.085	2,651.797	5,132.506
330	      N18	11	69,234.453	4,692.295	2,463.056	2,367.977	3,558.252
331	      N19	11	73,550.336	5,738.408	2,582.947	2,637.102	5,523.687
332	      N20	11	73,269.680	5,159.744	2,618.490	1,876.845	1,746.855
333	      N21	11	78,811.703	5,750.137	2,716.941	2,690.589	5,036.191
334	      N22	11	83,446.742	5,562.452	3,002.625	3,033.109	3,980.399
335	      N23	11	95,554.516	6,021.102	3,105.768	3,926.300	2,622.155
336	      N24	11	90,426.609	7,594.356	2,852.206	4,059.074	6,948.774
337	      O1	11	71,902.922	9,336.256	45,010.195	319,459.656	-1,307.108
338	      O2	11	66,684.766	8,066.437	41,220.199	271,395.375	-2,178.619
339	      O3	11	62,146.094	8,309.961	41,408.223	254,523.078	-273.691
340	      O4	11	81,592.742	9,871.490	23,118.512	130,938.438	-1,754.594
341	      O5	11	87,335.906	11,128.168	28,707.254	154,787.297	-895.328
342	      O6	11	305,406.625	22,541.914	37,384.773	162,144.500	-604.991
343	      O7	11	96,451.406	12,315.416	31,035.082	153,561.125	-1,088.518
344	      O8	11	59,279.047	7,172.685	35,786.012	177,551.781	-1,522.723
345	      O9	11	84,409.703	10,336.578	26,168.549	122,292.445	-1,518.378
346	      O10	11	92,051.430	11,183.041	31,493.400	144,112.641	-1,049.334
347	      O11	11	83,292.172	10,058.427	31,356.303	141,320.984	-1,501.619
348	      O12	11	108,963.898	10,751.920	28,196.154	122,524.484	-635.859
349	      O13	11	135,746.469	15,277.124	53,557.770	245,477.078	461.610
350	      O14	11	108,502.031	12,144.512	75,526.609	363,972.281	-538.587
351	      O15	11	126,949.023	14,910.792	52,403.609	244,828.516	-466.011
352	      O16	11	124,959.523	15,555.347	51,252.152	244,141.750	-674.717
353	      O17	11	130,275.703	17,002.283	52,366.637	258,848.750	-1,254.603
354	      O18	11	247,664.938	21,215.801	60,767.445	304,331.938	-717.741
355	      O19	11	111,083.891	14,717.112	54,614.012	295,270.438	-839.973
356	      O20	11	135,855.203	18,307.137	49,211.227	272,675.438	-603.001
357	      O21	11	172,616.953	18,631.807	44,282.258	253,848.438	-580.300
358	      O22	11	87,966.922	6,300.553	2,893.285	3,175.434	4,939.459
359	      O23	11	87,803.109	6,188.366	3,150.969	3,638.011	3,239.823
360	      O24	11	89,639.695	6,104.242	2,644.558	3,133.669	3,454.257
361	      P1	11	55,208.105	7,300.458	46,292.176	336,931.531	-1,906.942
362	      P2	11	43,605.832	5,719.432	41,218.621	285,781.656	-1,507.192
363	      P3	11	48,165.074	6,225.547	37,493.711	240,049.594	-1,878.259
364	      P4	11	143,069.062	17,355.518	47,010.840	281,901.188	-371.522
365	      P5	11	88,812.711	11,427.979	52,004.391	306,231.719	-865.110
366	      P6	11	417,160.844	30,468.240	46,890.066	221,010.016	-108.849
367	      P7	11	150,489.031	17,765.445	48,310.273	256,122.688	-1,643.487
368	      P8	11	90,581.797	11,857.763	69,495.461	368,019.656	-1,799.671
369	      P9	11	116,319.078	14,638.464	52,762.883	264,991.750	-1,764.105
370	      P10	11	154,195.531	19,653.557	55,660.277	271,940.531	-2,005.752
371	      P11	11	156,276.172	18,821.566	46,437.133	220,038.516	-583.489
372	      P12	11	161,450.156	17,974.031	47,488.891	225,219.016	-1,657.433
373	      P13	11	51,774.617	6,298.216	61,048.129	297,126.031	-3,168.328
374	      P14	11	47,532.152	6,122.667	54,845.980	266,103.906	-2,863.958
375	      P15	11	41,258.047	5,264.062	45,216.734	220,053.594	-3,188.443
376	      P16	11	74,593.281	5,991.339	2,454.789	3,670.640	7,178.611
377	      P17	11	83,914.531	6,586.162	2,960.944	3,958.928	7,394.077
378	      P18	11	91,442.938	7,020.637	2,829.521	3,813.031	8,912.994
379	      P19	11	85,498.953	7,218.689	2,778.031	3,330.750	8,579.442
380	      P20	11	97,643.961	7,546.724	3,259.806	4,687.130	8,465.898
381	      P21	11	102,303.820	7,979.708	3,443.293	4,064.305	8,125.096
382	      P22	11	96,308.406	8,130.830	2,832.291	3,666.321	9,266.126
383	      P23	11	105,076.500	7,158.997	3,282.340	3,910.377	3,119.152
384	      P24	11	90,920.781	6,555.389	3,082.414	3,960.876	3,737.382
1	      A1	12	44,335.203	6,684.848	39,333.125	286,214.094	-2,706.277
2	      A2	12	41,087.188	5,535.199	39,123.301	266,515.031	-3,481.476
3	      A3	12	59,308.871	7,323.757	42,312.891	268,872.812	-2,483.946
4	      A4	12	100,310.602	13,289.260	22,775.588	132,387.125	-2,057.334
5	      A5	12	101,208.312	12,701.988	22,346.994	124,798.617	-2,911.483
6	      A6	12	85,025.758	10,507.599	28,620.275	157,324.547	-2,081.823
7	      A7	12	367,981.062	26,955.529	34,237.172	135,560.031	-1,096.321
8	      A8	12	75,550.945	8,647.881	30,320.639	154,366.266	-4,620.010
9	      A9	12	153,293.359	15,160.081	27,431.090	126,311.250	-3,326.174
10	      A10	12	127,990.109	15,464.643	27,403.672	126,712.977	-3,389.646
11	      A11	12	117,373.164	13,143.269	26,035.488	117,918.109	-4,278.820
12	      A12	12	123,833.633	13,211.071	25,446.807	114,975.656	-5,370.569
13	      A13	12	124,161.219	14,002.883	53,123.527	253,253.781	-4,161.941
14	      A14	12	85,211.594	10,209.758	51,333.676	249,305.781	-3,028.823
15	      A15	12	92,704.234	11,053.035	50,175.199	244,547.922	-3,139.340
16	      A16	12	118,410.773	15,470.889	49,354.141	243,501.391	-3,956.259
17	      A17	12	153,150.484	17,419.439	56,113.039	291,515.875	-3,427.806
18	      A18	12	96,106.422	12,214.290	51,036.461	272,523.156	-3,126.712
19	      A19	12	232,215.391	18,309.600	48,150.273	248,418.484	-2,203.906
20	      A20	12	98,304.883	13,308.646	43,390.934	247,095.844	-2,860.012
21	      A21	12	120,444.766	16,311.142	42,521.898	254,201.203	-1,699.163
22	      A22	12	84,318.609	4,772.972	2,616.018	2,684.933	-1,148.369
23	      A23	12	84,155.688	3,863.892	2,572.266	2,675.305	-2,960.774
24	      A24	12	84,598.812	4,082.462	2,363.979	2,013.211	-2,010.111
25	      B1	12	39,941.328	5,449.135	45,820.867	325,169.000	-1,084.498
26	      B2	12	39,486.129	5,474.125	41,932.965	273,393.781	-3,218.292
27	      B3	12	54,631.180	7,654.905	37,641.832	223,473.141	-1,055.402
28	      B4	12	120,124.805	14,855.749	26,273.686	149,099.594	-1,404.856
29	      B5	12	120,262.211	15,831.721	24,393.518	131,062.672	-1,225.893
30	      B6	12	134,571.547	16,684.117	24,190.895	123,432.312	-1,086.841
31	      B7	12	82,348.531	9,461.938	33,685.238	171,015.688	-847.356
32	      B8	12	103,121.219	11,888.170	32,078.217	156,652.250	-851.318
33	      B9	12	135,812.141	15,348.445	27,919.635	127,831.297	-507.053
34	      B10	12	124,365.117	13,962.554	31,134.812	141,726.469	-1,816.460
35	      B11	12	131,341.750	14,394.415	28,048.088	126,178.711	-991.016
36	      B12	12	134,691.703	15,083.162	27,066.523	119,062.117	194.525
37	      B13	12	47,343.398	5,623.349	65,045.496	303,628.625	-852.190
38	      B14	12	72,876.344	8,495.562	54,189.613	247,870.359	-843.655
39	      B15	12	48,026.840	6,529.199	47,081.922	217,806.406	-670.367
40	      B16	12	64,056.750	4,838.090	2,583.102	2,140.039	4,139.559
41	      B17	12	76,175.047	5,235.913	2,560.457	2,065.467	2,484.410
42	      B18	12	66,466.945	4,456.757	2,407.595	2,269.662	2,384.311
43	      B19	12	67,835.992	3,940.658	2,279.147	2,372.813	1,286.086
44	      B20	12	68,672.703	4,095.940	2,005.625	2,350.171	1,345.487
45	      B21	12	71,906.719	4,454.102	2,365.638	2,022.702	-128.928
46	      B22	12	34,714.176	3,556.014	41,067.664	249,157.797	-1,668.995
47	      B23	12	73,243.094	4,350.943	2,133.687	2,336.878	882.408
48	      B24	12	82,324.680	4,435.807	2,286.351	2,721.415	504.765
49	      C1	12	48,098.934	6,933.146	46,446.098	312,840.188	67.953
50	      C2	12	49,232.258	7,021.670	42,232.445	260,264.859	-986.038
51	      C3	12	47,808.699	6,208.539	42,794.207	249,725.812	-737.964
52	      C4	12	113,773.680	13,558.241	24,870.840	135,050.766	-1,022.518
53	      C5	12	121,928.898	14,150.615	24,903.004	126,677.219	-1,020.484
54	      C6	12	69,856.250	7,723.178	34,100.582	174,137.219	-1,347.627
55	      C7	12	126,712.805	16,093.247	31,992.799	152,440.641	-915.707
56	      C8	12	77,898.195	8,513.488	32,655.887	154,603.641	-927.781
57	      C9	12	143,795.594	15,353.160	25,945.812	115,086.742	-542.304
58	      C10	12	138,327.547	15,184.148	28,899.789	124,796.289	-674.192
59	      C11	12	146,439.891	16,128.917	27,665.475	116,105.859	-721.957
60	      C12	12	143,800.797	15,279.688	26,357.939	110,039.883	-1,071.439
61	      C13	12	137,634.328	14,812.598	54,711.656	238,450.953	-669.915
62	      C14	12	135,034.000	15,097.011	57,572.230	254,149.000	-979.109
63	      C15	12	131,766.719	14,591.651	53,022.250	237,232.016	-821.878
64	      C16	12	137,712.297	16,165.150	53,726.246	244,880.328	-1,080.686
65	      C17	12	99,093.711	12,354.095	63,775.574	306,641.594	-600.733
66	      C18	12	121,937.016	14,442.885	53,018.078	260,186.641	-715.177
67	      C19	12	135,316.125	17,074.881	49,177.809	248,208.031	-781.557
68	      C20	12	130,220.195	19,430.492	45,394.527	238,151.094	-1,700.462
69	      C21	12	131,135.859	17,430.008	43,145.465	238,077.484	-848.607
70	      C22	12	39,776.211	3,985.463	46,656.668	272,083.656	-1,344.690
71	      C23	12	86,522.641	5,175.000	2,872.791	2,953.562	1,557.882
72	      C24	12	83,916.266	5,185.721	2,226.373	2,890.395	3,035.510
73	      D1	12	45,971.414	6,342.180	54,959.766	369,452.594	-1,173.832
74	      D2	12	45,381.180	6,347.730	44,400.625	272,037.875	-1,958.746
75	      D3	12	53,452.688	7,902.289	37,281.898	209,501.531	-742.544
76	      D4	12	106,288.148	12,679.801	30,543.904	165,884.562	-1,001.051
77	      D5	12	119,650.984	14,993.361	28,356.977	144,814.578	-396.641
78	      D6	12	141,468.609	16,156.537	28,163.246	134,018.078	-403.003
79	      D7	12	72,786.570	8,452.657	43,686.219	213,918.453	-467.855
80	      D8	12	90,079.102	10,348.029	40,547.137	189,392.266	110.815
81	      D9	12	150,479.094	15,571.698	30,591.803	131,027.094	92.946
82	      D10	12	127,167.984	14,509.972	38,230.934	165,803.438	-983.961
83	      D11	12	143,500.578	15,470.849	32,750.570	138,049.688	-1,707.289
84	      D12	12	166,968.312	16,708.504	32,658.133	134,917.859	-350.229
85	      D13	12	45,494.887	5,604.417	82,799.852	357,025.969	-25.269
86	      D14	12	48,729.953	6,724.430	60,174.738	254,834.625	-1,379.891
87	      D15	12	52,782.848	7,126.683	48,081.008	202,180.469	-1,244.528
88	      D16	12	64,323.074	4,892.603	2,406.685	2,089.507	4,179.520
89	      D17	12	76,208.711	5,158.104	2,906.343	2,479.727	2,523.169
90	      D18	12	70,413.047	5,204.789	2,934.046	2,358.353	2,974.989
91	      D19	12	67,212.406	4,616.498	2,481.973	2,451.241	2,924.341
92	      D20	12	66,359.656	4,777.493	2,378.735	1,590.062	2,193.491
93	      D21	12	79,248.469	5,108.592	2,482.724	2,094.884	1,987.728
94	      D22	12	38,296.227	4,301.109	44,129.809	253,524.062	-818.189
95	      D23	12	81,536.234	6,482.610	2,788.142	3,387.081	4,152.495
96	      D24	12	84,972.328	5,107.107	2,451.360	2,845.098	1,374.756
97	      E1	12	100,713.125	14,224.278	48,295.832	306,211.188	360.430
98	      E2	12	58,576.082	8,201.950	46,567.523	277,393.719	166.947
99	      E3	12	53,060.320	7,297.723	44,661.879	248,933.031	-784.263
100	      E4	12	167,885.422	20,886.227	25,290.330	130,547.922	-907.807
101	      E5	12	166,716.688	19,798.895	27,163.621	133,076.328	-307.802
102	      E6	12	131,796.938	15,712.229	33,761.402	159,418.938	-693.058
103	      E7	12	148,514.188	17,058.658	31,125.693	139,829.734	-662.318
104	      E8	12	100,975.914	11,509.732	37,256.473	166,138.766	-777.569
105	      E9	12	186,025.250	20,478.541	30,688.812	127,118.586	-99.999
106	      E10	12	159,030.234	17,518.818	31,156.322	127,841.469	-1,346.557
107	      E11	12	174,907.031	18,297.701	31,393.736	125,752.539	-926.787
108	      E12	12	171,281.828	18,237.811	30,137.869	119,917.562	-1,103.891
109	      E13	12	131,297.016	13,928.319	57,371.375	234,966.125	-576.001
110	      E14	12	113,082.797	12,136.658	65,624.664	274,314.938	-1,630.976
111	      E15	12	135,894.891	14,989.393	56,592.156	236,540.344	-1,296.513
112	      E16	12	126,354.172	13,876.006	59,964.383	256,879.781	-1,326.234
113	      E17	12	80,059.594	9,250.486	73,407.055	334,856.906	-1,404.049
114	      E18	12	110,680.219	12,356.247	61,211.875	283,127.281	-1,286.777
115	      E19	12	131,020.938	15,506.212	53,461.984	253,447.891	-433.118
116	      E20	12	142,543.484	16,792.477	49,587.977	244,742.094	-1,276.349
117	      E21	12	142,278.781	17,506.912	45,391.691	236,949.797	-338.781
118	      E22	12	44,277.320	5,822.437	46,152.480	258,877.016	-1,053.845
119	      E23	12	92,304.414	6,998.778	2,823.099	3,785.214	6,557.285
120	      E24	12	93,282.406	6,557.435	3,286.357	4,253.777	5,669.389
121	      F1	12	55,800.176	7,804.610	56,651.789	364,284.344	-359.714
122	      F2	12	53,895.355	7,031.529	51,584.906	298,893.281	75.548
123	      F3	12	53,215.035	6,699.318	40,154.723	218,920.906	8.043
124	      F4	12	74,801.055	8,685.999	43,961.676	238,491.500	-1,242.876
125	      F5	12	89,216.516	10,607.986	39,824.496	202,140.781	-971.507
126	      F6	12	161,659.734	17,391.150	38,145.004	177,774.125	-1,883.853
127	      F7	12	57,059.129	6,323.276	53,219.062	254,603.422	-1,461.353
128	      F8	12	68,533.180	7,564.751	47,316.059	217,094.125	-1,893.158
129	      F9	12	107,423.891	11,870.952	39,023.332	165,524.047	-181.828
130	      F10	12	100,875.695	10,444.254	47,147.520	201,586.062	-983.708
131	      F11	12	114,442.500	11,797.604	42,667.117	172,219.328	-1,553.983
132	      F12	12	101,816.547	10,350.304	37,171.602	153,397.094	-2,307.675
133	      F13	12	43,326.418	5,395.872	78,361.461	322,842.750	-1,188.176
134	      F14	12	48,147.844	6,083.294	64,334.656	260,074.500	-1,627.613
135	      F15	12	67,552.094	7,649.344	55,712.582	220,631.266	-1,112.746
136	      F16	12	63,237.508	4,430.730	2,259.622	2,578.897	3,059.170
137	      F17	12	69,573.094	4,308.632	2,741.618	2,762.480	1,441.278
138	      F18	12	72,705.727	4,526.186	2,580.581	2,292.764	1,846.971
139	      F19	12	103,283.883	7,070.654	4,094.046	4,122.152	3,271.867
140	      F20	12	81,818.117	5,834.695	1,429.155	2,631.689	6,422.360
141	      F21	12	78,080.602	5,337.342	2,682.726	2,468.837	2,000.195
142	      F22	12	49,671.074	7,172.426	50,493.469	274,209.406	-240.918
143	      F23	12	98,221.586	7,446.093	3,110.215	4,646.366	7,831.447
144	      F24	12	93,357.352	6,032.203	2,883.916	4,072.553	4,581.037
145	      G1	12	46,402.543	5,981.143	55,803.609	353,779.562	70.117
146	      G2	12	51,310.004	8,171.774	46,682.238	267,898.312	-239.719
147	      G3	12	51,477.363	7,040.729	53,038.832	284,632.688	-1,065.237
148	      G4	12	114,009.508	12,958.711	27,376.070	135,505.266	-713.054
149	      G5	12	106,532.516	11,892.798	29,912.916	142,243.469	-1,441.367
150	      G6	12	74,882.281	7,614.519	37,619.449	176,109.672	-1,537.727
151	      G7	12	115,630.969	12,761.854	39,260.922	173,054.000	-1,478.947
152	      G8	12	76,519.367	10,155.337	46,950.691	206,692.234	-911.404
153	      G9	12	134,982.094	14,394.310	30,371.168	121,789.719	147.599
154	      G10	12	127,986.633	13,448.210	35,352.270	141,279.391	-1,430.033
155	      G11	12	128,567.594	13,100.450	31,602.367	121,712.266	-896.773
156	      G12	12	132,010.094	13,335.983	28,219.256	105,493.805	-1,602.277
157	      G13	12	149,828.406	14,548.428	59,075.633	233,623.719	-1,631.996
158	      G14	12	133,857.703	13,233.636	65,394.402	263,694.156	-1,568.422
159	      G15	12	150,195.531	14,393.647	59,231.102	238,134.203	-1,745.126
160	      G16	12	155,067.078	15,994.921	61,294.125	253,164.922	-1,099.445
161	      G17	12	92,655.219	10,503.591	72,877.070	317,822.875	-413.936
162	      G18	12	130,089.852	14,112.467	67,691.289	302,681.906	-1,703.868
163	      G19	12	147,427.391	16,901.305	56,896.910	261,300.062	-1,512.577
164	      G20	12	164,653.234	18,939.773	54,644.848	261,468.953	-976.135
165	      G21	12	164,752.047	19,569.230	49,480.344	250,326.953	-513.884
166	      G22	12	54,327.785	7,744.730	54,477.578	292,780.312	-126.104
167	      G23	12	88,629.312	6,717.188	3,065.632	3,413.047	6,872.623
168	      G24	12	93,184.320	6,950.598	2,997.526	3,498.001	4,915.166
169	      H1	12	49,443.160	7,309.428	51,184.664	319,125.562	-1,076.346
170	      H2	12	43,884.957	5,470.071	45,295.965	260,366.406	-1,315.203
171	      H3	12	51,205.414	6,866.127	55,257.086	296,120.781	-1,158.459
172	      H4	12	91,727.609	10,482.312	33,459.160	173,380.391	-1,678.454
173	      H5	12	120,435.172	15,559.435	38,357.066	185,038.594	-1,937.354
174	      H6	12	156,741.547	16,523.105	36,043.160	162,464.734	-1,735.611
175	      H7	12	95,632.258	9,826.086	46,327.719	209,495.844	-1,946.014
176	      H8	12	99,695.453	10,670.096	43,998.836	189,467.375	-903.896
177	      H9	12	139,541.922	14,449.503	35,748.078	146,281.016	-1,512.307
178	      H10	12	147,626.453	15,778.776	39,199.605	157,836.562	-661.433
179	      H11	12	149,294.438	14,802.143	37,109.098	146,100.969	-1,619.986
180	      H12	12	144,836.422	14,420.868	33,489.930	129,293.828	-824.444
181	      H13	12	43,046.672	5,143.200	82,197.938	332,464.875	-2,390.588
182	      H14	12	47,769.414	6,252.249	63,264.219	251,646.859	-2,614.461
183	      H15	12	76,466.062	9,320.684	55,278.406	218,851.188	-2,254.368
184	      H16	12	65,915.617	4,287.951	2,276.992	2,477.152	2,537.586
185	      H17	12	89,528.992	5,922.379	3,469.537	3,295.464	1,409.166
186	      H18	12	74,008.805	5,126.212	2,937.970	2,785.292	2,053.280
187	      H19	12	82,535.062	5,638.102	2,763.958	3,366.048	1,837.287
188	      H20	12	73,268.680	4,494.796	2,377.119	2,531.948	1,194.932
189	      H21	12	75,891.977	5,081.929	2,522.199	2,014.486	1,937.463
190	      H22	12	44,223.336	6,451.019	48,899.574	263,561.344	-1,039.828
191	      H23	12	93,537.805	7,934.432	2,943.993	5,029.323	11,718.501
192	      H24	12	113,691.078	8,612.533	3,628.261	4,652.950	10,044.025
193	      I1	12	43,280.191	6,105.837	51,375.184	324,197.344	-1,693.441
194	      I2	12	46,186.246	6,723.713	45,505.617	264,844.781	-1,129.913
195	      I3	12	41,827.805	5,624.462	42,578.676	225,364.719	-1,378.110
196	      I4	12	105,241.742	12,853.664	31,301.689	158,163.672	-2,021.619
197	      I5	12	109,586.516	12,545.492	36,457.777	174,001.156	-1,350.717
198	      I6	12	66,428.227	7,235.538	37,058.715	175,157.875	-1,679.497
199	      I7	12	101,139.266	11,457.007	35,812.457	155,207.000	-1,038.320
200	      I8	12	65,916.898	7,569.658	44,735.199	198,316.172	-545.049
201	      I9	12	117,284.859	13,645.744	34,035.426	136,959.297	-258.913
202	      I10	12	97,560.359	11,473.356	37,125.863	149,812.391	2,171.362
203	      I11	12	106,038.555	11,668.129	34,718.246	136,030.078	-1,425.926
204	      I12	12	109,196.750	12,069.276	32,753.939	127,021.469	-971.345
205	      I13	12	130,600.828	13,437.823	60,660.414	237,556.688	-2,147.198
206	      I14	12	109,609.391	11,725.312	65,609.477	262,116.203	-2,483.807
207	      I15	12	124,931.695	12,926.252	59,057.961	236,463.828	-1,814.318
208	      I16	12	135,048.297	14,641.405	62,529.434	257,698.391	-2,127.670
209	      I17	12	97,832.672	11,287.072	75,267.641	325,421.125	-1,535.919
210	      I18	12	111,275.250	13,130.017	65,984.555	295,074.250	-1,193.046
211	      I19	12	119,075.117	14,203.870	59,394.398	273,169.156	-1,913.911
212	      I20	12	140,399.688	16,875.824	52,485.652	251,778.531	-1,565.257
213	      I21	12	136,814.359	17,227.391	49,234.727	247,639.609	-1,314.434
214	      I22	12	48,478.973	7,203.729	50,641.797	270,810.688	-859.512
215	      I23	12	81,534.602	6,296.825	2,554.276	3,473.739	5,124.519
216	      I24	12	96,635.352	7,182.824	3,001.217	4,213.863	7,677.382
217	      J1	12	42,760.188	5,723.361	56,423.617	360,909.438	-781.655
218	      J2	12	48,446.812	6,866.331	46,946.305	273,283.125	-587.054
219	      J3	12	167,133.922	28,830.977	43,977.199	228,134.750	-2,055.935
220	      J4	12	51,340.789	6,342.245	53,300.344	289,854.875	-1,565.949
221	      J5	12	49,368.066	6,471.046	46,308.324	237,955.719	-1,067.667
222	      J6	12	60,919.527	7,706.542	38,396.242	178,875.312	-195.228
223	      J7	12	47,984.902	5,426.858	54,710.688	259,934.000	-1,455.661
224	      J8	12	56,023.047	7,039.385	54,995.039	249,637.734	1,040.817
225	      J9	12	61,358.438	7,636.916	42,562.863	181,979.328	-831.107
226	      J10	12	51,374.672	6,464.744	46,835.801	199,915.031	-1,459.944
227	      J11	12	85,527.930	11,480.441	44,919.867	180,741.609	-2,576.568
228	      J12	12	65,934.773	7,981.795	40,487.254	161,139.625	-1,604.075
229	      J13	12	54,859.438	6,697.578	80,548.461	327,926.031	-1,084.760
230	      J14	12	47,374.770	5,884.717	66,807.789	266,993.688	-2,915.226
231	      J15	12	57,217.215	6,542.996	55,621.742	220,058.422	-3,214.124
232	      J16	12	74,370.625	5,739.750	3,011.213	3,356.729	3,577.070
233	      J17	12	71,146.633	4,889.113	2,506.077	2,620.294	2,998.142
234	      J18	12	89,711.859	5,896.300	3,640.260	3,299.776	1,911.163
235	      J19	12	73,951.055	5,560.432	2,438.141	3,094.944	4,290.989
236	      J20	12	77,746.164	5,689.147	2,612.523	3,259.891	4,654.620
237	      J21	12	78,526.758	5,885.271	2,630.487	3,033.418	5,501.965
238	      J22	12	46,396.191	7,140.271	48,855.938	264,763.531	-1,539.979
239	      J23	12	83,752.898	6,123.810	2,742.718	3,219.247	3,750.206
240	      J24	12	112,095.133	8,067.678	3,648.131	4,640.641	8,210.920
241	      K1	12	52,777.934	7,320.236	47,650.574	305,564.188	-1,273.803
242	      K2	12	53,870.660	7,555.151	46,327.969	271,063.312	-904.529
243	      K3	12	48,461.129	6,587.741	48,486.113	266,005.562	-1,570.141
244	      K4	12	167,820.719	19,971.936	33,217.438	165,403.516	-1,387.671
245	      K5	12	124,505.469	13,960.423	29,500.387	142,740.719	-329.385
246	      K6	12	132,418.688	14,022.739	43,862.754	203,428.688	-1,346.475
247	      K7	12	152,246.406	17,643.295	41,340.340	182,993.016	-471.670
248	      K8	12	71,941.062	7,716.986	45,656.922	203,689.844	-1,109.870
249	      K9	12	136,576.281	20,003.496	32,253.365	129,528.453	-948.166
250	      K10	12	120,879.914	12,374.415	37,004.938	152,572.844	-1,326.967
251	      K11	12	136,833.422	14,301.489	35,037.109	141,083.109	-1,379.388
252	      K12	12	152,843.297	16,265.939	34,253.301	133,770.406	-636.153
253	      K13	12	117,610.258	12,293.941	59,703.426	240,732.641	-2,357.542
254	      K14	12	87,313.500	9,038.931	75,084.719	319,795.219	-1,837.824
255	      K15	12	121,538.578	12,437.982	59,084.121	242,959.906	-2,050.142
256	      K16	12	113,535.914	12,969.030	59,046.852	249,451.672	-1,035.146
257	      K17	12	116,760.812	13,657.568	65,992.516	287,967.188	-1,562.589
258	      K18	12	111,432.852	13,484.963	66,549.094	302,957.844	-1,805.499
259	      K19	12	129,328.203	15,282.163	64,243.109	302,107.594	-232.291
260	      K20	12	144,738.766	17,856.256	53,983.617	262,753.844	-491.341
261	      K21	12	119,406.031	15,289.192	49,352.418	254,028.078	-1,164.746
262	      K22	12	79,639.492	5,683.223	2,759.040	4,035.690	5,677.230
263	      K23	12	87,745.906	6,380.567	2,991.225	3,383.708	5,898.777
264	      K24	12	108,444.117	8,078.990	3,488.265	4,608.568	8,196.576
265	      L1	12	49,204.332	6,769.229	53,885.102	351,850.125	-722.550
266	      L2	12	44,726.227	6,035.715	44,202.352	265,272.500	-2,104.387
267	      L3	12	51,212.410	6,958.748	40,354.684	222,575.328	-1,275.709
268	      L4	12	74,275.523	9,454.227	42,988.660	234,656.156	-1,087.874
269	      L5	12	80,769.328	9,696.771	46,906.496	244,068.688	-1,336.247
270	      L6	12	99,155.688	11,470.333	35,441.957	166,629.172	-656.285
271	      L7	12	71,750.547	8,587.929	43,559.914	205,544.422	-313.500
272	      L8	12	70,171.820	8,876.349	49,910.578	233,447.984	434.249
273	      L9	12	93,120.234	11,262.746	37,106.441	162,041.938	-982.116
274	      L10	12	77,388.602	9,349.187	41,752.094	181,050.656	-1,901.431
275	      L11	12	92,189.078	10,647.141	34,805.578	144,318.078	-1,535.507
276	      L12	12	97,140.836	10,775.337	35,519.617	143,427.484	-1,390.601
277	      L13	12	54,498.641	8,756.562	65,627.109	274,543.844	-1,183.534
278	      L14	12	41,875.770	5,711.907	65,172.855	270,135.938	-472.216
279	      L15	12	66,832.336	8,306.736	58,027.195	243,814.938	-1,738.964
280	      L16	12	66,372.477	5,322.083	2,688.003	2,895.202	4,262.304
281	      L17	12	78,673.406	5,739.309	3,024.375	2,781.168	2,141.942
282	      L18	12	77,707.000	6,936.762	2,822.105	3,821.122	9,803.188
283	      L19	12	71,102.945	4,864.037	2,323.867	2,109.484	2,643.177
284	      L20	12	86,536.148	6,857.864	2,527.707	3,990.091	7,746.832
285	      L21	12	75,822.008	5,653.255	2,592.196	2,464.329	3,484.007
286	      L22	12	74,947.977	5,053.451	2,446.236	2,883.956	2,143.568
287	      L23	12	82,497.070	5,944.086	2,668.347	3,400.859	3,733.434
288	      L24	12	100,536.445	7,372.179	2,830.262	4,230.120	7,105.157
289	      M1	12	50,470.723	6,708.145	51,880.727	348,601.906	216.770
290	      M2	12	47,256.996	7,104.715	41,996.293	257,730.234	-1,286.969
291	      M3	12	51,027.074	7,157.774	40,751.605	232,801.531	-1,007.211
292	      M4	12	160,167.609	19,685.590	25,848.562	134,731.297	-902.761
293	      M5	12	168,550.844	20,510.514	30,229.059	152,180.359	-1,621.769
294	      M6	12	149,797.516	17,444.059	33,765.402	165,205.938	-1,005.022
295	      M7	12	175,012.578	19,907.418	34,131.066	156,579.266	-906.290
296	      M8	12	96,639.391	11,752.144	43,145.082	200,233.766	-77.704
297	      M9	12	166,263.609	18,402.346	29,790.461	129,289.531	-354.624
298	      M10	12	171,018.344	18,991.721	33,347.941	141,152.172	-768.585
299	      M11	12	149,995.344	16,983.725	34,278.375	143,329.391	-795.412
300	      M12	12	153,433.547	16,766.842	30,207.592	124,133.938	-1,097.963
301	      M13	12	132,374.562	14,426.142	58,214.164	246,545.125	-1,002.987
302	      M14	12	112,045.539	11,918.445	73,920.375	329,657.125	-514.177
303	      M15	12	139,560.719	15,510.390	58,099.848	253,080.938	-1,342.851
304	      M16	12	130,226.836	15,311.443	56,106.695	249,317.641	-1,099.067
305	      M17	12	144,028.078	16,913.045	58,318.348	267,238.969	-1,171.814
306	      M18	12	132,305.266	16,078.432	61,092.402	292,557.844	441.639
307	      M19	12	117,917.695	16,565.389	57,281.492	282,975.750	-779.431
308	      M20	12	138,281.766	18,003.477	51,094.504	262,595.031	-968.711
309	      M21	12	133,358.141	18,071.959	46,112.598	248,003.062	-939.502
310	      M22	12	82,997.195	5,571.906	2,804.538	3,095.074	4,014.517
311	      M23	12	88,843.375	6,794.765	3,133.501	3,866.150	7,215.807
312	      M24	12	100,011.859	7,185.583	3,173.392	3,653.303	7,291.849
313	      N1	12	44,259.258	5,962.557	49,110.012	337,948.125	-346.643
314	      N2	12	43,129.559	5,449.917	42,703.125	271,752.562	-1,418.913
315	      N3	12	47,750.211	6,776.022	38,271.285	222,384.891	-269.208
316	      N4	12	91,222.984	11,856.403	52,191.277	297,475.344	63.301
317	      N5	12	80,876.633	9,895.003	58,429.309	321,188.656	-173.276
318	      N6	12	120,840.422	14,767.636	47,888.145	239,967.641	-919.642
319	      N7	12	115,616.266	14,627.303	61,847.602	305,520.156	201.687
320	      N8	12	75,173.109	9,456.031	68,434.406	334,580.688	-506.251
321	      N9	12	111,697.891	14,624.708	55,907.191	259,028.172	-3.606
322	      N10	12	110,870.625	13,440.485	56,282.109	252,934.781	14.408
323	      N11	12	129,568.266	15,240.076	48,058.242	209,377.828	128.017
324	      N12	12	127,514.062	15,253.628	48,983.117	211,620.125	-720.511
325	      N13	12	47,537.172	5,579.191	65,814.531	293,596.469	-757.079
326	      N14	12	80,538.734	15,931.812	56,223.090	240,898.406	861.949
327	      N15	12	43,049.418	5,538.824	52,054.055	232,502.766	-362.175
328	      N16	12	65,335.766	4,817.028	2,269.668	1,890.721	4,105.554
329	      N17	12	73,597.789	5,570.638	2,653.000	2,601.043	5,257.452
330	      N18	12	69,268.844	4,731.974	2,243.581	2,213.144	3,375.896
331	      N19	12	73,619.867	5,419.013	2,629.870	2,517.543	5,328.175
332	      N20	12	73,921.570	5,148.377	2,427.559	1,680.318	1,982.672
333	      N21	12	80,616.797	5,661.462	2,569.417	2,688.081	4,846.922
334	      N22	12	81,963.648	5,709.994	3,061.240	3,121.452	3,996.998
335	      N23	12	95,759.914	5,994.025	2,826.323	3,944.288	2,347.263
336	      N24	12	91,209.922	7,580.146	3,164.414	4,041.285	6,280.563
337	      O1	12	70,755.938	9,289.284	44,981.293	319,111.312	-1,090.985
338	      O2	12	66,767.953	8,560.791	41,059.762	271,165.469	-2,148.648
339	      O3	12	63,185.059	7,988.266	41,375.348	254,087.625	206.933
340	      O4	12	82,270.805	10,001.502	23,387.826	130,602.391	-1,008.379
341	      O5	12	88,762.078	11,092.521	28,743.658	154,690.016	-804.823
342	      O6	12	305,569.000	22,273.752	37,428.785	162,188.031	-592.600
343	      O7	12	97,326.047	12,045.700	30,633.869	153,038.219	-1,366.864
344	      O8	12	59,240.168	7,095.087	35,480.922	177,788.828	-1,637.953
345	      O9	12	85,473.992	10,571.446	26,338.607	122,283.711	-1,006.074
346	      O10	12	91,481.414	11,024.020	31,419.420	144,195.875	-416.858
347	      O11	12	82,874.727	10,057.233	31,125.793	141,875.812	-1,273.889
348	      O12	12	108,472.984	11,162.427	28,135.105	122,244.555	-687.517
349	      O13	12	137,042.250	15,170.920	53,765.293	245,768.906	684.954
350	      O14	12	109,375.477	12,300.498	75,659.719	363,634.031	-609.210
351	      O15	12	129,411.312	14,773.795	52,360.617	244,439.406	-43.252
352	      O16	12	127,031.227	15,555.837	51,248.336	244,274.391	-907.496
353	      O17	12	130,797.438	17,133.928	52,204.781	258,524.312	-1,043.480
354	      O18	12	246,358.625	20,927.752	60,503.582	303,823.656	-341.763
355	      O19	12	110,116.633	14,405.203	54,275.258	295,263.906	-395.827
356	      O20	12	136,205.516	18,762.832	48,879.980	272,489.094	0.987
357	      O21	12	171,339.938	18,816.170	44,417.621	253,443.891	-669.098
358	      O22	12	88,227.523	6,126.075	2,872.773	3,028.269	5,054.476
359	      O23	12	87,856.781	5,952.600	2,957.725	3,310.223	3,229.904
360	      O24	12	87,630.742	5,556.062	2,476.123	3,183.781	2,952.614
361	      P1	12	54,742.516	7,016.866	45,882.172	336,880.812	-2,358.830
362	      P2	12	43,253.309	5,701.197	41,093.941	285,219.719	-1,644.647
363	      P3	12	48,519.242	6,170.947	37,537.426	239,134.266	-2,185.853
364	      P4	12	144,496.516	17,450.387	46,755.895	282,162.938	-665.539
365	      P5	12	90,362.430	12,152.848	51,626.008	305,591.344	-1,274.331
366	      P6	12	416,820.719	30,442.832	47,172.098	221,319.781	2.844
367	      P7	12	149,008.438	17,710.221	48,142.703	255,357.547	-1,445.434
368	      P8	12	92,064.625	11,673.432	69,477.594	368,372.000	-1,393.886
369	      P9	12	116,707.039	14,702.271	52,667.297	265,544.125	-1,730.304
370	      P10	12	154,521.828	19,977.090	55,431.922	271,373.750	-1,346.843
371	      P11	12	155,978.953	18,710.459	46,351.820	220,024.562	-819.626
372	      P12	12	161,071.734	17,795.758	47,795.652	224,836.062	-2,123.154
373	      P13	12	51,923.855	6,292.895	61,060.227	296,936.031	-3,052.631
374	      P14	12	47,341.336	6,266.859	54,721.691	265,798.281	-2,595.451
375	      P15	12	41,783.609	5,396.115	45,413.488	220,197.531	-3,331.902
376	      P16	12	74,022.570	5,909.006	2,289.832	3,839.492	6,961.994
377	      P17	12	85,297.883	6,960.501	2,992.020	3,877.528	7,570.812
378	      P18	12	91,248.516	7,398.496	2,719.018	3,747.868	8,675.708
379	      P19	12	85,432.102	6,829.371	2,915.450	3,197.596	8,687.684
380	      P20	12	97,691.758	7,693.318	3,172.750	4,587.408	8,764.391
381	      P21	12	102,757.555	7,904.070	3,701.622	4,260.145	8,083.295
382	      P22	12	97,177.344	7,499.027	2,796.618	3,840.922	9,480.375
383	      P23	12	106,378.695	7,631.787	3,232.961	3,827.557	3,169.452
384	      P24	12	90,828.164	6,042.992	3,141.812	3,982.938	3,923.861
1	      A1	13	45,903.348	5,947.635	39,266.238	287,163.000	-2,995.022
2	      A2	13	41,567.879	6,038.774	39,037.180	266,512.656	-3,538.511
3	      A3	13	57,895.383	7,442.904	42,197.086	268,718.875	-2,876.727
4	      A4	13	104,139.508	13,235.759	22,509.240	132,348.328	-2,660.294
5	      A5	13	104,802.984	13,045.802	22,273.320	125,076.195	-2,581.731
6	      A6	13	87,075.844	10,546.123	28,300.691	157,373.906	-2,743.339
7	      A7	13	368,263.844	26,777.891	34,115.125	135,622.016	-1,088.423
8	      A8	13	75,946.328	8,504.718	29,858.283	154,001.750	-4,680.006
9	      A9	13	153,288.156	14,976.754	27,169.211	126,166.555	-3,572.296
10	      A10	13	129,062.539	15,552.519	27,262.383	126,603.305	-3,044.571
11	      A11	13	118,287.102	13,436.349	25,679.076	117,777.414	-4,642.077
12	      A12	13	124,772.477	13,525.770	25,176.957	115,316.242	-5,215.061
13	      A13	13	128,224.656	14,157.639	52,641.801	253,302.344	-4,154.209
14	      A14	13	88,963.555	10,136.256	51,340.129	248,633.344	-3,190.565
15	      A15	13	95,637.750	11,066.299	49,869.742	244,532.500	-3,224.666
16	      A16	13	119,365.617	15,358.803	49,081.707	242,960.609	-3,999.598
17	      A17	13	153,956.094	17,492.391	56,158.227	291,642.906	-3,012.855
18	      A18	13	97,500.703	12,598.979	50,946.121	272,841.219	-3,422.204
19	      A19	13	234,104.375	18,771.371	47,734.418	248,296.078	-2,277.564
20	      A20	13	97,910.867	13,967.333	43,141.852	247,487.281	-2,615.825
21	      A21	13	120,068.555	16,041.899	42,609.031	254,392.578	-2,338.740
22	      A22	13	84,180.664	4,788.662	2,370.109	2,687.897	-1,022.986
23	      A23	13	84,025.688	3,644.110	2,301.509	2,661.608	-3,164.890
24	      A24	13	83,672.508	3,690.610	2,037.881	2,122.723	-2,409.980
25	      B1	13	40,487.238	5,317.863	45,606.238	325,004.000	-1,290.675
26	      B2	13	39,705.527	4,842.190	42,204.758	272,924.781	-3,552.349
27	      B3	13	54,941.859	7,395.449	37,563.562	223,202.000	-1,371.045
28	      B4	13	123,265.891	14,972.621	26,536.939	148,877.500	-1,777.225
29	      B5	13	123,783.961	15,794.531	24,569.092	131,412.750	-1,960.308
30	      B6	13	139,672.453	17,037.328	24,472.289	123,371.773	-886.306
31	      B7	13	83,168.484	9,501.163	33,648.812	171,406.500	-772.736
32	      B8	13	102,919.508	11,802.075	32,342.938	156,402.891	-613.573
33	      B9	13	136,981.672	15,162.379	28,045.475	127,999.164	-801.257
34	      B10	13	124,378.023	14,042.760	31,092.432	141,815.531	-1,530.935
35	      B11	13	132,049.438	14,711.893	28,584.756	126,446.820	-869.021
36	      B12	13	134,866.094	14,802.472	27,291.492	119,224.258	-171.416
37	      B13	13	47,472.250	5,465.304	65,036.031	303,511.875	-893.619
38	      B14	13	73,372.633	8,373.529	54,346.113	248,251.141	-792.013
39	      B15	13	48,755.301	6,135.696	47,365.445	217,991.094	-661.939
40	      B16	13	64,825.324	4,743.856	2,322.185	2,071.942	3,983.756
41	      B17	13	77,192.656	4,997.363	2,538.036	2,465.175	2,140.998
42	      B18	13	67,290.719	4,435.542	2,412.502	2,048.140	2,169.378
43	      B19	13	66,777.305	4,250.698	2,332.859	2,465.264	1,338.021
44	      B20	13	68,862.867	4,101.776	2,335.248	2,513.624	1,758.518
45	      B21	13	71,518.133	4,336.899	2,386.845	2,020.856	556.268
46	      B22	13	34,254.652	3,484.910	40,587.867	248,241.625	-2,391.918
47	      B23	13	73,996.266	4,045.307	2,211.822	2,278.631	798.380
48	      B24	13	80,941.812	4,099.281	2,503.923	2,886.573	244.596
49	      C1	13	47,370.605	7,505.103	46,428.168	313,276.562	-303.904
50	      C2	13	50,438.430	7,412.734	42,222.543	260,401.469	-1,097.262
51	      C3	13	47,631.004	6,899.987	42,474.445	249,564.141	-825.475
52	      C4	13	116,871.539	14,004.042	24,609.424	134,725.812	-590.823
53	      C5	13	123,813.180	14,748.520	24,874.742	126,270.539	-976.262
54	      C6	13	70,558.648	8,016.224	33,951.742	174,135.844	-988.938
55	      C7	13	127,811.180	16,089.071	31,983.721	152,510.125	-957.822
56	      C8	13	78,407.258	8,865.643	32,809.812	154,929.375	-715.467
57	      C9	13	143,965.531	15,469.202	25,951.662	114,892.500	-646.426
58	      C10	13	138,896.719	15,605.087	28,994.883	125,002.562	-302.286
59	      C11	13	147,685.875	16,105.169	27,786.285	116,034.484	-628.620
60	      C12	13	144,270.359	15,737.729	26,446.395	110,243.094	-1,159.533
61	      C13	13	142,543.188	15,288.787	54,730.301	238,541.719	-658.206
62	      C14	13	139,724.938	15,609.627	57,226.277	253,817.750	-1,170.830
63	      C15	13	134,636.859	14,895.455	52,921.785	236,888.875	-626.953
64	      C16	13	139,969.359	16,168.946	53,360.512	244,440.422	-821.331
65	      C17	13	98,318.250	12,079.844	64,065.453	306,274.688	-284.324
66	      C18	13	121,672.211	14,377.260	53,177.441	259,516.375	-837.484
67	      C19	13	136,147.391	17,333.766	49,238.492	247,921.719	-1,048.842
68	      C20	13	130,810.164	19,469.301	45,675.117	238,081.484	-1,081.483
69	      C21	13	131,192.125	17,499.340	43,139.523	237,915.875	-622.123
70	      C22	13	40,128.293	4,593.021	46,325.285	270,396.469	-1,214.185
71	      C23	13	85,071.992	4,994.808	2,863.241	2,749.712	1,137.580
72	      C24	13	84,889.430	5,237.497	2,245.554	2,926.517	2,767.310
73	      D1	13	46,238.145	6,070.492	54,396.324	368,945.594	-900.491
74	      D2	13	45,344.031	6,370.187	44,185.719	271,884.000	-1,635.522
75	      D3	13	53,677.129	7,556.717	37,427.727	209,174.375	-788.288
76	      D4	13	109,290.016	13,058.749	30,175.459	165,565.719	-993.687
77	      D5	13	125,063.969	15,250.229	28,340.252	144,732.797	-535.148
78	      D6	13	148,077.422	16,800.367	28,038.889	134,200.141	-463.592
79	      D7	13	73,229.406	8,390.310	43,615.012	213,975.922	-673.977
80	      D8	13	91,207.602	10,112.285	40,437.301	189,099.312	-138.826
81	      D9	13	149,716.312	15,654.915	30,314.400	130,722.562	-288.549
82	      D10	13	129,678.312	14,517.104	37,984.398	166,036.484	-760.787
83	      D11	13	145,237.641	15,355.174	32,888.102	137,961.828	-1,011.235
84	      D12	13	168,817.984	16,993.088	32,718.305	134,836.688	-743.947
85	      D13	13	45,415.719	5,228.987	82,578.305	356,536.469	-544.365
86	      D14	13	49,387.078	6,741.845	59,751.840	254,584.266	-833.032
87	      D15	13	53,195.098	6,955.516	48,003.129	201,889.484	-1,277.236
88	      D16	13	65,647.742	4,875.066	2,489.790	1,933.139	4,474.884
89	      D17	13	76,236.352	5,180.536	2,877.628	2,197.952	2,630.805
90	      D18	13	70,331.898	5,201.838	2,936.007	2,373.118	3,257.750
91	      D19	13	67,561.141	4,429.468	2,492.882	2,143.251	2,514.065
92	      D20	13	66,276.914	4,497.741	2,501.946	1,635.442	2,319.127
93	      D21	13	79,286.984	4,761.027	2,500.941	2,015.383	1,066.291
94	      D22	13	37,565.836	4,537.260	43,872.234	253,569.609	-1,143.838
95	      D23	13	81,369.172	6,182.142	2,808.880	3,276.861	4,532.009
96	      D24	13	85,397.469	5,003.283	2,532.420	2,677.731	1,849.766
97	      E1	13	98,357.992	14,536.231	48,200.969	305,665.312	38.242
98	      E2	13	58,291.164	8,812.302	46,939.172	276,896.094	-180.955
99	      E3	13	53,248.887	7,602.771	44,676.395	249,820.250	-917.670
100	      E4	13	173,732.562	21,583.168	25,368.695	130,214.961	-752.515
101	      E5	13	172,765.438	19,958.715	27,148.605	132,848.453	-344.040
102	      E6	13	137,036.031	15,504.250	33,885.395	159,437.703	-446.258
103	      E7	13	148,596.000	17,228.061	30,991.438	139,107.828	-588.331
104	      E8	13	102,275.594	11,517.568	37,375.973	165,942.500	-683.124
105	      E9	13	187,589.016	20,723.391	30,770.975	127,048.125	143.829
106	      E10	13	160,484.156	17,355.809	31,003.551	127,537.883	-1,406.873
107	      E11	13	177,859.453	18,898.258	31,563.527	125,694.094	-1,108.758
108	      E12	13	173,224.906	18,452.979	30,285.035	119,667.594	-1,287.110
109	      E13	13	135,330.234	14,238.469	57,592.238	234,988.641	-274.092
110	      E14	13	117,819.312	12,621.938	65,664.484	273,956.312	-1,398.104
111	      E15	13	139,481.062	15,344.647	56,903.746	236,538.562	-1,510.664
112	      E16	13	128,564.047	14,012.772	59,837.348	256,744.594	-1,630.751
113	      E17	13	80,042.398	9,250.253	73,261.195	334,611.750	-1,231.355
114	      E18	13	110,682.953	12,382.816	61,171.734	282,224.438	-1,389.322
115	      E19	13	131,500.703	15,636.484	53,539.066	253,760.531	-456.894
116	      E20	13	142,017.516	17,186.287	49,732.250	244,453.328	-1,280.227
117	      E21	13	142,967.844	17,775.027	45,738.074	236,107.750	-352.130
118	      E22	13	44,159.684	5,533.540	45,980.262	259,155.531	-1,180.217
119	      E23	13	93,388.477	6,845.786	3,109.080	3,892.892	7,398.232
120	      E24	13	94,441.359	6,461.474	3,227.225	4,340.530	5,320.704
121	      F1	13	56,841.129	7,639.531	56,439.906	364,355.219	-412.494
122	      F2	13	55,194.988	6,942.534	51,415.176	298,837.688	153.550
123	      F3	13	53,292.352	6,733.721	40,173.043	218,756.906	-460.203
124	      F4	13	76,863.742	9,094.971	43,787.652	238,372.672	-1,111.866
125	      F5	13	92,060.625	11,011.055	39,785.941	202,112.219	-951.993
126	      F6	13	165,882.906	17,414.916	38,038.949	177,614.328	-1,814.674
127	      F7	13	56,642.250	6,071.059	53,292.852	254,406.422	-1,359.608
128	      F8	13	68,949.133	7,382.175	47,396.758	217,194.266	-2,005.132
129	      F9	13	106,617.727	11,520.324	39,059.609	165,563.750	-60.226
130	      F10	13	101,128.336	10,345.731	47,064.871	201,654.156	-901.425
131	      F11	13	115,883.859	11,960.839	42,668.914	172,259.297	-1,481.237
132	      F12	13	102,787.992	10,482.388	37,358.609	153,488.953	-1,775.235
133	      F13	13	44,660.203	5,440.803	78,253.125	322,663.375	-1,406.415
134	      F14	13	49,177.938	6,172.709	64,242.586	259,882.781	-1,929.651
135	      F15	13	66,534.664	7,936.168	55,486.973	220,269.375	-1,374.414
136	      F16	13	64,132.832	4,566.795	2,390.044	2,531.775	3,321.168
137	      F17	13	68,910.469	4,139.944	2,507.637	2,770.028	1,179.548
138	      F18	13	72,496.289	4,823.194	2,579.023	2,604.071	1,533.821
139	      F19	13	101,753.906	7,061.762	4,067.627	4,010.351	3,520.438
140	      F20	13	81,653.602	6,164.258	1,693.042	2,667.197	7,246.650
141	      F21	13	77,164.523	5,007.024	2,486.257	2,350.215	1,750.197
142	      F22	13	49,381.262	6,639.398	50,485.414	273,892.281	-482.797
143	      F23	13	98,912.031	7,601.035	3,154.067	4,817.451	8,414.924
144	      F24	13	92,453.477	6,193.710	2,877.207	4,259.523	4,896.245
145	      G1	13	45,256.754	6,274.515	56,269.156	354,082.344	-462.552
146	      G2	13	51,270.504	8,983.888	46,578.164	268,163.906	-456.614
147	      G3	13	52,431.793	7,486.063	52,955.082	284,480.594	-1,287.755
148	      G4	13	116,356.586	13,440.583	27,244.174	135,614.391	-704.381
149	      G5	13	107,539.047	11,878.745	29,839.658	142,650.406	-1,742.049
150	      G6	13	75,322.961	7,658.316	37,480.449	175,753.938	-2,135.580
151	      G7	13	115,938.656	12,626.627	39,621.562	173,107.484	-2,065.630
152	      G8	13	76,200.898	10,124.697	47,111.172	206,122.297	-1,922.918
153	      G9	13	134,694.750	14,793.474	30,746.650	122,168.367	118.470
154	      G10	13	128,116.609	13,557.112	35,458.605	141,409.812	-1,610.360
155	      G11	13	129,936.539	13,339.740	31,635.580	122,005.227	-1,631.873
156	      G12	13	133,080.547	13,652.277	27,955.115	105,140.844	-1,840.078
157	      G13	13	152,331.875	14,563.313	59,227.469	233,909.969	-2,155.586
158	      G14	13	136,807.047	13,336.785	65,401.551	263,515.438	-2,145.854
159	      G15	13	154,987.922	14,751.354	59,104.273	237,889.719	-1,724.646
160	      G16	13	156,229.047	16,041.576	61,125.559	253,397.234	-1,491.802
161	      G17	13	93,398.531	10,768.897	72,959.211	317,820.750	-799.151
162	      G18	13	130,761.945	14,323.454	67,361.047	302,657.281	-1,915.102
163	      G19	13	147,512.234	17,176.141	57,072.477	261,884.500	-1,385.163
164	      G20	13	165,803.172	19,376.646	54,659.945	260,775.422	-1,131.521
165	      G21	13	164,737.234	19,848.285	49,308.191	249,844.062	-980.187
166	      G22	13	53,260.609	7,588.803	54,115.262	292,868.156	30.998
167	      G23	13	87,779.328	6,779.298	3,177.868	3,592.776	6,694.762
168	      G24	13	92,513.078	6,969.718	3,188.781	4,112.386	5,239.328
169	      H1	13	48,394.750	6,951.920	51,543.133	319,057.062	-1,071.074
170	      H2	13	43,489.078	5,784.200	45,052.910	260,541.031	-1,147.207
171	      H3	13	50,507.520	6,892.065	55,273.242	296,476.969	-739.983
172	      H4	13	94,175.844	10,867.220	33,163.125	173,352.656	-1,476.856
173	      H5	13	123,170.188	15,769.688	38,535.102	184,558.891	-2,321.350
174	      H6	13	160,298.484	16,723.869	35,784.867	162,826.266	-1,723.628
175	      H7	13	95,437.852	10,015.336	46,482.711	209,699.500	-1,682.413
176	      H8	13	98,991.906	10,813.892	43,835.703	189,583.547	-1,156.792
177	      H9	13	139,055.281	14,216.123	35,694.887	146,280.844	-1,265.724
178	      H10	13	146,724.328	16,123.327	38,973.801	158,002.719	-813.498
179	      H11	13	149,568.703	14,943.492	37,146.348	146,032.438	-1,187.854
180	      H12	13	146,101.688	14,387.102	33,430.762	129,271.109	-633.593
181	      H13	13	42,439.621	4,941.927	81,940.523	331,229.312	-2,166.902
182	      H14	13	47,036.340	6,254.020	63,214.465	251,710.016	-2,816.415
183	      H15	13	74,960.367	9,688.199	55,282.625	218,416.781	-2,166.081
184	      H16	13	66,051.695	4,455.898	1,865.661	2,231.411	2,467.643
185	      H17	13	89,681.492	6,055.409	3,233.868	3,316.865	1,254.741
186	      H18	13	72,849.547	5,057.968	3,025.676	2,735.983	2,468.436
187	      H19	13	83,436.617	5,835.616	3,068.341	3,265.554	2,338.777
188	      H20	13	73,912.234	4,370.075	2,470.397	2,240.545	945.595
189	      H21	13	75,325.680	4,916.502	2,505.232	2,180.981	1,746.280
190	      H22	13	42,858.223	6,704.894	48,794.562	262,592.562	-1,154.933
191	      H23	13	92,690.508	7,630.270	3,019.194	5,129.938	11,952.018
192	      H24	13	111,835.109	8,854.575	3,472.998	4,571.729	9,924.400
193	      I1	13	43,594.004	6,310.278	51,120.961	324,274.156	-1,996.305
194	      I2	13	46,722.727	6,891.487	45,790.582	264,399.500	-1,046.887
195	      I3	13	41,247.527	5,686.000	42,423.941	225,548.906	-1,712.155
196	      I4	13	108,768.227	12,751.964	31,518.242	158,351.641	-2,438.918
197	      I5	13	112,426.398	13,144.662	36,206.332	173,852.281	-1,738.769
198	      I6	13	68,505.641	7,423.895	37,042.180	175,645.625	-1,915.967
199	      I7	13	100,675.008	11,642.760	35,636.863	155,473.594	-1,231.577
200	      I8	13	64,498.035	7,469.659	44,861.293	198,564.141	-834.310
201	      I9	13	116,813.047	13,422.203	34,134.188	137,158.141	-691.529
202	      I10	13	98,237.672	11,290.836	37,087.234	149,898.922	1,970.326
203	      I11	13	107,001.336	11,685.856	34,600.453	135,455.453	-1,349.570
204	      I12	13	109,712.641	12,260.046	32,606.473	127,105.867	-1,144.330
205	      I13	13	133,543.312	13,396.140	60,481.418	237,610.000	-2,814.867
206	      I14	13	113,108.508	12,015.179	65,374.820	261,706.406	-2,460.145
207	      I15	13	129,023.945	13,146.013	58,746.645	236,308.531	-1,920.542
208	      I16	13	134,672.391	14,614.912	62,151.355	257,599.203	-2,280.585
209	      I17	13	98,788.078	10,938.293	74,886.250	324,691.031	-1,810.118
210	      I18	13	112,092.195	12,689.506	65,957.703	294,567.469	-1,615.130
211	      I19	13	120,242.047	13,951.162	59,168.789	273,200.656	-1,635.404
212	      I20	13	140,012.562	16,841.873	52,833.098	251,180.109	-1,414.147
213	      I21	13	136,875.312	16,900.979	49,449.230	247,450.734	-1,458.351
214	      I22	13	48,024.465	7,040.064	50,161.285	269,923.406	-906.560
215	      I23	13	82,855.391	6,915.720	2,671.184	3,516.169	5,104.725
216	      I24	13	97,172.070	7,649.999	2,799.348	4,099.940	8,036.752
217	      J1	13	42,240.840	5,503.339	56,204.332	360,312.406	-1,138.591
218	      J2	13	48,518.000	6,772.312	47,301.648	272,911.625	-757.216
219	      J3	13	167,875.281	28,644.180	43,862.148	227,934.172	-1,370.240
220	      J4	13	50,641.746	6,074.726	53,220.234	289,654.094	-1,295.318
221	      J5	13	48,393.852	6,481.260	46,196.836	238,035.969	-1,548.940
222	      J6	13	59,224.625	7,571.785	38,232.180	178,839.641	-172.420
223	      J7	13	47,537.801	5,293.057	54,784.434	259,758.391	-1,546.535
224	      J8	13	54,521.176	7,064.035	55,098.293	250,131.688	1,705.538
225	      J9	13	60,987.047	7,357.692	42,606.719	181,713.250	-858.746
226	      J10	13	51,210.082	6,071.587	47,081.246	200,386.188	-1,178.571
227	      J11	13	85,528.133	11,166.027	44,881.230	180,864.516	-2,731.051
228	      J12	13	65,424.559	7,928.729	40,433.090	161,249.188	-1,829.371
229	      J13	13	53,805.691	6,388.380	80,489.203	328,263.156	-961.453
230	      J14	13	47,506.762	5,669.299	66,517.812	266,629.625	-2,529.548
231	      J15	13	56,609.832	6,794.761	55,373.961	219,590.812	-3,066.196
232	      J16	13	75,074.422	5,465.336	2,998.565	3,628.425	4,385.916
233	      J17	13	70,732.883	5,169.737	2,628.329	3,060.285	3,098.040
234	      J18	13	90,108.812	6,034.860	3,597.138	3,412.186	2,445.374
235	      J19	13	74,047.398	5,755.866	2,778.974	3,110.955	4,943.541
236	      J20	13	78,561.734	5,950.812	2,665.287	3,350.212	4,293.498
237	      J21	13	76,611.898	5,772.752	2,501.812	2,950.083	5,650.298
238	      J22	13	47,429.934	7,016.888	48,832.816	264,710.844	-1,149.227
239	      J23	13	81,976.570	5,746.093	2,715.455	3,581.478	4,033.367
240	      J24	13	111,652.945	8,732.227	3,556.837	4,793.800	8,660.380
241	      K1	13	52,740.441	7,312.125	47,746.809	305,519.250	-1,230.872
242	      K2	13	55,132.434	7,940.307	46,399.711	271,448.031	-944.485
243	      K3	13	48,183.191	6,727.690	48,206.570	266,451.938	-1,158.848
244	      K4	13	171,294.078	20,390.568	32,953.160	165,935.344	-1,455.096
245	      K5	13	127,871.852	14,395.030	29,583.365	142,852.812	-561.242
246	      K6	13	136,583.297	14,486.139	43,769.422	203,690.703	-1,158.190
247	      K7	13	153,521.609	17,581.379	41,327.520	183,415.219	-850.633
248	      K8	13	72,621.422	7,929.220	45,636.066	204,077.094	-1,453.763
249	      K9	13	137,456.672	19,947.619	32,374.471	129,829.719	-959.904
250	      K10	13	120,330.312	12,664.968	37,071.070	152,869.594	-1,636.758
251	      K11	13	139,435.250	14,835.462	35,013.613	141,282.844	-1,442.582
252	      K12	13	153,822.516	16,488.807	34,070.699	133,812.500	-785.123
253	      K13	13	121,510.938	12,648.187	59,804.992	240,887.406	-2,757.242
254	      K14	13	87,487.375	9,148.243	75,096.148	320,462.906	-2,119.005
255	      K15	13	124,558.219	13,041.303	58,890.184	242,655.641	-2,391.953
256	      K16	13	114,720.438	13,546.119	59,051.996	249,722.781	-1,135.608
257	      K17	13	117,206.344	13,392.832	65,622.977	287,707.531	-1,736.395
258	      K18	13	111,531.578	13,297.336	66,307.820	303,138.406	-1,949.481
259	      K19	13	128,924.695	15,335.876	64,014.465	302,422.156	-571.267
260	      K20	13	145,612.125	18,379.400	53,677.711	262,631.531	-761.685
261	      K21	13	119,586.797	15,396.944	49,412.215	253,859.203	-1,492.711
262	      K22	13	79,904.656	5,958.557	2,643.653	4,120.172	5,362.405
263	      K23	13	87,429.500	6,517.967	2,923.810	3,846.351	5,344.768
264	      K24	13	107,617.383	8,337.381	3,415.477	4,733.311	8,160.312
265	      L1	13	50,562.797	6,411.151	53,832.754	351,714.219	-718.741
266	      L2	13	45,930.891	5,976.403	44,342.438	264,576.500	-1,985.427
267	      L3	13	50,211.211	7,188.934	40,421.461	222,505.344	-1,166.801
268	      L4	13	75,784.734	9,194.225	43,457.559	234,445.766	-991.932
269	      L5	13	82,209.117	9,856.304	46,898.324	243,525.703	-1,633.407
270	      L6	13	100,616.938	11,372.270	35,464.117	166,334.047	-859.576
271	      L7	13	72,116.773	8,838.733	43,561.016	204,846.109	-282.977
272	      L8	13	69,458.570	8,729.676	50,051.082	233,498.609	997.542
273	      L9	13	93,019.477	11,370.448	37,238.141	161,742.594	-847.892
274	      L10	13	77,091.750	9,222.020	42,064.121	180,869.766	-1,806.611
275	      L11	13	93,650.297	10,559.679	34,829.762	144,350.672	-1,694.993
276	      L12	13	96,985.289	11,049.437	35,461.094	143,652.500	-1,809.221
277	      L13	13	55,425.680	8,367.105	65,661.477	274,215.531	-1,451.700
278	      L14	13	41,274.434	5,651.968	65,046.508	269,962.344	-529.583
279	      L15	13	67,232.570	8,256.387	58,267.059	243,831.469	-1,772.307
280	      L16	13	66,489.320	4,904.637	2,785.938	2,887.206	4,271.792
281	      L17	13	80,155.984	5,381.012	3,103.732	2,878.110	2,066.269
282	      L18	13	77,297.164	6,669.700	2,660.880	3,677.998	9,115.448
283	      L19	13	70,599.094	4,685.515	2,674.565	2,366.954	2,641.176
284	      L20	13	87,105.281	6,870.760	2,730.527	4,242.783	7,919.334
285	      L21	13	75,924.625	5,529.568	2,517.650	2,718.101	3,693.880
286	      L22	13	75,550.344	5,018.666	2,674.931	2,938.346	2,259.140
287	      L23	13	82,183.375	5,905.903	2,611.837	3,404.749	3,908.459
288	      L24	13	100,166.766	7,235.783	3,179.419	4,271.808	7,139.384
289	      M1	13	51,677.305	6,922.154	51,946.859	348,802.031	-300.940
290	      M2	13	46,804.566	6,705.674	42,099.824	257,892.469	-1,029.956
291	      M3	13	49,745.953	6,889.403	40,987.320	232,801.734	-798.954
292	      M4	13	163,492.672	19,868.492	25,781.260	135,199.828	-771.770
293	      M5	13	172,292.703	20,399.355	30,320.072	151,973.062	-1,089.615
294	      M6	13	155,208.656	17,856.084	33,974.297	165,258.578	-1,332.453
295	      M7	13	176,671.516	20,060.131	33,721.719	157,017.422	-1,208.829
296	      M8	13	96,760.320	11,868.228	43,178.824	200,579.672	-868.921
297	      M9	13	166,170.141	18,365.279	29,837.936	129,156.523	-278.332
298	      M10	13	170,966.109	18,927.756	33,316.703	140,976.438	-841.946
299	      M11	13	151,347.797	16,711.863	34,204.691	143,221.141	-737.546
300	      M12	13	154,329.109	16,940.102	30,113.814	124,183.281	-899.658
301	      M13	13	135,661.141	14,802.188	58,114.023	246,645.312	-1,365.248
302	      M14	13	112,697.680	12,117.656	73,865.406	329,969.531	-970.384
303	      M15	13	142,061.656	15,672.314	58,341.480	253,062.828	-1,768.519
304	      M16	13	131,098.344	15,067.403	56,133.691	249,361.484	-1,177.976
305	      M17	13	144,370.609	17,058.492	58,109.492	266,712.719	-1,167.172
306	      M18	13	133,613.031	16,226.875	61,380.926	292,287.188	-73.537
307	      M19	13	118,681.625	16,616.996	57,099.930	283,194.344	-457.555
308	      M20	13	139,851.344	18,195.510	50,804.996	262,191.906	-446.999
309	      M21	13	135,526.922	18,352.699	45,861.465	247,548.422	-380.072
310	      M22	13	83,203.047	6,104.498	2,676.391	3,182.766	3,626.388
311	      M23	13	88,065.484	6,577.655	3,068.118	4,283.988	7,340.235
312	      M24	13	99,877.039	7,367.849	3,302.112	3,866.521	7,305.616
313	      N1	13	43,292.547	6,160.979	49,306.035	337,603.438	-160.302
314	      N2	13	43,025.559	5,605.061	42,714.070	271,250.188	-1,478.148
315	      N3	13	46,521.234	6,908.862	38,271.559	222,168.609	-559.506
316	      N4	13	94,035.914	12,121.673	52,193.238	297,406.531	50.579
317	      N5	13	82,355.625	10,167.980	58,275.000	320,436.906	-209.274
318	      N6	13	124,230.461	15,067.846	47,890.648	239,995.672	-967.112
319	      N7	13	115,561.164	14,367.566	61,867.828	304,846.969	-479.753
320	      N8	13	76,000.992	9,251.275	68,490.477	334,485.938	-133.140
321	      N9	13	111,700.344	14,429.222	56,516.891	259,112.625	-150.487
322	      N10	13	110,683.078	13,561.366	56,019.727	252,716.109	-265.819
323	      N11	13	131,299.031	15,533.061	48,046.832	209,004.953	105.192
324	      N12	13	127,370.680	14,958.194	49,016.156	211,613.375	-501.615
325	      N13	13	46,908.789	5,316.128	65,669.188	293,065.312	-747.033
326	      N14	13	79,261.320	15,458.217	56,101.227	240,209.625	1,050.211
327	      N15	13	42,624.738	5,636.363	52,235.773	232,593.812	-392.196
328	      N16	13	65,172.707	4,828.205	2,351.314	1,833.377	3,943.666
329	      N17	13	74,321.703	5,135.826	2,787.152	3,216.299	5,457.811
330	      N18	13	69,197.602	4,787.771	2,325.746	2,259.739	3,729.540
331	      N19	13	74,306.648	5,498.214	2,331.201	2,375.853	5,900.244
332	      N20	13	73,669.703	4,871.402	2,614.657	1,809.082	2,084.763
333	      N21	13	78,492.070	5,892.181	2,733.270	2,736.218	5,464.459
334	      N22	13	82,921.812	6,059.235	3,077.501	3,134.165	3,977.651
335	      N23	13	94,005.148	5,741.668	2,771.298	3,789.471	2,460.117
336	      N24	13	89,869.969	7,095.856	2,946.929	3,871.814	6,635.735
337	      O1	13	70,982.062	9,442.616	45,018.020	318,645.281	-1,071.386
338	      O2	13	66,805.898	8,143.354	41,451.000	271,534.750	-1,616.647
339	      O3	13	62,312.359	7,874.856	41,307.422	254,388.797	223.815
340	      O4	13	84,909.953	10,341.603	23,002.168	130,770.141	-1,778.401
341	      O5	13	92,158.133	11,801.197	28,575.809	154,909.531	-425.515
342	      O6	13	304,745.656	22,665.455	37,193.207	162,034.891	-85.055
343	      O7	13	94,989.891	11,862.976	31,018.443	152,973.344	-628.805
344	      O8	13	59,413.988	6,980.083	35,317.062	177,441.422	-1,096.525
345	      O9	13	84,400.617	10,439.962	26,385.479	122,291.500	-933.377
346	      O10	13	91,247.375	11,176.113	31,671.562	143,741.562	-1,052.201
347	      O11	13	83,047.891	10,331.915	31,257.061	141,443.891	-1,225.927
348	      O12	13	108,038.633	10,763.110	28,333.527	122,495.109	-660.973
349	      O13	13	139,900.812	15,552.979	54,036.824	245,422.438	299.199
350	      O14	13	108,796.070	12,096.488	75,679.031	363,564.625	-2.876
351	      O15	13	132,349.844	15,148.267	52,526.000	244,563.938	-262.997
352	      O16	13	126,987.000	15,767.735	51,135.617	244,350.906	-877.618
353	      O17	13	130,974.312	16,955.191	52,193.879	258,768.438	-1,108.517
354	      O18	13	245,688.062	21,292.391	60,719.863	303,325.406	-586.492
355	      O19	13	111,048.461	14,759.604	54,755.996	294,777.906	-865.716
356	      O20	13	137,675.984	17,913.820	49,035.633	272,200.812	-27.638
357	      O21	13	173,113.969	18,363.711	44,246.395	253,402.094	-622.328
358	      O22	13	87,696.664	6,262.297	2,918.901	3,092.980	4,906.577
359	      O23	13	86,735.305	6,047.835	3,236.865	4,032.293	3,002.468
360	      O24	13	88,674.766	5,710.032	2,755.859	2,927.967	3,023.104
361	      P1	13	54,628.461	7,115.819	45,916.863	336,153.969	-2,370.566
362	      P2	13	43,216.426	5,558.829	41,009.555	285,375.938	-1,542.722
363	      P3	13	48,770.273	6,376.860	37,230.906	239,443.719	-1,763.636
364	      P4	13	146,426.812	17,612.254	46,486.617	281,460.719	-349.674
365	      P5	13	92,694.727	12,104.237	51,444.254	305,963.312	-959.226
366	      P6	13	417,003.750	30,379.971	46,969.336	221,026.922	-428.826
367	      P7	13	149,116.891	18,035.699	48,125.641	255,425.188	-1,688.526
368	      P8	13	92,445.227	11,842.095	69,649.383	368,500.312	-1,513.509
369	      P9	13	118,135.734	14,823.211	52,787.195	264,974.594	-2,156.595
370	      P10	13	155,028.766	19,770.971	55,176.895	270,718.000	-1,747.322
371	      P11	13	156,760.906	18,844.211	46,234.746	219,965.641	-404.063
372	      P12	13	161,913.859	17,865.959	47,323.152	224,497.344	-2,157.327
373	      P13	13	52,457.918	6,412.636	61,254.012	296,849.938	-3,024.188
374	      P14	13	47,609.727	5,930.134	55,008.055	265,692.938	-2,891.265
375	      P15	13	41,677.562	5,626.766	45,405.469	219,480.828	-3,243.995
376	      P16	13	73,506.148	5,766.172	2,310.522	3,683.929	7,188.363
377	      P17	13	83,393.617	6,346.157	2,950.600	3,776.775	7,650.993
378	      P18	13	91,322.188	7,095.795	2,696.390	3,940.521	9,078.795
379	      P19	13	85,418.789	7,096.464	2,785.983	3,639.856	8,871.324
380	      P20	13	97,086.359	7,533.294	3,180.636	4,863.442	9,017.454
381	      P21	13	102,447.977	7,822.481	3,360.905	4,016.441	7,922.250
382	      P22	13	96,710.281	7,702.891	2,749.631	3,908.460	9,293.894
383	      P23	13	105,044.117	7,100.380	3,378.630	3,506.910	3,103.401
384	      P24	13	90,596.320	6,619.582	3,031.744	4,211.515	3,422.666
1	      A1	14	45,017.062	6,965.590	39,293.289	286,570.344	-2,996.047
2	      A2	14	41,176.758	5,480.817	39,231.848	266,619.219	-3,458.394
3	      A3	14	58,565.766	7,705.311	42,300.098	268,697.281	-2,271.395
4	      A4	14	110,251.430	13,868.310	22,452.545	132,465.078	-2,531.379
5	      A5	14	110,207.070	13,327.184	22,407.494	124,349.789	-2,550.600
6	      A6	14	90,151.961	10,841.988	28,669.859	157,062.281	-2,129.435
7	      A7	14	368,761.250	27,009.766	34,013.855	135,511.891	-774.223
8	      A8	14	76,870.422	9,071.922	30,065.297	154,323.312	-4,715.167
9	      A9	14	152,672.609	15,084.325	27,396.055	125,953.469	-3,217.635
10	      A10	14	128,595.156	16,015.273	26,960.410	126,340.414	-3,370.360
11	      A11	14	118,980.383	13,597.847	25,876.783	117,815.852	-4,596.562
12	      A12	14	125,651.203	13,213.508	25,376.809	115,195.797	-5,021.296
13	      A13	14	133,120.188	14,727.534	52,721.594	253,133.641	-4,660.980
14	      A14	14	94,001.375	10,890.013	51,418.816	248,056.703	-3,140.359
15	      A15	14	101,972.828	11,581.437	49,775.996	243,705.484	-3,052.343
16	      A16	14	119,092.391	15,257.008	49,155.281	243,245.594	-3,342.935
17	      A17	14	153,061.922	17,432.281	56,525.793	291,391.469	-3,164.439
18	      A18	14	97,643.203	12,717.560	50,691.805	272,485.438	-3,305.761
19	      A19	14	233,258.203	18,278.105	47,939.137	247,863.250	-1,771.113
20	      A20	14	99,595.250	13,695.832	43,122.949	246,978.453	-3,123.378
21	      A21	14	120,169.414	16,338.790	42,571.453	254,188.547	-1,976.070
22	      A22	14	83,097.930	4,611.976	2,692.651	2,740.950	-1,016.661
23	      A23	14	83,724.539	4,039.482	2,462.506	2,228.950	-2,681.079
24	      A24	14	83,720.297	4,082.916	2,250.211	2,184.522	-2,800.301
25	      B1	14	39,872.367	5,469.368	45,552.926	325,088.094	-930.177
26	      B2	14	39,361.398	5,027.111	42,331.391	273,232.375	-2,862.453
27	      B3	14	54,216.406	7,672.224	37,495.207	223,121.922	-811.135
28	      B4	14	127,751.461	15,606.062	26,389.287	148,742.109	-1,632.740
29	      B5	14	131,781.859	16,365.036	24,317.412	131,044.367	-1,600.969
30	      B6	14	149,586.406	17,381.578	24,380.809	123,635.016	-985.374
31	      B7	14	83,808.539	9,492.300	33,643.793	171,117.328	-1,022.073
32	      B8	14	103,726.133	12,233.176	31,966.289	155,983.625	-624.159
33	      B9	14	136,492.391	15,131.014	27,837.273	127,815.414	-1,259.212
34	      B10	14	124,256.031	13,985.819	31,125.371	141,383.672	-1,490.507
35	      B11	14	131,008.016	14,661.985	28,681.754	126,265.836	-591.118
36	      B12	14	134,921.266	14,922.435	27,392.660	119,021.375	-394.008
37	      B13	14	46,802.672	5,436.774	64,705.348	303,155.312	-472.109
38	      B14	14	72,303.984	8,380.979	54,429.180	247,921.141	-767.888
39	      B15	14	46,906.738	6,218.473	46,703.199	217,710.594	-564.591
40	      B16	14	64,565.215	4,765.992	2,270.221	2,239.938	4,890.387
41	      B17	14	77,439.195	4,674.131	2,444.564	2,433.075	2,343.888
42	      B18	14	67,759.062	4,547.099	2,566.330	1,935.401	1,904.942
43	      B19	14	67,233.992	4,205.848	2,331.351	2,709.023	1,630.558
44	      B20	14	67,778.672	3,872.926	2,130.544	2,454.209	1,786.024
45	      B21	14	72,081.570	4,656.854	2,092.266	2,211.820	370.599
46	      B22	14	34,107.750	3,640.611	40,521.223	247,751.812	-2,268.457
47	      B23	14	73,581.812	4,221.128	2,436.600	2,278.776	1,161.472
48	      B24	14	81,744.805	4,658.474	2,295.493	2,472.154	7.235
49	      C1	14	47,194.738	6,734.641	46,356.434	312,800.062	-341.985
50	      C2	14	49,540.070	7,135.582	42,138.320	260,015.047	-1,004.610
51	      C3	14	46,951.047	6,368.542	42,542.102	249,236.609	-593.330
52	      C4	14	121,925.703	14,171.230	24,828.064	134,499.109	-645.116
53	      C5	14	129,323.281	14,999.301	24,926.834	126,064.953	-978.884
54	      C6	14	73,427.859	7,862.678	33,979.023	173,848.953	-1,140.992
55	      C7	14	128,193.203	15,879.362	32,032.422	151,894.969	-968.644
56	      C8	14	78,857.023	8,714.735	32,760.299	154,630.844	-558.076
57	      C9	14	144,229.172	15,323.687	25,994.809	114,661.547	-292.167
58	      C10	14	140,004.047	15,326.514	28,979.596	124,958.109	-753.672
59	      C11	14	147,577.406	15,817.997	27,738.287	115,919.602	-814.203
60	      C12	14	145,303.734	15,432.059	26,458.031	110,191.008	-803.096
61	      C13	14	150,521.578	15,774.346	54,711.246	238,292.766	-623.791
62	      C14	14	146,866.125	15,675.887	57,552.355	253,680.188	-1,140.824
63	      C15	14	143,783.266	15,137.170	52,901.203	236,236.484	-574.251
64	      C16	14	138,463.141	16,121.424	53,610.906	244,398.953	-924.560
65	      C17	14	99,190.539	12,080.157	64,034.707	305,977.938	-490.872
66	      C18	14	122,108.430	14,490.203	53,050.199	260,011.562	-736.259
67	      C19	14	136,185.047	17,166.623	49,192.961	247,515.328	-954.775
68	      C20	14	130,445.094	19,178.420	45,509.270	237,460.578	-1,272.755
69	      C21	14	133,171.750	17,248.225	43,045.953	238,012.250	-214.985
70	      C22	14	39,747.676	3,932.348	46,568.266	269,214.531	-1,223.500
71	      C23	14	85,235.102	5,195.705	2,809.762	2,673.028	1,588.453
72	      C24	14	84,007.266	5,238.645	2,404.873	3,167.349	2,802.903
73	      D1	14	46,281.445	5,675.587	54,707.957	368,986.156	-1,066.099
74	      D2	14	45,961.531	6,197.844	44,203.355	271,647.312	-1,882.971
75	      D3	14	52,263.277	7,952.938	37,209.359	209,142.000	-517.442
76	      D4	14	114,906.523	13,403.459	30,403.400	165,794.797	-976.048
77	      D5	14	132,709.281	16,125.904	28,297.730	144,565.781	-832.940
78	      D6	14	157,859.703	17,457.871	28,201.721	134,246.125	-499.422
79	      D7	14	73,618.469	8,485.186	43,872.965	213,722.734	-813.787
80	      D8	14	90,307.633	10,078.669	40,596.492	189,092.000	-494.383
81	      D9	14	151,420.688	15,573.809	30,268.129	130,981.508	-106.517
82	      D10	14	129,946.859	14,178.119	38,115.316	165,886.609	-1,204.449
83	      D11	14	144,479.031	15,104.804	32,618.283	138,251.594	-1,432.764
84	      D12	14	169,849.078	16,822.855	32,732.045	135,186.688	-901.016
85	      D13	14	45,773.828	5,342.764	82,902.258	356,429.719	-389.898
86	      D14	14	49,271.812	6,603.289	59,988.246	253,942.703	-1,498.126
87	      D15	14	52,170.121	7,099.664	47,795.023	201,987.234	-1,204.831
88	      D16	14	66,663.453	4,881.901	2,534.243	2,435.742	4,753.561
89	      D17	14	76,314.633	4,899.790	2,974.080	2,633.586	2,449.575
90	      D18	14	71,038.844	5,074.741	2,900.671	2,291.886	3,374.207
91	      D19	14	67,481.391	4,360.941	2,292.718	2,399.588	2,304.309
92	      D20	14	67,732.773	4,148.314	2,560.675	1,996.171	2,112.136
93	      D21	14	80,056.148	5,095.293	2,546.994	2,167.798	1,182.211
94	      D22	14	37,358.762	4,502.497	44,224.195	253,403.375	-1,156.986
95	      D23	14	81,695.000	6,168.185	2,763.983	3,279.285	4,621.183
96	      D24	14	83,817.711	4,916.701	2,577.719	2,664.113	1,630.081
97	      E1	14	99,544.828	14,282.149	48,151.926	305,538.750	785.166
98	      E2	14	57,014.332	8,840.020	46,678.539	277,068.375	-192.866
99	      E3	14	52,765.039	7,366.889	44,511.895	249,944.766	-673.299
100	      E4	14	184,986.594	22,355.170	25,277.912	130,262.750	-259.739
101	      E5	14	180,965.656	20,772.967	27,148.578	132,711.609	-532.508
102	      E6	14	144,974.812	16,345.302	33,718.160	159,365.266	-590.891
103	      E7	14	149,907.188	17,385.936	31,011.891	139,408.891	-521.509
104	      E8	14	102,325.430	11,345.177	37,219.141	165,855.125	-875.860
105	      E9	14	187,043.188	20,591.566	30,500.859	127,109.906	-51.502
106	      E10	14	161,564.406	17,490.883	31,058.088	127,718.508	-1,350.942
107	      E11	14	179,252.688	18,914.447	31,212.936	125,488.195	-1,056.714
108	      E12	14	175,470.250	18,251.762	30,388.502	119,588.188	-1,537.169
109	      E13	14	142,631.094	14,471.238	57,437.258	234,728.969	-345.242
110	      E14	14	122,456.773	12,745.836	65,669.398	273,812.750	-1,974.271
111	      E15	14	146,851.234	15,886.814	56,867.840	236,212.828	-1,416.347
112	      E16	14	127,382.867	13,829.366	60,004.625	256,298.406	-1,209.974
113	      E17	14	79,343.539	9,271.723	73,155.695	335,286.500	-1,585.113
114	      E18	14	111,332.570	12,888.453	61,114.406	282,333.688	-1,233.110
115	      E19	14	131,063.852	15,434.952	53,483.758	253,507.328	-432.424
116	      E20	14	143,351.828	16,953.377	49,358.891	244,932.969	-1,405.104
117	      E21	14	142,873.125	17,589.549	45,494.766	236,556.469	-854.910
118	      E22	14	43,846.047	5,875.848	45,516.539	258,787.078	-1,268.913
119	      E23	14	91,812.398	7,358.053	3,067.100	3,769.363	7,532.815
120	      E24	14	95,975.367	6,613.123	2,887.593	4,119.577	5,329.235
121	      F1	14	55,321.836	7,725.976	56,528.465	363,820.594	-69.531
122	      F2	14	55,639.652	7,147.083	51,763.805	298,436.188	576.052
123	      F3	14	54,213.004	7,049.728	40,530.863	218,698.969	-498.457
124	      F4	14	80,036.000	9,092.850	44,507.840	238,327.234	-925.611
125	      F5	14	97,246.695	11,405.520	39,848.363	201,942.125	-1,137.483
126	      F6	14	171,248.578	17,923.771	38,070.988	177,388.594	-1,725.527
127	      F7	14	57,351.059	6,245.113	53,423.980	254,593.859	-1,315.284
128	      F8	14	68,541.750	7,487.939	47,544.152	216,743.203	-1,654.469
129	      F9	14	108,603.273	11,770.806	39,155.129	165,470.375	-288.549
130	      F10	14	101,319.438	10,232.082	47,092.082	201,520.203	-718.766
131	      F11	14	116,078.734	11,778.376	42,980.945	172,683.031	-1,978.505
132	      F12	14	102,196.172	10,344.636	37,322.559	153,238.734	-2,003.355
133	      F13	14	44,930.047	5,623.840	78,521.766	322,823.969	-1,268.631
134	      F14	14	49,085.977	5,926.745	64,291.578	259,880.812	-1,517.402
135	      F15	14	67,339.523	7,610.856	55,627.801	220,169.656	-718.992
136	      F16	14	64,180.727	4,516.957	2,342.469	2,544.499	3,411.624
137	      F17	14	68,317.180	4,378.340	2,770.970	3,024.996	1,255.680
138	      F18	14	74,256.508	4,910.099	2,565.786	2,610.517	1,638.260
139	      F19	14	101,342.383	7,461.214	4,224.012	4,149.097	3,613.115
140	      F20	14	81,790.531	6,378.994	1,706.721	3,070.082	7,194.469
141	      F21	14	77,753.906	5,243.124	2,487.407	2,237.531	2,155.475
142	      F22	14	50,582.137	7,538.173	50,529.418	273,644.062	-508.350
143	      F23	14	99,595.586	7,734.913	2,901.635	4,604.987	8,474.147
144	      F24	14	91,506.594	6,193.895	3,063.558	4,156.709	4,533.962
145	      G1	14	46,677.711	6,105.636	56,003.605	353,148.094	34.930
146	      G2	14	52,267.918	8,748.812	46,429.484	268,061.250	-174.742
147	      G3	14	50,855.723	7,256.579	53,023.777	284,684.812	-1,173.707
148	      G4	14	120,492.672	13,454.856	27,158.555	135,652.562	-350.959
149	      G5	14	112,239.344	12,477.662	29,810.250	142,082.531	-1,060.467
150	      G6	14	78,064.570	7,838.506	37,325.445	175,623.906	-1,687.227
151	      G7	14	116,293.336	12,909.062	39,538.598	172,568.859	-1,938.225
152	      G8	14	76,647.000	10,223.973	46,811.406	206,052.766	-1,377.750
153	      G9	14	136,970.891	14,253.062	30,505.479	121,593.719	246.978
154	      G10	14	129,694.891	13,524.119	35,161.082	141,005.016	-1,178.457
155	      G11	14	129,800.086	13,608.295	31,643.605	121,802.766	-1,390.378
156	      G12	14	134,547.844	13,566.525	28,013.973	105,211.508	-1,503.977
157	      G13	14	159,844.812	15,149.769	58,874.043	233,834.875	-2,235.553
158	      G14	14	142,757.922	13,994.536	65,462.562	263,022.344	-1,776.802
159	      G15	14	161,198.672	15,276.126	58,928.484	237,474.094	-1,705.673
160	      G16	14	156,343.281	15,884.957	61,240.602	253,077.219	-1,040.124
161	      G17	14	94,142.219	10,578.514	72,745.539	318,065.844	-653.208
162	      G18	14	131,015.789	13,957.595	67,151.359	302,686.094	-1,999.430
163	      G19	14	148,567.297	16,928.803	56,842.816	261,718.578	-847.422
164	      G20	14	167,125.250	19,131.619	54,292.562	261,182.172	-1,300.398
165	      G21	14	165,947.453	19,978.857	49,324.023	249,660.953	-504.167
166	      G22	14	53,887.160	7,784.273	54,264.367	292,314.062	-702.805
167	      G23	14	88,471.281	7,043.958	3,073.362	3,946.106	6,926.615
168	      G24	14	92,874.859	6,867.146	3,011.322	3,542.749	5,463.202
169	      H1	14	48,822.617	6,688.312	51,280.551	318,979.469	-1,412.776
170	      H2	14	45,001.277	6,047.699	45,166.254	260,003.531	-1,752.048
171	      H3	14	50,129.531	6,886.965	55,243.898	296,449.438	-689.322
172	      H4	14	98,128.406	11,157.233	33,496.941	173,440.391	-1,420.367
173	      H5	14	132,147.625	16,499.127	38,414.930	184,372.547	-2,589.980
174	      H6	14	170,116.016	17,719.807	35,942.957	162,857.406	-2,105.260
175	      H7	14	95,547.992	9,900.221	46,225.480	209,266.828	-1,772.722
176	      H8	14	99,790.539	10,354.888	43,528.848	189,510.141	-1,304.066
177	      H9	14	139,380.828	14,152.425	35,862.535	146,099.844	-1,565.799
178	      H10	14	147,911.453	15,941.693	39,237.742	158,051.125	-848.066
179	      H11	14	148,936.031	15,120.270	37,042.066	146,139.703	-1,316.703
180	      H12	14	146,499.766	14,270.750	33,459.629	129,386.516	-737.259
181	      H13	14	42,752.676	5,234.544	81,867.656	331,911.312	-1,999.948
182	      H14	14	47,360.125	6,261.588	63,020.137	251,509.469	-2,622.651
183	      H15	14	76,717.141	9,349.424	55,005.625	218,738.422	-2,300.715
184	      H16	14	66,577.203	4,298.200	2,156.536	2,539.327	2,317.090
185	      H17	14	89,907.883	5,582.296	3,270.821	3,448.989	1,190.165
186	      H18	14	73,870.953	4,652.684	3,119.393	2,855.149	2,505.900
187	      H19	14	82,663.578	5,688.470	3,143.229	3,576.175	2,656.197
188	      H20	14	74,019.016	4,720.146	2,429.649	2,436.418	795.885
189	      H21	14	76,938.789	5,071.343	2,589.391	2,406.167	1,781.648
190	      H22	14	42,534.598	6,450.788	48,896.723	263,133.031	-1,156.659
191	      H23	14	93,169.594	7,889.224	3,227.424	5,080.089	11,568.123
192	      H24	14	112,654.391	8,656.805	3,638.697	4,757.937	10,492.991
193	      I1	14	44,163.922	6,014.224	51,559.531	324,073.438	-1,911.224
194	      I2	14	46,952.875	6,576.025	45,776.559	264,724.500	-1,464.825
195	      I3	14	42,521.867	5,384.582	42,684.816	226,062.500	-1,409.488
196	      I4	14	114,778.461	13,093.484	31,333.775	158,017.203	-2,335.680
197	      I5	14	118,862.547	13,308.738	36,303.340	174,032.594	-1,895.846
198	      I6	14	71,335.875	7,543.096	37,357.758	175,364.469	-1,767.510
199	      I7	14	100,332.344	11,612.339	35,907.500	155,178.766	-1,086.485
200	      I8	14	65,194.738	7,348.821	44,952.059	197,894.250	-587.796
201	      I9	14	118,305.867	13,537.014	33,923.289	137,135.516	-67.508
202	      I10	14	99,508.016	11,353.229	37,056.531	149,937.859	2,153.762
203	      I11	14	107,379.227	11,930.670	34,720.598	135,739.125	-1,317.186
204	      I12	14	110,957.414	12,092.489	33,016.367	127,311.492	-1,139.612
205	      I13	14	139,632.516	13,805.495	60,606.637	237,299.844	-2,477.081
206	      I14	14	117,159.844	12,228.829	65,342.891	262,085.109	-2,244.040
207	      I15	14	135,335.750	13,366.669	58,880.531	236,067.781	-2,244.595
208	      I16	14	136,568.234	14,653.393	62,346.617	257,512.281	-2,566.996
209	      I17	14	98,867.758	10,789.917	74,840.523	325,126.125	-1,554.344
210	      I18	14	111,938.875	12,389.016	65,961.719	294,828.219	-1,515.455
211	      I19	14	119,854.906	14,236.473	59,481.969	273,096.844	-1,940.696
212	      I20	14	140,974.703	16,892.893	52,571.387	251,179.484	-1,472.276
213	      I21	14	137,265.844	17,047.980	49,123.355	247,386.281	-1,474.201
214	      I22	14	48,482.203	6,844.658	50,145.605	269,520.156	-898.319
215	      I23	14	82,936.273	6,268.232	2,657.655	3,518.958	5,477.619
216	      I24	14	97,138.156	7,800.842	3,072.304	4,477.447	7,724.383
217	      J1	14	43,687.527	5,495.833	56,107.062	360,779.719	-695.517
218	      J2	14	48,145.980	6,962.989	47,257.820	272,843.938	-449.772
219	      J3	14	166,370.547	28,799.730	44,030.727	228,173.953	-1,679.309
220	      J4	14	50,973.652	6,156.940	53,546.348	289,812.625	-1,782.398
221	      J5	14	49,443.703	6,527.633	46,377.176	237,709.281	-1,094.393
222	      J6	14	61,139.512	7,813.178	38,282.660	178,631.594	-133.097
223	      J7	14	48,250.773	5,334.637	54,690.887	259,987.969	-1,297.953
224	      J8	14	55,141.418	6,934.121	54,854.172	249,798.703	1,138.420
225	      J9	14	60,524.387	7,350.782	42,668.004	181,437.844	-798.890
226	      J10	14	50,467.086	6,069.590	47,126.832	200,281.531	-1,260.619
227	      J11	14	85,325.203	10,943.687	44,610.277	180,863.859	-2,467.365
228	      J12	14	65,420.863	7,713.891	40,676.988	161,248.234	-1,328.773
229	      J13	14	53,272.027	6,608.726	80,570.984	328,288.438	-863.370
230	      J14	14	46,687.523	5,905.499	66,607.859	266,698.375	-2,582.935
231	      J15	14	56,605.551	6,408.226	55,593.879	219,859.906	-2,825.427
232	      J16	14	75,843.523	5,841.150	3,053.135	3,708.544	4,542.781
233	      J17	14	70,963.141	4,946.874	2,768.020	2,827.656	3,271.067
234	      J18	14	91,157.758	6,304.268	3,572.756	3,470.312	2,293.651
235	      J19	14	74,576.273	5,754.414	2,565.605	3,268.342	5,148.479
236	      J20	14	78,422.086	5,839.511	2,804.867	3,513.667	5,174.917
237	      J21	14	77,486.539	5,836.179	2,727.880	2,999.050	6,060.129
238	      J22	14	47,343.668	6,936.168	48,879.387	264,350.094	-1,273.072
239	      J23	14	82,942.820	6,041.947	2,951.498	3,615.577	4,189.859
240	      J24	14	113,020.922	8,153.975	3,762.670	4,988.143	8,432.671
241	      K1	14	53,039.871	7,427.986	47,707.750	305,401.188	-1,234.516
242	      K2	14	54,153.305	7,987.730	46,580.828	271,494.500	-634.397
243	      K3	14	47,882.109	6,703.266	48,417.898	266,508.281	-1,346.156
244	      K4	14	180,561.531	21,141.582	33,228.570	165,892.734	-1,124.763
245	      K5	14	132,714.188	14,996.621	29,443.180	142,602.625	-187.724
246	      K6	14	142,027.641	14,937.941	43,830.586	202,904.031	-962.822
247	      K7	14	154,824.016	17,916.963	41,292.621	183,025.859	-516.693
248	      K8	14	71,752.648	7,985.649	45,796.367	203,862.344	-1,145.413
249	      K9	14	138,551.406	20,600.205	32,097.201	129,270.945	-603.983
250	      K10	14	121,597.102	13,182.006	36,901.789	152,932.484	-1,135.728
251	      K11	14	140,289.750	14,883.989	35,235.645	141,134.844	-1,391.356
252	      K12	14	156,031.891	16,104.734	34,226.762	133,508.500	-330.843
253	      K13	14	128,569.250	13,076.614	59,781.512	241,082.328	-2,535.313
254	      K14	14	88,268.008	9,275.801	75,398.641	320,359.781	-1,241.810
255	      K15	14	131,354.141	13,575.176	58,926.539	242,141.422	-2,204.209
256	      K16	14	115,658.141	13,374.854	59,275.883	249,890.406	-1,119.833
257	      K17	14	117,736.344	13,933.189	65,731.125	287,567.062	-1,058.517
258	      K18	14	111,612.969	13,412.480	66,657.023	302,477.656	-1,893.159
259	      K19	14	130,165.016	15,272.295	64,166.898	302,059.031	-462.434
260	      K20	14	146,159.625	18,166.965	53,852.469	262,418.781	-334.523
261	      K21	14	121,082.641	15,413.732	49,422.316	253,756.266	-1,445.920
262	      K22	14	80,414.047	6,146.909	2,758.965	4,047.292	6,100.580
263	      K23	14	87,667.492	6,791.707	2,950.592	3,753.106	6,051.362
264	      K24	14	107,452.602	8,328.110	3,582.755	4,666.901	8,011.549
265	      L1	14	49,539.898	6,336.356	53,975.059	351,532.281	-396.332
266	      L2	14	46,179.012	6,183.798	44,402.523	264,796.219	-1,722.854
267	      L3	14	50,665.664	6,882.415	40,402.605	222,677.938	-1,652.453
268	      L4	14	78,518.773	10,131.677	43,246.809	234,326.109	-812.662
269	      L5	14	84,565.016	9,366.317	47,053.969	243,520.922	-1,367.676
270	      L6	14	104,733.742	11,973.837	35,261.051	166,184.938	-1,041.512
271	      L7	14	72,023.648	8,790.740	43,311.312	205,111.203	-506.466
272	      L8	14	71,051.086	8,813.193	49,915.234	233,425.672	775.876
273	      L9	14	94,415.492	11,000.816	37,248.309	161,714.844	-1,223.585
274	      L10	14	77,487.758	9,297.336	41,933.215	180,418.719	-1,891.466
275	      L11	14	94,117.414	10,939.876	34,855.633	144,250.078	-1,612.849
276	      L12	14	97,443.984	10,863.492	35,315.336	143,509.219	-1,883.299
277	      L13	14	55,404.359	8,498.255	65,653.305	274,860.438	-1,609.284
278	      L14	14	41,648.336	5,624.763	65,331.609	269,778.000	-692.427
279	      L15	14	66,836.297	8,233.339	58,127.180	243,464.906	-1,676.856
280	      L16	14	67,278.594	5,099.338	2,716.819	2,748.207	4,328.445
281	      L17	14	79,586.641	5,641.223	2,930.393	2,756.897	1,931.768
282	      L18	14	76,791.852	6,489.288	2,731.789	3,575.748	8,771.237
283	      L19	14	70,147.422	4,474.626	2,524.230	2,230.609	2,948.342
284	      L20	14	86,104.039	6,852.091	2,695.521	4,014.274	8,560.055
285	      L21	14	77,190.000	5,616.621	2,462.780	2,608.658	4,232.709
286	      L22	14	74,999.461	5,054.392	2,556.920	2,861.906	2,473.395
287	      L23	14	81,959.188	6,199.566	2,536.180	3,293.152	3,874.861
288	      L24	14	101,287.852	7,224.957	3,153.690	4,495.241	6,920.354
289	      M1	14	51,808.391	6,912.190	51,952.379	349,028.812	-162.223
290	      M2	14	46,743.184	6,695.823	42,062.516	257,781.266	-1,233.528
291	      M3	14	50,625.191	6,501.752	40,834.418	232,411.188	-926.291
292	      M4	14	170,423.750	20,498.398	25,389.588	134,805.359	-924.575
293	      M5	14	177,922.219	21,349.039	30,133.840	152,063.562	-1,430.960
294	      M6	14	160,677.047	18,188.232	33,770.008	164,899.609	-1,139.296
295	      M7	14	175,424.844	20,309.389	33,848.426	156,398.281	-1,065.206
296	      M8	14	98,540.875	11,683.779	43,302.645	200,149.969	-413.236
297	      M9	14	167,968.203	18,181.932	30,069.371	129,184.781	3.086
298	      M10	14	171,926.812	18,970.121	33,000.305	140,791.500	-671.426
299	      M11	14	152,113.938	16,662.463	33,908.793	143,122.281	-374.398
300	      M12	14	155,851.750	16,658.666	29,876.311	124,142.969	-1,213.880
301	      M13	14	140,319.109	15,328.821	57,927.609	246,006.547	-1,607.628
302	      M14	14	111,754.773	11,793.204	73,411.555	329,278.594	-893.529
303	      M15	14	148,485.109	16,254.940	58,243.715	252,772.984	-1,472.113
304	      M16	14	130,943.531	14,969.718	55,824.582	249,050.344	-978.509
305	      M17	14	144,917.266	17,032.527	58,413.926	266,377.250	-1,255.148
306	      M18	14	133,277.797	16,340.950	61,210.625	292,670.781	-47.726
307	      M19	14	119,249.703	16,473.920	57,007.250	282,842.844	-992.823
308	      M20	14	140,501.297	17,999.482	50,891.598	262,094.578	-542.836
309	      M21	14	134,650.703	18,198.561	45,899.816	247,254.469	-569.426
310	      M22	14	82,062.883	5,986.714	2,753.109	3,087.040	4,234.962
311	      M23	14	88,162.062	6,636.061	3,023.019	3,911.945	7,172.899
312	      M24	14	99,985.133	7,176.764	3,006.651	3,703.495	6,916.733
313	      N1	14	43,641.629	5,879.939	49,115.250	338,241.188	-792.492
314	      N2	14	43,394.059	5,529.030	43,178.746	271,896.344	-1,522.572
315	      N3	14	46,421.758	6,636.926	38,466.668	222,010.828	-331.854
316	      N4	14	98,019.391	12,697.282	52,263.820	297,105.938	-363.481
317	      N5	14	87,279.031	10,410.124	58,518.613	320,915.312	-529.122
318	      N6	14	131,996.156	15,797.915	47,748.277	240,277.672	-1,216.010
319	      N7	14	115,699.422	14,683.029	61,860.098	304,916.125	-458.290
320	      N8	14	75,192.969	9,643.449	68,598.625	334,442.500	-475.539
321	      N9	14	112,275.500	14,644.555	56,157.461	258,752.234	-220.373
322	      N10	14	110,431.992	13,314.145	56,003.676	252,917.312	-216.487
323	      N11	14	131,128.125	15,686.120	48,172.020	208,806.766	238.263
324	      N12	14	129,423.711	15,431.453	48,849.320	211,139.531	-915.050
325	      N13	14	47,373.707	5,495.936	65,650.359	293,138.031	-1,327.409
326	      N14	14	79,428.539	15,408.375	56,227.426	240,203.328	746.681
327	      N15	14	43,256.012	5,519.572	52,025.172	232,467.344	-874.001
328	      N16	14	64,376.695	4,855.747	2,206.866	1,612.453	3,718.405
329	      N17	14	73,286.938	5,462.545	2,499.869	2,551.107	5,270.923
330	      N18	14	69,055.922	4,503.303	2,343.327	1,858.914	3,309.778
331	      N19	14	73,929.227	5,428.663	2,436.778	2,315.421	4,979.140
332	      N20	14	73,671.586	4,925.342	2,334.078	1,965.883	1,793.562
333	      N21	14	79,334.062	5,867.472	2,731.708	2,680.112	5,469.364
334	      N22	14	82,887.000	5,681.655	3,088.021	3,167.745	4,183.924
335	      N23	14	94,525.977	5,988.156	2,744.694	3,792.661	2,622.537
336	      N24	14	91,055.938	7,576.037	3,027.171	4,059.672	6,583.312
337	      O1	14	70,382.523	9,208.035	45,155.625	318,418.625	-1,122.986
338	      O2	14	66,844.508	8,372.924	41,205.508	271,204.000	-1,849.186
339	      O3	14	60,791.680	7,819.975	41,193.844	254,093.656	-95.930
340	      O4	14	90,818.203	11,112.910	23,241.545	130,514.742	-1,656.888
341	      O5	14	98,126.312	11,934.794	28,642.238	154,702.859	-315.255
342	      O6	14	304,613.719	22,021.629	37,364.805	161,908.719	-458.352
343	      O7	14	95,252.742	12,072.323	30,797.629	152,828.688	-551.410
344	      O8	14	59,311.000	7,135.326	35,810.938	177,212.797	-1,033.813
345	      O9	14	84,854.500	10,625.669	26,316.066	122,447.750	-1,484.507
[truncated: 6,380,116 more chars]
