# Supplementary material for: PTGS is dispensable for the initiation of epigenetic silencing of an active transposon in Arabidopsis
Source: EMBO Rep. 2024 Nov 7;25(12):28. doi: 10.1038/s44319-024-00304-5 (PMC11624286; doi:10.1038/s44319-024-00304-5)
Supplement: Supplementary file 7 — Source data Fig. 6 [file 44319_2024_304_MOESM7_ESM.zip › Figure 6/6B/Raw qPCR data 6B/qPCR_MM_EL_pol4.xlsx]

## Sheet: pol4 lines
Plate plan			Expression levels for pol4-EVD lines, all generations
	COL1	COL2	COL3	COL4	COL5	COL6	COL7	COL8	COL9	COL10	COL11	COL12	COL13	COL14	COL15	COL16	COL17	COL18	COL19	COL20	COL21	COL22	COL23	COL24
A	Col-0.1	Col-0.1	Col-0.1	Col-0.1	Col-0.1	Col-0.1	Col-0.1	Col-0.1	Col-0.1	Col-0.1	Col-0.1	Col-0.1	Col-0.3	Col-0.3	Col-0.3	Col-0.3	Col-0.3	Col-0.3	Col-0.3	Col-0.3	Col-0.3
B	Col-0.2	Col-0.2	Col-0.2	Col-0.2	Col-0.2	Col-0.2	Col-0.2	Col-0.2	Col-0.2	Col-0.2	Col-0.2	Col-0.2	Col-0.3	Col-0.3	Col-0.3							water
C	pol4.1	pol4.1	pol4.1	pol4.1	pol4.1	pol4.1	pol4.1	pol4.1	pol4.1	pol4.1	pol4.1	pol4.1	pol4.3	pol4.3	pol4.3	pol4.3	pol4.3	pol4.3	pol4.3	pol4.3	pol4.3	water
D	pol4.2	pol4.2	pol4.2	pol4.2	pol4.2	pol4.2	pol4.2	pol4.2	pol4.2	pol4.2	pol4.2	pol4.2	pol4.3	pol4.3	pol4.3							water
E	p4.F2.1	p4.F2.1	p4.F2.1	p4.F2.1	p4.F2.1	p4.F2.1	p4.F2.1	p4.F2.1	p4.F2.1	p4.F2.1	p4.F2.1	p4.F2.1	p4F6.1	p4F6.1	p4F6.1	p4F6.1	p4F6.1	p4F6.1	p4F6.1	p4F6.1	p4F6.1	water
F	p4.F4.1	p4.F4.1	p4.F4.1	p4.F4.1	p4.F4.1	p4.F4.1	p4.F4.1	p4.F4.1	p4.F4.1	p4.F4.1	p4.F4.1	p4.F4.1	p4F6.1	p4F6.1	p4F6.1							water
G	p4.F2.2	p4.F2.2	p4.F2.2	p4.F2.2	p4.F2.2	p4.F2.2	p4.F2.2	p4.F2.2	p4.F2.2	p4.F2.2	p4.F2.2	p4.F2.2	p4F6.2	p4F6.2	p4F6.2	p4F6.2	p4F6.2	p4F6.2	p4F6.2	p4F6.2	p4F6.2	water
H	p4.F4.2	p4.F4.2	p4.F4.2	p4.F4.2	p4.F4.2	p4.F4.2	p4.F4.2	p4.F4.2	p4.F4.2	p4.F4.2	p4.F4.2	p4.F4.2	p4F6.2	p4F6.2	p4F6.2							water
I	p4.F2.3	p4.F2.3	p4.F2.3	p4.F2.3	p4.F2.3	p4.F2.3	p4.F2.3	p4.F2.3	p4.F2.3	p4.F2.3	p4.F2.3	p4.F2.3	p4F6.3	p4F6.3	p4F6.3	p4F6.3	p4F6.3	p4F6.3	p4F6.3	p4F6.3	p4F6.3	water
J	p4.F4.3	p4.F4.3	p4.F4.3	p4.F4.3	p4.F4.3	p4.F4.3	p4.F4.3	p4.F4.3	p4.F4.3	p4.F4.3	p4.F4.3	p4.F4.3	p4F6.3	p4F6.3	p4F6.3							water
K	p4.F2.1-	p4.F2.1-	p4.F2.1-	p4.F2.1-	p4.F2.1-	p4.F2.1-	p4.F2.1-	p4.F2.1-	p4.F2.1-	p4.F2.1-	p4.F2.1-	p4.F2.1-	p4F6.1-	p4F6.1-	p4F6.1-	p4F6.1-	p4F6.1-	p4F6.1-	p4F6.1-	p4F6.1-	p4F6.1-
L	p4.F4.1-	p4.F4.1-	p4.F4.1-	p4.F4.1-	p4.F4.1-	p4.F4.1-	p4.F4.1-	p4.F4.1-	p4.F4.1-	p4.F4.1-	p4.F4.1-	p4.F4.1-	p4F6.1-	p4F6.1-	p4F6.1-
M	p4.F2.2-	p4.F2.2-	p4.F2.2-	p4.F2.2-	p4.F2.2-	p4.F2.2-	p4.F2.2-	p4.F2.2-	p4.F2.2-	p4.F2.2-	p4.F2.2-	p4.F2.2-	p4F6.2-	p4F6.2-	p4F6.2-	p4F6.2-	p4F6.2-	p4F6.2-	p4F6.2-	p4F6.2-	p4F6.2-
N	p4.F4.2-	p4.F4.2-	p4.F4.2-	p4.F4.2-	p4.F4.2-	p4.F4.2-	p4.F4.2-	p4.F4.2-	p4.F4.2-	p4.F4.2-	p4.F4.2-	p4.F4.2-	p4F6.2-	p4F6.2-	p4F6.2-
O	p4.F2.3-	p4.F2.3-	p4.F2.3-	p4.F2.3-	p4.F2.3-	p4.F2.3-	p4.F2.3-	p4.F2.3-	p4.F2.3-	p4.F2.3-	p4.F2.3-	p4.F2.3-	p4F6.3- 1	p4F6.3- 1	p4F6.3- 1	p4F6.3- 1	p4F6.3- 1	p4F6.3- 1	p4F6.3- 1	p4F6.3- 1	p4F6.3- 1
P	p4.F4.3-	p4.F4.3-	p4.F4.3-	p4.F4.3-	p4.F4.3-	p4.F4.3-	p4.F4.3-	p4.F4.3-	p4.F4.3-	p4.F4.3-	p4.F4.3-	p4.F4.3-	p4F6.3- 1	p4F6.3- 1	p4F6.3- 1
	ACT2-RT			ACT2			EVD-shGAG			EVD-flGAG-POL			ACT2-RT			EVD-shGAG			EVD-flGAG-POL
													ACT2
Master mix preparation
Primer Mix									cDNA Master Mix								Targets	(Primer pairs)			Samples
																					Col-0.2 1	Col-0.1
1. Preparation of 50µM primers pair stock									Make a Master Mix per cDNA sample								ACT2-RT					Col-0.2
																	ACT2				pol4.2	pol4.1
10 µL forward primer + 10 µL reverse primer				Concentration of stock:		50	µM		For 1 well:			For	3.5	reactions:			EVD-shGAG					pol4.2
This 20 µL stock will be used for the primer mix									Fast Kapa 2X	5	µL	Fast Kapa 2X	17.5	µL			EVD-flGAG-POL				p4F6.1	p4.F2.2
									DNA (~0.1ng)	1	µL	DNA (~0.1ng)	3.5	µL								p4.F4.1
!!!	Keep the leftovers in the -20C freezer, it can be used for further qPCRs								Water	2	µL	Water	7	µL							p4F6.2	p4.F2.3
																						p4.F4.2
2. Preparation of the primer mix to load on the plate									Primer mix	2	µL										p4F6.3	p4.F2.1-
																						p4.F4.3
Numbers of reaction:		70																			p4F6.1-	p4.F2.2-
Total volume to prepare:		154	µL	Concentration of the mix:		1.25	µM															p4.F4.1-
																					p4F6.2-	p4.F2.3-
50µM primer mix		3.85	µL																			p4.F4.2-
Water		150.15	µL																		p4F6.3- 1
																						p4.F4.3-
	2 µL of the primer mix in each well
