# Supplementary material for: PTGS is dispensable for the initiation of epigenetic silencing of an active transposon in Arabidopsis
Source: EMBO Rep. 2024 Nov 7;25(12):28. doi: 10.1038/s44319-024-00304-5 (PMC11624286; doi:10.1038/s44319-024-00304-5)
Supplement: Supplementary file 7 — Source data Fig. 6 [file 44319_2024_304_MOESM7_ESM.zip › Figure 6/6B/Raw qPCR data 6B/pol5_allGen_EVD_explvl_200721.xlsx]

## Sheet: Sample Setup
Block Type	384-Well Block
Calibration Background is expired	No
Calibration Background performed on	06-16-2021
Calibration Pure Dye ABY is expired	No
Calibration Pure Dye ABY performed on	06-16-2021
Calibration Pure Dye CY5 is expired	No
Calibration Pure Dye CY5 performed on	06-16-2021
Calibration Pure Dye FAM is expired	No
Calibration Pure Dye FAM performed on	06-16-2021
Calibration Pure Dye JUN is expired	No
Calibration Pure Dye JUN performed on	06-16-2021
Calibration Pure Dye MUSTANG PURPLE is expired	No
Calibration Pure Dye MUSTANG PURPLE performed on	06-16-2021
Calibration Pure Dye NED is expired	No
Calibration Pure Dye NED performed on	06-16-2021
Calibration Pure Dye ROX is expired	No
Calibration Pure Dye ROX performed on	06-16-2021
Calibration Pure Dye SYBR is expired	No
Calibration Pure Dye SYBR performed on	06-16-2021
Calibration Pure Dye TAMRA is expired	No
Calibration Pure Dye TAMRA performed on	06-16-2021
Calibration Pure Dye VIC is expired	No
Calibration Pure Dye VIC performed on	06-16-2021
Calibration ROI is expired	No
Calibration ROI performed on	06-16-2021
Calibration Uniformity is expired	No
Calibration Uniformity performed on	06-16-2021
Chemistry	SYBR_GREEN
Date Created	2022-11-16 10:12:45 AM CET
Experiment File Name	R:\Marieke_AMO\pol5_allGen_EVD_explvl_200721.eds
Experiment Name	pol5_allGen_EVD_explvl_200721
Experiment Run End Time	2021-07-20 20:20:48 PM CEST
Experiment Type	Comparative Cт (ΔΔCт)
Instrument Name	272531281
Instrument Serial Number	272531281
Instrument Type	QuantStudio™ 5 System
Passive Reference	ROX
Post-read Stage/Step
Pre-read Stage/Step
Quantification Cycle Method	Ct
Signal Smoothing On	true
Stage where Melt Analysis is performed	Stage3
Stage/ Cycle where Ct Analysis is performed	Stage2, Step2
Well	Well Position	Sample Name	Sample Color	Biogroup Name	Biogroup Color	Target Name	Target Color	Task	Reporter	Quencher	Quantity	Comments
1	A1	Col-0.1	RGB(176,23,31)			ACT-RT	RGB(255,255,128)	UNKNOWN	SYBR	None
2	A2	Col-0.1	RGB(176,23,31)			ACT-RT	RGB(255,255,128)	UNKNOWN	SYBR	None
3	A3	Col-0.1	RGB(176,23,31)			ACT-RT	RGB(255,255,128)	UNKNOWN	SYBR	None
4	A4	Col-0.1	RGB(176,23,31)			ACT2	RGB(255,255,0)	UNKNOWN	SYBR	None
5	A5	Col-0.1	RGB(176,23,31)			ACT2	RGB(255,255,0)	UNKNOWN	SYBR	None
6	A6	Col-0.1	RGB(176,23,31)			ACT2	RGB(255,255,0)	UNKNOWN	SYBR	None
7	A7	Col-0.1	RGB(176,23,31)			EVD-SPL	RGB(0,139,69)	UNKNOWN	SYBR	None
8	A8	Col-0.1	RGB(176,23,31)			EVD-SPL	RGB(0,139,69)	UNKNOWN	SYBR	None
9	A9	Col-0.1	RGB(176,23,31)			EVD-SPL	RGB(0,139,69)	UNKNOWN	SYBR	None
10	A10	Col-0.1	RGB(176,23,31)			EVD-UNSPL	RGB(0,0,255)	UNKNOWN	SYBR	None
11	A11	Col-0.1	RGB(176,23,31)			EVD-UNSPL	RGB(0,0,255)	UNKNOWN	SYBR	None
12	A12	Col-0.1	RGB(176,23,31)			EVD-UNSPL	RGB(0,0,255)	UNKNOWN	SYBR	None
13	A13	Col-0.3	RGB(0,139,69)			ACT2	RGB(255,255,0)	UNKNOWN	SYBR	None
14	A14	Col-0.3	RGB(0,139,69)			ACT2	RGB(255,255,0)	UNKNOWN	SYBR	None
15	A15	Col-0.3	RGB(0,139,69)			ACT2	RGB(255,255,0)	UNKNOWN	SYBR	None
16	A16	Col-0.3	RGB(0,139,69)			EVD-SPL	RGB(0,139,69)	UNKNOWN	SYBR	None
17	A17	Col-0.3	RGB(0,139,69)			EVD-SPL	RGB(0,139,69)	UNKNOWN	SYBR	None
18	A18	Col-0.3	RGB(0,139,69)			EVD-SPL	RGB(0,139,69)	UNKNOWN	SYBR	None
19	A19	Col-0.3	RGB(0,139,69)			EVD-UNSPL	RGB(0,0,255)	UNKNOWN	SYBR	None
20	A20	Col-0.3	RGB(0,139,69)			EVD-UNSPL	RGB(0,0,255)	UNKNOWN	SYBR	None
21	A21	Col-0.3	RGB(0,139,69)			EVD-UNSPL	RGB(0,0,255)	UNKNOWN	SYBR	None
22	A22
23	A23
24	A24
25	B1	Col-0.2	RGB(0,0,255)			ACT-RT	RGB(255,255,128)	UNKNOWN	SYBR	None
26	B2	Col-0.2	RGB(0,0,255)			ACT-RT	RGB(255,255,128)	UNKNOWN	SYBR	None
27	B3	Col-0.2	RGB(0,0,255)			ACT-RT	RGB(255,255,128)	UNKNOWN	SYBR	None
28	B4	Col-0.2	RGB(0,0,255)			ACT2	RGB(255,255,0)	UNKNOWN	SYBR	None
29	B5	Col-0.2	RGB(0,0,255)			ACT2	RGB(255,255,0)	UNKNOWN	SYBR	None
30	B6	Col-0.2	RGB(0,0,255)			ACT2	RGB(255,255,0)	UNKNOWN	SYBR	None
31	B7	Col-0.2	RGB(0,0,255)			EVD-SPL	RGB(0,139,69)	UNKNOWN	SYBR	None
32	B8	Col-0.2	RGB(0,0,255)			EVD-SPL	RGB(0,139,69)	UNKNOWN	SYBR	None
33	B9	Col-0.2	RGB(0,0,255)			EVD-SPL	RGB(0,139,69)	UNKNOWN	SYBR	None
34	B10	Col-0.2	RGB(0,0,255)			EVD-UNSPL	RGB(0,0,255)	UNKNOWN	SYBR	None
35	B11	Col-0.2	RGB(0,0,255)			EVD-UNSPL	RGB(0,0,255)	UNKNOWN	SYBR	None
36	B12	Col-0.2	RGB(0,0,255)			EVD-UNSPL	RGB(0,0,255)	UNKNOWN	SYBR	None
37	B13	Col-0.3	RGB(0,139,69)			ACT-RT	RGB(255,255,128)	UNKNOWN	SYBR	None
38	B14	Col-0.3	RGB(0,139,69)			ACT-RT	RGB(255,255,128)	UNKNOWN	SYBR	None
39	B15	Col-0.3	RGB(0,139,69)			ACT-RT	RGB(255,255,128)	UNKNOWN	SYBR	None
40	B16
41	B17
42	B18
43	B19
44	B20
45	B21
46	B22
47	B23
48	B24
49	C1	pol5.1	RGB(255,127,0)			ACT-RT	RGB(255,255,128)	UNKNOWN	SYBR	None
50	C2	pol5.1	RGB(255,127,0)			ACT-RT	RGB(255,255,128)	UNKNOWN	SYBR	None
51	C3	pol5.1	RGB(255,127,0)			ACT-RT	RGB(255,255,128)	UNKNOWN	SYBR	None
52	C4	pol5.1	RGB(255,127,0)			ACT2	RGB(255,255,0)	UNKNOWN	SYBR	None
53	C5	pol5.1	RGB(255,127,0)			ACT2	RGB(255,255,0)	UNKNOWN	SYBR	None
54	C6	pol5.1	RGB(255,127,0)			ACT2	RGB(255,255,0)	UNKNOWN	SYBR	None
55	C7	pol5.1	RGB(255,127,0)			EVD-SPL	RGB(0,139,69)	UNKNOWN	SYBR	None
56	C8	pol5.1	RGB(255,127,0)			EVD-SPL	RGB(0,139,69)	UNKNOWN	SYBR	None
57	C9	pol5.1	RGB(255,127,0)			EVD-SPL	RGB(0,139,69)	UNKNOWN	SYBR	None
58	C10	pol5.1	RGB(255,127,0)			EVD-UNSPL	RGB(0,0,255)	UNKNOWN	SYBR	None
59	C11	pol5.1	RGB(255,127,0)			EVD-UNSPL	RGB(0,0,255)	UNKNOWN	SYBR	None
60	C12	pol5.1	RGB(255,127,0)			EVD-UNSPL	RGB(0,0,255)	UNKNOWN	SYBR	None
61	C13	pol5.3	RGB(238,121,66)			ACT2	RGB(255,255,0)	UNKNOWN	SYBR	None
62	C14	pol5.3	RGB(238,121,66)			ACT2	RGB(255,255,0)	UNKNOWN	SYBR	None
63	C15	pol5.3	RGB(238,121,66)			ACT2	RGB(255,255,0)	UNKNOWN	SYBR	None
64	C16	pol5.3	RGB(238,121,66)			EVD-SPL	RGB(0,139,69)	UNKNOWN	SYBR	None
65	C17	pol5.3	RGB(238,121,66)			EVD-SPL	RGB(0,139,69)	UNKNOWN	SYBR	None
66	C18	pol5.3	RGB(238,121,66)			EVD-SPL	RGB(0,139,69)	UNKNOWN	SYBR	None
67	C19	pol5.3	RGB(238,121,66)			EVD-UNSPL	RGB(0,0,255)	UNKNOWN	SYBR	None
68	C20	pol5.3	RGB(238,121,66)			EVD-UNSPL	RGB(0,0,255)	UNKNOWN	SYBR	None
69	C21	pol5.3	RGB(238,121,66)			EVD-UNSPL	RGB(0,0,255)	UNKNOWN	SYBR	None
70	C22
71	C23
72	C24
73	D1	pol5.2	RGB(139,137,112)			ACT-RT	RGB(255,255,128)	UNKNOWN	SYBR	None
74	D2	pol5.2	RGB(139,137,112)			ACT-RT	RGB(255,255,128)	UNKNOWN	SYBR	None
75	D3	pol5.2	RGB(139,137,112)			ACT-RT	RGB(255,255,128)	UNKNOWN	SYBR	None
76	D4	pol5.2	RGB(139,137,112)			ACT2	RGB(255,255,0)	UNKNOWN	SYBR	None
77	D5	pol5.2	RGB(139,137,112)			ACT2	RGB(255,255,0)	UNKNOWN	SYBR	None
78	D6	pol5.2	RGB(139,137,112)			ACT2	RGB(255,255,0)	UNKNOWN	SYBR	None
79	D7	pol5.2	RGB(139,137,112)			EVD-SPL	RGB(0,139,69)	UNKNOWN	SYBR	None
80	D8	pol5.2	RGB(139,137,112)			EVD-SPL	RGB(0,139,69)	UNKNOWN	SYBR	None
81	D9	pol5.2	RGB(139,137,112)			EVD-SPL	RGB(0,139,69)	UNKNOWN	SYBR	None
82	D10	pol5.2	RGB(139,137,112)			EVD-UNSPL	RGB(0,0,255)	UNKNOWN	SYBR	None
83	D11	pol5.2	RGB(139,137,112)			EVD-UNSPL	RGB(0,0,255)	UNKNOWN	SYBR	None
84	D12	pol5.2	RGB(139,137,112)			EVD-UNSPL	RGB(0,0,255)	UNKNOWN	SYBR	None
85	D13	pol5.3	RGB(238,121,66)			ACT-RT	RGB(255,255,128)	UNKNOWN	SYBR	None
86	D14	pol5.3	RGB(238,121,66)			ACT-RT	RGB(255,255,128)	UNKNOWN	SYBR	None
87	D15	pol5.3	RGB(238,121,66)			ACT-RT	RGB(255,255,128)	UNKNOWN	SYBR	None
88	D16
89	D17
90	D18
91	D19
92	D20
93	D21
94	D22
95	D23
96	D24
97	E1	F2_1+	RGB(142,56,142)			ACT-RT	RGB(255,255,128)	UNKNOWN	SYBR	None
98	E2	F2_1+	RGB(142,56,142)			ACT-RT	RGB(255,255,128)	UNKNOWN	SYBR	None
99	E3	F2_1+	RGB(142,56,142)			ACT-RT	RGB(255,255,128)	UNKNOWN	SYBR	None
100	E4	F2_1+	RGB(142,56,142)			ACT2	RGB(255,255,0)	UNKNOWN	SYBR	None
101	E5	F2_1+	RGB(142,56,142)			ACT2	RGB(255,255,0)	UNKNOWN	SYBR	None
102	E6	F2_1+	RGB(142,56,142)			ACT2	RGB(255,255,0)	UNKNOWN	SYBR	None
103	E7	F2_1+	RGB(142,56,142)			EVD-SPL	RGB(0,139,69)	UNKNOWN	SYBR	None
104	E8	F2_1+	RGB(142,56,142)			EVD-SPL	RGB(0,139,69)	UNKNOWN	SYBR	None
105	E9	F2_1+	RGB(142,56,142)			EVD-SPL	RGB(0,139,69)	UNKNOWN	SYBR	None
106	E10	F2_1+	RGB(142,56,142)			EVD-UNSPL	RGB(0,0,255)	UNKNOWN	SYBR	None
107	E11	F2_1+	RGB(142,56,142)			EVD-UNSPL	RGB(0,0,255)	UNKNOWN	SYBR	None
108	E12	F2_1+	RGB(142,56,142)			EVD-UNSPL	RGB(0,0,255)	UNKNOWN	SYBR	None
109	E13	F6_1+	RGB(255,127,0)			ACT2	RGB(255,255,0)	UNKNOWN	SYBR	None
110	E14	F6_1+	RGB(255,127,0)			ACT2	RGB(255,255,0)	UNKNOWN	SYBR	None
111	E15	F6_1+	RGB(255,127,0)			ACT2	RGB(255,255,0)	UNKNOWN	SYBR	None
112	E16	F6_1+	RGB(255,127,0)			EVD-SPL	RGB(0,139,69)	UNKNOWN	SYBR	None
113	E17	F6_1+	RGB(255,127,0)			EVD-SPL	RGB(0,139,69)	UNKNOWN	SYBR	None
114	E18	F6_1+	RGB(255,127,0)			EVD-SPL	RGB(0,139,69)	UNKNOWN	SYBR	None
115	E19	F6_1+	RGB(255,127,0)			EVD-UNSPL	RGB(0,0,255)	UNKNOWN	SYBR	None
116	E20	F6_1+	RGB(255,127,0)			EVD-UNSPL	RGB(0,0,255)	UNKNOWN	SYBR	None
117	E21	F6_1+	RGB(255,127,0)			EVD-UNSPL	RGB(0,0,255)	UNKNOWN	SYBR	None
118	E22
119	E23
120	E24
121	F1	F4_1+	RGB(238,44,44)			ACT-RT	RGB(255,255,128)	UNKNOWN	SYBR	None
122	F2	F4_1+	RGB(238,44,44)			ACT-RT	RGB(255,255,128)	UNKNOWN	SYBR	None
123	F3	F4_1+	RGB(238,44,44)			ACT-RT	RGB(255,255,128)	UNKNOWN	SYBR	None
124	F4	F4_1+	RGB(238,44,44)			ACT2	RGB(255,255,0)	UNKNOWN	SYBR	None
125	F5	F4_1+	RGB(238,44,44)			ACT2	RGB(255,255,0)	UNKNOWN	SYBR	None
126	F6	F4_1+	RGB(238,44,44)			ACT2	RGB(255,255,0)	UNKNOWN	SYBR	None
127	F7	F4_1+	RGB(238,44,44)			EVD-SPL	RGB(0,139,69)	UNKNOWN	SYBR	None
128	F8	F4_1+	RGB(238,44,44)			EVD-SPL	RGB(0,139,69)	UNKNOWN	SYBR	None
129	F9	F4_1+	RGB(238,44,44)			EVD-SPL	RGB(0,139,69)	UNKNOWN	SYBR	None
130	F10	F4_1+	RGB(238,44,44)			EVD-UNSPL	RGB(0,0,255)	UNKNOWN	SYBR	None
131	F11	F4_1+	RGB(238,44,44)			EVD-UNSPL	RGB(0,0,255)	UNKNOWN	SYBR	None
132	F12	F4_1+	RGB(238,44,44)			EVD-UNSPL	RGB(0,0,255)	UNKNOWN	SYBR	None
133	F13	F6_1+	RGB(255,127,0)			ACT-RT	RGB(255,255,128)	UNKNOWN	SYBR	None
134	F14	F6_1+	RGB(255,127,0)			ACT-RT	RGB(255,255,128)	UNKNOWN	SYBR	None
135	F15	F6_1+	RGB(255,127,0)			ACT-RT	RGB(255,255,128)	UNKNOWN	SYBR	None
136	F16
137	F17
138	F18
139	F19
140	F20
141	F21
142	F22
143	F23
144	F24
145	G1	F2_2+	RGB(198,113,113)			ACT-RT	RGB(255,255,128)	UNKNOWN	SYBR	None
146	G2	F2_2+	RGB(198,113,113)			ACT-RT	RGB(255,255,128)	UNKNOWN	SYBR	None
147	G3	F2_2+	RGB(198,113,113)			ACT-RT	RGB(255,255,128)	UNKNOWN	SYBR	None
148	G4	F2_2+	RGB(198,113,113)			ACT2	RGB(255,255,0)	UNKNOWN	SYBR	None
149	G5	F2_2+	RGB(198,113,113)			ACT2	RGB(255,255,0)	UNKNOWN	SYBR	None
150	G6	F2_2+	RGB(198,113,113)			ACT2	RGB(255,255,0)	UNKNOWN	SYBR	None
151	G7	F2_2+	RGB(198,113,113)			EVD-SPL	RGB(0,139,69)	UNKNOWN	SYBR	None
152	G8	F2_2+	RGB(198,113,113)			EVD-SPL	RGB(0,139,69)	UNKNOWN	SYBR	None
153	G9	F2_2+	RGB(198,113,113)			EVD-SPL	RGB(0,139,69)	UNKNOWN	SYBR	None
154	G10	F2_2+	RGB(198,113,113)			EVD-UNSPL	RGB(0,0,255)	UNKNOWN	SYBR	None
155	G11	F2_2+	RGB(198,113,113)			EVD-UNSPL	RGB(0,0,255)	UNKNOWN	SYBR	None
156	G12	F2_2+	RGB(198,113,113)			EVD-UNSPL	RGB(0,0,255)	UNKNOWN	SYBR	None
157	G13	F6_2+	RGB(139,137,112)			ACT2	RGB(255,255,0)	UNKNOWN	SYBR	None
158	G14	F6_2+	RGB(139,137,112)			ACT2	RGB(255,255,0)	UNKNOWN	SYBR	None
159	G15	F6_2+	RGB(139,137,112)			ACT2	RGB(255,255,0)	UNKNOWN	SYBR	None
160	G16	F6_2+	RGB(139,137,112)			EVD-SPL	RGB(0,139,69)	UNKNOWN	SYBR	None
161	G17	F6_2+	RGB(139,137,112)			EVD-SPL	RGB(0,139,69)	UNKNOWN	SYBR	None
162	G18	F6_2+	RGB(139,137,112)			EVD-SPL	RGB(0,139,69)	UNKNOWN	SYBR	None
163	G19	F6_2+	RGB(139,137,112)			EVD-UNSPL	RGB(0,0,255)	UNKNOWN	SYBR	None
164	G20	F6_2+	RGB(139,137,112)			EVD-UNSPL	RGB(0,0,255)	UNKNOWN	SYBR	None
165	G21	F6_2+	RGB(139,137,112)			EVD-UNSPL	RGB(0,0,255)	UNKNOWN	SYBR	None
166	G22
167	G23
168	G24
169	H1	F4_2+	RGB(51,161,201)			ACT-RT	RGB(255,255,128)	UNKNOWN	SYBR	None
170	H2	F4_2+	RGB(51,161,201)			ACT-RT	RGB(255,255,128)	UNKNOWN	SYBR	None
171	H3	F4_2+	RGB(51,161,201)			ACT-RT	RGB(255,255,128)	UNKNOWN	SYBR	None
172	H4	F4_2+	RGB(51,161,201)			ACT2	RGB(255,255,0)	UNKNOWN	SYBR	None
173	H5	F4_2+	RGB(51,161,201)			ACT2	RGB(255,255,0)	UNKNOWN	SYBR	None
174	H6	F4_2+	RGB(51,161,201)			ACT2	RGB(255,255,0)	UNKNOWN	SYBR	None
175	H7	F4_2+	RGB(51,161,201)			EVD-SPL	RGB(0,139,69)	UNKNOWN	SYBR	None
176	H8	F4_2+	RGB(51,161,201)			EVD-SPL	RGB(0,139,69)	UNKNOWN	SYBR	None
177	H9	F4_2+	RGB(51,161,201)			EVD-SPL	RGB(0,139,69)	UNKNOWN	SYBR	None
178	H10	F4_2+	RGB(51,161,201)			EVD-UNSPL	RGB(0,0,255)	UNKNOWN	SYBR	None
179	H11	F4_2+	RGB(51,161,201)			EVD-UNSPL	RGB(0,0,255)	UNKNOWN	SYBR	None
180	H12	F4_2+	RGB(51,161,201)			EVD-UNSPL	RGB(0,0,255)	UNKNOWN	SYBR	None
181	H13	F6_2+	RGB(139,137,112)			ACT-RT	RGB(255,255,128)	UNKNOWN	SYBR	None
182	H14	F6_2+	RGB(139,137,112)			ACT-RT	RGB(255,255,128)	UNKNOWN	SYBR	None
183	H15	F6_2+	RGB(139,137,112)			ACT-RT	RGB(255,255,128)	UNKNOWN	SYBR	None
184	H16
185	H17
186	H18
187	H19
188	H20
189	H21
190	H22
191	H23
192	H24
193	I1	F2_1-	RGB(238,220,130)			ACT-RT	RGB(255,255,128)	UNKNOWN	SYBR	None
194	I2	F2_1-	RGB(238,220,130)			ACT-RT	RGB(255,255,128)	UNKNOWN	SYBR	None
195	I3	F2_1-	RGB(238,220,130)			ACT-RT	RGB(255,255,128)	UNKNOWN	SYBR	None
196	I4	F2_1-	RGB(238,220,130)			ACT2	RGB(255,255,0)	UNKNOWN	SYBR	None
197	I5	F2_1-	RGB(238,220,130)			ACT2	RGB(255,255,0)	UNKNOWN	SYBR	None
198	I6	F2_1-	RGB(238,220,130)			ACT2	RGB(255,255,0)	UNKNOWN	SYBR	None
199	I7	F2_1-	RGB(238,220,130)			EVD-SPL	RGB(0,139,69)	UNKNOWN	SYBR	None
200	I8	F2_1-	RGB(238,220,130)			EVD-SPL	RGB(0,139,69)	UNKNOWN	SYBR	None
201	I9	F2_1-	RGB(238,220,130)			EVD-SPL	RGB(0,139,69)	UNKNOWN	SYBR	None
202	I10	F2_1-	RGB(238,220,130)			EVD-UNSPL	RGB(0,0,255)	UNKNOWN	SYBR	None
203	I11	F2_1-	RGB(238,220,130)			EVD-UNSPL	RGB(0,0,255)	UNKNOWN	SYBR	None
204	I12	F2_1-	RGB(238,220,130)			EVD-UNSPL	RGB(0,0,255)	UNKNOWN	SYBR	None
205	I13	F6_3+	RGB(238,121,66)			ACT2	RGB(255,255,0)	UNKNOWN	SYBR	None
206	I14	F6_3+	RGB(238,121,66)			ACT2	RGB(255,255,0)	UNKNOWN	SYBR	None
207	I15	F6_3+	RGB(238,121,66)			ACT2	RGB(255,255,0)	UNKNOWN	SYBR	None
208	I16	F6_3+	RGB(238,121,66)			EVD-SPL	RGB(0,139,69)	UNKNOWN	SYBR	None
209	I17	F6_3+	RGB(238,121,66)			EVD-SPL	RGB(0,139,69)	UNKNOWN	SYBR	None
210	I18	F6_3+	RGB(238,121,66)			EVD-SPL	RGB(0,139,69)	UNKNOWN	SYBR	None
211	I19	F6_3+	RGB(238,121,66)			EVD-UNSPL	RGB(0,0,255)	UNKNOWN	SYBR	None
212	I20	F6_3+	RGB(238,121,66)			EVD-UNSPL	RGB(0,0,255)	UNKNOWN	SYBR	None
213	I21	F6_3+	RGB(238,121,66)			EVD-UNSPL	RGB(0,0,255)	UNKNOWN	SYBR	None
214	I22
215	I23
216	I24
217	J1	F4_3+	RGB(238,18,137)			ACT-RT	RGB(255,255,128)	UNKNOWN	SYBR	None
218	J2	F4_3+	RGB(238,18,137)			ACT-RT	RGB(255,255,128)	UNKNOWN	SYBR	None
219	J3	F4_3+	RGB(238,18,137)			ACT-RT	RGB(255,255,128)	UNKNOWN	SYBR	None
220	J4	F4_3+	RGB(238,18,137)			ACT2	RGB(255,255,0)	UNKNOWN	SYBR	None
221	J5	F4_3+	RGB(238,18,137)			ACT2	RGB(255,255,0)	UNKNOWN	SYBR	None
222	J6	F4_3+	RGB(238,18,137)			ACT2	RGB(255,255,0)	UNKNOWN	SYBR	None
223	J7	F4_3+	RGB(238,18,137)			EVD-SPL	RGB(0,139,69)	UNKNOWN	SYBR	None
224	J8	F4_3+	RGB(238,18,137)			EVD-SPL	RGB(0,139,69)	UNKNOWN	SYBR	None
225	J9	F4_3+	RGB(238,18,137)			EVD-SPL	RGB(0,139,69)	UNKNOWN	SYBR	None
226	J10	F4_3+	RGB(238,18,137)			EVD-UNSPL	RGB(0,0,255)	UNKNOWN	SYBR	None
227	J11	F4_3+	RGB(238,18,137)			EVD-UNSPL	RGB(0,0,255)	UNKNOWN	SYBR	None
228	J12	F4_3+	RGB(238,18,137)			EVD-UNSPL	RGB(0,0,255)	UNKNOWN	SYBR	None
229	J13	F6_3+	RGB(238,121,66)			ACT-RT	RGB(255,255,128)	UNKNOWN	SYBR	None
230	J14	F6_3+	RGB(238,121,66)			ACT-RT	RGB(255,255,128)	UNKNOWN	SYBR	None
231	J15	F6_3+	RGB(238,121,66)			ACT-RT	RGB(255,255,128)	UNKNOWN	SYBR	None
232	J16
233	J17
234	J18
235	J19
236	J20
237	J21
238	J22
239	J23
240	J24
241	K1	F2_2-	RGB(238,238,0)			ACT-RT	RGB(255,255,128)	UNKNOWN	SYBR	None
242	K2	F2_2-	RGB(238,238,0)			ACT-RT	RGB(255,255,128)	UNKNOWN	SYBR	None
243	K3	F2_2-	RGB(238,238,0)			ACT-RT	RGB(255,255,128)	UNKNOWN	SYBR	None
244	K4	F2_2-	RGB(238,238,0)			ACT2	RGB(255,255,0)	UNKNOWN	SYBR	None
245	K5	F2_2-	RGB(238,238,0)			ACT2	RGB(255,255,0)	UNKNOWN	SYBR	None
246	K6	F2_2-	RGB(238,238,0)			ACT2	RGB(255,255,0)	UNKNOWN	SYBR	None
247	K7	F2_2-	RGB(238,238,0)			EVD-SPL	RGB(0,139,69)	UNKNOWN	SYBR	None
248	K8	F2_2-	RGB(238,238,0)			EVD-SPL	RGB(0,139,69)	UNKNOWN	SYBR	None
249	K9	F2_2-	RGB(238,238,0)			EVD-SPL	RGB(0,139,69)	UNKNOWN	SYBR	None
250	K10	F2_2-	RGB(238,238,0)			EVD-UNSPL	RGB(0,0,255)	UNKNOWN	SYBR	None
251	K11	F2_2-	RGB(238,238,0)			EVD-UNSPL	RGB(0,0,255)	UNKNOWN	SYBR	None
252	K12	F2_2-	RGB(238,238,0)			EVD-UNSPL	RGB(0,0,255)	UNKNOWN	SYBR	None
253	K13	F6_1-	RGB(142,56,142)			ACT2	RGB(255,255,0)	UNKNOWN	SYBR	None
254	K14	F6_1-	RGB(142,56,142)			ACT2	RGB(255,255,0)	UNKNOWN	SYBR	None
255	K15	F6_1-	RGB(142,56,142)			ACT2	RGB(255,255,0)	UNKNOWN	SYBR	None
256	K16	F6_1-	RGB(142,56,142)			EVD-SPL	RGB(0,139,69)	UNKNOWN	SYBR	None
257	K17	F6_1-	RGB(142,56,142)			EVD-SPL	RGB(0,139,69)	UNKNOWN	SYBR	None
258	K18	F6_1-	RGB(142,56,142)			EVD-SPL	RGB(0,139,69)	UNKNOWN	SYBR	None
259	K19	F6_1-	RGB(142,56,142)			EVD-UNSPL	RGB(0,0,255)	UNKNOWN	SYBR	None
260	K20	F6_1-	RGB(142,56,142)			EVD-UNSPL	RGB(0,0,255)	UNKNOWN	SYBR	None
261	K21	F6_1-	RGB(142,56,142)			EVD-UNSPL	RGB(0,0,255)	UNKNOWN	SYBR	None
262	K22
263	K23
264	K24
265	L1	F4_1-	RGB(176,23,31)			ACT-RT	RGB(255,255,128)	UNKNOWN	SYBR	None
266	L2	F4_1-	RGB(176,23,31)			ACT-RT	RGB(255,255,128)	UNKNOWN	SYBR	None
267	L3	F4_1-	RGB(176,23,31)			ACT-RT	RGB(255,255,128)	UNKNOWN	SYBR	None
268	L4	F4_1-	RGB(176,23,31)			ACT2	RGB(255,255,0)	UNKNOWN	SYBR	None
269	L5	F4_1-	RGB(176,23,31)			ACT2	RGB(255,255,0)	UNKNOWN	SYBR	None
270	L6	F4_1-	RGB(176,23,31)			ACT2	RGB(255,255,0)	UNKNOWN	SYBR	None
271	L7	F4_1-	RGB(176,23,31)			EVD-SPL	RGB(0,139,69)	UNKNOWN	SYBR	None
272	L8	F4_1-	RGB(176,23,31)			EVD-SPL	RGB(0,139,69)	UNKNOWN	SYBR	None
273	L9	F4_1-	RGB(176,23,31)			EVD-SPL	RGB(0,139,69)	UNKNOWN	SYBR	None
274	L10	F4_1-	RGB(176,23,31)			EVD-UNSPL	RGB(0,0,255)	UNKNOWN	SYBR	None
275	L11	F4_1-	RGB(176,23,31)			EVD-UNSPL	RGB(0,0,255)	UNKNOWN	SYBR	None
276	L12	F4_1-	RGB(176,23,31)			EVD-UNSPL	RGB(0,0,255)	UNKNOWN	SYBR	None
277	L13	F6_1-	RGB(142,56,142)			ACT-RT	RGB(255,255,128)	UNKNOWN	SYBR	None
278	L14	F6_1-	RGB(142,56,142)			ACT-RT	RGB(255,255,128)	UNKNOWN	SYBR	None
279	L15	F6_1-	RGB(142,56,142)			ACT-RT	RGB(255,255,128)	UNKNOWN	SYBR	None
280	L16
281	L17
282	L18
283	L19
284	L20
285	L21
286	L22
287	L23
288	L24
289	M1	F2_3-	RGB(142,142,56)			ACT-RT	RGB(255,255,128)	UNKNOWN	SYBR	None
290	M2	F2_3-	RGB(142,142,56)			ACT-RT	RGB(255,255,128)	UNKNOWN	SYBR	None
291	M3	F2_3-	RGB(142,142,56)			ACT-RT	RGB(255,255,128)	UNKNOWN	SYBR	None
292	M4	F2_3-	RGB(142,142,56)			ACT2	RGB(255,255,0)	UNKNOWN	SYBR	None
293	M5	F2_3-	RGB(142,142,56)			ACT2	RGB(255,255,0)	UNKNOWN	SYBR	None
294	M6	F2_3-	RGB(142,142,56)			ACT2	RGB(255,255,0)	UNKNOWN	SYBR	None
295	M7	F2_3-	RGB(142,142,56)			EVD-SPL	RGB(0,139,69)	UNKNOWN	SYBR	None
296	M8	F2_3-	RGB(142,142,56)			EVD-SPL	RGB(0,139,69)	UNKNOWN	SYBR	None
297	M9	F2_3-	RGB(142,142,56)			EVD-SPL	RGB(0,139,69)	UNKNOWN	SYBR	None
298	M10	F2_3-	RGB(142,142,56)			EVD-UNSPL	RGB(0,0,255)	UNKNOWN	SYBR	None
299	M11	F2_3-	RGB(142,142,56)			EVD-UNSPL	RGB(0,0,255)	UNKNOWN	SYBR	None
300	M12	F2_3-	RGB(142,142,56)			EVD-UNSPL	RGB(0,0,255)	UNKNOWN	SYBR	None
301	M13	F6_2-	RGB(198,113,113)			ACT2	RGB(255,255,0)	UNKNOWN	SYBR	None
302	M14	F6_2-	RGB(198,113,113)			ACT2	RGB(255,255,0)	UNKNOWN	SYBR	None
303	M15	F6_2-	RGB(198,113,113)			ACT2	RGB(255,255,0)	UNKNOWN	SYBR	None
304	M16	F6_2-	RGB(198,113,113)			EVD-SPL	RGB(0,139,69)	UNKNOWN	SYBR	None
305	M17	F6_2-	RGB(198,113,113)			EVD-SPL	RGB(0,139,69)	UNKNOWN	SYBR	None
306	M18	F6_2-	RGB(198,113,113)			EVD-SPL	RGB(0,139,69)	UNKNOWN	SYBR	None
307	M19	F6_2-	RGB(198,113,113)			EVD-UNSPL	RGB(0,0,255)	UNKNOWN	SYBR	None
308	M20	F6_2-	RGB(198,113,113)			EVD-UNSPL	RGB(0,0,255)	UNKNOWN	SYBR	None
309	M21	F6_2-	RGB(198,113,113)			EVD-UNSPL	RGB(0,0,255)	UNKNOWN	SYBR	None
310	M22
311	M23
312	M24
313	N1	F4_2-	RGB(0,0,255)			ACT-RT	RGB(255,255,128)	UNKNOWN	SYBR	None
314	N2	F4_2-	RGB(0,0,255)			ACT-RT	RGB(255,255,128)	UNKNOWN	SYBR	None
315	N3	F4_2-	RGB(0,0,255)			ACT-RT	RGB(255,255,128)	UNKNOWN	SYBR	None
316	N4	F4_2-	RGB(0,0,255)			ACT2	RGB(255,255,0)	UNKNOWN	SYBR	None
317	N5	F4_2-	RGB(0,0,255)			ACT2	RGB(255,255,0)	UNKNOWN	SYBR	None
318	N6	F4_2-	RGB(0,0,255)			ACT2	RGB(255,255,0)	UNKNOWN	SYBR	None
319	N7	F4_2-	RGB(0,0,255)			EVD-SPL	RGB(0,139,69)	UNKNOWN	SYBR	None
320	N8	F4_2-	RGB(0,0,255)			EVD-SPL	RGB(0,139,69)	UNKNOWN	SYBR	None
321	N9	F4_2-	RGB(0,0,255)			EVD-SPL	RGB(0,139,69)	UNKNOWN	SYBR	None
322	N10	F4_2-	RGB(0,0,255)			EVD-UNSPL	RGB(0,0,255)	UNKNOWN	SYBR	None
323	N11	F4_2-	RGB(0,0,255)			EVD-UNSPL	RGB(0,0,255)	UNKNOWN	SYBR	None
324	N12	F4_2-	RGB(0,0,255)			EVD-UNSPL	RGB(0,0,255)	UNKNOWN	SYBR	None
325	N13	F6_2-	RGB(198,113,113)			ACT-RT	RGB(255,255,128)	UNKNOWN	SYBR	None
326	N14	F6_2-	RGB(198,113,113)			ACT-RT	RGB(255,255,128)	UNKNOWN	SYBR	None
327	N15	F6_2-	RGB(198,113,113)			ACT-RT	RGB(255,255,128)	UNKNOWN	SYBR	None
328	N16
329	N17
330	N18
331	N19
332	N20
333	N21
334	N22
335	N23
336	N24
337	O1
338	O2
339	O3
340	O4					ACT2	RGB(255,255,0)	NTC	SYBR	None
341	O5					ACT2	RGB(255,255,0)	NTC	SYBR	None
342	O6					ACT2	RGB(255,255,0)	NTC	SYBR	None
343	O7					EVD-SPL	RGB(0,139,69)	NTC	SYBR	None
344	O8					EVD-SPL	RGB(0,139,69)	NTC	SYBR	None
345	O9					EVD-SPL	RGB(0,139,69)	NTC	SYBR	None
346	O10					EVD-UNSPL	RGB(0,0,255)	NTC	SYBR	None
347	O11					EVD-UNSPL	RGB(0,0,255)	NTC	SYBR	None
348	O12					EVD-UNSPL	RGB(0,0,255)	NTC	SYBR	None
349	O13	F6_3-	RGB(0,245,255)			ACT2	RGB(255,255,0)	UNKNOWN	SYBR	None
350	O14	F6_3-	RGB(0,245,255)			ACT2	RGB(255,255,0)	UNKNOWN	SYBR	None
351	O15	F6_3-	RGB(0,245,255)			ACT2	RGB(255,255,0)	UNKNOWN	SYBR	None
352	O16	F6_3-	RGB(0,245,255)			EVD-SPL	RGB(0,139,69)	UNKNOWN	SYBR	None
353	O17	F6_3-	RGB(0,245,255)			EVD-SPL	RGB(0,139,69)	UNKNOWN	SYBR	None
354	O18	F6_3-	RGB(0,245,255)			EVD-SPL	RGB(0,139,69)	UNKNOWN	SYBR	None
355	O19	F6_3-	RGB(0,245,255)			EVD-UNSPL	RGB(0,0,255)	UNKNOWN	SYBR	None
356	O20	F6_3-	RGB(0,245,255)			EVD-UNSPL	RGB(0,0,255)	UNKNOWN	SYBR	None
357	O21	F6_3-	RGB(0,245,255)			EVD-UNSPL	RGB(0,0,255)	UNKNOWN	SYBR	None
358	O22
359	O23
360	O24
361	P1	F4_3-	RGB(0,139,69)			ACT-RT	RGB(255,255,128)	UNKNOWN	SYBR	None
362	P2	F4_3-	RGB(0,139,69)			ACT-RT	RGB(255,255,128)	UNKNOWN	SYBR	None
363	P3	F4_3-	RGB(0,139,69)			ACT-RT	RGB(255,255,128)	UNKNOWN	SYBR	None
364	P4	F4_3-	RGB(0,139,69)			ACT2	RGB(255,255,0)	UNKNOWN	SYBR	None
365	P5	F4_3-	RGB(0,139,69)			ACT2	RGB(255,255,0)	UNKNOWN	SYBR	None
366	P6	F4_3-	RGB(0,139,69)			ACT2	RGB(255,255,0)	UNKNOWN	SYBR	None
367	P7	F4_3-	RGB(0,139,69)			EVD-SPL	RGB(0,139,69)	UNKNOWN	SYBR	None
368	P8	F4_3-	RGB(0,139,69)			EVD-SPL	RGB(0,139,69)	UNKNOWN	SYBR	None
369	P9	F4_3-	RGB(0,139,69)			EVD-SPL	RGB(0,139,69)	UNKNOWN	SYBR	None
370	P10	F4_3-	RGB(0,139,69)			EVD-UNSPL	RGB(0,0,255)	UNKNOWN	SYBR	None
371	P11	F4_3-	RGB(0,139,69)			EVD-UNSPL	RGB(0,0,255)	UNKNOWN	SYBR	None
372	P12	F4_3-	RGB(0,139,69)			EVD-UNSPL	RGB(0,0,255)	UNKNOWN	SYBR	None
373	P13	F6_3-	RGB(0,245,255)			ACT-RT	RGB(255,255,128)	UNKNOWN	SYBR	None
374	P14	F6_3-	RGB(0,245,255)			ACT-RT	RGB(255,255,128)	UNKNOWN	SYBR	None
375	P15	F6_3-	RGB(0,245,255)			ACT-RT	RGB(255,255,128)	UNKNOWN	SYBR	None
376	P16
377	P17
378	P18
379	P19
380	P20
381	P21
382	P22
383	P23
384	P24

## Sheet: Amplification Data
Block Type	384-Well Block
Calibration Background is expired	No
Calibration Background performed on	06-16-2021
Calibration Pure Dye ABY is expired	No
Calibration Pure Dye ABY performed on	06-16-2021
Calibration Pure Dye CY5 is expired	No
Calibration Pure Dye CY5 performed on	06-16-2021
Calibration Pure Dye FAM is expired	No
Calibration Pure Dye FAM performed on	06-16-2021
Calibration Pure Dye JUN is expired	No
Calibration Pure Dye JUN performed on	06-16-2021
Calibration Pure Dye MUSTANG PURPLE is expired	No
Calibration Pure Dye MUSTANG PURPLE performed on	06-16-2021
Calibration Pure Dye NED is expired	No
Calibration Pure Dye NED performed on	06-16-2021
Calibration Pure Dye ROX is expired	No
Calibration Pure Dye ROX performed on	06-16-2021
Calibration Pure Dye SYBR is expired	No
Calibration Pure Dye SYBR performed on	06-16-2021
Calibration Pure Dye TAMRA is expired	No
Calibration Pure Dye TAMRA performed on	06-16-2021
Calibration Pure Dye VIC is expired	No
Calibration Pure Dye VIC performed on	06-16-2021
Calibration ROI is expired	No
Calibration ROI performed on	06-16-2021
Calibration Uniformity is expired	No
Calibration Uniformity performed on	06-16-2021
Chemistry	SYBR_GREEN
Date Created	2022-11-16 10:12:47 AM CET
Experiment File Name	R:\Marieke_AMO\pol5_allGen_EVD_explvl_200721.eds
Experiment Name	pol5_allGen_EVD_explvl_200721
Experiment Run End Time	2021-07-20 20:20:48 PM CEST
Experiment Type	Comparative Cт (ΔΔCт)
Instrument Name	272531281
Instrument Serial Number	272531281
Instrument Type	QuantStudio™ 5 System
Passive Reference	ROX
Post-read Stage/Step
Pre-read Stage/Step
Quantification Cycle Method	Ct
Signal Smoothing On	true
Stage where Melt Analysis is performed	Stage3
Stage/ Cycle where Ct Analysis is performed	Stage2, Step2
Well	Well Position	Cycle	Target Name	Rn	Delta Rn
1	A1	1	ACT-RT	0.0967152	-0.0110382
1	A1	2	ACT-RT	0.0978892	-0.00957184
1	A1	3	ACT-RT	0.0992573	-0.00791154
1	A1	4	ACT-RT	0.0993776	-0.00749901
1	A1	5	ACT-RT	0.100918	-0.00566642
1	A1	6	ACT-RT	0.105261	-0.00103066
1	A1	7	ACT-RT	0.10636	0.000360228
1	A1	8	ACT-RT	0.106873	0.001165
1	A1	9	ACT-RT	0.107583	0.00216744
1	A1	10	ACT-RT	0.108799	0.00367603
1	A1	11	ACT-RT	0.109977	0.00514631
1	A1	12	ACT-RT	0.110513	0.00597449
1	A1	13	ACT-RT	0.109221	0.00497524
1	A1	14	ACT-RT	0.106179	0.00222459
1	A1	15	ACT-RT	0.104676	0.00101396
1	A1	16	ACT-RT	0.103197	-0.000172591
1	A1	17	ACT-RT	0.102413	-0.000664156
1	A1	18	ACT-RT	0.102104	-0.000681231
1	A1	19	ACT-RT	0.102256	-0.000236496
1	A1	20	ACT-RT	0.102168	-3.21845e-05
1	A1	21	ACT-RT	0.100351	-0.0015573
1	A1	22	ACT-RT	0.100241	-0.00137456
1	A1	23	ACT-RT	0.103162	0.00183809
1	A1	24	ACT-RT	0.103951	0.00291914
1	A1	25	ACT-RT	0.102745	0.00200559
1	A1	26	ACT-RT	0.101564	0.00111732
1	A1	27	ACT-RT	0.101206	0.00105145
1	A1	28	ACT-RT	0.101976	0.00211346
1	A1	29	ACT-RT	0.100151	0.000580657
1	A1	30	ACT-RT	0.0989997	-0.000278102
1	A1	31	ACT-RT	0.0978722	-0.00111336
1	A1	32	ACT-RT	0.0976145	-0.00107886
1	A1	33	ACT-RT	0.0985195	0.000118446
1	A1	34	ACT-RT	0.0980596	-4.91683e-05
1	A1	35	ACT-RT	0.0974564	-0.000360146
1	A1	36	ACT-RT	0.0968228	-0.000701485
1	A1	37	ACT-RT	0.095942	-0.00129004
1	A1	38	ACT-RT	0.0936834	-0.00325634
1	A1	39	ACT-RT	0.0931537	-0.00349379
1	A1	40	ACT-RT	0.0935066	-0.00284862
2	A2	1	ACT-RT	0.0968883	-0.0119329
2	A2	2	ACT-RT	0.0980521	-0.0103899
2	A2	3	ACT-RT	0.101177	-0.0068861
2	A2	4	ACT-RT	0.103213	-0.00447072
2	A2	5	ACT-RT	0.106421	-0.000884
2	A2	6	ACT-RT	0.107662	0.000736641
2	A2	7	ACT-RT	0.109586	0.00303948
2	A2	8	ACT-RT	0.109709	0.00354193
2	A2	9	ACT-RT	0.108926	0.00313847
2	A2	10	ACT-RT	0.104604	-0.000804325
2	A2	11	ACT-RT	0.104171	-0.000858612
2	A2	12	ACT-RT	0.108378	0.00372752
2	A2	13	ACT-RT	0.108329	0.00405749
2	A2	14	ACT-RT	0.107539	0.00364739
2	A2	15	ACT-RT	0.106409	0.00289577
2	A2	16	ACT-RT	0.101872	-0.00126161
2	A2	17	ACT-RT	0.100537	-0.00221732
2	A2	18	ACT-RT	0.101977	-0.000398112
2	A2	19	ACT-RT	0.10293	0.000933372
2	A2	20	ACT-RT	0.102934	0.00131726
2	A2	21	ACT-RT	0.101614	0.000376586
2	A2	22	ACT-RT	0.0981059	-0.00275278
2	A2	23	ACT-RT	0.0969994	-0.0034802
2	A2	24	ACT-RT	0.0975542	-0.00254617
2	A2	25	ACT-RT	0.0992105	-0.000510719
2	A2	26	ACT-RT	0.0995688	0.000226723
2	A2	27	ACT-RT	0.100125	0.00116216
2	A2	28	ACT-RT	0.0978597	-0.000724042
2	A2	29	ACT-RT	0.0970622	-0.00114234
2	A2	30	ACT-RT	0.0978401	1.47392e-05
2	A2	31	ACT-RT	0.0984841	0.0010379
2	A2	32	ACT-RT	0.0969435	-0.00012354
2	A2	33	ACT-RT	0.0930232	-0.00366466
2	A2	34	ACT-RT	0.0930632	-0.00324551
2	A2	35	ACT-RT	0.096543	0.000613451
2	A2	36	ACT-RT	0.095954	0.000403566
2	A2	37	ACT-RT	0.0955192	0.000347931
2	A2	38	ACT-RT	0.0965282	0.00173612
2	A2	39	ACT-RT	0.0974292	0.00301626
2	A2	40	ACT-RT	0.0992876	0.00525383
3	A3	1	ACT-RT	0.143182	-0.0159662
3	A3	2	ACT-RT	0.143077	-0.0152695
3	A3	3	ACT-RT	0.144326	-0.0132186
3	A3	4	ACT-RT	0.1474	-0.00934234
3	A3	5	ACT-RT	0.152217	-0.00372341
3	A3	6	ACT-RT	0.153495	-0.00164301
3	A3	7	ACT-RT	0.151815	-0.00252073
3	A3	8	ACT-RT	0.1512	-0.00233363
3	A3	9	ACT-RT	0.152623	-0.000108587
3	A3	10	ACT-RT	0.154523	0.00259368
3	A3	11	ACT-RT	0.154306	0.00317863
3	A3	12	ACT-RT	0.154923	0.0045981
3	A3	13	ACT-RT	0.155809	0.00628579
3	A3	14	ACT-RT	0.155039	0.00631865
3	A3	15	ACT-RT	0.155112	0.00719368
3	A3	16	ACT-RT	0.154932	0.0078154
3	A3	17	ACT-RT	0.151505	0.00519027
3	A3	18	ACT-RT	0.150136	0.00462389
3	A3	19	ACT-RT	0.150139	0.00542879
3	A3	20	ACT-RT	0.146461	0.0025535
3	A3	21	ACT-RT	0.14232	-0.000785566
3	A3	22	ACT-RT	0.140909	-0.0013944
3	A3	23	ACT-RT	0.140737	-0.000764551
3	A3	24	ACT-RT	0.139356	-0.00134349
3	A3	25	ACT-RT	0.138304	-0.00159336
3	A3	26	ACT-RT	0.137708	-0.00138764
3	A3	27	ACT-RT	0.137721	-0.00057205
3	A3	28	ACT-RT	0.136907	-0.000584118
3	A3	29	ACT-RT	0.136183	-0.000505676
3	A3	30	ACT-RT	0.135508	-0.000378522
3	A3	31	ACT-RT	0.132758	-0.00232653
3	A3	32	ACT-RT	0.131758	-0.00252426
3	A3	33	ACT-RT	0.132058	-0.00142274
3	A3	34	ACT-RT	0.132535	-0.000142629
3	A3	35	ACT-RT	0.130654	-0.00122241
3	A3	36	ACT-RT	0.129882	-0.00119216
3	A3	37	ACT-RT	0.129317	-0.000955078
3	A3	38	ACT-RT	0.12709	-0.00237923
3	A3	39	ACT-RT	0.127252	-0.0014157
3	A3	40	ACT-RT	0.130042	0.00217636
4	A4	1	ACT2	0.24598	-0.0142944
4	A4	2	ACT2	0.252856	-0.0101994
4	A4	3	ACT2	0.264559	-0.00127696
4	A4	4	ACT2	0.26908	0.000463786
4	A4	5	ACT2	0.271759	0.000363165
4	A4	6	ACT2	0.274157	-1.95949e-05
4	A4	7	ACT2	0.278206	0.00124902
4	A4	8	ACT2	0.280434	0.000697104
4	A4	9	ACT2	0.281535	-0.000982444
4	A4	10	ACT2	0.285063	-0.000234354
4	A4	11	ACT2	0.287818	-0.000259725
4	A4	12	ACT2	0.295085	0.00422644
4	A4	13	ACT2	0.309352	0.015713
4	A4	14	ACT2	0.334791	0.0383715
4	A4	15	ACT2	0.383317	0.0841174
4	A4	16	ACT2	0.48235	0.18037
4	A4	17	ACT2	0.663506	0.358746
4	A4	18	ACT2	1.00663	0.699087
4	A4	19	ACT2	1.60956	1.29923
4	A4	20	ACT2	2.55013	2.23703
4	A4	21	ACT2	3.71402	3.39814
4	A4	22	ACT2	4.72203	4.40337
4	A4	23	ACT2	5.47141	5.14996
4	A4	24	ACT2	6.23235	5.90812
4	A4	25	ACT2	6.89517	6.56817
4	A4	26	ACT2	7.34916	7.01938
4	A4	27	ACT2	7.67112	7.33856
4	A4	28	ACT2	7.88867	7.55332
4	A4	29	ACT2	8.04684	7.70872
4	A4	30	ACT2	8.16493	7.82403
4	A4	31	ACT2	8.24961	7.90593
4	A4	32	ACT2	8.31606	7.9696
4	A4	33	ACT2	8.3729	8.02366
4	A4	34	ACT2	8.40894	8.05692
4	A4	35	ACT2	8.4292	8.07439
4	A4	36	ACT2	8.44289	8.0853
4	A4	37	ACT2	8.4549	8.09453
4	A4	38	ACT2	8.45947	8.09632
4	A4	39	ACT2	8.46083	8.0949
4	A4	40	ACT2	8.45769	8.08899
5	A5	1	ACT2	0.278937	-0.0140265
5	A5	2	ACT2	0.285872	-0.009167
5	A5	3	ACT2	0.295809	-0.00130575
5	A5	4	ACT2	0.301161	0.00197042
5	A5	5	ACT2	0.302778	0.00151212
5	A5	6	ACT2	0.304453	0.00111092
5	A5	7	ACT2	0.304911	-0.00050604
5	A5	8	ACT2	0.304442	-0.00305095
5	A5	9	ACT2	0.305892	-0.00367674
5	A5	10	ACT2	0.312201	0.000556289
5	A5	11	ACT2	0.31711	0.00338974
5	A5	12	ACT2	0.324142	0.00834632
5	A5	13	ACT2	0.339131	0.021259
5	A5	14	ACT2	0.367533	0.0475857
5	A5	15	ACT2	0.424888	0.102865
5	A5	16	ACT2	0.538372	0.214273
5	A5	17	ACT2	0.751005	0.424831
5	A5	18	ACT2	1.14027	0.812016
5	A5	19	ACT2	1.81524	1.48491
5	A5	20	ACT2	2.82046	2.48806
5	A5	21	ACT2	3.95283	3.61835
5	A5	22	ACT2	4.87498	4.53842
5	A5	23	ACT2	5.61365	5.27502
5	A5	24	ACT2	6.36089	6.02019
5	A5	25	ACT2	6.9851	6.64232
5	A5	26	ACT2	7.41752	7.07266
5	A5	27	ACT2	7.72251	7.37558
5	A5	28	ACT2	7.93478	7.58577
5	A5	29	ACT2	8.0819	7.73082
5	A5	30	ACT2	8.17676	7.8236
5	A5	31	ACT2	8.26658	7.91134
5	A5	32	ACT2	8.34969	7.99238
5	A5	33	ACT2	8.40473	8.04534
5	A5	34	ACT2	8.444	8.08254
5	A5	35	ACT2	8.46715	8.10362
5	A5	36	ACT2	8.48032	8.1147
5	A5	37	ACT2	8.49815	8.13046
5	A5	38	ACT2	8.50156	8.13179
5	A5	39	ACT2	8.50125	8.12941
5	A5	40	ACT2	8.48994	8.11602
6	A6	1	ACT2	0.223739	-0.0130156
6	A6	2	ACT2	0.228064	-0.0109627
6	A6	3	ACT2	0.237539	-0.00375881
6	A6	4	ACT2	0.244403	0.0008332
6	A6	5	ACT2	0.247682	0.00183984
6	A6	6	ACT2	0.249761	0.00164748
6	A6	7	ACT2	0.252233	0.0018476
6	A6	8	ACT2	0.253492	0.0008343
6	A6	9	ACT2	0.253431	-0.0014987
6	A6	10	ACT2	0.255267	-0.00193426
6	A6	11	ACT2	0.259662	0.000189349
6	A6	12	ACT2	0.263694	0.00194934
6	A6	13	ACT2	0.279423	0.0154061
6	A6	14	ACT2	0.310731	0.0444428
6	A6	15	ACT2	0.366146	0.0975858
6	A6	16	ACT2	0.46598	0.195148
6	A6	17	ACT2	0.659876	0.386772
6	A6	18	ACT2	1.02205	0.746674
6	A6	19	ACT2	1.64706	1.36942
6	A6	20	ACT2	2.58941	2.30949
6	A6	21	ACT2	3.67623	3.39404
6	A6	22	ACT2	4.59793	4.31347
6	A6	23	ACT2	5.38292	5.09618
6	A6	24	ACT2	6.10936	5.82035
6	A6	25	ACT2	6.76396	6.47268
6	A6	26	ACT2	7.23033	6.93678
6	A6	27	ACT2	7.55224	7.25642
6	A6	28	ACT2	7.77259	7.4745
6	A6	29	ACT2	7.92956	7.62919
6	A6	30	ACT2	8.05786	7.75522
6	A6	31	ACT2	8.16033	7.85542
6	A6	32	ACT2	8.227	7.91982
6	A6	33	ACT2	8.27884	7.96939
6	A6	34	ACT2	8.31533	8.0036
6	A6	35	ACT2	8.36295	8.04896
6	A6	36	ACT2	8.39149	8.07522
6	A6	37	ACT2	8.39845	8.0799
6	A6	38	ACT2	8.40308	8.08227
6	A6	39	ACT2	8.40616	8.08308
6	A6	40	ACT2	8.40899	8.08364
7	A7	1	EVD-SPL	0.214435	-0.0307373
7	A7	2	EVD-SPL	0.220159	-0.0256616
7	A7	3	EVD-SPL	0.232809	-0.0136613
7	A7	4	EVD-SPL	0.238902	-0.00821728
7	A7	5	EVD-SPL	0.247439	-0.000329808
7	A7	6	EVD-SPL	0.251175	0.00275745
7	A7	7	EVD-SPL	0.254859	0.00579136
7	A7	8	EVD-SPL	0.25449	0.00477368
7	A7	9	EVD-SPL	0.253943	0.00357685
7	A7	10	EVD-SPL	0.254939	0.00392414
7	A7	11	EVD-SPL	0.255615	0.00395065
7	A7	12	EVD-SPL	0.255697	0.00338354
7	A7	13	EVD-SPL	0.257689	0.00472608
7	A7	14	EVD-SPL	0.255939	0.00232754
7	A7	15	EVD-SPL	0.254621	0.000359816
7	A7	16	EVD-SPL	0.255085	0.000174422
7	A7	17	EVD-SPL	0.254665	-0.000894641
7	A7	18	EVD-SPL	0.256302	9.3401e-05
7	A7	19	EVD-SPL	0.255934	-0.000923985
7	A7	20	EVD-SPL	0.255166	-0.00234162
7	A7	21	EVD-SPL	0.253954	-0.00420214
7	A7	22	EVD-SPL	0.253697	-0.0051086
7	A7	23	EVD-SPL	0.256707	-0.00274777
7	A7	24	EVD-SPL	0.260538	0.000433301
7	A7	25	EVD-SPL	0.262908	0.0021549
7	A7	26	EVD-SPL	0.271325	0.00992249
7	A7	27	EVD-SPL	0.287174	0.0251215
7	A7	28	EVD-SPL	0.31987	0.0571684
7	A7	29	EVD-SPL	0.37289	0.109539
7	A7	30	EVD-SPL	0.481108	0.217109
7	A7	31	EVD-SPL	0.684637	0.419989
7	A7	32	EVD-SPL	1.04828	0.782979
7	A7	33	EVD-SPL	1.64116	1.37521
7	A7	34	EVD-SPL	2.45429	2.18769
7	A7	35	EVD-SPL	3.32349	3.05625
7	A7	36	EVD-SPL	4.10822	3.84033
7	A7	37	EVD-SPL	4.85418	4.58564
7	A7	38	EVD-SPL	5.53973	5.27054
7	A7	39	EVD-SPL	6.06154	5.7917
7	A7	40	EVD-SPL	6.43	6.1595
8	A8	1	EVD-SPL	0.290195	-0.0255731
8	A8	2	EVD-SPL	0.297383	-0.0194067
8	A8	3	EVD-SPL	0.308798	-0.00901423
8	A8	4	EVD-SPL	0.314264	-0.0045697
8	A8	5	EVD-SPL	0.319654	-0.000202595
8	A8	6	EVD-SPL	0.324305	0.00342654
8	A8	7	EVD-SPL	0.326587	0.0046863
8	A8	8	EVD-SPL	0.326337	0.00341424
8	A8	9	EVD-SPL	0.327113	0.00316815
8	A8	10	EVD-SPL	0.329166	0.00419954
8	A8	11	EVD-SPL	0.327984	0.00199499
8	A8	12	EVD-SPL	0.3271	8.87054e-05
8	A8	13	EVD-SPL	0.328326	0.000293436
8	A8	14	EVD-SPL	0.329343	0.000287763
8	A8	15	EVD-SPL	0.328396	-0.00168102
8	A8	16	EVD-SPL	0.328612	-0.00248748
8	A8	17	EVD-SPL	0.332641	0.000519443
8	A8	18	EVD-SPL	0.333077	-6.59151e-05
8	A8	19	EVD-SPL	0.333493	-0.000672314
8	A8	20	EVD-SPL	0.333229	-0.001958
8	A8	21	EVD-SPL	0.334755	-0.00145462
8	A8	22	EVD-SPL	0.335933	-0.0012982
8	A8	23	EVD-SPL	0.337344	-0.000909226
8	A8	24	EVD-SPL	0.34151	0.00223416
8	A8	25	EVD-SPL	0.345478	0.00518029
8	A8	26	EVD-SPL	0.355994	0.0146739
8	A8	27	EVD-SPL	0.37277	0.0304275
8	A8	28	EVD-SPL	0.404956	0.0615919
8	A8	29	EVD-SPL	0.466928	0.122542
8	A8	30	EVD-SPL	0.588796	0.243387
8	A8	31	EVD-SPL	0.810086	0.463656
8	A8	32	EVD-SPL	1.21543	0.867982
8	A8	33	EVD-SPL	1.89015	1.54168
8	A8	34	EVD-SPL	2.86313	2.51364
8	A8	35	EVD-SPL	3.95123	3.60071
8	A8	36	EVD-SPL	4.91199	4.56045
8	A8	37	EVD-SPL	5.74867	5.39611
8	A8	38	EVD-SPL	6.56771	6.21412
8	A8	39	EVD-SPL	7.23963	6.88502
8	A8	40	EVD-SPL	7.66832	7.31269
9	A9	1	EVD-SPL	0.234319	-0.0256245
9	A9	2	EVD-SPL	0.239469	-0.0219342
9	A9	3	EVD-SPL	0.249913	-0.0129505
9	A9	4	EVD-SPL	0.256042	-0.00828122
9	A9	5	EVD-SPL	0.262242	-0.00354014
9	A9	6	EVD-SPL	0.267031	-0.000211365
9	A9	7	EVD-SPL	0.272863	0.00416103
9	A9	8	EVD-SPL	0.274747	0.00458483
9	A9	9	EVD-SPL	0.27825	0.00662853
9	A9	10	EVD-SPL	0.279172	0.00608989
9	A9	11	EVD-SPL	0.278443	0.0039014
9	A9	12	EVD-SPL	0.27889	0.00288881
9	A9	13	EVD-SPL	0.283599	0.00613811
9	A9	14	EVD-SPL	0.284284	0.00536358
9	A9	15	EVD-SPL	0.284224	0.00384385
9	A9	16	EVD-SPL	0.281832	-8.92494e-06
9	A9	17	EVD-SPL	0.281241	-0.00205908
9	A9	18	EVD-SPL	0.28405	-0.00070968
9	A9	19	EVD-SPL	0.28553	-0.000689973
9	A9	20	EVD-SPL	0.285862	-0.00181768
9	A9	21	EVD-SPL	0.28397	-0.00516922
9	A9	22	EVD-SPL	0.284134	-0.00646513
9	A9	23	EVD-SPL	0.290011	-0.00204842
9	A9	24	EVD-SPL	0.292558	-0.000960716
9	A9	25	EVD-SPL	0.296291	0.00131205
9	A9	26	EVD-SPL	0.30059	0.00415183
9	A9	27	EVD-SPL	0.316441	0.0185433
9	A9	28	EVD-SPL	0.34458	0.0452222
9	A9	29	EVD-SPL	0.39813	0.0973119
9	A9	30	EVD-SPL	0.499988	0.197711
9	A9	31	EVD-SPL	0.695047	0.391309
9	A9	32	EVD-SPL	1.05148	0.746279
9	A9	33	EVD-SPL	1.65993	1.35327
9	A9	34	EVD-SPL	2.56014	2.25202
9	A9	35	EVD-SPL	3.62092	3.31134
9	A9	36	EVD-SPL	4.60532	4.29429
9	A9	37	EVD-SPL	5.46365	5.15116
9	A9	38	EVD-SPL	6.33108	6.01712
9	A9	39	EVD-SPL	7.06855	6.75313
9	A9	40	EVD-SPL	7.54201	7.22513
10	A10	1	EVD-UNSPL	0.281053	-0.0221439
10	A10	2	EVD-UNSPL	0.287853	-0.016645
10	A10	3	EVD-UNSPL	0.294341	-0.0114576
10	A10	4	EVD-UNSPL	0.301891	-0.00520804
10	A10	5	EVD-UNSPL	0.310258	0.00185777
10	A10	6	EVD-UNSPL	0.314558	0.00485752
10	A10	7	EVD-UNSPL	0.315531	0.0045296
10	A10	8	EVD-UNSPL	0.316101	0.00379959
10	A10	9	EVD-UNSPL	0.315685	0.00208265
10	A10	10	EVD-UNSPL	0.316282	0.00137923
10	A10	11	EVD-UNSPL	0.317436	0.00123284
10	A10	12	EVD-UNSPL	0.319322	0.00181747
10	A10	13	EVD-UNSPL	0.321505	0.00270015
10	A10	14	EVD-UNSPL	0.322215	0.0021095
10	A10	15	EVD-UNSPL	0.3215	9.34322e-05
10	A10	16	EVD-UNSPL	0.322066	-0.000641077
10	A10	17	EVD-UNSPL	0.321505	-0.00250271
10	A10	18	EVD-UNSPL	0.322609	-0.00269952
10	A10	19	EVD-UNSPL	0.327195	0.00058627
10	A10	20	EVD-UNSPL	0.326448	-0.00146109
10	A10	21	EVD-UNSPL	0.326171	-0.0030393
10	A10	22	EVD-UNSPL	0.329766	-0.000744793
10	A10	23	EVD-UNSPL	0.33083	-0.000981483
10	A10	24	EVD-UNSPL	0.332365	-0.000746463
10	A10	25	EVD-UNSPL	0.336849	0.00243604
10	A10	26	EVD-UNSPL	0.344989	0.00927588
10	A10	27	EVD-UNSPL	0.362648	0.0256339
10	A10	28	EVD-UNSPL	0.395029	0.0567143
10	A10	29	EVD-UNSPL	0.451863	0.112248
10	A10	30	EVD-UNSPL	0.569131	0.228216
10	A10	31	EVD-UNSPL	0.789684	0.447468
10	A10	32	EVD-UNSPL	1.1872	0.843683
10	A10	33	EVD-UNSPL	1.86703	1.52221
10	A10	34	EVD-UNSPL	2.85782	2.5117
10	A10	35	EVD-UNSPL	3.98201	3.63459
10	A10	36	EVD-UNSPL	4.97759	4.62887
10	A10	37	EVD-UNSPL	5.82966	5.47964
10	A10	38	EVD-UNSPL	6.66096	6.30964
10	A10	39	EVD-UNSPL	7.37243	7.01981
10	A10	40	EVD-UNSPL	7.80712	7.4532
11	A11	1	EVD-UNSPL	0.320637	-0.0170536
11	A11	2	EVD-UNSPL	0.327889	-0.0111939
11	A11	3	EVD-UNSPL	0.335519	-0.00495586
11	A11	4	EVD-UNSPL	0.342813	0.000945812
11	A11	5	EVD-UNSPL	0.345694	0.00243453
11	A11	6	EVD-UNSPL	0.346571	0.00191821
11	A11	7	EVD-UNSPL	0.346785	0.000740104
11	A11	8	EVD-UNSPL	0.348331	0.000893383
11	A11	9	EVD-UNSPL	0.350548	0.00171796
11	A11	10	EVD-UNSPL	0.350659	0.000437449
11	A11	11	EVD-UNSPL	0.352772	0.00115799
11	A11	12	EVD-UNSPL	0.352432	-0.000575192
11	A11	13	EVD-UNSPL	0.35303	-0.00136915
11	A11	14	EVD-UNSPL	0.353195	-0.00259637
11	A11	15	EVD-UNSPL	0.356105	-0.00107928
11	A11	16	EVD-UNSPL	0.35777	-0.000806584
11	A11	17	EVD-UNSPL	0.357818	-0.0021512
11	A11	18	EVD-UNSPL	0.362876	0.00151419
11	A11	19	EVD-UNSPL	0.364036	0.00128225
11	A11	20	EVD-UNSPL	0.363343	-0.000803402
11	A11	21	EVD-UNSPL	0.365257	-0.000281766
11	A11	22	EVD-UNSPL	0.366173	-0.000757941
11	A11	23	EVD-UNSPL	0.368102	-0.000220927
11	A11	24	EVD-UNSPL	0.372272	0.00255579
11	A11	25	EVD-UNSPL	0.379112	0.00800375
11	A11	26	EVD-UNSPL	0.393173	0.0206719
11	A11	27	EVD-UNSPL	0.416889	0.0429954
11	A11	28	EVD-UNSPL	0.463169	0.0878833
11	A11	29	EVD-UNSPL	0.556547	0.179869
11	A11	30	EVD-UNSPL	0.73763	0.35956
11	A11	31	EVD-UNSPL	1.07029	0.690822
11	A11	32	EVD-UNSPL	1.65515	1.27429
11	A11	33	EVD-UNSPL	2.57092	2.18868
11	A11	34	EVD-UNSPL	3.72195	3.33831
11	A11	35	EVD-UNSPL	4.82794	4.44291
11	A11	36	EVD-UNSPL	5.73606	5.34964
11	A11	37	EVD-UNSPL	6.528	6.14018
11	A11	38	EVD-UNSPL	7.23489	6.84568
11	A11	39	EVD-UNSPL	7.76567	7.37507
11	A11	40	EVD-UNSPL	8.10271	7.71072
12	A12	1	EVD-UNSPL	0.308287	-0.030344
12	A12	2	EVD-UNSPL	0.317015	-0.0228665
12	A12	3	EVD-UNSPL	0.327592	-0.01354
12	A12	4	EVD-UNSPL	0.334412	-0.0079701
12	A12	5	EVD-UNSPL	0.339918	-0.00371483
12	A12	6	EVD-UNSPL	0.344044	-0.000839249
12	A12	7	EVD-UNSPL	0.347231	0.00109782
12	A12	8	EVD-UNSPL	0.349064	0.00168062
12	A12	9	EVD-UNSPL	0.351342	0.00270834
12	A12	10	EVD-UNSPL	0.35446	0.00457612
12	A12	11	EVD-UNSPL	0.360199	0.00906442
12	A12	12	EVD-UNSPL	0.360312	0.00792706
12	A12	13	EVD-UNSPL	0.359526	0.0058907
12	A12	14	EVD-UNSPL	0.361369	0.00648393
12	A12	15	EVD-UNSPL	0.360369	0.00423345
12	A12	16	EVD-UNSPL	0.359172	0.00178639
12	A12	17	EVD-UNSPL	0.359577	0.000940795
12	A12	18	EVD-UNSPL	0.359904	1.75307e-05
12	A12	19	EVD-UNSPL	0.363574	0.00243728
12	A12	20	EVD-UNSPL	0.362119	-0.000267535
12	A12	21	EVD-UNSPL	0.35956	-0.00407739
12	A12	22	EVD-UNSPL	0.358004	-0.00688306
12	A12	23	EVD-UNSPL	0.358525	-0.00761312
12	A12	24	EVD-UNSPL	0.363449	-0.00393916
12	A12	25	EVD-UNSPL	0.369814	0.00117582
12	A12	26	EVD-UNSPL	0.38019	0.0103013
12	A12	27	EVD-UNSPL	0.398327	0.0271887
12	A12	28	EVD-UNSPL	0.434182	0.0617928
12	A12	29	EVD-UNSPL	0.5007	0.127061
12	A12	30	EVD-UNSPL	0.628532	0.253642
12	A12	31	EVD-UNSPL	0.864543	0.488403
12	A12	32	EVD-UNSPL	1.30115	0.923761
12	A12	33	EVD-UNSPL	2.03234	1.6537
12	A12	34	EVD-UNSPL	3.07247	2.69258
12	A12	35	EVD-UNSPL	4.21032	3.82918
12	A12	36	EVD-UNSPL	5.17605	4.79366
12	A12	37	EVD-UNSPL	5.98672	5.60308
12	A12	38	EVD-UNSPL	6.76649	6.3816
12	A12	39	EVD-UNSPL	7.39547	7.00933
12	A12	40	EVD-UNSPL	7.77655	7.38916
13	A13	1	ACT2	0.305905	-0.018061
13	A13	2	ACT2	0.315833	-0.0115061
13	A13	3	ACT2	0.32593	-0.0047822
13	A13	4	ACT2	0.334866	0.00078048
13	A13	5	ACT2	0.339873	0.00241527
13	A13	6	ACT2	0.342205	0.00137364
13	A13	7	ACT2	0.346842	0.0026379
13	A13	8	ACT2	0.347706	0.000129163
13	A13	9	ACT2	0.350182	-0.00076766
13	A13	10	ACT2	0.354723	0.000399507
13	A13	11	ACT2	0.357141	-0.000555013
13	A13	12	ACT2	0.359438	-0.0016311
13	A13	13	ACT2	0.371156	0.00671357
13	A13	14	ACT2	0.38761	0.0197949
13	A13	15	ACT2	0.420229	0.0490404
13	A13	16	ACT2	0.489523	0.114962
13	A13	17	ACT2	0.615838	0.237904
13	A13	18	ACT2	0.854185	0.472878
13	A13	19	ACT2	1.28959	0.90491
13	A13	20	ACT2	2.00968	1.62163
13	A13	21	ACT2	3.01082	2.61939
13	A13	22	ACT2	4.04866	3.65386
13	A13	23	ACT2	4.9208	4.52263
13	A13	24	ACT2	5.68572	5.28417
13	A13	25	ACT2	6.44859	6.04367
13	A13	26	ACT2	7.06031	6.65202
13	A13	27	ACT2	7.4793	7.06764
13	A13	28	ACT2	7.77135	7.35631
13	A13	29	ACT2	7.98918	7.57077
13	A13	30	ACT2	8.14177	7.71998
13	A13	31	ACT2	8.26573	7.84057
13	A13	32	ACT2	8.3589	7.93037
13	A13	33	ACT2	8.42889	7.99699
13	A13	34	ACT2	8.47648	8.04121
13	A13	35	ACT2	8.50972	8.07108
13	A13	36	ACT2	8.53985	8.09783
13	A13	37	ACT2	8.55322	8.10782
13	A13	38	ACT2	8.55855	8.10978
13	A13	39	ACT2	8.56233	8.11019
13	A13	40	ACT2	8.55937	8.10386
14	A14	1	ACT2	0.27465	-0.0189558
14	A14	2	ACT2	0.283166	-0.013869
14	A14	3	ACT2	0.296128	-0.00433522
14	A14	4	ACT2	0.303471	-0.00042009
14	A14	5	ACT2	0.309278	0.00195843
14	A14	6	ACT2	0.313545	0.00279704
14	A14	7	ACT2	0.315968	0.00179101
14	A14	8	ACT2	0.318542	0.000936693
14	A14	9	ACT2	0.321712	0.00067792
14	A14	10	ACT2	0.32396	-0.000501834
14	A14	11	ACT2	0.326045	-0.00184547
14	A14	12	ACT2	0.33026	-0.00105848
14	A14	13	ACT2	0.34134	0.0065927
14	A14	14	ACT2	0.357501	0.0193253
14	A14	15	ACT2	0.383203	0.0415984
14	A14	16	ACT2	0.441662	0.0966294
14	A14	17	ACT2	0.557961	0.2095
14	A14	18	ACT2	0.766703	0.414813
14	A14	19	ACT2	1.13781	0.782489
14	A14	20	ACT2	1.72518	1.36644
14	A14	21	ACT2	2.48202	2.11984
14	A14	22	ACT2	3.31709	2.95149
14	A14	23	ACT2	4.19744	3.82841
14	A14	24	ACT2	5.11406	4.7416
14	A14	25	ACT2	5.98759	5.6117
14	A14	26	ACT2	6.66142	6.2821
14	A14	27	ACT2	7.14223	6.75948
14	A14	28	ACT2	7.49746	7.11129
14	A14	29	ACT2	7.74921	7.35961
14	A14	30	ACT2	7.94477	7.55174
14	A14	31	ACT2	8.09336	7.6969
14	A14	32	ACT2	8.22289	7.82301
14	A14	33	ACT2	8.31012	7.90681
14	A14	34	ACT2	8.39439	7.98764
14	A14	35	ACT2	8.44487	8.0347
14	A14	36	ACT2	8.493	8.07939
14	A14	37	ACT2	8.54108	8.12405
14	A14	38	ACT2	8.57869	8.15823
14	A14	39	ACT2	8.5868	8.16292
14	A14	40	ACT2	8.59895	8.17163
15	A15	1
15	A15	2
15	A15	3
15	A15	4
15	A15	5
15	A15	6
15	A15	7
15	A15	8
15	A15	9
15	A15	10
15	A15	11
15	A15	12
15	A15	13
15	A15	14
15	A15	15
15	A15	16
15	A15	17
15	A15	18
15	A15	19
15	A15	20
15	A15	21
15	A15	22
15	A15	23
15	A15	24
15	A15	25
15	A15	26
15	A15	27
15	A15	28
15	A15	29
15	A15	30
15	A15	31
15	A15	32
15	A15	33
15	A15	34
15	A15	35
15	A15	36
15	A15	37
15	A15	38
15	A15	39
15	A15	40
16	A16	1	EVD-SPL	0.472892	-0.0750644
16	A16	2	EVD-SPL	0.48767	-0.0623521
16	A16	3	EVD-SPL	0.516266	-0.0358218
16	A16	4	EVD-SPL	0.53575	-0.0184032
16	A16	5	EVD-SPL	0.551337	-0.00488207
16	A16	6	EVD-SPL	0.559423	0.00113852
16	A16	7	EVD-SPL	0.566923	0.00657278
16	A16	8	EVD-SPL	0.573582	0.0111664
16	A16	9	EVD-SPL	0.576432	0.011951
16	A16	10	EVD-SPL	0.580748	0.0142013
16	A16	11	EVD-SPL	0.581436	0.0128233
16	A16	12	EVD-SPL	0.582202	0.0115237
16	A16	13	EVD-SPL	0.581327	0.00858311
16	A16	14	EVD-SPL	0.58238	0.00757023
16	A16	15	EVD-SPL	0.58124	0.00436516
16	A16	16	EVD-SPL	0.583376	0.00443488
16	A16	17	EVD-SPL	0.586085	0.00507884
16	A16	18	EVD-SPL	0.58321	0.000138432
16	A16	19	EVD-SPL	0.581391	-0.00374637
16	A16	20	EVD-SPL	0.582947	-0.0042563
16	A16	21	EVD-SPL	0.584881	-0.00438798
16	A16	22	EVD-SPL	0.584283	-0.00705185
16	A16	23	EVD-SPL	0.585	-0.00840006
16	A16	24	EVD-SPL	0.589272	-0.00619339
16	A16	25	EVD-SPL	0.593999	-0.00353212
16	A16	26	EVD-SPL	0.596724	-0.00287254
16	A16	27	EVD-SPL	0.606973	0.00531092
16	A16	28	EVD-SPL	0.628951	0.0252229
16	A16	29	EVD-SPL	0.663986	0.0581924
16	A16	30	EVD-SPL	0.734533	0.126674
16	A16	31	EVD-SPL	0.868088	0.258163
16	A16	32	EVD-SPL	1.11568	0.503692
16	A16	33	EVD-SPL	1.5554	0.941347
16	A16	34	EVD-SPL	2.24905	1.63293
16	A16	35	EVD-SPL	3.16362	2.54543
16	A16	36	EVD-SPL	4.12583	3.50558
16	A16	37	EVD-SPL	5.03323	4.41091
16	A16	38	EVD-SPL	5.89744	5.27305
16	A16	39	EVD-SPL	6.71784	6.09139
16	A16	40	EVD-SPL	7.28156	6.65304
17	A17	1	EVD-SPL	0.339122	-0.049712
17	A17	2	EVD-SPL	0.351496	-0.039832
17	A17	3	EVD-SPL	0.373128	-0.0206925
17	A17	4	EVD-SPL	0.386485	-0.00982945
17	A17	5	EVD-SPL	0.396985	-0.00182286
17	A17	6	EVD-SPL	0.405498	0.00419768
17	A17	7	EVD-SPL	0.408667	0.00487293
17	A17	8	EVD-SPL	0.413742	0.00745473
17	A17	9	EVD-SPL	0.415348	0.00656753
17	A17	10	EVD-SPL	0.417757	0.00648327
17	A17	11	EVD-SPL	0.41834	0.00457275
17	A17	12	EVD-SPL	0.418535	0.00227498
17	A17	13	EVD-SPL	0.423401	0.00464751
17	A17	14	EVD-SPL	0.42544	0.0041934
17	A17	15	EVD-SPL	0.426444	0.00270351
17	A17	16	EVD-SPL	0.428393	0.00215967
17	A17	17	EVD-SPL	0.430487	0.00175977
17	A17	18	EVD-SPL	0.431916	0.00069627
17	A17	19	EVD-SPL	0.431717	-0.00199641
17	A17	20	EVD-SPL	0.435711	-0.000495127
17	A17	21	EVD-SPL	0.435876	-0.0028235
17	A17	22	EVD-SPL	0.435457	-0.00573645
17	A17	23	EVD-SPL	0.437502	-0.00618469
17	A17	24	EVD-SPL	0.443215	-0.00296447
17	A17	25	EVD-SPL	0.447593	-0.00108019
17	A17	26	EVD-SPL	0.452208	0.00104163
17	A17	27	EVD-SPL	0.460496	0.00683615
17	A17	28	EVD-SPL	0.478907	0.0227548
17	A17	29	EVD-SPL	0.510929	0.0522834
17	A17	30	EVD-SPL	0.570205	0.109065
17	A17	31	EVD-SPL	0.683434	0.219801
17	A17	32	EVD-SPL	0.897792	0.431666
17	A17	33	EVD-SPL	1.2836	0.814977
17	A17	34	EVD-SPL	1.93257	1.46146
17	A17	35	EVD-SPL	2.86489	2.39129
17	A17	36	EVD-SPL	3.92473	3.44863
17	A17	37	EVD-SPL	4.91723	4.43864
17	A17	38	EVD-SPL	5.80968	5.32859
17	A17	39	EVD-SPL	6.58781	6.10424
17	A17	40	EVD-SPL	7.1692	6.68313
18	A18	1
18	A18	2
18	A18	3
18	A18	4
18	A18	5
18	A18	6
18	A18	7
18	A18	8
18	A18	9
18	A18	10
18	A18	11
18	A18	12
18	A18	13
18	A18	14
18	A18	15
18	A18	16
18	A18	17
18	A18	18
18	A18	19
18	A18	20
18	A18	21
18	A18	22
18	A18	23
18	A18	24
18	A18	25
18	A18	26
18	A18	27
18	A18	28
18	A18	29
18	A18	30
18	A18	31
18	A18	32
18	A18	33
18	A18	34
18	A18	35
18	A18	36
18	A18	37
18	A18	38
18	A18	39
18	A18	40
19	A19	1	EVD-UNSPL	0.182035	-0.0340461
19	A19	2	EVD-UNSPL	0.192054	-0.0259816
19	A19	3	EVD-UNSPL	0.206042	-0.0139472
19	A19	4	EVD-UNSPL	0.214275	-0.00766847
19	A19	5	EVD-UNSPL	0.222938	-0.000960041
19	A19	6	EVD-UNSPL	0.226262	0.000409337
19	A19	7	EVD-UNSPL	0.229851	0.00204354
19	A19	8	EVD-UNSPL	0.231845	0.0020834
19	A19	9	EVD-UNSPL	0.23539	0.00367409
19	A19	10	EVD-UNSPL	0.239571	0.00590042
19	A19	11	EVD-UNSPL	0.241961	0.00633661
19	A19	12	EVD-UNSPL	0.241844	0.00426439
19	A19	13	EVD-UNSPL	0.243941	0.0044076
19	A19	14	EVD-UNSPL	0.243705	0.0022171
19	A19	15	EVD-UNSPL	0.24342	-2.2434e-05
19	A19	16	EVD-UNSPL	0.247503	0.00210652
19	A19	17	EVD-UNSPL	0.250885	0.00353362
19	A19	18	EVD-UNSPL	0.251803	0.00249732
19	A19	19	EVD-UNSPL	0.250878	-0.000382632
19	A19	20	EVD-UNSPL	0.251443	-0.00177125
19	A19	21	EVD-UNSPL	0.253433	-0.00173568
19	A19	22	EVD-UNSPL	0.254593	-0.00253022
19	A19	23	EVD-UNSPL	0.256633	-0.00244466
19	A19	24	EVD-UNSPL	0.260678	-0.000354516
19	A19	25	EVD-UNSPL	0.261569	-0.00141796
19	A19	26	EVD-UNSPL	0.261388	-0.00355277
19	A19	27	EVD-UNSPL	0.26229	-0.00460573
19	A19	28	EVD-UNSPL	0.268585	-0.00026464
19	A19	29	EVD-UNSPL	0.272989	0.00218421
19	A19	30	EVD-UNSPL	0.282623	0.0098645
19	A19	31	EVD-UNSPL	0.301973	0.0272597
19	A19	32	EVD-UNSPL	0.337292	0.0606244
19	A19	33	EVD-UNSPL	0.404846	0.126224
19	A19	34	EVD-UNSPL	0.525131	0.244554
19	A19	35	EVD-UNSPL	0.74889	0.466359
19	A19	36	EVD-UNSPL	1.13198	0.847498
19	A19	37	EVD-UNSPL	1.71353	1.42709
19	A19	38	EVD-UNSPL	2.47548	2.18709
19	A19	39	EVD-UNSPL	3.32969	3.03934
19	A19	40	EVD-UNSPL	4.08557	3.79326
20	A20	1	EVD-UNSPL	0.443405	-0.0878128
20	A20	2	EVD-UNSPL	0.46044	-0.0743921
20	A20	3	EVD-UNSPL	0.493465	-0.044982
20	A20	4	EVD-UNSPL	0.513423	-0.0286389
20	A20	5	EVD-UNSPL	0.533179	-0.0124978
20	A20	6	EVD-UNSPL	0.550031	0.000738958
20	A20	7	EVD-UNSPL	0.560023	0.00711595
20	A20	8	EVD-UNSPL	0.570177	0.0136553
20	A20	9	EVD-UNSPL	0.576016	0.0158795
20	A20	10	EVD-UNSPL	0.581561	0.0178098
20	A20	11	EVD-UNSPL	0.585941	0.0185748
20	A20	12	EVD-UNSPL	0.586635	0.0156544
20	A20	13	EVD-UNSPL	0.588166	0.0135704
20	A20	14	EVD-UNSPL	0.58966	0.0114492
20	A20	15	EVD-UNSPL	0.589345	0.00751962
20	A20	16	EVD-UNSPL	0.591766	0.00632604
20	A20	17	EVD-UNSPL	0.590905	0.00184963
20	A20	18	EVD-UNSPL	0.592991	0.000321553
20	A20	19	EVD-UNSPL	0.599859	0.00357389
20	A20	20	EVD-UNSPL	0.603938	0.00403858
20	A20	21	EVD-UNSPL	0.6023	-0.00121413
20	A20	22	EVD-UNSPL	0.600962	-0.00616673
20	A20	23	EVD-UNSPL	0.603264	-0.00747987
20	A20	24	EVD-UNSPL	0.607979	-0.00637985
20	A20	25	EVD-UNSPL	0.611226	-0.00674766
20	A20	26	EVD-UNSPL	0.613502	-0.00808631
20	A20	27	EVD-UNSPL	0.616496	-0.00870768
20	A20	28	EVD-UNSPL	0.621641	-0.00717667
20	A20	29	EVD-UNSPL	0.626375	-0.006058
20	A20	30	EVD-UNSPL	0.642576	0.00652867
20	A20	31	EVD-UNSPL	0.670522	0.0308595
20	A20	32	EVD-UNSPL	0.717907	0.0746293
20	A20	33	EVD-UNSPL	0.809821	0.162929
20	A20	34	EVD-UNSPL	0.984425	0.333918
20	A20	35	EVD-UNSPL	1.30854	0.654422
20	A20	36	EVD-UNSPL	1.86962	1.21189
20	A20	37	EVD-UNSPL	2.71911	2.05775
20	A20	38	EVD-UNSPL	3.74957	3.08461
20	A20	39	EVD-UNSPL	4.71515	4.04656
20	A20	40	EVD-UNSPL	5.43662	4.76442
21	A21	1	EVD-UNSPL	0.333018	-0.0581091
21	A21	2	EVD-UNSPL	0.346825	-0.0470231
21	A21	3	EVD-UNSPL	0.371384	-0.025186
21	A21	4	EVD-UNSPL	0.384897	-0.0143948
21	A21	5	EVD-UNSPL	0.396564	-0.0054494
21	A21	6	EVD-UNSPL	0.407284	0.00254946
21	A21	7	EVD-UNSPL	0.413491	0.00603423
21	A21	8	EVD-UNSPL	0.418501	0.00832309
21	A21	9	EVD-UNSPL	0.420511	0.00761195
21	A21	10	EVD-UNSPL	0.425866	0.0102452
21	A21	11	EVD-UNSPL	0.430038	0.0116952
21	A21	12	EVD-UNSPL	0.429793	0.00872915
21	A21	13	EVD-UNSPL	0.428455	0.0046697
21	A21	14	EVD-UNSPL	0.428583	0.00207601
21	A21	15	EVD-UNSPL	0.434395	0.00516638
21	A21	16	EVD-UNSPL	0.434979	0.00302804
21	A21	17	EVD-UNSPL	0.436936	0.00226368
21	A21	18	EVD-UNSPL	0.437335	-5.90124e-05
21	A21	19	EVD-UNSPL	0.43884	-0.00127521
21	A21	20	EVD-UNSPL	0.439869	-0.00296803
21	A21	21	EVD-UNSPL	0.44162	-0.00393835
21	A21	22	EVD-UNSPL	0.443181	-0.00509866
21	A21	23	EVD-UNSPL	0.448353	-0.0026489
21	A21	24	EVD-UNSPL	0.448915	-0.00480777
21	A21	25	EVD-UNSPL	0.452067	-0.00437807
21	A21	26	EVD-UNSPL	0.457092	-0.00207422
21	A21	27	EVD-UNSPL	0.461774	-0.000113726
21	A21	28	EVD-UNSPL	0.472928	0.00831867
21	A21	29	EVD-UNSPL	0.490396	0.0230652
21	A21	30	EVD-UNSPL	0.525405	0.0553523
21	A21	31	EVD-UNSPL	0.595019	0.122245
21	A21	32	EVD-UNSPL	0.724504	0.249008
21	A21	33	EVD-UNSPL	0.968875	0.490657
21	A21	34	EVD-UNSPL	1.4098	0.928858
21	A21	35	EVD-UNSPL	2.13493	1.65127
21	A21	36	EVD-UNSPL	3.12611	2.63973
21	A21	37	EVD-UNSPL	4.18618	3.69708
21	A21	38	EVD-UNSPL	5.10236	4.61054
21	A21	39	EVD-UNSPL	5.9082	5.41366
21	A21	40	EVD-UNSPL	6.56926	6.07199
22	A22	1
22	A22	2
22	A22	3
22	A22	4
22	A22	5
22	A22	6
22	A22	7
22	A22	8
22	A22	9
22	A22	10
22	A22	11
22	A22	12
22	A22	13
22	A22	14
22	A22	15
22	A22	16
22	A22	17
22	A22	18
22	A22	19
22	A22	20
22	A22	21
22	A22	22
22	A22	23
22	A22	24
22	A22	25
22	A22	26
22	A22	27
22	A22	28
22	A22	29
22	A22	30
22	A22	31
22	A22	32
22	A22	33
22	A22	34
22	A22	35
22	A22	36
22	A22	37
22	A22	38
22	A22	39
22	A22	40
23	A23	1
23	A23	2
23	A23	3
23	A23	4
23	A23	5
23	A23	6
23	A23	7
23	A23	8
23	A23	9
23	A23	10
23	A23	11
23	A23	12
23	A23	13
23	A23	14
23	A23	15
23	A23	16
23	A23	17
23	A23	18
23	A23	19
23	A23	20
23	A23	21
23	A23	22
23	A23	23
23	A23	24
23	A23	25
23	A23	26
23	A23	27
23	A23	28
23	A23	29
23	A23	30
23	A23	31
23	A23	32
23	A23	33
23	A23	34
23	A23	35
23	A23	36
23	A23	37
23	A23	38
23	A23	39
23	A23	40
24	A24	1
24	A24	2
24	A24	3
24	A24	4
24	A24	5
24	A24	6
24	A24	7
24	A24	8
24	A24	9
24	A24	10
24	A24	11
24	A24	12
24	A24	13
24	A24	14
24	A24	15
24	A24	16
24	A24	17
24	A24	18
24	A24	19
24	A24	20
24	A24	21
24	A24	22
24	A24	23
24	A24	24
24	A24	25
24	A24	26
24	A24	27
24	A24	28
24	A24	29
24	A24	30
24	A24	31
24	A24	32
24	A24	33
24	A24	34
24	A24	35
24	A24	36
24	A24	37
24	A24	38
24	A24	39
24	A24	40
25	B1	1	ACT-RT	0.0912029	-0.0142314
25	B1	2	ACT-RT	0.0920627	-0.0134679
25	B1	3	ACT-RT	0.0960452	-0.00958185
25	B1	4	ACT-RT	0.0991304	-0.0065931
25	B1	5	ACT-RT	0.102048	-0.00377171
25	B1	6	ACT-RT	0.102225	-0.00369088
25	B1	7	ACT-RT	0.103004	-0.00300854
25	B1	8	ACT-RT	0.106127	1.82676e-05
25	B1	9	ACT-RT	0.109852	0.00364677
25	B1	10	ACT-RT	0.110842	0.00453965
25	B1	11	ACT-RT	0.112531	0.00613249
25	B1	12	ACT-RT	0.113662	0.00716688
25	B1	13	ACT-RT	0.112464	0.00587293
25	B1	14	ACT-RT	0.111411	0.00472323
25	B1	15	ACT-RT	0.11022	0.0034357
25	B1	16	ACT-RT	0.1097	0.00281936
25	B1	17	ACT-RT	0.110117	0.00314043
25	B1	18	ACT-RT	0.10911	0.0020364
25	B1	19	ACT-RT	0.108056	0.000885884
25	B1	20	ACT-RT	0.106822	-0.000443852
25	B1	21	ACT-RT	0.106389	-0.000974104
25	B1	22	ACT-RT	0.107298	-0.00016086
25	B1	23	ACT-RT	0.108047	0.000491079
25	B1	24	ACT-RT	0.106151	-0.00150131
25	B1	25	ACT-RT	0.103566	-0.00418269
25	B1	26	ACT-RT	0.103404	-0.00444107
25	B1	27	ACT-RT	0.105603	-0.00233851
25	B1	28	ACT-RT	0.105491	-0.00254608
25	B1	29	ACT-RT	0.106459	-0.00167452
25	B1	30	ACT-RT	0.114436	0.00620547
25	B1	31	ACT-RT	0.127186	0.0188595
25	B1	32	ACT-RT	0.150602	0.0421784
25	B1	33	ACT-RT	0.197794	0.0892742
25	B1	34	ACT-RT	0.287883	0.179266
25	B1	35	ACT-RT	0.466965	0.358253
25	B1	36	ACT-RT	0.787974	0.679165
25	B1	37	ACT-RT	1.34206	1.23315
25	B1	38	ACT-RT	2.19199	2.08299
25	B1	39	ACT-RT	3.25243	3.14333
25	B1	40	ACT-RT	4.17307	4.06388
26	B2	1	ACT-RT	0.0844001	-0.0143036
26	B2	2	ACT-RT	0.0862746	-0.0118905
26	B2	3	ACT-RT	0.0883487	-0.00927791
26	B2	4	ACT-RT	0.0923558	-0.00473222
26	B2	5	ACT-RT	0.0932525	-0.0032969
26	B2	6	ACT-RT	0.0935873	-0.00242347
26	B2	7	ACT-RT	0.0966557	0.00118343
26	B2	8	ACT-RT	0.0974705	0.00253686
26	B2	9	ACT-RT	0.0967403	0.00234521
26	B2	10	ACT-RT	0.0958149	0.0019584
26	B2	11	ACT-RT	0.0945769	0.00125897
26	B2	12	ACT-RT	0.0936844	0.000905135
26	B2	13	ACT-RT	0.093464	0.00122326
26	B2	14	ACT-RT	0.0930732	0.00137106
26	B2	15	ACT-RT	0.0927185	0.00155498
26	B2	16	ACT-RT	0.0921756	0.0015507
26	B2	17	ACT-RT	0.093129	0.00304266
26	B2	18	ACT-RT	0.0922092	0.00266146
26	B2	19	ACT-RT	0.0894055	0.000396299
26	B2	20	ACT-RT	0.0881902	-0.000280409
26	B2	21	ACT-RT	0.0880963	0.000164263
26	B2	22	ACT-RT	0.087909	0.000515535
26	B2	23	ACT-RT	0.0884894	0.00163455
26	B2	24	ACT-RT	0.0860117	-0.000304575
26	B2	25	ACT-RT	0.0856306	-0.000147085
26	B2	26	ACT-RT	0.0876833	0.00244417
26	B2	27	ACT-RT	0.0845168	-0.000183647
26	B2	28	ACT-RT	0.0833083	-0.000853567
26	B2	29	ACT-RT	0.0844752	0.000851855
26	B2	30	ACT-RT	0.0850938	0.00200909
26	B2	31	ACT-RT	0.0857796	0.00323345
26	B2	32	ACT-RT	0.0854468	0.00343927
26	B2	33	ACT-RT	0.0834194	0.00195038
26	B2	34	ACT-RT	0.0821244	0.001194
26	B2	35	ACT-RT	0.0803182	-7.36469e-05
26	B2	36	ACT-RT	0.0768004	-0.00305279
26	B2	37	ACT-RT	0.0753589	-0.00395574
26	B2	38	ACT-RT	0.0743531	-0.00442295
26	B2	39	ACT-RT	0.0718174	-0.00642009
26	B2	40	ACT-RT	0.0711271	-0.00657179
27	B3	1	ACT-RT	0.115598	-0.0122866
27	B3	2	ACT-RT	0.116462	-0.0110343
27	B3	3	ACT-RT	0.115533	-0.0115757
27	B3	4	ACT-RT	0.116887	-0.00983414
27	B3	5	ACT-RT	0.121056	-0.00527755
27	B3	6	ACT-RT	0.121853	-0.00409289
27	B3	7	ACT-RT	0.122933	-0.00262444
27	B3	8	ACT-RT	0.126936	0.0017664
27	B3	9	ACT-RT	0.129781	0.00499859
27	B3	10	ACT-RT	0.12807	0.00367544
27	B3	11	ACT-RT	0.127147	0.00314018
27	B3	12	ACT-RT	0.127615	0.00399593
27	B3	13	ACT-RT	0.128889	0.00565869
27	B3	14	ACT-RT	0.130232	0.00738867
27	B3	15	ACT-RT	0.129876	0.00742039
27	B3	16	ACT-RT	0.129733	0.00766603
27	B3	17	ACT-RT	0.128748	0.00706864
27	B3	18	ACT-RT	0.127656	0.00636405
27	B3	19	ACT-RT	0.125905	0.00500056
27	B3	20	ACT-RT	0.122959	0.00244328
27	B3	21	ACT-RT	0.120276	0.000147732
27	B3	22	ACT-RT	0.117505	-0.00223557
27	B3	23	ACT-RT	0.114102	-0.00525126
27	B3	24	ACT-RT	0.11179	-0.00717452
27	B3	25	ACT-RT	0.111299	-0.00727773
27	B3	26	ACT-RT	0.112152	-0.00603742
27	B3	27	ACT-RT	0.114492	-0.0033096
27	B3	28	ACT-RT	0.11537	-0.00204379
27	B3	29	ACT-RT	0.11986	0.00283352
27	B3	30	ACT-RT	0.130409	0.0137707
27	B3	31	ACT-RT	0.149519	0.0332684
27	B3	32	ACT-RT	0.183832	0.0679693
27	B3	33	ACT-RT	0.256741	0.141266
27	B3	34	ACT-RT	0.39885	0.283763
27	B3	35	ACT-RT	0.663758	0.549059
27	B3	36	ACT-RT	1.12974	1.01542
27	B3	37	ACT-RT	1.88656	1.77263
27	B3	38	ACT-RT	2.91742	2.80388
27	B3	39	ACT-RT	4.0239	3.91075
27	B3	40	ACT-RT	4.84504	4.73228
28	B4	1	ACT2	0.36652	-0.029031
28	B4	2	ACT2	0.382651	-0.0215417
28	B4	3	ACT2	0.404377	-0.00845688
28	B4	4	ACT2	0.419273	-0.0022023
28	B4	5	ACT2	0.432874	0.00275798
28	B4	6	ACT2	0.443937	0.00517981
28	B4	7	ACT2	0.454571	0.00717222
28	B4	8	ACT2	0.460249	0.00420925
28	B4	9	ACT2	0.464509	-0.00017189
28	B4	10	ACT2	0.471373	-0.0019487
28	B4	11	ACT2	0.477024	-0.00493947
28	B4	12	ACT2	0.489004	-0.00160003
28	B4	13	ACT2	0.504341	0.00509513
28	B4	14	ACT2	0.53708	0.0291935
28	B4	15	ACT2	0.605201	0.0886735
28	B4	16	ACT2	0.73154	0.206371
28	B4	17	ACT2	0.969328	0.435518
28	B4	18	ACT2	1.39683	0.854379
28	B4	19	ACT2	2.12261	1.57152
28	B4	20	ACT2	3.1629	2.60317
28	B4	21	ACT2	4.2473	3.67893
28	B4	22	ACT2	5.08782	4.51081
28	B4	23	ACT2	5.9102	5.32455
28	B4	24	ACT2	6.68994	6.09565
28	B4	25	ACT2	7.29376	6.69082
28	B4	26	ACT2	7.71617	7.10459
28	B4	27	ACT2	8.00462	7.3844
28	B4	28	ACT2	8.20543	7.57656
28	B4	29	ACT2	8.35881	7.72131
28	B4	30	ACT2	8.46606	7.81992
28	B4	31	ACT2	8.54906	7.89428
28	B4	32	ACT2	8.61927	7.95584
28	B4	33	ACT2	8.6637	7.99163
28	B4	34	ACT2	8.6996	8.01889
28	B4	35	ACT2	8.72436	8.03501
28	B4	36	ACT2	8.73178	8.03378
28	B4	37	ACT2	8.7369	8.03027
28	B4	38	ACT2	8.73973	8.02446
28	B4	39	ACT2	8.7319	8.00798
28	B4	40	ACT2	8.73523	8.00268
29	B5	1	ACT2	0.410188	-0.0291783
29	B5	2	ACT2	0.426019	-0.0204611
29	B5	3	ACT2	0.447588	-0.00600692
29	B5	4	ACT2	0.462433	0.00172377
29	B5	5	ACT2	0.471611	0.00378757
29	B5	6	ACT2	0.476402	0.00146384
29	B5	7	ACT2	0.482296	0.000243965
29	B5	8	ACT2	0.490979	0.00181156
29	B5	9	ACT2	0.497303	0.00102131
29	B5	10	ACT2	0.500887	-0.00250878
29	B5	11	ACT2	0.508974	-0.00153631
29	B5	12	ACT2	0.525077	0.00745257
29	B5	13	ACT2	0.550373	0.0256342
29	B5	14	ACT2	0.596978	0.0651243
29	B5	15	ACT2	0.687038	0.14807
29	B5	16	ACT2	0.853572	0.307489
29	B5	17	ACT2	1.16706	0.613868
29	B5	18	ACT2	1.71981	1.1595
29	B5	19	ACT2	2.61375	2.04633
29	B5	20	ACT2	3.78749	3.21295
29	B5	21	ACT2	4.86669	4.28503
29	B5	22	ACT2	5.65791	5.06914
29	B5	23	ACT2	6.41501	5.81913
29	B5	24	ACT2	7.09265	6.48965
29	B5	25	ACT2	7.61165	7.00154
29	B5	26	ACT2	7.95757	7.34035
29	B5	27	ACT2	8.19539	7.57105
29	B5	28	ACT2	8.36121	7.72975
29	B5	29	ACT2	8.48766	7.84909
29	B5	30	ACT2	8.59375	7.94807
29	B5	31	ACT2	8.6507	7.99791
29	B5	32	ACT2	8.71736	8.05745
29	B5	33	ACT2	8.7607	8.09368
29	B5	34	ACT2	8.78696	8.11281
29	B5	35	ACT2	8.80674	8.12548
29	B5	36	ACT2	8.82078	8.13241
29	B5	37	ACT2	8.82412	8.12863
29	B5	38	ACT2	8.82285	8.12025
29	B5	39	ACT2	8.82273	8.11302
29	B5	40	ACT2	8.8223	8.10547
30	B6	1	ACT2	0.348457	-0.0365815
30	B6	2	ACT2	0.366062	-0.0267166
30	B6	3	ACT2	0.392102	-0.00841567
30	B6	4	ACT2	0.409126	0.000869485
30	B6	5	ACT2	0.419878	0.00388187
30	B6	6	ACT2	0.427918	0.00418273
30	B6	7	ACT2	0.434351	0.00287658
30	B6	8	ACT2	0.442711	0.00349763
30	B6	9	ACT2	0.44596	-0.000992502
30	B6	10	ACT2	0.451711	-0.00298017
30	B6	11	ACT2	0.459511	-0.00291997
30	B6	12	ACT2	0.471763	0.00159276
30	B6	13	ACT2	0.489056	0.011147
30	B6	14	ACT2	0.529002	0.0433541
30	B6	15	ACT2	0.600413	0.107025
30	B6	16	ACT2	0.733638	0.232511
30	B6	17	ACT2	0.987689	0.478823
30	B6	18	ACT2	1.45068	0.934079
30	B6	19	ACT2	2.23198	1.70764
30	B6	20	ACT2	3.3472	2.81512
30	B6	21	ACT2	4.52494	3.98512
30	B6	22	ACT2	5.41879	4.87122
30	B6	23	ACT2	6.25303	5.69773
30	B6	24	ACT2	7.04861	6.48557
30	B6	25	ACT2	7.68825	7.11747
30	B6	26	ACT2	8.12345	7.54494
30	B6	27	ACT2	8.41476	7.8285
30	B6	28	ACT2	8.62884	8.03484
30	B6	29	ACT2	8.78571	8.18397
30	B6	30	ACT2	8.91693	8.30746
30	B6	31	ACT2	9.00841	8.3912
30	B6	32	ACT2	9.06846	8.44351
30	B6	33	ACT2	9.11819	8.4855
30	B6	34	ACT2	9.14457	8.50413
30	B6	35	ACT2	9.16186	8.51369
30	B6	36	ACT2	9.17455	8.51864
30	B6	37	ACT2	9.1948	8.53115
30	B6	38	ACT2	9.19839	8.527
30	B6	39	ACT2	9.20007	8.52094
30	B6	40	ACT2	9.18716	8.50029
31	B7	1	EVD-SPL	0.241659	-0.0498455
31	B7	2	EVD-SPL	0.254179	-0.0398024
31	B7	3	EVD-SPL	0.271922	-0.0245351
31	B7	4	EVD-SPL	0.283419	-0.0155152
31	B7	5	EVD-SPL	0.292443	-0.0089674
31	B7	6	EVD-SPL	0.301273	-0.00261347
31	B7	7	EVD-SPL	0.309733	0.00337067
31	B7	8	EVD-SPL	0.317005	0.00816639
31	B7	9	EVD-SPL	0.322407	0.011092
31	B7	10	EVD-SPL	0.324684	0.0108922
31	B7	11	EVD-SPL	0.327542	0.011274
31	B7	12	EVD-SPL	0.330384	0.0116395
31	B7	13	EVD-SPL	0.330763	0.00954246
31	B7	14	EVD-SPL	0.331848	0.00815095
31	B7	15	EVD-SPL	0.331384	0.00521073
31	B7	16	EVD-SPL	0.333047	0.00439726
31	B7	17	EVD-SPL	0.335301	0.00417518
31	B7	18	EVD-SPL	0.334796	0.00119389
31	B7	19	EVD-SPL	0.335355	-0.000723962
31	B7	20	EVD-SPL	0.334734	-0.00382065
31	B7	21	EVD-SPL	0.335662	-0.00536949
31	B7	22	EVD-SPL	0.336043	-0.00746422
31	B7	23	EVD-SPL	0.337255	-0.00872887
31	B7	24	EVD-SPL	0.340713	-0.00774669
31	B7	25	EVD-SPL	0.347316	-0.00362021
31	B7	26	EVD-SPL	0.354523	0.00111032
31	B7	27	EVD-SPL	0.367203	0.0113138
31	B7	28	EVD-SPL	0.389631	0.0312659
31	B7	29	EVD-SPL	0.431262	0.0704202
31	B7	30	EVD-SPL	0.514007	0.150689
31	B7	31	EVD-SPL	0.668431	0.302637
31	B7	32	EVD-SPL	0.952133	0.583862
31	B7	33	EVD-SPL	1.44835	1.0776
31	B7	34	EVD-SPL	2.19975	1.82653
31	B7	35	EVD-SPL	3.12983	2.75413
31	B7	36	EVD-SPL	4.04986	3.67168
31	B7	37	EVD-SPL	4.8997	4.51904
31	B7	38	EVD-SPL	5.78288	5.39975
31	B7	39	EVD-SPL	6.55951	6.1739
31	B7	40	EVD-SPL	7.08482	6.69674
32	B8	1	EVD-SPL	0.369507	-0.0524174
32	B8	2	EVD-SPL	0.387875	-0.0373634
32	B8	3	EVD-SPL	0.411957	-0.0165957
32	B8	4	EVD-SPL	0.425726	-0.00614131
32	B8	5	EVD-SPL	0.434979	-0.000202167
32	B8	6	EVD-SPL	0.440679	0.00218367
32	B8	7	EVD-SPL	0.447735	0.00592534
32	B8	8	EVD-SPL	0.44976	0.00463673
32	B8	9	EVD-SPL	0.452764	0.00432558
32	B8	10	EVD-SPL	0.454795	0.00304282
32	B8	11	EVD-SPL	0.460043	0.00497667
32	B8	12	EVD-SPL	0.461114	0.00273371
32	B8	13	EVD-SPL	0.463387	0.00169255
32	B8	14	EVD-SPL	0.469213	0.00420365
32	B8	15	EVD-SPL	0.469554	0.00123091
32	B8	16	EVD-SPL	0.47179	0.000152259
32	B8	17	EVD-SPL	0.476465	0.00151358
32	B8	18	EVD-SPL	0.47894	0.000674486
32	B8	19	EVD-SPL	0.481186	-0.000393734
32	B8	20	EVD-SPL	0.481098	-0.00379604
32	B8	21	EVD-SPL	0.484152	-0.0040565
32	B8	22	EVD-SPL	0.490242	-0.00128093
32	B8	23	EVD-SPL	0.493055	-0.0017819
32	B8	24	EVD-SPL	0.496949	-0.00120193
32	B8	25	EVD-SPL	0.499824	-0.00164114
32	B8	26	EVD-SPL	0.504579	-0.000200569
32	B8	27	EVD-SPL	0.510897	0.00280284
32	B8	28	EVD-SPL	0.522044	0.0106362
32	B8	29	EVD-SPL	0.545874	0.0311517
32	B8	30	EVD-SPL	0.583492	0.0654553
32	B8	31	EVD-SPL	0.659089	0.137738
32	B8	32	EVD-SPL	0.801912	0.277247
32	B8	33	EVD-SPL	1.06416	0.53618
32	B8	34	EVD-SPL	1.5273	0.996009
32	B8	35	EVD-SPL	2.27364	1.73904
32	B8	36	EVD-SPL	3.25674	2.71882
32	B8	37	EVD-SPL	4.26842	3.72718
32	B8	38	EVD-SPL	5.18983	4.64528
32	B8	39	EVD-SPL	6.01996	5.47209
32	B8	40	EVD-SPL	6.70337	6.15219
33	B9	1	EVD-SPL	0.287303	-0.0479333
33	B9	2	EVD-SPL	0.30078	-0.0392066
33	B9	3	EVD-SPL	0.317422	-0.0273137
33	B9	4	EVD-SPL	0.330085	-0.0193999
33	B9	5	EVD-SPL	0.344805	-0.00942956
33	B9	6	EVD-SPL	0.355706	-0.00327793
33	B9	7	EVD-SPL	0.364634	0.000899626
33	B9	8	EVD-SPL	0.372098	0.00361413
33	B9	9	EVD-SPL	0.383236	0.0100034
33	B9	10	EVD-SPL	0.389707	0.0117244
33	B9	11	EVD-SPL	0.397087	0.0143552
33	B9	12	EVD-SPL	0.403414	0.0159328
33	B9	13	EVD-SPL	0.404978	0.0127475
33	B9	14	EVD-SPL	0.40924	0.0122599
33	B9	15	EVD-SPL	0.409904	0.00817375
33	B9	16	EVD-SPL	0.412964	0.00648412
33	B9	17	EVD-SPL	0.415313	0.00408397
33	B9	18	EVD-SPL	0.420551	0.00457284
33	B9	19	EVD-SPL	0.420756	2.79966e-05
33	B9	20	EVD-SPL	0.423486	-0.00199202
33	B9	21	EVD-SPL	0.42718	-0.00304757
33	B9	22	EVD-SPL	0.42958	-0.00539658
33	B9	23	EVD-SPL	0.432285	-0.00744109
33	B9	24	EVD-SPL	0.43491	-0.00956574
33	B9	25	EVD-SPL	0.43874	-0.0104849
33	B9	26	EVD-SPL	0.446444	-0.00753078
33	B9	27	EVD-SPL	0.45643	-0.0022939
33	B9	28	EVD-SPL	0.468286	0.00481206
33	B9	29	EVD-SPL	0.494805	0.0265814
33	B9	30	EVD-SPL	0.546222	0.0732493
33	B9	31	EVD-SPL	0.641494	0.163772
33	B9	32	EVD-SPL	0.824505	0.342034
33	B9	33	EVD-SPL	1.14994	0.662715
33	B9	34	EVD-SPL	1.69341	1.20144
33	B9	35	EVD-SPL	2.4909	1.99418
33	B9	36	EVD-SPL	3.41622	2.91475
33	B9	37	EVD-SPL	4.30715	3.80093
33	B9	38	EVD-SPL	5.13427	4.6233
33	B9	39	EVD-SPL	5.97915	5.46344
33	B9	40	EVD-SPL	6.6129	6.09243
34	B10	1	EVD-UNSPL	0.413504	-0.0553312
34	B10	2	EVD-UNSPL	0.430865	-0.0419767
34	B10	3	EVD-UNSPL	0.454856	-0.0219926
34	B10	4	EVD-UNSPL	0.470593	-0.0102622
34	B10	5	EVD-UNSPL	0.482103	-0.00275858
34	B10	6	EVD-UNSPL	0.493596	0.00472716
34	B10	7	EVD-UNSPL	0.501213	0.00833733
34	B10	8	EVD-UNSPL	0.507914	0.0110317
34	B10	9	EVD-UNSPL	0.509804	0.0089152
34	B10	10	EVD-UNSPL	0.512339	0.00744428
34	B10	11	EVD-UNSPL	0.515657	0.00675573
34	B10	12	EVD-UNSPL	0.518417	0.0055082
34	B10	13	EVD-UNSPL	0.518075	0.00115999
34	B10	14	EVD-UNSPL	0.519884	-0.00103758
34	B10	15	EVD-UNSPL	0.526294	0.00136568
34	B10	16	EVD-UNSPL	0.528099	-0.000836051
34	B10	17	EVD-UNSPL	0.530644	-0.00229791
34	B10	18	EVD-UNSPL	0.533299	-0.00364897
34	B10	19	EVD-UNSPL	0.536816	-0.00413862
34	B10	20	EVD-UNSPL	0.542755	-0.00220636
34	B10	21	EVD-UNSPL	0.546396	-0.00257143
34	B10	22	EVD-UNSPL	0.549368	-0.00360653
34	B10	23	EVD-UNSPL	0.556425	-0.000556436
34	B10	24	EVD-UNSPL	0.560951	-3.70991e-05
34	B10	25	EVD-UNSPL	0.5657	0.000705099
34	B10	26	EVD-UNSPL	0.576119	0.00711826
34	B10	27	EVD-UNSPL	0.595943	0.0229355
34	B10	28	EVD-UNSPL	0.641245	0.064231
34	B10	29	EVD-UNSPL	0.721184	0.140163
34	B10	30	EVD-UNSPL	0.864881	0.279853
34	B10	31	EVD-UNSPL	1.13476	0.545723
34	B10	32	EVD-UNSPL	1.61319	1.02015
34	B10	33	EVD-UNSPL	2.38108	1.78403
34	B10	34	EVD-UNSPL	3.39538	2.79432
34	B10	35	EVD-UNSPL	4.44012	3.83505
34	B10	36	EVD-UNSPL	5.36282	4.75376
34	B10	37	EVD-UNSPL	6.18993	5.57686
34	B10	38	EVD-UNSPL	6.97128	6.3542
34	B10	39	EVD-UNSPL	7.59669	6.9756
34	B10	40	EVD-UNSPL	7.98062	7.35553
35	B11	1	EVD-UNSPL	0.469514	-0.0721393
35	B11	2	EVD-UNSPL	0.490457	-0.0555993
35	B11	3	EVD-UNSPL	0.518743	-0.031716
35	B11	4	EVD-UNSPL	0.539607	-0.0152551
35	B11	5	EVD-UNSPL	0.555238	-0.00402623
35	B11	6	EVD-UNSPL	0.567356	0.00368866
35	B11	7	EVD-UNSPL	0.576591	0.0085207
35	B11	8	EVD-UNSPL	0.582834	0.0103608
35	B11	9	EVD-UNSPL	0.590397	0.0135216
35	B11	10	EVD-UNSPL	0.592287	0.0110088
35	B11	11	EVD-UNSPL	0.593202	0.00752114
35	B11	12	EVD-UNSPL	0.599714	0.00963015
35	B11	13	EVD-UNSPL	0.600312	0.00582513
35	B11	14	EVD-UNSPL	0.60316	0.00426994
35	B11	15	EVD-UNSPL	0.606893	0.00360024
35	B11	16	EVD-UNSPL	0.607805	0.00010987
35	B11	17	EVD-UNSPL	0.613726	0.0016282
35	B11	18	EVD-UNSPL	0.616084	-0.000417119
35	B11	19	EVD-UNSPL	0.618376	-0.00252752
35	B11	20	EVD-UNSPL	0.622605	-0.00270101
35	B11	21	EVD-UNSPL	0.624743	-0.00496597
35	B11	22	EVD-UNSPL	0.62818	-0.00593215
35	B11	23	EVD-UNSPL	0.635299	-0.00321541
35	B11	24	EVD-UNSPL	0.638119	-0.00479873
35	B11	25	EVD-UNSPL	0.64386	-0.00346029
35	B11	26	EVD-UNSPL	0.651053	-0.000669702
35	B11	27	EVD-UNSPL	0.658795	0.00266877
35	B11	28	EVD-UNSPL	0.682131	0.0216017
35	B11	29	EVD-UNSPL	0.722683	0.0577517
35	B11	30	EVD-UNSPL	0.792962	0.123628
35	B11	31	EVD-UNSPL	0.924685	0.250947
35	B11	32	EVD-UNSPL	1.17284	0.494704
35	B11	33	EVD-UNSPL	1.62318	0.940639
35	B11	34	EVD-UNSPL	2.35146	1.66451
35	B11	35	EVD-UNSPL	3.35779	2.66645
35	B11	36	EVD-UNSPL	4.41837	3.72262
35	B11	37	EVD-UNSPL	5.34448	4.64433
35	B11	38	EVD-UNSPL	6.16276	5.4582
35	B11	39	EVD-UNSPL	6.94803	6.23907
35	B11	40	EVD-UNSPL	7.49442	6.78105
36	B12	1	EVD-UNSPL	0.452975	-0.0570681
36	B12	2	EVD-UNSPL	0.47403	-0.0400508
36	B12	3	EVD-UNSPL	0.503825	-0.0142936
36	B12	4	EVD-UNSPL	0.519447	-0.00270881
36	B12	5	EVD-UNSPL	0.528598	0.00240435
36	B12	6	EVD-UNSPL	0.531009	0.000777833
36	B12	7	EVD-UNSPL	0.535963	0.00169381
36	B12	8	EVD-UNSPL	0.544074	0.00576758
36	B12	9	EVD-UNSPL	0.548143	0.00579914
36	B12	10	EVD-UNSPL	0.549855	0.0034737
36	B12	11	EVD-UNSPL	0.551118	0.000699673
36	B12	12	EVD-UNSPL	0.555644	0.00118739
36	B12	13	EVD-UNSPL	0.55956	0.00106601
36	B12	14	EVD-UNSPL	0.562959	0.000427436
36	B12	15	EVD-UNSPL	0.569104	0.00253509
36	B12	16	EVD-UNSPL	0.571604	0.000997857
36	B12	17	EVD-UNSPL	0.575448	0.000804352
36	B12	18	EVD-UNSPL	0.578545	-0.000136713
36	B12	19	EVD-UNSPL	0.581335	-0.0013845
36	B12	20	EVD-UNSPL	0.583771	-0.00298587
36	B12	21	EVD-UNSPL	0.587155	-0.00363887
36	B12	22	EVD-UNSPL	0.591325	-0.00350639
36	B12	23	EVD-UNSPL	0.598674	-0.000195382
36	B12	24	EVD-UNSPL	0.604123	0.00121591
36	B12	25	EVD-UNSPL	0.611108	0.00416339
36	B12	26	EVD-UNSPL	0.625977	0.0149953
36	B12	27	EVD-UNSPL	0.643309	0.0282893
36	B12	28	EVD-UNSPL	0.677698	0.0586414
36	B12	29	EVD-UNSPL	0.746246	0.123152
36	B12	30	EVD-UNSPL	0.875456	0.248324
36	B12	31	EVD-UNSPL	1.1184	0.487233
36	B12	32	EVD-UNSPL	1.55109	0.915884
36	B12	33	EVD-UNSPL	2.2678	1.62855
36	B12	34	EVD-UNSPL	3.25944	2.61615
36	B12	35	EVD-UNSPL	4.31501	3.66769
36	B12	36	EVD-UNSPL	5.22737	4.57601
36	B12	37	EVD-UNSPL	6.0086	5.3532
36	B12	38	EVD-UNSPL	6.75127	6.09184
36	B12	39	EVD-UNSPL	7.34743	6.68396
36	B12	40	EVD-UNSPL	7.72072	7.05322
37	B13	1	ACT-RT	0.322335	0.0239648
37	B13	2	ACT-RT	0.315115	0.0184411
37	B13	3	ACT-RT	0.308412	0.0134337
37	B13	4	ACT-RT	0.304763	0.0114801
37	B13	5	ACT-RT	0.29884	0.00725328
37	B13	6	ACT-RT	0.297093	0.00720186
37	B13	7	ACT-RT	0.295341	0.00714484
37	B13	8	ACT-RT	0.290377	0.00387656
37	B13	9	ACT-RT	0.286804	0.00199945
37	B13	10	ACT-RT	0.282174	-0.000935046
37	B13	11	ACT-RT	0.278229	-0.00318406
37	B13	12	ACT-RT	0.276366	-0.0033509
37	B13	13	ACT-RT	0.273864	-0.00415745
37	B13	14	ACT-RT	0.270211	-0.00611491
37	B13	15	ACT-RT	0.268413	-0.00621723
37	B13	16	ACT-RT	0.267152	-0.00578224
37	B13	17	ACT-RT	0.263672	-0.00756664
37	B13	18	ACT-RT	0.262169	-0.00737359
37	B13	19	ACT-RT	0.261816	-0.00603109
37	B13	20	ACT-RT	0.261085	-0.00506631
37	B13	21	ACT-RT	0.258084	-0.00637223
37	B13	22	ACT-RT	0.256951	-0.00580862
37	B13	23	ACT-RT	0.25654	-0.00452451
37	B13	24	ACT-RT	0.25326	-0.00610854
37	B13	25	ACT-RT	0.252673	-0.00499946
37	B13	26	ACT-RT	0.25416	-0.00181699
37	B13	27	ACT-RT	0.252543	-0.00173803
37	B13	28	ACT-RT	0.248395	-0.00419101
37	B13	29	ACT-RT	0.247124	-0.00376645
37	B13	30	ACT-RT	0.247771	-0.00142351
37	B13	31	ACT-RT	0.247731	0.000232342
37	B13	32	ACT-RT	0.247351	0.00154848
37	B13	33	ACT-RT	0.245153	0.00104551
37	B13	34	ACT-RT	0.244818	0.00240673
37	B13	35	ACT-RT	0.246276	0.00556053
37	B13	36	ACT-RT	0.24556	0.00653952
37	B13	37	ACT-RT	0.245209	0.00788466
37	B13	38	ACT-RT	0.245135	0.00950673
37	B13	39	ACT-RT	0.243347	0.00941454
37	B13	40	ACT-RT	0.242792	0.0105549
38	B14	1	ACT-RT	0.181178	-0.0248652
38	B14	2	ACT-RT	0.184674	-0.0197837
38	B14	3	ACT-RT	0.190874	-0.011998
38	B14	4	ACT-RT	0.194237	-0.00704957
38	B14	5	ACT-RT	0.199669	-3.14823e-05
38	B14	6	ACT-RT	0.203057	0.00494188
38	B14	7	ACT-RT	0.202572	0.00604346
38	B14	8	ACT-RT	0.201141	0.00619783
38	B14	9	ACT-RT	0.198646	0.00528829
38	B14	10	ACT-RT	0.19556	0.00378791
38	B14	11	ACT-RT	0.191072	0.000886161
38	B14	12	ACT-RT	0.189351	0.00075069
38	B14	13	ACT-RT	0.189895	0.00287999
38	B14	14	ACT-RT	0.188559	0.00312981
38	B14	15	ACT-RT	0.185372	0.00152895
38	B14	16	ACT-RT	0.183745	0.00148762
38	B14	17	ACT-RT	0.18325	0.00257825
38	B14	18	ACT-RT	0.180859	0.00177342
38	B14	19	ACT-RT	0.178251	0.000750611
38	B14	20	ACT-RT	0.175922	7.6492e-06
38	B14	21	ACT-RT	0.172308	-0.00202119
38	B14	22	ACT-RT	0.170348	-0.00239479
38	B14	23	ACT-RT	0.167685	-0.00347183
38	B14	24	ACT-RT	0.163953	-0.00561883
38	B14	25	ACT-RT	0.162379	-0.00560651
38	B14	26	ACT-RT	0.161292	-0.00510764
38	B14	27	ACT-RT	0.160108	-0.00470623
38	B14	28	ACT-RT	0.157961	-0.00526767
38	B14	29	ACT-RT	0.157347	-0.00429598
38	B14	30	ACT-RT	0.157942	-0.00211552
38	B14	31	ACT-RT	0.156679	-0.00179233
38	B14	32	ACT-RT	0.156062	-0.000823611
38	B14	33	ACT-RT	0.156649	0.00134941
38	B14	34	ACT-RT	0.155101	0.0013864
38	B14	35	ACT-RT	0.153999	0.00187067
38	B14	36	ACT-RT	0.153403	0.00286052
38	B14	37	ACT-RT	0.152901	0.00394441
38	B14	38	ACT-RT	0.151118	0.00374705
38	B14	39	ACT-RT	0.150896	0.00511016
38	B14	40	ACT-RT	0.152634	0.00843432
39	B15	1	ACT-RT	0.290194	-0.099908
39	B15	2	ACT-RT	0.296887	-0.0926803
39	B15	3	ACT-RT	0.317871	-0.0711631
39	B15	4	ACT-RT	0.338686	-0.0498142
39	B15	5	ACT-RT	0.361797	-0.0261686
39	B15	6	ACT-RT	0.375232	-0.0121999
39	B15	7	ACT-RT	0.391279	0.00438046
39	B15	8	ACT-RT	0.400595	0.0142305
39	B15	9	ACT-RT	0.40144	0.0156091
39	B15	10	ACT-RT	0.404081	0.0187842
39	B15	11	ACT-RT	0.40502	0.0202571
39	B15	12	ACT-RT	0.403784	0.0195548
39	B15	13	ACT-RT	0.40349	0.0197946
39	B15	14	ACT-RT	0.404728	0.0215668
39	B15	15	ACT-RT	0.40186	0.0192321
39	B15	16	ACT-RT	0.399935	0.0178414
39	B15	17	ACT-RT	0.400286	0.0187266
39	B15	18	ACT-RT	0.397537	0.0165114
39	B15	19	ACT-RT	0.393096	0.0126038
39	B15	20	ACT-RT	0.388941	0.00898305
39	B15	21	ACT-RT	0.384117	0.00469235
39	B15	22	ACT-RT	0.381765	0.00287453
39	B15	23	ACT-RT	0.381426	0.00306924
39	B15	24	ACT-RT	0.375976	-0.00184689
39	B15	25	ACT-RT	0.37367	-0.00361952
39	B15	26	ACT-RT	0.37556	-0.00119501
39	B15	27	ACT-RT	0.376199	-2.26423e-05
39	B15	28	ACT-RT	0.374756	-0.000931578
39	B15	29	ACT-RT	0.37318	-0.0019737
39	B15	30	ACT-RT	0.371093	-0.00352702
39	B15	31	ACT-RT	0.368688	-0.00539833
39	B15	32	ACT-RT	0.366643	-0.00690919
39	B15	33	ACT-RT	0.365505	-0.00751271
39	B15	34	ACT-RT	0.366945	-0.0055394
39	B15	35	ACT-RT	0.367532	-0.0044182
39	B15	36	ACT-RT	0.365942	-0.00547463
39	B15	37	ACT-RT	0.362761	-0.00812206
39	B15	38	ACT-RT	0.359439	-0.0109099
39	B15	39	ACT-RT	0.35785	-0.0119655
39	B15	40	ACT-RT	0.358478	-0.0108031
40	B16	1
40	B16	2
40	B16	3
40	B16	4
40	B16	5
40	B16	6
40	B16	7
40	B16	8
40	B16	9
40	B16	10
40	B16	11
40	B16	12
40	B16	13
40	B16	14
40	B16	15
40	B16	16
40	B16	17
40	B16	18
40	B16	19
40	B16	20
40	B16	21
40	B16	22
40	B16	23
40	B16	24
40	B16	25
40	B16	26
40	B16	27
40	B16	28
40	B16	29
40	B16	30
40	B16	31
40	B16	32
40	B16	33
40	B16	34
40	B16	35
40	B16	36
40	B16	37
40	B16	38
40	B16	39
40	B16	40
41	B17	1
41	B17	2
41	B17	3
41	B17	4
41	B17	5
41	B17	6
41	B17	7
41	B17	8
41	B17	9
41	B17	10
41	B17	11
41	B17	12
41	B17	13
41	B17	14
41	B17	15
41	B17	16
41	B17	17
41	B17	18
41	B17	19
41	B17	20
41	B17	21
41	B17	22
41	B17	23
41	B17	24
41	B17	25
41	B17	26
41	B17	27
41	B17	28
41	B17	29
41	B17	30
41	B17	31
41	B17	32
41	B17	33
41	B17	34
41	B17	35
41	B17	36
41	B17	37
41	B17	38
41	B17	39
41	B17	40
42	B18	1
42	B18	2
42	B18	3
42	B18	4
42	B18	5
42	B18	6
42	B18	7
42	B18	8
42	B18	9
42	B18	10
42	B18	11
42	B18	12
42	B18	13
42	B18	14
42	B18	15
42	B18	16
42	B18	17
42	B18	18
42	B18	19
42	B18	20
42	B18	21
42	B18	22
42	B18	23
42	B18	24
42	B18	25
42	B18	26
42	B18	27
42	B18	28
42	B18	29
42	B18	30
42	B18	31
42	B18	32
42	B18	33
42	B18	34
42	B18	35
42	B18	36
42	B18	37
42	B18	38
42	B18	39
42	B18	40
43	B19	1
43	B19	2
43	B19	3
43	B19	4
43	B19	5
43	B19	6
43	B19	7
43	B19	8
43	B19	9
43	B19	10
43	B19	11
43	B19	12
43	B19	13
43	B19	14
43	B19	15
43	B19	16
43	B19	17
43	B19	18
43	B19	19
43	B19	20
43	B19	21
43	B19	22
43	B19	23
43	B19	24
43	B19	25
43	B19	26
43	B19	27
43	B19	28
43	B19	29
43	B19	30
43	B19	31
43	B19	32
43	B19	33
43	B19	34
43	B19	35
43	B19	36
43	B19	37
43	B19	38
43	B19	39
43	B19	40
44	B20	1
44	B20	2
44	B20	3
44	B20	4
44	B20	5
44	B20	6
44	B20	7
44	B20	8
44	B20	9
44	B20	10
44	B20	11
44	B20	12
44	B20	13
44	B20	14
44	B20	15
44	B20	16
44	B20	17
44	B20	18
44	B20	19
44	B20	20
44	B20	21
44	B20	22
44	B20	23
44	B20	24
44	B20	25
44	B20	26
44	B20	27
44	B20	28
44	B20	29
44	B20	30
44	B20	31
44	B20	32
44	B20	33
44	B20	34
44	B20	35
44	B20	36
44	B20	37
44	B20	38
44	B20	39
44	B20	40
45	B21	1
45	B21	2
45	B21	3
45	B21	4
45	B21	5
45	B21	6
45	B21	7
45	B21	8
45	B21	9
45	B21	10
45	B21	11
45	B21	12
45	B21	13
45	B21	14
45	B21	15
45	B21	16
45	B21	17
45	B21	18
45	B21	19
45	B21	20
45	B21	21
45	B21	22
45	B21	23
45	B21	24
45	B21	25
45	B21	26
45	B21	27
45	B21	28
45	B21	29
45	B21	30
45	B21	31
45	B21	32
45	B21	33
45	B21	34
45	B21	35
45	B21	36
45	B21	37
45	B21	38
45	B21	39
45	B21	40
46	B22	1
46	B22	2
46	B22	3
46	B22	4
46	B22	5
46	B22	6
46	B22	7
46	B22	8
46	B22	9
46	B22	10
46	B22	11
46	B22	12
46	B22	13
46	B22	14
46	B22	15
46	B22	16
46	B22	17
46	B22	18
46	B22	19
46	B22	20
46	B22	21
46	B22	22
46	B22	23
46	B22	24
46	B22	25
46	B22	26
46	B22	27
46	B22	28
46	B22	29
46	B22	30
46	B22	31
46	B22	32
46	B22	33
46	B22	34
46	B22	35
46	B22	36
46	B22	37
46	B22	38
46	B22	39
46	B22	40
47	B23	1
47	B23	2
47	B23	3
47	B23	4
47	B23	5
47	B23	6
47	B23	7
47	B23	8
47	B23	9
47	B23	10
47	B23	11
47	B23	12
47	B23	13
47	B23	14
47	B23	15
47	B23	16
47	B23	17
47	B23	18
47	B23	19
47	B23	20
47	B23	21
47	B23	22
47	B23	23
47	B23	24
47	B23	25
47	B23	26
47	B23	27
47	B23	28
47	B23	29
47	B23	30
47	B23	31
47	B23	32
47	B23	33
47	B23	34
47	B23	35
47	B23	36
47	B23	37
47	B23	38
47	B23	39
47	B23	40
48	B24	1
48	B24	2
48	B24	3
48	B24	4
48	B24	5
48	B24	6
48	B24	7
48	B24	8
48	B24	9
48	B24	10
48	B24	11
48	B24	12
48	B24	13
48	B24	14
48	B24	15
48	B24	16
48	B24	17
48	B24	18
48	B24	19
48	B24	20
48	B24	21
48	B24	22
48	B24	23
48	B24	24
48	B24	25
48	B24	26
48	B24	27
48	B24	28
48	B24	29
48	B24	30
48	B24	31
48	B24	32
48	B24	33
48	B24	34
48	B24	35
48	B24	36
48	B24	37
48	B24	38
48	B24	39
48	B24	40
49	C1	1	ACT-RT	0.0918384	-0.0111106
49	C1	2	ACT-RT	0.0933769	-0.00928586
49	C1	3	ACT-RT	0.0965881	-0.00578846
49	C1	4	ACT-RT	0.0982442	-0.0038462
49	C1	5	ACT-RT	0.100889	-0.000915677
49	C1	6	ACT-RT	0.103277	0.00175939
49	C1	7	ACT-RT	0.103592	0.00235984
49	C1	8	ACT-RT	0.102271	0.00132574
49	C1	9	ACT-RT	0.101485	0.000825533
49	C1	10	ACT-RT	0.101193	0.000820085
49	C1	11	ACT-RT	0.10184	0.00175269
49	C1	12	ACT-RT	0.10158	0.00177884
49	C1	13	ACT-RT	0.101238	0.001723
49	C1	14	ACT-RT	0.101209	0.00198049
49	C1	15	ACT-RT	0.100967	0.00202474
49	C1	16	ACT-RT	0.098866	0.000209784
49	C1	17	ACT-RT	0.0979862	-0.000383798
49	C1	18	ACT-RT	0.0976856	-0.000398194
49	C1	19	ACT-RT	0.0973966	-0.000401026
49	C1	20	ACT-RT	0.0974537	-5.77647e-05
49	C1	21	ACT-RT	0.0973447	0.000119416
49	C1	22	ACT-RT	0.0977635	0.000824403
49	C1	23	ACT-RT	0.0970172	0.000364239
49	C1	24	ACT-RT	0.094464	-0.00190277
49	C1	25	ACT-RT	0.0938499	-0.00223064
49	C1	26	ACT-RT	0.0944017	-0.0013927
49	C1	27	ACT-RT	0.0930317	-0.00247648
49	C1	28	ACT-RT	0.0935718	-0.00165026
49	C1	29	ACT-RT	0.0985116	0.00357577
49	C1	30	ACT-RT	0.103103	0.00845371
49	C1	31	ACT-RT	0.111096	0.0167323
49	C1	32	ACT-RT	0.126941	0.0328641
49	C1	33	ACT-RT	0.162708	0.0689171
49	C1	34	ACT-RT	0.228144	0.13464
49	C1	35	ACT-RT	0.355599	0.26238
49	C1	36	ACT-RT	0.598169	0.505237
[truncated: 13,404 more rows]

## Sheet: Results
Block Type	384-Well Block
Calibration Background is expired	No
Calibration Background performed on	06-16-2021
Calibration Pure Dye ABY is expired	No
Calibration Pure Dye ABY performed on	06-16-2021
Calibration Pure Dye CY5 is expired	No
Calibration Pure Dye CY5 performed on	06-16-2021
Calibration Pure Dye FAM is expired	No
Calibration Pure Dye FAM performed on	06-16-2021
Calibration Pure Dye JUN is expired	No
Calibration Pure Dye JUN performed on	06-16-2021
Calibration Pure Dye MUSTANG PURPLE is expired	No
Calibration Pure Dye MUSTANG PURPLE performed on	06-16-2021
Calibration Pure Dye NED is expired	No
Calibration Pure Dye NED performed on	06-16-2021
Calibration Pure Dye ROX is expired	No
Calibration Pure Dye ROX performed on	06-16-2021
Calibration Pure Dye SYBR is expired	No
Calibration Pure Dye SYBR performed on	06-16-2021
Calibration Pure Dye TAMRA is expired	No
Calibration Pure Dye TAMRA performed on	06-16-2021
Calibration Pure Dye VIC is expired	No
Calibration Pure Dye VIC performed on	06-16-2021
Calibration ROI is expired	No
Calibration ROI performed on	06-16-2021
Calibration Uniformity is expired	No
Calibration Uniformity performed on	06-16-2021
Chemistry	SYBR_GREEN
Date Created	2022-11-16 10:12:49 AM CET
Experiment File Name	R:\Marieke_AMO\pol5_allGen_EVD_explvl_200721.eds
Experiment Name	pol5_allGen_EVD_explvl_200721
Experiment Run End Time	2021-07-20 20:20:48 PM CEST
Experiment Type	Comparative Cт (ΔΔCт)
Instrument Name	272531281
Instrument Serial Number	272531281
Instrument Type	QuantStudio™ 5 System
Passive Reference	ROX
Post-read Stage/Step
Pre-read Stage/Step
Quantification Cycle Method	Ct
Signal Smoothing On	true
Stage where Melt Analysis is performed	Stage3
Stage/ Cycle where Ct Analysis is performed	Stage2, Step2
Well	Well Position	Omit	Sample Name	Target Name	Task	Reporter	Quencher	Quantity	Quantity Mean	Quantity SD	RQ	RQ Min	RQ Max	CT	Ct Mean	Ct SD	Delta Ct	Delta Ct Mean	Delta Ct SD	Delta Ct SE	Delta Delta Ct	Automatic Ct Threshold	Ct Threshold	Automatic Baseline	Baseline Start	Baseline End	Amp Status	Comments	Cq Conf	CQCONF	MTP	EXPFAIL	PRFLOW	Tm1	HIGHSD	Tm2	NOAMP	Tm3	Tm4
1	A1	false	Col-0.1	ACT-RT	UNKNOWN	SYBR	None							Undetermined								true	0.33056	true	3	39	No Amp		0	Y	N	Y	N	60.8959	N		Y
2	A2	false	Col-0.1	ACT-RT	UNKNOWN	SYBR	None							Undetermined								true	0.33056	true	3	39	No Amp		0	Y	N	Y	N	60.7834	N		Y
3	A3	false	Col-0.1	ACT-RT	UNKNOWN	SYBR	None							Undetermined								true	0.33056	true	3	39	No Amp		0	Y	N	Y	N	59.996	N		N
4	A4	false	Col-0.1	ACT2	UNKNOWN	SYBR	None							17.581	17.4616	0.122884						true	0.529186	true	3	11	Amp		0.975886	N	N	N	N	82.2694	N		N
5	A5	false	Col-0.1	ACT2	UNKNOWN	SYBR	None							17.3355	17.4616	0.122884						true	0.529186	true	3	11	Amp		0.978588	N	N	N	N	82.2637	N		N
6	A6	false	Col-0.1	ACT2	UNKNOWN	SYBR	None							17.4683	17.4616	0.122884						true	0.529186	true	3	11	Amp		0.978418	N	N	N	N	82.1512	N		N
7	A7	false	Col-0.1	EVD-SPL	UNKNOWN	SYBR	None				1	0.819352	1.22048	31.1704	31.1645	0.130594		13.7029	0.179319	0.10353	0	true	0.474179	true	3	25	Amp		0.979648	N	N	N	N	82.1512	N		N
8	A8	false	Col-0.1	EVD-SPL	UNKNOWN	SYBR	None				1	0.819352	1.22048	31.031	31.1645	0.130594		13.7029	0.179319	0.10353	0	true	0.474179	true	3	24	Amp		0.98175	N	N	N	N	82.2637	N		N
9	A9	false	Col-0.1	EVD-SPL	UNKNOWN	SYBR	None				1	0.819352	1.22048	31.292	31.1645	0.130594		13.7029	0.179319	0.10353	0	true	0.474179	true	3	25	Amp		0.980806	N	N	N	N	82.2706	N		N
10	A10	false	Col-0.1	EVD-UNSPL	UNKNOWN	SYBR	None				1	0.663521	1.50711	31.1559	30.8853	0.348127		13.4237	0.369179	0.213146	0	true	0.493735	true	3	25	Amp		0.982131	N	N	N	N	82.3831	N		N
11	A11	false	Col-0.1	EVD-UNSPL	UNKNOWN	SYBR	None				1	0.663521	1.50711	30.4926	30.8853	0.348127		13.4237	0.369179	0.213146	0	true	0.493735	true	3	24	Amp		0.984507	N	N	N	N	82.3831	N		N
12	A12	false	Col-0.1	EVD-UNSPL	UNKNOWN	SYBR	None				1	0.663521	1.50711	31.0074	30.8853	0.348127		13.4237	0.369179	0.213146	0	true	0.493735	true	3	24	Amp		0.979758	N	N	N	N	82.3831	N		N
13	A13	false	Col-0.3	ACT2	UNKNOWN	SYBR	None							18.1485	18.2408	0.130522						true	0.529186	true	3	12	Amp		0.971502	N	N	N	N	82.1438	N		N
14	A14	false	Col-0.3	ACT2	UNKNOWN	SYBR	None							18.3331	18.2408	0.130522						true	0.529186	true	3	12	Amp		0.969004	N	N	N	N	82.0314	N		N
16	A16	false	Col-0.3	EVD-SPL	UNKNOWN	SYBR	None				0.946829	0.604906	1.48202	31.9039	32.0225	0.167639		13.7817	0.212459	0.150231	0.078824	true	0.474179	true	3	26	Amp		0.959584	N	N	N	N	82.3686	N		N
17	A17	false	Col-0.3	EVD-SPL	UNKNOWN	SYBR	None				0.946829	0.604906	1.48202	32.141	32.0225	0.167639		13.7817	0.212459	0.150231	0.078824	true	0.474179	true	3	26	Amp		0.965889	N	N	N	N	82.3332	N		N
19	A19	false	Col-0.3	EVD-UNSPL	UNKNOWN	SYBR	None				0.171584	0.0426292	0.69063	35.0608	34.2075	1.08165		15.9667	1.0895	0.631275	2.54302	true	0.493735	true	3	29	Amp		0.954915	N	N	N	N	82.221	Y		N
20	A20	false	Col-0.3	EVD-UNSPL	UNKNOWN	SYBR	None				0.171584	0.0426292	0.69063	34.5708	34.2075	1.08165		15.9667	1.0895	0.631275	2.54302	true	0.493735	true	3	28	Amp		0.929083	N	N	N	N	82.5577	Y		N
21	A21	false	Col-0.3	EVD-UNSPL	UNKNOWN	SYBR	None				0.171584	0.0426292	0.69063	32.991	34.2075	1.08165		15.9667	1.0895	0.631275	2.54302	true	0.493735	true	3	27	Amp		0.95902	N	N	N	N	82.4806	Y		N
25	B1	false	Col-0.2	ACT-RT	UNKNOWN	SYBR	None							34.8985	34.5807	0.449478		17.515	0.514521	0.349164		true	0.33056	true	3	29	Amp		0.989174	N	N	N	N	76.8698	N		N
26	B2	false	Col-0.2	ACT-RT	UNKNOWN	SYBR	None							Undetermined	34.5807	0.449478						true	0.33056	true	3	39	No Amp		0	Y	N	Y	N	59.996	N		Y
27	B3	false	Col-0.2	ACT-RT	UNKNOWN	SYBR	None							34.2629	34.5807	0.449478		17.515	0.514521	0.349164		true	0.33056	true	3	28	Amp		0.992154	N	N	N	N	76.9823	N		N
28	B4	false	Col-0.2	ACT2	UNKNOWN	SYBR	None							17.2728	17.0657	0.250401						true	0.529186	true	3	12	Amp		0.97282	N	N	N	N	82.2694	N		N
29	B5	false	Col-0.2	ACT2	UNKNOWN	SYBR	None							16.7874	17.0657	0.250401						true	0.529186	true	3	11	Amp		0.98482	N	N	N	N	82.2637	N		N
30	B6	false	Col-0.2	ACT2	UNKNOWN	SYBR	None							17.1369	17.0657	0.250401						true	0.529186	true	3	11	Amp		0.963891	N	N	N	N	82.2637	N		N
31	B7	false	Col-0.2	EVD-SPL	UNKNOWN	SYBR	None				0.340604	0.167507	0.692576	31.6725	32.3224	0.587605		15.2567	0.638734	0.368773	1.55383	true	0.474179	true	3	25	Amp		0.966228	N	N	N	N	82.1512	Y		N
32	B8	false	Col-0.2	EVD-SPL	UNKNOWN	SYBR	None				0.340604	0.167507	0.692576	32.8162	32.3224	0.587605		15.2567	0.638734	0.368773	1.55383	true	0.474179	true	3	26	Amp		0.958296	N	N	N	N	82.2637	Y		N
33	B9	false	Col-0.2	EVD-SPL	UNKNOWN	SYBR	None				0.340604	0.167507	0.692576	32.4785	32.3224	0.587605		15.2567	0.638734	0.368773	1.55383	true	0.474179	true	3	26	Amp		0.950736	N	N	N	N	82.2706	Y		N
34	B10	false	Col-0.2	EVD-UNSPL	UNKNOWN	SYBR	None				0.576553	0.274531	1.21084	30.8493	31.2839	0.619086		14.2182	0.667809	0.385559	0.794475	true	0.493735	true	3	25	Amp		0.959558	N	N	N	N	82.2706	Y		N
35	B11	false	Col-0.2	EVD-UNSPL	UNKNOWN	SYBR	None				0.576553	0.274531	1.21084	31.9927	31.2839	0.619086		14.2182	0.667809	0.385559	0.794475	true	0.493735	true	3	26	Amp		0.949095	N	N	N	N	82.3831	Y		N
36	B12	false	Col-0.2	EVD-UNSPL	UNKNOWN	SYBR	None				0.576553	0.274531	1.21084	31.0096	31.2839	0.619086		14.2182	0.667809	0.385559	0.794475	true	0.493735	true	3	24	Amp		0.956333	N	N	N	N	82.3831	Y		N
37	B13	false	Col-0.3	ACT-RT	UNKNOWN	SYBR	None							Undetermined								true	0.33056	true	3	39	No Amp		0	Y	N	Y	N	59.9965	N		N
38	B14	false	Col-0.3	ACT-RT	UNKNOWN	SYBR	None							Undetermined								true	0.33056	true	3	39	No Amp		0	Y	N	Y	N	60.671	N		N
39	B15	false	Col-0.3	ACT-RT	UNKNOWN	SYBR	None							Undetermined								true	0.33056	true	3	39	No Amp		0	Y	N	Y	N	59.9965	N		N
49	C1	false	pol5.1	ACT-RT	UNKNOWN	SYBR	None							35.3742	33.7878	2.24355		16.542	2.24691	1.58801		true	0.33056	true	3	29	Amp		0.991896	N	N	N	N	75.9699	Y		N
50	C2	false	pol5.1	ACT-RT	UNKNOWN	SYBR	None							Undetermined	33.7878	2.24355						true	0.33056	true	3	39	No Amp		0	Y	N	Y	N	59.996	N		N
51	C3	false	pol5.1	ACT-RT	UNKNOWN	SYBR	None							32.2013	33.7878	2.24355		16.542	2.24691	1.58801		true	0.33056	true	3	26	Amp		0.992896	N	N	N	N	76.8698	Y		N
52	C4	false	pol5.1	ACT2	UNKNOWN	SYBR	None							17.384	17.2458	0.122867						true	0.529186	true	3	11	Amp		0.98225	N	N	N	N	82.2694	N		N
53	C5	false	pol5.1	ACT2	UNKNOWN	SYBR	None							17.1489	17.2458	0.122867						true	0.529186	true	3	11	Amp		0.97303	N	N	N	N	82.2637	N		N
54	C6	false	pol5.1	ACT2	UNKNOWN	SYBR	None							17.2045	17.2458	0.122867						true	0.529186	true	3	11	Amp		0.97569	N	N	N	N	82.1512	N		N
55	C7	false	pol5.1	EVD-SPL	UNKNOWN	SYBR	None				0.0525133			35.1998	35.1998			17.954			4.25117	true	0.474179	true	3	29	Amp		0.967366	N	N	N	N	82.3761	N		N
58	C10	false	pol5.1	EVD-UNSPL	UNKNOWN	SYBR	None				0.115968			33.7777	33.7777			16.5319			3.1082	true	0.493735	true	3	27	Amp		0.97294	N	N	N	N	82.2706	N		N
59	C11	false	pol5.1	EVD-UNSPL	UNKNOWN	SYBR	None							Undetermined	33.7777							true	0.493735	true	3	35	No Amp		0	Y	N	N	N	83.5081	N		N
60	C12	false	pol5.1	EVD-UNSPL	UNKNOWN	SYBR	None							Undetermined	33.7777							true	0.493735	true	3	39	No Amp		0	Y	Y	Y	N	84.5206	N	77.4332	N	90.1455	92.6204
61	C13	false	pol5.3	ACT2	UNKNOWN	SYBR	None							17.5983	17.3617	0.453269						true	0.529186	true	3	11	Amp		0.976351	N	N	N	N	82.1438	N		N
62	C14	false	pol5.3	ACT2	UNKNOWN	SYBR	None							17.6477	17.3617	0.453269						true	0.529186	true	3	11	Amp		0.970458	N	N	N	N	82.1438	N		N
63	C15	false	pol5.3	ACT2	UNKNOWN	SYBR	None							16.8391	17.3617	0.453269						true	0.529186	true	3	11	Amp		0.978539	N	N	N	N	82.3686	N		N
64	C16	false	pol5.3	EVD-SPL	UNKNOWN	SYBR	None							Undetermined								true	0.474179	true	3	35	No Amp		0	Y	Y	N	N	79.2208	N	84.3923	N	88.7767	82.2562
65	C17	false	pol5.3	EVD-SPL	UNKNOWN	SYBR	None							Undetermined								true	0.474179	true	3	39	No Amp		0	Y	Y	Y	N	84.3536	N	90.8638	N	76.721	70.8843
67	C19	false	pol5.3	EVD-UNSPL	UNKNOWN	SYBR	None							Undetermined								true	0.493735	true	3	39	No Amp		0	Y	Y	Y	N	83.2312	N	76.721	N	79.5271	66.7313
68	C20	false	pol5.3	EVD-UNSPL	UNKNOWN	SYBR	None							Undetermined								true	0.493735	true	3	39	No Amp		0	Y	Y	Y	N	85.0271	N	79.7516	N	82.221
69	C21	false	pol5.3	EVD-UNSPL	UNKNOWN	SYBR	None							Undetermined								true	0.493735	true	3	39	No Amp		0	Y	Y	Y	N	84.6165	N	66.8543	N	80.2322
73	D1	false	pol5.2	ACT-RT	UNKNOWN	SYBR	None							Undetermined	31.997							true	0.33056	true	3	39	No Amp		0	Y	N	Y	N	59.996	N		Y
74	D2	false	pol5.2	ACT-RT	UNKNOWN	SYBR	None							Undetermined	31.997							true	0.33056	true	3	39	No Amp		0	Y	N	Y	N	59.996	N		Y
75	D3	false	pol5.2	ACT-RT	UNKNOWN	SYBR	None							31.997	31.997			14.992				true	0.33056	true	3	26	Amp		0.994971	N	N	N	N	76.8698	N		N
76	D4	false	pol5.2	ACT2	UNKNOWN	SYBR	None							17.0883	17.005	0.323632						true	0.529186	true	3	11	Amp		0.978741	N	N	N	N	82.2694	N		N
77	D5	false	pol5.2	ACT2	UNKNOWN	SYBR	None							16.6479	17.005	0.323632						true	0.529186	true	3	11	Amp		0.97308	N	N	N	N	82.3761	N		N
78	D6	false	pol5.2	ACT2	UNKNOWN	SYBR	None							17.2789	17.005	0.323632						true	0.529186	true	3	11	Amp		0.973648	N	N	N	N	82.2637	N		N
79	D7	false	pol5.2	EVD-SPL	UNKNOWN	SYBR	None				0.0547051			34.9001	34.9001			17.895			4.19218	true	0.474179	true	3	28	Amp		0.974532	N	N	N	N	82.2637	N		N
80	D8	false	pol5.2	EVD-SPL	UNKNOWN	SYBR	None							Undetermined	34.9001							true	0.474179	true	3	39	No Amp		0	Y	N	Y	N	59.9965	N		N
81	D9	false	pol5.2	EVD-SPL	UNKNOWN	SYBR	None							Undetermined	34.9001							true	0.474179	true	3	39	No Amp		0	Y	N	Y	N	59.996	N		N
82	D10	false	pol5.2	EVD-UNSPL	UNKNOWN	SYBR	None							Undetermined	34.2157							true	0.493735	true	3	39	No Amp		0	Y	Y	Y	N	83.7331	N	90.8205	N	77.0957
83	D11	false	pol5.2	EVD-UNSPL	UNKNOWN	SYBR	None							Undetermined	34.2157							true	0.493735	true	3	35	No Amp		0	Y	N	N	N	83.6206	N		N
84	D12	false	pol5.2	EVD-UNSPL	UNKNOWN	SYBR	None				0.0724458			34.2157	34.2157			17.2107			3.78695	true	0.493735	true	3	28	Amp		0.962414	N	Y	N	N	75.2957	N	67.6459	N	79.3457
85	D13	false	pol5.3	ACT-RT	UNKNOWN	SYBR	None							34.3345	34.2238	0.156592		16.8621	0.479556	0.284156		true	0.33056	true	3	28	Amp		0.989801	N	N	N	N	76.8599	N		N
86	D14	false	pol5.3	ACT-RT	UNKNOWN	SYBR	None							Undetermined	34.2238	0.156592						true	0.33056	true	3	39	No Amp		0	Y	N	Y	N	59.9965	N		N
87	D15	false	pol5.3	ACT-RT	UNKNOWN	SYBR	None							34.113	34.2238	0.156592		16.8621	0.479556	0.284156		true	0.33056	true	3	28	Amp		0.99187	N	N	N	N	76.9723	N		N
97	E1	false	F2_1+	ACT-RT	UNKNOWN	SYBR	None							35.5717	34.3216	1.76796		16.9087	1.76834	1.25032		true	0.33056	true	3	29	Amp		0.99048	N	N	N	N	76.7573	Y		N
98	E2	false	F2_1+	ACT-RT	UNKNOWN	SYBR	None							Undetermined	34.3216	1.76796						true	0.33056	true	3	39	No Amp		0	Y	N	Y	N	59.996	N		Y
99	E3	false	F2_1+	ACT-RT	UNKNOWN	SYBR	None							33.0715	34.3216	1.76796		16.9087	1.76834	1.25032		true	0.33056	true	3	26	Amp		0.992155	N	N	N	N	76.7573	Y		N
100	E4	false	F2_1+	ACT2	UNKNOWN	SYBR	None							17.4555	17.413	0.0369946						true	0.529186	true	3	12	Amp		0.963452	N	N	N	N	82.1569	N		N
101	E5	false	F2_1+	ACT2	UNKNOWN	SYBR	None							17.3944	17.413	0.0369946						true	0.529186	true	3	12	Amp		0.969524	N	N	N	N	82.2637	N		N
102	E6	false	F2_1+	ACT2	UNKNOWN	SYBR	None							17.3889	17.413	0.0369946						true	0.529186	true	3	11	Amp		0.972604	N	N	N	N	82.1512	N		N
103	E7	false	F2_1+	EVD-SPL	UNKNOWN	SYBR	None				84.5078	70.466	101.348	24.6397	24.7148	0.159304		7.30185	0.163543	0.0944217	-6.40101	true	0.474179	true	3	19	Amp		0.975632	N	N	N	N	82.1512	N		N
104	E8	false	F2_1+	EVD-SPL	UNKNOWN	SYBR	None				84.5078	70.466	101.348	24.607	24.7148	0.159304		7.30185	0.163543	0.0944217	-6.40101	true	0.474179	true	3	18	Amp		0.975921	N	N	N	N	82.1512	N		N
105	E9	false	F2_1+	EVD-SPL	UNKNOWN	SYBR	None				84.5078	70.466	101.348	24.8978	24.7148	0.159304		7.30185	0.163543	0.0944217	-6.40101	true	0.474179	true	3	19	Amp		0.979358	N	N	N	N	82.1581	N		N
106	E10	false	F2_1+	EVD-UNSPL	UNKNOWN	SYBR	None				80.2253	68.9772	93.3077	24.6298	24.5107	0.130828		7.09774	0.135958	0.0784956	-6.32599	true	0.493735	true	3	18	Amp		0.975214	N	N	N	N	82.2706	N		N
107	E11	false	F2_1+	EVD-UNSPL	UNKNOWN	SYBR	None				80.2253	68.9772	93.3077	24.3707	24.5107	0.130828		7.09774	0.135958	0.0784956	-6.32599	true	0.493735	true	3	18	Amp		0.974345	N	N	N	N	82.2706	N		N
108	E12	false	F2_1+	EVD-UNSPL	UNKNOWN	SYBR	None				80.2253	68.9772	93.3077	24.5317	24.5107	0.130828		7.09774	0.135958	0.0784956	-6.32599	true	0.493735	true	3	18	Amp		0.972492	N	N	N	N	82.2706	N		N
109	E13	false	F6_1+	ACT2	UNKNOWN	SYBR	None							17.6825	17.5447	0.290575						true	0.529186	true	3	12	Amp		0.968781	N	N	N	N	82.2562	N		N
110	E14	false	F6_1+	ACT2	UNKNOWN	SYBR	None							17.7407	17.5447	0.290575						true	0.529186	true	3	12	Amp		0.967894	N	N	N	N	82.2562	N		N
111	E15	false	F6_1+	ACT2	UNKNOWN	SYBR	None							17.2108	17.5447	0.290575						true	0.529186	true	3	11	Amp		0.965349	N	N	N	N	82.3686	N		N
112	E16	false	F6_1+	EVD-SPL	UNKNOWN	SYBR	None				27.2075	18.7606	39.4576	26.4975	26.4816	0.0225273		8.93693	0.291447	0.168518	-4.76593	true	0.474179	true	3	21	Amp		0.97661	N	N	N	N	82.2562	N		N
113	E17	false	F6_1+	EVD-SPL	UNKNOWN	SYBR	None				27.2075	18.7606	39.4576	26.4657	26.4816	0.0225273		8.93693	0.291447	0.168518	-4.76593	true	0.474179	true	3	20	Amp		0.966627	N	N	N	N	82.221	N		N
116	E20	false	F6_1+	EVD-UNSPL	UNKNOWN	SYBR	None				21.2439	12.8539	35.1104	26.4054	26.5594	0.217861		9.01475	0.363176	0.227764	-4.40898	true	0.493735	true	3	20	Amp		0.968093	N	N	N	N	82.3332	N		N
117	E21	false	F6_1+	EVD-UNSPL	UNKNOWN	SYBR	None				21.2439	12.8539	35.1104	26.7135	26.5594	0.217861		9.01475	0.363176	0.227764	-4.40898	true	0.493735	true	3	20	Amp		0.971233	N	N	N	N	82.3681	N		N
121	F1	false	F4_1+	ACT-RT	UNKNOWN	SYBR	None							Undetermined	35.6061	3.52874						true	0.33056	true	3	39	No Amp		0	Y	N	Y	N	59.996	N		N
122	F2	false	F4_1+	ACT-RT	UNKNOWN	SYBR	None							33.1109	35.6061	3.52874		18.7508	3.53493	2.49812		true	0.33056	true	3	27	Amp		0.991885	N	N	N	N	76.5323	Y		N
123	F3	false	F4_1+	ACT-RT	UNKNOWN	SYBR	None							38.1013	35.6061	3.52874		18.7508	3.53493	2.49812		true	0.33056	true	3	32	Inconclusive		0.958459	N	N	N	N	76.5323	Y		N
124	F4	false	F4_1+	ACT2	UNKNOWN	SYBR	None							16.9957	16.8553	0.20907						true	0.529186	true	3	11	Amp		0.976236	N	N	N	N	82.1569	N		N
125	F5	false	F4_1+	ACT2	UNKNOWN	SYBR	None							16.6151	16.8553	0.20907						true	0.529186	true	3	10	Amp		0.961277	N	N	N	N	82.2637	N		N
126	F6	false	F4_1+	ACT2	UNKNOWN	SYBR	None							16.9552	16.8553	0.20907						true	0.529186	true	3	11	Amp		0.964568	N	N	N	N	82.2637	N		N
127	F7	false	F4_1+	EVD-SPL	UNKNOWN	SYBR	None				62.4839	37.3315	104.583	24.7401	24.5928	0.413745		7.73745	0.463568	0.267641	-5.96541	true	0.474179	true	3	19	Amp		0.973815	N	N	N	N	82.0387	N		N
128	F8	false	F4_1+	EVD-SPL	UNKNOWN	SYBR	None				62.4839	37.3315	104.583	24.1256	24.5928	0.413745		7.73745	0.463568	0.267641	-5.96541	true	0.474179	true	3	18	Amp		0.968867	N	N	N	N	82.1512	N		N
129	F9	false	F4_1+	EVD-SPL	UNKNOWN	SYBR	None				62.4839	37.3315	104.583	24.9128	24.5928	0.413745		7.73745	0.463568	0.267641	-5.96541	true	0.474179	true	3	18	Amp		0.983684	N	N	N	N	82.0456	N		N
130	F10	false	F4_1+	EVD-UNSPL	UNKNOWN	SYBR	None				87.2019	67.3191	112.957	23.9494	23.8328	0.102642		6.97744	0.232907	0.134469	-6.44629	true	0.493735	true	3	18	Amp		0.972069	N	N	N	N	82.1581	N		N
131	F11	false	F4_1+	EVD-UNSPL	UNKNOWN	SYBR	None				87.2019	67.3191	112.957	23.7926	23.8328	0.102642		6.97744	0.232907	0.134469	-6.44629	true	0.493735	true	3	17	Amp		0.965219	N	N	N	N	82.2706	N		N
132	F12	false	F4_1+	EVD-UNSPL	UNKNOWN	SYBR	None				87.2019	67.3191	112.957	23.7563	23.8328	0.102642		6.97744	0.232907	0.134469	-6.44629	true	0.493735	true	3	17	Amp		0.96359	N	N	N	N	82.2706	N		N
133	F13	false	F6_1+	ACT-RT	UNKNOWN	SYBR	None							34.0842	34.0842			16.5395				true	0.33056	true	3	28	Amp		0.99323	N	N	N	N	75.9605	N		N
134	F14	false	F6_1+	ACT-RT	UNKNOWN	SYBR	None							Undetermined	34.0842							true	0.33056	true	3	39	No Amp		0	Y	N	Y	N	59.9965	N		N
135	F15	false	F6_1+	ACT-RT	UNKNOWN	SYBR	None							Undetermined	34.0842							true	0.33056	true	3	39	No Amp		0	Y	N	Y	N	59.9965	N		Y
145	G1	false	F2_2+	ACT-RT	UNKNOWN	SYBR	None							34.4821	34.9757	0.698006		17.4882	0.698668	0.493877		true	0.33056	true	3	27	Amp		0.991605	N	N	N	N	76.5323	Y		N
146	G2	false	F2_2+	ACT-RT	UNKNOWN	SYBR	None							35.4693	34.9757	0.698006		17.4882	0.698668	0.493877		true	0.33056	true	3	30	Amp		0.986328	N	N	N	N	76.7573	Y		N
147	G3	false	F2_2+	ACT-RT	UNKNOWN	SYBR	None							Undetermined	34.9757	0.698006						true	0.33056	true	3	39	No Amp		0	Y	N	Y	N	59.996	N		N
148	G4	false	F2_2+	ACT2	UNKNOWN	SYBR	None							17.508	17.4876	0.0304119						true	0.529186	true	3	11	Amp		0.973477	N	N	N	N	82.1569	N		N
149	G5	false	F2_2+	ACT2	UNKNOWN	SYBR	None							17.5021	17.4876	0.0304119						true	0.529186	true	3	11	Amp		0.970015	N	N	N	N	82.2637	N		N
150	G6	false	F2_2+	ACT2	UNKNOWN	SYBR	None							17.4526	17.4876	0.0304119						true	0.529186	true	3	11	Amp		0.982677	N	N	N	N	82.1512	N		N
151	G7	false	F2_2+	EVD-SPL	UNKNOWN	SYBR	None				196.721	134.735	287.225	23.3291	23.5704	0.339273		6.08286	0.340633	0.196665	-7.62001	true	0.474179	true	3	17	Amp		0.980848	N	N	N	N	82.1512	N		N
152	G8	false	F2_2+	EVD-SPL	UNKNOWN	SYBR	None				196.721	134.735	287.225	23.4238	23.5704	0.339273		6.08286	0.340633	0.196665	-7.62001	true	0.474179	true	3	17	Amp		0.977506	N	N	N	N	82.1512	N		N
153	G9	false	F2_2+	EVD-SPL	UNKNOWN	SYBR	None				196.721	134.735	287.225	23.9583	23.5704	0.339273		6.08286	0.340633	0.196665	-7.62001	true	0.474179	true	3	17	Amp		0.979647	N	N	N	N	82.1581	N		N
154	G10	false	F2_2+	EVD-UNSPL	UNKNOWN	SYBR	None				212.534	154.171	292.991	23.5092	23.1797	0.287333		5.69218	0.288938	0.166818	-7.73155	true	0.493735	true	3	17	Amp		0.981488	N	N	N	N	82.1581	N		N
155	G11	false	F2_2+	EVD-UNSPL	UNKNOWN	SYBR	None				212.534	154.171	292.991	23.0491	23.1797	0.287333		5.69218	0.288938	0.166818	-7.73155	true	0.493735	true	3	17	Amp		0.97518	N	N	N	N	82.2706	N		N
156	G12	false	F2_2+	EVD-UNSPL	UNKNOWN	SYBR	None				212.534	154.171	292.991	22.9809	23.1797	0.287333		5.69218	0.288938	0.166818	-7.73155	true	0.493735	true	3	17	Amp		0.968855	N	N	N	N	82.2706	N		N
157	G13	false	F6_2+	ACT2	UNKNOWN	SYBR	None							16.902	16.7951	0.169982						true	0.529186	true	3	11	Amp		0.97241	N	N	N	N	82.2562	N		N
158	G14	false	F6_2+	ACT2	UNKNOWN	SYBR	None							16.8842	16.7951	0.169982						true	0.529186	true	3	11	Amp		0.967564	N	N	N	N	82.3686	N		N
159	G15	false	F6_2+	ACT2	UNKNOWN	SYBR	None							16.5991	16.7951	0.169982						true	0.529186	true	3	11	Amp		0.972644	N	N	N	N	82.4811	N		N
160	G16	false	F6_2+	EVD-SPL	UNKNOWN	SYBR	None				1.64725	0.96721	2.80542	29.5574	29.7779	0.311865		12.9828	0.355181	0.241374	-0.72006	true	0.474179	true	3	23	Amp		0.971984	N	N	N	N	82.3686	N		N
161	G17	false	F6_2+	EVD-SPL	UNKNOWN	SYBR	None				1.64725	0.96721	2.80542	29.9984	29.7779	0.311865		12.9828	0.355181	0.241374	-0.72006	true	0.474179	true	3	23	Amp		0.978307	N	N	N	N	82.3332	N		N
163	G19	false	F6_2+	EVD-UNSPL	UNKNOWN	SYBR	None				0.710237	0.260312	1.93782	31.4721	30.7124	0.887217		13.9174	0.903353	0.521551	0.493627	true	0.493735	true	3	24	Amp		0.976456	N	N	N	N	81.9965	Y		N
164	G20	false	F6_2+	EVD-UNSPL	UNKNOWN	SYBR	None				0.710237	0.260312	1.93782	30.9279	30.7124	0.887217		13.9174	0.903353	0.521551	0.493627	true	0.493735	true	3	24	Amp		0.971279	N	N	N	N	82.221	Y		N
165	G21	false	F6_2+	EVD-UNSPL	UNKNOWN	SYBR	None				0.710237	0.260312	1.93782	29.7373	30.7124	0.887217		13.9174	0.903353	0.521551	0.493627	true	0.493735	true	3	23	Amp		0.974865	N	N	N	N	82.3681	Y		N
169	H1	false	F4_2+	ACT-RT	UNKNOWN	SYBR	None							33.8589	35.2735	2.06754		18.2216	2.07243	1.19652		true	0.33056	true	3	28	Amp		0.992883	N	N	N	N	76.8698	Y		N
170	H2	false	F4_2+	ACT-RT	UNKNOWN	SYBR	None							37.6463	35.2735	2.06754		18.2216	2.07243	1.19652		true	0.33056	true	3	31	Inconclusive		0.978502	N	N	N	N	89.3564	Y		N
171	H3	false	F4_2+	ACT-RT	UNKNOWN	SYBR	None							34.3152	35.2735	2.06754		18.2216	2.07243	1.19652		true	0.33056	true	3	28	Amp		0.991835	N	N	N	N	76.8698	Y		N
172	H4	false	F4_2+	ACT2	UNKNOWN	SYBR	None							17.2033	17.0518	0.142213						true	0.529186	true	3	11	Amp		0.965164	N	N	N	N	82.2694	N		N
173	H5	false	F4_2+	ACT2	UNKNOWN	SYBR	None							16.9212	17.0518	0.142213						true	0.529186	true	3	11	Amp		0.977432	N	N	N	N	82.2637	N		N
174	H6	false	F4_2+	ACT2	UNKNOWN	SYBR	None							17.031	17.0518	0.142213						true	0.529186	true	3	11	Amp		0.96495	N	N	N	N	82.2637	N		N
175	H7	false	F4_2+	EVD-SPL	UNKNOWN	SYBR	None				3.12235	1.91068	5.10241	29.2001	29.1121	0.418516		12.0602	0.442018	0.255199	-1.64263	true	0.474179	true	3	23	Amp		0.974861	N	N	N	N	82.2637	N		N
176	H8	false	F4_2+	EVD-SPL	UNKNOWN	SYBR	None				3.12235	1.91068	5.10241	28.6566	29.1121	0.418516		12.0602	0.442018	0.255199	-1.64263	true	0.474179	true	3	22	Amp		0.975199	N	N	N	N	82.1512	N		N
177	H9	false	F4_2+	EVD-SPL	UNKNOWN	SYBR	None				3.12235	1.91068	5.10241	29.4796	29.1121	0.418516		12.0602	0.442018	0.255199	-1.64263	true	0.474179	true	3	23	Amp		0.978077	N	N	N	N	82.1581	N		N
178	H10	false	F4_2+	EVD-UNSPL	UNKNOWN	SYBR	None				6.32482	4.2393	9.43629	28.0497	27.8146	0.330804		10.7627	0.360077	0.207891	-2.66102	true	0.493735	true	3	22	Amp		0.97489	N	N	N	N	82.2706	N		N
179	H11	false	F4_2+	EVD-UNSPL	UNKNOWN	SYBR	None				6.32482	4.2393	9.43629	27.4363	27.8146	0.330804		10.7627	0.360077	0.207891	-2.66102	true	0.493735	true	3	20	Amp		0.972357	N	N	N	N	82.3831	N		N
180	H12	false	F4_2+	EVD-UNSPL	UNKNOWN	SYBR	None				6.32482	4.2393	9.43629	27.9576	27.8146	0.330804		10.7627	0.360077	0.207891	-2.66102	true	0.493735	true	3	22	Amp		0.968919	N	N	N	N	82.3831	N		N
181	H13	false	F6_2+	ACT-RT	UNKNOWN	SYBR	None							37.2768	34.8149	3.48172		18.0198	3.48587	2.4639		true	0.33056	true	3	31	Inconclusive		0.978873	N	N	N	N	76.9723	Y		N
182	H14	false	F6_2+	ACT-RT	UNKNOWN	SYBR	None							32.3529	34.8149	3.48172		18.0198	3.48587	2.4639		true	0.33056	true	3	26	Amp		0.993334	N	N	N	N	76.7475	Y		N
183	H15	false	F6_2+	ACT-RT	UNKNOWN	SYBR	None							Undetermined	34.8149	3.48172						true	0.33056	true	3	39	No Amp		0	Y	N	Y	N	59.9965	N		Y
193	I1	false	F2_1-	ACT-RT	UNKNOWN	SYBR	None							Undetermined	36.0825	2.38151						true	0.33056	true	3	39	No Amp		0	Y	N	Y	N	59.996	N		N
194	I2	false	F2_1-	ACT-RT	UNKNOWN	SYBR	None							34.3985	36.0825	2.38151		18.8011	2.38518	1.68571		true	0.33056	true	3	28	Amp		0.988064	N	N	N	N	76.7573	Y		N
195	I3	false	F2_1-	ACT-RT	UNKNOWN	SYBR	None							37.7665	36.0825	2.38151		18.8011	2.38518	1.68571		true	0.33056	true	3	32	Inconclusive		0.97164	N	N	N	N	79.5696	Y		N
196	I4	false	F2_1-	ACT2	UNKNOWN	SYBR	None							17.4062	17.2814	0.132162						true	0.529186	true	3	11	Amp		0.9818	N	N	N	N	82.2694	N		N
197	I5	false	F2_1-	ACT2	UNKNOWN	SYBR	None							17.295	17.2814	0.132162						true	0.529186	true	3	12	Amp		0.975376	N	N	N	N	82.2637	N		N
198	I6	false	F2_1-	ACT2	UNKNOWN	SYBR	None							17.1429	17.2814	0.132162						true	0.529186	true	3	11	Amp		0.985874	N	N	N	N	82.2637	N		N
199	I7	false	F2_1-	EVD-SPL	UNKNOWN	SYBR	None				306.664	195.467	481.118	22.6653	22.7237	0.383175		5.44235	0.405327	0.234016	-8.26052	true	0.474179	true	3	17	Amp		0.976481	N	N	N	N	82.1512	N		N
200	I8	false	F2_1-	EVD-SPL	UNKNOWN	SYBR	None				306.664	195.467	481.118	22.3731	22.7237	0.383175		5.44235	0.405327	0.234016	-8.26052	true	0.474179	true	3	16	Amp		0.978398	N	N	N	N	82.2637	N		N
201	I9	false	F2_1-	EVD-SPL	UNKNOWN	SYBR	None				306.664	195.467	481.118	23.1327	22.7237	0.383175		5.44235	0.405327	0.234016	-8.26052	true	0.474179	true	3	17	Amp		0.978433	N	N	N	N	82.0456	N		N
202	I10	false	F2_1-	EVD-UNSPL	UNKNOWN	SYBR	None				335.871	227.419	496.04	22.6331	22.3133	0.325105		5.03197	0.350941	0.202616	-8.39176	true	0.493735	true	3	16	Amp		0.970312	N	N	N	N	82.1581	N		N
203	I11	false	F2_1-	EVD-UNSPL	UNKNOWN	SYBR	None				335.871	227.419	496.04	22.3237	22.3133	0.325105		5.03197	0.350941	0.202616	-8.39176	true	0.493735	true	3	16	Amp		0.968508	N	N	N	N	82.2706	N		N
204	I12	false	F2_1-	EVD-UNSPL	UNKNOWN	SYBR	None				335.871	227.419	496.04	21.9832	22.3133	0.325105		5.03197	0.350941	0.202616	-8.39176	true	0.493735	true	3	16	Amp		0.975046	N	N	N	N	82.2706	N		N
205	I13	false	F6_3+	ACT2	UNKNOWN	SYBR	None							16.7979	16.7945	0.100786						true	0.529186	true	3	11	Amp		0.972575	N	N	N	N	82.2562	N		N
206	I14	false	F6_3+	ACT2	UNKNOWN	SYBR	None							16.8935	16.7945	0.100786						true	0.529186	true	3	11	Amp		0.974048	N	N	N	N	82.2562	N		N
207	I15	false	F6_3+	ACT2	UNKNOWN	SYBR	None							16.692	16.7945	0.100786						true	0.529186	true	3	11	Amp		0.978979	N	N	N	N	82.3686	N		N
208	I16	false	F6_3+	EVD-SPL	UNKNOWN	SYBR	None				1.32333	0.786526	2.2265	29.8646	30.0932	0.323243		13.2987	0.338591	0.235858	-0.40417	true	0.474179	true	3	24	Amp		0.978042	N	N	N	N	82.2562	N		N
209	I17	false	F6_3+	EVD-SPL	UNKNOWN	SYBR	None				1.32333	0.786526	2.2265	30.3217	30.0932	0.323243		13.2987	0.338591	0.235858	-0.40417	true	0.474179	true	3	24	Amp		0.976941	N	N	N	N	82.221	N		N
212	I20	false	F6_3+	EVD-UNSPL	UNKNOWN	SYBR	None				0.898588	0.618868	1.30474	30.2137	30.3725	0.22448		13.578	0.246067	0.169061	0.154268	true	0.493735	true	3	24	Amp		0.977127	N	N	N	N	82.221	N		N
213	I21	false	F6_3+	EVD-UNSPL	UNKNOWN	SYBR	None				0.898588	0.618868	1.30474	30.5312	30.3725	0.22448		13.578	0.246067	0.169061	0.154268	true	0.493735	true	3	24	Amp		0.972282	N	N	N	N	82.3681	N		N
217	J1	false	F4_3+	ACT-RT	UNKNOWN	SYBR	None							34.5104	33.7727	1.04336		16.4996	1.0915	0.760627		true	0.33056	true	3	28	Amp		0.990037	N	N	N	N	76.7573	Y		N
218	J2	false	F4_3+	ACT-RT	UNKNOWN	SYBR	None							Undetermined	33.7727	1.04336						true	0.33056	true	3	39	No Amp		0	Y	N	Y	N	59.996	N		N
219	J3	false	F4_3+	ACT-RT	UNKNOWN	SYBR	None							33.0349	33.7727	1.04336		16.4996	1.0915	0.760627		true	0.33056	true	3	27	Amp		0.991026	N	N	N	N	76.4198	Y		N
220	J4	false	F4_3+	ACT2	UNKNOWN	SYBR	None							17.5962	17.273	0.32058						true	0.529186	true	3	12	Amp		0.96028	N	N	N	N	82.2694	N		N
221	J5	false	F4_3+	ACT2	UNKNOWN	SYBR	None							16.9551	17.273	0.32058						true	0.529186	true	3	11	Amp		0.962496	N	N	N	N	82.3761	N		N
222	J6	false	F4_3+	ACT2	UNKNOWN	SYBR	None							17.2679	17.273	0.32058						true	0.529186	true	3	11	Amp		0.986278	N	N	N	N	82.2637	N		N
223	J7	false	F4_3+	EVD-SPL	UNKNOWN	SYBR	None				6.3721	4.18366	9.7053	28.3806	28.3041	0.201545		11.0311	0.378672	0.218626	-2.67177	true	0.474179	true	3	22	Amp		0.972535	N	N	N	N	82.2637	N		N
224	J8	false	F4_3+	EVD-SPL	UNKNOWN	SYBR	None				6.3721	4.18366	9.7053	28.0755	28.3041	0.201545		11.0311	0.378672	0.218626	-2.67177	true	0.474179	true	3	22	Amp		0.974003	N	N	N	N	82.1512	N		N
225	J9	false	F4_3+	EVD-SPL	UNKNOWN	SYBR	None				6.3721	4.18366	9.7053	28.4562	28.3041	0.201545		11.0311	0.378672	0.218626	-2.67177	true	0.474179	true	3	22	Amp		0.971155	N	N	N	N	82.1581	N		N
226	J10	false	F4_3+	EVD-UNSPL	UNKNOWN	SYBR	None				7.44102	4.92636	11.2393	27.9896	27.8013	0.187071		10.5282	0.37117	0.214295	-2.8955	true	0.493735	true	3	21	Amp		0.975709	N	N	N	N	82.3831	N		N
227	J11	false	F4_3+	EVD-UNSPL	UNKNOWN	SYBR	None				7.44102	4.92636	11.2393	27.6154	27.8013	0.187071		10.5282	0.37117	0.214295	-2.8955	true	0.493735	true	3	21	Amp		0.970872	N	N	N	N	82.3831	N		N
228	J12	false	F4_3+	EVD-UNSPL	UNKNOWN	SYBR	None				7.44102	4.92636	11.2393	27.7988	27.8013	0.187071		10.5282	0.37117	0.214295	-2.8955	true	0.493735	true	3	21	Amp		0.969272	N	N	N	N	82.3831	N		N
229	J13	false	F6_3+	ACT-RT	UNKNOWN	SYBR	None							35.3096	34.4088	0.943912		17.6144	0.949277	0.548066		true	0.33056	true	3	30	Amp		0.944093	N	N	N	N	75.7357	Y		N
230	J14	false	F6_3+	ACT-RT	UNKNOWN	SYBR	None							33.427	34.4088	0.943912		17.6144	0.949277	0.548066		true	0.33056	true	3	27	Amp		0.993891	N	N	N	N	75.8481	Y		N
231	J15	false	F6_3+	ACT-RT	UNKNOWN	SYBR	None							34.4898	34.4088	0.943912		17.6144	0.949277	0.548066		true	0.33056	true	3	29	Amp		0.990581	N	N	N	N	76.9723	Y		N
241	K1	false	F2_2-	ACT-RT	UNKNOWN	SYBR	None							30.4341	30.9764	0.766918		13.7528	0.791685	0.55403		true	0.33056	true	3	24	Amp		0.985212	N	N	N	N	76.5323	Y		N
242	K2	false	F2_2-	ACT-RT	UNKNOWN	SYBR	None							31.5187	30.9764	0.766918		13.7528	0.791685	0.55403		true	0.33056	true	3	26	Amp		0.988212	N	N	N	N	76.7573	Y		N
243	K3	false	F2_2-	ACT-RT	UNKNOWN	SYBR	None							Undetermined	30.9764	0.766918						true	0.33056	true	3	39	No Amp		0	Y	N	Y	N	59.996	N		N
244	K4	false	F2_2-	ACT2	UNKNOWN	SYBR	None							17.2789	17.2236	0.196476						true	0.529186	true	3	11	Amp		0.978577	N	N	N	N	82.2694	N		N
245	K5	false	F2_2-	ACT2	UNKNOWN	SYBR	None							17.3864	17.2236	0.196476						true	0.529186	true	3	11	Amp		0.966591	N	N	N	N	82.2637	N		N
246	K6	false	F2_2-	ACT2	UNKNOWN	SYBR	None							17.0054	17.2236	0.196476						true	0.529186	true	3	11	Amp		0.97618	N	N	N	N	82.2637	N		N
247	K7	false	F2_2-	EVD-SPL	UNKNOWN	SYBR	None				231.627	132.72	404.241	23.1817	23.0708	0.461083		5.8472	0.501199	0.289367	-7.85566	true	0.474179	true	3	17	Amp		0.960889	N	N	N	N	82.1512	N		N
248	K8	false	F2_2-	EVD-SPL	UNKNOWN	SYBR	None				231.627	132.72	404.241	22.5644	23.0708	0.461083		5.8472	0.501199	0.289367	-7.85566	true	0.474179	true	3	16	Amp		0.973012	N	N	N	N	82.2637	N		N
249	K9	false	F2_2-	EVD-SPL	UNKNOWN	SYBR	None				231.627	132.72	404.241	23.4663	23.0708	0.461083		5.8472	0.501199	0.289367	-7.85566	true	0.474179	true	3	17	Amp		0.984538	N	N	N	N	81.9331	N		N
250	K10	false	F2_2-	EVD-UNSPL	UNKNOWN	SYBR	None				304.705	182.061	509.968	22.8777	22.396	0.419805		5.17246	0.463508	0.267606	-8.25127	true	0.493735	true	3	17	Amp		0.979681	N	N	N	N	82.1581	N		N
251	K11	false	F2_2-	EVD-UNSPL	UNKNOWN	SYBR	None				304.705	182.061	509.968	22.2025	22.396	0.419805		5.17246	0.463508	0.267606	-8.25127	true	0.493735	true	3	16	Amp		0.973137	N	N	N	N	82.3831	N		N
252	K12	false	F2_2-	EVD-UNSPL	UNKNOWN	SYBR	None				304.705	182.061	509.968	22.1079	22.396	0.419805		5.17246	0.463508	0.267606	-8.25127	true	0.493735	true	3	16	Amp		0.970188	N	N	N	N	82.3831	N		N
253	K13	false	F6_1-	ACT2	UNKNOWN	SYBR	None							17.0316	17.0405	0.267137						true	0.529186	true	3	11	Amp		0.987505	N	N	N	N	82.2562	N		N
254	K14	false	F6_1-	ACT2	UNKNOWN	SYBR	None							17.3119	17.0405	0.267137						true	0.529186	true	3	12	Amp		0.973695	N	N	N	N	82.2562	N		N
255	K15	false	F6_1-	ACT2	UNKNOWN	SYBR	None							16.7778	17.0405	0.267137						true	0.529186	true	3	11	Amp		0.975428	N	N	N	N	82.3686	N		N
256	K16	false	F6_1-	EVD-SPL	UNKNOWN	SYBR	None				293.208	208.585	412.163	22.5542	22.5475	0.0093883		5.50708	0.267302	0.154374	-8.19578	true	0.474179	true	3	16	Amp		0.974139	N	N	N	N	82.2562	N		N
257	K17	false	F6_1-	EVD-SPL	UNKNOWN	SYBR	None				293.208	208.585	412.163	22.5409	22.5475	0.0093883		5.50708	0.267302	0.154374	-8.19578	true	0.474179	true	3	16	Amp		0.975372	N	N	N	N	82.221	N		N
259	K19	false	F6_1-	EVD-UNSPL	UNKNOWN	SYBR	None				168.494	69.2597	409.91	23.8548	23.0676	0.75423		6.02717	0.80014	0.461961	-7.39655	true	0.493735	true	3	18	Amp		0.974017	N	N	N	N	81.9965	Y		N
260	K20	false	F6_1-	EVD-UNSPL	UNKNOWN	SYBR	None				168.494	69.2597	409.91	22.9969	23.0676	0.75423		6.02717	0.80014	0.461961	-7.39655	true	0.493735	true	3	17	Amp		0.977933	N	N	N	N	82.1087	Y		N
261	K21	false	F6_1-	EVD-UNSPL	UNKNOWN	SYBR	None				168.494	69.2597	409.91	22.3513	23.0676	0.75423		6.02717	0.80014	0.461961	-7.39655	true	0.493735	true	3	16	Amp		0.970037	N	N	N	N	82.3681	Y		N
265	L1	false	F4_1-	ACT-RT	UNKNOWN	SYBR	None							Undetermined	34.4477							true	0.33056	true	3	39	No Amp		0	Y	N	Y	N	59.996	N		N
266	L2	false	F4_1-	ACT-RT	UNKNOWN	SYBR	None							34.4477	34.4477			17.0738				true	0.33056	true	3	29	Amp		0.991318	N	N	N	N	76.8698	N		N
267	L3	false	F4_1-	ACT-RT	UNKNOWN	SYBR	None							Undetermined	34.4477							true	0.33056	true	3	33	Inconclusive		0	Y	N	N	N	76.7573	N		N
268	L4	false	F4_1-	ACT2	UNKNOWN	SYBR	None							17.65	17.3738	0.314339						true	0.529186	true	3	12	Amp		0.979793	N	N	N	N	82.2694	N		N
269	L5	false	F4_1-	ACT2	UNKNOWN	SYBR	None							17.0318	17.3738	0.314339						true	0.529186	true	3	11	Amp		0.967572	N	N	N	N	82.3761	N		N
270	L6	false	F4_1-	ACT2	UNKNOWN	SYBR	None							17.4398	17.3738	0.314339						true	0.529186	true	3	11	Amp		0.967972	N	N	N	N	82.3761	N		N
271	L7	false	F4_1-	EVD-SPL	UNKNOWN	SYBR	None				169.158	115.557	247.621	23.5411	23.6745	0.137164		6.30063	0.342962	0.198009	-7.40223	true	0.474179	true	3	17	Amp		0.966485	N	N	N	N	82.2637	N		N
272	L8	false	F4_1-	EVD-SPL	UNKNOWN	SYBR	None				169.158	115.557	247.621	23.6672	23.6745	0.137164		6.30063	0.342962	0.198009	-7.40223	true	0.474179	true	3	17	Amp		0.975849	N	N	N	N	82.2637	N		N
273	L9	false	F4_1-	EVD-SPL	UNKNOWN	SYBR	None				169.158	115.557	247.621	23.8151	23.6745	0.137164		6.30063	0.342962	0.198009	-7.40223	true	0.474179	true	3	18	Amp		0.978174	N	N	N	N	82.1581	N		N
274	L10	false	F4_1-	EVD-UNSPL	UNKNOWN	SYBR	None				214.536	141.962	324.212	23.2751	23.0525	0.198242		5.67865	0.37163	0.214561	-7.74508	true	0.493735	true	3	17	Amp		0.975129	N	N	N	N	82.3831	N		N
275	L11	false	F4_1-	EVD-UNSPL	UNKNOWN	SYBR	None				214.536	141.962	324.212	22.9873	23.0525	0.198242		5.67865	0.37163	0.214561	-7.74508	true	0.493735	true	3	17	Amp		0.967302	N	N	N	N	82.3831	N		N
276	L12	false	F4_1-	EVD-UNSPL	UNKNOWN	SYBR	None				214.536	141.962	324.212	22.8951	23.0525	0.198242		5.67865	0.37163	0.214561	-7.74508	true	0.493735	true	3	17	Amp		0.965292	N	N	N	N	82.4956	N		N
277	L13	false	F6_1-	ACT-RT	UNKNOWN	SYBR	None							Undetermined	31.5473	1.06154						true	0.33056	true	3	39	No Amp		0	Y	N	Y	N	59.9965	N		N
278	L14	false	F6_1-	ACT-RT	UNKNOWN	SYBR	None							32.298	31.5473	1.06154		14.5069	1.09464	0.766303		true	0.33056	true	3	26	Amp		0.994178	N	N	N	N	76.9723	Y		N
279	L15	false	F6_1-	ACT-RT	UNKNOWN	SYBR	None							30.7967	31.5473	1.06154		14.5069	1.09464	0.766303		true	0.33056	true	3	25	Amp		0.994933	N	Y	N	N	76.6351	Y	87.3152	N
289	M1	false	F2_3-	ACT-RT	UNKNOWN	SYBR	None							Undetermined	32.9351							true	0.33056	true	3	39	No Amp		0	Y	N	Y	N	59.996	N		N
290	M2	false	F2_3-	ACT-RT	UNKNOWN	SYBR	None							Undetermined	32.9351							true	0.33056	true	3	39	No Amp		0	Y	N	Y	N	59.996	N		Y
291	M3	false	F2_3-	ACT-RT	UNKNOWN	SYBR	None							32.9351	32.9351			15.3979				true	0.33056	true	3	27	Amp		0.985323	N	N	N	N	76.5323	N		N
292	M4	false	F2_3-	ACT2	UNKNOWN	SYBR	None							17.6111	17.5371	0.105385						true	0.529186	true	3	11	Amp		0.969268	N	N	N	N	82.2694	N		N
293	M5	false	F2_3-	ACT2	UNKNOWN	SYBR	None							17.5839	17.5371	0.105385						true	0.529186	true	3	12	Amp		0.98349	N	N	N	N	82.2637	N		N
294	M6	false	F2_3-	ACT2	UNKNOWN	SYBR	None							17.4165	17.5371	0.105385						true	0.529186	true	3	11	Amp		0.958371	N	N	N	N	82.2637	N		N
295	M7	false	F2_3-	EVD-SPL	UNKNOWN	SYBR	None				271.935	219.671	336.632	23.1994	23.1529	0.160599		5.61575	0.192089	0.110902	-8.08712	true	0.474179	true	3	17	Amp		0.973844	N	N	N	N	82.2637	N		N
296	M8	false	F2_3-	EVD-SPL	UNKNOWN	SYBR	None				271.935	219.671	336.632	22.9742	23.1529	0.160599		5.61575	0.192089	0.110902	-8.08712	true	0.474179	true	3	17	Amp		0.971819	N	N	N	N	82.2637	N		N
297	M9	false	F2_3-	EVD-SPL	UNKNOWN	SYBR	None				271.935	219.671	336.632	23.2851	23.1529	0.160599		5.61575	0.192089	0.110902	-8.08712	true	0.474179	true	3	17	Amp		0.976633	N	N	N	N	82.1581	N		N
298	M10	false	F2_3-	EVD-UNSPL	UNKNOWN	SYBR	None				246.198	162.584	372.814	23.1549	23.0172	0.358272		5.48005	0.37345	0.215611	-7.94368	true	0.493735	true	3	17	Amp		0.97652	N	N	N	N	82.1581	N		N
299	M11	false	F2_3-	EVD-UNSPL	UNKNOWN	SYBR	None				246.198	162.584	372.814	23.2861	23.0172	0.358272		5.48005	0.37345	0.215611	-7.94368	true	0.493735	true	3	18	Amp		0.958793	N	N	N	N	82.2706	N		N
300	M12	false	F2_3-	EVD-UNSPL	UNKNOWN	SYBR	None				246.198	162.584	372.814	22.6105	23.0172	0.358272		5.48005	0.37345	0.215611	-7.94368	true	0.493735	true	3	16	Amp		0.967504	N	N	N	N	82.3831	N		N
301	M13	false	F6_2-	ACT2	UNKNOWN	SYBR	None							16.8563	16.7894	0.164342						true	0.529186	true	3	11	Amp		0.969655	N	N	N	N	82.3686	N		N
302	M14	false	F6_2-	ACT2	UNKNOWN	SYBR	None							16.9097	16.7894	0.164342						true	0.529186	true	3	11	Amp		0.974302	N	N	N	N	82.3686	N		N
303	M15	false	F6_2-	ACT2	UNKNOWN	SYBR	None							16.6022	16.7894	0.164342						true	0.529186	true	3	10	Amp		0.963157	N	N	N	N	82.4811	N		N
304	M16	false	F6_2-	EVD-SPL	UNKNOWN	SYBR	None				398.89	310.642	512.208	21.9144	21.8524	0.0877059		5.06302	0.186281	0.113353	-8.63985	true	0.474179	true	3	16	Amp		0.970371	N	N	N	N	82.2562	N		N
305	M17	false	F6_2-	EVD-SPL	UNKNOWN	SYBR	None				398.89	310.642	512.208	21.7904	21.8524	0.0877059		5.06302	0.186281	0.113353	-8.63985	true	0.474179	true	3	15	Amp		0.968778	N	N	N	N	82.221	N		N
307	M19	false	F6_2-	EVD-UNSPL	UNKNOWN	SYBR	None				170.125	130.352	222.035	22.8773	22.8027	0.105556		6.01327	0.195321	0.120722	-7.41045	true	0.493735	true	3	17	Amp		0.971051	N	N	N	N	81.9965	N		N
308	M20	false	F6_2-	EVD-UNSPL	UNKNOWN	SYBR	None				170.125	130.352	222.035	22.728	22.8027	0.105556		6.01327	0.195321	0.120722	-7.41045	true	0.493735	true	3	16	Amp		0.975316	N	N	N	N	81.9965	N		N
313	N1	false	F4_2-	ACT-RT	UNKNOWN	SYBR	None							Undetermined	34.1088	0.502194						true	0.33056	true	3	39	No Amp		0	Y	N	Y	N	59.996	N		Y
314	N2	false	F4_2-	ACT-RT	UNKNOWN	SYBR	None							34.4639	34.1088	0.502194		17.0001	0.529884	0.368273		true	0.33056	true	3	28	Amp		0.988371	N	N	N	N	76.8698	Y		N
315	N3	false	F4_2-	ACT-RT	UNKNOWN	SYBR	None							33.7537	34.1088	0.502194		17.0001	0.529884	0.368273		true	0.33056	true	3	28	Amp		0.992475	N	N	N	N	76.8698	Y		N
316	N4	false	F4_2-	ACT2	UNKNOWN	SYBR	None							17.2257	17.1087	0.169052						true	0.529186	true	3	11	Amp		0.982066	N	N	N	N	82.2694	N		N
317	N5	false	F4_2-	ACT2	UNKNOWN	SYBR	None							16.9149	17.1087	0.169052						true	0.529186	true	3	11	Amp		0.955839	N	N	N	N	82.3761	N		N
318	N6	false	F4_2-	ACT2	UNKNOWN	SYBR	None							17.1856	17.1087	0.169052						true	0.529186	true	3	11	Amp		0.965389	N	N	N	N	82.3761	N		N
319	N7	false	F4_2-	EVD-SPL	UNKNOWN	SYBR	None				269.767	206.964	351.626	22.8321	22.736	0.168254		5.6273	0.238512	0.137705	-8.07557	true	0.474179	true	3	17	Amp		0.952046	N	N	N	N	82.2637	N		N
320	N8	false	F4_2-	EVD-SPL	UNKNOWN	SYBR	None				269.767	206.964	351.626	22.5417	22.736	0.168254		5.6273	0.238512	0.137705	-8.07557	true	0.474179	true	3	16	Amp		0.970431	N	N	N	N	82.1512	N		N
321	N9	false	F4_2-	EVD-SPL	UNKNOWN	SYBR	None				269.767	206.964	351.626	22.8342	22.736	0.168254		5.6273	0.238512	0.137705	-8.07557	true	0.474179	true	3	17	Amp		0.968602	N	N	N	N	82.1581	N		N
322	N10	false	F4_2-	EVD-UNSPL	UNKNOWN	SYBR	None				377.515	297.527	479.009	22.123	21.972	0.131702		4.86334	0.214298	0.123725	-8.56039	true	0.493735	true	3	16	Amp		0.965154	N	N	N	N	82.2706	N		N
323	N11	false	F4_2-	EVD-UNSPL	UNKNOWN	SYBR	None				377.515	297.527	479.009	21.9126	21.972	0.131702		4.86334	0.214298	0.123725	-8.56039	true	0.493735	true	3	16	Amp		0.963786	N	N	N	N	82.3831	N		N
324	N12	false	F4_2-	EVD-UNSPL	UNKNOWN	SYBR	None				377.515	297.527	479.009	21.8806	21.972	0.131702		4.86334	0.214298	0.123725	-8.56039	true	0.493735	true	3	16	Amp		0.955649	N	N	N	N	82.3831	N		N
325	N13	false	F6_2-	ACT-RT	UNKNOWN	SYBR	None							33.5622	33.4263	0.574719		16.6369	0.597754	0.345114		true	0.33056	true	3	27	Amp		0.990189	N	N	N	N	76.4102	Y		N
326	N14	false	F6_2-	ACT-RT	UNKNOWN	SYBR	None							32.7958	33.4263	0.574719		16.6369	0.597754	0.345114		true	0.33056	true	3	27	Amp		0.993938	N	N	N	N	76.4102	Y		N
327	N15	false	F6_2-	ACT-RT	UNKNOWN	SYBR	None							33.9208	33.4263	0.574719		16.6369	0.597754	0.345114		true	0.33056	true	3	28	Amp		0.99188	N	N	N	N	76.073	Y		N
340	O4	false		ACT2	NTC	SYBR	None							Undetermined								true	0.529186	true	3	35	No Amp		0	N	N	N	N	59.996	N		N
341	O5	false		ACT2	NTC	SYBR	None							Undetermined								true	0.529186	true	3	39	No Amp		0	N	N	N	N	59.9965	N		N
342	O6	false		ACT2	NTC	SYBR	None							Undetermined								true	0.529186	true	3	39	No Amp		0	N	N	N	N	59.9965	N		N
343	O7	false		EVD-SPL	NTC	SYBR	None							39.6209								true	0.474179	true	3	33	Inconclusive		0	N	N	N	N	73.7167	N		N
344	O8	false		EVD-SPL	NTC	SYBR	None							Undetermined								true	0.474179	true	3	39	No Amp		0	N	N	N	N	59.9965	N		N
345	O9	false		EVD-SPL	NTC	SYBR	None							Undetermined								true	0.474179	true	3	39	No Amp		0	N	N	N	N	59.996	N		N
346	O10	false		EVD-UNSPL	NTC	SYBR	None							Undetermined								true	0.493735	true	3	39	No Amp		0	N	N	N	N	59.996	N		N
347	O11	false		EVD-UNSPL	NTC	SYBR	None							Undetermined								true	0.493735	true	3	39	No Amp		0	N	N	N	N	59.996	N		N
348	O12	false		EVD-UNSPL	NTC	SYBR	None							Undetermined								true	0.493735	true	3	39	No Amp		0	N	N	N	N	59.996	N		N
349	O13	false	F6_3-	ACT2	UNKNOWN	SYBR	None							17.1951	17.0389	0.136605						true	0.529186	true	3	12	Amp		0.975494	N	N	N	N	82.3686	N		N
350	O14	false	F6_3-	ACT2	UNKNOWN	SYBR	None							16.9798	17.0389	0.136605						true	0.529186	true	3	11	Amp		0.978418	N	N	N	N	82.3686	N		N
351	O15	false	F6_3-	ACT2	UNKNOWN	SYBR	None							16.9419	17.0389	0.136605						true	0.529186	true	3	11	Amp		0.970109	N	N	N	N	82.3686	N		N
352	O16	false	F6_3-	EVD-SPL	UNKNOWN	SYBR	None				242.574	191.096	307.921	22.8935	22.8195	0.104621		5.78058	0.172065	0.108135	-7.92228	true	0.474179	true	3	17	Amp		0.975713	N	N	N	N	82.2562	N		N
353	O17	false	F6_3-	EVD-SPL	UNKNOWN	SYBR	None				242.574	191.096	307.921	22.7455	22.8195	0.104621		5.78058	0.172065	0.108135	-7.92228	true	0.474179	true	3	16	Amp		0.977	N	N	N	N	82.221	N		N
355	O19	false	F6_3-	EVD-UNSPL	UNKNOWN	SYBR	None				134.833	72.0588	252.293	23.908	23.3876	0.547107		6.3487	0.563903	0.325569	-7.07503	true	0.493735	true	3	18	Amp		0.984369	N	N	N	N	81.9965	Y		N
356	O20	false	F6_3-	EVD-UNSPL	UNKNOWN	SYBR	None				134.833	72.0588	252.293	23.4377	23.3876	0.547107		6.3487	0.563903	0.325569	-7.07503	true	0.493735	true	3	18	Amp		0.981432	N	N	N	N	82.1087	Y		N
357	O21	false	F6_3-	EVD-UNSPL	UNKNOWN	SYBR	None				134.833	72.0588	252.293	22.8172	23.3876	0.547107		6.3487	0.563903	0.325569	-7.07503	true	0.493735	true	3	17	Amp		0.966378	N	N	N	N	82.3681	Y		N
361	P1	false	F4_3-	ACT-RT	UNKNOWN	SYBR	None							33.7599	34.2267	0.660218		16.9162	0.680098	0.476262		true	0.33056	true	3	27	Amp		0.9928	N	N	N	N	76.1948	Y		N
362	P2	false	F4_3-	ACT-RT	UNKNOWN	SYBR	None							34.6936	34.2267	0.660218		16.9162	0.680098	0.476262		true	0.33056	true	3	28	Amp		0.990964	N	N	N	N	76.0824	Y		N
363	P3	false	F4_3-	ACT-RT	UNKNOWN	SYBR	None							Undetermined	34.2267	0.660218						true	0.33056	true	3	39	No Amp		0	Y	N	Y	N	59.996	N		N
364	P4	false	F4_3-	ACT2	UNKNOWN	SYBR	None							17.2139	17.3105	0.163235						true	0.529186	true	3	11	Amp		0.9611	N	N	N	N	82.2694	N		N
365	P5	false	F4_3-	ACT2	UNKNOWN	SYBR	None							17.2186	17.3105	0.163235						true	0.529186	true	3	12	Amp		0.924059	N	N	N	N	82.2637	N		N
366	P6	false	F4_3-	ACT2	UNKNOWN	SYBR	None							17.4989	17.3105	0.163235						true	0.529186	true	3	12	Amp		0.961126	N	N	N	N	82.2637	N		N
367	P7	false	F4_3-	EVD-SPL	UNKNOWN	SYBR	None				234.361	174.553	314.661	22.9361	23.1407	0.208975		5.83027	0.265172	0.153097	-7.87259	true	0.474179	true	3	17	Amp		0.96944	N	N	N	N	82.2637	N		N
368	P8	false	F4_3-	EVD-SPL	UNKNOWN	SYBR	None				234.361	174.553	314.661	23.1324	23.1407	0.208975		5.83027	0.265172	0.153097	-7.87259	true	0.474179	true	3	16	Amp		0.971621	N	N	N	N	82.1512	N		N
369	P9	false	F4_3-	EVD-SPL	UNKNOWN	SYBR	None				234.361	174.553	314.661	23.3538	23.1407	0.208975		5.83027	0.265172	0.153097	-7.87259	true	0.474179	true	3	18	Amp		0.967579	N	N	N	N	82.1581	N		N
370	P10	false	F4_3-	EVD-UNSPL	UNKNOWN	SYBR	None				274.558	220.177	342.371	22.7513	22.6332	0.113227		5.32276	0.198661	0.114697	-8.10097	true	0.493735	true	3	16	Amp		0.971048	N	N	N	N	82.2706	N		N
371	P11	false	F4_3-	EVD-UNSPL	UNKNOWN	SYBR	None				274.558	220.177	342.371	22.5256	22.6332	0.113227		5.32276	0.198661	0.114697	-8.10097	true	0.493735	true	3	16	Amp		0.963516	N	N	N	N	82.3831	N		N
372	P12	false	F4_3-	EVD-UNSPL	UNKNOWN	SYBR	None				274.558	220.177	342.371	22.6228	22.6332	0.113227		5.32276	0.198661	0.114697	-8.10097	true	0.493735	true	3	16	Amp		0.966033	N	N	N	N	82.3831	N		N
373	P13	false	F6_3-	ACT-RT	UNKNOWN	SYBR	None							33.1696	33.0734	0.538933		16.0345	0.555977	0.320993		true	0.33056	true	3	27	Amp		0.993916	N	N	N	N	77.0848	Y		N
374	P14	false	F6_3-	ACT-RT	UNKNOWN	SYBR	None							32.4929	33.0734	0.538933		16.0345	0.555977	0.320993		true	0.33056	true	3	26	Amp		0.994914	N	N	N	N	76.4102	Y		N
375	P15	false	F6_3-	ACT-RT	UNKNOWN	SYBR	None							33.5578	33.0734	0.538933		16.0345	0.555977	0.320993		true	0.33056	true	3	27	Amp		0.989379	N	N	N	N	76.4102	Y		N
Analysis Type	Singleplex
Endogenous Control	ACT2
RQ Min/Max Confidence Level	95.0
Reference Sample	Col-0.1

## Sheet: Melt Curve Raw Data
Block Type	384-Well Block
Calibration Background is expired	No
Calibration Background performed on	06-16-2021
Calibration Pure Dye ABY is expired	No
Calibration Pure Dye ABY performed on	06-16-2021
Calibration Pure Dye CY5 is expired	No
Calibration Pure Dye CY5 performed on	06-16-2021
Calibration Pure Dye FAM is expired	No
Calibration Pure Dye FAM performed on	06-16-2021
Calibration Pure Dye JUN is expired	No
Calibration Pure Dye JUN performed on	06-16-2021
Calibration Pure Dye MUSTANG PURPLE is expired	No
Calibration Pure Dye MUSTANG PURPLE performed on	06-16-2021
Calibration Pure Dye NED is expired	No
Calibration Pure Dye NED performed on	06-16-2021
Calibration Pure Dye ROX is expired	No
Calibration Pure Dye ROX performed on	06-16-2021
Calibration Pure Dye SYBR is expired	No
Calibration Pure Dye SYBR performed on	06-16-2021
Calibration Pure Dye TAMRA is expired	No
Calibration Pure Dye TAMRA performed on	06-16-2021
Calibration Pure Dye VIC is expired	No
Calibration Pure Dye VIC performed on	06-16-2021
Calibration ROI is expired	No
Calibration ROI performed on	06-16-2021
Calibration Uniformity is expired	No
Calibration Uniformity performed on	06-16-2021
Chemistry	SYBR_GREEN
Date Created	2022-11-16 10:12:51 AM CET
Experiment File Name	R:\Marieke_AMO\pol5_allGen_EVD_explvl_200721.eds
Experiment Name	pol5_allGen_EVD_explvl_200721
Experiment Run End Time	2021-07-20 20:20:48 PM CEST
Experiment Type	Comparative Cт (ΔΔCт)
Instrument Name	272531281
Instrument Serial Number	272531281
Instrument Type	QuantStudio™ 5 System
Passive Reference	ROX
Post-read Stage/Step
Pre-read Stage/Step
Quantification Cycle Method	Ct
Signal Smoothing On	true
Stage where Melt Analysis is performed	Stage3
Stage/ Cycle where Ct Analysis is performed	Stage2, Step2
Well	Well Position	Reading	Temperature	Fluorescence	Derivative	Target Name
1	A1	1	59.996	47192.8	3233.58	ACT-RT
1	A1	2	60.221	45666.2	3243.72	ACT-RT
1	A1	3	60.446	46361	3271.57	ACT-RT
1	A1	4	60.671	44343.7	3302.2	ACT-RT
1	A1	5	60.8959	46220.8	3315.96	ACT-RT
1	A1	6	61.1209	43849.2	3299.58	ACT-RT
1	A1	7	61.3459	43402	3253.99	ACT-RT
1	A1	8	61.5709	41995.7	3191.53	ACT-RT
1	A1	9	61.7959	41763	3124.73	ACT-RT
1	A1	10	62.0209	41258.6	3057.59	ACT-RT
1	A1	11	62.2458	41506.4	2987.47	ACT-RT
1	A1	12	62.4708	39869.9	2914.11	ACT-RT
1	A1	13	62.6958	38171.3	2843.78	ACT-RT
1	A1	14	62.9208	38608.5	2782	ACT-RT
1	A1	15	63.1458	38239	2722.34	ACT-RT
1	A1	16	63.3708	38054.8	2644.91	ACT-RT
1	A1	17	63.5957	36986.2	2529.66	ACT-RT
1	A1	18	63.8207	35878.2	2374.05	ACT-RT
1	A1	19	64.0457	35188.5	2199.36	ACT-RT
1	A1	20	64.2707	34644.5	2039.3	ACT-RT
1	A1	21	64.4957	35090.7	1919.55	ACT-RT
1	A1	22	64.7207	35025.9	1843.64	ACT-RT
1	A1	23	64.9456	33392.1	1793.88	ACT-RT
1	A1	24	65.1706	34083.4	1745.01	ACT-RT
1	A1	25	65.3956	32969.6	1681.21	ACT-RT
1	A1	26	65.6206	32928.8	1606.74	ACT-RT
1	A1	27	65.8456	32712.1	1544.42	ACT-RT
1	A1	28	66.0706	30833.6	1521.42	ACT-RT
1	A1	29	66.2955	32438.5	1549.96	ACT-RT
1	A1	30	66.5205	32507.3	1615.22	ACT-RT
1	A1	31	66.7455	31716.7	1680.9	ACT-RT
1	A1	32	66.9705	30388.5	1710.03	ACT-RT
1	A1	33	67.1955	30139.4	1687.15	ACT-RT
1	A1	34	67.4205	30028.7	1626.31	ACT-RT
1	A1	35	67.6455	29176	1560.34	ACT-RT
1	A1	36	67.8704	30438.4	1519.43	ACT-RT
1	A1	37	68.0954	28237.7	1512.29	ACT-RT
1	A1	38	68.3204	29117.6	1520.59	ACT-RT
1	A1	39	68.5454	29435.3	1510.16	ACT-RT
1	A1	40	68.7704	28164.2	1453.56	ACT-RT
1	A1	41	68.9954	27002.6	1350.54	ACT-RT
1	A1	42	69.2203	26373.9	1231.1	ACT-RT
1	A1	43	69.4453	27832	1136.73	ACT-RT
1	A1	44	69.6703	27412.5	1091.73	ACT-RT
1	A1	45	69.8953	27834.4	1086.22	ACT-RT
1	A1	46	70.1203	26116.4	1083.78	ACT-RT
1	A1	47	70.3453	26515	1047.46	ACT-RT
1	A1	48	70.5702	25565.8	965.328	ACT-RT
1	A1	49	70.7952	25962.3	858.71	ACT-RT
1	A1	50	71.0202	25932.7	769.255	ACT-RT
1	A1	51	71.2452	24740.9	732.276	ACT-RT
1	A1	52	71.4702	26646.1	763.575	ACT-RT
1	A1	53	71.6952	26343.2	836.174	ACT-RT
1	A1	54	71.9202	25122.9	910.684	ACT-RT
1	A1	55	72.1451	24091.3	949.487	ACT-RT
1	A1	56	72.3701	24337.5	935.602	ACT-RT
1	A1	57	72.5951	25721.1	874.643	ACT-RT
1	A1	58	72.8201	23952.9	785.237	ACT-RT
1	A1	59	73.0451	23615.4	625.767	ACT-RT
1	A1	60	73.2701	24474.9	433.98	ACT-RT
1	A1	61	73.495	24359.1	333.574	ACT-RT
1	A1	62	73.72	23280.4	375.292	ACT-RT
1	A1	63	73.945	23965.4	582.533	ACT-RT
1	A1	64	74.17	24955.4	815.219	ACT-RT
1	A1	65	74.395	23853.5	979.062	ACT-RT
1	A1	66	74.62	22881.3	1112.52	ACT-RT
1	A1	67	74.8449	22631.4	1174.75	ACT-RT
1	A1	68	75.0699	22224.9	1152.43	ACT-RT
1	A1	69	75.2949	22912.7	1063.02	ACT-RT
1	A1	70	75.5199	21409.5	941.255	ACT-RT
1	A1	71	75.7449	22500.1	818.319	ACT-RT
1	A1	72	75.9699	22225.8	667.56	ACT-RT
1	A1	73	76.1948	22016.9	413.841	ACT-RT
1	A1	74	76.4198	21412.8	140.708	ACT-RT
1	A1	75	76.6448	21209.5	-158.134	ACT-RT
1	A1	76	76.8698	21241.7	-444.818	ACT-RT
1	A1	77	77.0948	22107.3	-651.817	ACT-RT
1	A1	78	77.3198	22135.4	-719.406	ACT-RT
1	A1	79	77.5447	21587.6	-629.11	ACT-RT
1	A1	80	77.7697	21845	-412.466	ACT-RT
1	A1	81	77.9947	21419	-135.59	ACT-RT
1	A1	82	78.2197	21800.9	126.437	ACT-RT
1	A1	83	78.4447	21592.4	312.654	ACT-RT
1	A1	84	78.6697	20830.5	392.971	ACT-RT
1	A1	85	78.8947	20424.4	376.356	ACT-RT
1	A1	86	79.1196	21074.2	304.573	ACT-RT
1	A1	87	79.3446	21136.5	228.189	ACT-RT
1	A1	88	79.5696	20951.9	175.27	ACT-RT
1	A1	89	79.7946	20761.7	134.425	ACT-RT
1	A1	90	80.0196	20634	67.8123	ACT-RT
1	A1	91	80.2446	19979.9	-52.2396	ACT-RT
1	A1	92	80.4695	19982.2	-209.266	ACT-RT
1	A1	93	80.6945	20772	-337.473	ACT-RT
1	A1	94	80.9195	20191.5	-351.932	ACT-RT
1	A1	95	81.1445	20970.7	-196.116	ACT-RT
1	A1	96	81.3695	20653	122.01	ACT-RT
1	A1	97	81.5945	19939	526.499	ACT-RT
1	A1	98	81.8194	20601.4	806.272	ACT-RT
1	A1	99	82.0444	19133.1	910.362	ACT-RT
1	A1	100	82.2694	18679.7	937.567	ACT-RT
1	A1	101	82.4944	19672.1	893.683	ACT-RT
1	A1	102	82.7194	19309.5	807.695	ACT-RT
1	A1	103	82.9444	18355.5	698.6	ACT-RT
1	A1	104	83.1693	18555	574.368	ACT-RT
1	A1	105	83.3943	19589.6	586.27	ACT-RT
1	A1	106	83.6193	19059.2	726.511	ACT-RT
1	A1	107	83.8443	18250.6	814.862	ACT-RT
1	A1	108	84.0693	18475.9	876.131	ACT-RT
1	A1	109	84.2943	17343	872.123	ACT-RT
1	A1	110	84.5192	17782.7	782.878	ACT-RT
1	A1	111	84.7442	16896.2	465.282	ACT-RT
1	A1	112	84.9692	17915.6	6.96777	ACT-RT
1	A1	113	85.1942	17680.8	-410.702	ACT-RT
1	A1	114	85.4192	17968.2	-700.736	ACT-RT
1	A1	115	85.6442	17926.1	-833.344	ACT-RT
1	A1	116	85.8692	17480.2	-833.378	ACT-RT
1	A1	117	86.0941	17797.5	-755.022	ACT-RT
1	A1	118	86.3191	17638.4	-652.051	ACT-RT
1	A1	119	86.5441	18082.5	-558.766	ACT-RT
1	A1	120	86.7691	16844.4	-485.981	ACT-RT
1	A1	121	86.9941	17487.6	-427.345	ACT-RT
1	A1	122	87.2191	18611.5	-368.313	ACT-RT
1	A1	123	87.444	16865.5	-293.112	ACT-RT
1	A1	124	87.669	16516.9	-189.97	ACT-RT
1	A1	125	87.894	18062.7	-57.338	ACT-RT
1	A1	126	88.119	17738	89.8842	ACT-RT
1	A1	127	88.344	15918	221.744	ACT-RT
1	A1	128	88.569	16462.3	308.448	ACT-RT
1	A1	129	88.7939	17494.4	341.803	ACT-RT
1	A1	130	89.0189	16162.4	343.089	ACT-RT
1	A1	131	89.2439	17445.8	345.181	ACT-RT
1	A1	132	89.4689	15831.5	360.995	ACT-RT
1	A1	133	89.6939	16332.6	364.856	ACT-RT
1	A1	134	89.9189	16019.2	303.936	ACT-RT
1	A1	135	90.1438	16162.4	132.287	ACT-RT
1	A1	136	90.3688	15550.3	-154.842	ACT-RT
1	A1	137	90.5938	15593.4	-507.167	ACT-RT
1	A1	138	90.8188	16642.2	-834.651	ACT-RT
1	A1	139	91.0438	16952.2	-1045.74	ACT-RT
1	A1	140	91.2688	16124.3	-1087.98	ACT-RT
1	A1	141	91.4938	15841	-965.588	ACT-RT
1	A1	142	91.7187	16371.1	-722.501	ACT-RT
1	A1	143	91.9437	16061.5	-406.344	ACT-RT
1	A1	144	92.1687	16370	-44.6715	ACT-RT
1	A1	145	92.3937	15593.6	347.039	ACT-RT
1	A1	146	92.6187	16318.3	735.896	ACT-RT
1	A1	147	92.8437	15047.1	871.165	ACT-RT
1	A1	148	93.0686	14119.7	942.41	ACT-RT
1	A1	149	93.2936	14387.4	925.431	ACT-RT
1	A1	150	93.5186	15531.5	823.706	ACT-RT
1	A1	151	93.7436	14397.5	580.101	ACT-RT
1	A1	152	93.9686	15081.8	203.562	ACT-RT
1	A1	153	94.1936	13639.8	-85.5628	ACT-RT
1	A1	154	94.4185	16160.7	-234.368	ACT-RT
1	A1	155	94.6435	13958.9	-240.63	ACT-RT
1	A1	156	94.8685	14890.4	-139.857	ACT-RT
2	A2	1	59.996	45211.2	3210.59	ACT-RT
2	A2	2	60.221	44876.7	3213.81	ACT-RT
2	A2	3	60.446	44879.6	3236.15	ACT-RT
2	A2	4	60.671	44762.9	3255.51	ACT-RT
2	A2	5	60.8959	44354.8	3249.75	ACT-RT
2	A2	6	61.1209	42389.9	3209.71	ACT-RT
2	A2	7	61.3459	41645.9	3144.16	ACT-RT
2	A2	8	61.5709	41485	3073.06	ACT-RT
2	A2	9	61.7959	40999	3014.83	ACT-RT
2	A2	10	62.0209	40297.3	2975.21	ACT-RT
2	A2	11	62.2458	38840.6	2944.46	ACT-RT
2	A2	12	62.4708	39645.2	2903.86	ACT-RT
2	A2	13	62.6958	38139.3	2838.17	ACT-RT
2	A2	14	62.9208	37538.6	2747.08	ACT-RT
2	A2	15	63.1458	36861.6	2646.94	ACT-RT
2	A2	16	63.3708	35505.5	2559.78	ACT-RT
2	A2	17	63.5957	35477.1	2496.38	ACT-RT
2	A2	18	63.8207	36161.2	2447.41	ACT-RT
2	A2	19	64.0457	35442.1	2391.01	ACT-RT
2	A2	20	64.2707	33279.2	2311.78	ACT-RT
2	A2	21	64.4957	33702.6	2214.91	ACT-RT
2	A2	22	64.7207	32547.4	2123.17	ACT-RT
2	A2	23	64.9456	32694.8	2059.02	ACT-RT
2	A2	24	65.1706	32533.2	2026.49	ACT-RT
2	A2	25	65.3956	32621.4	2007.21	ACT-RT
2	A2	26	65.6206	31103	1972.91	ACT-RT
2	A2	27	65.8456	31210.2	1903.97	ACT-RT
2	A2	28	66.0706	29892.8	1800.19	ACT-RT
2	A2	29	66.2955	29909.4	1678.1	ACT-RT
2	A2	30	66.5205	30444.8	1559.15	ACT-RT
2	A2	31	66.7455	29149.6	1459.31	ACT-RT
2	A2	32	66.9705	29490.2	1385.9	ACT-RT
2	A2	33	67.1955	28645.8	1341.24	ACT-RT
2	A2	34	67.4205	29435.1	1327.38	ACT-RT
2	A2	35	67.6455	27671	1346.79	ACT-RT
2	A2	36	67.8704	28805.2	1398.47	ACT-RT
2	A2	37	68.0954	28093	1472.86	ACT-RT
2	A2	38	68.3204	27876.7	1550.79	ACT-RT
2	A2	39	68.5454	27437.6	1609.2	ACT-RT
2	A2	40	68.7704	27378.8	1631.48	ACT-RT
2	A2	41	68.9954	26111.2	1615.49	ACT-RT
2	A2	42	69.2203	25814.9	1573.41	ACT-RT
2	A2	43	69.4453	26070.9	1523.34	ACT-RT
2	A2	44	69.6703	26474.5	1479.6	ACT-RT
2	A2	45	69.8953	25077.2	1449.07	ACT-RT
2	A2	46	70.1203	25030.6	1434.43	ACT-RT
2	A2	47	70.3453	24389.7	1437.96	ACT-RT
2	A2	48	70.5702	24765.6	1460.13	ACT-RT
2	A2	49	70.7952	25028.3	1494.06	ACT-RT
2	A2	50	71.0202	23727.2	1522.26	ACT-RT
2	A2	51	71.2452	23430.8	1520.28	ACT-RT
2	A2	52	71.4702	23084.6	1465.8	ACT-RT
2	A2	53	71.6952	23374.1	1348.59	ACT-RT
2	A2	54	71.9202	22332.2	1177.05	ACT-RT
2	A2	55	72.1451	21830.6	979.073	ACT-RT
2	A2	56	72.3701	22069.6	779.313	ACT-RT
2	A2	57	72.5951	22494.5	372.72	ACT-RT
2	A2	58	72.8201	23012.7	229.206	ACT-RT
2	A2	59	73.0451	21696	363.033	ACT-RT
2	A2	60	73.2701	22537.2	717.322	ACT-RT
2	A2	61	73.495	22013	923.754	ACT-RT
2	A2	62	73.72	22042	1068.73	ACT-RT
2	A2	63	73.945	21171.6	1175.34	ACT-RT
2	A2	64	74.17	21952.2	1219.93	ACT-RT
2	A2	65	74.395	19780.7	1197.36	ACT-RT
2	A2	66	74.62	20048.3	1121.52	ACT-RT
2	A2	67	74.8449	21258.6	1017.42	ACT-RT
2	A2	68	75.0699	20459.3	908.889	ACT-RT
2	A2	69	75.2949	20144.2	809.958	ACT-RT
2	A2	70	75.5199	19651.1	555.619	ACT-RT
2	A2	71	75.7449	19800.7	336.076	ACT-RT
2	A2	72	75.9699	20516.8	180.332	ACT-RT
2	A2	73	76.1948	19776.2	110.942	ACT-RT
2	A2	74	76.4198	19204.5	144.669	ACT-RT
2	A2	75	76.6448	20518	276.169	ACT-RT
2	A2	76	76.8698	19439.4	470.364	ACT-RT
2	A2	77	77.0948	19583.7	667.913	ACT-RT
2	A2	78	77.3198	19422.7	802.826	ACT-RT
2	A2	79	77.5447	18499.4	810.722	ACT-RT
2	A2	80	77.7697	19533	734.845	ACT-RT
2	A2	81	77.9947	17983.4	565.131	ACT-RT
2	A2	82	78.2197	18996.4	394.036	ACT-RT
2	A2	83	78.4447	18964.5	304.215	ACT-RT
2	A2	84	78.6697	18319.8	352.495	ACT-RT
2	A2	85	78.8947	19059.1	543.827	ACT-RT
2	A2	86	79.1196	18028.6	808.901	ACT-RT
2	A2	87	79.3446	18756.6	890.826	ACT-RT
2	A2	88	79.5696	18257.1	931.636	ACT-RT
2	A2	89	79.7946	16962.8	909.888	ACT-RT
2	A2	90	80.0196	16837.6	831.287	ACT-RT
2	A2	91	80.2446	17313.1	564.901	ACT-RT
2	A2	92	80.4695	18090.5	292.473	ACT-RT
2	A2	93	80.6945	17960.7	168.64	ACT-RT
2	A2	94	80.9195	17363.4	205.569	ACT-RT
2	A2	95	81.1445	16718.9	352.166	ACT-RT
2	A2	96	81.3695	16677.9	545.568	ACT-RT
2	A2	97	81.5945	17087.3	745.892	ACT-RT
2	A2	98	81.8194	17672.6	842.235	ACT-RT
2	A2	99	82.0444	16306.3	880.72	ACT-RT
2	A2	100	82.2694	16708.7	880.668	ACT-RT
2	A2	101	82.4944	15341.5	826.942	ACT-RT
2	A2	102	82.7194	15992.5	556.744	ACT-RT
2	A2	103	82.9444	15510.4	185.848	ACT-RT
2	A2	104	83.1693	16151.1	-90.8865	ACT-RT
2	A2	105	83.3943	17033.8	-172.588	ACT-RT
2	A2	106	83.6193	16569.9	-60.4717	ACT-RT
2	A2	107	83.8443	15003.2	148.647	ACT-RT
2	A2	108	84.0693	15462.5	330.55	ACT-RT
2	A2	109	84.2943	15305.1	412.421	ACT-RT
2	A2	110	84.5192	15638.7	407.493	ACT-RT
2	A2	111	84.7442	15740.5	389.679	ACT-RT
2	A2	112	84.9692	14830.9	435.703	ACT-RT
2	A2	113	85.1942	15596.3	575.779	ACT-RT
2	A2	114	85.4192	14843.2	775.958	ACT-RT
2	A2	115	85.6442	15144.4	850.117	ACT-RT
2	A2	116	85.8692	15110.6	868.214	ACT-RT
2	A2	117	86.0941	12896	829.417	ACT-RT
2	A2	118	86.3191	14242.2	591.779	ACT-RT
2	A2	119	86.5441	14467.7	206.551	ACT-RT
2	A2	120	86.7691	14465.9	-153.11	ACT-RT
2	A2	121	86.9941	14706.6	-396.068	ACT-RT
2	A2	122	87.2191	13887.8	-492.791	ACT-RT
2	A2	123	87.444	14309	-466.668	ACT-RT
2	A2	124	87.669	13448.8	-353.013	ACT-RT
2	A2	125	87.894	14849.9	-164.946	ACT-RT
2	A2	126	88.119	13571.9	104.297	ACT-RT
2	A2	127	88.344	14693.6	447.82	ACT-RT
2	A2	128	88.569	13345.4	806.372	ACT-RT
2	A2	129	88.7939	12775.5	898.821	ACT-RT
2	A2	130	89.0189	12800.7	937.442	ACT-RT
2	A2	131	89.2439	13526.5	904.414	ACT-RT
2	A2	132	89.4689	12178.5	801.287	ACT-RT
2	A2	133	89.6939	12951.5	321.7	ACT-RT
2	A2	134	89.9189	12827	-223.002	ACT-RT
2	A2	135	90.1438	12517.4	-738.605	ACT-RT
2	A2	136	90.3688	13212.3	-1138.76	ACT-RT
2	A2	137	90.5938	12893.4	-1353.68	ACT-RT
2	A2	138	90.8188	13714.5	-1344.58	ACT-RT
2	A2	139	91.0438	12839.4	-1120.45	ACT-RT
2	A2	140	91.2688	13067.1	-743.261	ACT-RT
2	A2	141	91.4938	12778.3	-311.903	ACT-RT
2	A2	142	91.7187	12693.5	71.4441	ACT-RT
2	A2	143	91.9437	11843.4	336.297	ACT-RT
2	A2	144	92.1687	13097.7	462.841	ACT-RT
2	A2	145	92.3937	11823.8	476.231	ACT-RT
2	A2	146	92.6187	12085	421.069	ACT-RT
2	A2	147	92.8437	12692	330.481	ACT-RT
2	A2	148	93.0686	11633.2	208.12	ACT-RT
2	A2	149	93.2936	11756.2	35.1472	ACT-RT
2	A2	150	93.5186	11316.7	-200.788	ACT-RT
2	A2	151	93.7436	12138.9	-475.785	ACT-RT
2	A2	152	93.9686	12157.2	-725.847	ACT-RT
2	A2	153	94.1936	12317.2	-878.945	ACT-RT
2	A2	154	94.4185	12115.2	-902.537	ACT-RT
2	A2	155	94.6435	11240.7	-829.336	ACT-RT
2	A2	156	94.8685	11518.3	-739.144	ACT-RT
3	A3	1	59.996	49193.7	3444.96	ACT-RT
3	A3	2	60.221	47308	3379.71	ACT-RT
3	A3	3	60.446	47447	3324.32	ACT-RT
3	A3	4	60.671	46313.4	3297.2	ACT-RT
3	A3	5	60.8959	46005.8	3306.75	ACT-RT
3	A3	6	61.1209	45781.5	3341.45	ACT-RT
3	A3	7	61.3459	46144.1	3372.69	ACT-RT
3	A3	8	61.5709	44103.4	3370.47	ACT-RT
3	A3	9	61.7959	43587.6	3321.95	ACT-RT
3	A3	10	62.0209	42340.7	3239.72	ACT-RT
3	A3	11	62.2458	42421.5	3153.65	ACT-RT
3	A3	12	62.4708	40648.5	3091.99	ACT-RT
3	A3	13	62.6958	40912.9	3064.2	ACT-RT
3	A3	14	62.9208	40492.8	3057.34	ACT-RT
3	A3	15	63.1458	40113.9	3047.26	ACT-RT
3	A3	16	63.3708	38664.9	3015.25	ACT-RT
3	A3	17	63.5957	37807	2956.67	ACT-RT
3	A3	18	63.8207	36828	2876.82	ACT-RT
3	A3	19	64.0457	37471.7	2781.29	ACT-RT
3	A3	20	64.2707	36673.6	2671.7	ACT-RT
3	A3	21	64.4957	35762.6	2549.92	ACT-RT
3	A3	22	64.7207	34121.4	2422.43	ACT-RT
3	A3	23	64.9456	34529.4	2297.71	ACT-RT
3	A3	24	65.1706	34263.4	2179.23	ACT-RT
3	A3	25	65.3956	34813.7	2064.53	ACT-RT
3	A3	26	65.6206	32479.5	1954.12	ACT-RT
3	A3	27	65.8456	32882.7	1860.65	ACT-RT
3	A3	28	66.0706	31576.8	1805.06	ACT-RT
3	A3	29	66.2955	32155	1798.04	ACT-RT
3	A3	30	66.5205	33250.5	1822.26	ACT-RT
3	A3	31	66.7455	31166.3	1833.53	ACT-RT
3	A3	32	66.9705	31827.3	1784.59	ACT-RT
3	A3	33	67.1955	29559.6	1655.09	ACT-RT
3	A3	34	67.4205	29438.7	1466.36	ACT-RT
3	A3	35	67.6455	29898.2	1270.6	ACT-RT
3	A3	36	67.8704	30509.7	1123.83	ACT-RT
3	A3	37	68.0954	28783.4	1060.25	ACT-RT
3	A3	38	68.3204	29952.3	1081.55	ACT-RT
3	A3	39	68.5454	30034.7	1162.71	ACT-RT
3	A3	40	68.7704	28541.3	1267.01	ACT-RT
3	A3	41	68.9954	29079	1361.12	ACT-RT
3	A3	42	69.2203	28450.3	1423.61	ACT-RT
3	A3	43	69.4453	28018.9	1445.81	ACT-RT
3	A3	44	69.6703	27719.5	1427.95	ACT-RT
3	A3	45	69.8953	28100.3	1375.37	ACT-RT
3	A3	46	70.1203	26713.1	1297.51	ACT-RT
3	A3	47	70.3453	27081.7	1208.6	ACT-RT
3	A3	48	70.5702	26414.6	1126.23	ACT-RT
3	A3	49	70.7952	26926.8	1066.8	ACT-RT
3	A3	50	71.0202	26474.5	1039.55	ACT-RT
3	A3	51	71.2452	26285	1042.95	ACT-RT
3	A3	52	71.4702	26157.4	1065.23	ACT-RT
3	A3	53	71.6952	25678.2	1088.35	ACT-RT
3	A3	54	71.9202	25806.5	1094.17	ACT-RT
3	A3	55	72.1451	25535.9	1072.24	ACT-RT
3	A3	56	72.3701	25106.1	1026.84	ACT-RT
3	A3	57	72.5951	24138.3	978.25	ACT-RT
3	A3	58	72.8201	24618.7	953.277	ACT-RT
3	A3	59	73.0451	25488.1	967.87	ACT-RT
3	A3	60	73.2701	25514.4	1013.6	ACT-RT
3	A3	61	73.495	23442.7	1060.1	ACT-RT
3	A3	62	73.72	24257.8	1073.71	ACT-RT
3	A3	63	73.945	22423.7	1038.36	ACT-RT
3	A3	64	74.17	24525.4	962.58	ACT-RT
3	A3	65	74.395	23587	868.847	ACT-RT
3	A3	66	74.62	22624.6	776.045	ACT-RT
3	A3	67	74.8449	24008.9	629.876	ACT-RT
3	A3	68	75.0699	22641.7	402.412	ACT-RT
3	A3	69	75.2949	23183.2	167.45	ACT-RT
3	A3	70	75.5199	22244.7	-56.2131	ACT-RT
3	A3	71	75.7449	23092.4	-220.023	ACT-RT
3	A3	72	75.9699	23609	-270.307	ACT-RT
3	A3	73	76.1948	22313.6	-182.586	ACT-RT
3	A3	74	76.4198	23354.4	15.1662	ACT-RT
3	A3	75	76.6448	23083.4	245.692	ACT-RT
3	A3	76	76.8698	22744.1	413.976	ACT-RT
3	A3	77	77.0948	22100.4	454.023	ACT-RT
3	A3	78	77.3198	21429.6	365.274	ACT-RT
3	A3	79	77.5447	22870.3	215.56	ACT-RT
3	A3	80	77.7697	21995	104.863	ACT-RT
3	A3	81	77.9947	22381.4	110.083	ACT-RT
3	A3	82	78.2197	22874.9	245.241	ACT-RT
3	A3	83	78.4447	21602.2	460.275	ACT-RT
3	A3	84	78.6697	21791.6	675.046	ACT-RT
3	A3	85	78.8947	21658.8	762.035	ACT-RT
3	A3	86	79.1196	21169.6	782.262	ACT-RT
3	A3	87	79.3446	21992.7	771.676	ACT-RT
3	A3	88	79.5696	20863.8	742.301	ACT-RT
3	A3	89	79.7946	20685.3	670.384	ACT-RT
3	A3	90	80.0196	21460.3	555.375	ACT-RT
3	A3	91	80.2446	21367.8	408.943	ACT-RT
3	A3	92	80.4695	20571.4	205.481	ACT-RT
3	A3	93	80.6945	19776.2	-63.6381	ACT-RT
3	A3	94	80.9195	21005.6	-368.478	ACT-RT
3	A3	95	81.1445	20952.6	-642.404	ACT-RT
3	A3	96	81.3695	20241.8	-812.046	ACT-RT
3	A3	97	81.5945	21688.3	-838.288	ACT-RT
3	A3	98	81.8194	20777	-740.969	ACT-RT
3	A3	99	82.0444	20965.1	-589.728	ACT-RT
3	A3	100	82.2694	20482.5	-466.434	ACT-RT
3	A3	101	82.4944	20195.1	-422.891	ACT-RT
3	A3	102	82.7194	20938.9	-458.339	ACT-RT
3	A3	103	82.9444	20350.2	-526.63	ACT-RT
3	A3	104	83.1693	20729.1	-562.811	ACT-RT
3	A3	105	83.3943	21175.2	-510.371	ACT-RT
3	A3	106	83.6193	19955.1	-337.759	ACT-RT
3	A3	107	83.8443	20293	-46.7181	ACT-RT
3	A3	108	84.0693	21765.7	321.826	ACT-RT
3	A3	109	84.2943	20174.6	687.866	ACT-RT
3	A3	110	84.5192	19937.9	810.11	ACT-RT
3	A3	111	84.7442	18991.4	838.63	ACT-RT
3	A3	112	84.9692	19673.3	787.153	ACT-RT
3	A3	113	85.1942	19194.2	586.563	ACT-RT
3	A3	114	85.4192	20376.8	211.787	ACT-RT
3	A3	115	85.6442	18803.5	-136.472	ACT-RT
3	A3	116	85.8692	19216.4	-391.929	ACT-RT
3	A3	117	86.0941	20409.7	-531.241	ACT-RT
3	A3	118	86.3191	19388	-562.417	ACT-RT
3	A3	119	86.5441	18881.8	-504.468	ACT-RT
3	A3	120	86.7691	19773.1	-371.862	ACT-RT
3	A3	121	86.9941	19481.4	-172.065	ACT-RT
3	A3	122	87.2191	19271.8	83.6434	ACT-RT
3	A3	123	87.444	19653.2	365.653	ACT-RT
3	A3	124	87.669	19202.6	623.798	ACT-RT
3	A3	125	87.894	18159.1	755.377	ACT-RT
3	A3	126	88.119	18340.7	784.089	ACT-RT
3	A3	127	88.344	19401.5	777.465	ACT-RT
3	A3	128	88.569	17594.8	750.34	ACT-RT
3	A3	129	88.7939	18771.2	704.017	ACT-RT
3	A3	130	89.0189	17744.1	615.634	ACT-RT
3	A3	131	89.2439	18086.8	517.913	ACT-RT
3	A3	132	89.4689	18075.5	398.652	ACT-RT
3	A3	133	89.6939	17094.9	265.09	ACT-RT
3	A3	134	89.9189	18414.7	151.291	ACT-RT
3	A3	135	90.1438	17615.5	102.664	ACT-RT
3	A3	136	90.3688	18438.8	145.834	ACT-RT
3	A3	137	90.5938	16831	263.093	ACT-RT
3	A3	138	90.8188	17974.1	390.73	ACT-RT
3	A3	139	91.0438	16833.6	446.903	ACT-RT
3	A3	140	91.2688	16761.7	375.174	ACT-RT
3	A3	141	91.4938	17334.3	179.06	ACT-RT
3	A3	142	91.7187	16947.8	-73.335	ACT-RT
3	A3	143	91.9437	17387.5	-278.208	ACT-RT
3	A3	144	92.1687	17453.4	-344.208	ACT-RT
3	A3	145	92.3937	17176.4	-235.729	ACT-RT
3	A3	146	92.6187	17071.5	10.1216	ACT-RT
3	A3	147	92.8437	16408.5	300.629	ACT-RT
3	A3	148	93.0686	16731.2	529.995	ACT-RT
3	A3	149	93.2936	16089.2	627.029	ACT-RT
3	A3	150	93.5186	16367.6	586.405	ACT-RT
3	A3	151	93.7436	15946	469.334	ACT-RT
3	A3	152	93.9686	17052.6	372.903	ACT-RT
3	A3	153	94.1936	16221.3	382.118	ACT-RT
3	A3	154	94.4185	16167.6	528.889	ACT-RT
3	A3	155	94.6435	16129.2	746.313	ACT-RT
3	A3	156	94.8685	15145.1	853.937	ACT-RT
4	A4	1	59.996	2.27847e+06	60980.5	ACT2
4	A4	2	60.221	2270811	61201.8	ACT2
4	A4	3	60.446	2.25704e+06	61436.6	ACT2
4	A4	4	60.671	2246510	61630.1	ACT2
4	A4	5	60.8959	2.2334e+06	61759.8	ACT2
4	A4	6	61.1209	2220812	61831.3	ACT2
4	A4	7	61.3459	2.20645e+06	61858.3	ACT2
4	A4	8	61.5709	2191933	61845.8	ACT2
4	A4	9	61.7959	2179296	61787.4	ACT2
4	A4	10	62.0209	2.1596e+06	61677.4	ACT2
4	A4	11	62.2458	2.14761e+06	61525.9	ACT2
4	A4	12	62.4708	2133734	61361.9	ACT2
4	A4	13	62.6958	2115630	61222.8	ACT2
4	A4	14	62.9208	2.10076e+06	61138.2	ACT2
4	A4	15	63.1458	2.08972e+06	61119.7	ACT2
4	A4	16	63.3708	2.07497e+06	61164.1	ACT2
4	A4	17	63.5957	2057300	61265.4	ACT2
4	A4	18	63.8207	2043042	61414.8	ACT2
4	A4	19	64.0457	2.02858e+06	61587.5	ACT2
4	A4	20	64.2707	2.01532e+06	61727.1	ACT2
4	A4	21	64.4957	1.99879e+06	61750.6	ACT2
4	A4	22	64.7207	1.98403e+06	61583.9	ACT2
4	A4	23	64.9456	1.96793e+06	61206.5	ACT2
4	A4	24	65.1706	1.95109e+06	60678.2	ACT2
4	A4	25	65.3956	1937003	60122.5	ACT2
4	A4	26	65.6206	1.92544e+06	59676.5	ACT2
4	A4	27	65.8456	1.90843e+06	59433.6	ACT2
4	A4	28	66.0706	1.89696e+06	59409.5	ACT2
4	A4	29	66.2955	1.88433e+06	59547.4	ACT2
4	A4	30	66.5205	1.86684e+06	59749	ACT2
4	A4	31	66.7455	1851591	59915.1	ACT2
4	A4	32	66.9705	1.8413e+06	59976.1	ACT2
4	A4	33	67.1955	1.82411e+06	59905.3	ACT2
4	A4	34	67.4205	1.8087e+06	59717	ACT2
4	A4	35	67.6455	1.79476e+06	59453.6	ACT2
4	A4	36	67.8704	1.78304e+06	59166.5	ACT2
4	A4	37	68.0954	1.76827e+06	58903.6	ACT2
4	A4	38	68.3204	1.75279e+06	58702.6	ACT2
4	A4	39	68.5454	1.74036e+06	58589.6	ACT2
4	A4	40	68.7704	1.72471e+06	58573.1	ACT2
4	A4	41	68.9954	1.71484e+06	58635.1	ACT2
4	A4	42	69.2203	1.69759e+06	58723.5	ACT2
4	A4	43	69.4453	1.68515e+06	58762.2	ACT2
4	A4	44	69.6703	1.67014e+06	58674.6	ACT2
4	A4	45	69.8953	1.65757e+06	58413.1	ACT2
4	A4	46	70.1203	1.63912e+06	57974	ACT2
4	A4	47	70.3453	1.62691e+06	57396.3	ACT2
4	A4	48	70.5702	1.61861e+06	56746.6	ACT2
4	A4	49	70.7952	1.59905e+06	56107.4	ACT2
4	A4	50	71.0202	1.58664e+06	55567.9	ACT2
4	A4	51	71.2452	1.57423e+06	55209	ACT2
4	A4	52	71.4702	1.56396e+06	55071.7	ACT2
4	A4	53	71.6952	1.55161e+06	55133.5	ACT2
4	A4	54	71.9202	1.53812e+06	55298.7	ACT2
4	A4	55	72.1451	1.52174e+06	55444.3	ACT2
4	A4	56	72.3701	1.50887e+06	55476.5	ACT2
4	A4	57	72.5951	1.49649e+06	55372.1	ACT2
4	A4	58	72.8201	1.4829e+06	55185.4	ACT2
4	A4	59	73.0451	1.46943e+06	54999	ACT2
4	A4	60	73.2701	1.45503e+06	54902.3	ACT2
4	A4	61	73.495	1.44992e+06	54939.9	ACT2
4	A4	62	73.72	1.43131e+06	55056.5	ACT2
4	A4	63	73.945	1.41842e+06	55135	ACT2
4	A4	64	74.17	1.40467e+06	55102.4	ACT2
4	A4	65	74.395	1.39275e+06	54897.6	ACT2
4	A4	66	74.62	1380817	54538.8	ACT2
4	A4	67	74.8449	1.36831e+06	54092.1	ACT2
4	A4	68	75.0699	1.35434e+06	53623.1	ACT2
4	A4	69	75.2949	1.34447e+06	53179.8	ACT2
4	A4	70	75.5199	1.33e+06	52792.3	ACT2
4	A4	71	75.7449	1.31914e+06	52480.1	ACT2
4	A4	72	75.9699	1306796	52260.1	ACT2
4	A4	73	76.1948	1296052	52142.3	ACT2
4	A4	74	76.4198	1.28163e+06	52127	ACT2
4	A4	75	76.6448	1.27123e+06	52193.5	ACT2
4	A4	76	76.8698	1.25962e+06	52296.8	ACT2
4	A4	77	77.0948	1.24657e+06	52371.7	ACT2
4	A4	78	77.3198	1.23299e+06	52347.9	ACT2
4	A4	79	77.5447	1.21938e+06	52177.6	ACT2
4	A4	80	77.7697	1.21005e+06	51858.1	ACT2
4	A4	81	77.9947	1.19625e+06	51444.2	ACT2
4	A4	82	78.2197	1.18388e+06	51044.1	ACT2
4	A4	83	78.4447	1.17285e+06	50801.4	ACT2
4	A4	84	78.6697	1164161	50878.4	ACT2
4	A4	85	78.8947	1.1514e+06	51455.8	ACT2
4	A4	86	79.1196	1138686	52757	ACT2
4	A4	87	79.3446	1.1276e+06	55109.9	ACT2
4	A4	88	79.5696	1.11718e+06	58472.5	ACT2
4	A4	89	79.7946	1.10106e+06	63914.8	ACT2
4	A4	90	80.0196	1.08917e+06	72489.2	ACT2
4	A4	91	80.2446	1.07482e+06	85572.4	ACT2
4	A4	92	80.4695	1.05491e+06	104738	ACT2
4	A4	93	80.6945	1.03261e+06	131444	ACT2
4	A4	94	80.9195	1.00097e+06	166508	ACT2
4	A4	95	81.1445	956088	209426	ACT2
4	A4	96	81.3695	890458	257726	ACT2
4	A4	97	81.5945	802476	306656	ACT2
4	A4	98	81.8194	678172	349558	ACT2
4	A4	99	82.0444	523284	379075	ACT2
4	A4	100	82.2694	365713	389007	ACT2
4	A4	101	82.4944	225251	376218	ACT2
4	A4	102	82.7194	110108	341839	ACT2
4	A4	103	82.9444	49663.4	291164	ACT2
4	A4	104	83.1693	33093.6	232213	ACT2
4	A4	105	83.3943	27156.3	173476	ACT2
4	A4	106	83.6193	25490.3	121766	ACT2
4	A4	107	83.8443	24134.5	80939.1	ACT2
4	A4	108	84.0693	23267.1	51212.9	ACT2
4	A4	109	84.2943	22573	28960.8	ACT2
4	A4	110	84.5192	21467.1	15772.9	ACT2
4	A4	111	84.7442	21472.4	8598.54	ACT2
4	A4	112	84.9692	20589.4	4982.14	ACT2
4	A4	113	85.1942	20498.8	3254.11	ACT2
4	A4	114	85.4192	19005.8	2423.72	ACT2
4	A4	115	85.6442	19177.5	1971.72	ACT2
4	A4	116	85.8692	17921.2	1661.11	ACT2
4	A4	117	86.0941	18672.2	1404.82	ACT2
4	A4	118	86.3191	18465.6	1184.73	ACT2
4	A4	119	86.5441	17809.6	1006.52	ACT2
4	A4	120	86.7691	17196.4	877.66	ACT2
4	A4	121	86.9941	17425.5	799.176	ACT2
4	A4	122	87.2191	17932.2	763.016	ACT2
4	A4	123	87.444	16962.1	751.473	ACT2
4	A4	124	87.669	17024.6	740.379	ACT2
4	A4	125	87.894	16029.5	708.727	ACT2
4	A4	126	88.119	15402.8	650.586	ACT2
4	A4	127	88.344	17221.1	579.105	ACT2
4	A4	128	88.569	16012	516.445	ACT2
4	A4	129	88.7939	15955.8	475.66	ACT2
4	A4	130	89.0189	14876.5	449.824	ACT2
4	A4	131	89.2439	15523.4	417.922	ACT2
4	A4	132	89.4689	15034.8	362.344	ACT2
4	A4	133	89.6939	15195.1	282.883	ACT2
4	A4	134	89.9189	15388.8	196.574	ACT2
4	A4	135	90.1438	14943.2	125.371	ACT2
4	A4	136	90.3688	15327.8	82.5039	ACT2
4	A4	137	90.5938	14635.4	66.7266	ACT2
4	A4	138	90.8188	15058.3	66.3828	ACT2
4	A4	139	91.0438	14538	68.7617	ACT2
4	A4	140	91.2688	14739	68.6562	ACT2
4	A4	141	91.4938	14544.5	71.8164	ACT2
4	A4	142	91.7187	14531.5	91.5234	ACT2
4	A4	143	91.9437	14775.3	139.395	ACT2
4	A4	144	92.1687	14844.1	214.801	ACT2
4	A4	145	92.3937	13673	299.832	ACT2
4	A4	146	92.6187	13792.6	365.523	ACT2
4	A4	147	92.8437	12823	387.934	ACT2
4	A4	148	93.0686	14082.7	363.883	ACT2
4	A4	149	93.2936	13978.2	314.41	ACT2
4	A4	150	93.5186	13337.6	272.238	ACT2
4	A4	151	93.7436	13160.8	262.23	ACT2
4	A4	152	93.9686	13638.1	288.816	ACT2
4	A4	153	94.1936	12489.2	337.938	ACT2
4	A4	154	94.4185	12773.9	389.449	ACT2
4	A4	155	94.6435	12393.1	429.668	ACT2
4	A4	156	94.8685	13136.3	456.258	ACT2
5	A5	1	59.9965	2205863	57200.4	ACT2
5	A5	2	60.2214	2.19569e+06	57587.1	ACT2
5	A5	3	60.4463	2187457	58022.6	ACT2
5	A5	4	60.6713	2.17603e+06	58426.3	ACT2
5	A5	5	60.8962	2.1634e+06	58762.1	ACT2
5	A5	6	61.1211	2.15075e+06	59046.4	ACT2
5	A5	7	61.346	2136036	59312.3	ACT2
5	A5	8	61.5709	2.12132e+06	59551.9	ACT2
5	A5	9	61.7959	2.11035e+06	59700.9	ACT2
5	A5	10	62.0208	2.09631e+06	59677.7	ACT2
5	A5	11	62.2457	2.08119e+06	59458.2	ACT2
5	A5	12	62.4706	2.06033e+06	59110.9	ACT2
5	A5	13	62.6955	2.04469e+06	58759.9	ACT2
5	A5	14	62.9205	2.03825e+06	58500.4	ACT2
5	A5	15	63.1454	2.02215e+06	58333.9	ACT2
5	A5	16	63.3703	2.00863e+06	58180.8	ACT2
5	A5	17	63.5952	1.99264e+06	57955.8	ACT2
5	A5	18	63.8202	1.97861e+06	57642.4	ACT2
5	A5	19	64.0451	1961451	57309.4	ACT2
5	A5	20	64.27	1.94853e+06	57058	ACT2
5	A5	21	64.4949	1.93683e+06	56948.6	ACT2
5	A5	22	64.7198	1.92605e+06	56963.9	ACT2
5	A5	23	64.9448	1.90539e+06	57031.1	ACT2
5	A5	24	65.1697	1.89709e+06	57081.4	ACT2
5	A5	25	65.3946	1.87891e+06	57095.7	ACT2
5	A5	26	65.6195	1.86447e+06	57108.3	ACT2
5	A5	27	65.8444	1.85492e+06	57170.4	ACT2
5	A5	28	66.0694	1839184	57306.8	ACT2
5	A5	29	66.2943	1.82456e+06	57493.5	ACT2
5	A5	30	66.5192	1.81171e+06	57661.9	ACT2
5	A5	31	66.7441	1.79743e+06	57732.6	ACT2
5	A5	32	66.969	1.78274e+06	57653.8	ACT2
5	A5	33	67.194	1.76969e+06	57429.9	ACT2
5	A5	34	67.4189	1.75132e+06	57122.4	ACT2
5	A5	35	67.6438	1.74185e+06	56816.8	ACT2
5	A5	36	67.8687	1.72716e+06	56574.9	ACT2
5	A5	37	68.0937	1.71768e+06	56401.9	ACT2
5	A5	38	68.3186	1699767	56253.5	ACT2
5	A5	39	68.5435	1.68723e+06	56075.6	ACT2
5	A5	40	68.7684	1672098	55843.5	ACT2
5	A5	41	68.9933	1.65974e+06	55576.1	ACT2
5	A5	42	69.2183	1.64824e+06	55318.2	ACT2
5	A5	43	69.4432	1.63278e+06	55109.7	ACT2
5	A5	44	69.6681	1.62026e+06	54968.3	ACT2
5	A5	45	69.893	1.60923e+06	54883.3	ACT2
5	A5	46	70.1179	1.59266e+06	54820.4	ACT2
5	A5	47	70.3429	1.58115e+06	54731.3	ACT2
5	A5	48	70.5678	1.56931e+06	54567.5	ACT2
5	A5	49	70.7927	1554802	54301.6	ACT2
5	A5	50	71.0176	1.53714e+06	53948	ACT2
5	A5	51	71.2425	1.53037e+06	53570.2	ACT2
5	A5	52	71.4675	1.51547e+06	53260.6	ACT2
5	A5	53	71.6924	1499526	53097.9	ACT2
5	A5	54	71.9173	1.49435e+06	53099	ACT2
5	A5	55	72.1422	1.47869e+06	53201.4	ACT2
5	A5	56	72.3671	1.46426e+06	53287.9	ACT2
5	A5	57	72.5921	1.44974e+06	53245.6	ACT2
5	A5	58	72.817	1.43866e+06	53026.1	ACT2
5	A5	59	73.0419	1.42327e+06	52638.5	ACT2
5	A5	60	73.2668	1.41199e+06	52207.7	ACT2
5	A5	61	73.4918	1.4021e+06	51852	ACT2
5	A5	62	73.7167	1.39027e+06	51624.8	ACT2
5	A5	63	73.9416	1377372	51501.4	ACT2
5	A5	64	74.1665	1362579	51406.2	ACT2
5	A5	65	74.3914	1.35276e+06	51265	ACT2
5	A5	66	74.6164	1.33955e+06	51041.1	ACT2
5	A5	67	74.8413	1.32942e+06	50744.1	ACT2
5	A5	68	75.0662	1314902	50413.3	ACT2
5	A5	69	75.2911	1.30527e+06	50096.1	ACT2
5	A5	70	75.516	1.29174e+06	49830.9	ACT2
5	A5	71	75.741	1.28235e+06	49635.2	ACT2
5	A5	72	75.9659	1.26968e+06	49500.5	ACT2
5	A5	73	76.1908	1.25827e+06	49397.2	ACT2
5	A5	74	76.4157	1.24654e+06	49289.3	ACT2
5	A5	75	76.6406	1.23338e+06	49156.8	ACT2
5	A5	76	76.8656	1.223e+06	49003.4	ACT2
5	A5	77	77.0905	1.21188e+06	48854	ACT2
5	A5	78	77.3154	1.19968e+06	48734.2	ACT2
5	A5	79	77.5403	1.18829e+06	48660.9	ACT2
5	A5	80	77.7653	1.17652e+06	48643.7	ACT2
5	A5	81	77.9902	1.16401e+06	48695.9	ACT2
5	A5	82	78.2151	1153533	48842.3	ACT2
5	A5	83	78.44	1.14295e+06	49118.8	ACT2
5	A5	84	78.6649	1132089	49576.7	ACT2
5	A5	85	78.8899	1.11879e+06	50309.5	ACT2
5	A5	86	79.1148	1.10578e+06	51512.2	ACT2
5	A5	87	79.3397	1.09658e+06	53507	ACT2
5	A5	88	79.5646	1.08353e+06	56709.1	ACT2
5	A5	89	79.7895	1.07276e+06	62116.3	ACT2
5	A5	90	80.0145	1.05966e+06	70902.3	ACT2
5	A5	91	80.2394	1.04493e+06	84526.1	ACT2
5	A5	92	80.4643	1.02688e+06	104602	ACT2
5	A5	93	80.6892	1.00464e+06	132586	ACT2
5	A5	94	80.9141	974906	169235	ACT2
5	A5	95	81.1391	932258	213887	ACT2
5	A5	96	81.364	870811	263778	ACT2
5	A5	97	81.5889	784170	313761	ACT2
5	A5	98	81.8138	662258	356784	ACT2
5	A5	99	82.0387	510629	385246	ACT2
5	A5	100	82.2637	357002	392992	ACT2
5	A5	101	82.4886	218762	377251	ACT2
5	A5	102	82.7135	108350	339739	ACT2
5	A5	103	82.9384	49434.2	286368	ACT2
5	A5	104	83.1634	32385.8	225605	ACT2
5	A5	105	83.3883	28044.1	166102	ACT2
5	A5	106	83.6132	27615.3	114549	ACT2
5	A5	107	83.8381	26344.3	74489.8	ACT2
5	A5	108	84.063	24532.4	45676	ACT2
5	A5	109	84.288	23973.4	25866.9	ACT2
5	A5	110	84.5129	23382.2	14267	ACT2
5	A5	111	84.7378	20278.1	7954.52	ACT2
5	A5	112	84.9627	21392.5	4680.29	ACT2
5	A5	113	85.1876	21834.4	2996.19	ACT2
5	A5	114	85.4126	20670.3	2101.09	ACT2
5	A5	115	85.6375	20387.4	1605.38	ACT2
5	A5	116	85.8624	20186.2	1334.71	ACT2
5	A5	117	86.0873	19918.2	1208.59	ACT2
5	A5	118	86.3122	20399.2	1179.71	ACT2
5	A5	119	86.5372	19832.6	1208.41	ACT2
5	A5	120	86.7621	18638.5	1255.55	ACT2
5	A5	121	86.987	18496.6	1285.8	ACT2
5	A5	122	87.2119	18565.4	1275.48	ACT2
5	A5	123	87.4369	17984.5	1218.25	ACT2
5	A5	124	87.6618	17200.4	1124.3	ACT2
5	A5	125	87.8867	17599.7	1012.92	ACT2
5	A5	126	88.1116	17340.4	902.359	ACT2
5	A5	127	88.3365	17126.1	801.629	ACT2
5	A5	128	88.5615	16376.5	708.07	ACT2
5	A5	129	88.7864	16707.4	610.914	ACT2
5	A5	130	89.0113	16372.3	498.305	ACT2
5	A5	131	89.2362	16784.4	364.25	ACT2
5	A5	132	89.4611	16102.3	213.723	ACT2
5	A5	133	89.6861	15590.6	65.3867	ACT2
5	A5	134	89.911	17053.7	-50.2109	ACT2
5	A5	135	90.1359	16926.9	-99.8633	ACT2
5	A5	136	90.3608	17001.8	-63.5352	ACT2
5	A5	137	90.5857	16287.7	51.1758	ACT2
5	A5	138	90.8107	17052.5	206.918	ACT2
5	A5	139	91.0356	15076.4	351.398	ACT2
5	A5	140	91.2605	15938.7	442.121	ACT2
5	A5	141	91.4854	15761.3	466.559	ACT2
5	A5	142	91.7104	15124.7	445.32	ACT2
5	A5	143	91.9353	16139.3	416.336	ACT2
5	A5	144	92.1602	16244.6	409.836	ACT2
5	A5	145	92.3851	15098.8	429.977	ACT2
5	A5	146	92.61	14214	454.516	ACT2
5	A5	147	92.835	15246.4	451.562	ACT2
5	A5	148	93.0599	14872	401.086	ACT2
5	A5	149	93.2848	14547.8	306.914	ACT2
5	A5	150	93.5097	14141.9	193.367	ACT2
5	A5	151	93.7346	15805.8	91.1523	ACT2
5	A5	152	93.9596	14692.4	22.1484	ACT2
5	A5	153	94.1845	14266.9	-8.95703	ACT2
5	A5	154	94.4094	15391	-13.3945	ACT2
5	A5	155	94.6343	13310	-9.94141	ACT2
5	A5	156	94.8592	15261.3	-15.0312	ACT2
6	A6	1	59.9965	2.21412e+06	60147.7	ACT2
6	A6	2	60.2214	2.20823e+06	60168.2	ACT2
6	A6	3	60.4463	2.19751e+06	60226.8	ACT2
6	A6	4	60.6713	2.18553e+06	60266.8	ACT2
6	A6	5	60.8962	2.17103e+06	60276.4	ACT2
6	A6	6	61.1211	2.15775e+06	60275	ACT2
6	A6	7	61.346	2.1473e+06	60267.5	ACT2
6	A6	8	61.5709	2130801	60207.1	ACT2
6	A6	9	61.7959	2.11915e+06	60007.9	ACT2
6	A6	10	62.0208	2106022	59605.3	ACT2
6	A6	11	62.2457	2.0847e+06	59022.5	ACT2
6	A6	12	62.4706	2.07258e+06	58381.5	ACT2
6	A6	13	62.6955	2.05583e+06	57851.2	ACT2
6	A6	14	62.9205	2047090	57565.7	ACT2
6	A6	15	63.1454	2032040	57566.3	ACT2
6	A6	16	63.3703	2.02212e+06	57803.8	ACT2
6	A6	17	63.5952	2.00459e+06	58182.6	ACT2
6	A6	18	63.8202	1.9911e+06	58606.4	ACT2
6	A6	19	64.0451	1.97672e+06	58999.2	ACT2
6	A6	20	64.27	1963545	59300.4	ACT2
6	A6	21	64.4949	1.9496e+06	59463.4	ACT2
6	A6	22	64.7198	1.93267e+06	59466.4	ACT2
6	A6	23	64.9448	1.91868e+06	59329.7	ACT2
6	A6	24	65.1697	1.9037e+06	59118.4	ACT2
6	A6	25	65.3946	1.89019e+06	58916.5	ACT2
6	A6	26	65.6195	1875101	58786.3	ACT2
6	A6	27	65.8444	1.86569e+06	58734.1	ACT2
6	A6	28	66.0694	1.84652e+06	58712.2	ACT2
6	A6	29	66.2943	1.83709e+06	58651.9	ACT2
6	A6	30	66.5192	1.81902e+06	58507.5	ACT2
6	A6	31	66.7441	1804278	58282.5	ACT2
6	A6	32	66.969	1.79112e+06	58021.2	ACT2
6	A6	33	67.194	1.78055e+06	57776.7	ACT2
6	A6	34	67.4189	1.76571e+06	57582.1	ACT2
6	A6	35	67.6438	1.75043e+06	57439.1	ACT2
6	A6	36	67.8687	1.737e+06	57321.7	ACT2
6	A6	37	68.0937	1.72609e+06	57192.8	ACT2
6	A6	38	68.3186	1.71339e+06	57024.5	ACT2
6	A6	39	68.5435	1.69416e+06	56818.9	ACT2
6	A6	40	68.7684	1.68452e+06	56616.9	ACT2
6	A6	41	68.9933	1.67098e+06	56483.9	ACT2
6	A6	42	69.2183	1.65561e+06	56472.4	ACT2
6	A6	43	69.4432	1647877	56582.3	ACT2
6	A6	44	69.6681	1.63253e+06	56750.1	ACT2
6	A6	45	69.893	1.61737e+06	56874.7	ACT2
6	A6	46	70.1179	1.6047e+06	56867.8	ACT2
6	A6	47	70.3429	1.58771e+06	56695.2	ACT2
6	A6	48	70.5678	1578684	56387.9	ACT2
6	A6	49	70.7927	1563790	56021.1	ACT2
6	A6	50	71.0176	1.54813e+06	55680.4	ACT2
6	A6	51	71.2425	1.53888e+06	55429.5	ACT2
6	A6	52	71.4675	1.52513e+06	55289.8	ACT2
6	A6	53	71.6924	1.51215e+06	55235.7	ACT2
6	A6	54	71.9173	1498547	55205.1	ACT2
6	A6	55	72.1422	1.48619e+06	55123.7	ACT2
6	A6	56	72.3671	1.47207e+06	54935.3	ACT2
6	A6	57	72.5921	1.45818e+06	54626.8	ACT2
6	A6	58	72.817	1.44544e+06	54237.3	ACT2
6	A6	59	73.0419	1.4335e+06	53753.4	ACT2
6	A6	60	73.2668	1.42075e+06	53360.8	ACT2
6	A6	61	73.4918	1410179	53128.1	ACT2
6	A6	62	73.7167	1398182	53054.5	ACT2
6	A6	63	73.9416	1.38576e+06	53081.4	ACT2
6	A6	64	74.1665	1.37139e+06	53128.1	ACT2
6	A6	65	74.3914	1.36007e+06	53130	ACT2
6	A6	66	74.6164	1.34799e+06	53059.4	ACT2
6	A6	67	74.8413	1.33716e+06	52919.2	ACT2
6	A6	68	75.0662	1.32384e+06	52728.7	ACT2
6	A6	69	75.2911	1.31067e+06	52516.2	ACT2
6	A6	70	75.516	1.29862e+06	52315.2	ACT2
6	A6	71	75.741	1.28887e+06	52160.4	ACT2
6	A6	72	75.9659	1.2767e+06	52072.2	ACT2
6	A6	73	76.1908	1.26332e+06	52043	ACT2
6	A6	74	76.4157	1.25159e+06	52034.3	ACT2
6	A6	75	76.6406	1.24224e+06	51992.3	ACT2
6	A6	76	76.8656	1.22523e+06	51871	ACT2
6	A6	77	77.0905	1.2158e+06	51656.1	ACT2
6	A6	78	77.3154	1.20408e+06	51366.5	ACT2
6	A6	79	77.5403	1.19039e+06	51048.6	ACT2
6	A6	80	77.7653	1.18093e+06	50755.7	ACT2
6	A6	81	77.9902	1.16729e+06	50536.5	ACT2
6	A6	82	78.2151	1157787	50431.6	ACT2
6	A6	83	78.44	1.14591e+06	50489.9	ACT2
6	A6	84	78.6649	1.13273e+06	50799.4	ACT2
6	A6	85	78.8899	1.12266e+06	51523.7	ACT2
6	A6	86	79.1148	1.11129e+06	52945.4	ACT2
6	A6	87	79.3397	1.10183e+06	55259.3	ACT2
6	A6	88	79.5646	1.0865e+06	58791.7	ACT2
6	A6	89	79.7895	1.07653e+06	64576.7	ACT2
6	A6	90	80.0145	1.06135e+06	73691.5	ACT2
6	A6	91	80.2394	1.04772e+06	87491.3	ACT2
6	A6	92	80.4643	1.02753e+06	107470	ACT2
6	A6	93	80.6892	1.00392e+06	134924	ACT2
6	A6	94	80.9141	971527	170402	ACT2
6	A6	95	81.1391	925613	213018	ACT2
6	A6	96	81.364	857401	259844	ACT2
6	A6	97	81.5889	766984	305724	ACT2
6	A6	98	81.8138	637035	343842	ACT2
6	A6	99	82.0387	480900	367128	ACT2
6	A6	100	82.2637	322378	370198	ACT2
6	A6	101	82.4886	185496	351152	ACT2
6	A6	102	82.7135	82187.4	312430	ACT2
6	A6	103	82.9384	36937.8	260282	ACT2
6	A6	104	83.1634	25917.6	202965	ACT2
6	A6	105	83.3883	22422	148434	ACT2
6	A6	106	83.6132	21299.7	102413	ACT2
6	A6	107	83.8381	20036	67537.1	ACT2
6	A6	108	84.063	19748.3	41065.5	ACT2
6	A6	109	84.288	18027.7	22543.7	ACT2
6	A6	110	84.5129	17829.3	11959.6	ACT2
6	A6	111	84.7378	16920.4	6348.79	ACT2
6	A6	112	84.9627	15565.2	3523.66	ACT2
6	A6	113	85.1876	16689.8	2117.01	ACT2
6	A6	114	85.4126	16213.6	1388.22	ACT2
6	A6	115	85.6375	15558	982.844	ACT2
6	A6	116	85.8624	15378.3	747.559	ACT2
6	A6	117	86.0873	14658.9	621.508	ACT2
6	A6	118	86.3122	14947.7	581.246	ACT2
6	A6	119	86.5372	15230.5	610.164	ACT2
6	A6	120	86.7621	15373.6	679.016	ACT2
6	A6	121	86.987	13893.3	740.719	ACT2
6	A6	122	87.2119	12867	744.453	ACT2
6	A6	123	87.4369	13056.5	661.77	ACT2
6	A6	124	87.6618	12164.8	505.426	ACT2
6	A6	125	87.8867	13062.9	324.27	ACT2
6	A6	126	88.1116	13660.4	174.941	ACT2
6	A6	127	88.3365	12539.3	89.4844	ACT2
6	A6	128	88.5615	12106.7	60.9023	ACT2
6	A6	129	88.7864	12279.5	54.5117	ACT2
6	A6	130	89.0113	11870	33.8047	ACT2
6	A6	131	89.2362	12069	-18.2422	ACT2
6	A6	132	89.4611	12129.7	-94.168	ACT2
6	A6	133	89.6861	11405.2	-171.551	ACT2
6	A6	134	89.911	12114.6	-227.438	ACT2
6	A6	135	90.1359	12121.5	-249.348	ACT2
6	A6	136	90.3608	11404.4	-239.781	ACT2
6	A6	137	90.5857	11646	-214.457	ACT2
6	A6	138	90.8107	11484.5	-195.387	ACT2
6	A6	139	91.0356	11014.2	-200.824	ACT2
6	A6	140	91.2605	11107.2	-235.262	ACT2
6	A6	141	91.4854	11195.2	-284.297	ACT2
6	A6	142	91.7104	11018.3	-318.102	ACT2
6	A6	143	91.9353	11314.9	-304.469	ACT2
6	A6	144	92.1602	12022.4	-226.852	ACT2
6	A6	145	92.3851	10827.4	-97.8867	ACT2
6	A6	146	92.61	10152.1	40.8594	ACT2
6	A6	147	92.835	9947.01	134.703	ACT2
6	A6	148	93.0599	10514.1	138.844	ACT2
6	A6	149	93.2848	9371.53	35.7383	ACT2
6	A6	150	93.5097	9896.61	-160.531	ACT2
6	A6	151	93.7346	10074	-411.457	ACT2
6	A6	152	93.9596	9424.98	-666.844	ACT2
6	A6	153	94.1845	11122.7	-879.062	ACT2
6	A6	154	94.4094	10867.5	-1016.9	ACT2
6	A6	155	94.6343	10883.9	-1075.32	ACT2
6	A6	156	94.8592	10260.4	-1075.79	ACT2
7	A7	1	59.9965	1.69836e+06	17142.3	EVD-SPL
7	A7	2	60.2214	1.70101e+06	18648.6	EVD-SPL
7	A7	3	60.4463	1.70065e+06	20378.4	EVD-SPL
7	A7	4	60.6713	1.69533e+06	22256.2	EVD-SPL
7	A7	5	60.8962	1.69316e+06	24144.5	EVD-SPL
7	A7	6	61.1211	1.68569e+06	25905.9	EVD-SPL
7	A7	7	61.346	1680877	27468.7	EVD-SPL
7	A7	8	61.5709	1.67085e+06	28850	EVD-SPL
7	A7	9	61.7959	1.66758e+06	30132.1	EVD-SPL
7	A7	10	62.0208	1.6604e+06	31407.5	EVD-SPL
7	A7	11	62.2457	1.65014e+06	32722.2	EVD-SPL
7	A7	12	62.4706	1.64511e+06	34049	EVD-SPL
7	A7	13	62.6955	1639880	35303	EVD-SPL
7	A7	14	62.9205	1.62771e+06	36398.7	EVD-SPL
7	A7	15	63.1454	1.62069e+06	37309.2	EVD-SPL
7	A7	16	63.3703	1.60867e+06	38086.8	EVD-SPL
7	A7	17	63.5952	1.60021e+06	38830.1	EVD-SPL
7	A7	18	63.8202	1.59319e+06	39622.6	EVD-SPL
7	A7	19	64.0451	1.58403e+06	40485.8	EVD-SPL
7	A7	20	64.27	1.57501e+06	41376.7	EVD-SPL
7	A7	21	64.4949	1.56269e+06	42223.3	EVD-SPL
7	A7	22	64.7198	1.55349e+06	42969.7	EVD-SPL
7	A7	23	64.9448	1.54125e+06	43493	EVD-SPL
7	A7	24	65.1697	1.536e+06	43918.5	EVD-SPL
7	A7	25	65.3946	1.52034e+06	44326.6	EVD-SPL
7	A7	26	65.6195	1.51028e+06	44761.9	EVD-SPL
7	A7	27	65.8444	1.50072e+06	45240	EVD-SPL
7	A7	28	66.0694	1.49321e+06	45729.8	EVD-SPL
7	A7	29	66.2943	1.47939e+06	46161.7	EVD-SPL
7	A7	30	66.5192	1.46663e+06	46459.7	EVD-SPL
7	A7	31	66.7441	1.4568e+06	46581.3	EVD-SPL
7	A7	32	66.969	1.44404e+06	46536.6	EVD-SPL
7	A7	33	67.194	1432771	46381.9	EVD-SPL
7	A7	34	67.4189	1.42325e+06	46187	EVD-SPL
7	A7	35	67.6438	1.41113e+06	46009.3	EVD-SPL
7	A7	36	67.8687	1.40199e+06	45875.2	EVD-SPL
7	A7	37	68.0937	1.38968e+06	45786.4	EVD-SPL
7	A7	38	68.3186	1.37975e+06	45732.6	EVD-SPL
7	A7	39	68.5435	1.36756e+06	45703.1	EVD-SPL
7	A7	40	68.7684	1.35782e+06	45689.9	EVD-SPL
7	A7	41	68.9933	1.34659e+06	45682.9	EVD-SPL
7	A7	42	69.2183	1.33693e+06	45666.3	EVD-SPL
7	A7	43	69.4432	1.32321e+06	45618.6	EVD-SPL
7	A7	44	69.6681	1.31523e+06	45521.1	EVD-SPL
7	A7	45	69.893	1.30312e+06	45367.4	EVD-SPL
7	A7	46	70.1179	1.29131e+06	45169.4	EVD-SPL
7	A7	47	70.3429	1.28142e+06	44955.3	EVD-SPL
7	A7	48	70.5678	1.27157e+06	44761.8	EVD-SPL
7	A7	49	70.7927	1.25927e+06	44619.7	EVD-SPL
7	A7	50	71.0176	1.25079e+06	44540.9	EVD-SPL
7	A7	51	71.2425	1.23887e+06	44511.7	EVD-SPL
7	A7	52	71.4675	1.2291e+06	44495.3	EVD-SPL
7	A7	53	71.6924	1.21907e+06	44446.3	EVD-SPL
7	A7	54	71.9173	1.20652e+06	44331	EVD-SPL
7	A7	55	72.1422	1.19589e+06	44142.3	EVD-SPL
7	A7	56	72.3671	1.18653e+06	43906.6	EVD-SPL
7	A7	57	72.5921	1.17516e+06	43672.2	EVD-SPL
7	A7	58	72.817	1.16634e+06	43490.9	EVD-SPL
7	A7	59	73.0419	1155011	43398	EVD-SPL
7	A7	60	73.2668	1.1448e+06	43398.7	EVD-SPL
7	A7	61	73.4918	1.13631e+06	43466.9	EVD-SPL
7	A7	62	73.7167	1.12692e+06	43555	EVD-SPL
7	A7	63	73.9416	1.11371e+06	43617.9	EVD-SPL
7	A7	64	74.1665	1103489	43634.8	EVD-SPL
7	A7	65	74.3914	1.09439e+06	43616.8	EVD-SPL
7	A7	66	74.6164	1.08554e+06	43592.6	EVD-SPL
7	A7	67	74.8413	1.07539e+06	43581	EVD-SPL
7	A7	68	75.0662	1.06551e+06	43576.6	EVD-SPL
7	A7	69	75.2911	1053117	43554.5	EVD-SPL
7	A7	70	75.516	1.04256e+06	43490.5	EVD-SPL
7	A7	71	75.741	1.03594e+06	43375.8	EVD-SPL
7	A7	72	75.9659	1.02377e+06	43218.8	EVD-SPL
7	A7	73	76.1908	1.01513e+06	43014.7	EVD-SPL
7	A7	74	76.4157	1.00236e+06	42785.9	EVD-SPL
7	A7	75	76.6406	994560	42606.5	EVD-SPL
7	A7	76	76.8656	985350	42524.8	EVD-SPL
7	A7	77	77.0905	976338	42579.1	EVD-SPL
7	A7	78	77.3154	964493	42782	EVD-SPL
7	A7	79	77.5403	954156	43118.1	EVD-SPL
7	A7	80	77.7653	946422	43457	EVD-SPL
7	A7	81	77.9902	934745	43849.2	EVD-SPL
7	A7	82	78.2151	923275	44283.3	EVD-SPL
7	A7	83	78.44	914582	44773.7	EVD-SPL
7	A7	84	78.6649	904044	45374	EVD-SPL
7	A7	85	78.8899	891840	46190.3	EVD-SPL
7	A7	86	79.1148	882316	47397	EVD-SPL
7	A7	87	79.3397	873254	49254.6	EVD-SPL
7	A7	88	79.5646	860094	52134.7	EVD-SPL
7	A7	89	79.7895	849029	56554.6	EVD-SPL
7	A7	90	80.0145	835695	63211.3	EVD-SPL
7	A7	91	80.2394	821424	72990.9	EVD-SPL
7	A7	92	80.4643	805742	86913.2	EVD-SPL
7	A7	93	80.6892	782565	105957	EVD-SPL
7	A7	94	80.9141	755565	130716	EVD-SPL
7	A7	95	81.1391	720629	160903	EVD-SPL
7	A7	96	81.364	669937	194791	EVD-SPL
7	A7	97	81.5889	605858	228882	EVD-SPL
7	A7	98	81.8138	514155	258119	EVD-SPL
7	A7	99	82.0387	388682	276854	EVD-SPL
7	A7	100	82.2637	250863	280440	EVD-SPL
7	A7	101	82.4886	134183	266875	EVD-SPL
7	A7	102	82.7135	58031.4	237725	EVD-SPL
7	A7	103	82.9384	27367.9	197818	EVD-SPL
7	A7	104	83.1634	20271.7	153756	EVD-SPL
7	A7	105	83.3883	17759.5	111928	EVD-SPL
7	A7	106	83.6132	18232.3	76874.9	EVD-SPL
7	A7	107	83.8381	16605.2	50596.2	EVD-SPL
7	A7	108	84.063	17202.7	29846.3	EVD-SPL
7	A7	109	84.288	16063.8	15823.6	EVD-SPL
7	A7	110	84.5129	16633.7	8037.92	EVD-SPL
7	A7	111	84.7378	16169.1	4103.08	EVD-SPL
7	A7	112	84.9627	14448.4	2284.91	EVD-SPL
7	A7	113	85.1876	15711.1	1509.38	EVD-SPL
7	A7	114	85.4126	15023.4	1198.2	EVD-SPL
7	A7	115	85.6375	14309.2	1077.36	EVD-SPL
7	A7	116	85.8624	14330.9	1029.12	EVD-SPL
7	A7	117	86.0873	14071.4	1002.55	EVD-SPL
7	A7	118	86.3122	14143.3	971.812	EVD-SPL
7	A7	119	86.5372	12741	923.695	EVD-SPL
7	A7	120	86.7621	12906.9	857.461	EVD-SPL
7	A7	121	86.987	12431.8	783.742	EVD-SPL
7	A7	122	87.2119	13604.4	717.082	EVD-SPL
7	A7	123	87.4369	12929.5	665.477	EVD-SPL
7	A7	124	87.6618	11499.8	624.969	EVD-SPL
7	A7	125	87.8867	11920.3	583.633	EVD-SPL
7	A7	126	88.1116	11977.4	530.66	EVD-SPL
7	A7	127	88.3365	11420.3	462.289	EVD-SPL
7	A7	128	88.5615	11692.3	380.512	EVD-SPL
7	A7	129	88.7864	11361.9	288.645	EVD-SPL
7	A7	130	89.0113	10962.4	189.789	EVD-SPL
7	A7	131	89.2362	10939.6	89.3867	EVD-SPL
7	A7	132	89.4611	11708.7	-2.45703	EVD-SPL
7	A7	133	89.6861	11075.9	-73.25	EVD-SPL
7	A7	134	89.911	11666.8	-113.699	EVD-SPL
7	A7	135	90.1359	10466.7	-121.656	EVD-SPL
7	A7	136	90.3608	11264	-101.207	EVD-SPL
7	A7	137	90.5857	11320.2	-59.1797	EVD-SPL
7	A7	138	90.8107	11302.8	-3.00781	EVD-SPL
7	A7	139	91.0356	10358.4	58.8672	EVD-SPL
7	A7	140	91.2605	10617.9	116.395	EVD-SPL
7	A7	141	91.4854	11103.6	159.004	EVD-SPL
7	A7	142	91.7104	10041.3	177.609	EVD-SPL
7	A7	143	91.9353	10514.8	166.34	EVD-SPL
7	A7	144	92.1602	10179.4	124.488	EVD-SPL
7	A7	145	92.3851	9851.27	59.3398	EVD-SPL
7	A7	146	92.61	9821.3	-12.418	EVD-SPL
7	A7	147	92.835	10906.6	-68.832	EVD-SPL
7	A7	148	93.0599	10459.3	-93.2578	EVD-SPL
7	A7	149	93.2848	9629.35	-85.5938	EVD-SPL
7	A7	150	93.5097	9991.04	-65.8359	EVD-SPL
7	A7	151	93.7346	10047.4	-65.9102	EVD-SPL
7	A7	152	93.9596	9659.45	-113.836	EVD-SPL
7	A7	153	94.1845	9121.31	-219.281	EVD-SPL
7	A7	154	94.4094	10118	-368.348	EVD-SPL
7	A7	155	94.6343	11028	-530.293	EVD-SPL
7	A7	156	94.8592	10024.6	-672.512	EVD-SPL
8	A8	1	59.9965	2.10738e+06	28356	EVD-SPL
8	A8	2	60.2214	2.10405e+06	29785.4	EVD-SPL
8	A8	3	60.4463	2.10222e+06	31412.6	EVD-SPL
8	A8	4	60.6713	2.09599e+06	33250.7	EVD-SPL
8	A8	5	60.8962	2.08824e+06	35262.2	EVD-SPL
8	A8	6	61.1211	2.08456e+06	37372.7	EVD-SPL
8	A8	7	61.346	2.07304e+06	39487.3	EVD-SPL
8	A8	8	61.5709	2.06618e+06	41506.1	EVD-SPL
8	A8	9	61.7959	2.05577e+06	43332.8	EVD-SPL
8	A8	10	62.0208	2.04514e+06	44887.2	EVD-SPL
8	A8	11	62.2457	2.0355e+06	46125.8	EVD-SPL
8	A8	12	62.4706	2.02513e+06	47070.4	EVD-SPL
8	A8	13	62.6955	2.00979e+06	47822.1	EVD-SPL
8	A8	14	62.9205	1.99972e+06	48549.4	EVD-SPL
8	A8	15	63.1454	1990403	49442.9	EVD-SPL
8	A8	16	63.3703	1.97782e+06	50650.1	EVD-SPL
8	A8	17	63.5952	1966670	52219.3	EVD-SPL
8	A8	18	63.8202	1.95611e+06	54071	EVD-SPL
8	A8	19	64.0451	1944158	55905.6	EVD-SPL
8	A8	20	64.27	1.93025e+06	57393.7	EVD-SPL
8	A8	21	64.4949	1.91813e+06	58635.9	EVD-SPL
8	A8	22	64.7198	1896701	59573	EVD-SPL
8	A8	23	64.9448	1.88456e+06	60228.1	EVD-SPL
8	A8	24	65.1697	1.87364e+06	60664.2	EVD-SPL
8	A8	25	65.3946	1.85743e+06	60938.9	EVD-SPL
8	A8	26	65.6195	1.84224e+06	61083.3	EVD-SPL
8	A8	27	65.8444	1.82633e+06	61111.5	EVD-SPL
8	A8	28	66.0694	1.81331e+06	61042.4	EVD-SPL
8	A8	29	66.2943	1.79809e+06	60910.9	EVD-SPL
8	A8	30	66.5192	1781834	60768.1	EVD-SPL
8	A8	31	66.7441	1.77086e+06	60668.9	EVD-SPL
8	A8	32	66.969	1752788	60661.3	EVD-SPL
8	A8	33	67.194	1.74321e+06	60774	EVD-SPL
8	A8	34	67.4189	1723868	61001.7	EVD-SPL
8	A8	35	67.6438	1.71378e+06	61296.1	EVD-SPL
8	A8	36	67.8687	1698858	61565.3	EVD-SPL
8	A8	37	68.0937	1.68283e+06	61701.5	EVD-SPL
8	A8	38	68.3186	1.67045e+06	61624.3	EVD-SPL
8	A8	39	68.5435	1.64864e+06	61322.8	EVD-SPL
8	A8	40	68.7684	1.63935e+06	60867	EVD-SPL
8	A8	41	68.9933	1.62219e+06	60371.5	EVD-SPL
8	A8	42	69.2183	1.61148e+06	59937.1	EVD-SPL
8	A8	43	69.4432	1.59581e+06	59601.6	EVD-SPL
8	A8	44	69.6681	1.58336e+06	59335.6	EVD-SPL
8	A8	45	69.893	1.57023e+06	59087.7	EVD-SPL
8	A8	46	70.1179	1.55225e+06	58842.3	EVD-SPL
8	A8	47	70.3429	1.53731e+06	58651.7	EVD-SPL
8	A8	48	70.5678	1.52831e+06	58608	EVD-SPL
8	A8	49	70.7927	1513737	58776.4	EVD-SPL
8	A8	50	71.0176	1.50141e+06	59133.2	EVD-SPL
8	A8	51	71.2425	1.48696e+06	59558.8	EVD-SPL
8	A8	52	71.4675	1.47044e+06	59886.6	EVD-SPL
8	A8	53	71.6924	1455698	59983	EVD-SPL
8	A8	54	71.9173	1.44009e+06	59798.1	EVD-SPL
8	A8	55	72.1422	1.4275e+06	59369.8	EVD-SPL
8	A8	56	72.3671	1.41334e+06	58786.5	EVD-SPL
8	A8	57	72.5921	1.39929e+06	58143.6	EVD-SPL
8	A8	58	72.817	1.38657e+06	57520.2	EVD-SPL
8	A8	59	73.0419	1.36988e+06	56977.7	EVD-SPL
8	A8	60	73.2668	1.36027e+06	56563.5	EVD-SPL
8	A8	61	73.4918	1.34691e+06	56306.2	EVD-SPL
8	A8	62	73.7167	1335155	56200.9	EVD-SPL
8	A8	63	73.9416	1.32166e+06	56203.3	EVD-SPL
8	A8	64	74.1665	1.30778e+06	56245.6	EVD-SPL
8	A8	65	74.3914	1.29425e+06	56261.2	EVD-SPL
8	A8	66	74.6164	1.28326e+06	56208.5	EVD-SPL
8	A8	67	74.8413	1.26858e+06	56077.1	EVD-SPL
8	A8	68	75.0662	1.25644e+06	55880.3	EVD-SPL
8	A8	69	75.2911	1243152	55640.9	EVD-SPL
8	A8	70	75.516	1.23189e+06	55380.5	EVD-SPL
8	A8	71	75.741	1.21773e+06	55077.5	EVD-SPL
8	A8	72	75.9659	1.20544e+06	54826.3	EVD-SPL
8	A8	73	76.1908	1.19301e+06	54669.7	EVD-SPL
8	A8	74	76.4157	1182064	54636.4	EVD-SPL
8	A8	75	76.6406	1.17007e+06	54724.1	EVD-SPL
8	A8	76	76.8656	1.15481e+06	54891.2	EVD-SPL
8	A8	77	77.0905	1145270	55073.5	EVD-SPL
8	A8	78	77.3154	1.12856e+06	55216.7	EVD-SPL
8	A8	79	77.5403	1.11595e+06	55304.3	EVD-SPL
8	A8	80	77.7653	1.10544e+06	55367.1	EVD-SPL
8	A8	81	77.9902	1.09306e+06	55456.8	EVD-SPL
8	A8	82	78.2151	1.07784e+06	55638.6	EVD-SPL
8	A8	83	78.44	1.06661e+06	55988.7	EVD-SPL
8	A8	84	78.6649	1.05461e+06	56587.8	EVD-SPL
8	A8	85	78.8899	1.04182e+06	57543.9	EVD-SPL
8	A8	86	79.1148	1.02819e+06	59015.4	EVD-SPL
8	A8	87	79.3397	1.01531e+06	61242.9	EVD-SPL
8	A8	88	79.5646	1.0015e+06	64591.4	EVD-SPL
8	A8	89	79.7895	986507	69596	EVD-SPL
8	A8	90	80.0145	972684	77000.1	EVD-SPL
8	A8	91	80.2394	952852	87762.7	EVD-SPL
8	A8	92	80.4643	934276	102999	EVD-SPL
8	A8	93	80.6892	910697	123811	EVD-SPL
8	A8	94	80.9141	879429	150959	EVD-SPL
8	A8	95	81.1391	840172	184383	EVD-SPL
8	A8	96	81.364	786085	222632	EVD-SPL
8	A8	97	81.5889	717104	262439	EVD-SPL
8	A8	98	81.8138	625054	298726	EVD-SPL
8	A8	99	82.0387	501959	325337	EVD-SPL
8	A8	100	82.2637	357313	336493	EVD-SPL
8	A8	101	82.4886	218928	328588	EVD-SPL
8	A8	102	82.7135	106800	301603	EVD-SPL
8	A8	103	82.9384	49659	259418	EVD-SPL
8	A8	104	83.1634	27527.6	208772	EVD-SPL
8	A8	105	83.3883	21758.8	157274	EVD-SPL
8	A8	106	83.6132	21357.3	111313	EVD-SPL
8	A8	107	83.8381	20058.8	74700.5	EVD-SPL
8	A8	108	84.063	20629.5	46861.7	EVD-SPL
8	A8	109	84.288	19366	25941	EVD-SPL
8	A8	110	84.5129	18181.5	13571.4	EVD-SPL
8	A8	111	84.7378	18360.4	6887.18	EVD-SPL
8	A8	112	84.9627	17627.2	3567.95	EVD-SPL
8	A8	113	85.1876	17574.8	2044.69	EVD-SPL
8	A8	114	85.4126	17473.9	1395.31	EVD-SPL
8	A8	115	85.6375	17667.4	1131.83	EVD-SPL
8	A8	116	85.8624	15259.9	1012.03	EVD-SPL
8	A8	117	86.0873	16034.9	922.379	EVD-SPL
8	A8	118	86.3122	15490.6	820.895	EVD-SPL
8	A8	119	86.5372	15191.7	709.152	EVD-SPL
8	A8	120	86.7621	15255.5	610.496	EVD-SPL
8	A8	121	86.987	14658.3	548.062	EVD-SPL
8	A8	122	87.2119	15236.8	527.898	EVD-SPL
8	A8	123	87.4369	14840.7	533.855	EVD-SPL
8	A8	124	87.6618	12746.9	535.387	EVD-SPL
8	A8	125	87.8867	14414.2	502.625	EVD-SPL
8	A8	126	88.1116	12644.8	419.734	EVD-SPL
8	A8	127	88.3365	13601.8	290.223	EVD-SPL
8	A8	128	88.5615	12522.8	133.316	EVD-SPL
8	A8	129	88.7864	12337.8	-25.6797	EVD-SPL
8	A8	130	89.0113	13492.7	-166.859	EVD-SPL
8	A8	131	89.2362	13510.6	-284.164	EVD-SPL
8	A8	132	89.4611	12068.4	-385.203	EVD-SPL
8	A8	133	89.6861	11730	-479.902	EVD-SPL
8	A8	134	89.911	12427.9	-564.91	EVD-SPL
8	A8	135	90.1359	13698.2	-617.469	EVD-SPL
8	A8	136	90.3608	13492.7	-607.395	EVD-SPL
8	A8	137	90.5857	12092.9	-519.867	EVD-SPL
8	A8	138	90.8107	12519.3	-371.262	EVD-SPL
8	A8	139	91.0356	12757.6	-206.086	EVD-SPL
8	A8	140	91.2605	12145.4	-78.1758	EVD-SPL
8	A8	141	91.4854	11367.6	-28.6172	EVD-SPL
8	A8	142	91.7104	10990.1	-71.1836	EVD-SPL
8	A8	143	91.9353	12024.2	-189.523	EVD-SPL
8	A8	144	92.1602	12131.9	-345.273	EVD-SPL
8	A8	145	92.3851	11158.5	-493.191	EVD-SPL
8	A8	146	92.61	11694.6	-596.699	EVD-SPL
8	A8	147	92.835	12127.3	-638.023	EVD-SPL
8	A8	148	93.0599	12074.5	-620.422	EVD-SPL
8	A8	149	93.2848	11593.7	-563.137	EVD-SPL
8	A8	150	93.5097	10938.2	-491.102	EVD-SPL
8	A8	151	93.7346	11517.8	-423.324	EVD-SPL
8	A8	152	93.9596	11557.2	-366.016	EVD-SPL
8	A8	153	94.1845	11621.4	-315.16	EVD-SPL
8	A8	154	94.4094	11127.6	-266.082	EVD-SPL
8	A8	155	94.6343	10626.8	-221.312	EVD-SPL
8	A8	156	94.8592	10580.6	-189.617	EVD-SPL
9	A9	1	59.996	2.30215e+06	29056.3	EVD-SPL
9	A9	2	60.221	2.30582e+06	31073	EVD-SPL
9	A9	3	60.446	2.30505e+06	33436	EVD-SPL
9	A9	4	60.671	2.29708e+06	36072.2	EVD-SPL
9	A9	5	60.896	2.29153e+06	38812.3	EVD-SPL
9	A9	6	61.121	2.2798e+06	41459.1	EVD-SPL
9	A9	7	61.346	2275086	43860.3	EVD-SPL
9	A9	8	61.571	2.26191e+06	45947	EVD-SPL
9	A9	9	61.796	2.25075e+06	47726.8	EVD-SPL
9	A9	10	62.021	2.23901e+06	49252.3	EVD-SPL
9	A9	11	62.246	2229391	50590.1	EVD-SPL
9	A9	12	62.471	2217370	51817.9	EVD-SPL
9	A9	13	62.696	2205594	53030.2	EVD-SPL
9	A9	14	62.9209	2.18856e+06	54335.5	EVD-SPL
9	A9	15	63.1459	2.17867e+06	55820.8	EVD-SPL
9	A9	16	63.3709	2.17004e+06	57511.2	EVD-SPL
9	A9	17	63.5959	2.15196e+06	59342.3	EVD-SPL
9	A9	18	63.8209	2.14196e+06	61176.2	EVD-SPL
9	A9	19	64.0459	2.12562e+06	62551.7	EVD-SPL
9	A9	20	64.2709	2.10966e+06	63702.4	EVD-SPL
9	A9	21	64.4959	2.09511e+06	64585.7	EVD-SPL
9	A9	22	64.7209	2.07705e+06	65218.6	EVD-SPL
9	A9	23	64.9459	2.06159e+06	65663	EVD-SPL
9	A9	24	65.1709	2.04897e+06	65997	EVD-SPL
9	A9	25	65.3959	2.02854e+06	66289.6	EVD-SPL
9	A9	26	65.6209	2.01583e+06	66586	EVD-SPL
9	A9	27	65.8459	1998638	66907.7	EVD-SPL
9	A9	28	66.0709	1.98566e+06	67258.6	EVD-SPL
9	A9	29	66.2959	1965152	67634.3	EVD-SPL
9	A9	30	66.5209	1.94865e+06	68015.3	EVD-SPL
9	A9	31	66.7459	1.936e+06	68351.4	EVD-SPL
9	A9	32	66.9709	1.92052e+06	68554.5	EVD-SPL
9	A9	33	67.1959	1.89921e+06	68524.4	EVD-SPL
9	A9	34	67.4209	1.8869e+06	68205.2	EVD-SPL
9	A9	35	67.6459	1.8664e+06	67644.1	EVD-SPL
9	A9	36	67.8709	1.849e+06	67004.2	EVD-SPL
9	A9	37	68.0959	1.83521e+06	66509.4	EVD-SPL
9	A9	38	68.3209	1.82112e+06	66339.7	EVD-SPL
9	A9	39	68.5459	1.80915e+06	66543.1	EVD-SPL
9	A9	40	68.7709	1.79301e+06	67014.6	EVD-SPL
9	A9	41	68.9958	1774489	67553.9	EVD-SPL
9	A9	42	69.2208	1756510	67959.9	EVD-SPL
9	A9	43	69.4458	1.7404e+06	68104.8	EVD-SPL
9	A9	44	69.6708	1.72684e+06	67952.8	EVD-SPL
9	A9	45	69.8958	1706866	67536.8	EVD-SPL
9	A9	46	70.1208	1.69353e+06	66924	EVD-SPL
9	A9	47	70.3458	1.67551e+06	66196.9	EVD-SPL
9	A9	48	70.5708	1.65806e+06	65445.3	EVD-SPL
9	A9	49	70.7958	1.64895e+06	64761.4	EVD-SPL
9	A9	50	71.0208	1.62836e+06	64233.3	EVD-SPL
9	A9	51	71.2458	1.61579e+06	63928.3	EVD-SPL
9	A9	52	71.4708	1.59899e+06	63873	EVD-SPL
9	A9	53	71.6958	1.58859e+06	64032	EVD-SPL
9	A9	54	71.9208	1.57155e+06	64301.4	EVD-SPL
9	A9	55	72.1458	1.55651e+06	64534.7	EVD-SPL
9	A9	56	72.3708	1.53748e+06	64599.2	EVD-SPL
9	A9	57	72.5958	1.52213e+06	64436.2	EVD-SPL
9	A9	58	72.8208	1.50688e+06	64086.4	EVD-SPL
9	A9	59	73.0458	1.4926e+06	63659.6	EVD-SPL
9	A9	60	73.2708	1.47925e+06	63272.3	EVD-SPL
9	A9	61	73.4958	1.46543e+06	62988.9	EVD-SPL
9	A9	62	73.7208	1.44931e+06	62805.3	EVD-SPL
9	A9	63	73.9458	1.43352e+06	62675.2	EVD-SPL
9	A9	64	74.1708	1.42062e+06	62549.5	EVD-SPL
9	A9	65	74.3958	1.40628e+06	62403.3	EVD-SPL
9	A9	66	74.6208	1.39159e+06	62235.2	EVD-SPL
9	A9	67	74.8457	1.37749e+06	62048.6	EVD-SPL
9	A9	68	75.0707	1.36394e+06	61840.2	EVD-SPL
9	A9	69	75.2957	1.34827e+06	61600.2	EVD-SPL
9	A9	70	75.5207	1.33526e+06	61325.1	EVD-SPL
9	A9	71	75.7457	1.31976e+06	60999.5	EVD-SPL
9	A9	72	75.9707	1.30657e+06	60652.6	EVD-SPL
9	A9	73	76.1957	1.2937e+06	60365.8	EVD-SPL
9	A9	74	76.4207	1.28055e+06	60165.5	EVD-SPL
9	A9	75	76.6457	1265972	60051	EVD-SPL
9	A9	76	76.8707	1.25061e+06	60001.6	EVD-SPL
9	A9	77	77.0957	1.2375e+06	59995.9	EVD-SPL
9	A9	78	77.3207	1.22478e+06	60028.7	EVD-SPL
9	A9	79	77.5457	1.21036e+06	60114.1	EVD-SPL
9	A9	80	77.7707	1.19526e+06	60285.5	EVD-SPL
9	A9	81	77.9957	1.18073e+06	60591.3	EVD-SPL
9	A9	82	78.2207	1.16967e+06	61090.8	EVD-SPL
9	A9	83	78.4457	1.15516e+06	61720.5	EVD-SPL
9	A9	84	78.6707	1.14094e+06	62602	EVD-SPL
9	A9	85	78.8957	1.1253e+06	63827.2	EVD-SPL
9	A9	86	79.1207	1.11059e+06	65536.9	EVD-SPL
9	A9	87	79.3457	1.09601e+06	67983.1	EVD-SPL
9	A9	88	79.5707	1.0822e+06	71574.3	EVD-SPL
9	A9	89	79.7957	1.0631e+06	76911.2	EVD-SPL
9	A9	90	80.0207	1.04751e+06	84808	EVD-SPL
9	A9	91	80.2457	1.0271e+06	96290.8	EVD-SPL
9	A9	92	80.4706	1.00458e+06	112537	EVD-SPL
9	A9	93	80.6956	977807	134707	EVD-SPL
9	A9	94	80.9206	941840	163620	EVD-SPL
9	A9	95	81.1456	896543	199238	EVD-SPL
9	A9	96	81.3706	835969	240062	EVD-SPL
9	A9	97	81.5956	758976	282638	EVD-SPL
9	A9	98	81.8206	654587	321536	EVD-SPL
9	A9	99	82.0456	515830	350113	EVD-SPL
9	A9	100	82.2706	355944	362096	EVD-SPL
9	A9	101	82.4956	208912	353549	EVD-SPL
9	A9	102	82.7206	98843.5	324432	EVD-SPL
9	A9	103	82.9456	43942.3	278944	EVD-SPL
9	A9	104	83.1706	27809.1	224390	EVD-SPL
9	A9	105	83.3956	23503.6	168995	EVD-SPL
9	A9	106	83.6206	21950.9	119636	EVD-SPL
9	A9	107	83.8456	21331.2	80382.9	EVD-SPL
9	A9	108	84.0706	21100.1	50246.2	EVD-SPL
9	A9	109	84.2956	19835	27853.3	EVD-SPL
9	A9	110	84.5206	19091.8	14609.7	EVD-SPL
9	A9	111	84.7456	19516.3	7446.27	EVD-SPL
9	A9	112	84.9706	18859.1	3888.89	EVD-SPL
9	A9	113	85.1956	18164.3	2263.86	EVD-SPL
9	A9	114	85.4206	18761.5	1581.67	EVD-SPL
9	A9	115	85.6456	17923.7	1312.64	EVD-SPL
9	A9	116	85.8706	17029	1190.11	EVD-SPL
9	A9	117	86.0956	16422.7	1086.37	EVD-SPL
9	A9	118	86.3205	15818.9	949.957	EVD-SPL
9	A9	119	86.5455	17323.6	774.75	EVD-SPL
9	A9	120	86.7705	15687.3	579.355	EVD-SPL
9	A9	121	86.9955	15597.6	390.262	EVD-SPL
9	A9	122	87.2205	15951.4	230.992	EVD-SPL
9	A9	123	87.4455	16108.6	117.867	EVD-SPL
9	A9	124	87.6705	15005.9	58.8242	EVD-SPL
9	A9	125	87.8955	16233.9	51.4062	EVD-SPL
9	A9	126	88.1205	15575.3	80.8281	EVD-SPL
9	A9	127	88.3455	14501	122.602	EVD-SPL
9	A9	128	88.5705	14785.8	151.637	EVD-SPL
9	A9	129	88.7955	14593.3	153.16	EVD-SPL
9	A9	130	89.0205	15481.2	127.172	EVD-SPL
9	A9	131	89.2455	14131.7	83.3633	EVD-SPL
9	A9	132	89.4705	14379.2	31.5195	EVD-SPL
9	A9	133	89.6955	13975.5	-23.8867	EVD-SPL
9	A9	134	89.9205	15015.9	-81.1758	EVD-SPL
9	A9	135	90.1455	13355.1	-135.441	EVD-SPL
9	A9	136	90.3705	14199.2	-175.93	EVD-SPL
9	A9	137	90.5955	14896.8	-190.027	EVD-SPL
9	A9	138	90.8205	13640.6	-171.086	EVD-SPL
9	A9	139	91.0455	13893.2	-124.27	EVD-SPL
9	A9	140	91.2705	13537.7	-66.3555	EVD-SPL
9	A9	141	91.4955	13939.5	-19.6797	EVD-SPL
9	A9	142	91.7205	13247.7	-3.82422	EVD-SPL
9	A9	143	91.9454	13129.2	-28.1875	EVD-SPL
9	A9	144	92.1704	12915.2	-87.0781	EVD-SPL
9	A9	145	92.3954	13216	-158.703	EVD-SPL
9	A9	146	92.6204	13845.6	-210.75	EVD-SPL
9	A9	147	92.8454	13001.5	-213.566	EVD-SPL
9	A9	148	93.0704	13961.8	-155.762	EVD-SPL
9	A9	149	93.2954	12303.7	-52.2461	EVD-SPL
9	A9	150	93.5204	12097.1	62.3008	EVD-SPL
9	A9	151	93.7454	12421.1	151.074	EVD-SPL
9	A9	152	93.9704	13156.1	191.949	EVD-SPL
9	A9	153	94.1954	11508.7	183.266	EVD-SPL
9	A9	154	94.4204	11213.9	138.312	EVD-SPL
9	A9	155	94.6454	12706.7	76.0742	EVD-SPL
9	A9	156	94.8704	12201.6	14.6641	EVD-SPL
10	A10	1	59.996	2201633	29818.2	EVD-UNSPL
10	A10	2	60.221	2.20442e+06	31717.7	EVD-UNSPL
10	A10	3	60.446	2201242	33878.9	EVD-UNSPL
10	A10	4	60.671	2.1934e+06	36196	EVD-UNSPL
10	A10	5	60.896	2192648	38509.2	EVD-UNSPL
10	A10	6	61.121	2.17608e+06	40679	EVD-UNSPL
10	A10	7	61.346	2.16928e+06	42636.9	EVD-UNSPL
10	A10	8	61.571	2.16072e+06	44388.6	EVD-UNSPL
10	A10	9	61.796	2.14925e+06	45979.2	EVD-UNSPL
10	A10	10	62.021	2139662	47462.9	EVD-UNSPL
10	A10	11	62.246	2.12967e+06	48889.1	EVD-UNSPL
10	A10	12	62.471	2.1161e+06	50299.1	EVD-UNSPL
10	A10	13	62.696	2.10376e+06	51722.5	EVD-UNSPL
10	A10	14	62.9209	2.09419e+06	53166.8	EVD-UNSPL
10	A10	15	63.1459	2.08297e+06	54616.7	EVD-UNSPL
10	A10	16	63.3709	2.06718e+06	56040.1	EVD-UNSPL
10	A10	17	63.5959	2.05738e+06	57401	EVD-UNSPL
10	A10	18	63.8209	2.03887e+06	58583.2	EVD-UNSPL
10	A10	19	64.0459	2.0297e+06	59601.8	EVD-UNSPL
10	A10	20	64.2709	2.01659e+06	60491.3	EVD-UNSPL
10	A10	21	64.4959	1997265	61263.8	EVD-UNSPL
10	A10	22	64.7209	1983095	61960.1	EVD-UNSPL
10	A10	23	64.9459	1.97081e+06	62624.3	EVD-UNSPL
10	A10	24	65.1709	1.95473e+06	63269.9	EVD-UNSPL
10	A10	25	65.3959	1.94257e+06	63859.3	EVD-UNSPL
10	A10	26	65.6209	1.92512e+06	64319.1	EVD-UNSPL
10	A10	27	65.8459	1.90971e+06	64584.6	EVD-UNSPL
10	A10	28	66.0709	1.89367e+06	64643.3	EVD-UNSPL
10	A10	29	66.2959	1.87793e+06	64550.3	EVD-UNSPL
10	A10	30	66.5209	1862644	64405.8	EVD-UNSPL
10	A10	31	66.7459	1.84845e+06	64306.7	EVD-UNSPL
10	A10	32	66.9709	1833228	64302.5	EVD-UNSPL
10	A10	33	67.1959	1.81957e+06	64380.8	EVD-UNSPL
10	A10	34	67.4209	1.80544e+06	64486.8	EVD-UNSPL
10	A10	35	67.6459	1.78802e+06	64571.9	EVD-UNSPL
10	A10	36	67.8709	1771394	64629.4	EVD-UNSPL
10	A10	37	68.0959	1.75824e+06	64698.2	EVD-UNSPL
10	A10	38	68.3209	1.74521e+06	64828.4	EVD-UNSPL
10	A10	39	68.5459	1.72641e+06	65037.9	EVD-UNSPL
10	A10	40	68.7709	1.715e+06	65280.8	EVD-UNSPL
10	A10	41	68.9958	1.69887e+06	65457	EVD-UNSPL
10	A10	42	69.2208	1.68044e+06	65452.3	EVD-UNSPL
10	A10	43	69.4458	1668018	65190.9	EVD-UNSPL
10	A10	44	69.6708	1.65e+06	64677	EVD-UNSPL
10	A10	45	69.8958	1.63412e+06	64001.1	EVD-UNSPL
10	A10	46	70.1208	1.62093e+06	63311.6	EVD-UNSPL
10	A10	47	70.3458	1607447	62758.5	EVD-UNSPL
10	A10	48	70.5708	1.59037e+06	62433	EVD-UNSPL
10	A10	49	70.7958	1.58114e+06	62338.8	EVD-UNSPL
10	A10	50	71.0208	1.56345e+06	62396.1	EVD-UNSPL
10	A10	51	71.2458	1.54779e+06	62486.4	EVD-UNSPL
10	A10	52	71.4708	1533192	62504.3	EVD-UNSPL
10	A10	53	71.6958	1.51941e+06	62395.4	EVD-UNSPL
10	A10	54	71.9208	1.50372e+06	62163.7	EVD-UNSPL
10	A10	55	72.1458	1.48867e+06	61854.8	EVD-UNSPL
10	A10	56	72.3708	1.47575e+06	61525.4	EVD-UNSPL
10	A10	57	72.5958	1.46013e+06	61217.6	EVD-UNSPL
10	A10	58	72.8208	1.44727e+06	60945.6	EVD-UNSPL
10	A10	59	73.0458	1.43114e+06	60701.1	EVD-UNSPL
10	A10	60	73.2708	1.41873e+06	60464.2	EVD-UNSPL
10	A10	61	73.4958	1.40356e+06	60221.6	EVD-UNSPL
10	A10	62	73.7208	1.39007e+06	59972.2	EVD-UNSPL
10	A10	63	73.9458	1.377e+06	59723	EVD-UNSPL
10	A10	64	74.1708	1.36376e+06	59479	EVD-UNSPL
10	A10	65	74.3958	1349560	59233.7	EVD-UNSPL
10	A10	66	74.6208	1.3364e+06	58975.6	EVD-UNSPL
10	A10	67	74.8457	1.32257e+06	58697.3	EVD-UNSPL
10	A10	68	75.0707	1.30903e+06	58408.4	EVD-UNSPL
10	A10	69	75.2957	1.29671e+06	58135.8	EVD-UNSPL
10	A10	70	75.5207	1.28338e+06	57914.2	EVD-UNSPL
10	A10	71	75.7457	1.26986e+06	57758.6	EVD-UNSPL
10	A10	72	75.9707	1.25817e+06	57694.4	EVD-UNSPL
10	A10	73	76.1957	1.24377e+06	57713.2	EVD-UNSPL
10	A10	74	76.4207	1.22991e+06	57784.8	EVD-UNSPL
10	A10	75	76.6457	1218915	57867.4	EVD-UNSPL
10	A10	76	76.8707	1.20409e+06	57911.1	EVD-UNSPL
10	A10	77	77.0957	1.19078e+06	57889.9	EVD-UNSPL
10	A10	78	77.3207	1.17693e+06	57786.1	EVD-UNSPL
10	A10	79	77.5457	1162495	57634.2	EVD-UNSPL
10	A10	80	77.7707	1.15023e+06	57520.1	EVD-UNSPL
10	A10	81	77.9957	1.13908e+06	57553.8	EVD-UNSPL
10	A10	82	78.2207	1.12582e+06	57833.8	EVD-UNSPL
10	A10	83	78.4457	1.11202e+06	58366.3	EVD-UNSPL
10	A10	84	78.6707	1.09895e+06	59203.5	EVD-UNSPL
10	A10	85	78.8957	1.08512e+06	60393.4	EVD-UNSPL
10	A10	86	79.1207	1.07185e+06	62054.4	EVD-UNSPL
10	A10	87	79.3457	1.05795e+06	64437.8	EVD-UNSPL
10	A10	88	79.5707	1.04123e+06	67976.7	EVD-UNSPL
10	A10	89	79.7957	1.02825e+06	73312.2	EVD-UNSPL
10	A10	90	80.0207	1.01378e+06	81297.8	EVD-UNSPL
10	A10	91	80.2457	995034	92978.1	EVD-UNSPL
10	A10	92	80.4706	972156	109531	EVD-UNSPL
10	A10	93	80.6956	947165	132131	EVD-UNSPL
10	A10	94	80.9206	914668	161664	EVD-UNSPL
10	A10	95	81.1456	873614	198257	EVD-UNSPL
10	A10	96	81.3706	819293	240650	EVD-UNSPL
10	A10	97	81.5956	746843	285652	EVD-UNSPL
10	A10	98	81.8206	651592	327991	EVD-UNSPL
10	A10	99	82.0456	527599	360940	EVD-UNSPL
10	A10	100	82.2706	378346	377782	EVD-UNSPL
10	A10	101	82.4956	236314	373785	EVD-UNSPL
10	A10	102	82.7206	120049	347933	EVD-UNSPL
10	A10	103	82.9456	55001.3	303601	EVD-UNSPL
10	A10	104	83.1706	29499	247734	EVD-UNSPL
10	A10	105	83.3956	22076.4	188828	EVD-UNSPL
10	A10	106	83.6206	21373.5	134553	EVD-UNSPL
10	A10	107	83.8456	20446.9	89991.1	EVD-UNSPL
10	A10	108	84.0706	20133.7	56953.2	EVD-UNSPL
10	A10	109	84.2956	17693.1	32376.2	EVD-UNSPL
10	A10	110	84.5206	18979.6	17388.5	EVD-UNSPL
10	A10	111	84.7456	18025.6	9028.76	EVD-UNSPL
10	A10	112	84.9706	17252.9	4732.39	EVD-UNSPL
10	A10	113	85.1956	17331.4	2667.12	EVD-UNSPL
10	A10	114	85.4206	16168.6	1710.36	EVD-UNSPL
10	A10	115	85.6456	16020.6	1264.87	EVD-UNSPL
10	A10	116	85.8706	16427.8	1054.91	EVD-UNSPL
10	A10	117	86.0956	16203.3	967.008	EVD-UNSPL
10	A10	118	86.3205	15569.5	949	EVD-UNSPL
10	A10	119	86.5455	14830.1	959.773	EVD-UNSPL
10	A10	120	86.7705	14972.3	956.254	EVD-UNSPL
10	A10	121	86.9955	13746.1	901.699	EVD-UNSPL
10	A10	122	87.2205	13749.5	779.242	EVD-UNSPL
10	A10	123	87.4455	13885.6	598.91	EVD-UNSPL
10	A10	124	87.6705	13085.2	393.246	EVD-UNSPL
10	A10	125	87.8955	13759.6	203.359	EVD-UNSPL
10	A10	126	88.1205	13763.6	61.6289	EVD-UNSPL
10	A10	127	88.3455	13413.7	-20.9609	EVD-UNSPL
10	A10	128	88.5705	13084.5	-56.8672	EVD-UNSPL
10	A10	129	88.7955	12843.6	-71.9453	EVD-UNSPL
10	A10	130	89.0205	13148.2	-89.1367	EVD-UNSPL
10	A10	131	89.2455	12564.4	-115.438	EVD-UNSPL
10	A10	132	89.4705	12693	-140.445	EVD-UNSPL
10	A10	133	89.6955	13818.5	-147.246	EVD-UNSPL
10	A10	134	89.9205	12278.6	-127.879	EVD-UNSPL
10	A10	135	90.1455	12777	-91.7617	EVD-UNSPL
10	A10	136	90.3705	11472.2	-60.668	EVD-UNSPL
10	A10	137	90.5955	12748	-53.9883	EVD-UNSPL
10	A10	138	90.8205	11594.6	-76.0352	EVD-UNSPL
10	A10	139	91.0455	12982.9	-114.816	EVD-UNSPL
10	A10	140	91.2705	11441.9	-151.363	EVD-UNSPL
10	A10	141	91.4955	12269.3	-170.367	EVD-UNSPL
10	A10	142	91.7205	11105.4	-164.207	EVD-UNSPL
10	A10	143	91.9454	12649.2	-131.027	EVD-UNSPL
10	A10	144	92.1704	11468.1	-73.3867	EVD-UNSPL
10	A10	145	92.3954	11471.2	-1.24609	EVD-UNSPL
10	A10	146	92.6204	11506.6	64.4336	EVD-UNSPL
10	A10	147	92.8454	10439.1	94.6914	EVD-UNSPL
10	A10	148	93.0704	10705.9	64.3828	EVD-UNSPL
10	A10	149	93.2954	10478.9	-33.4961	EVD-UNSPL
10	A10	150	93.5204	11181.7	-181.188	EVD-UNSPL
10	A10	151	93.7454	11105.7	-342.883	EVD-UNSPL
10	A10	152	93.9704	10755.3	-481.039	EVD-UNSPL
10	A10	153	94.1954	10760.6	-572.348	EVD-UNSPL
10	A10	154	94.4204	12102.6	-614.777	EVD-UNSPL
10	A10	155	94.6454	11008.2	-624.023	EVD-UNSPL
10	A10	156	94.8704	9980.72	-623.426	EVD-UNSPL
11	A11	1	59.996	2.09655e+06	35040.6	EVD-UNSPL
11	A11	2	60.221	2097410	36341.2	EVD-UNSPL
11	A11	3	60.446	2.08927e+06	37895.6	EVD-UNSPL
11	A11	4	60.671	2.08718e+06	39610.5	EVD-UNSPL
11	A11	5	60.896	2.07811e+06	41331.3	EVD-UNSPL
11	A11	6	61.121	2.06764e+06	42904.2	EVD-UNSPL
11	A11	7	61.346	2060692	44237.6	EVD-UNSPL
11	A11	8	61.571	2.0464e+06	45318.3	EVD-UNSPL
11	A11	9	61.796	2.03784e+06	46192.1	EVD-UNSPL
11	A11	10	62.021	2025771	46933.2	EVD-UNSPL
11	A11	11	62.246	2.0189e+06	47622	EVD-UNSPL
11	A11	12	62.471	2.00243e+06	48336.4	EVD-UNSPL
11	A11	13	62.696	1995409	49140.7	EVD-UNSPL
11	A11	14	62.9209	1.97802e+06	50063.8	EVD-UNSPL
11	A11	15	63.1459	1.9719e+06	51087.2	EVD-UNSPL
11	A11	16	63.3709	1964979	52162.9	EVD-UNSPL
11	A11	17	63.5959	1.94339e+06	53252.3	EVD-UNSPL
11	A11	18	63.8209	1.93272e+06	54225.3	EVD-UNSPL
11	A11	19	64.0459	1.92169e+06	55150.3	EVD-UNSPL
11	A11	20	64.2709	1.90982e+06	56084.3	EVD-UNSPL
11	A11	21	64.4959	1.89435e+06	56960.9	EVD-UNSPL
11	A11	22	64.7209	1.88292e+06	57669.7	EVD-UNSPL
11	A11	23	64.9459	1.86715e+06	58109.8	EVD-UNSPL
11	A11	24	65.1709	1.85428e+06	58256.3	EVD-UNSPL
11	A11	25	65.3959	1.8358e+06	58191.7	EVD-UNSPL
11	A11	26	65.6209	1.82179e+06	58074.5	EVD-UNSPL
11	A11	27	65.8459	1.81099e+06	58062.5	EVD-UNSPL
11	A11	28	66.0709	1.79962e+06	58234.1	EVD-UNSPL
11	A11	29	66.2959	1.78464e+06	58556.9	EVD-UNSPL
11	A11	30	66.5209	1770040	58923	EVD-UNSPL
11	A11	31	66.7459	1754664	59217.8	EVD-UNSPL
11	A11	32	66.9709	1742027	59379.1	EVD-UNSPL
11	A11	33	67.1959	1.7259e+06	59413.7	EVD-UNSPL
11	A11	34	67.4209	1.71141e+06	59371.6	EVD-UNSPL
11	A11	35	67.6459	1.70007e+06	59302.7	EVD-UNSPL
11	A11	36	67.8709	1.6866e+06	59231	EVD-UNSPL
11	A11	37	68.0959	1.6699e+06	59155.1	EVD-UNSPL
11	A11	38	68.3209	1.65766e+06	59069	EVD-UNSPL
11	A11	39	68.5459	1.64091e+06	58980.9	EVD-UNSPL
11	A11	40	68.7709	1.62976e+06	58910.2	EVD-UNSPL
11	A11	41	68.9958	1.61591e+06	58870	EVD-UNSPL
11	A11	42	69.2208	1.60106e+06	58848.4	EVD-UNSPL
11	A11	43	69.4458	1.58674e+06	58805.7	EVD-UNSPL
11	A11	44	69.6708	1.57551e+06	58694.3	EVD-UNSPL
11	A11	45	69.8958	1.55754e+06	58489.3	EVD-UNSPL
11	A11	46	70.1208	1.54727e+06	58213.1	EVD-UNSPL
11	A11	47	70.3458	1.52787e+06	57932.5	EVD-UNSPL
11	A11	48	70.5708	1.51819e+06	57726.2	EVD-UNSPL
11	A11	49	70.7958	1.50708e+06	57634	EVD-UNSPL
11	A11	50	71.0208	1.49268e+06	57633.7	EVD-UNSPL
11	A11	51	71.2458	1.476e+06	57651.5	EVD-UNSPL
11	A11	52	71.4708	1.46285e+06	57609.5	EVD-UNSPL
11	A11	53	71.6958	1.44902e+06	57468.2	EVD-UNSPL
11	A11	54	71.9208	1436047	57235.7	EVD-UNSPL
11	A11	55	72.1458	1.42241e+06	56944	EVD-UNSPL
11	A11	56	72.3708	1.41017e+06	56619.1	EVD-UNSPL
11	A11	57	72.5958	1.39435e+06	56268.3	EVD-UNSPL
11	A11	58	72.8208	1.38195e+06	55892.8	EVD-UNSPL
11	A11	59	73.0458	1.36885e+06	55505.7	EVD-UNSPL
11	A11	60	73.2708	1.35557e+06	55140.5	EVD-UNSPL
11	A11	61	73.4958	1.34355e+06	54839.9	EVD-UNSPL
11	A11	62	73.7208	1.33252e+06	54634.1	EVD-UNSPL
11	A11	63	73.9458	1.31873e+06	54524	EVD-UNSPL
11	A11	64	74.1708	1.30625e+06	54479.2	EVD-UNSPL
11	A11	65	74.3958	1.29397e+06	54452.5	EVD-UNSPL
11	A11	66	74.6208	1.28171e+06	54401.1	EVD-UNSPL
11	A11	67	74.8457	1.26853e+06	54302.4	EVD-UNSPL
11	A11	68	75.0707	1.25488e+06	54159.2	EVD-UNSPL
11	A11	69	75.2957	1.24522e+06	53987.3	EVD-UNSPL
11	A11	70	75.5207	1.23168e+06	53798.4	EVD-UNSPL
11	A11	71	75.7457	1.21984e+06	53580	EVD-UNSPL
11	A11	72	75.9707	1207726	53294.5	EVD-UNSPL
11	A11	73	76.1957	1.19277e+06	52981.3	EVD-UNSPL
11	A11	74	76.4207	1.18238e+06	52679	EVD-UNSPL
11	A11	75	76.6457	1.17204e+06	52448	EVD-UNSPL
11	A11	76	76.8707	1.16027e+06	52338.4	EVD-UNSPL
11	A11	77	77.0957	1.14732e+06	52359.6	EVD-UNSPL
11	A11	78	77.3207	1.13494e+06	52479.9	EVD-UNSPL
11	A11	79	77.5457	1.12146e+06	52655.9	EVD-UNSPL
11	A11	80	77.7707	1.11056e+06	52865.9	EVD-UNSPL
11	A11	81	77.9957	1.09823e+06	53123.5	EVD-UNSPL
11	A11	82	78.2207	1.08688e+06	53465.7	EVD-UNSPL
11	A11	83	78.4457	1.07416e+06	53882.9	EVD-UNSPL
11	A11	84	78.6707	1.06176e+06	54412.2	EVD-UNSPL
11	A11	85	78.8957	1.04865e+06	55149.9	EVD-UNSPL
11	A11	86	79.1207	1.03656e+06	56222.6	EVD-UNSPL
11	A11	87	79.3457	1.02445e+06	57857.6	EVD-UNSPL
11	A11	88	79.5707	1.01103e+06	60416.6	EVD-UNSPL
11	A11	89	79.7957	997270	64425.2	EVD-UNSPL
11	A11	90	80.0207	983861	70602.5	EVD-UNSPL
11	A11	91	80.2457	968458	79876.1	EVD-UNSPL
11	A11	92	80.4706	947729	93357.8	EVD-UNSPL
11	A11	93	80.6956	928122	112226	EVD-UNSPL
11	A11	94	80.9206	898574	137452	EVD-UNSPL
11	A11	95	81.1456	863349	169346	EVD-UNSPL
11	A11	96	81.3706	814319	206977	EVD-UNSPL
11	A11	97	81.5956	747660	247662	EVD-UNSPL
11	A11	98	81.8206	657948	286824	EVD-UNSPL
11	A11	99	82.0456	536685	318517	EVD-UNSPL
11	A11	100	82.2706	394406	336678	EVD-UNSPL
11	A11	101	82.4956	258695	336832	EVD-UNSPL
11	A11	102	82.7206	141046	317613	EVD-UNSPL
11	A11	103	82.9456	68525.9	281436	EVD-UNSPL
11	A11	104	83.1706	34864.1	233939	EVD-UNSPL
11	A11	105	83.3956	23151.8	182374	EVD-UNSPL
11	A11	106	83.6206	20615.1	133609	EVD-UNSPL
11	A11	107	83.8456	19969.5	92524.2	EVD-UNSPL
11	A11	108	84.0706	19990.3	61329.6	EVD-UNSPL
11	A11	109	84.2956	18481.9	36860.1	EVD-UNSPL
11	A11	110	84.5206	17874.7	20449.8	EVD-UNSPL
11	A11	111	84.7456	16780.4	11009.6	EVD-UNSPL
11	A11	112	84.9706	16644.8	6003.35	EVD-UNSPL
11	A11	113	85.1956	17202.3	3529.28	EVD-UNSPL
11	A11	114	85.4206	16033.9	2366.57	EVD-UNSPL
11	A11	115	85.6456	15143.4	1825.38	EVD-UNSPL
11	A11	116	85.8706	14979.9	1555.22	EVD-UNSPL
11	A11	117	86.0956	15525.1	1393.32	EVD-UNSPL
11	A11	118	86.3205	14538.3	1270.53	EVD-UNSPL
11	A11	119	86.5455	14004	1161.73	EVD-UNSPL
11	A11	120	86.7705	13304.1	1061.77	EVD-UNSPL
11	A11	121	86.9955	14371.4	972.742	EVD-UNSPL
11	A11	122	87.2205	14018.5	895.074	EVD-UNSPL
11	A11	123	87.4455	12960.2	822.07	EVD-UNSPL
11	A11	124	87.6705	12565	741.379	EVD-UNSPL
11	A11	125	87.8955	13162	644.211	EVD-UNSPL
11	A11	126	88.1205	12048.2	536.371	EVD-UNSPL
11	A11	127	88.3455	12784.7	441.613	EVD-UNSPL
11	A11	128	88.5705	12734.2	391.82	EVD-UNSPL
11	A11	129	88.7955	12892	408.203	EVD-UNSPL
11	A11	130	89.0205	11815.5	485.074	EVD-UNSPL
11	A11	131	89.2455	12040	587.277	EVD-UNSPL
11	A11	132	89.4705	11157.4	663.984	EVD-UNSPL
11	A11	133	89.6955	10686.3	671.34	EVD-UNSPL
11	A11	134	89.9205	11349	591.305	EVD-UNSPL
11	A11	135	90.1455	11081.6	437.496	EVD-UNSPL
11	A11	136	90.3705	10147.3	247.285	EVD-UNSPL
11	A11	137	90.5955	11745	66.1719	EVD-UNSPL
11	A11	138	90.8205	11011.7	-67.7266	EVD-UNSPL
11	A11	139	91.0455	11276	-133.555	EVD-UNSPL
11	A11	140	91.2705	10696.9	-129.688	EVD-UNSPL
11	A11	141	91.4955	11207.3	-68.9102	EVD-UNSPL
11	A11	142	91.7205	10746.9	29.1602	EVD-UNSPL
11	A11	143	91.9454	11049.5	143.391	EVD-UNSPL
11	A11	144	92.1704	10056.8	251.961	EVD-UNSPL
11	A11	145	92.3954	10867.2	331.297	EVD-UNSPL
11	A11	146	92.6204	9520.51	357.977	EVD-UNSPL
11	A11	147	92.8454	9550.56	315.848	EVD-UNSPL
11	A11	148	93.0704	9970.37	205.004	EVD-UNSPL
11	A11	149	93.2954	10041.8	45.7891	EVD-UNSPL
11	A11	150	93.5204	10097.3	-126.629	EVD-UNSPL
11	A11	151	93.7454	9884.07	-275.578	EVD-UNSPL
11	A11	152	93.9704	10754.5	-377.145	EVD-UNSPL
11	A11	153	94.1954	9995.91	-428.16	EVD-UNSPL
11	A11	154	94.4204	10339	-444.625	EVD-UNSPL
11	A11	155	94.6454	9960.77	-452.312	EVD-UNSPL
11	A11	156	94.8704	9934.48	-474.645	EVD-UNSPL
12	A12	1	59.996	2.03974e+06	27714.2	EVD-UNSPL
12	A12	2	60.221	2.04352e+06	29055.4	EVD-UNSPL
12	A12	3	60.446	2.03786e+06	30703.9	EVD-UNSPL
12	A12	4	60.671	2034550	32716.8	EVD-UNSPL
12	A12	5	60.896	2.02741e+06	35056	EVD-UNSPL
12	A12	6	61.121	2.01965e+06	37589.2	EVD-UNSPL
12	A12	7	61.346	2.01456e+06	40113.7	EVD-UNSPL
12	A12	8	61.571	2.00361e+06	42405.3	EVD-UNSPL
12	A12	9	61.796	1.99488e+06	44284	EVD-UNSPL
12	A12	10	62.021	1.98523e+06	45672.1	EVD-UNSPL
12	A12	11	62.246	1969996	46615.8	EVD-UNSPL
12	A12	12	62.471	1.95796e+06	47256.4	EVD-UNSPL
12	A12	13	62.696	1950487	47770.3	EVD-UNSPL
12	A12	14	62.9209	1.93855e+06	48313.6	EVD-UNSPL
12	A12	15	63.1459	1.92733e+06	48994.5	EVD-UNSPL
12	A12	16	63.3709	1.91458e+06	49875.2	EVD-UNSPL
12	A12	17	63.5959	1.90592e+06	50975.8	EVD-UNSPL
12	A12	18	63.8209	1.89226e+06	52267.7	EVD-UNSPL
12	A12	19	64.0459	1.87945e+06	53591.6	EVD-UNSPL
12	A12	20	64.2709	1.87148e+06	54776.1	EVD-UNSPL
12	A12	21	64.4959	1.85664e+06	55860	EVD-UNSPL
12	A12	22	64.7209	1.8377e+06	56777.6	EVD-UNSPL
12	A12	23	64.9459	1827811	57497.8	EVD-UNSPL
12	A12	24	65.1709	1.81476e+06	58005.6	EVD-UNSPL
12	A12	25	65.3959	1.80017e+06	58286.7	EVD-UNSPL
12	A12	26	65.6209	1.78645e+06	58340.1	EVD-UNSPL
12	A12	27	65.8459	1.77153e+06	58215.6	EVD-UNSPL
12	A12	28	66.0709	1.75567e+06	58033.4	EVD-UNSPL
12	A12	29	66.2959	1.74107e+06	57954	EVD-UNSPL
12	A12	30	66.5209	1.73061e+06	58105.4	EVD-UNSPL
12	A12	31	66.7459	1.72051e+06	58504.1	EVD-UNSPL
12	A12	32	66.9709	1.70341e+06	59038	EVD-UNSPL
12	A12	33	67.1959	1.69126e+06	59516.5	EVD-UNSPL
12	A12	34	67.4209	1.67624e+06	59771.3	EVD-UNSPL
12	A12	35	67.6459	1.65659e+06	59732.1	EVD-UNSPL
12	A12	36	67.8709	1645228	59446.7	EVD-UNSPL
12	A12	37	68.0959	1.63371e+06	59034.1	EVD-UNSPL
12	A12	38	68.3209	1.61845e+06	58621.1	EVD-UNSPL
12	A12	39	68.5459	1.60367e+06	58296.4	EVD-UNSPL
12	A12	40	68.7709	1591987	58104.6	EVD-UNSPL
12	A12	41	68.9958	1.57936e+06	58056.8	EVD-UNSPL
12	A12	42	69.2208	1.56025e+06	58140.7	EVD-UNSPL
12	A12	43	69.4458	1.55241e+06	58313	EVD-UNSPL
12	A12	44	69.6708	1.53985e+06	58495.1	EVD-UNSPL
12	A12	45	69.8958	1.52295e+06	58587.4	EVD-UNSPL
12	A12	46	70.1208	1.50839e+06	58508.4	EVD-UNSPL
12	A12	47	70.3458	1.49254e+06	58234.9	EVD-UNSPL
12	A12	48	70.5708	1481493	57810.1	EVD-UNSPL
12	A12	49	70.7958	1.46751e+06	57319.1	EVD-UNSPL
12	A12	50	71.0208	1.45354e+06	56844.8	EVD-UNSPL
12	A12	51	71.2458	1.44106e+06	56438	EVD-UNSPL
12	A12	52	71.4708	1.42807e+06	56113.1	EVD-UNSPL
12	A12	53	71.6958	1.41379e+06	55860.4	EVD-UNSPL
12	A12	54	71.9208	1.40123e+06	55659.7	EVD-UNSPL
12	A12	55	72.1458	1388577	55486.8	EVD-UNSPL
12	A12	56	72.3708	1.3768e+06	55315.6	EVD-UNSPL
12	A12	57	72.5958	1.36109e+06	55126.9	EVD-UNSPL
12	A12	58	72.8208	1.34743e+06	54920.1	EVD-UNSPL
12	A12	59	73.0458	1.33718e+06	54717.1	EVD-UNSPL
12	A12	60	73.2708	1.32326e+06	54549.8	EVD-UNSPL
12	A12	61	73.4958	1.31139e+06	54436.4	EVD-UNSPL
12	A12	62	73.7208	1.30046e+06	54365.1	EVD-UNSPL
12	A12	63	73.9458	1.28517e+06	54299	EVD-UNSPL
12	A12	64	74.1708	1.27357e+06	54200.3	EVD-UNSPL
12	A12	65	74.3958	1259929	54053.1	EVD-UNSPL
12	A12	66	74.6208	1.2501e+06	53869.9	EVD-UNSPL
12	A12	67	74.8457	1.23697e+06	53677.6	EVD-UNSPL
12	A12	68	75.0707	1.22416e+06	53496.3	EVD-UNSPL
12	A12	69	75.2957	1212986	53328	EVD-UNSPL
12	A12	70	75.5207	1199475	53160	EVD-UNSPL
12	A12	71	75.7457	1189410	52949	EVD-UNSPL
12	A12	72	75.9707	1175167	52730.2	EVD-UNSPL
12	A12	73	76.1957	1.16241e+06	52539.7	EVD-UNSPL
12	A12	74	76.4207	1.15273e+06	52424.3	EVD-UNSPL
12	A12	75	76.6457	1.1423e+06	52415.8	EVD-UNSPL
12	A12	76	76.8707	1.1285e+06	52504.9	EVD-UNSPL
12	A12	77	77.0957	1.11575e+06	52645.1	EVD-UNSPL
12	A12	78	77.3207	1.10269e+06	52782.5	EVD-UNSPL
12	A12	79	77.5457	1.09183e+06	52895.4	EVD-UNSPL
12	A12	80	77.7707	1.07816e+06	53016.2	EVD-UNSPL
12	A12	81	77.9957	1.06805e+06	53213.4	EVD-UNSPL
12	A12	82	78.2207	1.05491e+06	53552.8	EVD-UNSPL
12	A12	83	78.4457	1.04334e+06	54147.6	EVD-UNSPL
12	A12	84	78.6707	1.03084e+06	55089.4	EVD-UNSPL
12	A12	85	78.8957	1.0196e+06	56480.9	EVD-UNSPL
12	A12	86	79.1207	1.0043e+06	58456.1	EVD-UNSPL
12	A12	87	79.3457	993188	61206.9	EVD-UNSPL
12	A12	88	79.5707	977795	65012.8	EVD-UNSPL
12	A12	89	79.7957	962874	70274.7	EVD-UNSPL
12	A12	90	80.0207	946711	77553.5	EVD-UNSPL
12	A12	91	80.2457	927000	87599.8	EVD-UNSPL
12	A12	92	80.4706	906298	101347	EVD-UNSPL
12	A12	93	80.6956	880787	119819	EVD-UNSPL
12	A12	94	80.9206	851777	143890	EVD-UNSPL
12	A12	95	81.1456	814295	173878	EVD-UNSPL
12	A12	96	81.3706	763937	208999	EVD-UNSPL
12	A12	97	81.5956	699768	246864	EVD-UNSPL
12	A12	98	81.8206	618250	283281	EVD-UNSPL
12	A12	99	82.0456	506900	312669	EVD-UNSPL
12	A12	100	82.2706	372668	329203	EVD-UNSPL
12	A12	101	82.4956	241734	328456	EVD-UNSPL
12	A12	102	82.7206	128251	308964	EVD-UNSPL
12	A12	103	82.9456	61547.8	272986	EVD-UNSPL
12	A12	104	83.1706	33235.2	226019	EVD-UNSPL
12	A12	105	83.3956	23130.5	175217	EVD-UNSPL
12	A12	106	83.6206	22062.1	127362	EVD-UNSPL
12	A12	107	83.8456	20003.5	87242.4	EVD-UNSPL
12	A12	108	84.0706	19889.8	56972.8	EVD-UNSPL
12	A12	109	84.2956	19319.7	33238.4	EVD-UNSPL
12	A12	110	84.5206	19986.3	18085.5	EVD-UNSPL
12	A12	111	84.7456	19198	9535.98	EVD-UNSPL
12	A12	112	84.9706	17822.3	5134.11	EVD-UNSPL
12	A12	113	85.1956	16884.6	3034.12	EVD-UNSPL
12	A12	114	85.4206	16852.4	2053.39	EVD-UNSPL
12	A12	115	85.6456	16690	1544.12	EVD-UNSPL
12	A12	116	85.8706	15598	1214.02	EVD-UNSPL
12	A12	117	86.0956	15696.7	967.133	EVD-UNSPL
12	A12	118	86.3205	16511.8	790.148	EVD-UNSPL
12	A12	119	86.5455	15672	685.43	EVD-UNSPL
12	A12	120	86.7705	14945.1	642.551	EVD-UNSPL
12	A12	121	86.9955	14924.8	636.457	EVD-UNSPL
12	A12	122	87.2205	14051.5	638.672	EVD-UNSPL
12	A12	123	87.4455	15185.6	628.719	EVD-UNSPL
12	A12	124	87.6705	13541	598.043	EVD-UNSPL
12	A12	125	87.8955	13379.6	545.859	EVD-UNSPL
12	A12	126	88.1205	13821.5	471.773	EVD-UNSPL
12	A12	127	88.3455	13354.4	371.281	EVD-UNSPL
12	A12	128	88.5705	12358.1	238.031	EVD-UNSPL
12	A12	129	88.7955	12794.9	72.2305	EVD-UNSPL
12	A12	130	89.0205	12505	-111.117	EVD-UNSPL
12	A12	131	89.2455	13682.1	-282.355	EVD-UNSPL
12	A12	132	89.4705	13152.9	-409.031	EVD-UNSPL
12	A12	133	89.6955	12753.4	-472.496	EVD-UNSPL
12	A12	134	89.9205	13455.2	-476.496	EVD-UNSPL
12	A12	135	90.1455	12053.4	-440.41	EVD-UNSPL
12	A12	136	90.3705	12912.7	-382.93	EVD-UNSPL
12	A12	137	90.5955	12756.5	-310.727	EVD-UNSPL
12	A12	138	90.8205	13173	-222.48	EVD-UNSPL
12	A12	139	91.0455	13010.6	-124.016	EVD-UNSPL
12	A12	140	91.2705	11846.5	-38.5	EVD-UNSPL
12	A12	141	91.4955	10307.5	1.40625	EVD-UNSPL
12	A12	142	91.7205	12709.4	-24.1797	EVD-UNSPL
12	A12	143	91.9454	11857.7	-104.711	EVD-UNSPL
12	A12	144	92.1704	12427	-202.844	EVD-UNSPL
12	A12	145	92.3954	11678.3	-277.984	EVD-UNSPL
12	A12	146	92.6204	11458.9	-310.879	EVD-UNSPL
12	A12	147	92.8454	11645.9	-311.406	EVD-UNSPL
12	A12	148	93.0704	11967.9	-307.227	EVD-UNSPL
12	A12	149	93.2954	10682.7	-324.773	EVD-UNSPL
12	A12	150	93.5204	11759.5	-375.648	EVD-UNSPL
12	A12	151	93.7454	10817.6	-453.652	EVD-UNSPL
12	A12	152	93.9704	12423	-540.871	EVD-UNSPL
12	A12	153	94.1954	11194.6	-618.387	EVD-UNSPL
12	A12	154	94.4204	11683.7	-676.227	EVD-UNSPL
12	A12	155	94.6454	10626.8	-717.293	EVD-UNSPL
12	A12	156	94.8704	11940.3	-753.367	EVD-UNSPL
13	A13	1	59.9965	2.45e+06	67493.6	ACT2
13	A13	2	60.2213	2.44327e+06	67687.8	ACT2
13	A13	3	60.4462	2.43071e+06	67977.3	ACT2
13	A13	4	60.671	2.4177e+06	68264.8	ACT2
13	A13	5	60.8959	2.40425e+06	68467.6	ACT2
13	A13	6	61.1207	2.39009e+06	68541.7	ACT2
13	A13	7	61.3456	2.37573e+06	68476.7	ACT2
13	A13	8	61.5704	2357507	68285.3	ACT2
13	A13	9	61.7953	2342626	67997.2	ACT2
13	A13	10	62.0201	2.32742e+06	67658.9	ACT2
13	A13	11	62.245	2.30847e+06	67330.9	ACT2
13	A13	12	62.4698	2.29288e+06	67069.5	ACT2
13	A13	13	62.6946	2.27972e+06	66899.9	ACT2
13	A13	14	62.9195	2.26e+06	66799.7	ACT2
13	A13	15	63.1443	2.24905e+06	66714.3	ACT2
13	A13	16	63.3692	2.2318e+06	66596.3	ACT2
13	A13	17	63.594	2.21606e+06	66446.8	ACT2
13	A13	18	63.8189	2.19544e+06	66315.3	ACT2
13	A13	19	64.0437	2.18241e+06	66264.7	ACT2
13	A13	20	64.2686	2.17052e+06	66320.1	ACT2
13	A13	21	64.4934	2.15213e+06	66446.4	ACT2
13	A13	22	64.7183	2.13651e+06	66562.5	ACT2
13	A13	23	64.9431	2.11903e+06	66584.9	ACT2
13	A13	24	65.1679	2.10484e+06	66459.1	ACT2
13	A13	25	65.3928	2.08803e+06	66173.9	ACT2
13	A13	26	65.6176	2.0727e+06	65759.6	ACT2
13	A13	27	65.8425	2.05654e+06	65278.5	ACT2
13	A13	28	66.0673	2.03934e+06	64811.6	ACT2
13	A13	29	66.2922	2.02842e+06	64445.5	ACT2
13	A13	30	66.517	2.00971e+06	64249.4	ACT2
13	A13	31	66.7419	1.99735e+06	64253.1	ACT2
13	A13	32	66.9667	1.97987e+06	64426.1	ACT2
13	A13	33	67.1916	1.96948e+06	64677.6	ACT2
13	A13	34	67.4164	1.95295e+06	64886	ACT2
13	A13	35	67.6413	1.93609e+06	64954.9	ACT2
13	A13	36	67.8661	1.9213e+06	64860.2	ACT2
13	A13	37	68.0909	1.9016e+06	64660.4	ACT2
13	A13	38	68.3158	1.89244e+06	64457.6	ACT2
13	A13	39	68.5406	1.87605e+06	64330.3	ACT2
13	A13	40	68.7655	1.86282e+06	64293.5	ACT2
13	A13	41	68.9903	1.84587e+06	64298.4	ACT2
13	A13	42	69.2152	1.83032e+06	64265.3	ACT2
13	A13	43	69.44	1.81586e+06	64124.5	ACT2
13	A13	44	69.6649	1.80146e+06	63841.5	ACT2
13	A13	45	69.8897	1.78589e+06	63425.1	ACT2
13	A13	46	70.1146	1770935	62924.4	ACT2
13	A13	47	70.3394	1753574	62412.8	ACT2
13	A13	48	70.5642	1.74268e+06	61960.8	ACT2
13	A13	49	70.7891	1729781	61604.6	ACT2
13	A13	50	71.0139	1.71168e+06	61331.3	ACT2
13	A13	51	71.2388	1.69915e+06	61086.8	ACT2
13	A13	52	71.4636	1685908	60808.1	ACT2
13	A13	53	71.6885	1.67055e+06	60462	ACT2
13	A13	54	71.9133	1.65438e+06	60066.7	ACT2
13	A13	55	72.1382	1.64187e+06	59679.4	ACT2
13	A13	56	72.363	1.62961e+06	59360.9	ACT2
13	A13	57	72.5879	1.6141e+06	59222.7	ACT2
13	A13	58	72.8127	1.60339e+06	59265.8	ACT2
13	A13	59	73.0375	1586595	59427.9	ACT2
13	A13	60	73.2624	1.57482e+06	59622.6	ACT2
13	A13	61	73.4872	1.55867e+06	59778	ACT2
13	A13	62	73.7121	1546314	59866.2	ACT2
13	A13	63	73.9369	1.53158e+06	59917.5	ACT2
13	A13	64	74.1618	1520435	59950.6	ACT2
13	A13	65	74.3866	1.50569e+06	59965	ACT2
13	A13	66	74.6115	1.4908e+06	59932.2	ACT2
13	A13	67	74.8363	1.47847e+06	59812.4	ACT2
13	A13	68	75.0612	1.46363e+06	59550.7	ACT2
13	A13	69	75.286	1.45039e+06	59149.3	ACT2
13	A13	70	75.5108	1.43602e+06	58658.2	ACT2
13	A13	71	75.7357	1.42419e+06	58143	ACT2
13	A13	72	75.9605	1.41175e+06	57675.1	ACT2
13	A13	73	76.1854	1.39596e+06	57312.8	ACT2
13	A13	74	76.4102	1.38586e+06	57086.6	ACT2
13	A13	75	76.6351	1.37245e+06	56989.6	ACT2
13	A13	76	76.8599	1.35972e+06	56977.4	ACT2
13	A13	77	77.0848	1.34574e+06	56981.6	ACT2
13	A13	78	77.3096	1.33274e+06	56941.6	ACT2
13	A13	79	77.5345	1.31804e+06	56837.6	ACT2
13	A13	80	77.7593	1.30575e+06	56710.5	ACT2
13	A13	81	77.9842	1.29332e+06	56651.6	ACT2
13	A13	82	78.209	1.28011e+06	56772.2	ACT2
13	A13	83	78.4338	1.26989e+06	57171.7	ACT2
13	A13	84	78.6587	1.25564e+06	57944.4	ACT2
[truncated: 40,320 more rows]

## Sheet: Melt Curve Result
Block Type	384-Well Block
Calibration Background is expired	No
Calibration Background performed on	06-16-2021
Calibration Pure Dye ABY is expired	No
Calibration Pure Dye ABY performed on	06-16-2021
Calibration Pure Dye CY5 is expired	No
Calibration Pure Dye CY5 performed on	06-16-2021
Calibration Pure Dye FAM is expired	No
Calibration Pure Dye FAM performed on	06-16-2021
Calibration Pure Dye JUN is expired	No
Calibration Pure Dye JUN performed on	06-16-2021
Calibration Pure Dye MUSTANG PURPLE is expired	No
Calibration Pure Dye MUSTANG PURPLE performed on	06-16-2021
Calibration Pure Dye NED is expired	No
Calibration Pure Dye NED performed on	06-16-2021
Calibration Pure Dye ROX is expired	No
Calibration Pure Dye ROX performed on	06-16-2021
Calibration Pure Dye SYBR is expired	No
Calibration Pure Dye SYBR performed on	06-16-2021
Calibration Pure Dye TAMRA is expired	No
Calibration Pure Dye TAMRA performed on	06-16-2021
Calibration Pure Dye VIC is expired	No
Calibration Pure Dye VIC performed on	06-16-2021
Calibration ROI is expired	No
Calibration ROI performed on	06-16-2021
Calibration Uniformity is expired	No
Calibration Uniformity performed on	06-16-2021
Chemistry	SYBR_GREEN
Date Created	2022-11-16 10:12:57 AM CET
Experiment File Name	R:\Marieke_AMO\pol5_allGen_EVD_explvl_200721.eds
Experiment Name	pol5_allGen_EVD_explvl_200721
Experiment Run End Time	2021-07-20 20:20:48 PM CEST
Experiment Type	Comparative Cт (ΔΔCт)
Instrument Name	272531281
Instrument Serial Number	272531281
Instrument Type	QuantStudio™ 5 System
Passive Reference	ROX
Post-read Stage/Step
Pre-read Stage/Step
Quantification Cycle Method	Ct
Signal Smoothing On	true
Stage where Melt Analysis is performed	Stage3
Stage/ Cycle where Ct Analysis is performed	Stage2, Step2
Well	Well Position	Sample	Target Name	Tm	Melt Peak Height
1	A1	Col-0.1	ACT-RT	60.8959	3315.96
2	A2	Col-0.1	ACT-RT	60.7834	3256.75
3	A3	Col-0.1	ACT-RT	59.996	3444.96
4	A4	Col-0.1	ACT2	82.2694	389007
5	A5	Col-0.1	ACT2	82.2637	392992
6	A6	Col-0.1	ACT2	82.1512	371406
7	A7	Col-0.1	EVD-SPL	82.1512	280744
8	A8	Col-0.1	EVD-SPL	82.2637	336493
9	A9	Col-0.1	EVD-SPL	82.2706	362096
10	A10	Col-0.1	EVD-UNSPL	82.3831	378554
11	A11	Col-0.1	EVD-UNSPL	82.3831	339178
12	A12	Col-0.1	EVD-UNSPL	82.3831	331165
13	A13	Col-0.3	ACT2	82.1438	434192
14	A14	Col-0.3	ACT2	82.0314	397297
16	A16	Col-0.3	EVD-SPL	82.3686	334579
17	A17	Col-0.3	EVD-SPL	82.3332	339148
19	A19	Col-0.3	EVD-UNSPL	82.221	213222
20	A20	Col-0.3	EVD-UNSPL	82.5577	230049
21	A21	Col-0.3	EVD-UNSPL	82.4806	314812
25	B1	Col-0.2	ACT-RT	76.8698	203474
26	B2	Col-0.2	ACT-RT	59.996	4253.08
27	B3	Col-0.2	ACT-RT	76.9823	223711
28	B4	Col-0.2	ACT2	82.2694	427144
29	B5	Col-0.2	ACT2	82.2637	364137
30	B6	Col-0.2	ACT2	82.2637	394541
31	B7	Col-0.2	EVD-SPL	82.1512	338313
32	B8	Col-0.2	EVD-SPL	82.2637	297475
33	B9	Col-0.2	EVD-SPL	82.2706	312058
34	B10	Col-0.2	EVD-UNSPL	82.2706	353988
35	B11	Col-0.2	EVD-UNSPL	82.3831	301896
36	B12	Col-0.2	EVD-UNSPL	82.3831	335968
37	B13	Col-0.3	ACT-RT	59.9965	4330.01
38	B14	Col-0.3	ACT-RT	60.671	4056.55
39	B15	Col-0.3	ACT-RT	59.9965	4774.33
49	C1	pol5.1	ACT-RT	75.9699	236333
50	C2	pol5.1	ACT-RT	59.996	3756.7
51	C3	pol5.1	ACT-RT	76.8698	234225
52	C4	pol5.1	ACT2	82.2694	398282
53	C5	pol5.1	ACT2	82.2637	401682
54	C6	pol5.1	ACT2	82.1512	391814
55	C7	pol5.1	EVD-SPL	82.3761	181031
58	C10	pol5.1	EVD-UNSPL	82.2706	276296
59	C11	pol5.1	EVD-UNSPL	83.5081	8450.83
60	C12	pol5.1	EVD-UNSPL	84.5206	2867.63
60	C12	pol5.1	EVD-UNSPL	77.4332	2564.86
60	C12	pol5.1	EVD-UNSPL	90.1455	409.834
60	C12	pol5.1	EVD-UNSPL	92.6204	176.569
60	C12	pol5.1	EVD-UNSPL	80.6956	1641.05
61	C13	pol5.3	ACT2	82.1438	439322
62	C14	pol5.3	ACT2	82.1438	445809
63	C15	pol5.3	ACT2	82.3686	364103
64	C16	pol5.3	EVD-SPL	79.2208	3293.64
64	C16	pol5.3	EVD-SPL	84.3923	3771.27
64	C16	pol5.3	EVD-SPL	88.7767	1420.22
64	C16	pol5.3	EVD-SPL	82.2562	3460.51
64	C16	pol5.3	EVD-SPL	76.6351	3772.91
65	C17	pol5.3	EVD-SPL	84.3536	3147.18
65	C17	pol5.3	EVD-SPL	90.8638	165.484
65	C17	pol5.3	EVD-SPL	76.721	2657.12
65	C17	pol5.3	EVD-SPL	70.8843	3814.43
67	C19	pol5.3	EVD-UNSPL	83.2312	2330.6
67	C19	pol5.3	EVD-UNSPL	76.721	2293.67
67	C19	pol5.3	EVD-UNSPL	79.5271	1776.41
67	C19	pol5.3	EVD-UNSPL	66.7313	4269.33
68	C20	pol5.3	EVD-UNSPL	85.0271	3427.22
68	C20	pol5.3	EVD-UNSPL	79.7516	2933.73
68	C20	pol5.3	EVD-UNSPL	82.221	3004.85
69	C21	pol5.3	EVD-UNSPL	84.6165	3335.27
69	C21	pol5.3	EVD-UNSPL	66.8543	6257.35
69	C21	pol5.3	EVD-UNSPL	80.2322	2555.36
73	D1	pol5.2	ACT-RT	59.996	4383.76
74	D2	pol5.2	ACT-RT	59.996	4120.62
75	D3	pol5.2	ACT-RT	76.8698	220977
76	D4	pol5.2	ACT2	82.2694	384631
77	D5	pol5.2	ACT2	82.3761	372928
78	D6	pol5.2	ACT2	82.2637	415161
79	D7	pol5.2	EVD-SPL	82.2637	203617
80	D8	pol5.2	EVD-SPL	59.9965	9024.75
81	D9	pol5.2	EVD-SPL	59.996	8643.49
82	D10	pol5.2	EVD-UNSPL	83.7331	4375.94
82	D10	pol5.2	EVD-UNSPL	90.8205	284.321
82	D10	pol5.2	EVD-UNSPL	77.0957	3047.36
83	D11	pol5.2	EVD-UNSPL	83.6206	10462.1
84	D12	pol5.2	EVD-UNSPL	75.2957	164508
84	D12	pol5.2	EVD-UNSPL	67.6459	61573.1
84	D12	pol5.2	EVD-UNSPL	79.3457	68691.5
85	D13	pol5.3	ACT-RT	76.8599	252621
86	D14	pol5.3	ACT-RT	59.9965	3503.29
87	D15	pol5.3	ACT-RT	76.9723	219957
97	E1	F2_1+	ACT-RT	76.7573	186650
98	E2	F2_1+	ACT-RT	59.996	4150.78
99	E3	F2_1+	ACT-RT	76.7573	216898
100	E4	F2_1+	ACT2	82.1569	411314
101	E5	F2_1+	ACT2	82.2637	422470
102	E6	F2_1+	ACT2	82.1512	398683
103	E7	F2_1+	EVD-SPL	82.1512	395494
104	E8	F2_1+	EVD-SPL	82.1512	394775
105	E9	F2_1+	EVD-SPL	82.1581	434991
106	E10	F2_1+	EVD-UNSPL	82.2706	440731
107	E11	F2_1+	EVD-UNSPL	82.2706	388363
108	E12	F2_1+	EVD-UNSPL	82.2706	371726
109	E13	F6_1+	ACT2	82.2562	411112
110	E14	F6_1+	ACT2	82.2562	435390
111	E15	F6_1+	ACT2	82.3686	384192
112	E16	F6_1+	EVD-SPL	82.2562	418285
113	E17	F6_1+	EVD-SPL	82.221	381930
116	E20	F6_1+	EVD-UNSPL	82.3332	404261
117	E21	F6_1+	EVD-UNSPL	82.3681	439185
121	F1	F4_1+	ACT-RT	59.996	5320.38
122	F2	F4_1+	ACT-RT	76.5323	259479
123	F3	F4_1+	ACT-RT	76.5323	69160.6
124	F4	F4_1+	ACT2	82.1569	425343
125	F5	F4_1+	ACT2	82.2637	378234
126	F6	F4_1+	ACT2	82.2637	463068
127	F7	F4_1+	EVD-SPL	82.0387	440670
128	F8	F4_1+	EVD-SPL	82.1512	402004
129	F9	F4_1+	EVD-SPL	82.0456	458093
130	F10	F4_1+	EVD-UNSPL	82.1581	411333
131	F11	F4_1+	EVD-UNSPL	82.2706	404145
132	F12	F4_1+	EVD-UNSPL	82.2706	397251
133	F13	F6_1+	ACT-RT	75.9605	279231
134	F14	F6_1+	ACT-RT	59.9965	5200.28
135	F15	F6_1+	ACT-RT	59.9965	5221.03
145	G1	F2_2+	ACT-RT	76.5323	249306
146	G2	F2_2+	ACT-RT	76.7573	198312
147	G3	F2_2+	ACT-RT	59.996	7046.49
148	G4	F2_2+	ACT2	82.1569	418694
149	G5	F2_2+	ACT2	82.2637	438813
150	G6	F2_2+	ACT2	82.1512	409433
151	G7	F2_2+	EVD-SPL	82.1512	479648
152	G8	F2_2+	EVD-SPL	82.1512	431676
153	G9	F2_2+	EVD-SPL	82.1581	447664
154	G10	F2_2+	EVD-UNSPL	82.1581	477945
155	G11	F2_2+	EVD-UNSPL	82.2706	414803
156	G12	F2_2+	EVD-UNSPL	82.2706	372387
157	G13	F6_2+	ACT2	82.2562	403395
158	G14	F6_2+	ACT2	82.3686	428663
159	G15	F6_2+	ACT2	82.4811	273150
160	G16	F6_2+	EVD-SPL	82.3686	391565
161	G17	F6_2+	EVD-SPL	82.3332	383938
163	G19	F6_2+	EVD-UNSPL	81.9965	382136
164	G20	F6_2+	EVD-UNSPL	82.221	403182
165	G21	F6_2+	EVD-UNSPL	82.3681	425709
169	H1	F4_2+	ACT-RT	76.8698	243325
170	H2	F4_2+	ACT-RT	89.3564	44489.7
171	H3	F4_2+	ACT-RT	76.8698	261961
172	H4	F4_2+	ACT2	82.2694	422286
173	H5	F4_2+	ACT2	82.2637	443611
174	H6	F4_2+	ACT2	82.2637	514581
175	H7	F4_2+	EVD-SPL	82.2637	430866
176	H8	F4_2+	EVD-SPL	82.1512	385351
177	H9	F4_2+	EVD-SPL	82.1581	447075
178	H10	F4_2+	EVD-UNSPL	82.2706	384006
179	H11	F4_2+	EVD-UNSPL	82.3831	416262
180	H12	F4_2+	EVD-UNSPL	82.3831	342648
181	H13	F6_2+	ACT-RT	76.9723	108119
182	H14	F6_2+	ACT-RT	76.7475	248230
183	H15	F6_2+	ACT-RT	59.9965	5084.97
193	I1	F2_1-	ACT-RT	59.996	4257.36
194	I2	F2_1-	ACT-RT	76.7573	223146
195	I3	F2_1-	ACT-RT	79.5696	54757.8
196	I4	F2_1-	ACT2	82.2694	436974
197	I5	F2_1-	ACT2	82.2637	510843
198	I6	F2_1-	ACT2	82.2637	407790
199	I7	F2_1-	EVD-SPL	82.1512	411282
200	I8	F2_1-	EVD-SPL	82.2637	419940
201	I9	F2_1-	EVD-SPL	82.0456	477077
202	I10	F2_1-	EVD-UNSPL	82.1581	416977
203	I11	F2_1-	EVD-UNSPL	82.2706	406582
204	I12	F2_1-	EVD-UNSPL	82.2706	395964
205	I13	F6_3+	ACT2	82.2562	406575
206	I14	F6_3+	ACT2	82.2562	434744
207	I15	F6_3+	ACT2	82.3686	404473
208	I16	F6_3+	EVD-SPL	82.2562	395728
209	I17	F6_3+	EVD-SPL	82.221	378215
212	I20	F6_3+	EVD-UNSPL	82.221	389548
213	I21	F6_3+	EVD-UNSPL	82.3681	365848
217	J1	F4_3+	ACT-RT	76.7573	215281
218	J2	F4_3+	ACT-RT	59.996	4380.18
219	J3	F4_3+	ACT-RT	76.4198	219458
220	J4	F4_3+	ACT2	82.2694	509847
221	J5	F4_3+	ACT2	82.3761	403177
222	J6	F4_3+	ACT2	82.2637	448889
223	J7	F4_3+	EVD-SPL	82.2637	438521
224	J8	F4_3+	EVD-SPL	82.1512	405513
225	J9	F4_3+	EVD-SPL	82.1581	445834
226	J10	F4_3+	EVD-UNSPL	82.3831	416180
227	J11	F4_3+	EVD-UNSPL	82.3831	441191
228	J12	F4_3+	EVD-UNSPL	82.3831	374139
229	J13	F6_3+	ACT-RT	75.7357	210146
230	J14	F6_3+	ACT-RT	75.8481	273036
231	J15	F6_3+	ACT-RT	76.9723	221060
241	K1	F2_2-	ACT-RT	76.5323	247940
242	K2	F2_2-	ACT-RT	76.7573	253333
243	K3	F2_2-	ACT-RT	59.996	3627.18
244	K4	F2_2-	ACT2	82.2694	487761
245	K5	F2_2-	ACT2	82.2637	417515
246	K6	F2_2-	ACT2	82.2637	499539
247	K7	F2_2-	EVD-SPL	82.1512	492810
248	K8	F2_2-	EVD-SPL	82.2637	389945
249	K9	F2_2-	EVD-SPL	81.9331	464565
250	K10	F2_2-	EVD-UNSPL	82.1581	450964
251	K11	F2_2-	EVD-UNSPL	82.3831	406008
252	K12	F2_2-	EVD-UNSPL	82.3831	413347
253	K13	F6_1-	ACT2	82.2562	436053
254	K14	F6_1-	ACT2	82.2562	416042
255	K15	F6_1-	ACT2	82.3686	429618
256	K16	F6_1-	EVD-SPL	82.2562	417453
257	K17	F6_1-	EVD-SPL	82.221	446353
259	K19	F6_1-	EVD-UNSPL	81.9965	408825
260	K20	F6_1-	EVD-UNSPL	82.1087	518465
261	K21	F6_1-	EVD-UNSPL	82.3681	411611
265	L1	F4_1-	ACT-RT	59.996	4140.1
266	L2	F4_1-	ACT-RT	76.8698	215501
267	L3	F4_1-	ACT-RT	76.7573	27063.6
268	L4	F4_1-	ACT2	82.2694	516178
269	L5	F4_1-	ACT2	82.3761	511596
270	L6	F4_1-	ACT2	82.3761	471029
271	L7	F4_1-	EVD-SPL	82.2637	415810
272	L8	F4_1-	EVD-SPL	82.2637	474864
273	L9	F4_1-	EVD-SPL	82.1581	458365
274	L10	F4_1-	EVD-UNSPL	82.3831	466348
275	L11	F4_1-	EVD-UNSPL	82.3831	422822
276	L12	F4_1-	EVD-UNSPL	82.4956	406619
277	L13	F6_1-	ACT-RT	59.9965	5311.81
278	L14	F6_1-	ACT-RT	76.9723	264804
279	L15	F6_1-	ACT-RT	76.6351	195717
279	L15	F6_1-	ACT-RT	87.3152	83639.8
289	M1	F2_3-	ACT-RT	59.996	5904.26
290	M2	F2_3-	ACT-RT	59.996	4535.87
291	M3	F2_3-	ACT-RT	76.5323	240454
292	M4	F2_3-	ACT2	82.2694	409563
293	M5	F2_3-	ACT2	82.2637	423498
294	M6	F2_3-	ACT2	82.2637	450988
295	M7	F2_3-	EVD-SPL	82.2637	464294
296	M8	F2_3-	EVD-SPL	82.2637	406983
297	M9	F2_3-	EVD-SPL	82.1581	451946
298	M10	F2_3-	EVD-UNSPL	82.1581	435358
299	M11	F2_3-	EVD-UNSPL	82.2706	367769
300	M12	F2_3-	EVD-UNSPL	82.3831	372442
301	M13	F6_2-	ACT2	82.3686	395478
302	M14	F6_2-	ACT2	82.3686	414060
303	M15	F6_2-	ACT2	82.4811	399003
304	M16	F6_2-	EVD-SPL	82.2562	406607
305	M17	F6_2-	EVD-SPL	82.221	409260
307	M19	F6_2-	EVD-UNSPL	81.9965	386319
308	M20	F6_2-	EVD-UNSPL	81.9965	449326
313	N1	F4_2-	ACT-RT	59.996	4775.75
314	N2	F4_2-	ACT-RT	76.8698	211067
315	N3	F4_2-	ACT-RT	76.8698	219582
316	N4	F4_2-	ACT2	82.2694	403087
317	N5	F4_2-	ACT2	82.3761	384839
318	N6	F4_2-	ACT2	82.3761	461232
319	N7	F4_2-	EVD-SPL	82.2637	470146
320	N8	F4_2-	EVD-SPL	82.1512	438895
321	N9	F4_2-	EVD-SPL	82.1581	461669
322	N10	F4_2-	EVD-UNSPL	82.2706	451355
323	N11	F4_2-	EVD-UNSPL	82.3831	413819
324	N12	F4_2-	EVD-UNSPL	82.3831	401382
325	N13	F6_2-	ACT-RT	76.4102	250927
326	N14	F6_2-	ACT-RT	76.4102	256085
327	N15	F6_2-	ACT-RT	76.073	261970
340	O4		ACT2	59.996	6990.1
341	O5		ACT2	59.9965	4119.71
342	O6		ACT2	59.9965	4614.2
343	O7		EVD-SPL	73.7167	56957.5
344	O8		EVD-SPL	59.9965	5458.05
345	O9		EVD-SPL	59.996	4827.09
346	O10		EVD-UNSPL	59.996	5847.88
347	O11		EVD-UNSPL	59.996	5779.53
348	O12		EVD-UNSPL	59.996	5489.37
349	O13	F6_3-	ACT2	82.3686	423470
350	O14	F6_3-	ACT2	82.3686	466128
351	O15	F6_3-	ACT2	82.3686	373398
352	O16	F6_3-	EVD-SPL	82.2562	382861
353	O17	F6_3-	EVD-SPL	82.221	379478
355	O19	F6_3-	EVD-UNSPL	81.9965	396643
356	O20	F6_3-	EVD-UNSPL	82.1087	492185
357	O21	F6_3-	EVD-UNSPL	82.3681	391045
361	P1	F4_3-	ACT-RT	76.1948	295184
362	P2	F4_3-	ACT-RT	76.0824	210222
363	P3	F4_3-	ACT-RT	59.996	3784.63
364	P4	F4_3-	ACT2	82.2694	389840
365	P5	F4_3-	ACT2	82.2637	377141
366	P6	F4_3-	ACT2	82.2637	418326
367	P7	F4_3-	EVD-SPL	82.2637	367413
368	P8	F4_3-	EVD-SPL	82.1512	457078
369	P9	F4_3-	EVD-SPL	82.1581	419573
370	P10	F4_3-	EVD-UNSPL	82.2706	415584
371	P11	F4_3-	EVD-UNSPL	82.3831	356992
372	P12	F4_3-	EVD-UNSPL	82.3831	337691
373	P13	F6_3-	ACT-RT	77.0848	244641
374	P14	F6_3-	ACT-RT	76.4102	272730
375	P15	F6_3-	ACT-RT	76.4102	243663
