# Supplementary material for: PTGS is dispensable for the initiation of epigenetic silencing of an active transposon in Arabidopsis
Source: EMBO Rep. 2024 Nov 7;25(12):28. doi: 10.1038/s44319-024-00304-5 (PMC11624286; doi:10.1038/s44319-024-00304-5)
Supplement: Supplementary file 7 — Source data Fig. 6 [file 44319_2024_304_MOESM7_ESM.zip › Figure 6/6B/Raw qPCR data 6B/pol5_allGen_EVD_explvl_200721.txt]

* Block Type = 384-Well Block
* Calibration Background is expired  = No
* Calibration Background performed on = 06-16-2021
* Calibration Pure Dye ABY is expired = No
* Calibration Pure Dye ABY performed on = 06-16-2021
* Calibration Pure Dye CY5 is expired = No
* Calibration Pure Dye CY5 performed on = 06-16-2021
* Calibration Pure Dye FAM is expired = No
* Calibration Pure Dye FAM performed on = 06-16-2021
* Calibration Pure Dye JUN is expired = No
* Calibration Pure Dye JUN performed on = 06-16-2021
* Calibration Pure Dye MUSTANG PURPLE is expired = No
* Calibration Pure Dye MUSTANG PURPLE performed on = 06-16-2021
* Calibration Pure Dye NED is expired = No
* Calibration Pure Dye NED performed on = 06-16-2021
* Calibration Pure Dye ROX is expired = No
* Calibration Pure Dye ROX performed on = 06-16-2021
* Calibration Pure Dye SYBR is expired = No
* Calibration Pure Dye SYBR performed on = 06-16-2021
* Calibration Pure Dye TAMRA is expired = No
* Calibration Pure Dye TAMRA performed on = 06-16-2021
* Calibration Pure Dye VIC is expired = No
* Calibration Pure Dye VIC performed on = 06-16-2021
* Calibration ROI is expired  = No
* Calibration ROI performed on = 06-16-2021
* Calibration Uniformity is expired  = No
* Calibration Uniformity performed on = 06-16-2021
* Chemistry = SYBR_GREEN
* Date Created = 2022-11-16 10:13:20 AM CET
* Experiment Barcode = NA
* Experiment Comment = NA
* Experiment File Name = R:\Marieke_AMO\pol5_allGen_EVD_explvl_200721.eds
* Experiment Name = pol5_allGen_EVD_explvl_200721
* Experiment Run End Time = 2021-07-20 20:20:48 PM CEST
* Experiment Type = Comparative Cт (ΔΔCт) 
* Instrument Name =       272531281
* Instrument Serial Number = 272531281
* Instrument Type = QuantStudio™ 5 System
* Passive Reference = ROX
* Post-read Stage/Step = 
* Pre-read Stage/Step = 
* Quantification Cycle Method = Ct
* Signal Smoothing On = true
* Stage where Melt Analysis is performed = Stage3
* Stage/ Cycle where Ct Analysis is performed = Stage2, Step2
* User Name = NA

[Sample Setup]
Well	Well Position	Sample Name	Sample Color	Biogroup Name	Biogroup Color	Target Name	Target Color	Task	Reporter	Quencher	Quantity	Comments
1	A1	Col-0.1	"RGB(176,23,31)"			ACT-RT	"RGB(255,255,128)"	UNKNOWN	SYBR	None		
2	A2	Col-0.1	"RGB(176,23,31)"			ACT-RT	"RGB(255,255,128)"	UNKNOWN	SYBR	None		
3	A3	Col-0.1	"RGB(176,23,31)"			ACT-RT	"RGB(255,255,128)"	UNKNOWN	SYBR	None		
4	A4	Col-0.1	"RGB(176,23,31)"			ACT2	"RGB(255,255,0)"	UNKNOWN	SYBR	None		
5	A5	Col-0.1	"RGB(176,23,31)"			ACT2	"RGB(255,255,0)"	UNKNOWN	SYBR	None		
6	A6	Col-0.1	"RGB(176,23,31)"			ACT2	"RGB(255,255,0)"	UNKNOWN	SYBR	None		
7	A7	Col-0.1	"RGB(176,23,31)"			EVD-SPL	"RGB(0,139,69)"	UNKNOWN	SYBR	None		
8	A8	Col-0.1	"RGB(176,23,31)"			EVD-SPL	"RGB(0,139,69)"	UNKNOWN	SYBR	None		
9	A9	Col-0.1	"RGB(176,23,31)"			EVD-SPL	"RGB(0,139,69)"	UNKNOWN	SYBR	None		
10	A10	Col-0.1	"RGB(176,23,31)"			EVD-UNSPL	"RGB(0,0,255)"	UNKNOWN	SYBR	None		
11	A11	Col-0.1	"RGB(176,23,31)"			EVD-UNSPL	"RGB(0,0,255)"	UNKNOWN	SYBR	None		
12	A12	Col-0.1	"RGB(176,23,31)"			EVD-UNSPL	"RGB(0,0,255)"	UNKNOWN	SYBR	None		
13	A13	Col-0.3	"RGB(0,139,69)"			ACT2	"RGB(255,255,0)"	UNKNOWN	SYBR	None		
14	A14	Col-0.3	"RGB(0,139,69)"			ACT2	"RGB(255,255,0)"	UNKNOWN	SYBR	None		
15	A15	Col-0.3	"RGB(0,139,69)"			ACT2	"RGB(255,255,0)"	UNKNOWN	SYBR	None		
16	A16	Col-0.3	"RGB(0,139,69)"			EVD-SPL	"RGB(0,139,69)"	UNKNOWN	SYBR	None		
17	A17	Col-0.3	"RGB(0,139,69)"			EVD-SPL	"RGB(0,139,69)"	UNKNOWN	SYBR	None		
18	A18	Col-0.3	"RGB(0,139,69)"			EVD-SPL	"RGB(0,139,69)"	UNKNOWN	SYBR	None		
19	A19	Col-0.3	"RGB(0,139,69)"			EVD-UNSPL	"RGB(0,0,255)"	UNKNOWN	SYBR	None		
20	A20	Col-0.3	"RGB(0,139,69)"			EVD-UNSPL	"RGB(0,0,255)"	UNKNOWN	SYBR	None		
21	A21	Col-0.3	"RGB(0,139,69)"			EVD-UNSPL	"RGB(0,0,255)"	UNKNOWN	SYBR	None		
22	A22											
23	A23											
24	A24											
25	B1	Col-0.2	"RGB(0,0,255)"			ACT-RT	"RGB(255,255,128)"	UNKNOWN	SYBR	None		
26	B2	Col-0.2	"RGB(0,0,255)"			ACT-RT	"RGB(255,255,128)"	UNKNOWN	SYBR	None		
27	B3	Col-0.2	"RGB(0,0,255)"			ACT-RT	"RGB(255,255,128)"	UNKNOWN	SYBR	None		
28	B4	Col-0.2	"RGB(0,0,255)"			ACT2	"RGB(255,255,0)"	UNKNOWN	SYBR	None		
29	B5	Col-0.2	"RGB(0,0,255)"			ACT2	"RGB(255,255,0)"	UNKNOWN	SYBR	None		
30	B6	Col-0.2	"RGB(0,0,255)"			ACT2	"RGB(255,255,0)"	UNKNOWN	SYBR	None		
31	B7	Col-0.2	"RGB(0,0,255)"			EVD-SPL	"RGB(0,139,69)"	UNKNOWN	SYBR	None		
32	B8	Col-0.2	"RGB(0,0,255)"			EVD-SPL	"RGB(0,139,69)"	UNKNOWN	SYBR	None		
33	B9	Col-0.2	"RGB(0,0,255)"			EVD-SPL	"RGB(0,139,69)"	UNKNOWN	SYBR	None		
34	B10	Col-0.2	"RGB(0,0,255)"			EVD-UNSPL	"RGB(0,0,255)"	UNKNOWN	SYBR	None		
35	B11	Col-0.2	"RGB(0,0,255)"			EVD-UNSPL	"RGB(0,0,255)"	UNKNOWN	SYBR	None		
36	B12	Col-0.2	"RGB(0,0,255)"			EVD-UNSPL	"RGB(0,0,255)"	UNKNOWN	SYBR	None		
37	B13	Col-0.3	"RGB(0,139,69)"			ACT-RT	"RGB(255,255,128)"	UNKNOWN	SYBR	None		
38	B14	Col-0.3	"RGB(0,139,69)"			ACT-RT	"RGB(255,255,128)"	UNKNOWN	SYBR	None		
39	B15	Col-0.3	"RGB(0,139,69)"			ACT-RT	"RGB(255,255,128)"	UNKNOWN	SYBR	None		
40	B16											
41	B17											
42	B18											
43	B19											
44	B20											
45	B21											
46	B22											
47	B23											
48	B24											
49	C1	pol5.1	"RGB(255,127,0)"			ACT-RT	"RGB(255,255,128)"	UNKNOWN	SYBR	None		
50	C2	pol5.1	"RGB(255,127,0)"			ACT-RT	"RGB(255,255,128)"	UNKNOWN	SYBR	None		
51	C3	pol5.1	"RGB(255,127,0)"			ACT-RT	"RGB(255,255,128)"	UNKNOWN	SYBR	None		
52	C4	pol5.1	"RGB(255,127,0)"			ACT2	"RGB(255,255,0)"	UNKNOWN	SYBR	None		
53	C5	pol5.1	"RGB(255,127,0)"			ACT2	"RGB(255,255,0)"	UNKNOWN	SYBR	None		
54	C6	pol5.1	"RGB(255,127,0)"			ACT2	"RGB(255,255,0)"	UNKNOWN	SYBR	None		
55	C7	pol5.1	"RGB(255,127,0)"			EVD-SPL	"RGB(0,139,69)"	UNKNOWN	SYBR	None		
56	C8	pol5.1	"RGB(255,127,0)"			EVD-SPL	"RGB(0,139,69)"	UNKNOWN	SYBR	None		
57	C9	pol5.1	"RGB(255,127,0)"			EVD-SPL	"RGB(0,139,69)"	UNKNOWN	SYBR	None		
58	C10	pol5.1	"RGB(255,127,0)"			EVD-UNSPL	"RGB(0,0,255)"	UNKNOWN	SYBR	None		
59	C11	pol5.1	"RGB(255,127,0)"			EVD-UNSPL	"RGB(0,0,255)"	UNKNOWN	SYBR	None		
60	C12	pol5.1	"RGB(255,127,0)"			EVD-UNSPL	"RGB(0,0,255)"	UNKNOWN	SYBR	None		
61	C13	pol5.3	"RGB(238,121,66)"			ACT2	"RGB(255,255,0)"	UNKNOWN	SYBR	None		
62	C14	pol5.3	"RGB(238,121,66)"			ACT2	"RGB(255,255,0)"	UNKNOWN	SYBR	None		
63	C15	pol5.3	"RGB(238,121,66)"			ACT2	"RGB(255,255,0)"	UNKNOWN	SYBR	None		
64	C16	pol5.3	"RGB(238,121,66)"			EVD-SPL	"RGB(0,139,69)"	UNKNOWN	SYBR	None		
65	C17	pol5.3	"RGB(238,121,66)"			EVD-SPL	"RGB(0,139,69)"	UNKNOWN	SYBR	None		
66	C18	pol5.3	"RGB(238,121,66)"			EVD-SPL	"RGB(0,139,69)"	UNKNOWN	SYBR	None		
67	C19	pol5.3	"RGB(238,121,66)"			EVD-UNSPL	"RGB(0,0,255)"	UNKNOWN	SYBR	None		
68	C20	pol5.3	"RGB(238,121,66)"			EVD-UNSPL	"RGB(0,0,255)"	UNKNOWN	SYBR	None		
69	C21	pol5.3	"RGB(238,121,66)"			EVD-UNSPL	"RGB(0,0,255)"	UNKNOWN	SYBR	None		
70	C22											
71	C23											
72	C24											
73	D1	pol5.2	"RGB(139,137,112)"			ACT-RT	"RGB(255,255,128)"	UNKNOWN	SYBR	None		
74	D2	pol5.2	"RGB(139,137,112)"			ACT-RT	"RGB(255,255,128)"	UNKNOWN	SYBR	None		
75	D3	pol5.2	"RGB(139,137,112)"			ACT-RT	"RGB(255,255,128)"	UNKNOWN	SYBR	None		
76	D4	pol5.2	"RGB(139,137,112)"			ACT2	"RGB(255,255,0)"	UNKNOWN	SYBR	None		
77	D5	pol5.2	"RGB(139,137,112)"			ACT2	"RGB(255,255,0)"	UNKNOWN	SYBR	None		
78	D6	pol5.2	"RGB(139,137,112)"			ACT2	"RGB(255,255,0)"	UNKNOWN	SYBR	None		
79	D7	pol5.2	"RGB(139,137,112)"			EVD-SPL	"RGB(0,139,69)"	UNKNOWN	SYBR	None		
80	D8	pol5.2	"RGB(139,137,112)"			EVD-SPL	"RGB(0,139,69)"	UNKNOWN	SYBR	None		
81	D9	pol5.2	"RGB(139,137,112)"			EVD-SPL	"RGB(0,139,69)"	UNKNOWN	SYBR	None		
82	D10	pol5.2	"RGB(139,137,112)"			EVD-UNSPL	"RGB(0,0,255)"	UNKNOWN	SYBR	None		
83	D11	pol5.2	"RGB(139,137,112)"			EVD-UNSPL	"RGB(0,0,255)"	UNKNOWN	SYBR	None		
84	D12	pol5.2	"RGB(139,137,112)"			EVD-UNSPL	"RGB(0,0,255)"	UNKNOWN	SYBR	None		
85	D13	pol5.3	"RGB(238,121,66)"			ACT-RT	"RGB(255,255,128)"	UNKNOWN	SYBR	None		
86	D14	pol5.3	"RGB(238,121,66)"			ACT-RT	"RGB(255,255,128)"	UNKNOWN	SYBR	None		
87	D15	pol5.3	"RGB(238,121,66)"			ACT-RT	"RGB(255,255,128)"	UNKNOWN	SYBR	None		
88	D16											
89	D17											
90	D18											
91	D19											
92	D20											
93	D21											
94	D22											
95	D23											
96	D24											
97	E1	F2_1+	"RGB(142,56,142)"			ACT-RT	"RGB(255,255,128)"	UNKNOWN	SYBR	None		
98	E2	F2_1+	"RGB(142,56,142)"			ACT-RT	"RGB(255,255,128)"	UNKNOWN	SYBR	None		
99	E3	F2_1+	"RGB(142,56,142)"			ACT-RT	"RGB(255,255,128)"	UNKNOWN	SYBR	None		
100	E4	F2_1+	"RGB(142,56,142)"			ACT2	"RGB(255,255,0)"	UNKNOWN	SYBR	None		
101	E5	F2_1+	"RGB(142,56,142)"			ACT2	"RGB(255,255,0)"	UNKNOWN	SYBR	None		
102	E6	F2_1+	"RGB(142,56,142)"			ACT2	"RGB(255,255,0)"	UNKNOWN	SYBR	None		
103	E7	F2_1+	"RGB(142,56,142)"			EVD-SPL	"RGB(0,139,69)"	UNKNOWN	SYBR	None		
104	E8	F2_1+	"RGB(142,56,142)"			EVD-SPL	"RGB(0,139,69)"	UNKNOWN	SYBR	None		
105	E9	F2_1+	"RGB(142,56,142)"			EVD-SPL	"RGB(0,139,69)"	UNKNOWN	SYBR	None		
106	E10	F2_1+	"RGB(142,56,142)"			EVD-UNSPL	"RGB(0,0,255)"	UNKNOWN	SYBR	None		
107	E11	F2_1+	"RGB(142,56,142)"			EVD-UNSPL	"RGB(0,0,255)"	UNKNOWN	SYBR	None		
108	E12	F2_1+	"RGB(142,56,142)"			EVD-UNSPL	"RGB(0,0,255)"	UNKNOWN	SYBR	None		
109	E13	F6_1+	"RGB(255,127,0)"			ACT2	"RGB(255,255,0)"	UNKNOWN	SYBR	None		
110	E14	F6_1+	"RGB(255,127,0)"			ACT2	"RGB(255,255,0)"	UNKNOWN	SYBR	None		
111	E15	F6_1+	"RGB(255,127,0)"			ACT2	"RGB(255,255,0)"	UNKNOWN	SYBR	None		
112	E16	F6_1+	"RGB(255,127,0)"			EVD-SPL	"RGB(0,139,69)"	UNKNOWN	SYBR	None		
113	E17	F6_1+	"RGB(255,127,0)"			EVD-SPL	"RGB(0,139,69)"	UNKNOWN	SYBR	None		
114	E18	F6_1+	"RGB(255,127,0)"			EVD-SPL	"RGB(0,139,69)"	UNKNOWN	SYBR	None		
115	E19	F6_1+	"RGB(255,127,0)"			EVD-UNSPL	"RGB(0,0,255)"	UNKNOWN	SYBR	None		
116	E20	F6_1+	"RGB(255,127,0)"			EVD-UNSPL	"RGB(0,0,255)"	UNKNOWN	SYBR	None		
117	E21	F6_1+	"RGB(255,127,0)"			EVD-UNSPL	"RGB(0,0,255)"	UNKNOWN	SYBR	None		
118	E22											
119	E23											
120	E24											
121	F1	F4_1+	"RGB(238,44,44)"			ACT-RT	"RGB(255,255,128)"	UNKNOWN	SYBR	None		
122	F2	F4_1+	"RGB(238,44,44)"			ACT-RT	"RGB(255,255,128)"	UNKNOWN	SYBR	None		
123	F3	F4_1+	"RGB(238,44,44)"			ACT-RT	"RGB(255,255,128)"	UNKNOWN	SYBR	None		
124	F4	F4_1+	"RGB(238,44,44)"			ACT2	"RGB(255,255,0)"	UNKNOWN	SYBR	None		
125	F5	F4_1+	"RGB(238,44,44)"			ACT2	"RGB(255,255,0)"	UNKNOWN	SYBR	None		
126	F6	F4_1+	"RGB(238,44,44)"			ACT2	"RGB(255,255,0)"	UNKNOWN	SYBR	None		
127	F7	F4_1+	"RGB(238,44,44)"			EVD-SPL	"RGB(0,139,69)"	UNKNOWN	SYBR	None		
128	F8	F4_1+	"RGB(238,44,44)"			EVD-SPL	"RGB(0,139,69)"	UNKNOWN	SYBR	None		
129	F9	F4_1+	"RGB(238,44,44)"			EVD-SPL	"RGB(0,139,69)"	UNKNOWN	SYBR	None		
130	F10	F4_1+	"RGB(238,44,44)"			EVD-UNSPL	"RGB(0,0,255)"	UNKNOWN	SYBR	None		
131	F11	F4_1+	"RGB(238,44,44)"			EVD-UNSPL	"RGB(0,0,255)"	UNKNOWN	SYBR	None		
132	F12	F4_1+	"RGB(238,44,44)"			EVD-UNSPL	"RGB(0,0,255)"	UNKNOWN	SYBR	None		
133	F13	F6_1+	"RGB(255,127,0)"			ACT-RT	"RGB(255,255,128)"	UNKNOWN	SYBR	None		
134	F14	F6_1+	"RGB(255,127,0)"			ACT-RT	"RGB(255,255,128)"	UNKNOWN	SYBR	None		
135	F15	F6_1+	"RGB(255,127,0)"			ACT-RT	"RGB(255,255,128)"	UNKNOWN	SYBR	None		
136	F16											
137	F17											
138	F18											
139	F19											
140	F20											
141	F21											
142	F22											
143	F23											
144	F24											
145	G1	F2_2+	"RGB(198,113,113)"			ACT-RT	"RGB(255,255,128)"	UNKNOWN	SYBR	None		
146	G2	F2_2+	"RGB(198,113,113)"			ACT-RT	"RGB(255,255,128)"	UNKNOWN	SYBR	None		
147	G3	F2_2+	"RGB(198,113,113)"			ACT-RT	"RGB(255,255,128)"	UNKNOWN	SYBR	None		
148	G4	F2_2+	"RGB(198,113,113)"			ACT2	"RGB(255,255,0)"	UNKNOWN	SYBR	None		
149	G5	F2_2+	"RGB(198,113,113)"			ACT2	"RGB(255,255,0)"	UNKNOWN	SYBR	None		
150	G6	F2_2+	"RGB(198,113,113)"			ACT2	"RGB(255,255,0)"	UNKNOWN	SYBR	None		
151	G7	F2_2+	"RGB(198,113,113)"			EVD-SPL	"RGB(0,139,69)"	UNKNOWN	SYBR	None		
152	G8	F2_2+	"RGB(198,113,113)"			EVD-SPL	"RGB(0,139,69)"	UNKNOWN	SYBR	None		
153	G9	F2_2+	"RGB(198,113,113)"			EVD-SPL	"RGB(0,139,69)"	UNKNOWN	SYBR	None		
154	G10	F2_2+	"RGB(198,113,113)"			EVD-UNSPL	"RGB(0,0,255)"	UNKNOWN	SYBR	None		
155	G11	F2_2+	"RGB(198,113,113)"			EVD-UNSPL	"RGB(0,0,255)"	UNKNOWN	SYBR	None		
156	G12	F2_2+	"RGB(198,113,113)"			EVD-UNSPL	"RGB(0,0,255)"	UNKNOWN	SYBR	None		
157	G13	F6_2+	"RGB(139,137,112)"			ACT2	"RGB(255,255,0)"	UNKNOWN	SYBR	None		
158	G14	F6_2+	"RGB(139,137,112)"			ACT2	"RGB(255,255,0)"	UNKNOWN	SYBR	None		
159	G15	F6_2+	"RGB(139,137,112)"			ACT2	"RGB(255,255,0)"	UNKNOWN	SYBR	None		
160	G16	F6_2+	"RGB(139,137,112)"			EVD-SPL	"RGB(0,139,69)"	UNKNOWN	SYBR	None		
161	G17	F6_2+	"RGB(139,137,112)"			EVD-SPL	"RGB(0,139,69)"	UNKNOWN	SYBR	None		
162	G18	F6_2+	"RGB(139,137,112)"			EVD-SPL	"RGB(0,139,69)"	UNKNOWN	SYBR	None		
163	G19	F6_2+	"RGB(139,137,112)"			EVD-UNSPL	"RGB(0,0,255)"	UNKNOWN	SYBR	None		
164	G20	F6_2+	"RGB(139,137,112)"			EVD-UNSPL	"RGB(0,0,255)"	UNKNOWN	SYBR	None		
165	G21	F6_2+	"RGB(139,137,112)"			EVD-UNSPL	"RGB(0,0,255)"	UNKNOWN	SYBR	None		
166	G22											
167	G23											
168	G24											
169	H1	F4_2+	"RGB(51,161,201)"			ACT-RT	"RGB(255,255,128)"	UNKNOWN	SYBR	None		
170	H2	F4_2+	"RGB(51,161,201)"			ACT-RT	"RGB(255,255,128)"	UNKNOWN	SYBR	None		
171	H3	F4_2+	"RGB(51,161,201)"			ACT-RT	"RGB(255,255,128)"	UNKNOWN	SYBR	None		
172	H4	F4_2+	"RGB(51,161,201)"			ACT2	"RGB(255,255,0)"	UNKNOWN	SYBR	None		
173	H5	F4_2+	"RGB(51,161,201)"			ACT2	"RGB(255,255,0)"	UNKNOWN	SYBR	None		
174	H6	F4_2+	"RGB(51,161,201)"			ACT2	"RGB(255,255,0)"	UNKNOWN	SYBR	None		
175	H7	F4_2+	"RGB(51,161,201)"			EVD-SPL	"RGB(0,139,69)"	UNKNOWN	SYBR	None		
176	H8	F4_2+	"RGB(51,161,201)"			EVD-SPL	"RGB(0,139,69)"	UNKNOWN	SYBR	None		
177	H9	F4_2+	"RGB(51,161,201)"			EVD-SPL	"RGB(0,139,69)"	UNKNOWN	SYBR	None		
178	H10	F4_2+	"RGB(51,161,201)"			EVD-UNSPL	"RGB(0,0,255)"	UNKNOWN	SYBR	None		
179	H11	F4_2+	"RGB(51,161,201)"			EVD-UNSPL	"RGB(0,0,255)"	UNKNOWN	SYBR	None		
180	H12	F4_2+	"RGB(51,161,201)"			EVD-UNSPL	"RGB(0,0,255)"	UNKNOWN	SYBR	None		
181	H13	F6_2+	"RGB(139,137,112)"			ACT-RT	"RGB(255,255,128)"	UNKNOWN	SYBR	None		
182	H14	F6_2+	"RGB(139,137,112)"			ACT-RT	"RGB(255,255,128)"	UNKNOWN	SYBR	None		
183	H15	F6_2+	"RGB(139,137,112)"			ACT-RT	"RGB(255,255,128)"	UNKNOWN	SYBR	None		
184	H16											
185	H17											
186	H18											
187	H19											
188	H20											
189	H21											
190	H22											
191	H23											
192	H24											
193	I1	F2_1-	"RGB(238,220,130)"			ACT-RT	"RGB(255,255,128)"	UNKNOWN	SYBR	None		
194	I2	F2_1-	"RGB(238,220,130)"			ACT-RT	"RGB(255,255,128)"	UNKNOWN	SYBR	None		
195	I3	F2_1-	"RGB(238,220,130)"			ACT-RT	"RGB(255,255,128)"	UNKNOWN	SYBR	None		
196	I4	F2_1-	"RGB(238,220,130)"			ACT2	"RGB(255,255,0)"	UNKNOWN	SYBR	None		
197	I5	F2_1-	"RGB(238,220,130)"			ACT2	"RGB(255,255,0)"	UNKNOWN	SYBR	None		
198	I6	F2_1-	"RGB(238,220,130)"			ACT2	"RGB(255,255,0)"	UNKNOWN	SYBR	None		
199	I7	F2_1-	"RGB(238,220,130)"			EVD-SPL	"RGB(0,139,69)"	UNKNOWN	SYBR	None		
200	I8	F2_1-	"RGB(238,220,130)"			EVD-SPL	"RGB(0,139,69)"	UNKNOWN	SYBR	None		
201	I9	F2_1-	"RGB(238,220,130)"			EVD-SPL	"RGB(0,139,69)"	UNKNOWN	SYBR	None		
202	I10	F2_1-	"RGB(238,220,130)"			EVD-UNSPL	"RGB(0,0,255)"	UNKNOWN	SYBR	None		
203	I11	F2_1-	"RGB(238,220,130)"			EVD-UNSPL	"RGB(0,0,255)"	UNKNOWN	SYBR	None		
204	I12	F2_1-	"RGB(238,220,130)"			EVD-UNSPL	"RGB(0,0,255)"	UNKNOWN	SYBR	None		
205	I13	F6_3+	"RGB(238,121,66)"			ACT2	"RGB(255,255,0)"	UNKNOWN	SYBR	None		
206	I14	F6_3+	"RGB(238,121,66)"			ACT2	"RGB(255,255,0)"	UNKNOWN	SYBR	None		
207	I15	F6_3+	"RGB(238,121,66)"			ACT2	"RGB(255,255,0)"	UNKNOWN	SYBR	None		
208	I16	F6_3+	"RGB(238,121,66)"			EVD-SPL	"RGB(0,139,69)"	UNKNOWN	SYBR	None		
209	I17	F6_3+	"RGB(238,121,66)"			EVD-SPL	"RGB(0,139,69)"	UNKNOWN	SYBR	None		
210	I18	F6_3+	"RGB(238,121,66)"			EVD-SPL	"RGB(0,139,69)"	UNKNOWN	SYBR	None		
211	I19	F6_3+	"RGB(238,121,66)"			EVD-UNSPL	"RGB(0,0,255)"	UNKNOWN	SYBR	None		
212	I20	F6_3+	"RGB(238,121,66)"			EVD-UNSPL	"RGB(0,0,255)"	UNKNOWN	SYBR	None		
213	I21	F6_3+	"RGB(238,121,66)"			EVD-UNSPL	"RGB(0,0,255)"	UNKNOWN	SYBR	None		
214	I22											
215	I23											
216	I24											
217	J1	F4_3+	"RGB(238,18,137)"			ACT-RT	"RGB(255,255,128)"	UNKNOWN	SYBR	None		
218	J2	F4_3+	"RGB(238,18,137)"			ACT-RT	"RGB(255,255,128)"	UNKNOWN	SYBR	None		
219	J3	F4_3+	"RGB(238,18,137)"			ACT-RT	"RGB(255,255,128)"	UNKNOWN	SYBR	None		
220	J4	F4_3+	"RGB(238,18,137)"			ACT2	"RGB(255,255,0)"	UNKNOWN	SYBR	None		
221	J5	F4_3+	"RGB(238,18,137)"			ACT2	"RGB(255,255,0)"	UNKNOWN	SYBR	None		
222	J6	F4_3+	"RGB(238,18,137)"			ACT2	"RGB(255,255,0)"	UNKNOWN	SYBR	None		
223	J7	F4_3+	"RGB(238,18,137)"			EVD-SPL	"RGB(0,139,69)"	UNKNOWN	SYBR	None		
224	J8	F4_3+	"RGB(238,18,137)"			EVD-SPL	"RGB(0,139,69)"	UNKNOWN	SYBR	None		
225	J9	F4_3+	"RGB(238,18,137)"			EVD-SPL	"RGB(0,139,69)"	UNKNOWN	SYBR	None		
226	J10	F4_3+	"RGB(238,18,137)"			EVD-UNSPL	"RGB(0,0,255)"	UNKNOWN	SYBR	None		
227	J11	F4_3+	"RGB(238,18,137)"			EVD-UNSPL	"RGB(0,0,255)"	UNKNOWN	SYBR	None		
228	J12	F4_3+	"RGB(238,18,137)"			EVD-UNSPL	"RGB(0,0,255)"	UNKNOWN	SYBR	None		
229	J13	F6_3+	"RGB(238,121,66)"			ACT-RT	"RGB(255,255,128)"	UNKNOWN	SYBR	None		
230	J14	F6_3+	"RGB(238,121,66)"			ACT-RT	"RGB(255,255,128)"	UNKNOWN	SYBR	None		
231	J15	F6_3+	"RGB(238,121,66)"			ACT-RT	"RGB(255,255,128)"	UNKNOWN	SYBR	None		
232	J16											
233	J17											
234	J18											
235	J19											
236	J20											
237	J21											
238	J22											
239	J23											
240	J24											
241	K1	F2_2-	"RGB(238,238,0)"			ACT-RT	"RGB(255,255,128)"	UNKNOWN	SYBR	None		
242	K2	F2_2-	"RGB(238,238,0)"			ACT-RT	"RGB(255,255,128)"	UNKNOWN	SYBR	None		
243	K3	F2_2-	"RGB(238,238,0)"			ACT-RT	"RGB(255,255,128)"	UNKNOWN	SYBR	None		
244	K4	F2_2-	"RGB(238,238,0)"			ACT2	"RGB(255,255,0)"	UNKNOWN	SYBR	None		
245	K5	F2_2-	"RGB(238,238,0)"			ACT2	"RGB(255,255,0)"	UNKNOWN	SYBR	None		
246	K6	F2_2-	"RGB(238,238,0)"			ACT2	"RGB(255,255,0)"	UNKNOWN	SYBR	None		
247	K7	F2_2-	"RGB(238,238,0)"			EVD-SPL	"RGB(0,139,69)"	UNKNOWN	SYBR	None		
248	K8	F2_2-	"RGB(238,238,0)"			EVD-SPL	"RGB(0,139,69)"	UNKNOWN	SYBR	None		
249	K9	F2_2-	"RGB(238,238,0)"			EVD-SPL	"RGB(0,139,69)"	UNKNOWN	SYBR	None		
250	K10	F2_2-	"RGB(238,238,0)"			EVD-UNSPL	"RGB(0,0,255)"	UNKNOWN	SYBR	None		
251	K11	F2_2-	"RGB(238,238,0)"			EVD-UNSPL	"RGB(0,0,255)"	UNKNOWN	SYBR	None		
252	K12	F2_2-	"RGB(238,238,0)"			EVD-UNSPL	"RGB(0,0,255)"	UNKNOWN	SYBR	None		
253	K13	F6_1-	"RGB(142,56,142)"			ACT2	"RGB(255,255,0)"	UNKNOWN	SYBR	None		
254	K14	F6_1-	"RGB(142,56,142)"			ACT2	"RGB(255,255,0)"	UNKNOWN	SYBR	None		
255	K15	F6_1-	"RGB(142,56,142)"			ACT2	"RGB(255,255,0)"	UNKNOWN	SYBR	None		
256	K16	F6_1-	"RGB(142,56,142)"			EVD-SPL	"RGB(0,139,69)"	UNKNOWN	SYBR	None		
257	K17	F6_1-	"RGB(142,56,142)"			EVD-SPL	"RGB(0,139,69)"	UNKNOWN	SYBR	None		
258	K18	F6_1-	"RGB(142,56,142)"			EVD-SPL	"RGB(0,139,69)"	UNKNOWN	SYBR	None		
259	K19	F6_1-	"RGB(142,56,142)"			EVD-UNSPL	"RGB(0,0,255)"	UNKNOWN	SYBR	None		
260	K20	F6_1-	"RGB(142,56,142)"			EVD-UNSPL	"RGB(0,0,255)"	UNKNOWN	SYBR	None		
261	K21	F6_1-	"RGB(142,56,142)"			EVD-UNSPL	"RGB(0,0,255)"	UNKNOWN	SYBR	None		
262	K22											
263	K23											
264	K24											
265	L1	F4_1-	"RGB(176,23,31)"			ACT-RT	"RGB(255,255,128)"	UNKNOWN	SYBR	None		
266	L2	F4_1-	"RGB(176,23,31)"			ACT-RT	"RGB(255,255,128)"	UNKNOWN	SYBR	None		
267	L3	F4_1-	"RGB(176,23,31)"			ACT-RT	"RGB(255,255,128)"	UNKNOWN	SYBR	None		
268	L4	F4_1-	"RGB(176,23,31)"			ACT2	"RGB(255,255,0)"	UNKNOWN	SYBR	None		
269	L5	F4_1-	"RGB(176,23,31)"			ACT2	"RGB(255,255,0)"	UNKNOWN	SYBR	None		
270	L6	F4_1-	"RGB(176,23,31)"			ACT2	"RGB(255,255,0)"	UNKNOWN	SYBR	None		
271	L7	F4_1-	"RGB(176,23,31)"			EVD-SPL	"RGB(0,139,69)"	UNKNOWN	SYBR	None		
272	L8	F4_1-	"RGB(176,23,31)"			EVD-SPL	"RGB(0,139,69)"	UNKNOWN	SYBR	None		
273	L9	F4_1-	"RGB(176,23,31)"			EVD-SPL	"RGB(0,139,69)"	UNKNOWN	SYBR	None		
274	L10	F4_1-	"RGB(176,23,31)"			EVD-UNSPL	"RGB(0,0,255)"	UNKNOWN	SYBR	None		
275	L11	F4_1-	"RGB(176,23,31)"			EVD-UNSPL	"RGB(0,0,255)"	UNKNOWN	SYBR	None		
276	L12	F4_1-	"RGB(176,23,31)"			EVD-UNSPL	"RGB(0,0,255)"	UNKNOWN	SYBR	None		
277	L13	F6_1-	"RGB(142,56,142)"			ACT-RT	"RGB(255,255,128)"	UNKNOWN	SYBR	None		
278	L14	F6_1-	"RGB(142,56,142)"			ACT-RT	"RGB(255,255,128)"	UNKNOWN	SYBR	None		
279	L15	F6_1-	"RGB(142,56,142)"			ACT-RT	"RGB(255,255,128)"	UNKNOWN	SYBR	None		
280	L16											
281	L17											
282	L18											
283	L19											
284	L20											
285	L21											
286	L22											
287	L23											
288	L24											
289	M1	F2_3-	"RGB(142,142,56)"			ACT-RT	"RGB(255,255,128)"	UNKNOWN	SYBR	None		
290	M2	F2_3-	"RGB(142,142,56)"			ACT-RT	"RGB(255,255,128)"	UNKNOWN	SYBR	None		
291	M3	F2_3-	"RGB(142,142,56)"			ACT-RT	"RGB(255,255,128)"	UNKNOWN	SYBR	None		
292	M4	F2_3-	"RGB(142,142,56)"			ACT2	"RGB(255,255,0)"	UNKNOWN	SYBR	None		
293	M5	F2_3-	"RGB(142,142,56)"			ACT2	"RGB(255,255,0)"	UNKNOWN	SYBR	None		
294	M6	F2_3-	"RGB(142,142,56)"			ACT2	"RGB(255,255,0)"	UNKNOWN	SYBR	None		
295	M7	F2_3-	"RGB(142,142,56)"			EVD-SPL	"RGB(0,139,69)"	UNKNOWN	SYBR	None		
296	M8	F2_3-	"RGB(142,142,56)"			EVD-SPL	"RGB(0,139,69)"	UNKNOWN	SYBR	None		
297	M9	F2_3-	"RGB(142,142,56)"			EVD-SPL	"RGB(0,139,69)"	UNKNOWN	SYBR	None		
298	M10	F2_3-	"RGB(142,142,56)"			EVD-UNSPL	"RGB(0,0,255)"	UNKNOWN	SYBR	None		
299	M11	F2_3-	"RGB(142,142,56)"			EVD-UNSPL	"RGB(0,0,255)"	UNKNOWN	SYBR	None		
300	M12	F2_3-	"RGB(142,142,56)"			EVD-UNSPL	"RGB(0,0,255)"	UNKNOWN	SYBR	None		
301	M13	F6_2-	"RGB(198,113,113)"			ACT2	"RGB(255,255,0)"	UNKNOWN	SYBR	None		
302	M14	F6_2-	"RGB(198,113,113)"			ACT2	"RGB(255,255,0)"	UNKNOWN	SYBR	None		
303	M15	F6_2-	"RGB(198,113,113)"			ACT2	"RGB(255,255,0)"	UNKNOWN	SYBR	None		
304	M16	F6_2-	"RGB(198,113,113)"			EVD-SPL	"RGB(0,139,69)"	UNKNOWN	SYBR	None		
305	M17	F6_2-	"RGB(198,113,113)"			EVD-SPL	"RGB(0,139,69)"	UNKNOWN	SYBR	None		
306	M18	F6_2-	"RGB(198,113,113)"			EVD-SPL	"RGB(0,139,69)"	UNKNOWN	SYBR	None		
307	M19	F6_2-	"RGB(198,113,113)"			EVD-UNSPL	"RGB(0,0,255)"	UNKNOWN	SYBR	None		
308	M20	F6_2-	"RGB(198,113,113)"			EVD-UNSPL	"RGB(0,0,255)"	UNKNOWN	SYBR	None		
309	M21	F6_2-	"RGB(198,113,113)"			EVD-UNSPL	"RGB(0,0,255)"	UNKNOWN	SYBR	None		
310	M22											
311	M23											
312	M24											
313	N1	F4_2-	"RGB(0,0,255)"			ACT-RT	"RGB(255,255,128)"	UNKNOWN	SYBR	None		
314	N2	F4_2-	"RGB(0,0,255)"			ACT-RT	"RGB(255,255,128)"	UNKNOWN	SYBR	None		
315	N3	F4_2-	"RGB(0,0,255)"			ACT-RT	"RGB(255,255,128)"	UNKNOWN	SYBR	None		
316	N4	F4_2-	"RGB(0,0,255)"			ACT2	"RGB(255,255,0)"	UNKNOWN	SYBR	None		
317	N5	F4_2-	"RGB(0,0,255)"			ACT2	"RGB(255,255,0)"	UNKNOWN	SYBR	None		
318	N6	F4_2-	"RGB(0,0,255)"			ACT2	"RGB(255,255,0)"	UNKNOWN	SYBR	None		
319	N7	F4_2-	"RGB(0,0,255)"			EVD-SPL	"RGB(0,139,69)"	UNKNOWN	SYBR	None		
320	N8	F4_2-	"RGB(0,0,255)"			EVD-SPL	"RGB(0,139,69)"	UNKNOWN	SYBR	None		
321	N9	F4_2-	"RGB(0,0,255)"			EVD-SPL	"RGB(0,139,69)"	UNKNOWN	SYBR	None		
322	N10	F4_2-	"RGB(0,0,255)"			EVD-UNSPL	"RGB(0,0,255)"	UNKNOWN	SYBR	None		
323	N11	F4_2-	"RGB(0,0,255)"			EVD-UNSPL	"RGB(0,0,255)"	UNKNOWN	SYBR	None		
324	N12	F4_2-	"RGB(0,0,255)"			EVD-UNSPL	"RGB(0,0,255)"	UNKNOWN	SYBR	None		
325	N13	F6_2-	"RGB(198,113,113)"			ACT-RT	"RGB(255,255,128)"	UNKNOWN	SYBR	None		
326	N14	F6_2-	"RGB(198,113,113)"			ACT-RT	"RGB(255,255,128)"	UNKNOWN	SYBR	None		
327	N15	F6_2-	"RGB(198,113,113)"			ACT-RT	"RGB(255,255,128)"	UNKNOWN	SYBR	None		
328	N16											
329	N17											
330	N18											
331	N19											
332	N20											
333	N21											
334	N22											
335	N23											
336	N24											
337	O1											
338	O2											
339	O3											
340	O4					ACT2	"RGB(255,255,0)"	NTC	SYBR	None		
341	O5					ACT2	"RGB(255,255,0)"	NTC	SYBR	None		
342	O6					ACT2	"RGB(255,255,0)"	NTC	SYBR	None		
343	O7					EVD-SPL	"RGB(0,139,69)"	NTC	SYBR	None		
344	O8					EVD-SPL	"RGB(0,139,69)"	NTC	SYBR	None		
345	O9					EVD-SPL	"RGB(0,139,69)"	NTC	SYBR	None		
346	O10					EVD-UNSPL	"RGB(0,0,255)"	NTC	SYBR	None		
347	O11					EVD-UNSPL	"RGB(0,0,255)"	NTC	SYBR	None		
348	O12					EVD-UNSPL	"RGB(0,0,255)"	NTC	SYBR	None		
349	O13	F6_3-	"RGB(0,245,255)"			ACT2	"RGB(255,255,0)"	UNKNOWN	SYBR	None		
350	O14	F6_3-	"RGB(0,245,255)"			ACT2	"RGB(255,255,0)"	UNKNOWN	SYBR	None		
351	O15	F6_3-	"RGB(0,245,255)"			ACT2	"RGB(255,255,0)"	UNKNOWN	SYBR	None		
352	O16	F6_3-	"RGB(0,245,255)"			EVD-SPL	"RGB(0,139,69)"	UNKNOWN	SYBR	None		
353	O17	F6_3-	"RGB(0,245,255)"			EVD-SPL	"RGB(0,139,69)"	UNKNOWN	SYBR	None		
354	O18	F6_3-	"RGB(0,245,255)"			EVD-SPL	"RGB(0,139,69)"	UNKNOWN	SYBR	None		
355	O19	F6_3-	"RGB(0,245,255)"			EVD-UNSPL	"RGB(0,0,255)"	UNKNOWN	SYBR	None		
356	O20	F6_3-	"RGB(0,245,255)"			EVD-UNSPL	"RGB(0,0,255)"	UNKNOWN	SYBR	None		
357	O21	F6_3-	"RGB(0,245,255)"			EVD-UNSPL	"RGB(0,0,255)"	UNKNOWN	SYBR	None		
358	O22											
359	O23											
360	O24											
361	P1	F4_3-	"RGB(0,139,69)"			ACT-RT	"RGB(255,255,128)"	UNKNOWN	SYBR	None		
362	P2	F4_3-	"RGB(0,139,69)"			ACT-RT	"RGB(255,255,128)"	UNKNOWN	SYBR	None		
363	P3	F4_3-	"RGB(0,139,69)"			ACT-RT	"RGB(255,255,128)"	UNKNOWN	SYBR	None		
364	P4	F4_3-	"RGB(0,139,69)"			ACT2	"RGB(255,255,0)"	UNKNOWN	SYBR	None		
365	P5	F4_3-	"RGB(0,139,69)"			ACT2	"RGB(255,255,0)"	UNKNOWN	SYBR	None		
366	P6	F4_3-	"RGB(0,139,69)"			ACT2	"RGB(255,255,0)"	UNKNOWN	SYBR	None		
367	P7	F4_3-	"RGB(0,139,69)"			EVD-SPL	"RGB(0,139,69)"	UNKNOWN	SYBR	None		
368	P8	F4_3-	"RGB(0,139,69)"			EVD-SPL	"RGB(0,139,69)"	UNKNOWN	SYBR	None		
369	P9	F4_3-	"RGB(0,139,69)"			EVD-SPL	"RGB(0,139,69)"	UNKNOWN	SYBR	None		
370	P10	F4_3-	"RGB(0,139,69)"			EVD-UNSPL	"RGB(0,0,255)"	UNKNOWN	SYBR	None		
371	P11	F4_3-	"RGB(0,139,69)"			EVD-UNSPL	"RGB(0,0,255)"	UNKNOWN	SYBR	None		
372	P12	F4_3-	"RGB(0,139,69)"			EVD-UNSPL	"RGB(0,0,255)"	UNKNOWN	SYBR	None		
373	P13	F6_3-	"RGB(0,245,255)"			ACT-RT	"RGB(255,255,128)"	UNKNOWN	SYBR	None		
374	P14	F6_3-	"RGB(0,245,255)"			ACT-RT	"RGB(255,255,128)"	UNKNOWN	SYBR	None		
375	P15	F6_3-	"RGB(0,245,255)"			ACT-RT	"RGB(255,255,128)"	UNKNOWN	SYBR	None		
376	P16											
377	P17											
378	P18											
379	P19											
380	P20											
381	P21											
382	P22											
383	P23											
384	P24											


[Raw Data]
Well	Well Position	Cycle	x1-m1	x2-m2	x3-m3	x4-m4	x5-m5
1	      A1	1	52,224.387	6,926.934	44,340.875	323,597.844	-2,849.148
2	      A2	1	48,113.484	6,074.772	44,336.840	299,817.719	-3,352.295
3	      A3	1	60,320.023	7,461.172	45,748.852	288,963.375	-2,355.278
4	      A4	1	88,344.586	12,111.042	48,708.719	296,325.969	-2,843.087
5	      A5	1	91,272.750	14,604.880	48,291.637	277,408.344	-2,832.866
6	      A6	1	81,107.039	11,038.354	52,720.605	294,737.688	-2,511.801
7	      A7	1	70,824.492	9,123.812	49,845.961	264,133.344	-2,949.537
8	      A8	1	92,029.883	11,932.141	52,203.746	269,516.906	-4,962.057
9	      A9	1	91,178.898	11,735.854	63,620.801	318,959.906	-3,246.964
10	      A10	1	93,952.031	12,338.554	58,282.848	283,596.125	-2,939.485
11	      A11	1	94,237.047	11,780.439	53,751.523	253,760.406	-3,906.592
12	      A12	1	95,976.578	11,524.786	56,734.340	270,516.156	-5,288.168
13	      A13	1	107,713.062	17,119.566	64,265.320	308,770.406	-4,547.209
14	      A14	1	94,476.977	10,318.491	59,906.953	290,971.344	-2,818.038
15	      A15	1	117,070.695	13,669.763	52,592.297	253,693.703	-2,883.308
16	      A16	1	146,424.500	17,102.352	57,876.605	287,752.250	-3,830.380
17	      A17	1	104,794.008	13,828.505	54,098.145	277,085.188	-3,336.319
18	      A18	1	44,778.883	4,257.630	1,516.487	956.002	-444.682
19	      A19	1	73,123.023	9,538.063	56,604.410	320,582.188	-3,504.193
20	      A20	1	124,805.711	17,042.229	46,124.293	261,643.938	-3,027.039
21	      A21	1	112,119.156	15,208.742	49,752.930	299,834.781	-2,542.521
22	      A22	1	93,237.484	6,713.361	3,253.474	3,381.919	729.395
23	      A23	1	100,769.250	6,886.291	3,102.433	4,083.270	2,042.166
24	      A24	1	93,918.617	6,000.531	2,766.103	2,726.095	3.144
25	      B1	1	48,219.473	6,518.179	43,368.359	301,482.000	-904.077
26	      B2	1	43,721.871	5,636.836	45,167.891	293,810.188	-3,463.455
27	      B3	1	55,024.078	7,075.339	50,097.406	305,206.594	-1,110.587
28	      B4	1	125,684.844	17,268.484	52,836.262	308,377.906	-1,330.722
29	      B5	1	115,535.609	15,480.356	46,057.762	257,677.031	-1,615.646
30	      B6	1	108,071.070	13,927.870	52,535.418	278,819.000	-934.495
31	      B7	1	94,336.914	11,983.377	63,338.008	326,278.656	-838.064
32	      B8	1	113,068.359	14,244.523	56,674.969	278,335.219	-1,163.730
33	      B9	1	102,895.805	13,194.385	64,284.031	309,263.625	-588.877
34	      B10	1	123,233.523	15,269.131	58,486.926	272,436.719	-1,822.446
35	      B11	1	133,573.766	16,471.512	58,326.051	265,504.500	-397.328
36	      B12	1	124,774.320	15,333.056	56,822.477	257,793.625	83.511
37	      B13	1	118,392.438	10,839.771	62,680.641	285,518.094	-1,103.048
38	      B14	1	66,329.031	7,287.742	60,255.043	276,887.250	-934.313
39	      B15	1	91,117.477	7,504.824	57,137.289	264,259.844	-768.535
40	      B16	1	393,433.375	251,520.891	32,980.227	6,821.624	1,565.300
41	      B17	1	59,905.730	11,462.342	2,753.375	1,429.971	2,551.334
42	      B18	1	61,880.305	12,395.104	2,866.858	2,612.444	2,886.300
43	      B19	1	42,578.613	3,329.741	1,698.324	2,530.458	2,577.747
44	      B20	1	46,742.859	3,398.451	1,527.661	2,143.435	2,380.705
45	      B21	1	67,224.188	5,919.843	2,411.227	2,527.444	2,027.163
46	      B22	1	81,501.906	4,866.318	2,639.633	2,402.515	-338.560
47	      B23	1	83,689.961	5,351.958	2,736.242	2,652.738	1,330.437
48	      B24	1	82,427.531	4,234.267	2,551.497	2,550.185	-158.314
49	      C1	1	51,767.602	7,969.447	48,833.609	327,564.281	-98.975
50	      C2	1	48,547.512	7,034.311	48,780.828	305,039.812	-1,062.222
51	      C3	1	49,169.609	6,979.290	48,719.656	285,345.875	-931.312
52	      C4	1	90,227.836	12,599.972	49,287.176	274,802.406	-433.508
53	      C5	1	87,096.523	11,454.929	52,239.605	278,279.281	-1,157.560
54	      C6	1	84,465.906	10,857.096	56,812.465	290,806.656	-1,176.679
55	      C7	1	85,107.852	11,116.953	59,314.797	291,602.312	-1,068.328
56	      C8	1	94,387.695	11,586.517	56,185.008	264,880.750	-737.938
57	      C9	1	75,587.328	10,009.499	62,785.273	293,424.438	-223.173
58	      C10	1	92,466.359	11,414.309	60,737.164	272,470.875	-115.203
59	      C11	1	97,956.555	12,158.965	58,230.824	254,512.391	-508.772
60	      C12	1	97,435.719	12,056.635	57,831.285	252,329.953	-998.255
61	      C13	1	82,037.195	9,968.448	65,572.922	290,347.219	-719.941
62	      C14	1	83,244.281	10,485.083	68,573.641	304,615.000	-1,199.423
63	      C15	1	101,977.133	12,595.285	54,976.434	243,838.547	-305.327
64	      C16	1	113,366.188	12,778.619	62,293.508	284,816.438	-1,068.810
65	      C17	1	100,971.469	13,010.666	60,655.812	283,789.656	-283.199
66	      C18	1	44,198.613	3,455.782	1,608.965	1,239.674	2,989.529
67	      C19	1	73,607.758	9,208.771	65,133.496	339,101.344	-919.917
68	      C20	1	111,053.352	15,425.419	47,181.188	247,775.219	-1,441.432
69	      C21	1	111,025.570	15,732.303	49,794.590	275,459.125	-884.636
70	      C22	1	97,122.688	6,914.651	3,790.395	3,739.340	4,066.355
71	      C23	1	96,532.805	7,476.307	3,395.200	4,097.735	6,483.844
72	      C24	1	92,485.820	6,571.911	2,830.920	3,396.010	4,985.559
73	      D1	1	61,236.242	9,235.731	49,565.250	325,194.438	-801.989
74	      D2	1	50,801.906	6,957.292	47,360.379	290,309.438	-1,990.229
75	      D3	1	53,395.770	7,037.655	49,889.199	284,645.469	-875.387
76	      D4	1	80,724.078	11,318.813	52,050.102	283,889.750	-930.207
77	      D5	1	85,941.039	11,941.763	49,060.441	250,433.531	-891.439
78	      D6	1	79,384.250	10,732.571	57,836.059	284,297.719	-454.865
79	      D7	1	69,168.953	9,176.574	68,742.859	330,265.562	-738.578
80	      D8	1	86,591.273	11,312.123	60,456.504	275,031.312	-385.296
81	      D9	1	68,223.094	8,939.523	68,400.711	306,764.312	-666.170
82	      D10	1	86,170.992	11,060.845	61,714.152	267,420.219	-1,243.277
83	      D11	1	92,649.359	11,286.305	56,748.070	239,062.688	-1,131.154
84	      D12	1	93,270.562	11,542.070	61,663.867	259,368.203	-898.583
85	      D13	1	53,161.062	6,318.883	75,634.602	316,735.188	-643.745
86	      D14	1	44,311.312	5,356.791	63,953.012	271,013.406	-1,566.581
87	      D15	1	43,889.543	5,748.525	61,247.973	260,526.641	-1,211.782
88	      D16	1	43,137.305	3,702.284	1,906.930	947.298	2,354.503
89	      D17	1	49,643.797	3,947.993	2,273.042	1,714.558	2,239.733
90	      D18	1	43,228.402	3,603.056	2,135.538	1,314.219	820.765
91	      D19	1	42,047.387	2,759.039	1,815.118	2,136.445	1,814.713
92	      D20	1	39,370.574	2,509.865	1,663.403	619.883	1,785.019
93	      D21	1	55,953.074	3,596.536	1,888.999	2,243.639	2,439.109
94	      D22	1	85,614.836	5,550.370	2,842.497	3,266.972	1,989.381
95	      D23	1	82,387.695	6,263.162	3,072.463	3,140.143	3,120.498
96	      D24	1	87,951.164	5,452.734	2,795.255	2,901.043	2,142.797
97	      E1	1	55,952.762	7,213.809	50,982.613	324,177.031	92.144
98	      E2	1	56,598.141	7,668.193	50,419.738	298,261.281	-970.219
99	      E3	1	50,699.629	7,115.352	48,256.828	268,785.719	-901.706
100	      E4	1	106,544.539	14,088.671	53,995.066	288,320.000	-440.765
101	      E5	1	111,893.148	14,407.521	56,390.508	282,535.156	-641.293
102	      E6	1	113,456.234	14,497.184	61,789.012	296,036.250	-735.157
103	      E7	1	100,799.938	12,530.431	59,613.469	276,479.938	-1,138.191
104	      E8	1	108,868.625	13,217.501	61,801.281	275,431.438	-645.869
105	      E9	1	101,874.852	11,831.069	68,097.281	294,879.969	-1,714.104
106	      E10	1	104,502.938	12,515.697	63,899.035	271,460.781	-1,210.275
107	      E11	1	117,961.586	14,229.241	61,766.766	255,871.203	-840.992
108	      E12	1	113,092.047	12,882.979	62,497.754	254,989.375	-1,252.355
109	      E13	1	83,535.570	10,048.434	65,490.055	268,544.219	-1,007.893
110	      E14	1	88,146.383	10,265.160	69,146.711	284,354.688	-1,594.590
111	      E15	1	101,692.664	12,039.478	59,655.930	248,297.781	-1,012.011
112	      E16	1	94,629.469	11,327.167	67,260.914	288,748.844	-1,424.813
113	      E17	1	114,194.672	13,441.287	62,065.789	272,663.531	-1,672.386
114	      E18	1	44,516.684	2,851.187	1,800.063	1,208.002	162.895
115	      E19	1	71,136.539	9,146.229	64,925.301	316,703.531	7,539.404
116	      E20	1	104,339.477	13,571.400	56,449.371	281,560.969	-1,142.279
117	      E21	1	92,382.695	11,992.047	58,420.488	308,042.219	-488.137
118	      E22	1	84,674.734	6,345.931	2,473.229	3,024.582	6,017.477
119	      E23	1	94,492.820	7,511.082	3,374.367	3,340.210	5,239.910
120	      E24	1	92,452.430	6,427.212	3,029.672	3,918.127	4,041.473
121	      F1	1	63,406.867	8,917.650	50,646.457	316,051.812	-518.376
122	      F2	1	70,726.203	10,982.719	57,859.309	333,815.250	553.314
123	      F3	1	51,387.168	7,063.292	52,445.352	289,785.594	-496.790
124	      F4	1	120,219.531	16,377.583	60,757.738	316,976.562	-1,376.433
125	      F5	1	131,194.391	17,144.414	53,993.008	262,915.156	-1,792.720
126	      F6	1	138,120.578	16,844.889	63,981.383	298,484.938	-2,236.099
127	      F7	1	93,968.844	11,307.580	69,099.750	316,232.938	-1,948.648
128	      F8	1	107,055.828	12,444.780	61,986.621	270,483.031	-2,426.891
129	      F9	1	88,608.727	10,646.929	71,966.234	309,995.656	-1,027.891
130	      F10	1	110,228.805	12,876.110	61,008.566	251,990.406	-1,054.091
131	      F11	1	133,371.984	15,640.939	64,086.598	257,174.094	-1,850.633
132	      F12	1	113,676.711	13,066.753	61,502.941	249,249.234	-2,111.707
133	      F13	1	60,070.664	6,907.587	70,324.062	283,040.500	-1,152.630
134	      F14	1	70,788.727	8,375.218	70,288.008	282,562.094	-1,970.192
135	      F15	1	83,078.383	8,291.143	64,667.195	259,385.547	-1,168.671
136	      F16	1	44,260.492	3,216.857	1,713.218	1,999.153	1,841.414
137	      F17	1	45,205.082	3,228.117	2,030.009	2,430.766	2,937.090
138	      F18	1	47,182.301	3,385.407	1,680.495	2,146.073	1,132.677
139	      F19	1	90,534.734	7,024.029	3,939.241	4,856.190	8,333.805
140	      F20	1	45,644.887	2,270.948	-259.920	745.615	1,244.312
141	      F21	1	49,605.113	3,657.664	1,873.628	1,875.021	3,139.848
142	      F22	1	87,409.227	6,698.803	3,196.757	3,893.761	4,555.543
143	      F23	1	97,795.266	6,706.330	3,115.667	3,794.140	3,359.518
144	      F24	1	97,043.602	6,770.892	3,025.449	4,251.763	5,534.630
145	      G1	1	57,156.172	7,891.488	57,572.832	362,287.188	-73.669
146	      G2	1	51,031.262	6,779.667	52,704.176	304,210.156	-993.165
147	      G3	1	67,928.594	9,633.495	54,317.988	287,320.781	-1,022.337
148	      G4	1	89,155.688	11,455.317	55,936.625	286,868.219	-1,301.661
149	      G5	1	87,313.375	11,293.115	59,341.000	290,274.531	-1,378.615
150	      G6	1	89,496.891	10,844.339	60,925.500	284,733.781	-1,470.386
151	      G7	1	109,446.195	12,778.815	71,201.188	314,942.406	-1,752.760
152	      G8	1	99,553.688	11,384.259	67,559.516	290,105.375	-2,130.365
153	      G9	1	78,674.562	9,481.546	74,390.508	314,616.000	-1,270.048
154	      G10	1	80,488.055	9,730.438	70,675.195	291,335.781	-1,713.646
155	      G11	1	95,173.805	10,958.438	63,016.523	251,689.547	-1,550.243
156	      G12	1	109,350.742	12,448.047	61,020.770	240,892.750	-1,411.333
157	      G13	1	93,776.227	10,727.103	67,017.969	265,644.062	-2,241.491
158	      G14	1	102,512.875	11,796.034	66,397.805	263,062.344	-1,560.076
159	      G15	1	100,680.438	11,822.621	35,926.965	135,529.391	-2,106.488
160	      G16	1	143,707.562	14,013.801	68,634.281	283,563.844	-1,259.160
161	      G17	1	117,668.336	14,604.059	65,297.652	277,906.656	-707.618
162	      G18	1	54,413.645	3,801.925	2,159.794	1,828.880	1,626.777
163	      G19	1	74,213.164	9,294.010	70,620.414	334,184.469	-1,625.007
164	      G20	1	103,530.047	13,867.217	66,279.734	322,796.406	-925.159
165	      G21	1	107,406.766	14,439.412	59,909.574	307,936.375	-730.961
166	      G22	1	96,014.281	8,218.867	3,421.227	4,882.957	9,879.244
167	      G23	1	91,734.070	7,364.297	3,262.386	4,049.278	7,270.020
168	      G24	1	98,172.031	7,505.651	3,367.114	3,786.439	5,732.736
169	      H1	1	63,243.480	8,999.015	52,619.547	321,646.938	-789.693
170	      H2	1	54,990.594	7,718.160	50,423.836	289,101.844	-1,607.630
171	      H3	1	61,888.758	9,186.890	61,574.121	329,164.094	-1,721.865
172	      H4	1	106,728.367	14,621.562	56,701.625	292,716.312	-1,633.641
173	      H5	1	137,074.656	16,929.803	61,649.988	298,528.156	-2,269.131
174	      H6	1	133,398.500	16,784.227	69,009.883	317,867.750	-1,582.589
175	      H7	1	116,125.203	14,190.714	73,894.953	326,881.000	-1,886.919
176	      H8	1	130,050.102	14,686.199	70,472.156	302,203.000	-1,440.256
177	      H9	1	87,108.742	10,653.427	80,858.133	343,299.562	-1,067.524
178	      H10	1	106,249.578	12,749.858	68,387.828	278,979.625	-1,275.519
179	      H11	1	132,488.000	15,339.198	64,533.348	255,101.594	-1,900.379
180	      H12	1	124,294.688	14,409.325	65,083.121	255,501.250	-516.332
181	      H13	1	45,285.598	5,531.097	76,180.812	301,794.531	-2,533.576
182	      H14	1	52,871.355	6,497.312	67,138.195	263,546.781	-1,984.467
183	      H15	1	48,691.496	5,832.534	68,239.562	273,407.156	-2,613.617
184	      H16	1	43,655.738	2,933.114	1,517.715	1,807.573	1,180.192
185	      H17	1	61,311.352	4,086.844	2,601.838	2,576.458	1,801.133
186	      H18	1	48,195.895	3,811.015	2,267.390	1,991.358	553.895
187	      H19	1	56,093.906	4,279.618	2,895.906	2,892.552	1,777.510
188	      H20	1	47,278.691	3,850.142	1,810.699	2,037.155	2,730.744
189	      H21	1	47,653.820	3,192.657	1,705.068	1,660.341	2,203.904
190	      H22	1	80,828.500	5,390.410	2,902.739	3,068.244	2,428.995
191	      H23	1	94,816.836	7,721.213	3,404.474	4,899.743	8,488.082
192	      H24	1	117,675.266	9,171.737	4,011.114	4,873.835	8,466.253
193	      I1	1	48,734.051	7,248.838	51,569.402	321,820.656	-1,954.719
194	      I2	1	53,218.352	7,426.262	52,916.078	306,546.812	-1,393.951
195	      I3	1	52,417.938	7,703.192	48,948.578	261,362.547	-1,228.933
196	      I4	1	94,859.289	12,084.548	61,794.340	317,516.438	-2,817.917
197	      I5	1	107,178.516	13,582.934	69,117.297	335,104.031	-2,179.603
198	      I6	1	91,795.133	11,107.345	58,818.410	272,868.125	-2,209.125
199	      I7	1	128,294.820	14,480.935	66,065.359	290,700.094	-1,081.616
200	      I8	1	99,020.852	12,352.753	62,672.750	267,885.969	-1,054.847
201	      I9	1	78,220.766	9,606.029	80,357.859	339,936.719	-1,138.094
202	      I10	1	94,560.289	11,600.172	73,593.695	302,396.656	-1,304.507
203	      I11	1	102,570.844	11,997.032	65,287.828	258,419.625	-1,977.563
204	      I12	1	108,322.914	13,069.191	61,750.012	242,997.109	-1,749.311
205	      I13	1	97,055.266	11,435.985	70,448.148	278,491.812	-3,476.168
206	      I14	1	94,164.266	11,119.947	66,812.898	267,375.125	-2,976.666
207	      I15	1	108,845.953	12,635.846	66,048.234	265,813.188	-1,842.419
208	      I16	1	102,027.227	12,279.385	71,621.539	298,804.438	-2,816.808
209	      I17	1	112,704.445	13,384.490	70,744.977	299,464.125	-1,844.451
210	      I18	1	49,844.828	3,567.455	1,808.761	1,829.187	2,208.283
211	      I19	1	70,910.750	9,041.604	70,809.836	334,099.312	-1,919.529
212	      I20	1	98,323.711	13,096.024	65,056.891	315,568.500	-1,492.212
213	      I21	1	112,567.258	15,605.797	60,038.211	303,756.844	-1,641.762
214	      I22	1	88,756.023	6,482.197	3,102.237	3,450.087	3,219.399
215	      I23	1	83,984.344	6,317.617	2,703.308	3,387.609	2,429.709
216	      I24	1	101,494.812	8,262.418	3,155.952	4,329.426	6,750.637
217	      J1	1	56,799.445	7,839.640	50,963.453	315,928.938	-1,060.877
218	      J2	1	51,337.133	6,917.782	53,823.070	311,814.375	-234.229
219	      J3	1	71,601.305	9,093.735	56,329.863	306,353.719	-1,487.423
220	      J4	1	140,732.484	18,354.846	71,499.305	369,262.844	-1,507.827
221	      J5	1	130,780.109	16,405.699	56,907.926	275,485.562	-1,459.006
222	      J6	1	128,437.156	16,354.168	63,905.414	295,998.531	-679.503
223	      J7	1	133,217.484	16,745.312	71,321.078	318,909.531	-1,035.022
224	      J8	1	113,434.750	13,627.020	70,399.188	304,781.688	-1,254.454
225	      J9	1	127,073.133	16,266.863	80,532.969	342,430.906	-257.629
226	      J10	1	119,625.859	13,913.828	65,556.914	268,362.750	-1,360.472
227	      J11	1	148,954.859	17,035.227	69,599.188	276,747.906	-2,384.640
228	      J12	1	149,122.391	17,044.811	68,067.039	268,471.281	-1,764.821
229	      J13	1	65,139.535	10,275.354	72,906.133	289,783.938	-2,514.440
230	      J14	1	46,263.164	5,577.421	70,985.469	281,934.281	-2,623.480
231	      J15	1	58,110.137	6,877.051	69,089.617	276,233.000	-3,157.578
232	      J16	1	49,549.809	3,522.613	1,967.532	2,342.862	2,345.856
233	      J17	1	46,467.980	3,072.309	1,790.651	2,002.512	1,414.329
234	      J18	1	60,907.312	4,022.101	2,783.319	2,717.170	2,948.898
235	      J19	1	68,349.281	5,315.982	3,056.637	3,273.449	3,818.511
236	      J20	1	47,054.793	3,269.526	1,440.034	1,996.344	2,694.299
237	      J21	1	44,868.355	3,495.800	1,690.268	1,792.049	3,193.748
238	      J22	1	84,912.680	5,870.817	2,957.610	3,128.110	1,055.075
239	      J23	1	81,969.359	5,527.517	3,082.855	3,001.743	1,790.671
240	      J24	1	119,095.680	9,104.637	3,977.305	4,911.473	8,374.331
241	      K1	1	74,714.625	8,127.562	52,600.465	335,174.781	-1,144.636
242	      K2	1	55,271.559	7,299.443	52,611.078	310,825.844	-1,070.301
243	      K3	1	48,537.043	6,716.481	51,422.164	281,759.594	-1,530.386
244	      K4	1	120,501.945	15,003.580	68,184.062	356,234.312	-1,179.183
245	      K5	1	88,962.539	11,093.971	57,117.078	283,377.969	-1,043.366
246	      K6	1	138,146.859	15,653.252	70,682.297	326,256.125	-491.046
247	      K7	1	107,741.070	12,617.624	78,522.281	357,000.656	-1,995.024
248	      K8	1	110,100.000	18,520.607	64,407.328	271,252.000	-1,046.589
249	      K9	1	66,683.188	8,375.464	74,702.023	325,064.281	-1,127.018
250	      K10	1	89,532.172	9,760.314	68,628.750	290,231.188	-1,200.398
251	      K11	1	113,604.766	13,041.236	62,294.551	252,453.734	-1,555.137
252	      K12	1	123,981.766	14,305.283	63,374.074	254,633.453	-522.716
253	      K13	1	108,462.219	12,243.791	66,732.703	269,536.281	-2,264.882
254	      K14	1	91,887.875	10,690.009	67,412.555	275,586.750	-1,632.733
255	      K15	1	111,654.148	12,313.353	63,234.473	257,921.922	-2,156.992
256	      K16	1	95,943.320	11,688.237	68,895.906	291,393.344	-877.388
257	      K17	1	101,386.141	12,628.988	68,534.773	297,448.781	-1,941.370
258	      K18	1	48,052.660	3,504.694	1,637.873	1,424.155	2,555.729
259	      K19	1	82,140.516	9,561.686	69,901.727	332,916.906	-1,200.285
260	      K20	1	84,530.422	10,855.945	67,905.156	340,253.156	-727.166
261	      K21	1	107,213.188	14,394.925	56,100.637	288,648.406	-790.712
262	      K22	1	85,209.180	6,270.479	3,134.859	4,073.241	5,121.863
263	      K23	1	87,993.508	6,156.438	3,395.503	3,454.368	2,763.807
264	      K24	1	108,171.852	7,710.649	3,890.979	3,963.520	4,435.390
265	      L1	1	59,409.594	7,882.312	49,680.301	317,017.562	-720.065
266	      L2	1	51,590.340	6,804.076	49,389.051	296,303.656	-1,535.582
267	      L3	1	53,765.785	7,080.884	50,662.918	282,824.031	-1,280.580
268	      L4	1	98,221.648	12,842.358	66,397.695	354,609.906	-698.697
269	      L5	1	115,865.664	14,925.430	64,739.734	324,289.031	-1,270.171
270	      L6	1	99,231.664	12,025.871	64,998.926	310,670.906	-1,421.129
271	      L7	1	101,594.648	11,870.256	64,958.898	301,288.969	-580.952
272	      L8	1	84,609.039	10,459.232	68,946.344	309,752.500	-1,214.576
273	      L9	1	79,711.789	10,230.702	73,389.938	323,090.906	-745.643
274	      L10	1	90,754.656	11,247.828	65,960.250	281,219.094	-1,453.372
275	      L11	1	98,826.930	13,034.339	62,439.652	259,057.875	-1,869.316
276	      L12	1	101,262.484	11,948.700	64,838.992	266,649.188	-1,991.383
277	      L13	1	42,636.234	5,497.987	67,574.742	282,524.594	-1,491.333
278	      L14	1	52,913.680	6,414.934	68,421.453	282,161.469	-857.226
279	      L15	1	46,314.695	5,577.589	62,311.055	260,399.172	-1,763.042
280	      L16	1	62,145.359	5,545.070	2,594.293	3,494.475	8,731.401
281	      L17	1	54,742.332	3,802.593	1,901.358	1,967.487	2,108.627
282	      L18	1	64,625.746	5,174.379	2,479.561	3,668.861	5,893.395
283	      L19	1	45,528.758	3,122.136	1,734.261	1,950.328	2,105.341
284	      L20	1	53,174.086	3,467.621	1,604.464	2,119.148	2,673.505
285	      L21	1	46,067.250	3,377.444	1,408.311	1,608.362	2,313.303
286	      L22	1	80,262.852	5,198.271	2,655.649	2,887.692	2,011.990
287	      L23	1	83,030.109	6,023.285	2,784.866	3,752.677	3,329.517
288	      L24	1	97,576.328	6,433.127	2,852.444	3,726.334	4,227.732
289	      M1	1	59,124.188	7,647.729	47,896.211	313,809.844	-419.266
290	      M2	1	48,208.523	6,603.184	46,367.453	284,340.750	-702.747
291	      M3	1	61,567.605	7,828.853	49,316.691	283,814.625	-1,314.854
292	      M4	1	104,077.609	13,908.388	52,931.660	287,062.875	-892.391
293	      M5	1	112,915.016	15,102.377	60,525.012	313,503.344	-986.218
294	      M6	1	132,574.312	16,297.603	61,727.887	303,854.031	-991.054
295	      M7	1	106,152.969	12,892.100	66,932.445	317,493.812	-796.719
296	      M8	1	113,514.172	14,198.004	64,758.582	294,569.969	-719.257
297	      M9	1	84,835.375	10,623.659	68,481.234	311,126.781	-71.609
298	      M10	1	98,915.305	12,089.971	66,408.141	292,300.312	-337.748
299	      M11	1	91,872.375	11,323.406	64,462.410	277,692.812	-570.868
300	      M12	1	104,182.297	12,213.949	58,930.875	252,269.562	-907.816
301	      M13	1	109,302.633	13,101.035	62,918.887	266,352.000	-1,225.249
302	      M14	1	114,437.445	13,344.082	65,679.164	281,335.062	-530.061
303	      M15	1	123,213.953	14,689.018	59,224.727	256,362.062	-1,789.034
304	      M16	1	101,426.523	12,554.809	63,931.453	285,835.031	-1,324.908
305	      M17	1	118,440.711	13,965.238	63,964.059	293,167.531	-1,310.048
306	      M18	1	47,341.816	3,535.063	1,553.396	1,434.909	3,415.319
307	      M19	1	79,693.211	10,129.035	62,085.977	311,975.906	-772.042
308	      M20	1	78,483.945	10,432.911	64,415.348	340,458.594	-545.180
309	      M21	1	114,880.734	15,771.673	52,388.348	282,746.375	-696.019
310	      M22	1	82,881.430	6,014.312	2,925.008	3,071.481	3,197.713
311	      M23	1	84,467.984	5,439.566	3,073.667	3,091.654	2,596.188
312	      M24	1	94,383.227	6,020.224	2,880.759	2,918.327	2,509.896
313	      N1	1	52,023.613	7,515.022	46,963.520	316,390.781	-589.000
314	      N2	1	47,390.281	6,319.643	45,189.684	285,194.438	-1,597.329
315	      N3	1	48,638.113	6,768.295	49,087.938	289,576.406	-513.838
316	      N4	1	101,647.359	14,105.095	54,199.773	306,009.875	-361.692
317	      N5	1	116,370.734	15,206.545	53,215.562	283,774.000	-613.355
318	      N6	1	102,913.289	13,862.787	58,477.668	299,136.750	-1,130.201
319	      N7	1	112,525.688	14,843.345	66,980.242	328,807.188	-504.229
320	      N8	1	96,221.898	12,280.390	63,755.496	304,678.625	-407.655
321	      N9	1	90,107.203	11,820.437	70,779.156	331,429.531	178.855
322	      N10	1	102,903.883	12,890.957	59,705.191	270,612.938	-470.253
323	      N11	1	113,165.828	14,402.390	56,064.297	247,362.500	202.781
324	      N12	1	119,903.711	14,717.934	60,039.523	264,165.438	-814.953
325	      N13	1	61,588.547	8,251.120	61,156.465	267,945.594	-998.147
326	      N14	1	45,865.281	5,898.604	59,537.219	262,779.344	-45.048
327	      N15	1	45,681.074	6,048.600	61,504.035	275,277.312	-796.360
328	      N16	1	42,059.242	3,191.671	1,750.192	881.475	2,216.636
329	      N17	1	44,898.258	3,446.479	1,810.559	1,156.313	2,500.042
330	      N18	1	45,310.695	3,158.357	1,856.215	2,168.321	4,304.340
331	      N19	1	44,469.012	3,670.236	1,628.805	1,482.696	3,616.567
332	      N20	1	42,340.277	3,251.400	1,557.685	674.376	924.225
333	      N21	1	45,624.227	3,039.372	1,556.740	506.755	509.967
334	      N22	1	84,324.836	6,176.310	3,132.118	2,874.177	2,993.392
335	      N23	1	94,310.500	6,326.457	3,108.422	3,366.280	1,473.401
336	      N24	1	87,159.375	6,183.824	2,959.039	3,136.398	2,556.875
337	      O1	1	42,892.297	4,851.409	49,682.844	359,718.188	-1,469.715
338	      O2	1	38,729.887	3,942.536	49,108.293	331,249.094	-2,267.708
339	      O3	1	41,755.184	4,239.874	50,722.027	320,142.500	-421.660
340	      O4	1	45,935.094	4,403.057	52,286.680	306,027.469	-2,012.676
341	      O5	1	42,948.070	4,538.224	59,473.805	330,946.594	-903.031
342	      O6	1	45,222.020	4,835.001	65,501.918	337,031.938	-1,555.395
343	      O7	1	45,425.148	5,334.752	62,937.719	321,643.375	-1,236.218
344	      O8	1	48,313.703	5,168.243	57,361.098	281,733.312	-1,249.480
345	      O9	1	41,485.457	5,084.376	58,622.105	283,463.750	-1,451.604
346	      O10	1	51,592.977	6,519.364	66,857.781	315,480.938	-1,430.540
347	      O11	1	42,853.746	5,521.395	61,159.820	283,641.656	-1,206.542
348	      O12	1	42,449.141	5,327.708	56,852.832	259,802.359	-1,038.490
349	      O13	1	99,499.188	14,191.240	60,750.820	276,412.938	412.062
350	      O14	1	102,090.055	13,301.958	64,538.035	295,079.250	179.207
351	      O15	1	102,400.344	12,544.948	55,037.766	255,996.047	-823.422
352	      O16	1	90,791.602	12,105.132	57,865.125	278,165.750	-644.270
353	      O17	1	92,602.930	12,095.083	55,129.242	271,356.312	-1,500.530
354	      O18	1	164,980.688	44,345.703	6,325.429	2,759.945	1,574.217
355	      O19	1	71,110.156	10,056.965	57,329.289	312,382.375	-1,031.492
356	      O20	1	80,544.492	11,566.383	62,936.570	355,487.219	-93.567
357	      O21	1	105,974.477	19,611.480	48,841.730	282,002.094	-793.586
358	      O22	1	89,849.734	6,851.374	3,160.101	3,409.373	5,420.558
359	      O23	1	64,893.918	3,815.386	2,459.652	2,304.789	-791.855
360	      O24	1	91,114.070	6,281.394	2,868.547	3,182.351	3,509.331
361	      P1	1	69,312.664	9,631.504	47,763.664	343,556.281	-2,055.627
362	      P2	1	47,899.910	6,155.353	43,757.598	300,310.719	-2,005.797
363	      P3	1	52,408.410	6,765.149	45,288.258	294,138.562	-2,182.369
364	      P4	1	144,436.078	18,000.381	51,702.531	311,773.031	-892.464
365	      P5	1	148,243.453	17,802.607	48,130.125	274,627.875	-959.347
366	      P6	1	125,660.266	15,254.318	54,782.164	305,441.906	-1,854.578
367	      P7	1	138,168.016	16,387.273	54,303.582	286,370.125	-1,148.231
368	      P8	1	139,373.547	17,003.436	69,243.391	358,835.562	-1,418.841
369	      P9	1	114,210.695	13,950.976	64,933.336	329,890.688	-979.552
370	      P10	1	146,934.312	17,666.936	65,087.180	317,476.875	-2,264.400
371	      P11	1	139,956.312	16,606.641	57,206.004	273,375.562	-296.186
372	      P12	1	144,936.312	16,508.812	55,633.035	264,939.875	-1,625.637
373	      P13	1	52,870.473	6,797.576	55,974.941	266,868.250	-3,065.255
374	      P14	1	43,305.332	6,125.046	60,003.914	290,232.375	-2,967.910
375	      P15	1	42,951.375	5,524.340	56,775.375	277,369.469	-2,982.918
376	      P16	1	58,269.199	6,653.896	2,062.745	2,068.095	-77.822
377	      P17	1	56,590.750	4,733.144	2,162.668	1,467.175	-479.947
378	      P18	1	58,191.801	3,784.970	1,801.724	1,716.185	373.470
379	      P19	1	41,759.891	3,229.337	1,537.018	660.668	-844.707
380	      P20	1	52,502.566	3,871.108	1,336.974	2,223.298	1,790.053
381	      P21	1	55,852.430	3,672.035	1,818.657	1,971.490	2,289.609
382	      P22	1	88,039.664	6,572.490	3,176.861	2,983.117	4,632.504
383	      P23	1	111,138.039	7,611.029	3,204.526	3,662.688	3,076.664
384	      P24	1	88,477.250	6,604.725	3,022.633	3,972.446	4,499.546
1	      A1	2	52,372.438	6,705.951	43,553.594	318,421.219	-2,881.558
2	      A2	2	47,829.117	6,279.927	43,120.941	293,149.969	-3,025.334
3	      A3	2	59,028.391	7,334.499	44,581.477	281,953.844	-2,331.433
4	      A4	2	92,065.961	12,720.213	47,768.215	290,267.281	-2,785.918
5	      A5	2	94,684.711	14,474.546	47,313.812	271,429.719	-2,356.329
6	      A6	2	82,052.477	11,132.834	50,870.535	283,327.250	-2,813.894
7	      A7	2	73,063.977	9,421.334	48,609.391	259,017.266	-2,788.242
8	      A8	2	95,932.031	12,009.596	51,528.719	265,155.906	-4,418.679
9	      A9	2	93,201.547	11,527.433	61,640.277	309,372.875	-3,047.514
10	      A10	2	97,734.680	12,247.139	56,987.867	277,336.188	-3,052.902
11	      A11	2	98,213.883	12,241.842	52,521.586	249,532.172	-3,982.137
12	      A12	2	100,396.047	11,422.312	55,110.504	263,756.500	-4,965.759
13	      A13	2	114,173.406	17,594.984	62,566.328	300,556.156	-4,438.844
14	      A14	2	99,773.867	10,912.604	58,963.602	286,763.344	-2,771.984
15	      A15	2	125,754.000	14,248.593	51,337.918	246,656.062	-2,665.276
16	      A16	2	154,071.562	17,943.088	56,338.922	281,086.281	-3,706.340
17	      A17	2	111,478.781	13,927.282	52,604.867	269,152.250	-3,194.841
18	      A18	2	42,832.371	4,031.209	1,670.302	836.618	349.776
19	      A19	2	79,960.898	10,107.982	54,840.953	311,506.312	-3,260.699
20	      A20	2	133,416.000	18,013.072	44,818.711	256,049.906	-2,562.958
21	      A21	2	119,850.109	16,055.400	48,765.207	294,100.875	-2,205.599
22	      A22	2	92,648.758	6,358.919	2,894.537	3,643.126	1,349.983
23	      A23	2	100,057.000	7,082.749	3,203.094	4,368.041	3,064.037
24	      A24	2	92,886.555	5,910.549	2,767.517	2,848.456	212.560
25	      B1	2	47,281.105	6,754.663	42,459.984	297,489.531	-1,132.518
26	      B2	2	45,153.504	5,606.573	44,347.992	288,474.469	-3,361.389
27	      B3	2	54,837.312	7,201.156	49,237.109	298,727.969	-1,150.293
28	      B4	2	136,684.922	18,807.434	52,011.109	304,167.875	-1,436.357
29	      B5	2	124,217.461	16,107.560	45,444.922	252,470.703	-2,181.674
30	      B6	2	119,439.375	15,147.093	51,533.691	275,376.188	-948.955
31	      B7	2	103,769.461	12,795.267	62,375.785	323,160.656	-1,017.496
32	      B8	2	124,659.000	14,773.014	55,678.867	274,078.906	-1,183.827
33	      B9	2	112,884.008	14,024.375	63,636.047	305,912.375	-576.345
34	      B10	2	134,273.656	16,260.218	57,421.207	269,069.750	-1,125.194
35	      B11	2	146,321.578	17,955.168	57,639.191	262,002.594	-648.856
36	      B12	2	136,236.641	16,073.029	55,874.566	252,944.750	-28.994
37	      B13	2	112,085.484	10,646.616	61,111.055	280,641.844	-1,288.635
38	      B14	2	67,420.008	7,032.333	59,514.676	271,312.062	-1,109.454
39	      B15	2	93,171.984	8,027.691	56,163.766	259,921.016	-520.699
40	      B16	2	394,961.312	251,218.359	32,761.922	6,361.870	1,087.519
41	      B17	2	59,184.902	11,070.142	2,587.818	1,277.237	2,249.523
42	      B18	2	61,057.277	11,737.195	2,778.171	2,363.800	3,105.994
43	      B19	2	42,370.918	3,034.329	1,539.821	2,414.247	2,619.107
44	      B20	2	45,786.625	3,240.400	1,454.548	2,036.446	2,333.248
45	      B21	2	66,307.492	5,812.650	2,627.363	2,890.076	2,184.852
46	      B22	2	80,259.008	5,118.655	2,689.390	2,503.680	-370.244
47	      B23	2	81,808.203	5,312.923	2,686.209	2,772.329	1,319.120
48	      B24	2	81,393.273	3,982.961	2,523.673	2,146.757	-408.439
49	      C1	2	52,224.195	7,706.339	47,942.727	322,186.750	-101.217
50	      C2	2	49,284.109	7,002.552	47,640.207	298,844.938	-1,454.147
51	      C3	2	48,634.117	6,890.688	47,497.074	278,918.094	-1,040.615
52	      C4	2	94,567.328	12,895.778	48,510.918	271,885.469	-560.615
53	      C5	2	91,567.586	11,662.362	51,181.848	272,933.375	-879.658
54	      C6	2	89,605.664	11,162.043	55,109.996	284,254.188	-973.911
55	      C7	2	90,851.953	11,486.120	58,604.254	288,391.719	-1,418.304
56	      C8	2	100,374.320	11,820.936	55,338.707	261,176.047	-936.669
57	      C9	2	79,812.484	10,352.457	61,347.496	287,229.344	-452.364
58	      C10	2	96,533.648	11,781.138	59,746.957	268,658.062	-481.803
59	      C11	2	103,419.734	12,928.962	57,521.477	251,660.312	-623.536
60	      C12	2	103,013.297	12,478.345	56,802.844	249,541.094	-1,019.298
61	      C13	2	87,169.156	10,067.688	64,662.562	286,930.094	-993.845
62	      C14	2	88,225.109	10,188.419	66,835.414	299,383.812	-890.753
63	      C15	2	110,449.406	13,116.408	53,984.926	239,926.562	-676.767
64	      C16	2	120,122.172	13,500.929	61,104.785	280,484.875	-1,099.572
65	      C17	2	106,231.273	13,492.065	59,026.586	277,172.719	-382.716
66	      C18	2	43,093.746	3,200.565	1,464.251	1,262.312	2,947.715
67	      C19	2	76,510.430	9,384.509	63,433.738	330,288.531	-1,271.276
68	      C20	2	117,617.422	15,691.711	46,500.254	243,640.781	-1,410.888
69	      C21	2	117,389.016	16,566.664	48,305.086	268,969.406	-1,077.326
70	      C22	2	95,236.617	6,566.719	3,482.443	3,627.997	4,299.627
71	      C23	2	97,837.961	7,123.519	3,278.229	4,342.029	6,987.268
72	      C24	2	90,903.328	6,446.003	2,402.884	3,624.210	5,357.885
73	      D1	2	62,199.723	9,058.748	48,694.680	319,849.438	-768.436
74	      D2	2	50,828.613	7,074.494	46,686.984	284,754.000	-1,769.026
75	      D3	2	52,148.598	7,150.653	48,433.148	278,580.719	-629.484
76	      D4	2	83,465.648	11,563.582	50,559.719	277,027.906	-638.432
77	      D5	2	90,280.750	12,154.157	47,966.074	246,317.781	-904.663
78	      D6	2	83,344.438	11,142.500	57,079.465	281,436.031	-267.431
79	      D7	2	71,992.766	9,591.663	67,794.336	326,726.188	-351.159
80	      D8	2	91,412.250	11,910.930	59,534.809	270,743.750	-318.999
81	      D9	2	72,329.789	9,027.724	67,269.617	303,267.531	-455.009
82	      D10	2	90,855.352	11,722.318	60,651.770	263,626.031	-1,600.035
83	      D11	2	97,306.383	12,042.866	55,090.215	233,336.375	-1,895.010
84	      D12	2	98,976.539	11,847.639	60,839.488	254,439.406	-643.761
85	      D13	2	54,587.238	6,239.316	74,727.922	312,791.750	-647.052
86	      D14	2	45,360.730	5,562.964	62,504.871	264,303.500	-1,338.596
87	      D15	2	43,808.914	5,414.875	59,603.539	256,002.453	-1,175.949
88	      D16	2	40,628.840	3,753.584	1,625.592	627.955	2,884.186
89	      D17	2	48,251.520	3,641.318	2,099.640	1,501.791	2,528.365
90	      D18	2	43,301.258	3,528.338	1,872.465	1,196.332	1,471.310
91	      D19	2	40,257.191	3,016.849	1,722.149	2,289.602	2,070.033
92	      D20	2	38,545.371	2,519.358	1,482.354	710.636	2,036.577
93	      D21	2	54,376.738	3,761.534	1,691.307	2,240.200	2,337.709
94	      D22	2	84,317.156	5,451.874	2,964.858	3,016.689	1,853.794
95	      D23	2	83,066.297	5,950.041	2,877.592	3,236.807	2,787.379
96	      D24	2	86,875.531	5,695.196	2,615.700	2,817.428	1,849.116
97	      E1	2	55,648.496	7,641.527	50,023.922	318,827.125	-123.142
98	      E2	2	55,608.258	7,608.225	49,119.672	292,576.562	-1,051.219
99	      E3	2	52,917.617	7,114.738	47,294.375	263,621.469	-1,191.567
100	      E4	2	114,436.539	14,853.620	53,105.855	284,441.438	-358.220
101	      E5	2	120,454.227	15,045.024	55,394.012	280,318.094	-160.031
102	      E6	2	120,515.102	15,413.455	60,395.117	291,712.188	-521.699
103	      E7	2	109,062.812	13,176.933	58,287.516	271,741.281	-869.298
104	      E8	2	115,605.930	13,735.915	60,432.973	269,706.781	-562.079
105	      E9	2	107,819.250	12,512.513	65,947.141	288,250.094	-1,551.375
106	      E10	2	111,809.281	12,840.598	62,355.453	266,155.969	-986.778
107	      E11	2	124,929.234	14,048.981	61,176.141	252,904.188	-280.316
108	      E12	2	119,274.711	13,449.334	61,236.684	251,576.484	-888.633
109	      E13	2	89,517.633	10,035.048	63,803.965	264,335.531	-710.221
110	      E14	2	94,623.883	10,575.326	67,742.422	280,351.031	-1,579.865
111	      E15	2	108,365.203	12,300.421	58,184.105	242,566.609	-677.913
112	      E16	2	100,460.109	11,770.933	65,909.562	283,604.625	-1,395.212
113	      E17	2	121,088.008	13,669.068	60,939.441	269,296.438	-1,415.084
114	      E18	2	44,257.172	2,924.307	1,745.252	1,224.190	1,269.509
115	      E19	2	74,984.531	9,142.700	64,218.680	311,304.188	2,535.441
116	      E20	2	110,729.117	13,709.686	55,701.863	278,086.031	-1,033.071
117	      E21	2	97,038.547	12,800.175	57,055.129	301,077.969	-292.586
118	      E22	2	84,112.641	6,582.525	2,566.143	3,766.052	7,102.538
119	      E23	2	93,748.312	7,210.436	3,248.474	3,416.841	6,291.240
120	      E24	2	92,738.055	6,131.387	2,944.544	3,584.483	4,337.787
121	      F1	2	64,898.625	9,349.472	49,727.754	311,071.094	-301.226
122	      F2	2	71,129.500	11,385.786	57,180.082	329,980.188	47.561
123	      F3	2	53,341.312	7,338.807	51,268.934	284,156.938	-917.736
124	      F4	2	130,766.016	16,962.855	59,299.082	311,253.375	-1,278.717
125	      F5	2	141,412.453	18,309.006	53,048.375	259,502.562	-1,822.803
126	      F6	2	148,072.703	17,698.053	63,344.125	296,584.500	-2,155.414
127	      F7	2	101,505.211	11,576.414	68,315.047	314,022.125	-1,981.333
128	      F8	2	115,266.289	13,033.452	61,329.703	267,883.625	-1,690.241
129	      F9	2	95,533.391	11,090.224	71,256.977	307,902.250	-732.325
130	      F10	2	117,639.188	13,401.398	59,624.484	248,013.812	-919.574
131	      F11	2	142,487.891	16,034.814	64,033.086	255,313.531	-1,953.479
132	      F12	2	123,343.844	13,704.196	60,238.551	243,932.188	-2,352.153
133	      F13	2	62,473.547	7,013.844	68,747.953	277,493.344	-1,451.856
134	      F14	2	74,225.711	8,443.269	69,878.688	280,827.594	-2,194.291
135	      F15	2	83,038.648	8,288.636	63,922.418	257,500.688	-1,187.327
136	      F16	2	53,312.652	4,184.869	2,001.964	3,076.281	6,596.632
137	      F17	2	44,712.004	3,072.441	1,753.496	2,499.593	2,482.523
138	      F18	2	46,537.559	2,964.302	1,722.000	2,080.914	1,047.494
139	      F19	2	88,000.305	6,518.764	3,888.930	4,698.166	7,056.258
140	      F20	2	45,367.398	2,553.510	-104.722	723.738	1,624.860
141	      F21	2	48,957.520	3,321.545	1,690.535	2,128.073	3,069.510
142	      F22	2	86,724.570	6,843.072	3,187.945	3,979.146	5,507.432
143	      F23	2	97,730.188	6,929.178	3,019.580	3,916.014	3,883.793
144	      F24	2	97,241.398	6,722.806	3,115.615	4,421.718	4,917.178
145	      G1	2	59,358.445	8,129.212	56,930.793	356,374.062	-193.177
146	      G2	2	51,519.750	6,909.275	51,774.910	300,028.125	-745.694
147	      G3	2	69,019.195	9,998.310	53,253.016	282,179.562	-1,076.807
148	      G4	2	93,886.438	12,282.441	54,648.980	283,042.250	-1,096.420
149	      G5	2	92,172.320	11,643.265	58,637.883	286,799.375	-1,704.561
150	      G6	2	93,520.242	11,218.416	59,863.004	279,594.688	-1,554.815
151	      G7	2	114,305.992	13,555.449	69,774.703	309,439.594	-1,831.216
152	      G8	2	104,092.438	11,920.240	66,617.898	287,244.469	-2,158.495
153	      G9	2	82,318.695	9,576.368	73,397.711	309,951.000	-1,495.108
154	      G10	2	85,203.867	10,211.563	69,469.266	288,057.531	-1,874.170
155	      G11	2	98,296.219	11,283.297	62,505.945	248,428.312	-1,409.296
156	      G12	2	115,808.188	13,027.728	60,148.684	237,501.703	-1,485.149
157	      G13	2	98,899.469	11,353.594	65,755.500	262,616.719	-1,986.170
158	      G14	2	107,855.938	12,265.239	65,675.758	259,635.031	-1,604.230
159	      G15	2	95,123.500	11,099.348	33,433.809	126,912.477	-2,250.014
160	      G16	2	152,270.859	14,631.561	67,305.836	279,374.906	-1,011.566
161	      G17	2	122,902.805	14,965.098	63,840.453	271,441.312	-430.732
162	      G18	2	53,066.711	4,022.647	2,116.830	1,486.367	1,953.836
163	      G19	2	78,376.953	9,932.677	69,749.461	328,912.719	-2,083.334
164	      G20	2	111,077.828	13,994.275	65,633.711	319,168.344	-798.804
165	      G21	2	114,664.141	15,034.323	59,021.277	303,187.500	-659.242
166	      G22	2	95,578.852	8,323.296	3,257.564	4,952.744	10,873.602
167	      G23	2	91,051.383	7,489.226	3,013.930	3,996.608	7,689.633
168	      G24	2	98,507.117	7,621.284	3,253.619	4,306.633	5,941.173
169	      H1	2	62,605.445	9,361.208	51,683.617	317,095.625	-1,126.813
170	      H2	2	56,729.430	7,950.411	49,299.512	283,079.688	-1,548.198
171	      H3	2	63,331.844	8,985.642	60,238.953	322,499.750	-1,293.971
172	      H4	2	114,359.711	14,994.478	55,898.762	288,818.156	-1,845.008
173	      H5	2	147,002.672	17,854.395	60,561.590	294,747.594	-2,621.683
174	      H6	2	140,342.969	17,307.531	68,075.547	312,707.906	-1,763.921
175	      H7	2	121,790.789	14,530.321	72,886.391	322,269.781	-2,339.727
176	      H8	2	137,381.719	15,430.241	69,508.398	298,708.656	-1,477.802
177	      H9	2	92,405.461	10,520.276	79,560.055	338,487.656	-1,301.872
178	      H10	2	114,176.156	13,117.404	67,333.352	274,942.812	-1,200.499
179	      H11	2	139,035.797	16,052.823	63,280.184	249,285.125	-1,631.934
180	      H12	2	130,887.609	14,653.209	63,787.297	249,598.375	-445.293
181	      H13	2	44,748.922	5,131.575	74,860.875	297,364.562	-2,570.244
182	      H14	2	52,290.285	6,497.510	65,766.195	259,444.172	-2,205.537
183	      H15	2	49,035.270	5,830.816	66,408.203	266,272.156	-2,805.096
184	      H16	2	41,539.523	2,749.005	1,464.031	1,553.324	1,150.256
185	      H17	2	59,420.305	4,011.863	2,520.739	2,580.592	2,126.910
186	      H18	2	46,639.371	3,873.053	2,193.253	1,885.868	1,086.479
187	      H19	2	55,078.250	4,166.710	2,708.260	2,819.247	2,089.490
188	      H20	2	46,534.559	3,453.369	1,737.042	1,862.068	2,591.493
189	      H21	2	45,826.969	2,761.192	1,560.730	1,380.649	2,016.730
190	      H22	2	79,858.469	5,257.188	2,695.939	3,106.638	2,841.036
191	      H23	2	93,450.875	7,612.324	2,936.401	5,092.547	9,101.742
192	      H24	2	116,901.102	8,836.478	3,979.572	4,593.615	8,430.058
193	      I1	2	50,801.008	7,266.530	50,860.449	316,682.969	-1,730.508
194	      I2	2	50,970.082	7,497.198	51,838.246	301,080.125	-899.693
195	      I3	2	51,886.281	7,577.963	47,500.492	253,624.719	-1,927.499
196	      I4	2	100,872.961	12,594.317	60,981.883	313,545.500	-2,430.303
197	      I5	2	113,550.602	14,169.233	67,770.086	329,193.594	-1,922.024
198	      I6	2	97,719.375	11,607.479	57,821.348	267,338.656	-2,100.727
199	      I7	2	133,297.953	14,862.604	64,423.594	282,646.531	-1,053.884
200	      I8	2	104,251.688	12,319.631	60,952.586	261,133.875	-1,299.026
201	      I9	2	82,040.469	9,933.738	78,574.594	333,237.781	-1,174.768
202	      I10	2	100,038.766	12,657.980	72,111.414	296,987.406	1,128.810
203	      I11	2	108,405.414	12,245.769	64,365.789	255,082.156	-1,490.124
204	      I12	2	113,200.906	12,926.729	60,600.047	237,805.875	-1,313.178
205	      I13	2	104,225.289	12,232.233	69,172.125	273,813.219	-3,065.054
206	      I14	2	98,218.633	11,543.277	65,970.539	263,617.281	-2,595.902
207	      I15	2	115,382.500	12,935.932	64,532.055	258,261.812	-1,903.279
208	      I16	2	107,654.508	12,624.542	69,828.258	290,916.750	-2,453.299
209	      I17	2	117,081.281	13,792.748	68,638.117	290,456.062	-2,250.445
210	      I18	2	48,982.934	3,616.692	1,687.323	1,577.947	2,695.848
211	      I19	2	73,566.062	9,105.808	68,807.602	323,038.406	-2,182.106
212	      I20	2	102,323.305	13,070.590	63,894.586	308,739.344	-1,386.234
213	      I21	2	119,235.703	15,619.900	58,419.723	295,357.906	-1,076.733
214	      I22	2	89,086.594	6,545.251	3,169.957	3,569.443	3,854.747
215	      I23	2	83,115.992	6,096.566	2,500.042	3,473.385	3,031.407
216	      I24	2	102,155.312	7,799.542	3,143.974	4,161.655	6,700.447
217	      J1	2	55,879.586	8,031.089	49,685.496	310,672.188	-992.747
218	      J2	2	51,258.797	7,261.914	52,994.168	307,300.188	-717.653
219	      J3	2	72,455.758	9,786.868	55,343.391	301,727.406	-1,869.678
220	      J4	2	150,886.656	18,990.461	70,810.836	366,166.656	-1,814.764
221	      J5	2	139,874.859	17,202.852	55,470.688	269,982.500	-1,626.506
222	      J6	2	136,633.109	16,940.963	62,460.359	291,806.812	-514.827
223	      J7	2	140,740.578	17,481.318	70,447.016	315,933.969	-1,273.345
224	      J8	2	119,970.344	13,994.898	69,489.328	300,898.406	-1,448.463
225	      J9	2	134,397.547	16,695.852	78,846.797	336,777.719	-551.102
226	      J10	2	126,479.008	14,747.198	64,498.227	264,751.000	-1,436.531
227	      J11	2	158,794.375	17,651.609	68,543.250	272,842.094	-2,450.460
228	      J12	2	155,455.672	17,409.959	66,075.727	260,273.125	-1,724.401
229	      J13	2	67,508.102	10,514.758	72,380.922	286,624.969	-2,329.479
230	      J14	2	45,194.703	5,664.479	69,876.703	279,699.844	-2,948.147
231	      J15	2	57,320.160	6,587.867	67,516.898	270,385.188	-3,311.884
232	      J16	2	47,453.504	3,273.433	1,863.146	2,527.760	1,935.615
233	      J17	2	44,113.938	2,670.333	1,711.304	2,116.526	1,314.954
234	      J18	2	58,936.691	4,001.763	2,620.154	2,879.608	2,620.427
235	      J19	2	68,127.234	4,972.774	3,002.816	3,500.345	4,310.926
236	      J20	2	46,586.004	3,225.358	1,547.983	1,980.770	2,672.435
237	      J21	2	44,566.102	3,192.527	1,465.769	1,836.049	3,165.693
238	      J22	2	83,132.297	5,723.993	2,751.995	3,519.102	1,552.235
239	      J23	2	82,218.531	5,665.453	2,815.603	3,536.078	2,454.353
240	      J24	2	116,321.531	9,180.701	3,705.332	4,790.781	7,851.592
241	      K1	2	74,794.594	8,665.504	51,698.582	330,162.406	-1,092.896
242	      K2	2	54,909.238	7,314.153	52,423.012	306,530.438	-832.710
243	      K3	2	48,972.254	7,176.630	50,254.348	276,395.875	-1,596.112
244	      K4	2	125,463.273	15,871.673	67,120.289	350,350.000	-1,250.194
245	      K5	2	94,087.695	11,720.860	56,618.348	281,137.406	-1,233.562
246	      K6	2	144,197.844	16,283.382	69,777.875	324,306.688	-240.640
247	      K7	2	117,222.266	13,790.750	76,814.188	349,917.562	-2,244.416
248	      K8	2	116,428.438	18,178.992	62,977.102	269,244.062	-1,076.364
249	      K9	2	71,465.133	8,850.893	73,080.516	319,946.312	-1,274.621
250	      K10	2	95,366.242	10,834.477	67,548.023	284,176.750	-1,129.432
251	      K11	2	118,357.062	13,673.360	60,960.086	247,579.281	-1,098.791
252	      K12	2	129,097.227	14,585.533	62,332.355	249,986.578	-600.469
253	      K13	2	116,080.656	12,748.573	65,810.289	267,075.875	-2,342.528
254	      K14	2	96,814.430	10,888.109	66,680.297	272,684.250	-1,781.617
255	      K15	2	117,368.500	12,807.388	62,016.094	252,574.844	-1,811.634
256	      K16	2	101,309.117	11,980.485	68,012.094	288,814.375	-1,194.619
257	      K17	2	105,553.219	13,329.580	67,384.234	289,851.969	-2,031.507
258	      K18	2	46,250.820	3,411.533	1,716.923	1,165.125	2,605.629
259	      K19	2	86,872.727	9,893.528	68,396.391	326,804.375	-1,351.690
260	      K20	2	88,249.484	11,507.942	67,458.047	336,363.812	-1,144.969
261	      K21	2	113,835.445	15,560.055	55,204.984	284,521.281	-881.202
262	      K22	2	84,209.102	6,464.244	2,978.762	4,338.293	5,967.057
263	      K23	2	87,287.688	6,405.875	3,203.988	3,324.166	3,142.168
264	      K24	2	106,057.250	7,345.255	3,554.179	4,195.252	4,928.830
265	      L1	2	58,360.223	8,010.857	48,856.523	311,443.125	-1,548.277
266	      L2	2	51,934.789	7,066.864	48,817.254	291,309.188	-1,732.155
267	      L3	2	55,686.273	6,938.665	49,401.215	276,411.688	-1,285.727
268	      L4	2	105,532.164	14,165.024	65,954.484	350,007.438	-860.352
269	      L5	2	123,000.188	15,788.320	63,580.223	318,580.688	-1,682.073
270	      L6	2	103,897.617	13,025.097	64,338.422	307,471.469	-1,543.724
271	      L7	2	106,432.508	12,299.821	64,170.891	297,058.562	-719.250
272	      L8	2	89,298.305	10,690.975	68,379.742	307,022.531	-1,107.850
273	      L9	2	84,839.367	10,881.252	72,442.055	319,206.125	-959.228
274	      L10	2	95,438.867	11,513.471	65,094.188	277,136.938	-1,259.479
275	      L11	2	104,363.469	13,688.080	62,130.566	256,334.406	-1,567.812
276	      L12	2	107,684.883	12,873.891	63,639.566	260,926.406	-2,091.466
277	      L13	2	42,227.617	5,326.007	67,319.242	279,392.500	-1,733.719
278	      L14	2	53,892.105	6,667.160	67,388.656	277,284.469	-1,217.674
279	      L15	2	45,943.285	5,601.975	61,345.691	256,979.734	-1,619.493
280	      L16	2	58,968.559	5,517.618	2,504.623	3,240.183	8,002.276
281	      L17	2	54,103.496	3,696.181	2,181.455	1,837.264	2,644.006
282	      L18	2	62,050.703	5,052.918	2,404.247	3,155.356	5,150.457
283	      L19	2	45,726.191	3,245.203	1,756.513	1,607.406	2,369.680
284	      L20	2	51,118.773	3,905.585	1,660.784	1,970.839	2,643.949
285	      L21	2	45,716.602	2,966.675	1,638.939	1,524.754	1,755.495
286	      L22	2	79,205.773	5,299.119	2,567.235	2,651.310	1,972.826
287	      L23	2	82,899.469	5,968.478	2,683.749	3,553.287	3,730.468
288	      L24	2	96,838.016	6,137.285	3,168.500	3,831.169	3,403.602
289	      M1	2	58,233.754	8,090.232	46,741.512	308,692.781	-102.476
290	      M2	2	48,912.645	6,823.101	45,125.172	278,859.281	-909.832
291	      M3	2	63,530.438	7,702.414	48,571.961	278,723.625	-1,139.640
292	      M4	2	110,133.531	14,914.929	51,692.727	281,221.281	-726.606
293	      M5	2	119,047.484	16,257.886	59,474.961	309,459.406	-1,191.447
294	      M6	2	140,714.078	17,167.223	60,510.438	298,414.969	-1,473.766
295	      M7	2	112,790.078	13,504.224	66,142.406	314,373.062	-1,071.591
296	      M8	2	120,074.047	15,014.245	63,253.438	289,605.281	-168.149
297	      M9	2	90,339.477	11,322.538	67,180.281	305,218.125	-530.193
298	      M10	2	105,985.570	12,729.388	65,394.039	288,058.312	-587.281
299	      M11	2	97,163.320	11,992.246	64,153.562	275,348.812	1.493
300	      M12	2	109,299.188	12,865.243	57,712.508	246,790.203	-1,216.547
301	      M13	2	118,920.000	13,823.998	61,930.219	262,648.281	-1,250.610
302	      M14	2	122,550.398	14,153.068	64,208.719	275,222.000	-942.008
303	      M15	2	132,034.422	15,352.221	58,360.621	251,171.938	-1,496.440
304	      M16	2	107,150.836	13,083.709	62,092.352	278,330.156	-1,063.758
305	      M17	2	123,690.680	14,519.938	62,157.789	284,596.719	-858.198
306	      M18	2	46,476.000	3,363.946	1,684.716	1,323.430	3,175.444
307	      M19	2	86,618.594	11,091.914	60,431.305	303,069.406	-779.677
308	      M20	2	81,209.930	10,785.362	63,139.641	333,224.969	-571.548
309	      M21	2	122,992.297	16,649.287	51,060.371	275,931.406	-381.530
310	      M22	2	82,895.602	6,128.811	2,813.288	2,958.733	3,247.585
311	      M23	2	84,323.734	5,520.433	3,012.593	3,037.718	2,126.279
312	      M24	2	94,703.047	5,885.253	2,940.846	2,635.480	2,522.607
313	      N1	2	51,976.176	6,792.715	46,036.363	309,764.906	-852.697
314	      N2	2	47,513.832	6,214.375	44,245.074	280,956.219	-1,810.718
315	      N3	2	49,271.543	6,944.831	47,977.562	283,351.406	-111.393
316	      N4	2	109,213.445	14,897.636	52,874.539	299,169.875	-125.420
317	      N5	2	125,772.633	15,595.157	52,069.047	277,144.750	-920.187
318	      N6	2	112,433.016	14,100.374	57,182.324	294,324.562	-1,149.809
319	      N7	2	125,740.102	15,649.424	66,223.062	325,912.688	-509.375
320	      N8	2	104,105.031	12,618.545	62,545.816	300,130.781	180.536
321	      N9	2	96,856.797	12,509.930	69,596.656	326,669.906	-180.526
322	      N10	2	110,791.484	13,726.674	58,837.133	266,931.688	-493.996
323	      N11	2	122,939.086	15,042.853	55,359.812	243,167.203	-91.583
324	      N12	2	129,033.102	15,209.553	58,628.684	258,005.719	-791.295
325	      N13	2	64,300.543	8,520.670	60,145.770	263,315.688	-884.097
326	      N14	2	47,017.520	5,857.948	59,161.879	259,031.797	132.982
327	      N15	2	45,478.957	5,912.058	60,431.973	270,586.531	-528.413
328	      N16	2	40,980.566	3,029.948	1,616.789	1,227.907	2,556.783
329	      N17	2	44,692.402	2,993.241	1,706.659	1,126.619	2,772.949
330	      N18	2	44,141.469	3,198.764	1,562.899	2,033.400	3,952.773
331	      N19	2	43,536.008	3,460.524	1,500.896	1,507.973	3,863.844
332	      N20	2	42,088.266	3,198.067	1,534.801	622.905	1,452.509
333	      N21	2	44,314.953	3,072.934	1,457.506	767.516	1,280.358
334	      N22	2	83,274.062	5,540.344	3,160.781	3,073.554	2,994.152
335	      N23	2	94,336.484	6,098.056	2,967.443	3,741.613	973.561
336	      N24	2	86,826.734	6,304.668	3,039.489	3,432.216	2,825.760
337	      O1	2	42,297.660	4,398.179	48,762.375	353,198.062	-1,312.611
338	      O2	2	38,967.531	3,985.998	47,979.375	325,163.125	-1,877.038
339	      O3	2	42,138.875	4,704.171	49,693.594	311,921.719	371.441
340	      O4	2	47,003.973	4,018.834	51,091.855	298,820.531	-2,163.659
341	      O5	2	43,318.004	4,294.921	58,216.375	324,916.969	-1,244.792
342	      O6	2	43,804.602	5,004.167	63,632.855	331,453.344	-1,867.743
343	      O7	2	46,099.941	5,496.530	61,435.188	313,122.375	-1,246.392
344	      O8	2	49,182.879	5,669.740	55,695.625	274,153.781	-1,569.200
345	      O9	2	41,622.023	4,780.463	57,217.512	277,131.500	-1,505.442
346	      O10	2	52,239.031	6,474.684	65,103.906	307,010.125	-1,399.926
347	      O11	2	43,973.418	5,340.165	59,594.035	276,017.406	-1,240.145
348	      O12	2	44,467.160	5,782.191	55,221.973	252,511.984	-693.533
349	      O13	2	105,901.023	14,618.292	59,822.652	274,929.531	633.578
350	      O14	2	106,590.578	13,362.790	62,564.930	288,397.625	-127.686
351	      O15	2	106,407.984	13,232.995	54,398.000	252,333.047	-425.010
352	      O16	2	95,121.391	12,014.645	56,486.637	272,074.125	-214.735
353	      O17	2	95,762.633	12,233.234	53,722.242	264,601.531	-994.688
354	      O18	2	164,274.891	43,852.266	6,354.432	2,707.944	1,997.109
355	      O19	2	73,362.492	10,039.337	56,305.695	305,956.656	-1,239.959
356	      O20	2	83,662.141	11,428.359	61,841.004	348,569.812	-342.900
357	      O21	2	109,551.773	20,056.850	47,474.141	274,786.344	-944.592
358	      O22	2	89,139.578	6,295.493	2,997.963	3,200.988	5,548.733
359	      O23	2	62,860.340	3,449.091	2,196.067	2,291.287	-431.914
360	      O24	2	89,091.844	5,824.333	2,934.469	3,328.676	3,628.386
361	      P1	2	68,351.562	9,207.215	46,486.574	335,689.438	-2,344.530
362	      P2	2	47,660.699	6,090.403	42,396.039	293,092.719	-1,847.952
363	      P3	2	51,637.629	7,000.531	44,424.652	288,373.062	-2,440.227
364	      P4	2	149,339.328	18,539.801	50,595.371	304,044.688	-429.245
365	      P5	2	155,242.266	18,611.832	47,171.156	269,815.500	-892.485
366	      P6	2	131,730.094	16,053.077	53,704.969	300,315.031	-1,494.135
367	      P7	2	143,414.406	16,898.775	53,094.117	280,381.625	-1,110.772
368	      P8	2	147,132.953	17,113.326	67,292.547	349,651.062	-1,014.239
369	      P9	2	120,487.055	14,159.377	63,708.891	323,043.594	-1,558.681
370	      P10	2	154,487.625	18,520.895	63,811.094	311,841.500	-1,556.920
371	      P11	2	146,633.047	17,098.051	55,944.332	267,801.406	88.899
372	      P12	2	150,431.031	16,896.838	54,668.105	259,715.609	-1,679.195
373	      P13	2	54,353.844	6,308.826	55,083.422	262,036.609	-3,382.216
374	      P14	2	44,540.184	5,638.080	58,976.219	285,302.625	-2,782.367
375	      P15	2	43,336.422	5,040.542	55,156.055	270,034.312	-3,142.325
376	      P16	2	58,150.176	6,460.515	2,013.074	1,926.520	457.552
377	      P17	2	55,658.434	4,797.639	1,808.914	1,863.976	-555.008
378	      P18	2	56,511.188	3,818.677	1,713.408	1,798.296	733.423
379	      P19	2	41,116.273	3,247.469	1,607.464	764.025	-27.610
380	      P20	2	49,977.473	3,470.793	1,678.323	2,719.678	2,063.951
381	      P21	2	52,934.734	3,509.219	1,923.929	2,005.671	2,154.790
382	      P22	2	88,744.477	6,387.670	2,711.336	3,318.344	4,813.011
383	      P23	2	108,428.281	7,373.977	3,421.813	3,942.762	3,252.609
384	      P24	2	88,653.594	5,982.525	2,909.880	4,127.268	4,138.106
1	      A1	3	51,864.891	7,097.214	42,983.457	312,839.062	-2,874.906
2	      A2	3	48,519.645	6,352.335	42,413.473	287,039.719	-3,181.607
3	      A3	3	57,640.754	7,350.885	43,944.676	276,122.875	-2,553.513
4	      A4	3	94,043.938	12,849.787	47,045.242	286,081.500	-2,403.332
5	      A5	3	95,610.531	14,731.002	46,424.895	266,816.062	-2,705.193
6	      A6	3	83,226.852	11,349.900	49,899.141	277,243.375	-2,325.223
7	      A7	3	75,981.430	9,766.227	48,226.645	254,158.359	-2,986.335
8	      A8	3	97,829.898	12,078.165	50,854.191	262,150.875	-4,840.223
9	      A9	3	94,900.523	12,163.045	60,630.570	303,393.594	-3,457.802
10	      A10	3	97,044.758	12,370.218	56,287.477	272,563.594	-3,132.322
11	      A11	3	98,343.961	12,401.925	51,523.605	246,871.219	-4,269.689
12	      A12	3	100,933.086	11,699.586	54,484.379	258,818.250	-4,837.665
13	      A13	3	114,308.008	18,227.012	61,759.332	295,791.438	-4,632.218
14	      A14	3	102,258.867	11,315.077	58,475.352	283,298.250	-3,033.165
15	      A15	3	129,525.508	14,983.643	50,208.758	241,457.312	-3,421.791
16	      A16	3	159,446.203	18,399.553	55,186.809	275,769.031	-3,655.791
17	      A17	3	115,391.180	14,525.567	51,869.570	264,619.469	-3,577.475
18	      A18	3	42,750.730	3,367.093	1,479.879	1,011.525	450.731
19	      A19	3	82,714.688	10,255.024	53,992.504	306,124.969	-3,228.259
20	      A20	3	139,858.594	18,135.451	44,382.113	251,268.094	-2,769.441
21	      A21	3	124,554.328	16,778.643	47,774.637	287,114.781	-2,466.241
22	      A22	3	93,209.203	6,724.643	2,992.948	3,702.174	1,390.909
23	      A23	3	100,220.820	7,007.307	3,377.622	4,406.274	3,317.200
24	      A24	3	93,294.977	6,014.560	2,690.612	3,365.948	351.841
25	      B1	3	47,991.746	6,572.375	41,915.809	292,290.750	-1,103.432
26	      B2	3	43,828.668	5,944.026	43,751.559	283,503.938	-3,415.478
27	      B3	3	54,468.070	7,017.134	48,332.855	293,476.469	-1,369.669
28	      B4	3	139,864.578	19,526.570	51,431.191	298,743.156	-1,549.356
29	      B5	3	126,880.641	16,703.289	44,664.078	248,028.500	-1,961.243
30	      B6	3	124,148.898	15,611.225	51,082.461	271,250.094	-929.605
31	      B7	3	106,942.141	13,031.782	61,696.492	317,755.562	-1,038.863
32	      B8	3	128,359.516	15,355.672	54,667.336	269,053.062	-808.043
33	      B9	3	114,903.195	14,715.618	62,504.492	301,802.156	-835.855
34	      B10	3	138,017.250	16,825.055	57,095.715	265,522.750	-1,360.985
35	      B11	3	149,943.547	18,287.340	56,432.152	257,815.422	-638.113
36	      B12	3	140,242.656	16,908.053	54,629.281	247,404.578	106.204
37	      B13	3	104,381.125	10,588.292	60,442.500	275,476.625	-697.847
38	      B14	3	67,789.703	7,605.325	58,339.746	265,756.875	-1,381.154
39	      B15	3	97,181.953	8,292.391	55,586.688	254,382.531	-1,015.207
40	      B16	3	395,910.938	251,741.266	33,268.059	6,488.984	1,045.406
41	      B17	3	58,018.844	11,377.613	2,561.760	1,225.738	2,252.146
42	      B18	3	60,444.219	12,073.310	2,768.929	2,146.713	2,637.645
43	      B19	3	41,811.680	2,987.509	1,473.464	2,628.117	2,202.112
44	      B20	3	43,694.293	2,915.329	1,534.392	1,834.296	2,443.899
45	      B21	3	65,718.492	5,453.358	2,365.220	2,675.945	2,402.016
46	      B22	3	81,214.133	4,671.310	2,729.443	2,470.799	-512.181
47	      B23	3	82,911.117	5,443.030	2,740.642	2,815.248	1,404.541
48	      B24	3	83,246.219	4,272.980	2,392.391	2,311.777	-164.156
49	      C1	3	53,547.594	7,757.221	47,171.715	317,474.188	-274.570
50	      C2	3	47,838.230	7,314.882	46,766.840	293,095.906	-1,666.088
51	      C3	3	48,291.102	6,800.353	46,911.504	273,346.500	-922.976
52	      C4	3	97,837.250	13,249.878	48,081.266	269,267.656	-667.061
53	      C5	3	91,647.742	11,760.217	50,427.762	267,705.562	-1,189.515
54	      C6	3	90,090.766	11,202.414	54,560.168	278,158.094	-1,008.396
55	      C7	3	92,835.766	11,928.828	57,517.090	283,816.938	-1,248.823
56	      C8	3	101,878.133	12,307.836	54,393.766	257,330.359	-1,311.013
57	      C9	3	81,339.477	10,231.799	60,644.516	282,319.312	-107.638
58	      C10	3	97,690.102	11,855.938	59,049.668	265,291.750	-475.506
59	      C11	3	105,168.852	12,713.555	56,990.176	248,648.469	-511.678
60	      C12	3	103,854.844	12,770.036	56,488.215	245,680.734	-849.706
61	      C13	3	88,630.945	10,270.718	63,548.836	282,994.594	-925.014
62	      C14	3	89,864.445	10,690.130	65,290.617	293,575.781	-1,310.587
63	      C15	3	114,074.047	13,601.062	53,136.309	236,308.594	-1,127.982
64	      C16	3	121,000.766	13,673.797	60,229.953	276,073.156	-1,069.555
65	      C17	3	108,087.430	13,862.612	58,204.535	272,095.969	-595.185
66	      C18	3	42,500.844	3,096.816	1,611.440	1,323.369	2,514.218
67	      C19	3	78,962.531	9,884.312	61,899.809	322,994.969	-1,285.482
68	      C20	3	121,163.961	16,458.305	45,679.176	240,012.656	-1,331.855
69	      C21	3	120,474.867	16,556.191	47,590.727	263,362.094	-1,334.333
70	      C22	3	96,162.945	6,850.784	3,537.689	3,600.548	4,129.571
71	      C23	3	96,759.633	7,580.611	3,341.846	4,800.804	8,098.883
72	      C24	3	91,020.695	7,103.975	2,494.715	3,740.210	6,054.291
73	      D1	3	61,015.457	9,422.546	47,779.141	314,266.312	-891.585
74	      D2	3	50,476.023	7,391.978	45,873.594	279,513.500	-2,033.254
75	      D3	3	52,520.207	6,635.781	47,578.266	273,101.281	-1,425.442
76	      D4	3	84,000.211	11,507.357	49,579.406	271,236.406	-1,151.891
77	      D5	3	91,609.352	12,286.432	46,897.531	241,170.578	-646.150
78	      D6	3	84,637.312	11,184.487	56,403.398	277,943.469	-530.362
79	      D7	3	74,228.016	9,606.561	66,588.352	321,003.531	-812.465
80	      D8	3	92,973.852	12,096.797	58,222.621	266,205.500	-685.503
81	      D9	3	73,448.289	9,227.788	66,500.375	298,980.281	-630.547
82	      D10	3	90,924.477	11,622.474	59,787.547	259,578.375	-1,642.608
83	      D11	3	99,385.539	11,954.170	54,443.777	229,957.594	-1,688.643
84	      D12	3	100,979.562	12,128.502	59,530.332	249,937.078	-488.481
85	      D13	3	53,643.680	6,055.050	73,438.297	307,871.625	119.456
86	      D14	3	46,437.617	5,685.645	60,996.953	258,770.734	-1,221.374
87	      D15	3	45,328.602	5,751.763	58,423.777	250,231.438	-1,399.891
88	      D16	3	41,219.320	3,614.332	1,925.692	1,025.497	2,321.734
89	      D17	3	47,884.781	3,671.856	1,968.174	1,647.661	1,875.670
90	      D18	3	42,188.531	3,408.516	2,048.689	1,338.471	1,953.527
91	      D19	3	40,230.773	2,806.999	1,781.482	2,126.773	2,279.380
92	      D20	3	36,771.316	2,464.111	1,431.759	572.454	2,026.644
93	      D21	3	53,355.449	3,715.962	1,953.897	2,159.108	2,481.028
94	      D22	3	85,685.234	5,426.871	2,836.029	3,220.611	1,893.049
95	      D23	3	82,551.312	6,120.911	2,950.695	3,392.302	3,701.846
96	      D24	3	87,812.109	5,882.508	2,628.273	3,001.586	1,635.104
97	      E1	3	55,214.262	7,787.696	49,480.043	312,828.812	238.304
98	      E2	3	56,330.762	7,879.327	48,425.898	285,828.344	-727.281
99	      E3	3	52,637.188	7,009.330	46,325.703	257,120.594	-818.020
100	      E4	3	116,721.781	15,266.396	52,066.293	277,718.531	-346.589
101	      E5	3	123,917.320	15,593.593	55,052.832	276,283.719	-495.475
102	      E6	3	123,980.062	15,586.037	59,795.531	286,973.188	-155.732
103	      E7	3	111,433.562	13,348.211	57,821.164	266,789.750	-913.708
104	      E8	3	117,245.969	14,056.853	59,402.258	264,863.406	-692.716
105	      E9	3	108,930.344	12,534.320	64,861.461	282,655.188	-1,231.975
106	      E10	3	112,339.062	12,934.287	61,413.555	261,051.094	-1,623.434
107	      E11	3	126,521.695	14,321.008	60,709.375	250,865.391	-448.412
108	      E12	3	122,828.805	13,795.539	60,811.969	247,937.016	-1,411.160
109	      E13	3	93,431.461	10,204.347	62,973.152	258,744.391	-610.708
110	      E14	3	98,460.609	11,037.308	66,469.492	274,950.344	-1,225.652
111	      E15	3	109,348.234	12,533.752	57,390.777	238,453.516	-1,105.285
112	      E16	3	102,679.664	11,727.603	64,641.273	276,971.656	-1,299.808
113	      E17	3	124,970.828	14,487.164	60,293.043	265,234.531	-1,058.936
114	      E18	3	42,844.738	2,903.195	1,693.461	1,347.302	1,801.312
115	      E19	3	75,588.547	9,091.059	62,943.180	305,826.281	1,217.366
116	      E20	3	114,125.688	14,216.610	55,218.750	272,551.531	-1,451.920
117	      E21	3	99,447.711	12,688.649	55,703.172	293,589.688	-409.264
118	      E22	3	83,426.125	6,344.052	2,637.226	3,511.106	7,628.095
119	      E23	3	93,648.617	7,322.831	3,432.904	3,384.244	6,921.371
120	      E24	3	93,200.086	6,425.307	3,099.545	3,438.405	4,409.204
121	      F1	3	64,407.836	9,215.849	48,757.117	305,092.531	-160.393
122	      F2	3	71,091.109	11,772.787	56,375.797	323,862.656	235.205
123	      F3	3	52,895.953	7,079.405	50,676.672	278,004.906	-793.510
124	      F4	3	131,405.031	17,714.590	57,898.883	303,072.906	-1,149.518
125	      F5	3	143,535.250	18,602.076	51,839.562	254,374.062	-1,687.239
126	      F6	3	152,011.078	18,353.643	61,916.516	292,254.000	-1,908.971
127	      F7	3	103,743.312	11,802.789	67,309.305	308,046.344	-1,762.641
128	      F8	3	116,593.711	13,395.793	60,173.176	263,946.688	-1,838.109
129	      F9	3	95,966.227	11,640.069	70,210.453	302,747.219	-1,080.966
130	      F10	3	120,233.750	13,787.825	59,251.496	244,951.047	-1,144.009
131	      F11	3	145,693.297	16,378.051	63,351.062	252,588.281	-1,759.867
132	      F12	3	124,486.672	13,972.625	58,953.117	238,840.234	-2,410.514
133	      F13	3	62,658.574	7,308.309	67,790.812	273,303.188	-1,043.668
134	      F14	3	74,632.500	9,100.159	68,494.875	277,193.625	-1,880.343
135	      F15	3	83,879.562	8,448.709	64,178.156	256,989.297	-1,388.255
136	      F16	3	51,938.504	4,335.587	2,372.633	3,297.916	6,174.921
137	      F17	3	44,162.664	3,317.102	1,913.295	2,213.872	2,939.566
138	      F18	3	45,609.715	3,244.146	1,693.471	1,672.356	1,304.944
139	      F19	3	87,840.859	6,701.430	3,723.685	4,620.746	7,860.499
140	      F20	3	44,538.047	2,462.431	-260.802	533.394	1,795.658
141	      F21	3	46,717.824	3,547.743	1,608.367	2,279.522	3,580.346
142	      F22	3	87,006.773	6,914.837	3,427.650	3,956.787	5,675.592
143	      F23	3	97,934.359	7,330.522	3,135.008	4,051.266	4,128.709
144	      F24	3	96,176.812	6,722.868	3,461.713	4,540.614	5,771.955
145	      G1	3	60,256.172	8,159.899	55,909.016	348,583.250	-194.336
146	      G2	3	50,919.863	7,083.590	51,294.262	295,772.688	-515.354
147	      G3	3	68,620.516	9,781.448	52,531.605	277,556.406	-1,265.374
148	      G4	3	95,948.555	12,407.893	53,971.883	277,635.188	-689.223
149	      G5	3	93,291.523	11,770.963	57,331.965	280,373.844	-1,235.092
150	      G6	3	95,214.461	11,535.184	58,998.844	274,972.688	-1,326.903
151	      G7	3	116,589.617	13,812.597	68,406.586	303,693.000	-1,461.526
152	      G8	3	106,905.578	12,314.381	65,948.164	284,026.406	-1,835.580
153	      G9	3	82,906.484	9,808.189	72,249.125	305,089.469	-1,093.878
154	      G10	3	86,568.023	10,685.977	68,822.336	284,672.094	-2,078.032
155	      G11	3	101,242.398	11,760.810	61,695.246	245,110.375	-1,448.414
156	      G12	3	118,604.992	13,060.781	59,585.809	235,063.047	-1,349.757
157	      G13	3	102,148.969	10,942.712	64,393.973	257,551.047	-1,824.769
158	      G14	3	112,606.336	12,403.171	65,014.738	256,613.922	-1,491.226
159	      G15	3	90,016.211	10,546.614	31,206.523	118,182.258	-2,155.546
160	      G16	3	155,311.125	15,003.112	65,763.906	273,806.812	-1,127.776
161	      G17	3	125,260.336	15,163.206	62,935.516	265,262.500	-495.392
162	      G18	3	52,217.113	3,808.221	2,114.654	1,648.755	1,990.856
163	      G19	3	82,116.773	10,055.385	68,921.648	324,873.688	-1,759.739
164	      G20	3	114,091.031	14,471.056	64,570.582	314,964.812	-1,029.609
165	      G21	3	117,471.930	15,318.453	58,490.801	299,753.656	-118.381
166	      G22	3	97,818.492	8,499.566	3,705.987	5,026.440	11,524.235
167	      G23	3	91,470.219	7,769.824	3,501.098	4,502.291	8,383.566
168	      G24	3	99,245.867	7,758.835	3,524.536	4,193.170	7,124.475
169	      H1	3	62,449.570	9,011.758	50,712.125	310,082.062	-1,408.859
170	      H2	3	56,270.402	8,004.777	48,223.164	277,698.969	-1,325.033
171	      H3	3	62,185.961	8,809.248	59,000.215	316,115.688	-1,970.193
172	      H4	3	117,112.750	15,289.620	55,028.555	283,215.438	-1,709.115
173	      H5	3	149,653.359	17,524.689	59,608.406	289,046.938	-2,740.189
174	      H6	3	143,014.828	17,571.072	66,483.766	305,348.531	-1,796.308
175	      H7	3	124,715.617	14,791.077	71,473.109	316,427.062	-1,604.576
176	      H8	3	140,544.094	15,305.601	68,548.734	293,999.812	-1,551.687
177	      H9	3	93,566.273	10,957.284	78,197.617	332,245.531	-1,324.731
178	      H10	3	115,546.859	13,566.143	65,958.656	269,010.406	-1,549.350
179	      H11	3	142,299.156	16,136.405	62,034.125	244,986.953	-2,096.856
180	      H12	3	133,045.594	14,844.947	62,375.184	244,472.422	-809.392
181	      H13	3	45,501.016	5,305.523	73,774.250	291,217.219	-3,162.982
182	      H14	3	51,514.672	6,347.344	64,392.699	253,635.734	-2,397.147
183	      H15	3	48,853.551	5,795.495	65,139.973	260,552.453	-2,883.573
184	      H16	3	41,178.238	2,728.943	1,342.707	1,440.934	1,055.959
185	      H17	3	57,721.160	3,936.046	2,458.085	2,452.022	1,883.384
186	      H18	3	44,680.824	3,708.917	2,011.127	1,929.061	825.738
187	      H19	3	53,967.941	4,319.078	2,793.374	2,727.348	1,999.466
188	      H20	3	45,636.891	3,408.385	1,732.587	1,860.429	2,633.948
189	      H21	3	44,508.879	2,726.934	1,471.419	1,383.663	1,326.102
190	      H22	3	78,201.250	5,110.911	2,618.655	2,986.892	2,499.174
191	      H23	3	94,470.648	7,898.833	3,422.925	4,755.593	9,107.112
192	      H24	3	117,404.570	8,926.979	3,664.371	4,808.262	8,672.180
193	      I1	3	49,782.492	7,126.103	50,256.809	312,493.250	-1,233.533
194	      I2	3	51,703.977	7,012.491	51,034.277	295,143.938	-1,353.115
195	      I3	3	51,618.730	7,421.124	46,881.270	247,918.281	-1,559.017
196	      I4	3	102,803.172	13,021.531	59,943.168	308,733.562	-2,181.842
197	      I5	3	115,949.188	14,126.040	66,639.695	323,301.375	-1,944.171
198	      I6	3	99,089.219	11,469.998	56,309.574	261,122.922	-1,761.742
199	      I7	3	134,381.922	14,876.608	62,937.355	276,338.594	-1,290.400
200	      I8	3	106,051.781	12,419.364	59,806.684	255,083.766	-1,059.898
201	      I9	3	83,183.695	9,798.833	77,081.859	325,802.188	-773.195
202	      I10	3	102,595.211	12,981.992	70,520.305	290,107.469	3,062.879
203	      I11	3	111,676.836	12,369.983	63,294.035	250,827.906	-1,467.773
204	      I12	3	115,132.102	13,352.714	59,497.434	233,644.156	-797.986
205	      I13	3	105,315.047	12,063.290	68,021.047	268,950.938	-3,030.561
206	      I14	3	99,588.188	11,131.843	65,272.832	260,112.734	-2,547.372
207	      I15	3	116,865.914	13,082.395	62,979.441	251,759.609	-2,072.690
208	      I16	3	108,654.977	12,737.994	68,535.984	284,042.844	-2,539.067
209	      I17	3	118,721.602	13,856.438	66,851.680	284,477.219	-1,956.301
210	      I18	3	48,382.883	3,421.033	1,550.586	1,656.053	3,006.725
211	      I19	3	75,941.734	9,275.821	67,253.508	315,549.469	-1,696.434
212	      I20	3	104,796.094	13,431.488	62,779.352	302,422.062	-1,541.900
213	      I21	3	119,523.969	15,249.796	57,144.961	289,206.875	-1,163.598
214	      I22	3	86,985.477	6,203.101	3,178.018	3,724.227	3,880.999
215	      I23	3	82,065.633	6,027.398	2,660.004	3,255.840	3,114.142
216	      I24	3	101,252.953	7,759.010	3,367.520	4,253.265	7,307.938
217	      J1	3	55,897.449	7,817.985	48,788.004	303,366.406	-733.195
218	      J2	3	51,348.391	7,260.464	52,197.266	301,918.750	-231.707
219	      J3	3	75,315.781	9,538.151	54,474.859	296,368.938	-1,504.773
220	      J4	3	154,861.859	19,553.758	69,665.516	360,333.219	-1,492.148
221	      J5	3	141,656.578	17,356.893	54,510.539	264,863.906	-1,792.780
222	      J6	3	139,224.656	17,232.414	61,291.906	286,026.781	-977.041
223	      J7	3	144,294.875	18,169.818	69,513.023	311,521.906	-1,035.124
224	      J8	3	123,586.500	14,380.706	68,429.945	296,747.500	-1,170.847
225	      J9	3	136,618.328	16,915.377	78,005.680	332,644.406	-183.364
226	      J10	3	128,064.219	14,798.896	63,131.387	259,188.734	-1,295.202
227	      J11	3	160,192.406	18,203.520	67,421.328	268,320.125	-2,620.700
228	      J12	3	156,299.516	17,363.660	64,578.352	254,113.219	-1,909.284
229	      J13	3	67,153.758	10,580.246	71,543.234	284,527.312	-2,330.638
230	      J14	3	45,819.082	5,729.690	69,438.203	276,682.625	-2,609.036
231	      J15	3	56,864.113	6,786.634	66,084.758	263,541.375	-2,685.462
232	      J16	3	47,923.523	3,103.139	1,851.121	2,326.406	1,979.883
233	      J17	3	43,887.457	2,832.412	1,558.401	1,931.786	1,643.084
234	      J18	3	57,783.742	3,816.449	2,422.850	2,622.987	2,824.844
235	      J19	3	67,620.297	5,260.694	2,633.659	3,836.980	4,230.614
236	      J20	3	44,755.828	3,064.935	1,464.349	2,002.059	2,625.899
237	      J21	3	42,655.488	3,151.892	1,523.582	1,862.254	3,252.715
238	      J22	3	83,035.148	5,328.808	2,954.767	3,304.080	1,454.725
239	      J23	3	82,055.773	5,818.284	2,983.724	3,554.739	2,486.597
240	      J24	3	116,984.594	8,755.427	3,866.747	5,173.144	8,483.812
241	      K1	3	76,623.367	8,688.719	50,759.598	322,246.125	-1,186.338
242	      K2	3	56,267.664	7,547.636	51,387.277	301,028.188	-609.076
243	      K3	3	49,790.883	7,049.078	49,367.305	271,253.875	-1,610.343
244	      K4	3	128,099.422	16,276.866	66,130.023	343,296.062	-1,042.935
245	      K5	3	96,212.492	12,076.096	55,183.035	276,399.906	-456.765
246	      K6	3	146,848.859	16,586.709	69,235.945	320,892.469	-272.611
247	      K7	3	125,716.133	14,709.230	75,775.516	344,064.344	-1,628.500
248	      K8	3	118,817.680	17,613.881	61,516.938	263,722.375	-1,006.635
249	      K9	3	73,954.664	8,905.204	71,614.367	314,965.469	-635.497
250	      K10	3	97,885.422	11,034.761	66,552.703	279,802.781	-1,035.688
251	      K11	3	121,276.188	13,768.024	60,034.047	244,493.891	-1,496.064
252	      K12	3	131,593.625	14,917.383	61,315.676	245,301.562	-604.888
253	      K13	3	118,507.695	12,966.195	64,377.230	261,546.594	-1,846.680
254	      K14	3	100,546.570	11,592.931	66,270.633	270,223.188	-1,773.284
255	      K15	3	119,740.148	12,970.196	60,884.281	248,402.578	-2,017.736
256	      K16	3	103,410.727	12,214.222	66,435.914	281,748.469	-1,230.727
257	      K17	3	107,799.711	13,397.682	65,356.801	284,275.156	-1,636.584
258	      K18	3	46,327.805	3,032.896	1,353.220	1,255.936	2,641.298
259	      K19	3	89,985.164	10,301.296	67,322.562	321,384.875	-1,007.376
260	      K20	3	90,517.141	11,230.322	66,786.891	332,927.375	-373.747
261	      K21	3	116,292.203	15,684.721	54,612.277	280,903.312	-701.391
262	      K22	3	83,263.117	6,868.245	2,928.597	4,632.965	6,266.240
263	      K23	3	87,704.727	6,630.955	3,176.912	3,497.159	3,666.650
264	      K24	3	105,871.688	7,520.705	3,516.365	3,982.138	4,998.870
265	      L1	3	58,564.133	8,312.438	48,085.609	305,986.188	-1,150.800
266	      L2	3	51,439.047	7,151.998	48,174.223	287,174.906	-2,127.366
267	      L3	3	55,564.555	7,238.607	48,399.766	270,987.469	-1,484.306
268	      L4	3	108,568.516	14,336.586	64,575.348	344,174.969	-642.283
269	      L5	3	125,286.492	16,364.372	61,977.117	311,682.719	-1,796.425
270	      L6	3	107,168.953	12,988.428	63,930.016	304,565.250	-1,632.169
271	      L7	3	108,574.031	12,610.320	63,613.750	293,961.219	-838.066
272	      L8	3	91,596.656	10,801.355	67,469.156	304,953.469	-1,671.398
273	      L9	3	87,254.000	11,129.040	71,119.766	314,402.500	-909.126
274	      L10	3	97,290.594	11,822.443	63,906.641	272,995.062	-2,017.472
275	      L11	3	106,729.125	14,199.189	61,060.992	254,129.703	-2,047.900
276	      L12	3	110,782.180	12,397.626	62,260.949	256,289.391	-2,084.260
277	      L13	3	42,645.441	5,418.167	66,295.727	275,966.031	-1,287.520
278	      L14	3	54,061.016	6,935.493	65,652.102	271,433.719	-1,556.723
279	      L15	3	45,399.855	5,476.440	60,372.555	252,497.781	-1,466.458
280	      L16	3	59,915.832	5,486.356	2,390.820	3,338.427	8,920.859
281	      L17	3	52,554.117	3,983.827	2,075.090	1,995.165	1,897.843
282	      L18	3	61,644.535	5,332.475	2,145.876	3,392.066	6,474.771
283	      L19	3	44,066.543	2,956.463	1,714.080	1,661.326	2,217.755
284	      L20	3	51,326.742	3,579.498	1,514.121	1,978.756	2,921.821
285	      L21	3	44,783.992	3,245.823	1,202.608	1,368.427	2,001.642
286	      L22	3	78,852.328	5,335.877	2,358.351	2,743.060	2,245.556
287	      L23	3	82,184.898	6,390.583	2,510.910	3,564.801	3,517.853
288	      L24	3	97,582.336	6,654.080	3,094.105	3,437.433	4,119.565
289	      M1	3	58,918.375	7,682.327	46,387.805	303,677.281	-275.452
290	      M2	3	49,782.469	6,563.372	45,104.457	274,380.875	-893.454
291	      M3	3	63,365.879	8,002.975	47,690.500	274,695.906	-559.522
292	      M4	3	111,309.023	14,713.744	50,365.441	275,608.656	-832.946
293	      M5	3	120,339.969	16,120.993	58,814.738	303,537.062	-975.367
294	      M6	3	142,787.750	17,270.787	59,620.527	292,324.969	-693.228
295	      M7	3	114,400.984	14,128.502	65,415.965	310,398.719	-1,295.451
296	      M8	3	122,575.180	14,969.077	62,268.656	283,814.812	-782.080
297	      M9	3	92,274.484	11,124.221	65,757.352	299,126.500	-658.313
298	      M10	3	108,397.375	12,737.452	64,545.078	284,807.594	-625.222
299	      M11	3	100,080.133	12,100.898	63,428.965	272,125.312	-598.076
300	      M12	3	112,220.484	13,186.995	56,841.773	242,544.297	-1,003.276
301	      M13	3	121,522.508	13,957.478	60,988.367	257,854.906	-1,256.314
302	      M14	3	123,930.922	14,001.877	62,577.961	268,891.719	-687.075
303	      M15	3	134,362.969	15,326.055	57,315.207	246,612.688	-1,462.347
304	      M16	3	110,062.383	13,194.497	61,197.875	272,179.906	-1,262.590
305	      M17	3	126,771.789	14,815.838	60,674.172	277,873.719	-1,313.297
306	      M18	3	46,325.688	3,363.988	1,206.439	1,464.616	3,270.483
307	      M19	3	90,840.734	11,150.383	59,358.164	297,197.312	-927.864
308	      M20	3	84,626.281	10,890.905	61,989.070	327,147.188	-348.373
309	      M21	3	124,045.312	16,768.318	50,056.180	270,717.531	-354.348
310	      M22	3	83,424.750	5,675.017	2,806.055	2,701.014	3,629.971
311	      M23	3	84,122.703	5,854.426	2,896.651	3,245.260	2,662.080
312	      M24	3	94,055.312	6,237.078	3,030.455	2,903.644	2,902.627
313	      N1	3	51,360.277	7,187.486	45,400.727	304,260.375	-724.475
314	      N2	3	47,687.145	6,494.912	44,060.582	275,825.906	-1,663.281
315	      N3	3	49,747.496	7,190.620	47,403.164	277,829.188	-514.047
316	      N4	3	112,138.875	15,686.673	51,828.273	294,093.062	-671.036
317	      N5	3	129,397.938	16,216.336	51,140.641	272,935.219	-686.889
318	      N6	3	114,111.297	15,061.594	56,448.062	289,461.938	-1,115.991
319	      N7	3	128,405.984	15,772.152	65,641.422	322,868.625	-928.812
320	      N8	3	108,015.844	13,507.210	61,813.559	296,642.375	-282.906
321	      N9	3	100,122.227	12,654.849	68,338.578	320,643.469	-210.228
322	      N10	3	115,209.219	13,655.795	58,218.887	263,332.562	-280.730
323	      N11	3	125,792.617	15,117.418	54,280.230	238,568.531	221.517
324	      N12	3	133,265.016	15,659.143	57,307.672	251,155.688	-846.614
325	      N13	3	64,574.965	8,673.018	59,289.605	258,922.969	-989.945
326	      N14	3	46,309.371	6,031.857	58,218.656	255,786.312	61.688
327	      N15	3	45,175.691	5,811.019	59,332.211	265,717.188	-289.488
328	      N16	3	41,192.918	2,985.429	1,706.205	1,051.617	2,796.463
329	      N17	3	44,677.004	3,250.555	1,607.940	1,064.989	2,620.702
330	      N18	3	42,683.840	3,275.504	1,690.642	2,379.824	4,605.728
331	      N19	3	43,186.062	3,272.086	1,649.147	1,712.829	3,740.821
332	      N20	3	41,960.586	2,808.020	1,615.388	891.919	1,507.092
333	      N21	3	43,766.340	3,019.047	1,657.151	944.069	1,902.583
334	      N22	3	82,807.500	6,312.829	3,070.247	2,997.441	3,273.010
335	      N23	3	93,605.930	5,676.272	3,155.078	3,642.777	1,299.544
336	      N24	3	85,323.477	6,385.019	2,977.469	3,469.690	2,899.584
337	      O1	3	42,098.164	4,934.775	47,691.578	347,091.469	-1,311.214
338	      O2	3	40,807.055	4,425.580	47,320.887	320,393.781	-2,310.383
339	      O3	3	43,227.660	5,007.742	48,424.602	305,710.688	94.312
340	      O4	3	46,927.852	4,804.636	49,869.176	292,560.156	-1,983.711
341	      O5	3	43,076.547	5,086.321	57,421.238	319,912.094	-1,138.459
342	      O6	3	44,028.449	5,347.557	63,048.500	327,228.594	-1,970.319
343	      O7	3	46,307.812	5,634.638	60,123.148	307,066.062	-1,045.704
344	      O8	3	49,648.250	6,397.487	54,448.992	268,212.156	-1,528.301
345	      O9	3	42,431.520	5,530.725	56,636.371	273,406.406	-1,175.516
346	      O10	3	54,375.301	7,109.727	63,759.629	301,205.531	-897.649
347	      O11	3	43,938.969	6,036.433	57,982.438	270,619.625	-1,329.769
348	      O12	3	44,996.133	5,859.809	53,870.965	247,370.156	-876.616
349	      O13	3	108,489.180	15,423.626	59,264.688	271,018.156	724.295
350	      O14	3	107,329.992	13,593.038	61,984.336	283,634.344	-61.462
351	      O15	3	108,827.945	13,570.170	53,643.336	248,889.906	-374.127
352	      O16	3	97,004.617	12,788.604	55,458.840	267,167.156	-601.909
353	      O17	3	98,141.117	12,471.972	52,582.523	259,323.219	-1,237.941
354	      O18	3	163,555.125	44,105.078	6,226.656	2,594.247	1,464.881
355	      O19	3	75,278.023	10,721.674	55,504.094	302,854.688	-892.684
356	      O20	3	84,282.117	12,244.552	60,819.809	342,212.969	-238.898
357	      O21	3	112,119.492	20,804.037	46,350.355	267,926.250	-675.912
358	      O22	3	89,896.844	6,679.525	3,083.167	3,496.234	5,890.510
359	      O23	3	60,421.191	3,484.716	2,390.310	2,433.330	-370.698
360	      O24	3	90,272.297	6,538.385	2,808.021	3,483.535	3,927.113
361	      P1	3	68,164.836	9,568.938	45,967.688	331,674.938	-1,705.555
362	      P2	3	48,480.922	6,209.480	41,768.074	286,961.500	-1,666.021
363	      P3	3	52,335.492	6,891.322	43,677.758	282,609.344	-2,104.655
364	      P4	3	151,042.250	18,527.662	49,565.234	299,052.844	-439.115
365	      P5	3	157,014.859	18,902.738	46,244.188	265,367.688	-724.240
366	      P6	3	134,028.438	15,673.924	52,717.898	296,555.906	-2,036.288
367	      P7	3	146,152.656	16,741.408	52,159.324	276,916.375	-1,436.958
368	      P8	3	148,946.656	17,202.439	66,017.344	342,577.188	-1,035.281
369	      P9	3	121,987.609	14,567.106	62,480.492	317,441.000	-898.216
370	      P10	3	156,950.875	18,202.682	62,947.020	306,517.281	-1,347.377
371	      P11	3	149,222.578	17,101.643	54,874.703	262,008.516	-189.151
372	      P12	3	153,113.625	16,781.709	53,681.406	255,228.078	-1,274.127
373	      P13	3	53,560.516	6,534.790	54,258.820	258,097.938	-3,127.346
374	      P14	3	43,382.691	5,627.488	58,269.707	281,726.312	-2,746.319
375	      P15	3	41,924.957	5,211.462	54,041.695	264,860.375	-3,043.333
376	      P16	3	58,216.012	6,606.708	1,997.212	2,047.691	37.563
377	      P17	3	54,648.621	4,367.976	2,084.543	1,752.724	-543.455
378	      P18	3	56,502.172	3,504.057	1,676.690	1,553.374	1,184.485
379	      P19	3	40,314.906	2,950.427	1,554.363	725.017	548.799
380	      P20	3	50,456.660	3,305.489	1,580.408	2,508.069	2,302.716
381	      P21	3	52,191.562	3,544.774	1,645.594	1,773.898	2,493.962
382	      P22	3	88,219.625	6,629.964	3,009.591	3,237.305	4,885.527
383	      P23	3	108,986.375	7,215.075	3,442.131	4,145.698	3,388.073
384	      P24	3	90,028.188	6,471.226	3,354.737	4,333.219	4,472.029
1	      A1	4	51,278.258	7,349.511	42,290.969	308,003.531	-2,671.923
2	      A2	4	47,407.109	6,419.300	41,585.297	282,197.938	-3,407.519
3	      A3	4	57,384.008	7,315.052	43,018.328	271,325.938	-2,197.668
4	      A4	4	93,485.477	12,637.223	46,250.000	281,290.188	-2,697.526
5	      A5	4	96,330.727	15,049.241	46,055.938	263,133.156	-2,491.894
6	      A6	4	83,921.258	11,509.771	49,243.902	272,592.469	-2,201.103
7	      A7	4	75,259.633	9,556.777	47,293.832	250,904.156	-2,888.448
8	      A8	4	97,974.016	12,559.424	50,343.316	259,223.891	-4,447.438
9	      A9	4	94,788.859	12,110.351	59,745.480	298,241.750	-3,241.446
10	      A10	4	98,118.844	12,795.780	55,266.051	269,211.531	-3,332.093
11	      A11	4	100,196.383	12,226.659	51,854.180	244,867.672	-3,655.493
12	      A12	4	101,245.984	12,029.665	53,327.707	255,134.344	-4,748.915
13	      A13	4	116,501.953	18,322.844	61,268.949	292,427.844	-4,627.363
14	      A14	4	103,335.703	10,913.940	57,732.582	280,879.344	-2,689.148
15	      A15	4	129,957.797	14,680.570	49,097.875	236,548.219	-3,061.964
16	      A16	4	161,899.547	18,682.867	54,313.887	271,342.594	-3,507.442
17	      A17	4	116,914.094	14,781.742	51,019.793	260,809.500	-3,171.051
18	      A18	4	41,165.703	4,190.792	1,050.248	855.770	483.285
19	      A19	4	83,797.281	10,233.841	53,743.230	302,368.750	-3,152.310
20	      A20	4	141,367.594	18,524.857	43,620.359	247,180.797	-2,467.318
21	      A21	4	125,423.664	16,894.637	46,868.734	281,711.469	-2,291.104
22	      A22	4	93,048.805	6,293.083	3,241.147	3,639.125	1,962.014
23	      A23	4	101,096.617	7,475.137	3,302.893	4,669.875	4,393.029
24	      A24	4	94,263.008	5,833.553	2,659.326	3,353.677	1,433.759
25	      B1	4	47,893.715	6,808.190	41,125.734	287,926.000	-1,582.283
26	      B2	4	44,886.355	6,198.505	42,784.148	279,347.312	-3,604.716
27	      B3	4	52,871.746	7,149.933	47,743.773	289,979.312	-1,790.750
28	      B4	4	141,959.062	19,072.053	50,482.410	294,328.500	-1,755.209
29	      B5	4	129,730.148	16,715.455	44,180.062	244,977.875	-1,794.774
30	      B6	4	126,789.445	15,906.829	50,350.930	268,091.188	-806.819
31	      B7	4	108,985.695	13,271.972	60,618.250	312,788.219	-1,485.296
32	      B8	4	130,280.383	15,196.030	53,788.402	265,675.719	-891.449
33	      B9	4	116,498.578	14,778.378	61,883.922	296,969.656	-678.295
34	      B10	4	140,700.281	16,464.908	56,430.957	262,501.125	-1,437.149
35	      B11	4	153,067.641	17,940.568	55,548.895	254,044.062	-216.984
36	      B12	4	141,907.297	16,477.178	53,873.902	242,951.938	276.092
37	      B13	4	101,819.062	10,081.028	59,481.742	271,797.188	-1,406.411
38	      B14	4	67,065.742	7,298.747	57,163.598	260,719.641	-1,372.024
39	      B15	4	100,233.711	8,258.832	54,401.605	249,623.328	-880.296
40	      B16	4	396,008.438	252,025.125	32,825.105	6,659.687	1,380.668
41	      B17	4	57,884.379	11,179.493	2,597.378	1,485.252	2,028.729
42	      B18	4	59,602.688	11,835.370	2,797.957	2,162.000	2,785.469
43	      B19	4	41,045.844	3,092.408	1,628.246	2,462.918	2,803.518
44	      B20	4	44,087.078	2,798.749	1,471.406	2,138.792	2,639.778
45	      B21	4	64,680.613	5,712.387	2,168.499	2,866.486	2,047.780
46	      B22	4	80,667.977	5,034.597	2,804.597	2,687.671	-406.418
47	      B23	4	82,071.250	5,077.974	2,702.880	2,863.171	1,409.555
48	      B24	4	82,065.719	4,283.892	2,457.646	2,895.183	-43.265
49	      C1	4	52,232.707	8,012.952	46,814.633	313,955.938	-359.193
50	      C2	4	47,867.289	6,914.055	46,060.746	288,061.125	-1,249.392
51	      C3	4	48,672.891	7,065.824	45,761.113	269,425.250	-701.695
52	      C4	4	98,719.383	13,331.980	47,631.156	266,100.656	-1,241.757
53	      C5	4	92,168.281	12,037.785	49,927.875	263,295.594	-1,147.427
54	      C6	4	90,428.164	11,386.530	53,390.355	273,659.844	-1,366.711
55	      C7	4	94,496.875	12,022.907	56,951.512	279,855.594	-979.747
56	      C8	4	103,904.578	12,429.232	53,886.910	254,431.703	-717.452
57	      C9	4	82,401.586	10,114.812	59,448.199	278,461.281	-657.548
58	      C10	4	101,295.625	12,530.203	58,269.828	261,843.188	-1,058.245
59	      C11	4	104,416.078	13,182.972	56,333.414	246,887.984	-860.690
60	      C12	4	106,798.227	12,949.179	55,535.281	242,159.875	-1,035.475
61	      C13	4	90,318.258	10,666.951	62,612.996	277,940.625	-668.850
62	      C14	4	92,439.219	10,783.384	65,158.227	289,883.781	-1,124.361
63	      C15	4	116,056.305	13,806.503	52,346.992	232,881.266	-1,257.932
64	      C16	4	124,237.742	13,873.519	59,219.770	271,614.375	-1,428.710
65	      C17	4	110,945.742	13,838.953	57,341.191	268,600.625	-504.469
66	      C18	4	42,618.020	3,076.817	1,495.708	1,328.207	3,013.478
67	      C19	4	80,948.797	10,124.738	60,884.418	317,053.125	-1,480.163
68	      C20	4	124,556.742	16,383.665	44,946.023	235,368.906	-1,579.028
69	      C21	4	122,909.797	16,994.490	46,970.711	258,717.594	-1,294.706
70	      C22	4	95,254.656	6,915.407	3,622.019	3,671.972	4,337.042
71	      C23	4	98,840.438	7,724.907	3,288.238	4,906.759	9,067.098
72	      C24	4	91,073.172	6,742.502	2,837.052	4,045.669	6,384.203
73	      D1	4	61,942.941	9,191.693	47,001.273	308,827.188	-1,117.194
74	      D2	4	50,191.121	7,351.016	45,269.312	274,802.219	-2,141.239
75	      D3	4	53,123.176	7,412.667	46,793.156	267,528.125	-768.116
76	      D4	4	85,512.523	11,860.628	48,811.711	265,356.750	-605.578
77	      D5	4	92,222.727	12,452.732	46,190.215	236,642.781	-721.259
78	      D6	4	85,311.570	11,387.164	55,664.430	274,049.375	-240.623
79	      D7	4	74,133.352	9,584.983	65,570.953	315,109.094	-467.378
80	      D8	4	94,517.703	12,000.214	57,445.656	261,551.844	-183.800
81	      D9	4	74,191.891	9,393.686	65,378.031	294,236.125	-390.724
82	      D10	4	93,645.281	11,603.724	59,126.234	256,234.344	-1,546.990
83	      D11	4	99,469.172	11,988.232	53,883.301	227,104.781	-1,383.101
84	      D12	4	102,870.633	12,422.290	58,737.289	245,862.938	-281.752
85	      D13	4	54,114.965	6,361.389	72,462.938	302,950.844	-215.735
86	      D14	4	45,603.918	5,753.424	60,229.586	254,293.484	-1,274.006
87	      D15	4	44,827.129	5,855.050	57,600.445	244,956.422	-1,269.230
88	      D16	4	40,033.098	3,701.600	1,815.212	995.328	2,220.258
89	      D17	4	47,293.328	4,069.930	1,790.289	1,490.458	2,354.882
90	      D18	4	41,567.887	3,491.657	1,874.607	1,295.612	2,331.982
91	      D19	4	38,443.703	2,751.580	1,587.911	2,247.307	2,534.503
92	      D20	4	36,593.789	2,251.416	1,468.974	846.419	2,005.287
93	      D21	4	53,159.332	3,764.130	1,899.146	2,183.493	2,254.513
94	      D22	4	85,037.641	5,661.608	2,877.902	3,234.871	1,824.681
95	      D23	4	83,426.586	6,248.919	2,935.115	3,492.603	4,311.585
96	      D24	4	89,055.164	5,917.127	2,702.293	2,911.354	2,576.385
97	      E1	4	54,903.152	7,897.380	48,769.344	307,475.531	-294.238
98	      E2	4	57,697.020	7,951.126	47,490.340	280,082.438	-878.325
99	      E3	4	52,437.695	7,618.577	45,375.141	251,299.844	-770.117
100	      E4	4	117,370.336	15,344.422	50,993.754	272,490.375	-321.536
101	      E5	4	124,439.711	15,642.445	54,119.281	272,094.875	140.835
102	      E6	4	125,489.367	15,514.380	58,750.996	282,356.188	-293.063
103	      E7	4	113,284.430	13,683.394	57,071.398	263,927.719	-833.965
104	      E8	4	118,592.492	13,938.485	58,570.711	261,762.000	-481.767
105	      E9	4	110,053.195	12,744.605	64,078.832	278,509.875	-1,195.131
106	      E10	4	114,364.664	13,211.346	60,835.227	257,785.250	-1,642.224
107	      E11	4	127,381.398	14,698.745	60,486.203	249,264.422	-176.068
108	      E12	4	123,773.867	14,047.543	60,041.332	244,609.656	-621.706
109	      E13	4	93,723.008	10,272.489	61,931.258	255,127.141	-485.619
110	      E14	4	98,055.109	10,831.449	65,402.672	269,710.344	-1,197.095
111	      E15	4	110,286.227	12,345.922	57,082.457	237,061.750	-744.653
112	      E16	4	104,176.508	12,116.917	63,768.098	272,409.469	-1,177.177
113	      E17	4	127,194.047	14,432.878	59,679.262	261,863.484	-1,589.702
114	      E18	4	43,219.312	2,802.986	1,903.377	1,347.815	1,772.393
115	      E19	4	78,608.344	9,279.995	61,999.309	301,363.000	901.363
116	      E20	4	116,223.945	14,510.236	53,945.586	269,303.188	-1,193.138
117	      E21	4	101,448.680	13,038.819	54,544.211	287,299.406	-283.421
118	      E22	4	84,907.898	6,544.975	2,490.876	3,723.660	7,754.495
119	      E23	4	95,584.164	7,507.660	3,364.020	3,651.814	7,967.370
120	      E24	4	93,657.297	5,983.252	2,992.137	3,931.856	4,656.677
121	      F1	4	65,563.336	9,308.082	48,067.254	298,816.562	-444.431
122	      F2	4	70,617.930	11,442.265	55,437.125	318,481.031	-67.674
123	      F3	4	53,533.707	7,297.226	49,516.246	273,028.344	-130.136
124	      F4	4	132,509.516	17,645.633	57,256.672	296,641.469	-1,053.163
125	      F5	4	144,879.594	18,635.062	51,236.598	249,954.578	-1,430.426
126	      F6	4	153,088.547	18,056.869	61,239.867	287,590.719	-1,938.174
127	      F7	4	106,006.078	12,111.523	66,229.688	302,887.156	-1,837.800
128	      F8	4	119,496.492	13,647.280	59,580.277	260,115.922	-2,140.336
129	      F9	4	96,577.359	11,520.833	69,226.969	298,421.156	-1,182.446
130	      F10	4	120,972.141	13,552.628	58,905.152	243,720.750	-1,229.775
131	      F11	4	147,020.453	16,463.447	62,844.539	251,163.047	-1,986.508
132	      F12	4	126,873.555	14,044.844	57,770.348	234,698.969	-2,015.687
133	      F13	4	61,993.516	7,437.749	67,488.914	271,849.844	-1,132.538
134	      F14	4	76,728.148	8,999.841	67,477.219	271,740.219	-1,663.685
135	      F15	4	82,923.578	8,357.500	63,853.262	256,711.516	-820.069
136	      F16	4	51,131.473	4,082.611	1,918.821	2,818.673	5,909.151
137	      F17	4	43,518.559	3,320.444	1,925.256	2,733.855	3,005.837
138	      F18	4	45,687.398	3,125.958	1,469.499	2,138.246	1,484.752
139	      F19	4	87,275.266	6,702.382	4,029.917	4,905.656	8,471.799
140	      F20	4	43,697.137	2,336.101	-233.450	524.240	1,773.541
141	      F21	4	47,657.996	3,654.314	1,596.050	2,148.647	2,966.789
142	      F22	4	88,309.594	7,356.659	3,386.662	3,921.310	6,584.057
143	      F23	4	99,455.930	7,218.203	3,117.298	4,191.616	5,673.381
144	      F24	4	97,631.375	7,304.541	3,450.958	4,655.998	6,143.796
145	      G1	4	58,882.715	8,105.925	54,986.504	341,929.469	-208.872
146	      G2	4	51,662.789	7,174.228	50,291.660	291,355.281	-833.504
147	      G3	4	68,806.781	10,111.530	51,815.613	275,015.000	-797.387
148	      G4	4	96,412.414	12,426.629	53,190.977	272,356.531	-1,090.572
149	      G5	4	94,818.281	11,822.920	56,043.023	274,064.500	-1,246.818
150	      G6	4	95,978.812	11,508.114	58,171.441	271,175.375	-1,795.645
151	      G7	4	116,982.422	13,768.727	67,459.398	299,421.469	-2,144.536
152	      G8	4	108,256.164	12,509.826	65,227.367	281,414.406	-2,100.188
153	      G9	4	83,102.023	9,771.786	71,067.797	299,955.625	-1,124.397
154	      G10	4	87,932.805	10,305.786	68,422.961	283,360.594	-1,788.378
155	      G11	4	101,429.594	11,992.522	61,038.953	243,020.219	-1,379.664
156	      G12	4	120,089.820	13,286.526	58,875.949	233,297.734	-1,854.643
157	      G13	4	102,486.008	11,107.322	63,871.938	254,283.391	-2,092.530
158	      G14	4	114,253.648	12,806.648	63,890.125	253,980.219	-1,707.504
159	      G15	4	86,540.664	9,962.367	29,879.250	112,457.352	-2,257.795
160	      G16	4	154,948.391	15,001.176	64,715.188	268,036.750	-1,129.415
161	      G17	4	125,982.852	14,901.442	61,310.141	260,545.797	-216.006
162	      G18	4	51,064.371	3,751.648	1,948.079	1,680.251	2,338.706
163	      G19	4	83,410.586	9,958.574	68,048.516	320,776.594	-1,697.921
164	      G20	4	117,223.633	14,945.019	64,001.949	309,590.625	-764.044
165	      G21	4	119,069.867	15,639.108	57,655.680	295,395.500	-310.256
166	      G22	4	96,058.398	8,335.596	3,377.659	5,422.040	12,447.431
167	      G23	4	93,388.320	7,623.796	3,165.672	4,538.727	9,407.825
168	      G24	4	97,739.484	7,832.152	3,205.065	4,362.768	7,529.649
169	      H1	4	61,843.375	9,431.507	50,110.965	305,229.031	-1,246.713
170	      H2	4	56,922.793	7,557.833	47,692.398	274,313.688	-1,798.136
171	      H3	4	62,188.102	8,805.964	58,037.188	312,059.406	-1,519.466
172	      H4	4	117,551.414	15,306.708	53,895.211	277,260.031	-1,473.420
173	      H5	4	152,335.562	18,059.906	58,410.703	283,400.062	-2,366.489
174	      H6	4	144,459.938	17,629.254	65,048.832	299,407.062	-1,653.148
175	      H7	4	126,430.953	15,023.111	69,875.484	309,189.062	-2,238.197
176	      H8	4	141,350.516	15,542.220	67,506.492	289,636.625	-1,829.117
177	      H9	4	95,827.922	11,151.816	76,949.695	326,887.688	-945.597
178	      H10	4	117,904.984	13,465.160	64,938.910	264,096.500	-976.555
179	      H11	4	143,291.859	16,301.181	61,284.762	240,962.625	-1,840.917
180	      H12	4	135,023.422	15,005.239	61,234.430	240,386.094	-607.412
181	      H13	4	45,225.984	5,309.420	72,601.703	286,734.375	-2,798.424
182	      H14	4	51,987.945	6,464.433	63,055.809	247,909.109	-2,343.675
183	      H15	4	48,710.504	5,932.453	63,975.477	256,501.734	-2,354.438
184	      H16	4	40,406.633	2,568.964	1,387.377	1,958.428	1,036.905
185	      H17	4	57,461.418	3,668.182	2,332.257	2,684.374	2,136.631
186	      H18	4	45,846.578	3,485.590	2,167.272	2,045.514	1,209.214
187	      H19	4	55,479.879	4,358.718	2,621.493	2,915.726	1,888.843
188	      H20	4	46,390.438	3,444.133	1,722.698	2,223.621	2,416.354
189	      H21	4	43,506.141	3,349.579	1,452.194	1,464.744	2,083.787
190	      H22	4	79,801.766	5,197.747	2,670.408	3,295.511	2,654.087
191	      H23	4	94,442.055	8,036.549	3,224.350	5,467.437	10,702.830
192	      H24	4	117,171.070	9,467.229	3,779.164	5,085.667	10,029.347
193	      I1	4	50,499.453	7,601.331	49,484.156	307,072.625	-1,616.635
194	      I2	4	51,257.594	7,587.507	50,199.879	290,039.625	-1,233.057
195	      I3	4	51,390.664	7,484.231	46,018.367	244,495.969	-1,840.084
196	      I4	4	104,115.008	12,718.231	59,245.719	304,389.281	-2,275.852
197	      I5	4	118,471.242	14,462.360	65,471.820	317,712.281	-2,179.005
198	      I6	4	99,348.336	11,495.921	55,515.707	256,703.938	-1,678.642
199	      I7	4	134,608.281	14,876.990	61,791.926	271,733.969	-1,361.163
200	      I8	4	106,148.250	12,528.312	58,756.898	251,194.766	-1,134.930
201	      I9	4	84,539.023	10,300.993	75,379.734	319,936.094	-1,317.498
202	      I10	4	104,894.539	13,122.460	69,112.969	283,303.250	4,094.466
203	      I11	4	112,195.391	12,593.193	62,338.121	246,510.109	-1,850.932
204	      I12	4	116,370.125	13,176.122	58,579.211	230,540.812	-635.950
205	      I13	4	107,084.969	12,195.664	67,048.219	264,922.875	-3,283.029
206	      I14	4	101,825.172	11,432.564	64,613.984	258,721.344	-2,394.063
207	      I15	4	117,818.328	13,074.244	61,392.445	246,641.641	-1,579.169
208	      I16	4	111,738.820	12,898.926	67,344.234	279,498.531	-2,229.727
209	      I17	4	120,180.703	13,897.618	66,124.156	279,655.281	-2,054.479
210	      I18	4	46,885.566	3,525.187	1,599.658	1,698.806	2,798.966
211	      I19	4	77,168.727	9,641.668	66,082.742	310,894.594	-1,854.970
212	      I20	4	104,401.016	13,425.606	61,546.465	296,838.625	-1,771.070
213	      I21	4	121,885.289	16,020.940	56,161.988	283,127.656	-812.439
214	      I22	4	89,519.422	6,190.657	2,939.968	3,679.076	4,204.879
215	      I23	4	83,242.477	6,076.470	2,794.802	3,417.225	3,564.252
216	      I24	4	101,174.969	7,958.609	3,037.981	4,351.735	7,401.646
217	      J1	4	57,292.344	8,238.985	47,783.336	297,352.781	-1,148.987
218	      J2	4	51,774.957	7,566.124	51,209.844	296,155.812	-240.618
219	      J3	4	75,392.836	10,194.359	53,609.672	290,465.812	-1,234.717
220	      J4	4	156,981.406	19,651.551	68,630.234	354,131.094	-1,558.850
221	      J5	4	142,389.250	17,485.576	53,562.945	259,620.203	-1,663.812
222	      J6	4	140,495.109	17,095.043	60,555.812	279,540.281	-503.031
223	      J7	4	146,580.625	17,878.787	68,533.297	306,278.656	-988.916
224	      J8	4	126,049.109	14,734.805	67,838.297	292,259.219	-1,576.335
225	      J9	4	139,078.922	17,294.271	76,819.609	327,571.281	-73.763
226	      J10	4	129,326.188	14,769.188	62,612.059	256,463.203	-1,193.613
227	      J11	4	161,491.297	17,868.705	66,766.758	264,446.125	-2,463.414
228	      J12	4	157,342.906	17,543.506	63,393.617	248,724.750	-1,336.394
229	      J13	4	69,227.484	11,407.186	69,795.078	279,244.000	-2,193.275
230	      J14	4	45,745.965	5,575.858	68,037.906	270,755.375	-2,954.554
231	      J15	4	57,367.426	7,062.284	64,070.895	256,035.188	-2,811.361
232	      J16	4	46,656.379	3,172.404	2,019.352	2,220.228	2,242.282
233	      J17	4	43,705.488	2,749.818	1,623.540	1,892.204	1,681.163
234	      J18	4	56,465.883	4,071.643	2,559.650	2,798.262	3,192.329
235	      J19	4	66,528.953	5,001.422	2,929.466	3,619.443	4,087.054
236	      J20	4	44,109.754	3,305.109	1,643.984	1,890.745	3,050.150
237	      J21	4	43,733.012	3,386.184	1,580.853	1,758.480	3,185.061
238	      J22	4	83,326.938	5,642.153	3,052.837	3,044.353	1,745.120
239	      J23	4	82,951.672	6,161.893	3,200.115	3,579.050	2,558.170
240	      J24	4	117,263.414	8,860.643	3,774.844	5,211.933	8,793.134
241	      K1	4	76,510.391	9,022.308	49,728.422	315,199.281	-1,241.412
242	      K2	4	57,003.008	7,795.231	50,459.199	294,435.031	-618.376
243	      K3	4	51,203.887	6,700.459	48,725.680	267,142.219	-1,675.188
244	      K4	4	130,770.102	15,965.196	65,133.023	337,611.812	-1,168.432
245	      K5	4	97,855.289	11,822.836	54,643.203	271,070.594	-1,048.440
246	      K6	4	148,375.156	16,630.262	68,520.289	316,787.906	-472.632
247	      K7	4	127,460.781	15,210.436	74,879.133	339,749.344	-1,912.410
248	      K8	4	119,234.297	16,411.010	60,738.457	259,468.516	-898.904
249	      K9	4	74,282.141	8,890.978	71,341.258	312,568.875	-1,318.946
250	      K10	4	98,740.500	11,178.994	65,911.891	277,490.375	-1,686.006
251	      K11	4	122,996.664	13,784.496	59,789.008	242,830.062	-1,684.990
252	      K12	4	132,882.906	14,574.166	60,296.629	242,355.984	-598.246
253	      K13	4	120,014.102	13,034.020	63,477.234	258,421.859	-2,523.729
254	      K14	4	101,283.469	12,037.681	65,708.594	267,704.969	-1,804.130
255	      K15	4	119,985.367	13,005.160	59,852.812	244,857.781	-2,141.771
256	      K16	4	104,515.359	11,889.741	64,810.379	275,180.750	-1,327.008
257	      K17	4	109,464.156	13,335.288	64,258.094	277,972.969	-1,836.441
258	      K18	4	45,810.027	3,025.717	1,509.666	1,626.486	2,281.227
259	      K19	4	91,422.266	10,139.559	66,547.039	316,511.812	-1,368.409
260	      K20	4	91,504.094	11,396.276	65,767.055	329,496.219	-877.115
261	      K21	4	118,330.250	15,483.423	53,708.316	276,664.125	-799.152
262	      K22	4	85,261.633	6,549.387	3,005.065	4,611.045	6,750.917
263	      K23	4	87,537.562	6,734.093	3,128.683	3,630.517	3,856.150
264	      K24	4	106,727.453	7,707.335	3,693.446	4,359.771	5,000.613
265	      L1	4	58,098.488	8,340.541	47,256.094	300,331.000	-1,023.231
266	      L2	4	51,305.574	7,110.356	47,172.066	282,301.562	-1,840.116
267	      L3	4	55,618.445	7,237.784	47,708.633	265,981.281	-1,464.259
268	      L4	4	110,366.438	14,408.872	63,993.992	338,936.406	-743.190
269	      L5	4	128,371.625	16,678.297	61,021.922	304,856.312	-1,558.879
270	      L6	4	107,350.859	13,141.845	62,561.457	298,736.750	-1,279.685
271	      L7	4	113,559.234	12,747.765	62,954.551	290,801.969	-1,047.471
272	      L8	4	94,130.781	11,248.611	67,001.508	301,719.312	-1,305.503
273	      L9	4	88,428.898	11,406.622	70,217.805	309,407.344	-844.845
274	      L10	4	98,851.508	12,159.812	62,931.977	268,779.031	-1,541.119
275	      L11	4	108,195.547	14,261.662	59,966.195	248,698.109	-1,527.037
276	      L12	4	113,070.898	12,978.398	61,177.066	251,085.562	-2,235.645
277	      L13	4	42,520.902	5,669.764	66,049.711	273,409.062	-2,170.214
278	      L14	4	55,148.492	6,733.920	64,652.973	266,482.875	-1,021.849
279	      L15	4	45,869.816	5,910.238	59,350.562	248,063.922	-1,589.985
280	      L16	4	59,957.848	5,433.674	2,423.116	3,297.940	8,470.657
281	      L17	4	53,116.004	4,206.938	2,111.253	1,701.132	2,499.702
282	      L18	4	61,573.902	5,249.506	2,371.771	2,944.324	5,998.953
283	      L19	4	43,047.480	3,233.446	1,549.082	1,454.297	2,613.701
284	      L20	4	50,814.262	3,554.063	1,467.988	2,241.209	3,047.846
285	      L21	4	43,512.301	2,986.007	1,594.611	1,241.709	2,381.957
286	      L22	4	78,106.609	5,636.273	2,503.702	2,562.468	1,851.852
287	      L23	4	82,708.477	6,191.453	2,689.979	3,572.461	3,760.080
288	      L24	4	98,230.031	6,941.571	3,041.980	3,557.401	4,024.169
289	      M1	4	59,142.285	8,215.759	45,541.328	299,405.062	-255.558
290	      M2	4	48,168.160	6,590.586	44,186.125	270,486.656	-851.392
291	      M3	4	64,796.531	7,990.534	47,174.918	271,407.156	-760.890
292	      M4	4	111,699.453	15,129.140	49,591.320	270,591.219	-955.697
293	      M5	4	122,184.438	16,544.074	57,568.910	298,661.969	-1,474.968
294	      M6	4	143,987.609	17,480.008	58,212.801	287,121.375	-835.282
295	      M7	4	116,933.086	13,885.477	64,631.543	306,763.375	-1,040.807
296	      M8	4	123,409.242	15,393.264	61,182.309	279,048.812	-320.190
297	      M9	4	93,186.250	11,461.707	64,617.113	293,764.188	-109.165
298	      M10	4	110,707.797	12,794.731	63,738.652	281,540.594	-404.704
299	      M11	4	101,817.359	12,126.824	62,921.945	269,166.500	-412.788
300	      M12	4	114,812.359	13,377.461	55,803.891	237,389.344	-1,044.488
301	      M13	4	124,238.750	14,286.665	59,902.871	253,908.891	-1,200.644
302	      M14	4	125,553.180	14,322.874	61,454.230	263,604.094	-701.821
303	      M15	4	134,969.453	15,508.086	56,290.801	241,876.922	-1,599.809
304	      M16	4	111,104.789	13,335.288	60,053.738	267,557.375	-1,189.364
305	      M17	4	127,513.094	14,847.837	59,462.102	271,605.438	-953.037
306	      M18	4	45,017.719	3,190.904	1,380.159	1,369.046	3,394.703
307	      M19	4	90,715.477	11,523.647	58,610.219	292,624.312	-1,255.192
308	      M20	4	85,021.859	11,306.271	61,052.582	322,090.375	-1,154.546
309	      M21	4	126,186.133	17,394.213	49,176.438	265,380.531	-681.582
310	      M22	4	82,603.625	6,029.628	2,962.835	3,012.181	3,203.717
311	      M23	4	84,387.203	5,827.054	3,012.225	3,115.180	2,552.415
312	      M24	4	94,538.922	6,237.078	3,084.909	2,763.623	2,039.810
313	      N1	4	51,605.039	7,336.130	44,736.070	299,555.281	-584.153
314	      N2	4	49,241.641	6,784.474	43,206.133	270,896.656	-1,261.759
315	      N3	4	48,780.129	7,040.479	46,416.348	272,235.562	-553.533
316	      N4	4	114,012.375	15,124.041	51,215.105	289,500.125	-221.961
317	      N5	4	132,374.781	16,620.604	50,478.832	268,778.344	-658.023
318	      N6	4	116,582.602	14,812.852	55,793.891	284,806.094	-982.790
319	      N7	4	131,825.219	16,164.257	65,133.715	319,436.656	-415.419
320	      N8	4	109,124.711	13,379.926	61,410.590	292,749.500	-411.743
321	      N9	4	101,838.039	12,560.025	67,421.508	315,839.312	-179.358
322	      N10	4	117,830.977	14,152.042	57,728.406	260,421.141	-647.695
323	      N11	4	126,682.289	15,391.313	53,402.750	235,101.281	191.121
324	      N12	4	133,798.734	15,936.628	55,954.371	245,218.266	-668.889
325	      N13	4	65,057.723	9,094.264	58,204.148	254,697.781	-968.441
326	      N14	4	46,263.086	5,906.537	57,291.691	251,957.781	339.119
327	      N15	4	44,648.199	6,395.837	58,566.961	260,768.000	-569.706
328	      N16	4	39,856.016	2,682.669	1,705.144	1,083.640	2,797.270
329	      N17	4	43,000.559	2,874.122	1,698.349	1,135.759	2,676.301
330	      N18	4	42,820.973	3,232.853	1,662.778	2,450.096	4,455.356
331	      N19	4	41,386.379	3,369.250	1,606.863	1,525.011	3,952.344
332	      N20	4	42,283.523	2,746.913	1,499.583	836.531	1,910.842
333	      N21	4	44,030.109	3,130.269	1,567.087	1,071.586	2,031.917
334	      N22	4	83,067.047	6,100.564	3,178.441	3,256.327	3,422.202
335	      N23	4	92,328.727	6,187.634	3,047.333	4,151.647	1,749.819
336	      N24	4	85,746.258	5,653.059	2,842.164	3,767.928	3,032.135
337	      O1	4	42,197.062	4,580.427	47,145.281	342,430.625	-1,749.613
338	      O2	4	40,452.324	4,504.837	46,655.305	315,916.281	-2,116.366
339	      O3	4	42,562.617	5,236.708	47,917.371	301,701.156	-36.855
340	      O4	4	46,866.672	4,595.800	49,259.000	287,737.844	-1,719.976
341	      O5	4	43,414.070	4,731.123	56,581.141	314,898.344	-1,129.422
342	      O6	4	45,104.633	4,998.281	62,257.312	322,479.344	-2,068.222
343	      O7	4	47,657.363	5,822.031	59,442.684	302,876.719	-885.989
344	      O8	4	51,163.809	6,313.784	53,809.621	263,603.500	-1,597.475
345	      O9	4	42,371.379	5,431.933	55,906.973	270,889.250	-1,282.737
346	      O10	4	55,341.320	7,117.139	63,205.688	297,650.812	-1,501.098
347	      O11	4	45,212.547	5,868.297	57,773.191	267,279.906	-964.793
348	      O12	4	44,993.352	5,778.968	53,483.535	244,211.609	-255.727
349	      O13	4	110,492.336	15,655.967	58,631.297	267,599.562	717.863
350	      O14	4	107,397.742	13,604.017	61,646.781	281,263.750	-267.665
351	      O15	4	110,891.438	13,514.860	53,188.816	246,116.609	-678.058
352	      O16	4	98,331.141	12,261.861	54,683.703	263,475.500	-338.281
353	      O17	4	98,000.711	12,660.048	51,876.879	255,178.500	-1,662.905
354	      O18	4	162,012.969	43,743.703	6,364.972	2,720.682	1,804.686
355	      O19	4	76,061.852	10,421.753	55,578.188	300,903.250	-1,157.911
356	      O20	4	85,398.914	12,252.636	59,660.098	336,649.438	-124.944
357	      O21	4	113,561.562	20,928.361	45,452.266	262,036.250	-929.237
358	      O22	4	90,487.734	6,866.189	3,330.896	3,648.762	5,865.662
359	      O23	4	59,130.457	3,719.624	2,397.869	2,287.057	-596.837
360	      O24	4	89,598.156	6,195.983	2,840.780	3,296.789	4,037.044
361	      P1	4	67,526.172	10,021.638	45,508.773	328,325.719	-2,063.151
362	      P2	4	47,758.254	6,622.292	40,772.910	281,136.938	-1,381.517
363	      P3	4	52,806.367	7,045.342	42,983.242	277,335.938	-1,902.974
364	      P4	4	151,734.656	18,689.104	49,023.102	294,682.906	-608.000
365	      P5	4	157,298.609	19,170.191	45,589.070	260,762.891	-691.404
366	      P6	4	135,149.719	15,977.143	52,206.027	292,191.969	-2,059.765
367	      P7	4	147,526.672	17,378.773	51,739.316	273,232.531	-824.662
368	      P8	4	150,208.031	17,303.979	65,047.676	337,177.219	-1,135.513
369	      P9	4	123,210.117	14,472.166	61,561.141	312,058.875	-1,258.841
370	      P10	4	158,006.391	18,507.236	62,006.984	302,277.469	-1,455.583
371	      P11	4	149,727.531	17,087.680	53,811.914	256,889.641	-179.150
372	      P12	4	153,033.781	16,875.990	52,649.121	251,306.250	-1,581.241
373	      P13	4	52,994.129	6,682.831	53,561.297	254,387.969	-2,944.701
374	      P14	4	44,221.801	6,012.509	57,654.273	277,903.844	-2,185.625
375	      P15	4	43,183.371	5,433.732	53,165.090	260,314.734	-2,971.595
376	      P16	4	55,983.492	6,596.035	2,087.069	2,016.824	-90.422
377	      P17	4	54,627.691	4,257.597	2,016.254	1,938.351	-265.978
378	      P18	4	55,479.188	3,946.387	1,659.053	1,497.645	674.309
379	      P19	4	40,169.629	3,182.957	1,628.043	1,128.192	819.718
380	      P20	4	49,656.172	3,295.450	1,702.682	2,623.117	1,975.517
381	      P21	4	51,446.762	2,931.494	1,914.137	1,953.606	2,283.154
382	      P22	4	89,468.945	6,549.887	2,799.796	3,158.404	5,001.658
383	      P23	4	109,106.852	7,803.778	3,497.655	3,990.443	3,762.255
384	      P24	4	88,618.648	6,312.139	3,069.249	4,364.931	4,728.203
1	      A1	5	50,501.699	7,022.011	41,782.582	303,858.219	-3,220.006
2	      A2	5	47,968.941	6,618.352	41,071.375	277,157.031	-3,431.927
3	      A3	5	58,194.188	7,876.372	42,266.594	266,773.594	-2,510.098
4	      A4	5	93,790.141	12,701.017	45,661.520	277,280.500	-2,429.726
5	      A5	5	95,801.414	15,102.360	45,532.840	261,171.391	-2,482.415
6	      A6	5	83,833.516	11,018.401	48,360.781	268,772.781	-3,117.575
7	      A7	5	77,382.688	9,991.016	46,431.848	247,123.781	-2,789.349
8	      A8	5	99,083.719	12,528.061	50,077.711	257,252.906	-4,811.550
9	      A9	5	95,489.172	12,321.067	58,882.199	293,808.719	-3,502.595
10	      A10	5	100,015.281	12,717.628	54,838.656	266,205.688	-3,100.649
11	      A11	5	100,405.406	12,800.553	51,604.504	243,737.938	-4,245.138
12	      A12	5	101,424.656	11,546.982	52,677.254	251,704.891	-4,872.261
13	      A13	5	117,195.805	18,161.623	60,191.102	290,117.906	-4,415.476
14	      A14	5	104,463.500	11,309.351	57,532.945	278,759.031	-2,513.064
15	      A15	5	131,444.078	14,715.784	48,654.586	232,336.641	-3,286.707
16	      A16	5	164,663.891	18,615.545	53,882.988	267,534.719	-3,774.081
17	      A17	5	118,180.773	14,749.030	50,274.863	257,241.359	-3,693.419
18	      A18	5	40,804.246	4,131.187	1,335.455	753.746	-10.152
19	      A19	5	86,200.227	10,609.455	52,838.547	299,397.438	-3,311.840
20	      A20	5	144,130.594	18,594.521	42,958.371	242,986.891	-3,095.491
21	      A21	5	126,607.102	16,992.738	46,160.914	276,834.875	-2,252.687
22	      A22	5	93,090.289	6,454.823	3,036.518	4,036.800	1,819.517
23	      A23	5	100,681.055	7,045.074	3,001.331	4,417.598	4,601.724
24	      A24	5	94,230.883	6,714.641	2,960.670	3,319.972	1,640.595
25	      B1	5	48,183.051	7,070.436	40,535.098	283,346.750	-1,174.586
26	      B2	5	45,457.746	5,923.505	42,523.258	276,149.469	-3,582.638
27	      B3	5	53,839.203	7,585.570	47,141.562	285,198.281	-1,387.652
28	      B4	5	143,932.094	19,739.604	50,012.883	289,822.156	-1,517.480
29	      B5	5	131,426.250	16,918.615	43,578.004	243,285.781	-2,042.936
30	      B6	5	127,219.422	16,099.571	49,785.223	263,650.156	-1,068.542
31	      B7	5	109,857.008	13,383.870	60,037.500	308,649.969	-1,165.800
32	      B8	5	131,970.516	15,672.707	53,234.402	262,436.781	-977.997
33	      B9	5	119,597.203	14,726.943	60,735.840	292,228.812	-493.015
34	      B10	5	142,055.625	16,936.369	56,068.441	259,517.938	-1,645.327
35	      B11	5	154,219.438	18,688.408	54,521.738	249,886.688	-243.741
36	      B12	5	143,234.000	16,718.141	53,133.465	240,042.953	59.713
37	      B13	5	99,666.258	10,235.628	58,305.715	267,889.375	-1,256.616
38	      B14	5	67,638.516	7,576.707	56,181.688	256,343.797	-916.566
39	      B15	5	105,698.758	8,873.597	53,594.129	245,745.734	-214.971
40	      B16	5	396,344.250	251,892.141	33,182.195	6,565.689	1,648.773
41	      B17	5	57,191.266	11,042.199	2,499.560	1,485.193	1,971.785
42	      B18	5	59,565.887	11,921.453	2,653.703	2,152.418	2,609.265
43	      B19	5	41,502.844	2,539.773	1,593.742	2,470.900	2,577.932
44	      B20	5	42,573.508	2,975.311	1,302.336	1,740.267	2,873.296
45	      B21	5	64,302.352	5,862.710	2,300.460	2,753.062	2,185.558
46	      B22	5	80,967.406	4,998.949	2,876.579	2,496.931	-84.519
47	      B23	5	81,954.906	5,387.092	2,743.290	3,035.267	1,672.196
48	      B24	5	82,808.812	4,781.567	2,531.878	2,788.288	333.716
49	      C1	5	52,668.527	7,928.884	46,287.535	309,456.344	-612.620
50	      C2	5	48,740.629	7,288.359	45,427.512	282,686.688	-1,654.816
51	      C3	5	48,981.473	7,114.106	45,392.004	264,929.719	-982.295
52	      C4	5	98,996.797	13,598.098	47,013.648	262,674.781	-1,063.600
53	      C5	5	93,380.219	12,094.601	49,088.805	260,164.344	-808.751
54	      C6	5	90,980.062	11,575.018	52,716.941	270,016.656	-1,363.219
55	      C7	5	95,100.203	11,958.494	56,389.660	275,606.906	-866.038
56	      C8	5	103,768.070	12,495.407	53,413.242	252,107.953	-425.085
57	      C9	5	82,253.945	10,526.734	59,300.602	275,146.625	-679.617
58	      C10	5	101,180.727	12,205.353	57,737.285	259,419.812	-862.182
59	      C11	5	106,020.180	13,216.163	56,240.738	245,978.984	-769.533
60	      C12	5	107,132.734	12,955.127	54,987.090	239,363.766	-1,146.972
61	      C13	5	91,831.680	10,796.818	62,303.312	274,419.938	-825.316
62	      C14	5	92,701.828	10,801.926	64,126.168	286,645.094	-1,539.802
63	      C15	5	117,574.859	13,722.670	51,827.145	229,459.156	-1,010.666
64	      C16	5	124,744.984	14,188.272	58,804.094	268,171.750	-1,372.051
65	      C17	5	110,498.766	13,945.021	56,888.094	265,112.500	-1,019.789
66	      C18	5	42,436.895	3,291.241	1,710.323	1,354.032	3,005.419
67	      C19	5	83,037.484	10,100.647	60,284.992	312,647.906	-1,230.135
68	      C20	5	125,074.984	16,681.461	44,235.504	231,453.672	-1,239.661
69	      C21	5	125,012.539	17,087.586	46,135.668	253,835.469	-934.818
70	      C22	5	96,180.695	7,030.189	3,575.363	3,712.734	4,549.050
71	      C23	5	98,444.875	7,713.608	3,431.610	4,950.679	9,690.229
72	      C24	5	91,674.828	7,284.511	2,623.917	4,071.762	7,038.057
73	      D1	5	61,893.113	9,363.487	46,416.414	304,267.156	-1,128.596
74	      D2	5	50,909.668	7,517.591	44,624.734	271,861.031	-2,071.958
75	      D3	5	51,545.391	7,120.455	46,023.031	262,885.094	-731.599
76	      D4	5	85,398.820	11,715.483	47,822.625	260,953.438	-813.017
77	      D5	5	92,342.602	12,400.264	45,356.492	233,072.797	-560.477
78	      D6	5	87,305.125	11,200.493	55,000.785	270,184.406	-320.171
79	      D7	5	73,944.047	9,827.748	64,275.586	309,508.531	-770.858
80	      D8	5	94,721.383	12,186.824	56,672.086	258,782.250	-491.285
81	      D9	5	75,387.836	9,249.073	64,036.246	289,589.000	-541.571
82	      D10	5	93,942.703	11,620.510	58,605.191	253,304.719	-1,608.688
83	      D11	5	102,096.102	12,422.031	53,163.922	226,123.844	-1,468.598
84	      D12	5	103,059.695	12,172.706	57,748.320	241,100.344	-970.593
85	      D13	5	53,410.801	6,513.441	71,340.391	298,870.594	277.832
86	      D14	5	45,823.996	6,059.768	59,650.219	251,839.000	-1,164.353
87	      D15	5	44,973.730	5,971.414	56,361.410	241,711.625	-1,310.499
88	      D16	5	39,997.578	3,693.471	1,837.771	1,078.549	2,629.346
89	      D17	5	46,042.938	3,836.937	1,991.706	1,511.468	2,750.188
90	      D18	5	41,610.602	3,463.967	1,919.881	1,225.891	2,198.934
91	      D19	5	38,829.578	2,790.672	1,645.101	2,293.921	2,579.329
92	      D20	5	36,204.242	2,195.680	1,345.063	850.346	2,145.150
93	      D21	5	52,778.566	3,665.414	1,806.934	2,251.089	2,393.881
94	      D22	5	85,633.133	5,273.646	2,963.807	3,536.392	2,154.048
95	      D23	5	83,338.656	6,448.967	3,077.700	3,775.004	4,994.746
96	      D24	5	90,603.320	6,224.721	2,754.714	3,148.940	2,570.724
97	      E1	5	55,868.777	8,015.078	47,662.996	302,114.188	412.201
98	      E2	5	56,699.141	7,887.789	46,584.465	276,585.750	-1,146.312
99	      E3	5	52,983.480	7,560.875	44,281.445	247,044.281	-637.256
100	      E4	5	117,265.133	15,403.581	50,173.723	267,257.031	-446.190
101	      E5	5	125,662.203	15,982.364	53,367.367	267,574.969	-328.107
102	      E6	5	126,527.719	15,582.342	58,038.191	278,437.312	-418.962
103	      E7	5	112,284.344	13,222.960	56,567.230	262,216.094	-610.646
104	      E8	5	120,113.023	13,993.436	58,193.047	260,337.094	-1,030.884
105	      E9	5	111,152.734	12,449.036	63,546.566	276,535.594	-1,775.815
106	      E10	5	115,927.539	13,220.492	60,369.496	256,809.672	-1,444.810
107	      E11	5	129,347.680	14,859.027	60,185.027	247,681.422	-794.991
108	      E12	5	123,912.023	14,080.651	59,382.664	242,726.984	-1,163.451
109	      E13	5	94,508.688	10,421.038	61,461.750	252,756.719	-495.726
110	      E14	5	99,269.000	10,966.324	64,678.832	266,909.438	-1,666.482
111	      E15	5	109,689.539	12,397.062	55,876.762	233,206.188	-1,495.435
112	      E16	5	104,599.500	12,026.000	62,624.387	270,408.469	-1,521.882
113	      E17	5	130,072.969	14,714.550	58,728.367	258,480.172	-1,507.641
114	      E18	5	42,242.309	2,584.831	1,605.593	1,431.885	1,960.721
115	      E19	5	79,417.836	9,401.807	60,982.062	297,313.344	403.571
116	      E20	5	118,166.250	14,407.520	53,379.109	264,462.125	-1,147.816
117	      E21	5	102,070.664	13,331.108	53,278.715	281,661.438	-809.021
118	      E22	5	85,581.023	6,528.189	2,584.273	3,925.965	8,634.801
119	      E23	5	95,324.289	7,932.016	3,447.341	3,665.072	8,408.018
120	      E24	5	94,229.883	6,582.734	3,161.478	4,003.764	4,449.897
121	      F1	5	64,038.758	9,394.354	47,200.168	294,058.094	-552.588
122	      F2	5	71,218.672	11,708.457	54,535.734	314,065.875	191.614
123	      F3	5	52,399.918	7,254.128	48,661.980	269,241.438	-439.237
124	      F4	5	132,849.391	17,621.865	56,036.934	293,193.500	-1,058.350
125	      F5	5	144,402.562	18,459.615	50,750.234	247,487.859	-1,776.635
126	      F6	5	154,538.031	18,279.775	60,343.621	283,749.406	-2,026.031
127	      F7	5	105,016.438	12,230.644	65,370.059	298,642.938	-1,695.073
128	      F8	5	118,570.555	13,570.764	59,014.742	257,754.891	-1,796.687
129	      F9	5	95,941.367	11,705.494	68,461.531	296,360.625	-1,238.253
130	      F10	5	123,009.711	13,831.126	58,771.316	243,874.859	-1,355.944
131	      F11	5	150,080.469	16,863.188	62,350.703	249,753.859	-1,930.906
132	      F12	5	127,481.172	14,193.669	57,015.684	231,995.219	-2,195.819
133	      F13	5	61,509.465	7,127.763	67,261.797	270,496.781	-1,372.430
134	      F14	5	77,601.359	8,883.549	66,013.227	266,722.062	-1,859.942
135	      F15	5	82,739.383	8,493.695	63,687.449	256,913.828	-602.338
136	      F16	5	52,420.430	4,615.620	2,139.235	3,228.009	8,294.976
137	      F17	5	43,571.891	3,375.238	1,768.636	2,734.366	2,873.979
138	      F18	5	44,940.828	3,021.746	1,648.595	2,004.666	1,453.347
139	      F19	5	84,040.391	6,268.352	3,601.170	4,276.193	6,624.164
140	      F20	5	44,160.766	2,439.545	-223.592	700.660	2,136.888
141	      F21	5	45,865.539	3,632.069	1,782.166	2,229.540	3,205.604
142	      F22	5	89,085.688	7,650.072	3,319.123	4,447.931	7,971.601
143	      F23	5	99,450.656	7,152.978	2,957.464	4,614.700	6,103.311
144	      F24	5	97,198.648	7,119.998	3,457.203	4,687.788	6,474.316
145	      G1	5	59,089.273	8,556.379	53,784.953	336,436.312	1.339
146	      G2	5	51,308.770	7,419.491	49,627.078	286,249.688	-987.886
147	      G3	5	69,008.250	10,262.896	51,782.402	273,607.344	-886.767
148	      G4	5	97,292.422	12,701.551	52,227.676	269,847.250	-1,221.266
149	      G5	5	94,348.812	11,737.650	55,117.414	269,459.969	-1,253.442
150	      G6	5	96,329.820	11,292.616	57,578.203	267,678.250	-1,676.009
151	      G7	5	117,048.008	13,961.717	67,155.273	297,041.094	-1,373.906
152	      G8	5	109,042.109	12,164.315	64,833.715	279,029.125	-1,474.695
153	      G9	5	83,518.961	9,899.852	69,767.383	294,304.500	-1,601.770
154	      G10	5	89,404.500	10,442.031	68,224.719	282,748.656	-2,115.457
155	      G11	5	103,253.938	11,528.694	60,548.137	241,973.188	-1,227.906
156	      G12	5	120,911.352	13,176.475	58,688.699	231,713.406	-1,319.251
157	      G13	5	104,307.758	11,392.735	63,347.934	252,288.484	-1,915.194
158	      G14	5	114,124.992	12,632.017	63,255.543	250,844.484	-1,347.505
159	      G15	5	132,250.906	15,791.601	42,008.453	158,629.375	-1,476.408
160	      G16	5	155,892.438	15,091.755	63,946.590	264,771.438	-1,163.657
161	      G17	5	126,815.242	15,180.824	60,923.008	257,182.953	-353.637
162	      G18	5	51,440.066	3,919.807	1,919.778	1,592.694	2,508.065
163	      G19	5	85,257.609	10,210.192	67,401.375	318,046.375	-1,518.791
164	      G20	5	117,002.820	14,660.643	62,855.949	305,013.219	-605.814
165	      G21	5	120,085.031	15,558.373	56,636.250	291,138.875	-235.801
166	      G22	5	96,382.500	8,948.085	3,389.827	5,410.819	13,510.140
167	      G23	5	92,482.117	8,101.340	3,424.432	4,498.809	9,985.321
168	      G24	5	98,151.320	7,991.083	3,409.400	4,508.121	8,076.712
169	      H1	5	62,833.375	9,410.751	49,267.242	300,130.562	-1,415.821
170	      H2	5	55,978.406	8,123.104	47,271.664	272,235.688	-1,724.573
171	      H3	5	62,133.320	9,887.369	57,712.613	309,452.594	-1,432.187
172	      H4	5	117,612.539	15,304.617	52,709.449	271,509.688	-1,933.455
173	      H5	5	152,765.422	18,189.160	57,426.113	278,610.594	-2,596.484
174	      H6	5	143,561.266	17,726.057	64,113.930	293,975.094	-2,033.126
175	      H7	5	126,728.438	14,774.512	68,569.492	302,535.125	-1,984.767
176	      H8	5	141,631.359	15,621.859	66,814.984	284,706.438	-1,650.733
177	      H9	5	97,461.547	11,543.298	75,843.445	320,907.062	-805.508
178	      H10	5	117,276.914	13,507.946	64,058.668	260,313.297	-1,325.574
179	      H11	5	143,486.016	16,342.183	60,349.332	238,045.484	-2,054.904
180	      H12	5	134,837.297	15,073.259	60,244.766	235,557.656	-845.396
181	      H13	5	44,882.395	5,369.859	71,607.281	282,011.938	-2,172.418
182	      H14	5	53,626.449	6,918.946	61,829.922	243,324.969	-2,081.817
183	      H15	5	47,872.445	6,093.374	63,307.293	253,280.016	-2,863.583
184	      H16	5	39,130.922	2,814.797	1,512.049	1,824.773	1,268.826
185	      H17	5	56,497.871	4,187.987	2,568.413	2,552.516	2,354.590
186	      H18	5	45,111.445	3,624.311	2,118.367	1,935.109	1,401.163
187	      H19	5	54,489.316	4,328.396	2,756.764	2,971.062	2,323.688
188	      H20	5	45,226.730	3,458.445	1,794.683	1,895.486	2,649.467
189	      H21	5	43,556.688	3,184.739	1,647.026	1,579.761	2,260.268
190	      H22	5	80,126.719	5,603.770	2,835.240	3,417.267	3,099.471
191	      H23	5	95,446.797	8,023.687	3,338.461	5,492.247	11,843.117
192	      H24	5	119,248.828	10,049.261	4,133.383	4,747.380	10,529.370
193	      I1	5	50,134.969	7,632.712	48,691.273	301,548.594	-1,664.130
194	      I2	5	51,537.262	7,671.571	49,136.039	283,718.469	-801.133
195	      I3	5	51,835.605	7,570.363	45,441.949	242,751.422	-1,398.642
196	      I4	5	104,780.758	13,572.864	58,294.277	299,670.188	-2,095.502
197	      I5	5	118,275.914	14,505.761	64,465.215	312,065.844	-1,863.261
198	      I6	5	99,714.719	11,673.911	54,553.973	252,416.781	-1,662.349
199	      I7	5	134,861.797	15,026.962	60,968.172	268,099.750	-1,108.042
200	      I8	5	106,465.969	12,485.925	58,058.656	248,780.297	-1,010.776
201	      I9	5	85,217.539	10,483.398	74,338.805	314,350.906	-970.931
202	      I10	5	104,407.094	13,278.486	67,793.445	278,260.344	5,094.422
203	      I11	5	113,219.930	12,496.313	61,154.926	242,520.062	-1,306.197
204	      I12	5	116,246.922	13,587.074	58,034.742	228,254.734	-780.609
205	      I13	5	107,127.727	12,243.928	66,022.102	260,657.016	-2,940.239
206	      I14	5	102,445.000	11,658.354	64,510.785	258,355.516	-2,548.556
207	      I15	5	119,167.242	13,081.568	60,593.750	241,774.578	-2,050.780
208	      I16	5	111,931.961	12,711.977	66,285.125	276,039.125	-2,885.394
209	      I17	5	120,112.109	13,815.733	65,194.352	276,804.844	-2,101.584
210	      I18	5	46,596.594	3,479.169	1,412.210	1,661.449	2,983.591
211	      I19	5	79,680.570	9,809.020	65,279.414	306,012.594	-2,271.815
212	      I20	5	105,424.664	13,522.433	60,494.516	292,914.281	-1,741.232
213	      I21	5	121,391.258	15,750.957	54,966.551	278,299.375	-1,386.393
214	      I22	5	88,162.172	6,645.654	3,111.997	3,829.265	4,790.237
215	      I23	5	83,563.461	6,279.735	2,785.129	3,311.680	4,444.020
216	      I24	5	100,620.859	7,853.499	3,181.767	4,343.771	7,862.660
217	      J1	5	58,819.309	8,223.804	46,751.520	291,983.000	-1,004.534
218	      J2	5	52,919.527	7,570.970	50,414.664	290,417.312	-527.091
219	      J3	5	75,094.633	9,718.807	52,686.105	285,685.406	-1,519.661
220	      J4	5	156,455.219	19,791.006	67,539.648	347,179.750	-1,280.880
221	      J5	5	142,418.453	17,353.049	53,035.078	257,448.578	-1,920.859
222	      J6	5	139,781.594	17,398.926	59,162.133	275,084.812	-830.021
223	      J7	5	147,270.031	18,137.895	67,344.742	300,650.406	-748.637
224	      J8	5	126,507.406	14,600.232	66,499.180	287,812.000	-1,405.171
225	      J9	5	140,922.547	17,069.795	75,363.922	321,210.312	-597.782
226	      J10	5	130,561.305	14,885.899	62,342.703	255,481.484	-821.573
227	      J11	5	162,831.984	17,869.822	66,013.086	263,003.594	-2,210.095
228	      J12	5	157,194.516	17,409.869	62,264.637	244,347.188	-1,704.887
229	      J13	5	70,505.461	11,784.224	68,456.250	272,795.031	-2,688.493
230	      J14	5	46,077.539	5,677.924	67,075.359	267,486.688	-3,077.020
231	      J15	5	58,463.453	6,974.530	63,021.645	252,849.469	-2,703.311
232	      J16	5	45,156.992	3,029.956	2,067.219	2,262.409	2,135.629
233	      J17	5	42,500.941	2,773.761	1,468.639	2,273.733	1,702.268
234	      J18	5	55,857.801	4,080.227	2,555.968	2,850.502	3,148.122
235	      J19	5	66,655.766	5,070.540	2,702.058	3,726.599	3,950.512
236	      J20	5	43,642.461	3,213.060	1,330.498	2,082.609	2,935.719
237	      J21	5	43,040.074	2,925.545	1,531.442	1,912.864	3,328.977
238	      J22	5	84,061.234	6,132.182	3,010.178	3,562.635	1,791.029
239	      J23	5	82,440.039	6,279.228	3,035.684	3,703.826	3,241.012
240	      J24	5	117,521.695	9,281.425	3,901.523	5,099.294	9,188.511
241	      K1	5	76,212.773	8,357.044	48,832.012	308,426.562	-1,253.268
242	      K2	5	57,343.555	7,854.280	49,154.934	287,417.656	-696.797
243	      K3	5	51,169.848	7,195.299	48,199.410	264,703.625	-1,459.412
244	      K4	5	131,058.562	16,134.509	64,079.176	333,011.031	-1,071.538
245	      K5	5	98,012.312	11,707.661	53,795.086	266,734.094	-1,023.700
246	      K6	5	148,886.656	16,505.461	67,896.281	313,535.750	-315.407
247	      K7	5	129,159.047	14,533.063	73,471.578	335,221.812	-1,670.533
248	      K8	5	120,744.953	16,344.037	59,985.109	257,019.000	-1,051.000
249	      K9	5	74,555.758	9,060.706	70,859.609	311,440.844	-1,258.859
250	      K10	5	100,356.875	11,418.407	65,601.891	277,195.094	-1,619.447
251	      K11	5	124,087.836	13,770.105	59,670.246	241,850.500	-1,751.688
252	      K12	5	133,471.438	14,829.830	59,978.117	240,528.672	-941.141
253	      K13	5	120,756.422	12,834.271	62,970.926	256,059.312	-2,594.333
254	      K14	5	102,282.469	11,825.741	64,989.938	265,256.781	-1,522.250
255	      K15	5	121,097.180	12,920.254	59,136.848	243,069.391	-1,837.974
256	      K16	5	105,965.008	11,992.201	63,697.891	269,594.531	-1,166.675
257	      K17	5	108,883.805	13,305.200	63,443.363	274,315.344	-2,056.580
258	      K18	5	44,789.598	3,195.639	1,828.205	1,257.275	2,187.076
259	      K19	5	92,603.359	10,372.807	65,710.391	312,005.188	-1,156.718
260	      K20	5	92,777.672	11,348.746	65,119.145	324,864.188	-972.420
261	      K21	5	118,882.500	15,765.574	52,973.117	272,572.938	-1,586.016
262	      K22	5	86,819.086	6,765.037	2,942.386	4,821.384	7,336.781
263	      K23	5	88,555.625	6,840.753	3,356.073	3,652.857	4,145.819
264	      K24	5	107,472.320	7,743.671	3,696.740	4,473.412	5,214.512
265	      L1	5	58,831.434	8,028.065	46,825.938	295,581.625	-1,335.948
266	      L2	5	51,607.250	7,267.257	46,550.020	278,258.250	-1,504.225
267	      L3	5	55,191.547	7,323.329	47,507.359	263,398.500	-1,230.474
268	      L4	5	111,024.258	14,753.719	62,975.250	332,907.094	-888.478
269	      L5	5	127,806.711	16,564.930	60,297.906	301,283.312	-1,586.012
270	      L6	5	108,229.227	13,348.942	61,724.531	295,544.969	-1,256.066
271	      L7	5	113,493.148	13,043.270	62,337.871	287,129.594	-587.902
272	      L8	5	95,155.523	11,242.585	65,950.461	297,128.188	-1,407.712
273	      L9	5	90,590.492	11,359.234	69,387.992	304,470.250	-842.106
274	      L10	5	101,078.781	12,466.002	62,428.570	265,758.594	-1,692.322
275	      L11	5	110,463.430	14,494.733	59,218.898	245,865.078	-1,548.595
276	      L12	5	113,311.758	12,844.183	60,320.090	246,116.406	-2,036.858
277	      L13	5	42,184.594	5,275.991	65,178.551	270,109.406	-1,416.522
278	      L14	5	54,283.781	7,052.878	64,025.246	264,021.188	-1,070.956
279	      L15	5	46,492.715	5,823.672	58,717.785	244,544.531	-1,540.982
280	      L16	5	59,765.754	5,115.465	2,426.730	3,049.081	7,946.392
281	      L17	5	51,849.199	3,460.230	2,048.052	2,167.716	2,343.727
282	      L18	5	61,633.938	5,019.959	2,369.520	3,311.040	5,979.852
283	      L19	5	43,567.809	3,236.482	1,795.370	1,431.313	2,634.018
284	      L20	5	50,250.977	3,599.203	1,339.544	2,005.951	2,617.261
285	      L21	5	42,374.730	3,255.912	1,329.501	1,642.663	2,442.210
286	      L22	5	78,501.766	5,292.792	2,776.595	2,800.833	2,165.854
287	      L23	5	83,060.633	6,171.605	2,696.022	3,845.509	4,165.868
288	      L24	5	98,407.016	6,822.877	3,242.192	3,731.353	4,071.168
289	      M1	5	59,148.312	8,296.913	44,831.395	295,771.906	-177.086
290	      M2	5	48,365.129	6,909.446	43,520.609	267,690.938	-1,403.058
291	      M3	5	64,613.801	7,860.223	46,616.906	268,608.500	-769.287
292	      M4	5	112,365.352	14,696.831	49,390.555	266,702.375	-962.799
293	      M5	5	122,431.914	16,294.171	56,562.172	294,191.812	-1,531.870
294	      M6	5	144,444.453	17,353.350	57,365.422	282,310.562	-1,037.171
295	      M7	5	117,220.875	14,637.689	63,890.348	302,868.344	-1,098.077
296	      M8	5	124,148.875	15,422.311	60,465.973	274,949.719	-502.022
297	      M9	5	94,789.250	11,371.619	63,713.617	289,056.812	-575.092
298	      M10	5	110,308.727	12,886.821	63,444.578	279,472.344	-591.692
299	      M11	5	102,866.219	12,322.961	61,890.977	266,131.500	-403.604
300	      M12	5	115,069.219	13,313.145	54,835.828	234,344.438	-1,168.445
301	      M13	5	124,503.469	14,348.202	59,162.047	250,360.672	-859.376
302	      M14	5	125,814.164	14,099.900	60,396.324	258,698.859	-701.147
303	      M15	5	136,491.125	15,053.598	55,792.543	238,685.734	-1,342.610
304	      M16	5	112,063.094	13,694.254	59,579.465	264,017.406	-1,214.810
305	      M17	5	129,113.055	14,774.624	58,773.277	267,538.938	-1,251.328
306	      M18	5	45,112.746	3,172.400	1,314.298	1,380.225	3,220.635
307	      M19	5	92,785.812	11,531.835	58,115.602	290,935.281	-935.439
308	      M20	5	86,235.141	11,705.784	60,306.340	317,673.438	-341.940
309	      M21	5	126,383.492	17,444.172	48,584.090	262,098.188	-557.850
310	      M22	5	82,090.742	6,331.875	2,738.042	2,841.153	3,519.485
311	      M23	5	84,214.297	5,732.368	3,183.594	3,540.979	2,330.629
312	      M24	5	93,395.148	6,186.843	2,950.478	2,747.030	2,277.248
313	      N1	5	51,859.793	7,382.971	43,987.242	295,535.219	-822.233
314	      N2	5	48,719.312	6,774.016	42,260.047	267,070.938	-1,458.895
315	      N3	5	49,375.055	7,418.579	45,475.117	266,824.031	-293.768
316	      N4	5	114,997.094	15,769.497	50,685.367	285,479.969	-0.671
317	      N5	5	133,190.094	16,568.984	49,682.129	264,623.031	-580.273
318	      N6	5	117,467.891	15,012.397	54,885.547	280,975.625	-983.069
319	      N7	5	134,853.531	16,667.771	64,197.082	315,099.938	-204.091
320	      N8	5	109,911.227	13,369.241	60,542.852	289,007.875	-215.372
321	      N9	5	102,862.266	12,768.850	66,117.844	309,941.344	-282.559
322	      N10	5	118,568.203	14,200.535	57,105.348	258,174.844	-168.019
323	      N11	5	128,530.836	15,526.459	53,051.062	233,395.984	379.043
324	      N12	5	135,876.625	15,942.513	54,851.508	240,046.172	-533.866
325	      N13	5	67,297.289	9,072.468	57,835.930	252,091.219	-840.250
326	      N14	5	46,486.434	5,937.042	56,812.191	249,302.219	-86.961
327	      N15	5	45,115.539	6,266.156	57,551.301	256,797.391	-796.782
328	      N16	5	39,247.348	2,644.330	1,534.734	1,151.170	2,565.996
329	      N17	5	42,688.391	2,817.829	1,554.883	1,094.002	2,886.208
330	      N18	5	42,379.004	3,087.450	1,578.520	2,115.968	4,568.272
331	      N19	5	41,444.324	3,271.555	1,427.969	1,507.742	4,007.498
332	      N20	5	40,443.973	3,047.429	1,399.576	958.730	2,335.455
333	      N21	5	44,005.379	3,137.577	1,656.144	1,008.858	2,222.233
334	      N22	5	82,869.242	6,351.348	3,044.050	3,234.034	3,204.138
335	      N23	5	92,172.516	5,562.872	3,134.255	3,592.099	1,839.797
336	      N24	5	85,993.602	5,971.435	2,748.430	3,569.581	2,772.121
337	      O1	5	41,533.484	5,260.421	46,811.926	338,421.875	-987.749
338	      O2	5	40,358.113	4,877.174	46,185.332	311,534.969	-2,285.874
339	      O3	5	42,536.562	4,865.958	47,645.656	300,033.875	-221.915
340	      O4	5	47,536.348	5,060.973	48,518.797	283,389.906	-1,631.867
341	      O5	5	43,719.637	5,493.337	56,130.305	310,136.469	-1,166.339
342	      O6	5	44,418.055	5,288.876	61,815.879	317,987.844	-1,499.667
343	      O7	5	47,642.562	6,031.015	58,697.086	298,961.125	-782.463
344	      O8	5	52,656.707	6,160.611	53,382.617	260,743.922	-1,373.450
345	      O9	5	42,865.535	5,527.256	55,709.047	268,780.562	-1,187.083
346	      O10	5	56,803.219	7,037.977	63,053.270	295,455.781	-1,224.666
347	      O11	5	45,694.109	6,121.028	57,484.754	265,740.844	-1,114.518
348	      O12	5	46,125.758	5,928.928	53,102.848	242,385.703	-467.885
349	      O13	5	112,497.711	15,960.820	58,287.953	264,612.375	863.766
350	      O14	5	107,568.234	13,790.569	61,449.547	279,752.906	129.893
351	      O15	5	110,457.500	13,618.957	52,892.812	244,266.141	-405.357
352	      O16	5	98,978.422	12,932.641	54,296.309	259,702.062	-854.180
353	      O17	5	99,256.859	12,674.109	51,478.023	251,732.672	-1,205.641
354	      O18	5	162,289.188	44,242.328	6,569.971	2,470.443	1,551.321
355	      O19	5	77,381.758	10,266.782	55,057.051	299,563.469	-779.430
356	      O20	5	85,495.438	12,571.718	58,998.465	330,507.188	277.619
357	      O21	5	115,140.703	21,344.088	45,083.867	258,577.672	-788.483
358	      O22	5	89,868.102	6,980.254	3,307.394	3,567.789	6,232.528
359	      O23	5	59,991.250	3,631.666	2,321.237	2,491.679	-163.229
360	      O24	5	90,083.844	6,132.261	2,961.092	3,643.464	3,516.325
361	      P1	5	67,102.773	10,191.523	44,998.445	324,983.812	-2,225.831
362	      P2	5	48,099.023	6,778.690	40,056.754	276,720.375	-1,326.411
363	      P3	5	53,326.027	7,614.610	42,224.504	273,650.469	-1,773.058
364	      P4	5	151,934.469	18,972.396	48,204.594	291,136.531	-171.470
365	      P5	5	183,745.422	22,501.791	45,125.160	257,864.797	-1,128.599
366	      P6	5	136,492.250	16,491.078	51,285.531	288,294.219	-1,742.460
367	      P7	5	148,137.141	17,332.971	51,153.781	269,730.375	-901.115
368	      P8	5	149,386.141	17,531.217	64,040.586	331,173.312	-1,063.672
369	      P9	5	124,171.273	14,769.472	60,560.121	306,827.875	-1,327.491
370	      P10	5	159,324.562	18,867.098	61,241.453	300,085.312	-1,385.247
371	      P11	5	150,054.578	17,265.670	52,564.980	252,166.844	122.213
372	      P12	5	153,140.828	17,252.648	52,268.652	247,869.312	-1,672.000
373	      P13	5	53,450.781	7,062.578	52,890.863	250,766.375	-2,830.116
374	      P14	5	43,390.230	6,375.665	56,828.133	274,750.594	-2,428.861
375	      P15	5	43,118.762	5,441.100	52,207.297	255,529.297	-3,186.418
376	      P16	5	56,176.957	6,578.252	1,671.872	1,710.092	210.688
377	      P17	5	54,000.301	4,212.225	1,788.784	1,406.855	10.475
378	      P18	5	54,397.293	3,722.510	1,543.170	1,615.580	442.827
379	      P19	5	40,106.984	3,477.195	1,571.496	1,090.486	953.727
380	      P20	5	48,025.484	3,623.586	1,725.425	2,651.827	1,933.783
381	      P21	5	49,599.719	3,452.427	1,793.693	1,866.201	2,378.258
382	      P22	5	89,991.789	6,477.065	2,618.526	3,448.031	5,614.056
383	      P23	5	108,907.211	8,024.590	3,142.953	3,914.684	4,042.708
384	      P24	5	88,584.156	6,754.306	3,056.077	4,429.198	4,607.630
1	      A1	6	52,463.914	7,475.417	41,363.707	299,229.625	-2,826.725
2	      A2	6	47,446.070	6,695.178	40,434.039	273,803.219	-3,317.416
3	      A3	6	58,250.008	7,555.229	41,780.156	263,467.812	-2,194.402
4	      A4	6	92,430.289	12,982.496	45,380.414	273,658.812	-2,551.807
5	      A5	6	96,019.648	14,947.472	45,321.762	259,850.609	-2,166.320
6	      A6	6	83,527.250	11,247.476	48,146.887	266,320.906	-2,365.148
7	      A7	6	77,315.789	9,775.295	46,372.793	244,926.219	-2,797.801
8	      A8	6	100,133.867	12,436.631	49,998.984	256,316.578	-4,597.904
9	      A9	6	95,275.164	12,379.072	57,659.559	289,505.062	-3,749.696
10	      A10	6	100,811.719	12,698.840	54,721.684	264,698.781	-3,033.408
11	      A11	6	100,850.148	12,330.391	50,886.395	243,671.688	-4,408.759
12	      A12	6	101,630.648	12,132.814	52,120.973	248,661.266	-5,460.661
13	      A13	6	116,404.812	18,708.168	60,196.945	287,982.469	-4,108.025
14	      A14	6	105,531.867	11,337.927	57,254.605	277,538.781	-3,066.449
15	      A15	6	133,166.422	14,811.074	47,580.164	230,297.391	-3,142.586
16	      A16	6	165,395.750	19,150.641	53,153.137	264,483.062	-3,710.444
17	      A17	6	120,013.531	14,768.017	49,843.414	254,379.438	-3,678.409
18	      A18	6	41,236.266	3,699.760	1,372.666	780.962	128.980
19	      A19	6	86,003.672	10,572.146	52,644.512	296,157.406	-3,199.635
20	      A20	6	145,945.047	18,428.049	42,173.820	239,021.281	-2,447.617
21	      A21	6	128,060.141	17,518.297	45,424.953	272,433.406	-1,952.121
22	      A22	6	93,022.188	6,776.850	3,331.105	3,325.089	2,130.183
23	      A23	6	100,796.375	6,981.611	3,270.799	4,434.885	5,471.352
24	      A24	6	95,675.078	6,433.726	2,913.092	3,489.242	1,887.538
25	      B1	6	47,687.848	7,183.136	40,131.441	278,569.438	-1,572.577
26	      B2	6	43,840.859	6,392.725	42,044.875	273,208.000	-3,416.621
27	      B3	6	53,988.980	7,246.815	46,318.520	281,916.250	-1,270.945
28	      B4	6	144,729.984	19,524.898	49,048.586	285,642.375	-1,243.448
29	      B5	6	131,959.766	16,864.230	43,710.676	242,479.141	-1,814.743
30	      B6	6	127,948.211	15,876.058	49,164.168	259,391.734	-830.670
31	      B7	6	110,947.883	13,428.715	59,223.781	303,625.188	-1,219.574
32	      B8	6	132,162.844	15,895.224	53,134.055	261,044.234	-1,147.061
33	      B9	6	120,755.148	14,478.717	60,285.410	287,788.094	-735.968
34	      B10	6	144,200.250	17,104.934	55,132.262	257,491.734	-1,300.544
35	      B11	6	155,224.469	18,442.670	53,960.074	245,837.938	-990.086
36	      B12	6	142,322.062	16,823.676	52,679.855	237,932.562	-31.402
37	      B13	6	96,250.836	10,062.266	58,079.629	264,517.312	-817.185
38	      B14	6	67,994.219	7,594.918	55,045.414	252,109.750	-1,079.889
39	      B15	6	106,807.508	8,919.668	52,978.707	242,568.406	-600.966
40	      B16	6	395,803.469	251,833.344	33,029.883	6,976.684	1,155.520
41	      B17	6	56,130.285	11,134.201	2,579.009	1,224.993	2,084.804
42	      B18	6	58,939.492	11,946.451	2,877.698	2,100.026	2,938.048
43	      B19	6	39,937.379	2,846.848	1,431.380	2,320.306	2,738.753
44	      B20	6	41,790.137	2,864.270	1,281.523	1,747.936	2,576.080
45	      B21	6	62,488.180	5,895.596	2,433.817	2,581.846	1,853.998
46	      B22	6	80,144.820	4,850.402	2,746.704	2,391.829	124.290
47	      B23	6	81,077.359	5,149.619	2,764.945	2,837.218	1,148.736
48	      B24	6	81,664.211	4,581.423	2,425.548	2,661.040	8.729
49	      C1	6	53,127.496	8,028.761	45,553.496	307,316.500	-398.839
50	      C2	6	47,629.867	7,276.969	44,451.715	277,409.875	-1,096.842
51	      C3	6	49,041.605	7,131.302	44,738.512	261,681.516	-595.060
52	      C4	6	100,029.469	13,606.718	46,316.488	258,733.234	-501.816
53	      C5	6	93,688.805	12,037.142	48,408.836	256,125.969	-900.286
54	      C6	6	91,983.469	11,334.052	52,143.352	267,280.562	-1,322.987
55	      C7	6	94,846.320	12,037.275	55,415.723	273,177.500	-933.145
56	      C8	6	104,286.508	12,068.174	53,160.039	251,274.719	-677.785
57	      C9	6	83,683.023	10,652.232	58,629.254	273,306.188	-540.143
58	      C10	6	101,304.703	12,469.367	57,323.203	256,893.219	-436.593
59	      C11	6	107,348.930	13,085.193	56,105.238	245,286.219	-35.917
60	      C12	6	107,498.258	12,959.455	54,608.492	237,158.203	-570.363
61	      C13	6	91,122.117	10,682.967	61,447.812	271,454.281	-790.901
62	      C14	6	92,518.180	10,858.640	63,406.270	283,588.375	-1,440.439
63	      C15	6	117,124.141	13,747.536	51,193.773	226,837.406	-971.681
64	      C16	6	125,090.086	13,793.673	57,654.258	264,878.719	-1,035.989
65	      C17	6	111,161.375	13,562.016	56,123.609	262,659.031	-629.770
66	      C18	6	40,992.809	3,442.815	1,701.631	1,361.304	3,452.792
67	      C19	6	84,664.312	10,396.692	59,320.680	307,697.938	-1,101.031
68	      C20	6	126,550.875	16,459.320	43,582.559	227,838.969	-1,432.002
69	      C21	6	123,492.227	16,867.363	45,419.230	249,197.469	-1,072.146
70	      C22	6	96,597.883	6,970.942	3,936.963	3,549.381	4,619.988
71	      C23	6	97,917.734	7,651.952	3,306.101	5,020.304	10,906.358
72	      C24	6	91,268.734	6,729.270	2,542.119	4,080.270	7,544.319
73	      D1	6	62,453.102	9,384.615	45,706.648	300,691.000	-1,087.059
74	      D2	6	51,722.227	7,392.554	44,132.949	270,040.094	-1,829.606
75	      D3	6	52,397.367	7,070.402	45,370.789	259,566.938	-1,138.257
76	      D4	6	86,130.852	11,987.960	47,342.027	257,684.188	-833.188
77	      D5	6	93,870.562	12,427.981	44,876.086	229,690.844	-663.051
78	      D6	6	87,594.570	11,350.030	54,230.332	265,953.031	-89.121
79	      D7	6	74,847.656	9,901.006	63,331.633	303,498.531	-1,006.993
80	      D8	6	95,212.133	12,105.718	56,043.355	256,750.078	-328.969
81	      D9	6	75,677.133	9,397.318	63,197.660	284,871.688	-460.106
82	      D10	6	94,897.672	11,681.851	57,713.879	251,692.828	-1,798.300
83	      D11	6	101,031.977	12,086.965	53,201.855	226,077.953	-1,602.601
84	      D12	6	104,284.016	12,787.893	56,826.695	238,700.734	-952.513
85	      D13	6	54,367.641	6,416.240	70,437.891	294,278.719	72.036
86	      D14	6	46,143.988	5,662.239	59,294.535	251,077.781	-1,073.948
87	      D15	6	44,932.379	5,876.810	55,993.531	238,429.922	-1,022.982
88	      D16	6	39,304.598	3,570.942	1,658.706	766.296	2,810.777
89	      D17	6	46,335.539	3,608.046	1,909.707	1,679.015	2,446.296
90	      D18	6	41,093.922	3,533.359	1,747.257	1,242.404	2,278.907
91	      D19	6	40,084.133	2,860.159	1,831.421	2,156.113	2,761.905
92	      D20	6	35,788.805	2,163.282	1,548.106	755.315	2,017.227
93	      D21	6	51,487.164	3,345.942	1,803.181	2,025.813	2,782.181
94	      D22	6	84,928.141	5,197.984	2,932.153	3,544.633	2,480.808
95	      D23	6	84,227.344	6,631.271	3,136.661	3,393.462	5,199.492
96	      D24	6	89,630.180	6,069.986	2,904.084	2,972.482	3,237.311
97	      E1	6	55,196.004	7,772.324	47,172.973	298,463.031	433.395
98	      E2	6	58,244.254	8,101.995	46,528.922	274,051.969	-748.115
99	      E3	6	52,945.934	7,505.569	43,906.508	245,004.906	-1,078.754
100	      E4	6	117,676.234	15,305.025	49,363.453	263,914.125	-268.529
101	      E5	6	126,668.992	15,989.177	52,830.828	263,783.031	-427.791
102	      E6	6	126,852.547	16,010.477	57,386.676	275,708.156	-479.679
103	      E7	6	112,498.297	13,524.865	56,392.941	261,357.891	-918.459
104	      E8	6	119,189.891	14,125.093	58,259.738	259,524.219	-695.256
105	      E9	6	112,417.367	12,727.465	63,294.172	275,930.500	-1,705.514
106	      E10	6	116,355.938	13,545.186	60,092.555	255,571.625	-1,394.483
107	      E11	6	130,684.547	14,904.976	60,151.121	248,101.016	-377.326
108	      E12	6	124,177.367	14,074.610	59,146.480	242,083.719	-1,064.794
109	      E13	6	95,112.664	10,428.955	61,291.590	251,530.891	-734.130
110	      E14	6	99,919.305	10,873.229	64,458.332	264,499.875	-1,756.105
111	      E15	6	111,323.180	12,504.880	55,993.570	233,412.344	-1,580.150
112	      E16	6	105,565.031	12,171.522	62,757.184	268,935.312	-1,360.954
113	      E17	6	130,888.836	15,042.029	58,073.004	256,672.594	-1,413.538
114	      E18	6	42,204.410	2,824.382	1,577.550	1,416.464	2,005.303
115	      E19	6	79,742.297	9,399.954	60,442.254	295,402.625	169.153
116	      E20	6	118,174.711	14,635.136	52,586.328	261,159.141	-1,248.328
117	      E21	6	103,992.766	13,196.257	52,672.309	277,294.406	-790.478
118	      E22	6	84,345.805	6,937.043	2,637.965	4,326.418	9,831.638
119	      E23	6	95,240.062	7,945.694	3,164.316	4,185.952	9,409.308
120	      E24	6	95,221.453	6,850.940	3,175.503	4,112.878	4,551.553
121	      F1	6	64,936.852	9,333.898	46,591.871	290,379.031	-448.477
122	      F2	6	70,430.828	11,649.195	53,854.000	310,757.562	-57.242
123	      F3	6	54,108.172	7,413.001	48,224.449	266,157.812	-658.354
124	      F4	6	134,251.312	17,619.969	55,620.699	290,542.281	-873.304
125	      F5	6	146,345.359	18,245.068	50,243.062	246,437.984	-1,606.606
126	      F6	6	153,879.172	18,061.559	59,998.680	281,353.812	-1,878.859
127	      F7	6	106,515.672	12,517.560	64,535.266	295,323.219	-1,550.174
128	      F8	6	121,373.039	13,648.042	58,467.848	256,338.750	-2,109.051
129	      F9	6	96,363.062	11,385.340	68,328.961	295,992.875	-1,332.769
130	      F10	6	124,468.695	13,780.507	58,637.066	243,585.234	-1,369.290
131	      F11	6	151,245.406	16,661.092	62,265.043	248,933.406	-1,476.655
132	      F12	6	127,454.445	14,263.139	56,869.387	230,551.125	-2,277.488
133	      F13	6	61,081.238	6,927.526	66,902.648	269,609.375	-1,572.284
134	      F14	6	78,129.375	8,958.403	65,090.164	262,907.500	-1,449.156
135	      F15	6	82,608.562	8,397.166	63,584.461	256,264.375	-759.307
136	      F16	6	50,549.094	4,556.692	1,884.426	3,041.671	6,829.511
137	      F17	6	43,017.719	3,020.241	1,570.204	2,575.921	3,094.516
138	      F18	6	44,415.500	3,029.389	1,448.857	2,115.628	1,794.009
139	      F19	6	85,967.414	6,270.096	3,606.333	4,706.399	8,256.418
140	      F20	6	43,704.055	2,599.384	-275.653	586.058	2,026.912
141	      F21	6	46,309.707	3,404.658	1,398.828	2,173.853	2,999.947
142	      F22	6	89,821.469	7,731.250	3,450.888	4,437.236	8,891.044
143	      F23	6	99,591.953	7,527.094	3,276.390	4,377.936	7,129.271
144	      F24	6	99,044.086	7,439.965	3,240.914	4,672.723	6,957.292
145	      G1	6	58,071.621	8,802.657	53,360.160	334,155.125	-223.201
146	      G2	6	52,411.359	7,159.341	49,121.039	282,175.031	-747.746
147	      G3	6	69,389.062	10,316.279	51,486.039	273,265.156	-638.760
148	      G4	6	97,584.125	12,268.365	52,054.355	268,029.750	-1,003.420
149	      G5	6	96,544.516	11,597.298	54,616.988	267,379.656	-1,426.551
150	      G6	6	96,643.312	11,592.268	56,909.000	265,532.906	-1,481.791
151	      G7	6	117,817.617	13,987.291	66,681.938	296,430.688	-1,600.395
152	      G8	6	109,820.180	12,586.900	64,438.957	277,807.781	-1,884.430
153	      G9	6	85,315.500	9,782.521	68,600.359	289,984.438	-1,099.777
154	      G10	6	89,894.883	10,264.225	68,131.055	282,498.812	-2,137.165
155	      G11	6	103,993.523	11,940.484	60,107.824	241,004.078	-1,426.204
156	      G12	6	123,678.852	13,283.486	58,409.031	231,006.000	-1,404.598
157	      G13	6	104,993.273	11,521.042	63,040.906	251,648.234	-1,824.769
158	      G14	6	115,258.484	12,587.878	62,470.262	248,680.484	-1,458.092
159	      G15	6	134,101.734	16,059.995	41,703.844	157,374.938	-1,664.391
160	      G16	6	156,518.891	15,010.010	63,339.535	262,986.500	-1,043.281
161	      G17	6	126,608.906	15,162.613	60,244.523	255,343.391	-500.319
162	      G18	6	51,108.414	3,779.564	1,792.936	1,694.966	2,290.814
163	      G19	6	85,116.297	10,586.448	66,908.969	317,006.750	-1,830.636
164	      G20	6	118,889.797	14,749.333	61,733.023	300,083.469	-590.421
165	      G21	6	121,633.312	15,850.145	56,078.219	288,292.688	-443.149
166	      G22	6	98,432.117	8,947.974	3,451.285	5,684.925	14,415.609
167	      G23	6	93,995.781	7,709.129	3,240.656	4,944.700	10,768.821
168	      G24	6	99,585.656	8,169.259	3,377.036	4,885.190	9,445.481
169	      H1	6	63,185.426	9,288.560	48,427.727	295,570.594	-1,437.831
170	      H2	6	56,486.441	7,997.271	47,231.840	270,157.438	-2,016.074
171	      H3	6	62,395.230	9,081.811	57,552.328	307,846.938	-1,377.655
172	      H4	6	116,383.969	15,246.202	51,786.500	267,557.594	-1,602.298
173	      H5	6	153,236.219	18,010.102	56,746.352	274,583.969	-2,386.537
174	      H6	6	144,282.844	17,342.072	63,381.289	291,139.594	-1,607.294
175	      H7	6	127,783.820	14,911.949	67,169.758	296,722.219	-2,254.050
176	      H8	6	142,450.812	15,542.567	65,687.297	280,421.000	-1,808.558
177	      H9	6	97,520.430	11,468.603	74,438.156	315,749.156	-865.014
178	      H10	6	117,176.172	13,499.310	63,306.594	258,822.438	-1,541.913
179	      H11	6	145,533.594	16,164.865	59,764.430	236,703.797	-1,944.538
180	      H12	6	135,538.672	14,950.930	59,338.340	232,828.469	-970.571
181	      H13	6	45,477.742	5,401.764	70,557.164	278,415.625	-2,447.320
182	      H14	6	53,057.523	6,778.025	61,216.383	240,686.141	-1,932.909
183	      H15	6	49,283.812	5,983.302	62,414.957	250,081.906	-2,744.390
184	      H16	6	40,283.246	2,521.859	1,224.616	1,396.269	1,380.334
185	      H17	6	56,298.508	3,733.388	2,353.266	2,561.487	1,946.603
186	      H18	6	44,743.570	3,409.575	2,095.564	1,918.855	1,079.506
187	      H19	6	53,287.621	4,184.018	2,622.755	2,996.031	2,169.930
188	      H20	6	43,455.289	3,459.985	1,718.943	1,899.080	2,677.038
189	      H21	6	43,368.484	2,762.882	1,196.081	1,472.681	1,861.722
190	      H22	6	79,764.328	5,535.421	2,519.417	3,167.556	2,689.129
191	      H23	6	96,377.797	7,836.936	3,504.927	5,413.473	11,498.337
192	      H24	6	119,896.930	9,444.549	3,807.938	5,040.309	11,106.369
193	      I1	6	50,879.703	7,627.028	47,832.441	298,266.812	-1,744.003
194	      I2	6	51,592.406	7,833.852	48,276.129	277,794.219	-876.073
195	      I3	6	51,863.324	7,637.731	45,551.367	241,820.141	-1,359.937
196	      I4	6	104,766.148	13,715.365	57,163.410	294,891.688	-2,677.593
197	      I5	6	119,756.820	14,672.303	63,265.258	308,394.688	-1,705.021
198	      I6	6	101,209.898	11,787.093	54,059.031	250,482.906	-2,088.045
199	      I7	6	135,172.781	14,996.894	60,490.652	265,101.531	-637.497
200	      I8	6	106,076.203	12,715.385	57,844.027	247,672.844	-1,732.192
201	      I9	6	85,958.227	10,625.055	73,122.555	309,192.594	-558.841
202	      I10	6	106,140.141	13,392.208	66,902.914	274,214.625	5,424.296
203	      I11	6	113,864.898	12,815.370	60,558.016	239,205.500	-1,670.588
204	      I12	6	117,269.477	13,321.494	57,800.766	227,411.359	-788.624
205	      I13	6	108,420.648	12,158.096	64,906.961	258,000.609	-2,783.304
206	      I14	6	103,948.742	11,861.738	64,428.484	257,683.875	-2,606.632
207	      I15	6	120,678.039	13,245.792	59,508.746	238,577.984	-1,836.923
208	      I16	6	112,586.164	12,830.384	65,751.953	273,511.344	-2,251.541
209	      I17	6	121,713.344	13,980.754	65,089.355	274,156.219	-2,136.258
210	      I18	6	45,899.012	3,340.858	1,460.390	1,693.055	2,926.642
211	      I19	6	80,444.406	9,523.938	64,652.277	303,233.406	-2,173.379
212	      I20	6	106,152.312	13,828.312	59,597.137	288,761.438	-1,689.406
213	      I21	6	122,359.695	16,082.802	54,413.133	274,751.125	-1,437.845
214	      I22	6	88,393.695	6,403.567	3,134.495	3,692.025	4,870.325
215	      I23	6	82,854.273	6,643.673	2,655.166	3,553.197	4,467.263
216	      I24	6	100,744.930	8,060.003	3,236.042	4,625.816	8,198.154
217	      J1	6	57,511.062	8,492.714	46,579.312	288,445.438	-1,072.273
218	      J2	6	53,566.984	7,721.359	49,936.223	286,902.938	-453.008
219	      J3	6	76,372.930	10,294.665	51,988.594	282,654.750	-1,592.304
220	      J4	6	156,911.984	20,380.158	66,255.695	341,502.531	-1,949.573
221	      J5	6	142,845.375	17,441.225	52,669.203	255,779.844	-1,950.361
222	      J6	6	138,556.531	17,429.451	58,819.383	272,352.219	-900.644
223	      J7	6	146,381.078	17,904.570	66,061.641	296,594.250	-1,119.426
224	      J8	6	127,368.039	14,755.442	65,701.422	285,314.000	-1,170.644
225	      J9	6	140,314.750	17,275.223	74,138.367	314,255.531	-478.490
226	      J10	6	132,278.094	14,914.282	62,311.766	254,732.109	-1,575.993
227	      J11	6	161,857.172	18,162.906	65,926.023	262,396.000	-2,531.820
228	      J12	6	157,310.844	17,445.771	61,595.930	241,842.516	-1,482.476
229	      J13	6	71,531.055	12,334.618	67,797.867	268,371.656	-2,534.782
230	      J14	6	46,007.855	5,907.172	66,470.594	265,451.875	-2,766.344
231	      J15	6	58,445.137	6,784.949	62,666.148	251,299.812	-3,078.884
232	      J16	6	44,732.516	3,195.887	1,907.017	2,183.529	2,336.644
233	      J17	6	42,239.473	2,917.499	1,696.097	1,983.228	1,453.839
234	      J18	6	55,267.203	3,711.547	2,274.552	2,743.394	3,052.447
235	      J19	6	65,250.066	5,218.680	2,887.101	3,408.024	3,573.736
236	      J20	6	42,674.859	3,053.618	1,403.575	2,001.608	2,962.710
237	      J21	6	42,536.203	2,900.084	1,584.408	1,738.824	3,424.984
238	      J22	6	83,195.375	5,710.953	2,894.627	3,207.385	1,898.148
239	      J23	6	83,139.539	6,104.154	3,209.191	3,736.593	3,680.793
240	      J24	6	117,865.055	9,327.396	3,988.817	5,014.660	9,074.705
241	      K1	6	76,306.930	8,982.150	47,594.211	302,722.000	-932.138
242	      K2	6	56,598.035	8,411.113	48,144.977	281,378.688	-646.531
243	      K3	6	50,858.453	7,156.696	47,890.039	264,022.875	-1,683.623
244	      K4	6	130,838.500	16,103.645	63,757.562	331,258.625	-1,429.041
245	      K5	6	98,971.711	11,637.885	53,035.023	264,961.469	-952.870
246	      K6	6	150,766.625	16,360.254	67,468.047	311,616.594	-432.770
247	      K7	6	130,657.148	15,394.568	72,957.461	332,058.000	-1,698.586
248	      K8	6	120,785.109	16,131.712	59,532.258	255,556.391	-885.161
249	      K9	6	74,372.203	8,933.334	70,782.953	311,132.625	-606.631
250	      K10	6	100,863.867	11,250.683	65,647.391	276,784.188	-1,550.988
251	      K11	6	124,148.070	13,501.388	59,340.426	241,301.297	-1,441.818
252	      K12	6	134,711.000	15,003.156	59,665.578	240,154.062	-759.841
253	      K13	6	120,612.336	12,875.938	62,752.266	254,617.078	-2,554.084
254	      K14	6	104,803.258	11,980.796	64,177.184	261,264.438	-1,721.115
255	      K15	6	120,348.359	13,022.668	59,036.961	241,990.406	-2,169.146
256	      K16	6	105,511.727	12,157.989	63,058.594	266,436.188	-1,175.914
257	      K17	6	108,048.844	13,698.928	62,838.547	271,416.625	-1,604.615
258	      K18	6	44,680.484	3,234.645	1,622.716	1,222.004	2,527.422
259	      K19	6	93,654.117	10,758.875	64,722.953	308,651.094	-1,197.552
260	      K20	6	93,918.641	11,690.984	64,284.367	321,487.594	-907.926
261	      K21	6	118,873.430	15,941.599	52,113.000	269,426.469	-1,429.245
262	      K22	6	85,517.141	7,038.078	2,934.378	4,924.851	7,942.544
263	      K23	6	87,537.703	6,760.799	3,084.896	3,674.618	4,446.111
264	      K24	6	106,939.305	7,939.298	3,343.932	4,611.668	5,042.538
265	      L1	6	59,132.137	8,630.221	45,925.477	291,537.938	-1,105.890
266	      L2	6	52,245.902	7,180.743	45,964.062	274,108.812	-2,073.099
267	      L3	6	55,908.586	7,719.342	46,840.020	262,110.281	-1,218.873
268	      L4	6	111,241.688	14,764.970	62,100.215	328,969.312	-580.589
269	      L5	6	128,450.695	16,398.430	59,741.633	298,998.719	-1,945.979
270	      L6	6	110,819.836	13,496.764	60,791.266	292,767.781	-1,686.266
271	      L7	6	115,893.859	13,338.106	61,450.871	283,218.000	-442.276
272	      L8	6	96,060.766	11,351.007	64,866.699	292,825.281	-1,588.978
273	      L9	6	91,329.180	11,561.666	68,220.570	300,286.844	-989.396
274	      L10	6	102,130.625	12,463.251	62,088.363	264,872.031	-1,554.293
275	      L11	6	111,352.539	14,875.669	58,929.684	243,085.484	-1,982.804
276	      L12	6	114,786.391	13,368.746	59,102.398	243,030.531	-2,230.658
277	      L13	6	42,421.996	5,414.557	63,753.152	264,455.844	-1,796.948
278	      L14	6	55,223.809	6,985.565	63,758.445	262,425.125	-1,503.672
279	      L15	6	46,805.453	5,936.762	57,735.984	242,011.516	-2,017.564
280	      L16	6	58,951.980	5,410.903	2,226.651	3,358.634	9,224.103
281	      L17	6	51,744.332	4,055.929	2,095.209	1,905.917	2,113.659
282	      L18	6	60,009.398	5,317.714	2,533.882	3,276.756	6,241.634
283	      L19	6	42,558.996	3,151.461	1,658.633	1,495.872	2,426.631
284	      L20	6	50,266.906	3,404.564	1,647.908	2,094.284	2,944.617
285	      L21	6	42,953.840	3,485.697	1,209.387	1,246.452	2,307.345
286	      L22	6	79,747.328	5,726.643	2,551.120	2,922.044	1,980.103
287	      L23	6	84,306.375	6,445.235	2,864.831	3,926.636	4,605.737
288	      L24	6	99,413.031	7,056.309	2,841.792	4,032.953	3,607.763
289	      M1	6	59,587.742	8,251.029	44,744.371	293,694.938	-560.190
290	      M2	6	49,678.570	6,919.408	43,306.820	265,726.906	-286.517
291	      M3	6	66,407.258	7,914.036	46,310.941	266,746.719	-839.214
292	      M4	6	111,915.312	15,212.541	48,574.336	265,143.094	-910.813
293	      M5	6	123,345.992	16,417.135	55,909.734	290,381.469	-1,233.192
294	      M6	6	145,125.984	17,533.230	56,367.586	277,715.156	-961.752
295	      M7	6	118,493.500	14,440.233	63,243.434	299,526.719	-966.798
296	      M8	6	125,659.938	15,460.342	60,010.852	272,872.062	-478.182
297	      M9	6	94,936.914	11,793.951	62,814.438	284,858.469	-666.131
298	      M10	6	110,423.227	12,767.945	63,205.070	278,482.469	-617.522
299	      M11	6	103,758.531	12,317.279	61,368.023	263,122.594	-132.640
300	      M12	6	114,461.047	13,429.745	54,517.156	231,847.203	-887.445
301	      M13	6	125,530.852	14,241.272	58,662.262	248,321.875	-576.271
302	      M14	6	125,617.750	14,104.422	59,609.738	256,321.125	-810.029
303	      M15	6	136,891.578	15,608.689	54,921.500	236,915.016	-1,319.211
304	      M16	6	113,986.609	13,520.537	58,617.910	261,464.859	-1,061.415
305	      M17	6	129,051.773	15,046.844	57,862.652	265,606.656	-1,031.207
306	      M18	6	44,819.121	2,920.550	1,466.946	1,295.562	3,139.156
307	      M19	6	93,616.305	11,739.067	57,916.121	290,105.312	-1,077.716
308	      M20	6	88,423.039	11,285.823	59,424.238	313,217.625	-321.224
309	      M21	6	127,682.219	17,279.395	48,337.938	259,800.375	-272.787
310	      M22	6	83,336.883	6,352.078	3,000.250	2,941.388	3,452.705
311	      M23	6	84,934.969	6,084.524	3,171.586	3,302.070	2,731.513
312	      M24	6	94,174.633	6,156.751	3,086.896	2,766.402	2,584.993
313	      N1	6	51,550.527	7,657.008	43,284.891	291,685.094	-961.769
314	      N2	6	49,214.277	6,768.404	41,858.902	263,519.969	-1,513.645
315	      N3	6	49,954.621	7,439.077	44,753.352	261,707.812	-833.337
316	      N4	6	116,193.312	15,489.330	50,196.590	283,461.469	-536.870
317	      N5	6	135,426.375	16,677.062	49,025.340	260,537.875	-746.536
318	      N6	6	119,804.414	15,076.822	54,015.102	277,889.250	-976.796
319	      N7	6	136,425.344	16,835.025	63,282.711	310,589.219	-521.534
320	      N8	6	112,353.797	13,917.321	59,950.559	286,612.969	-800.796
321	      N9	6	104,415.836	13,338.851	65,017.199	305,256.094	-294.671
322	      N10	6	119,575.047	14,279.357	56,842.199	256,876.234	-666.040
323	      N11	6	130,034.883	15,595.982	52,932.387	232,302.094	-115.168
324	      N12	6	136,410.719	16,196.077	53,898.727	237,677.500	-772.045
325	      N13	6	67,891.555	9,377.330	57,337.797	250,142.000	-964.846
326	      N14	6	47,589.781	6,676.251	56,313.395	246,569.297	-11.009
327	      N15	6	46,118.176	6,416.532	56,763.863	253,222.500	-785.771
328	      N16	6	39,467.852	3,085.203	1,701.842	965.724	2,217.056
329	      N17	6	42,301.023	2,973.413	1,690.847	1,185.963	2,699.179
330	      N18	6	42,890.855	3,256.021	1,693.311	2,063.950	4,735.245
331	      N19	6	41,741.863	3,702.862	1,508.655	1,545.336	3,868.988
332	      N20	6	40,204.992	3,073.187	1,376.960	660.336	1,919.742
333	      N21	6	42,679.586	3,185.750	1,646.240	819.347	2,389.819
334	      N22	6	84,453.062	6,075.797	3,229.724	3,024.643	3,049.794
335	      N23	6	92,299.992	5,887.614	3,044.560	3,389.451	1,373.890
336	      N24	6	86,247.094	6,353.028	2,999.209	3,201.533	2,642.485
337	      O1	6	43,262.789	5,316.773	46,470.258	335,114.781	-1,439.332
338	      O2	6	41,890.344	4,635.304	45,702.254	308,493.219	-2,079.105
339	      O3	6	43,112.734	4,897.093	47,390.305	298,292.406	267.319
340	      O4	6	47,254.695	5,148.217	47,690.020	279,640.938	-1,575.349
341	      O5	6	45,683.191	5,428.819	55,539.922	307,530.812	-1,079.339
342	      O6	6	45,934.812	5,647.174	60,875.582	313,713.875	-2,134.494
343	      O7	6	48,800.980	6,268.300	58,345.973	296,266.844	-856.651
344	      O8	6	53,123.426	6,440.149	52,837.578	259,119.891	-1,423.865
345	      O9	6	43,341.523	5,744.345	55,453.965	268,116.094	-1,638.505
346	      O10	6	56,546.449	7,547.349	62,709.023	295,066.719	-1,005.456
347	      O11	6	45,253.410	6,198.048	57,364.211	264,883.375	-1,029.996
348	      O12	6	46,081.438	6,143.938	53,099.801	241,478.438	-220.885
349	      O13	6	112,602.906	15,983.142	57,527.402	260,619.547	335.706
350	      O14	6	109,607.414	13,853.822	60,955.332	278,889.094	225.852
351	      O15	6	111,899.062	13,470.914	52,706.598	242,367.391	-198.703
352	      O16	6	100,260.062	12,604.026	53,417.355	257,979.984	-479.144
353	      O17	6	100,265.148	12,608.083	51,034.418	250,171.203	-1,302.968
354	      O18	6	160,884.906	43,911.254	6,226.612	2,479.801	2,104.266
355	      O19	6	77,385.672	10,622.627	55,167.711	299,582.000	-671.542
356	      O20	6	87,879.734	12,730.089	57,857.379	326,706.312	82.584
357	      O21	6	116,364.648	21,289.678	44,740.469	256,460.484	-631.441
358	      O22	6	91,082.336	6,761.758	3,114.929	3,493.402	6,398.272
359	      O23	6	58,963.988	3,401.356	2,306.220	2,615.347	97.043
360	      O24	6	88,899.625	6,017.608	2,939.829	3,242.832	4,058.686
361	      P1	6	69,658.648	9,894.461	44,711.555	322,117.156	-2,137.597
362	      P2	6	49,443.918	6,830.007	39,857.266	273,195.781	-1,809.517
363	      P3	6	53,648.652	7,770.799	42,317.336	271,349.375	-2,048.126
364	      P4	6	153,652.047	18,866.355	47,977.117	288,136.344	-595.899
365	      P5	6	185,342.766	22,662.805	44,811.203	255,394.750	-998.212
366	      P6	6	136,841.250	16,418.238	50,977.250	284,101.531	-2,027.670
367	      P7	6	148,570.969	17,097.682	50,511.297	267,456.781	-1,331.865
368	      P8	6	150,155.125	17,591.240	63,626.047	328,278.844	-1,024.487
369	      P9	6	125,196.227	14,646.974	59,681.504	302,042.125	-1,142.997
370	      P10	6	160,455.781	18,578.314	60,753.230	298,524.156	-1,652.999
371	      P11	6	149,965.062	17,210.652	52,283.660	249,172.828	-289.628
372	      P12	6	154,474.641	17,261.818	51,881.176	244,944.188	-1,496.754
373	      P13	6	54,875.938	6,673.813	52,669.035	249,350.906	-3,310.881
374	      P14	6	44,782.625	6,315.950	56,230.207	272,135.188	-2,617.995
375	      P15	6	43,891.738	5,487.054	51,724.605	252,069.234	-3,139.271
376	      P16	6	56,156.574	6,461.907	2,058.931	1,629.195	32.557
377	      P17	6	53,842.430	4,422.200	1,715.584	1,534.133	-135.154
378	      P18	6	54,878.688	3,453.819	1,893.531	1,306.381	839.705
379	      P19	6	40,479.617	3,480.730	1,482.801	942.082	1,146.993
380	      P20	6	49,299.039	3,359.958	1,741.416	2,518.472	1,794.797
381	      P21	6	49,147.535	3,336.632	1,979.790	1,590.952	2,497.931
382	      P22	6	89,885.742	6,395.113	3,021.110	2,978.243	5,869.792
383	      P23	6	108,692.141	8,058.750	3,549.358	3,766.495	3,632.716
384	      P24	6	88,935.023	6,529.241	3,092.696	4,152.048	4,316.401
1	      A1	7	51,267.277	7,687.352	40,655.414	296,494.469	-3,035.916
2	      A2	7	49,083.004	6,740.237	39,892.562	271,500.219	-2,923.186
3	      A3	7	57,367.668	7,847.003	41,224.055	261,226.266	-2,273.404
4	      A4	7	93,442.602	12,657.756	44,647.992	271,054.375	-2,817.720
5	      A5	7	96,243.773	15,371.848	45,349.129	258,814.844	-2,577.850
6	      A6	7	83,826.648	11,796.847	47,618.488	264,078.562	-2,687.026
7	      A7	7	78,566.141	10,136.733	46,042.930	243,953.031	-2,889.440
8	      A8	7	100,582.664	12,579.250	49,549.695	255,839.203	-4,943.703
9	      A9	7	96,646.875	12,298.772	57,440.484	286,120.938	-3,649.202
10	      A10	7	100,533.891	12,853.975	54,465.930	264,110.750	-3,479.972
11	      A11	7	100,035.320	12,200.791	50,859.445	242,785.469	-4,070.090
12	      A12	7	101,989.320	11,840.458	51,784.250	247,160.891	-5,207.328
13	      A13	7	118,770.961	18,752.260	59,796.574	286,367.344	-4,515.223
14	      A14	7	105,848.383	11,535.246	56,983.941	277,596.406	-2,823.912
15	      A15	7	133,053.641	14,792.752	47,585.125	229,292.031	-3,264.023
16	      A16	7	166,746.000	19,226.572	53,021.699	263,480.844	-3,701.605
17	      A17	7	119,140.914	14,676.581	49,503.910	252,383.500	-3,941.240
18	      A18	7	40,186.113	4,056.961	1,170.997	675.761	226.075
19	      A19	7	87,007.891	11,000.587	51,897.961	294,984.062	-3,653.419
20	      A20	7	145,210.016	18,807.578	41,650.941	234,885.406	-2,609.902
21	      A21	7	127,968.680	17,148.105	44,851.777	268,873.875	-2,190.833
22	      A22	7	92,463.375	6,548.741	3,017.577	3,498.446	2,159.948
23	      A23	7	99,833.320	7,311.676	3,242.436	4,437.448	5,542.437
24	      A24	7	95,041.227	6,942.542	2,613.345	3,316.767	1,773.927
25	      B1	7	46,870.574	7,242.219	39,373.184	275,350.219	-1,255.572
26	      B2	7	44,989.359	6,411.670	41,922.652	271,852.969	-3,586.748
27	      B3	7	52,601.270	7,539.377	46,225.172	278,608.750	-1,274.000
28	      B4	7	146,968.484	19,611.352	48,504.410	281,643.844	-1,703.733
29	      B5	7	133,105.031	17,243.529	43,729.367	241,856.734	-2,039.372
30	      B6	7	127,944.484	16,171.681	48,627.328	256,604.875	-1,086.862
31	      B7	7	111,937.391	13,524.109	58,048.012	299,327.938	-1,008.067
32	      B8	7	134,405.812	15,423.799	52,430.879	259,601.141	-1,316.578
33	      B9	7	121,821.797	14,616.822	59,079.027	283,909.469	-520.763
34	      B10	7	144,765.094	17,278.789	54,842.512	255,193.969	-1,635.045
35	      B11	7	156,114.984	18,469.369	53,391.434	242,847.500	-854.337
36	      B12	7	142,954.047	16,863.797	52,369.730	237,011.000	320.152
37	      B13	7	95,328.695	9,908.468	57,445.664	262,259.531	-1,172.267
38	      B14	7	67,170.773	7,677.750	54,956.262	249,697.891	-696.416
39	      B15	7	111,072.312	9,254.650	52,812.496	240,680.766	-623.492
40	      B16	7	393,973.000	252,113.922	32,943.629	6,742.025	1,260.755
41	      B17	7	55,109.723	11,059.163	2,401.219	1,353.280	2,189.710
42	      B18	7	58,905.965	12,204.427	2,771.265	2,160.942	3,047.144
43	      B19	7	39,717.488	2,688.568	1,562.125	2,298.024	2,271.880
44	      B20	7	42,352.934	2,788.354	1,317.629	1,882.778	2,351.185
45	      B21	7	64,056.215	5,779.018	2,289.315	2,359.453	1,936.546
46	      B22	7	81,475.766	4,998.310	2,622.179	2,289.706	65.127
47	      B23	7	82,571.812	5,524.400	2,704.124	2,630.496	1,380.488
48	      B24	7	83,422.891	4,756.613	2,648.147	2,447.485	52.844
49	      C1	7	53,186.812	7,982.744	45,609.160	305,113.750	-260.833
50	      C2	7	46,646.289	7,385.312	43,663.289	272,507.625	-1,159.365
51	      C3	7	50,357.137	7,290.215	44,156.203	258,309.266	-977.744
52	      C4	7	100,323.469	13,726.549	45,619.461	254,911.172	-454.986
53	      C5	7	93,868.695	11,810.335	48,093.297	253,752.609	-788.807
54	      C6	7	90,801.516	11,403.965	51,847.355	265,261.531	-1,327.306
55	      C7	7	95,635.359	12,293.114	55,576.121	271,722.531	-804.018
56	      C8	7	103,139.539	12,244.950	52,984.727	250,190.812	-985.024
57	      C9	7	83,468.352	10,465.796	58,123.602	271,802.719	-496.437
58	      C10	7	101,258.625	12,583.368	57,110.465	255,895.062	-686.433
59	      C11	7	107,838.445	13,507.123	55,913.688	244,542.594	-735.031
60	      C12	7	105,941.883	13,015.258	54,024.914	236,403.406	-161.154
61	      C13	7	89,384.312	10,532.930	60,820.266	268,985.750	-614.921
62	      C14	7	92,410.297	10,800.834	63,139.098	281,425.094	-1,271.714
63	      C15	7	118,190.797	13,804.711	51,002.695	225,597.297	-879.273
64	      C16	7	126,082.578	14,345.122	57,613.238	262,383.438	-1,189.491
65	      C17	7	110,371.109	13,830.468	55,532.738	260,480.031	-808.473
66	      C18	7	40,438.559	3,254.864	1,601.262	1,174.732	2,741.544
67	      C19	7	85,913.648	10,466.373	58,331.398	303,457.000	-1,279.863
68	      C20	7	126,767.156	17,105.555	43,021.781	223,278.734	-1,504.610
69	      C21	7	125,072.703	17,133.910	44,584.547	246,113.203	-1,156.601
70	      C22	7	96,991.688	6,739.750	3,510.740	3,533.953	4,689.430
71	      C23	7	97,191.484	7,879.298	3,389.594	5,071.295	11,630.977
72	      C24	7	91,499.922	6,989.909	2,557.081	3,986.134	7,934.803
73	      D1	7	61,753.254	9,359.928	45,767.539	298,736.656	-1,233.941
74	      D2	7	50,549.918	7,394.671	43,927.141	269,636.188	-1,935.662
75	      D3	7	53,279.516	7,253.077	44,637.562	257,484.844	-942.397
76	      D4	7	86,431.203	11,850.173	46,714.113	255,911.406	-1,025.767
77	      D5	7	95,474.953	12,220.707	44,578.254	228,566.266	-430.735
78	      D6	7	88,172.930	11,357.043	53,208.934	262,411.688	-697.301
79	      D7	7	75,579.078	9,533.527	62,445.344	298,978.812	-307.202
80	      D8	7	96,024.508	12,079.113	55,911.949	255,244.172	-417.852
81	      D9	7	77,197.023	9,325.536	62,551.863	281,658.562	-131.843
82	      D10	7	94,253.984	12,010.578	57,625.875	250,393.812	-1,033.685
83	      D11	7	102,981.305	12,176.929	53,020.129	224,574.094	-1,728.872
84	      D12	7	104,388.711	12,540.406	56,463.234	236,516.000	-272.902
85	      D13	7	54,852.133	6,460.697	69,572.969	291,072.562	21.213
86	      D14	7	45,241.520	5,867.146	58,964.684	250,203.922	-1,184.841
87	      D15	7	45,038.887	5,897.713	55,454.688	237,059.469	-1,536.819
88	      D16	7	38,454.613	3,486.530	1,749.111	707.991	2,610.333
89	      D17	7	46,201.043	3,612.298	1,840.228	1,574.483	2,370.143
90	      D18	7	41,037.570	3,605.318	1,941.232	1,167.331	2,242.439
91	      D19	7	38,175.906	2,654.397	1,749.966	2,067.913	2,774.147
92	      D20	7	35,616.836	2,127.193	1,250.042	676.557	2,136.471
93	      D21	7	50,621.906	3,203.136	1,690.824	2,084.226	2,572.586
94	      D22	7	84,274.359	5,693.015	3,022.984	3,166.154	2,292.835
95	      D23	7	84,116.406	6,825.256	3,020.483	3,617.456	5,867.777
96	      D24	7	90,885.781	6,156.301	2,759.791	2,945.770	3,136.397
97	      E1	7	54,586.906	8,101.972	46,795.223	295,268.250	122.944
98	      E2	7	57,018.008	8,345.986	46,398.594	273,405.000	-753.828
99	      E3	7	51,957.473	7,651.247	43,743.391	243,097.016	-731.392
100	      E4	7	117,341.828	15,628.791	49,032.184	262,214.219	-547.012
101	      E5	7	125,397.438	16,152.105	52,031.168	261,677.781	-565.226
102	      E6	7	126,248.266	15,939.408	57,380.645	274,214.250	-819.496
103	      E7	7	114,389.859	13,765.940	56,485.113	261,355.484	-587.188
104	      E8	7	120,684.352	14,311.006	58,287.348	258,799.312	-560.435
105	      E9	7	112,527.117	12,722.120	63,264.840	275,265.281	-1,229.926
106	      E10	7	117,033.078	13,626.506	59,972.766	255,172.281	-1,402.261
107	      E11	7	130,616.805	15,060.242	60,018.098	247,057.062	-147.690
108	      E12	7	125,616.883	14,147.284	58,903.055	240,539.188	-1,247.996
109	      E13	7	94,075.812	10,454.823	61,007.879	250,733.219	-521.685
110	      E14	7	101,057.750	11,172.197	63,809.918	263,814.844	-1,928.822
111	      E15	7	112,412.617	12,574.017	56,033.402	232,208.781	-1,753.142
112	      E16	7	105,839.797	12,313.297	62,417.207	267,905.281	-1,597.326
113	      E17	7	131,271.234	15,003.108	58,172.727	255,500.156	-1,405.093
114	      E18	7	41,241.582	2,735.545	1,711.869	1,301.948	2,134.295
115	      E19	7	80,734.211	9,415.845	60,628.316	293,655.625	500.051
116	      E20	7	119,037.898	14,748.653	52,356.320	258,492.688	-1,083.499
117	      E21	7	104,474.734	13,985.376	52,326.703	274,860.125	-605.995
118	      E22	7	84,163.938	6,779.729	2,548.229	4,148.348	10,065.761
119	      E23	7	95,607.047	7,804.754	3,196.245	3,929.928	10,097.183
120	      E24	7	95,435.844	7,036.480	3,371.450	3,829.029	4,357.315
121	      F1	7	63,409.816	8,882.892	46,325.801	287,910.500	-308.498
122	      F2	7	71,727.578	11,688.869	53,614.820	307,224.625	319.226
123	      F3	7	54,147.090	7,457.142	47,849.727	264,213.312	-693.030
124	      F4	7	134,133.594	17,566.434	55,642.500	289,676.906	-1,389.569
125	      F5	7	146,740.891	18,272.740	50,287.020	245,025.766	-1,503.243
126	      F6	7	155,346.203	18,076.570	59,646.262	278,949.844	-2,020.522
127	      F7	7	107,834.453	12,405.310	64,231.832	294,560.250	-1,992.536
128	      F8	7	121,709.297	13,582.231	58,308.559	255,977.141	-1,973.350
129	      F9	7	96,858.445	11,439.775	68,207.430	294,464.094	-1,545.957
130	      F10	7	125,917.562	13,880.056	58,672.215	243,690.297	-1,478.564
131	      F11	7	151,111.500	17,003.973	62,259.273	248,696.734	-1,567.952
132	      F12	7	130,021.086	14,422.879	56,624.094	229,824.969	-2,164.711
133	      F13	7	61,331.637	6,796.030	66,855.164	269,112.562	-1,117.071
134	      F14	7	77,515.148	9,133.517	65,125.293	261,403.172	-1,612.534
135	      F15	7	82,066.922	8,482.052	63,725.219	254,993.969	-1,338.674
136	      F16	7	49,510.574	4,461.728	2,101.801	3,162.704	6,801.572
137	      F17	7	42,039.418	3,269.530	1,878.409	2,460.548	2,924.904
138	      F18	7	43,445.004	2,898.755	1,594.892	1,891.478	2,090.058
139	      F19	7	83,760.664	6,497.505	3,804.188	4,579.426	8,079.661
140	      F20	7	43,350.555	2,566.413	26.626	498.326	2,324.642
141	      F21	7	46,066.516	3,288.316	1,652.979	2,030.219	2,680.812
142	      F22	7	90,296.352	7,929.993	3,441.542	4,908.384	9,047.256
143	      F23	7	100,026.156	7,477.288	3,339.208	4,632.070	7,750.610
144	      F24	7	99,433.125	7,571.201	3,248.163	4,791.029	7,576.404
145	      G1	7	59,344.449	8,444.247	53,410.324	332,158.312	-297.078
146	      G2	7	52,493.238	7,784.443	48,478.652	278,685.844	-799.077
147	      G3	7	67,787.133	9,935.988	51,302.781	272,429.531	-622.126
148	      G4	7	97,604.719	12,558.528	51,928.227	267,419.000	-1,159.548
149	      G5	7	96,271.117	11,738.865	54,247.648	266,066.281	-998.300
150	      G6	7	97,549.992	11,472.537	56,689.340	263,202.438	-1,534.756
151	      G7	7	118,715.773	13,687.948	66,518.625	295,345.031	-1,667.500
152	      G8	7	110,088.828	12,411.652	64,231.828	276,873.531	-2,014.865
153	      G9	7	86,146.984	9,991.758	67,441.586	285,431.438	-1,537.169
154	      G10	7	90,862.422	10,551.693	68,112.133	281,951.969	-1,865.619
155	      G11	7	104,899.984	11,857.188	60,261.391	240,312.391	-1,546.899
156	      G12	7	124,242.078	13,663.249	58,505.051	230,323.031	-1,598.346
157	      G13	7	105,660.617	11,187.440	63,061.559	251,289.469	-1,863.559
158	      G14	7	115,534.773	12,828.479	62,181.824	247,431.172	-1,737.724
159	      G15	7	133,808.656	16,077.641	41,536.621	156,806.125	-1,409.569
160	      G16	7	157,131.969	14,952.067	63,351.941	262,059.594	-1,078.892
161	      G17	7	127,493.000	15,002.146	59,992.945	254,491.188	-337.980
162	      G18	7	50,743.879	3,783.790	1,984.807	1,553.053	2,486.000
163	      G19	7	86,708.594	10,322.359	66,889.430	315,899.500	-1,023.979
164	      G20	7	119,899.719	14,961.113	61,010.699	295,200.188	-638.507
165	      G21	7	121,972.797	15,941.193	55,887.793	286,977.094	-784.367
166	      G22	7	98,867.484	9,142.088	3,313.406	5,740.565	14,612.694
167	      G23	7	93,838.195	8,409.873	3,422.648	4,895.557	11,959.080
168	      G24	7	99,677.969	8,358.826	3,207.000	4,838.973	10,347.563
169	      H1	7	62,691.770	9,971.796	47,897.648	292,347.281	-1,128.492
170	      H2	7	55,675.832	8,065.058	46,797.496	269,898.250	-1,917.084
171	      H3	7	61,287.449	9,252.039	57,519.301	307,344.312	-1,390.254
172	      H4	7	115,172.438	15,717.062	51,389.223	265,553.188	-1,494.434
173	      H5	7	151,363.719	18,318.301	55,978.906	272,314.156	-2,604.296
174	      H6	7	143,382.641	17,388.367	63,123.855	289,802.844	-1,591.325
175	      H7	7	127,121.320	15,005.388	66,132.711	293,619.219	-2,413.961
176	      H8	7	142,949.719	15,554.568	65,174.598	278,048.000	-1,726.666
177	      H9	7	99,286.469	11,631.318	73,733.828	311,488.719	-966.797
178	      H10	7	118,280.734	13,497.636	63,074.781	257,505.500	-1,323.848
179	      H11	7	143,989.312	16,561.914	59,601.117	236,682.781	-1,726.624
180	      H12	7	135,809.562	15,062.828	58,817.617	230,552.547	-568.473
181	      H13	7	46,146.535	5,814.225	70,107.555	276,787.375	-2,681.435
182	      H14	7	51,981.500	6,830.595	60,530.871	239,089.078	-1,759.198
183	      H15	7	48,924.570	6,155.247	62,061.582	249,410.906	-2,543.182
184	      H16	7	38,800.477	2,637.258	1,240.853	1,443.088	1,201.749
185	      H17	7	54,790.496	3,710.311	2,315.267	2,400.852	2,122.699
186	      H18	7	44,549.789	3,607.956	2,045.061	1,791.749	1,727.949
187	      H19	7	53,065.984	4,591.542	2,600.217	2,940.829	2,213.520
188	      H20	7	43,641.828	3,589.488	1,710.158	1,957.847	2,952.996
189	      H21	7	42,085.047	3,174.199	1,503.015	1,620.695	1,908.654
190	      H22	7	80,470.289	5,494.295	2,692.678	3,334.152	3,141.125
191	      H23	7	97,029.258	8,128.380	3,272.256	5,312.310	12,218.567
192	      H24	7	121,445.398	10,332.257	3,964.639	5,222.264	11,831.641
193	      I1	7	51,880.797	7,754.234	47,174.117	295,957.000	-1,396.816
194	      I2	7	52,178.512	7,397.354	47,378.457	272,334.688	-1,355.137
195	      I3	7	51,406.430	7,730.803	45,295.258	240,870.281	-1,291.089
196	      I4	7	106,287.539	13,241.824	56,908.723	290,604.000	-2,140.079
197	      I5	7	120,009.609	14,240.415	63,290.695	306,099.094	-1,999.501
198	      I6	7	100,718.812	11,811.783	53,844.359	249,179.906	-2,061.370
199	      I7	7	135,245.859	15,108.790	59,787.129	262,615.688	-1,196.977
200	      I8	7	107,455.023	12,929.214	57,620.871	246,253.453	-1,113.637
201	      I9	7	86,817.867	10,307.860	72,494.062	305,563.188	-875.496
202	      I10	7	106,412.094	13,221.986	65,994.570	271,175.688	5,427.372
203	      I11	7	113,910.875	12,850.862	59,822.855	237,083.406	-1,502.988
204	      I12	7	117,868.695	13,532.340	57,758.316	227,104.031	-784.673
205	      I13	7	110,253.766	12,214.308	64,891.258	255,749.469	-2,958.997
206	      I14	7	104,019.906	11,809.271	64,223.719	257,175.078	-2,965.532
207	      I15	7	121,013.484	13,117.047	59,210.664	236,156.938	-1,728.637
208	      I16	7	113,961.953	12,981.236	65,442.316	272,660.125	-2,757.319
209	      I17	7	122,360.758	13,883.128	64,539.480	272,871.219	-1,918.501
210	      I18	7	46,488.520	3,184.712	1,430.071	1,754.141	2,753.811
211	      I19	7	81,732.625	9,743.504	64,206.746	301,127.250	-2,131.044
212	      I20	7	107,232.047	13,807.521	59,507.961	286,554.688	-1,636.669
213	      I21	7	123,570.195	16,319.451	53,707.039	271,610.531	-1,201.657
214	      I22	7	89,667.359	7,039.669	3,083.479	3,631.057	5,484.917
215	      I23	7	84,104.039	6,468.673	2,657.724	3,760.083	4,972.331
216	      I24	7	102,567.844	8,259.671	2,867.381	4,686.735	8,625.150
217	      J1	7	57,207.383	8,422.135	46,220.988	287,294.312	-1,007.943
218	      J2	7	53,232.375	7,781.731	49,259.285	285,019.969	-321.696
219	      J3	7	77,175.258	10,137.129	51,791.637	281,026.500	-1,357.148
220	      J4	7	156,662.703	20,314.273	65,430.691	337,699.375	-1,234.797
221	      J5	7	143,323.438	17,577.625	52,538.176	254,590.516	-1,416.324
222	      J6	7	139,412.375	17,273.270	58,130.043	270,783.812	-634.796
223	      J7	7	146,413.344	17,809.461	65,388.457	292,530.562	-898.188
224	      J8	7	127,074.836	15,010.417	65,657.977	283,808.781	-959.133
225	      J9	7	140,597.359	17,251.879	72,182.531	307,974.281	-227.951
226	      J10	7	132,336.625	15,229.440	62,100.816	254,339.406	-987.077
227	      J11	7	165,476.047	18,121.805	65,763.164	261,408.891	-2,191.438
228	      J12	7	157,194.781	17,552.736	61,103.598	239,833.219	-1,306.022
229	      J13	7	74,023.727	12,666.804	66,659.125	265,266.469	-2,279.047
230	      J14	7	45,738.379	5,856.219	66,061.922	264,377.438	-2,909.336
231	      J15	7	59,519.535	6,988.249	62,395.746	249,772.875	-2,755.407
232	      J16	7	44,760.770	3,112.263	1,897.624	2,194.152	2,475.698
233	      J17	7	41,534.301	2,851.747	1,645.755	2,035.990	2,039.594
234	      J18	7	54,904.379	3,738.109	2,336.620	2,738.649	3,015.615
235	      J19	7	64,986.516	5,195.067	2,608.366	3,368.970	3,726.458
236	      J20	7	42,733.645	2,908.983	1,411.490	1,881.817	2,870.499
237	      J21	7	40,995.273	3,241.641	1,472.221	1,925.597	3,044.397
238	      J22	7	84,451.859	5,610.052	3,146.355	3,532.114	2,147.262
239	      J23	7	84,527.633	6,771.646	3,307.311	3,668.381	4,001.042
240	      J24	7	116,967.281	8,979.238	3,714.073	4,897.451	9,700.480
241	      K1	7	77,683.031	8,882.994	47,195.988	299,448.875	-926.770
242	      K2	7	57,049.223	8,078.138	47,834.867	278,712.062	-898.490
243	      K3	7	50,389.574	7,284.086	47,842.230	263,647.000	-1,731.988
244	      K4	7	130,929.781	16,254.558	63,406.020	330,124.562	-1,296.353
245	      K5	7	99,280.914	12,221.332	52,925.293	263,868.031	-934.210
246	      K6	7	149,948.875	16,585.408	66,708.477	309,932.562	-648.777
247	      K7	7	131,843.594	15,482.085	72,671.164	330,436.844	-1,937.665
248	      K8	7	121,272.180	16,213.484	59,149.113	254,775.312	-1,131.756
249	      K9	7	75,771.461	9,541.893	70,645.906	310,863.344	-1,016.481
250	      K10	7	102,204.086	11,232.062	65,400.754	276,915.531	-1,184.420
251	      K11	7	124,908.625	14,004.250	59,198.297	240,858.391	-1,856.916
252	      K12	7	135,246.156	15,059.749	59,680.359	239,375.469	-766.234
253	      K13	7	121,753.297	13,090.981	62,511.469	253,273.406	-2,619.117
254	      K14	7	105,763.438	12,278.467	63,046.352	258,236.062	-2,322.805
255	      K15	7	120,299.148	13,269.027	58,733.297	241,161.938	-2,488.361
256	      K16	7	106,174.188	12,589.394	62,652.629	264,917.562	-1,329.974
257	      K17	7	110,189.234	13,411.954	62,077.484	270,048.406	-1,764.419
258	      K18	7	44,021.363	3,143.336	1,485.368	1,413.186	1,992.615
259	      K19	7	94,464.516	11,115.352	64,295.871	305,681.719	-1,211.764
260	      K20	7	94,645.773	12,102.292	63,924.219	320,157.094	-816.706
261	      K21	7	119,594.969	16,174.445	51,755.977	267,775.938	-1,193.251
262	      K22	7	87,543.336	7,153.846	2,931.556	4,981.672	8,435.143
263	      K23	7	89,290.781	6,874.517	3,373.917	3,870.808	4,572.318
264	      K24	7	106,907.758	7,675.678	3,686.842	4,287.396	6,433.415
265	      L1	7	59,013.289	8,584.059	45,577.648	288,229.031	-1,176.975
266	      L2	7	51,152.898	7,684.009	45,514.105	270,791.625	-1,529.862
267	      L3	7	55,653.227	7,869.661	46,549.414	260,774.594	-1,216.011
268	      L4	7	113,237.328	14,344.682	61,691.164	326,346.906	-782.792
269	      L5	7	129,109.836	16,354.620	59,731.152	298,202.219	-1,513.335
270	      L6	7	111,242.492	13,445.710	60,399.828	290,024.688	-1,079.581
271	      L7	7	116,646.125	13,014.912	60,562.141	278,864.562	-858.666
272	      L8	7	96,196.461	11,464.520	64,346.559	289,544.312	-1,125.504
273	      L9	7	91,468.211	11,696.317	67,714.602	298,606.500	-1,039.405
274	      L10	7	103,119.164	12,523.307	61,984.336	263,836.188	-1,634.294
275	      L11	7	112,520.555	15,027.507	58,364.754	241,608.250	-1,769.692
276	      L12	7	115,269.961	13,303.395	58,545.578	240,103.016	-1,861.759
277	      L13	7	43,410.230	5,618.059	62,683.570	260,222.922	-1,307.942
278	      L14	7	54,351.730	6,809.437	63,573.809	262,210.625	-1,119.637
279	      L15	7	46,676.293	6,165.445	57,309.285	240,318.188	-1,753.302
280	      L16	7	56,809.285	4,690.478	2,370.043	2,701.622	6,430.206
281	      L17	7	51,320.043	3,944.735	2,048.932	1,711.238	2,162.011
282	      L18	7	59,844.984	5,284.382	2,403.989	2,752.797	6,091.489
283	      L19	7	42,877.875	3,183.676	1,409.161	1,536.634	2,786.306
284	      L20	7	49,780.293	3,751.853	1,373.987	1,927.547	3,084.169
285	      L21	7	41,164.555	3,070.801	1,457.720	1,252.608	2,380.959
286	      L22	7	79,980.789	5,352.237	2,690.469	2,625.458	2,449.652
287	      L23	7	84,388.734	6,555.604	2,840.641	3,664.764	5,076.308
288	      L24	7	100,443.117	6,948.762	3,104.357	3,715.092	4,385.294
289	      M1	7	60,501.824	8,611.999	44,562.648	291,795.406	-404.161
290	      M2	7	50,210.398	6,888.379	43,240.867	263,938.625	-916.692
291	      M3	7	67,142.977	8,518.979	46,053.039	265,258.219	-1,092.889
292	      M4	7	112,875.336	14,915.946	48,577.023	263,375.781	-1,156.903
293	      M5	7	122,979.797	16,710.477	55,753.629	288,191.094	-1,172.784
294	      M6	7	145,278.531	17,366.463	55,920.789	274,534.562	-1,089.376
295	      M7	7	118,267.953	14,242.014	62,792.973	297,935.500	-1,487.280
296	      M8	7	125,378.875	15,466.306	59,643.340	270,828.406	-762.914
297	      M9	7	95,034.828	11,552.458	62,102.598	282,435.344	-504.542
298	      M10	7	111,727.586	13,108.740	63,164.742	277,456.781	-437.470
299	      M11	7	105,172.562	12,636.675	60,741.828	259,379.172	-425.741
300	      M12	7	115,080.977	13,345.612	54,211.625	230,403.344	-1,566.609
301	      M13	7	125,424.766	14,259.343	58,432.094	247,115.828	-1,571.880
302	      M14	7	126,295.969	14,284.979	59,607.016	254,837.547	-896.185
303	      M15	7	136,526.109	15,840.604	54,820.348	235,721.016	-1,590.206
304	      M16	7	112,936.078	13,715.606	58,602.703	259,922.938	-1,316.267
305	      M17	7	129,794.789	15,013.825	58,130.922	263,798.562	-1,102.776
306	      M18	7	44,026.340	3,073.245	1,526.182	1,108.709	3,159.921
307	      M19	7	94,441.711	11,647.688	57,891.188	289,339.062	-1,375.462
308	      M20	7	89,400.500	11,894.937	58,838.801	309,136.500	-729.480
309	      M21	7	127,642.734	17,451.402	48,001.199	258,767.641	-759.266
310	      M22	7	82,039.375	5,929.363	2,995.419	3,183.156	3,614.069
311	      M23	7	84,221.938	6,193.500	3,161.416	3,112.906	2,616.328
312	      M24	7	93,047.312	6,406.803	3,068.777	2,950.948	2,521.310
313	      N1	7	53,047.969	7,649.317	42,945.758	289,894.656	-1,041.887
314	      N2	7	49,860.418	7,033.763	41,371.266	261,897.203	-1,766.518
315	      N3	7	50,159.344	7,163.399	44,065.066	259,373.250	-474.801
316	      N4	7	116,202.812	15,147.833	49,850.711	282,529.938	-711.347
317	      N5	7	136,839.000	16,732.355	48,201.156	257,577.188	-372.205
318	      N6	7	119,464.164	15,538.462	54,009.145	275,555.906	-1,302.852
319	      N7	7	136,824.172	16,986.168	62,509.016	305,682.625	-607.235
320	      N8	7	112,418.930	13,830.549	59,463.531	284,698.594	-170.280
321	      N9	7	104,593.422	13,316.061	63,887.711	300,340.500	-325.320
322	      N10	7	120,565.445	14,511.963	56,500.496	255,908.297	-197.648
323	      N11	7	129,790.961	15,341.777	52,624.203	232,037.328	89.100
324	      N12	7	136,454.297	16,138.241	53,980.129	235,969.375	-906.652
325	      N13	7	67,648.141	9,257.364	56,974.996	249,732.844	-830.043
326	      N14	7	47,893.770	6,369.516	55,922.219	245,875.875	508.961
327	      N15	7	46,624.887	6,393.961	55,462.066	249,094.047	-651.348
328	      N16	7	39,377.156	2,973.824	1,325.643	1,090.735	2,139.830
329	      N17	7	41,678.551	2,864.752	1,522.476	1,206.562	3,007.005
330	      N18	7	40,432.434	3,259.948	1,551.103	2,140.320	4,827.845
331	      N19	7	41,326.109	3,173.837	1,475.759	1,509.080	3,687.330
332	      N20	7	40,269.730	2,785.829	1,456.144	853.791	1,903.172
333	      N21	7	42,209.035	3,001.567	1,487.124	868.736	2,401.506
334	      N22	7	83,821.000	5,948.088	3,297.501	2,992.676	3,291.969
335	      N23	7	92,707.336	5,991.989	3,055.865	3,532.004	1,461.200
336	      N24	7	87,155.664	6,523.395	2,871.988	3,252.821	2,553.291
337	      O1	7	44,284.609	5,355.457	45,929.102	332,916.344	-1,869.787
338	      O2	7	41,166.676	4,940.022	45,460.469	306,641.062	-2,185.783
339	      O3	7	42,816.258	5,209.487	47,218.395	297,707.000	-197.691
340	      O4	7	47,352.727	5,376.073	47,223.730	278,297.969	-1,667.275
341	      O5	7	46,620.578	5,158.762	55,377.832	306,476.438	-1,244.861
342	      O6	7	45,741.914	5,305.711	60,402.266	311,632.750	-2,073.969
343	      O7	7	47,872.742	6,347.403	57,802.969	294,487.906	-1,065.940
344	      O8	7	53,442.477	6,437.627	52,389.770	257,188.016	-1,694.295
345	      O9	7	43,414.867	5,563.247	55,103.805	267,032.188	-1,261.286
346	      O10	7	57,878.027	6,937.976	62,376.676	294,095.406	-1,293.999
347	      O11	7	45,744.152	6,021.151	57,033.281	264,819.219	-1,122.781
348	      O12	7	45,025.246	5,897.484	52,799.691	240,833.344	-723.002
349	      O13	7	113,727.508	16,444.904	56,568.672	257,041.672	381.090
350	      O14	7	109,372.742	13,950.490	60,786.633	278,367.219	-526.223
351	      O15	7	111,516.109	13,617.104	52,369.074	242,304.156	-439.452
352	      O16	7	101,448.398	12,563.989	53,399.191	256,741.578	-406.469
353	      O17	7	99,596.031	12,848.889	50,812.445	249,297.719	-1,650.888
354	      O18	7	161,044.688	44,084.961	6,441.641	2,474.521	1,733.160
355	      O19	7	77,254.602	10,392.899	55,049.477	298,784.688	-902.903
356	      O20	7	87,945.531	12,416.657	57,522.340	324,960.375	-342.513
357	      O21	7	117,213.578	21,513.686	44,312.617	255,763.250	-1,024.049
358	      O22	7	91,252.781	6,774.474	3,130.713	3,341.614	6,483.572
359	      O23	7	59,471.875	3,624.572	2,288.071	2,382.261	-509.213
360	      O24	7	88,765.648	6,201.112	2,996.029	3,060.004	3,528.087
361	      P1	7	69,252.930	10,159.890	44,087.309	318,745.500	-2,441.056
362	      P2	7	50,089.812	6,963.401	39,504.645	271,804.719	-1,763.854
363	      P3	7	54,826.590	7,168.148	41,672.199	269,593.250	-2,020.351
364	      P4	7	153,785.594	18,817.297	47,393.816	286,236.438	-939.574
365	      P5	7	186,871.906	22,930.494	44,521.949	254,604.422	-898.855
366	      P6	7	138,254.094	16,381.433	49,984.504	280,254.625	-2,313.671
367	      P7	7	149,468.344	17,238.227	50,157.066	266,554.344	-1,571.924
368	      P8	7	150,660.031	17,616.791	63,213.977	326,362.500	-1,115.380
369	      P9	7	126,008.562	14,508.309	58,790.391	297,514.906	-1,104.852
370	      P10	7	160,806.719	18,895.480	60,625.547	296,362.125	-1,059.901
371	      P11	7	150,784.391	17,294.838	51,772.859	248,603.391	79.785
372	      P12	7	153,742.281	17,075.029	51,330.863	243,312.219	-1,863.098
373	      P13	7	54,554.574	6,673.375	52,227.457	248,552.625	-3,125.605
374	      P14	7	44,697.008	6,335.061	55,989.816	270,680.125	-2,348.619
375	      P15	7	43,568.102	5,805.289	50,955.070	248,995.250	-3,160.177
376	      P16	7	55,200.281	6,518.668	1,690.043	1,726.138	-152.987
377	      P17	7	53,418.316	4,273.107	1,915.522	1,398.192	-390.236
378	      P18	7	54,840.777	3,702.061	1,519.417	1,359.477	836.826
379	      P19	7	41,083.336	3,650.231	1,616.416	1,074.611	932.855
380	      P20	7	47,905.605	3,365.310	1,532.215	2,524.982	1,717.152
381	      P21	7	50,064.512	3,106.379	1,822.726	1,992.414	2,348.295
382	      P22	7	90,482.055	7,015.507	2,950.632	3,586.773	6,082.974
383	      P23	7	109,871.883	7,757.958	3,378.417	3,979.509	3,202.478
384	      P24	7	89,624.961	6,632.485	3,051.903	4,061.086	4,428.378
1	      A1	8	51,275.043	7,389.324	40,314.609	294,397.750	-3,222.210
2	      A2	8	47,601.738	6,371.141	39,971.680	269,869.938	-3,040.300
3	      A3	8	56,210.879	7,632.544	41,129.793	258,925.703	-2,420.294
4	      A4	8	93,668.688	13,065.392	44,775.879	270,095.062	-2,934.350
5	      A5	8	95,659.477	14,720.274	44,955.125	258,596.625	-2,517.250
6	      A6	8	84,222.391	11,047.442	47,400.359	263,006.438	-2,780.320
7	      A7	8	78,005.016	10,089.008	46,080.023	243,216.094	-2,923.328
8	      A8	8	99,849.766	12,506.930	49,726.992	254,542.125	-5,046.201
9	      A9	8	96,068.016	12,532.157	56,745.371	283,380.281	-3,531.739
10	      A10	8	100,802.531	12,763.062	54,233.109	263,276.531	-2,977.925
11	      A11	8	100,312.359	12,135.072	50,816.496	242,096.156	-4,354.759
12	      A12	8	101,943.453	11,732.219	51,825.199	245,889.750	-5,177.815
13	      A13	8	117,656.609	18,759.084	59,955.801	285,710.750	-4,639.278
14	      A14	8	106,408.742	11,284.363	56,983.098	276,597.938	-2,538.483
15	      A15	8	134,668.766	14,774.807	47,390.918	228,052.828	-3,223.532
16	      A16	8	168,200.094	18,933.158	52,751.105	262,334.594	-4,079.639
17	      A17	8	121,114.836	14,925.666	49,339.062	250,964.578	-3,312.835
18	      A18	8	40,084.637	3,619.183	1,107.503	832.611	176.191
19	      A19	8	87,065.047	10,786.760	52,161.023	293,468.656	-4,086.211
20	      A20	8	146,673.031	18,792.238	40,856.250	231,133.344	-2,981.543
21	      A21	8	129,033.289	17,327.889	44,661.859	266,069.625	-1,946.714
22	      A22	8	92,057.516	6,741.932	3,263.136	3,681.796	2,471.730
23	      A23	8	100,342.227	7,394.286	3,466.102	4,873.724	6,220.562
24	      A24	8	95,080.727	6,580.954	2,719.466	3,295.953	2,163.053
25	      B1	8	47,454.824	6,994.382	39,109.188	272,570.656	-1,020.667
26	      B2	8	45,199.223	6,208.629	41,729.727	271,338.781	-3,182.352
27	      B3	8	53,640.066	7,410.319	45,451.625	275,505.500	-1,606.730
28	      B4	8	147,091.312	19,802.102	48,204.203	279,524.312	-1,551.508
29	      B5	8	135,482.969	17,156.307	43,799.027	241,677.250	-2,007.536
30	      B6	8	129,992.500	15,952.532	48,003.023	254,342.750	-1,171.785
31	      B7	8	112,608.000	13,833.840	57,423.551	295,108.094	-912.237
32	      B8	8	134,075.594	15,703.087	52,756.750	258,947.125	-1,091.358
33	      B9	8	121,819.703	14,869.766	58,523.402	280,060.969	-987.299
34	      B10	8	146,745.844	17,137.830	54,704.562	253,603.000	-1,151.038
35	      B11	8	156,101.750	18,536.166	52,996.391	240,642.969	-374.027
36	      B12	8	145,165.359	16,797.795	52,151.211	236,133.219	11.030
37	      B13	8	94,725.492	9,704.376	57,209.562	261,232.641	-915.038
38	      B14	8	66,824.516	7,433.852	54,677.531	249,165.234	-1,135.755
39	      B15	8	113,104.727	9,172.837	52,315.441	239,794.250	-580.506
40	      B16	8	396,015.938	251,928.438	33,212.324	6,427.999	1,255.518
41	      B17	8	55,532.832	10,963.415	2,169.086	1,261.102	1,897.627
42	      B18	8	59,155.500	12,232.162	2,823.474	1,950.859	2,631.969
43	      B19	8	39,397.246	2,847.056	1,615.251	2,241.868	2,754.708
44	      B20	8	40,584.816	2,702.860	1,303.411	2,048.627	2,470.336
45	      B21	8	62,920.484	5,469.047	2,457.248	2,619.621	2,286.476
46	      B22	8	81,318.633	4,837.238	2,553.509	2,397.343	-216.882
47	      B23	8	83,870.289	5,378.671	2,964.544	2,919.403	1,639.020
48	      B24	8	82,907.570	4,535.809	2,475.918	2,389.067	245.682
49	      C1	8	52,623.582	8,381.062	45,388.742	304,316.250	3.440
50	      C2	8	48,480.891	7,295.608	43,162.984	269,607.281	-1,175.575
51	      C3	8	49,808.199	7,072.664	43,841.551	256,587.562	-703.749
52	      C4	8	100,687.641	13,803.130	45,203.730	252,536.594	-780.501
53	      C5	8	93,878.617	12,066.058	47,725.352	252,358.219	-882.653
54	      C6	8	91,988.492	11,389.035	52,005.691	264,936.594	-1,455.207
55	      C7	8	96,213.867	12,189.108	55,350.578	270,867.375	-1,024.038
56	      C8	8	104,361.594	12,445.991	52,728.148	249,960.000	-627.085
57	      C9	8	84,907.883	10,569.387	58,173.145	271,055.906	-682.162
58	      C10	8	103,332.188	12,695.921	56,555.484	255,469.578	-919.118
59	      C11	8	107,034.805	12,655.359	55,724.883	244,952.578	-296.677
60	      C12	8	107,689.078	13,089.314	53,807.594	236,239.406	-762.355
61	      C13	8	92,160.766	10,558.280	60,708.008	268,657.500	-892.728
62	      C14	8	93,362.562	10,825.102	62,490.367	279,968.531	-1,300.415
63	      C15	8	119,337.938	14,067.093	50,658.836	225,430.531	-680.016
64	      C16	8	126,334.594	14,112.913	57,149.301	261,546.328	-1,275.088
65	      C17	8	111,996.047	14,115.158	55,439.738	259,861.328	-491.785
66	      C18	8	40,621.637	2,933.762	1,435.601	1,280.986	2,913.418
67	      C19	8	87,440.594	10,560.479	57,634.398	299,773.719	-1,125.331
68	      C20	8	127,419.258	16,934.717	42,398.363	221,027.859	-1,089.870
69	      C21	8	124,784.727	16,835.402	44,266.816	244,017.156	-992.865
70	      C22	8	95,513.281	6,768.851	3,709.639	3,877.135	4,873.191
71	      C23	8	98,090.984	8,510.226	3,238.435	5,230.157	11,775.116
72	      C24	8	92,565.242	7,335.447	2,543.624	4,316.084	8,669.395
73	      D1	8	61,282.824	9,776.513	45,411.453	298,191.844	-1,596.220
74	      D2	8	50,842.266	7,642.881	44,041.902	269,047.594	-2,039.477
75	      D3	8	52,321.531	7,642.430	44,591.656	256,249.031	-619.791
76	      D4	8	86,128.211	11,981.530	46,683.965	254,282.312	-878.254
77	      D5	8	94,948.758	12,338.154	44,204.816	227,218.859	-422.165
78	      D6	8	87,264.641	11,624.198	52,598.164	259,705.562	-425.963
79	      D7	8	75,355.672	10,210.708	61,382.676	294,748.031	-748.126
80	      D8	8	96,286.102	12,296.293	55,813.977	255,117.609	-137.531
81	      D9	8	76,540.117	9,761.221	61,974.828	279,900.469	-417.406
82	      D10	8	94,838.969	12,262.000	57,691.598	250,012.594	-1,561.743
83	      D11	8	102,299.781	12,209.718	52,760.977	224,370.219	-1,505.289
84	      D12	8	104,570.656	12,389.147	56,296.410	235,534.906	-392.133
85	      D13	8	54,075.789	6,918.197	69,145.195	289,100.938	-265.230
86	      D14	8	46,015.480	6,260.790	58,997.613	250,296.938	-1,071.567
87	      D15	8	45,277.844	6,115.736	55,330.078	236,210.500	-1,143.826
88	      D16	8	37,997.004	3,711.932	1,609.376	870.386	2,930.313
89	      D17	8	44,891.496	3,962.323	1,747.590	1,678.848	2,144.801
90	      D18	8	40,061.184	3,419.018	1,801.564	1,535.490	2,428.395
91	      D19	8	37,923.629	2,977.279	1,747.110	2,494.056	2,628.459
92	      D20	8	35,649.117	2,655.249	1,359.494	646.390	2,038.207
93	      D21	8	50,246.020	3,454.515	1,659.383	1,854.467	2,456.962
94	      D22	8	83,853.250	5,426.057	3,008.208	3,566.970	1,988.053
95	      D23	8	84,423.609	6,922.096	3,076.307	4,104.026	6,462.700
96	      D24	8	89,497.305	6,964.233	2,755.342	3,193.273	3,261.761
97	      E1	8	55,065.055	7,985.290	46,357.148	293,576.531	231.941
98	      E2	8	57,090.352	8,308.103	46,168.582	272,593.250	-1,204.265
99	      E3	8	52,093.125	7,482.183	43,932.531	242,897.328	-526.038
100	      E4	8	118,632.367	15,452.578	48,781.727	260,675.688	-334.282
101	      E5	8	126,455.000	15,589.941	51,875.797	260,811.688	-209.296
102	      E6	8	127,932.672	15,871.430	57,037.004	273,208.938	-273.759
103	      E7	8	114,841.344	13,535.404	56,378.523	260,975.828	-622.915
104	      E8	8	121,168.094	14,123.450	58,181.086	258,247.734	-692.223
105	      E9	8	112,762.734	12,841.479	63,191.578	274,651.062	-1,537.493
106	      E10	8	117,515.664	13,280.557	59,787.688	254,839.953	-1,792.291
107	      E11	8	131,741.188	14,782.879	60,119.727	247,208.484	-674.120
108	      E12	8	127,126.039	13,954.530	58,700.500	240,497.844	-896.796
109	      E13	8	95,138.148	10,705.071	60,520.984	250,214.453	-812.990
110	      E14	8	100,900.148	11,037.245	63,900.332	263,097.250	-1,673.036
111	      E15	8	113,738.422	12,413.811	55,848.891	232,093.688	-1,199.417
112	      E16	8	107,430.656	12,234.679	62,447.766	267,106.281	-1,561.661
113	      E17	8	132,268.641	14,710.197	57,714.195	254,418.266	-1,735.157
114	      E18	8	41,503.875	2,765.318	1,763.819	1,270.851	1,914.411
115	      E19	8	81,125.172	9,451.215	60,246.820	293,244.500	143.919
116	      E20	8	119,516.672	14,698.602	51,681.207	257,405.641	-1,117.344
117	      E21	8	104,755.578	13,650.981	52,053.316	273,255.031	-626.171
118	      E22	8	84,907.617	6,568.996	2,547.891	4,000.813	10,881.173
119	      E23	8	96,287.984	7,773.906	3,205.015	4,069.365	10,391.608
120	      E24	8	95,806.359	6,524.834	3,156.442	3,715.664	4,674.264
121	      F1	8	63,104.785	9,503.798	46,197.566	286,898.469	-718.976
122	      F2	8	70,165.469	11,896.972	53,315.996	305,671.156	511.620
123	      F3	8	53,279.277	7,395.311	47,875.945	263,384.219	-794.506
124	      F4	8	133,682.375	17,632.865	55,320.449	289,145.469	-1,054.080
125	      F5	8	147,040.484	18,521.775	50,186.859	245,114.453	-1,724.883
126	      F6	8	155,223.891	18,262.764	59,072.371	277,854.656	-2,367.979
127	      F7	8	109,040.000	12,349.989	64,186.973	293,731.406	-1,886.471
128	      F8	8	121,271.602	13,802.127	58,375.203	255,178.031	-1,741.786
129	      F9	8	97,977.078	11,377.354	68,114.078	294,206.281	-1,102.983
130	      F10	8	125,130.891	13,991.772	58,740.410	243,414.234	-1,126.526
131	      F11	8	153,433.516	16,724.564	61,972.734	248,567.172	-1,720.943
132	      F12	8	130,049.992	13,900.348	56,632.746	229,181.406	-1,987.993
133	      F13	8	60,752.691	7,395.681	66,628.133	268,870.312	-1,575.179
134	      F14	8	77,455.930	9,432.286	64,808.680	260,707.234	-1,392.848
135	      F15	8	81,640.242	8,412.451	63,449.531	255,693.375	-1,065.136
136	      F16	8	50,261.789	4,252.137	2,141.607	3,074.159	7,510.035
137	      F17	8	41,689.363	3,271.629	1,809.875	2,617.049	2,912.352
138	      F18	8	44,005.008	2,926.826	1,597.228	1,840.911	2,053.792
139	      F19	8	83,294.789	6,491.366	3,855.988	4,446.411	7,818.268
140	      F20	8	41,766.332	2,531.926	-106.667	528.036	2,451.058
141	      F21	8	45,138.016	3,551.028	1,584.580	1,995.401	2,900.902
142	      F22	8	91,699.586	8,231.172	3,535.456	5,037.445	9,603.846
143	      F23	8	101,482.570	8,042.301	3,316.745	4,890.223	8,108.726
144	      F24	8	99,177.242	7,442.380	3,596.554	5,253.002	8,108.334
145	      G1	8	59,921.973	8,386.289	52,908.309	331,129.000	-242.452
146	      G2	8	52,251.113	7,671.537	47,988.750	277,087.875	-984.628
147	      G3	8	68,626.609	9,975.073	51,175.938	271,932.312	-1,313.319
148	      G4	8	97,158.844	12,544.153	51,502.824	266,909.375	-974.206
149	      G5	8	96,974.273	11,699.493	54,295.594	265,505.812	-1,099.181
150	      G6	8	97,867.383	11,255.704	56,370.324	261,963.906	-2,016.162
151	      G7	8	118,235.797	13,796.294	66,505.609	294,995.406	-1,710.213
152	      G8	8	111,114.516	12,659.615	63,923.266	275,525.906	-1,737.649
153	      G9	8	86,175.562	9,982.812	66,807.000	283,191.219	-1,448.094
154	      G10	8	90,906.812	10,669.060	67,957.656	281,906.188	-1,681.000
155	      G11	8	105,225.367	11,866.322	59,991.371	239,918.531	-1,202.202
156	      G12	8	124,532.539	13,366.042	58,313.887	229,961.297	-1,599.805
157	      G13	8	106,444.258	11,032.423	62,973.480	250,985.500	-2,083.646
158	      G14	8	116,435.195	12,657.924	61,892.406	246,931.969	-1,492.392
159	      G15	8	134,162.734	15,984.694	41,298.211	156,273.891	-1,653.278
160	      G16	8	157,499.703	15,036.011	63,209.633	261,129.156	-1,082.630
161	      G17	8	126,494.875	14,798.156	60,016.320	253,873.484	-526.313
162	      G18	8	49,549.273	3,767.038	1,877.059	1,445.794	2,527.722
163	      G19	8	87,443.914	10,434.104	66,725.188	314,933.250	-1,606.062
164	      G20	8	119,413.500	15,193.645	59,933.656	291,362.031	-622.972
165	      G21	8	122,384.859	15,740.677	55,717.215	286,777.969	-414.708
166	      G22	8	99,084.844	9,124.507	3,535.598	5,687.802	15,709.229
167	      G23	8	94,804.367	8,373.206	3,281.948	5,086.029	12,392.550
168	      G24	8	100,929.109	8,008.479	3,308.638	4,844.321	10,594.800
169	      H1	8	63,509.512	9,953.517	47,405.031	290,417.969	-1,072.126
170	      H2	8	54,695.512	8,208.557	46,847.289	269,566.312	-1,297.579
171	      H3	8	61,493.441	9,258.156	57,453.109	306,640.125	-1,432.043
172	      H4	8	116,809.164	15,185.890	51,162.902	263,743.906	-1,547.675
173	      H5	8	152,372.844	17,808.334	56,056.316	271,126.844	-2,228.331
174	      H6	8	144,067.766	17,705.367	63,118.598	288,626.781	-1,543.496
175	      H7	8	127,422.484	14,963.838	66,033.094	291,323.500	-1,418.561
176	      H8	8	141,983.297	15,553.378	64,565.465	276,219.125	-1,523.789
177	      H9	8	99,120.016	11,728.950	72,993.773	309,253.719	-805.992
178	      H10	8	118,684.141	13,874.997	63,066.660	256,644.750	-788.688
179	      H11	8	144,873.359	16,463.549	59,789.922	235,269.609	-1,250.296
180	      H12	8	136,775.422	15,034.492	58,708.719	229,746.781	-699.998
181	      H13	8	45,501.426	5,587.220	69,686.977	275,554.812	-2,145.158
182	      H14	8	53,996.531	6,680.599	60,199.789	238,273.219	-1,709.331
183	      H15	8	48,563.172	6,122.406	62,041.391	248,348.422	-2,405.490
184	      H16	8	38,159.074	2,738.636	1,497.651	1,484.237	1,500.594
185	      H17	8	55,048.020	3,835.645	2,412.044	2,319.993	2,188.041
186	      H18	8	44,589.398	3,507.400	2,037.872	1,863.292	1,779.862
187	      H19	8	53,118.422	4,410.593	2,769.997	2,977.530	2,518.115
188	      H20	8	43,229.406	3,226.892	1,749.291	1,746.869	3,023.939
189	      H21	8	42,240.246	3,093.031	1,385.385	1,465.159	2,376.593
190	      H22	8	81,212.680	5,508.999	2,809.291	3,182.916	2,687.109
191	      H23	8	95,147.195	8,373.892	3,564.992	5,265.666	12,480.490
192	      H24	8	118,386.359	10,079.570	4,187.018	5,342.466	12,203.031
193	      I1	8	50,653.613	7,539.331	47,493.320	294,230.125	-1,531.129
194	      I2	8	52,069.344	7,665.241	46,597.848	269,079.719	-1,423.252
195	      I3	8	50,835.125	7,830.609	45,367.172	240,879.438	-1,823.836
196	      I4	8	105,092.039	13,538.915	56,138.742	288,308.000	-2,393.109
197	      I5	8	119,239.781	14,518.352	62,828.844	305,408.812	-1,396.601
198	      I6	8	100,674.031	11,567.319	53,676.027	248,741.969	-2,047.735
199	      I7	8	136,364.031	15,187.200	59,730.285	261,989.375	-1,166.667
200	      I8	8	107,067.312	12,990.250	57,466.223	245,678.219	-1,505.682
201	      I9	8	86,630.062	10,412.482	72,180.555	304,728.062	-562.377
202	      I10	8	107,034.430	13,325.439	65,503.504	270,220.812	5,634.260
203	      I11	8	114,836.820	12,929.896	59,671.883	236,736.031	-1,599.976
204	      I12	8	117,442.719	13,311.185	57,333.316	226,503.312	-935.844
205	      I13	8	109,915.492	12,338.216	64,241.805	254,648.312	-3,198.804
206	      I14	8	103,874.836	11,490.837	64,447.602	257,126.328	-2,175.745
207	      I15	8	119,900.938	13,011.006	59,136.977	235,658.328	-1,737.102
208	      I16	8	113,632.273	12,975.360	65,112.797	272,309.531	-2,354.897
209	      I17	8	123,134.406	13,708.087	64,170.543	272,486.156	-2,079.100
210	      I18	8	45,460.852	3,268.966	1,568.034	1,723.786	3,090.795
211	      I19	8	81,732.539	10,002.367	63,969.648	300,722.625	-1,959.287
212	      I20	8	108,158.180	13,702.707	59,092.840	285,559.969	-1,665.040
213	      I21	8	124,311.852	15,874.503	53,738.320	270,065.844	-1,485.189
214	      I22	8	89,604.031	6,505.720	3,259.789	4,035.589	5,367.354
215	      I23	8	84,367.016	6,984.752	2,726.010	4,179.009	5,511.088
216	      I24	8	100,847.477	8,309.432	3,276.491	4,616.604	8,916.015
217	      J1	8	57,942.238	8,423.497	46,168.320	286,760.844	-1,508.315
218	      J2	8	53,691.309	7,808.629	49,374.285	284,143.812	-901.281
219	      J3	8	76,139.180	10,091.458	51,741.031	280,600.562	-1,737.746
220	      J4	8	156,974.531	20,040.260	64,889.297	335,534.156	-2,001.011
221	      J5	8	143,205.000	17,186.646	52,429.844	253,977.500	-2,095.632
222	      J6	8	139,373.797	17,059.449	58,198.672	270,230.906	-767.566
223	      J7	8	146,379.844	18,204.809	65,291.574	290,918.781	-974.715
224	      J8	8	128,294.070	14,883.981	65,413.773	283,088.938	-1,606.263
225	      J9	8	141,108.172	17,145.352	71,736.039	303,619.750	-631.015
226	      J10	8	132,812.172	14,978.976	62,052.230	253,753.703	-1,353.467
227	      J11	8	165,636.125	17,975.664	65,833.773	260,845.641	-2,861.264
228	      J12	8	158,515.922	17,278.555	60,821.793	238,958.109	-1,789.764
229	      J13	8	76,773.234	13,173.840	66,585.562	263,823.469	-2,500.064
230	      J14	8	45,835.887	5,573.688	65,948.906	263,121.688	-2,849.609
231	      J15	8	59,388.605	7,240.822	62,234.770	248,957.203	-2,914.131
232	      J16	8	44,821.582	3,223.529	1,844.281	2,171.679	2,440.436
233	      J17	8	41,200.766	2,669.693	1,706.138	1,979.450	1,503.912
234	      J18	8	54,051.191	3,838.256	2,430.727	2,714.061	3,083.564
235	      J19	8	65,781.656	5,283.261	2,825.725	3,283.157	3,428.264
236	      J20	8	43,119.305	3,091.573	1,231.635	2,054.052	2,556.200
237	      J21	8	41,128.289	2,550.383	1,528.573	1,719.058	3,063.102
238	      J22	8	84,847.617	5,983.551	2,970.179	3,412.548	1,892.809
239	      J23	8	84,918.570	6,505.412	3,133.630	3,891.303	4,190.452
240	      J24	8	117,998.812	8,867.306	3,871.211	5,107.438	9,815.284
241	      K1	8	77,383.430	8,967.737	46,713.730	298,047.438	-1,218.359
242	      K2	8	58,867.863	8,172.331	47,843.262	277,473.562	-935.224
243	      K3	8	49,643.801	7,151.047	47,793.559	263,414.312	-1,646.760
244	      K4	8	130,341.125	16,472.459	63,317.574	329,356.531	-1,108.462
245	      K5	8	100,228.547	12,242.289	52,946.648	263,377.344	-822.906
246	      K6	8	151,235.266	16,997.762	66,618.227	308,626.594	-98.591
247	      K7	8	132,901.922	15,656.188	71,944.703	329,260.781	-2,259.166
248	      K8	8	121,416.805	16,200.312	59,069.188	254,387.344	-1,185.113
249	      K9	8	76,216.008	9,121.595	70,794.367	311,088.594	-1,206.014
250	      K10	8	101,701.102	11,455.989	65,699.461	276,494.281	-1,611.272
251	      K11	8	124,840.961	14,016.360	58,993.027	240,364.625	-1,686.216
252	      K12	8	135,491.781	14,964.513	59,773.820	238,924.812	-658.097
253	      K13	8	121,755.992	13,050.076	62,326.117	253,531.344	-2,566.643
254	      K14	8	105,939.734	12,217.775	62,099.785	254,550.938	-1,678.543
255	      K15	8	121,397.969	13,104.351	58,652.871	240,332.859	-2,335.430
256	      K16	8	104,773.344	12,265.915	62,370.668	264,077.000	-1,058.682
257	      K17	8	110,004.797	13,850.544	62,464.746	269,352.562	-2,284.592
258	      K18	8	43,011.238	3,287.770	1,525.813	1,236.926	2,311.906
259	      K19	8	94,696.320	10,596.524	64,183.723	304,439.562	-1,245.203
260	      K20	8	95,142.570	12,090.661	63,464.988	316,814.906	-863.825
261	      K21	8	120,842.820	16,492.711	51,933.066	266,553.250	-1,205.879
262	      K22	8	87,649.383	7,365.299	3,052.367	4,982.640	9,050.792
263	      K23	8	90,526.227	7,137.837	3,520.445	3,954.062	5,352.236
264	      K24	8	107,511.438	8,326.288	3,605.177	4,758.684	6,254.042
265	      L1	8	58,155.609	8,752.414	45,140.793	286,725.562	-1,106.471
266	      L2	8	51,216.113	7,280.331	45,160.371	268,911.031	-1,418.749
267	      L3	8	55,509.750	7,292.648	46,273.246	260,571.281	-867.696
268	      L4	8	112,116.078	14,861.730	61,342.242	325,339.062	-479.076
269	      L5	8	129,421.297	16,566.836	59,505.332	297,032.781	-1,267.273
270	      L6	8	111,066.289	13,522.276	60,243.879	287,880.781	-1,575.920
271	      L7	8	116,175.742	13,286.477	59,626.566	274,912.781	-557.503
272	      L8	8	96,534.734	11,434.111	63,712.977	287,435.625	-1,305.693
273	      L9	8	91,715.602	11,607.261	67,496.211	297,351.688	-1,140.014
274	      L10	8	103,249.430	12,485.242	61,818.133	263,831.094	-1,564.778
275	      L11	8	112,609.656	14,864.774	58,239.020	240,295.281	-1,370.912
276	      L12	8	114,785.562	13,235.056	58,245.227	239,209.328	-2,072.941
277	      L13	8	44,025.586	5,682.562	61,964.750	257,609.484	-1,194.045
278	      L14	8	54,206.258	6,649.206	63,308.727	260,979.734	-592.839
279	      L15	8	47,169.605	5,979.082	57,313.180	239,527.609	-1,553.103
280	      L16	8	58,227.887	5,335.219	2,356.620	3,377.682	9,190.246
281	      L17	8	49,158.234	3,735.079	1,889.920	1,941.419	2,132.410
282	      L18	8	59,953.012	5,216.616	2,171.010	3,208.705	6,568.605
283	      L19	8	42,070.172	2,919.659	1,720.291	1,343.338	2,784.482
284	      L20	8	47,765.086	3,729.921	1,445.674	1,794.950	2,865.902
285	      L21	8	42,343.238	2,941.774	1,300.935	1,265.168	2,761.783
286	      L22	8	79,253.016	5,421.091	2,442.673	2,662.999	2,465.565
287	      L23	8	84,021.594	6,771.549	2,894.819	4,258.459	5,300.579
288	      L24	8	98,850.695	7,096.722	3,195.494	3,665.081	4,611.808
289	      M1	8	60,260.984	8,545.589	44,237.738	291,284.438	-283.992
290	      M2	8	48,824.598	7,188.881	42,851.902	262,582.000	-665.586
291	      M3	8	66,779.281	8,100.694	46,100.270	264,585.906	-1,419.644
292	      M4	8	112,542.617	14,871.660	48,377.113	262,818.312	-942.091
293	      M5	8	123,484.734	16,535.918	55,400.652	287,475.844	-1,049.550
294	      M6	8	145,489.672	17,456.756	55,252.227	272,629.188	-1,266.500
295	      M7	8	119,966.664	14,459.888	62,396.250	296,300.688	-1,126.044
296	      M8	8	125,148.109	15,577.523	59,325.883	270,026.688	-375.070
297	      M9	8	96,027.125	11,677.184	61,946.000	280,601.844	-71.492
298	      M10	8	112,231.031	12,817.777	62,916.289	277,240.688	-380.554
299	      M11	8	106,864.609	12,501.076	59,913.723	256,250.547	-347.923
300	      M12	8	116,496.766	13,439.379	53,638.055	229,672.281	-1,050.741
301	      M13	8	126,120.047	14,562.675	58,310.391	246,802.312	-1,357.473
302	      M14	8	126,578.062	14,077.102	59,239.070	254,098.969	-1,246.100
303	      M15	8	135,819.328	15,339.273	54,756.566	235,233.922	-1,526.939
304	      M16	8	113,255.016	13,495.306	58,310.180	259,530.500	-820.044
305	      M17	8	129,820.445	15,113.158	57,501.879	262,865.156	-1,231.927
306	      M18	8	43,849.094	3,156.773	1,478.448	1,373.233	3,457.476
307	      M19	8	95,431.797	11,589.811	57,582.539	289,144.062	-949.703
308	      M20	8	89,390.859	11,625.181	58,580.891	307,509.250	-505.468
309	      M21	8	127,408.461	17,211.121	47,720.324	258,518.359	-185.438
310	      M22	8	83,433.977	6,092.306	3,008.452	3,047.747	3,656.198
311	      M23	8	84,922.453	5,636.067	3,052.348	3,406.529	2,346.241
312	      M24	8	95,319.547	5,978.206	2,773.140	2,966.932	2,772.539
313	      N1	8	52,197.125	7,576.727	42,678.832	288,534.312	-708.267
314	      N2	8	50,912.703	6,774.825	41,351.207	259,688.984	-1,432.774
315	      N3	8	50,401.121	7,615.679	44,080.324	257,910.812	-646.325
316	      N4	8	117,169.320	15,684.734	49,912.488	282,175.750	-557.181
317	      N5	8	137,976.969	16,796.039	48,211.344	256,509.766	-1,066.405
318	      N6	8	120,105.734	15,343.469	53,563.980	274,579.156	-1,133.416
319	      N7	8	139,638.219	17,001.633	61,685.109	301,213.875	-449.969
320	      N8	8	113,736.461	13,868.044	59,736.609	284,378.188	-594.829
321	      N9	8	105,456.062	13,630.178	63,578.957	297,870.750	-6.673
322	      N10	8	121,767.773	14,620.267	56,727.477	256,071.984	-248.685
323	      N11	8	130,606.562	15,610.350	52,446.277	231,788.938	90.187
324	      N12	8	137,505.250	16,106.644	53,730.969	235,308.875	-646.652
325	      N13	8	68,342.977	9,448.557	57,026.789	248,939.125	-830.459
326	      N14	8	48,434.926	6,150.630	55,898.320	244,686.016	578.112
327	      N15	8	47,896.070	6,401.933	55,305.324	245,828.250	-306.660
328	      N16	8	38,980.656	3,132.319	1,476.837	882.954	2,577.738
329	      N17	8	41,610.758	2,933.587	1,552.651	1,229.106	3,176.239
330	      N18	8	41,137.262	3,373.678	1,567.883	2,513.502	4,816.405
331	      N19	8	41,658.035	3,179.336	1,270.215	1,454.325	3,894.016
332	      N20	8	39,513.285	2,711.608	1,467.436	883.415	2,238.432
333	      N21	8	42,272.480	3,152.170	1,430.795	1,000.882	2,513.288
334	      N22	8	83,311.805	5,991.697	2,991.763	3,020.710	3,686.220
335	      N23	8	93,366.422	6,122.922	3,053.021	3,839.856	1,351.777
336	      N24	8	87,223.992	6,256.438	2,930.303	3,416.940	3,179.849
337	      O1	8	43,375.789	5,200.859	45,656.395	332,305.938	-1,302.310
338	      O2	8	40,650.309	4,778.716	45,250.543	306,212.125	-2,059.488
339	      O3	8	42,743.984	5,409.393	47,208.520	296,883.438	-128.770
340	      O4	8	48,381.516	5,204.822	46,950.895	277,052.906	-1,872.085
341	      O5	8	45,956.590	5,583.781	55,333.730	306,334.594	-971.326
342	      O6	8	45,762.109	5,652.294	60,165.340	310,631.312	-1,786.746
343	      O7	8	50,032.598	6,043.248	57,319.059	292,699.531	-1,042.077
344	      O8	8	53,263.148	6,659.504	52,317.855	256,436.000	-1,354.522
345	      O9	8	42,917.129	5,532.172	55,198.676	267,370.625	-1,598.357
346	      O10	8	56,186.566	7,247.241	62,505.762	293,530.438	-1,106.708
347	      O11	8	45,823.457	5,974.616	57,026.332	264,756.594	-1,188.353
348	      O12	8	45,837.219	5,902.781	52,549.039	240,642.875	-816.903
349	      O13	8	114,698.234	16,201.159	55,851.961	254,366.562	447.695
350	      O14	8	110,370.852	13,888.707	60,713.562	278,390.656	-342.878
351	      O15	8	111,496.797	13,391.287	52,107.125	241,824.047	-327.384
352	      O16	8	101,503.797	12,628.605	53,187.660	256,092.781	-492.464
353	      O17	8	100,278.438	12,911.167	50,540.297	249,165.219	-1,872.939
354	      O18	8	160,747.875	43,851.855	6,426.162	2,530.471	2,060.653
355	      O19	8	77,729.945	10,644.286	54,764.391	298,908.000	-1,096.257
356	      O20	8	87,972.078	12,332.873	57,143.445	323,757.062	-211.817
357	      O21	8	116,849.492	21,923.496	44,257.000	254,956.672	-833.426
358	      O22	8	89,847.148	7,146.125	3,071.949	3,440.550	6,164.333
359	      O23	8	58,539.145	3,376.524	2,203.150	2,332.174	-288.814
360	      O24	8	90,095.844	6,054.774	2,944.915	3,466.956	3,568.611
361	      P1	8	68,782.219	10,182.734	43,904.062	316,520.688	-2,454.083
362	      P2	8	49,770.656	7,117.973	39,483.070	270,521.094	-1,765.116
363	      P3	8	54,939.738	7,607.026	41,601.383	269,039.062	-2,300.380
364	      P4	8	153,577.672	19,047.342	47,216.207	284,586.188	-629.230
365	      P5	8	188,019.969	22,720.580	44,879.621	253,793.578	-1,164.095
366	      P6	8	136,416.719	16,284.875	49,710.980	277,246.625	-1,832.862
367	      P7	8	149,180.047	17,567.283	50,641.027	266,076.344	-1,298.780
368	      P8	8	150,722.094	18,016.367	62,719.617	325,741.281	-849.802
369	      P9	8	126,716.211	14,582.420	58,184.828	294,129.906	-1,432.356
370	      P10	8	160,972.156	18,742.244	60,641.668	296,595.375	-1,214.303
371	      P11	8	150,687.172	17,396.283	51,978.016	247,472.875	-742.556
372	      P12	8	154,408.641	17,225.379	50,905.047	242,673.594	-1,085.063
373	      P13	8	54,806.609	7,091.676	52,105.512	247,799.531	-3,127.844
374	      P14	8	45,561.590	6,301.488	55,930.008	270,095.656	-2,429.509
375	      P15	8	43,793.070	5,696.758	50,724.930	246,623.953	-3,093.534
376	      P16	8	54,987.359	6,614.444	1,760.935	2,078.201	162.292
377	      P17	8	53,564.949	4,237.726	1,748.698	1,532.172	-518.797
378	      P18	8	53,474.391	3,734.501	1,676.859	1,356.082	874.412
379	      P19	8	39,889.684	3,200.486	1,579.461	976.953	1,537.702
380	      P20	8	48,052.871	3,120.322	1,650.929	2,680.134	2,528.403
381	      P21	8	49,240.266	3,235.998	1,728.916	1,625.630	2,184.897
382	      P22	8	90,905.945	6,744.207	3,067.126	3,443.854	6,270.354
383	      P23	8	107,663.586	7,434.434	3,403.333	3,732.794	3,891.236
384	      P24	8	90,166.883	6,646.561	3,119.077	4,160.681	4,234.428
1	      A1	9	51,271.508	7,469.976	40,231.395	293,651.688	-3,156.814
2	      A2	9	47,736.574	6,084.557	39,859.516	269,169.594	-3,449.238
3	      A3	9	56,482.410	7,284.943	40,776.621	257,970.547	-2,011.989
4	      A4	9	93,448.469	12,708.539	44,534.492	269,294.250	-2,840.331
5	      A5	9	95,681.523	15,097.865	45,072.887	258,548.391	-2,381.078
6	      A6	9	83,708.875	11,130.431	47,436.918	262,381.625	-2,364.000
7	      A7	9	77,495.875	10,175.065	45,995.832	243,075.531	-2,951.636
8	      A8	9	99,903.039	12,597.386	49,671.793	254,742.344	-4,665.937
9	      A9	9	97,143.109	12,146.733	56,751.215	282,649.656	-3,091.292
10	      A10	9	100,318.836	12,666.455	54,350.262	263,092.250	-2,735.361
11	      A11	9	101,394.633	12,292.257	51,054.156	242,291.938	-3,569.972
12	      A12	9	102,187.078	11,687.400	51,258.980	245,156.875	-5,248.611
13	      A13	9	118,172.422	19,030.787	59,543.035	285,619.000	-4,329.909
14	      A14	9	107,346.219	11,446.242	56,695.773	276,441.812	-2,664.859
15	      A15	9	135,506.188	14,748.317	47,371.785	227,974.844	-2,731.183
16	      A16	9	168,152.859	18,939.924	52,743.922	261,321.609	-3,601.068
17	      A17	9	120,310.969	14,855.286	49,270.883	250,902.266	-3,200.427
18	      A18	9	39,789.734	3,451.627	1,519.387	1,006.217	631.066
19	      A19	9	88,164.594	10,771.758	51,855.723	293,069.250	-3,212.229
20	      A20	9	146,334.125	18,623.738	40,664.988	229,116.828	-2,689.963
21	      A21	9	128,176.172	17,281.820	44,153.570	264,549.656	-1,927.214
22	      A22	9	91,057.016	6,466.745	3,258.106	3,914.585	2,428.572
23	      A23	9	99,331.258	7,224.776	3,474.546	4,706.294	6,710.054
24	      A24	9	94,465.820	6,296.755	2,862.644	3,034.261	2,445.284
25	      B1	9	48,465.738	7,198.460	38,780.035	270,883.281	-1,001.353
26	      B2	9	44,692.340	6,295.488	41,827.621	271,319.188	-2,981.006
27	      B3	9	54,259.562	7,549.275	44,996.148	274,438.219	-1,412.236
28	      B4	9	147,370.516	19,829.684	47,990.723	277,325.969	-1,587.098
29	      B5	9	137,176.719	17,189.348	43,751.406	241,850.625	-1,737.926
30	      B6	9	129,439.781	16,315.524	47,746.246	252,755.047	-722.910
31	      B7	9	113,212.242	13,722.112	56,673.316	291,474.812	-1,117.809
32	      B8	9	135,165.125	15,972.285	52,374.469	258,771.406	-918.525
33	      B9	9	124,325.664	14,868.983	57,791.371	276,884.031	-598.444
34	      B10	9	146,774.125	17,049.709	54,750.285	253,697.578	-1,267.589
35	      B11	9	157,965.750	18,627.459	52,670.945	239,080.859	-588.654
36	      B12	9	145,574.703	16,731.604	52,065.734	235,825.781	416.017
37	      B13	9	92,742.172	9,521.952	57,182.059	260,479.219	-608.395
38	      B14	9	66,609.883	7,540.688	54,419.215	248,931.141	-1,041.413
39	      B15	9	112,425.133	9,279.483	52,421.199	239,106.422	-333.146
40	      B16	9	395,767.188	252,702.859	33,022.477	6,618.161	1,384.663
41	      B17	9	54,848.969	11,113.663	2,484.016	1,103.383	2,329.856
42	      B18	9	57,390.168	11,905.540	2,744.496	2,399.049	2,905.833
43	      B19	9	39,531.395	2,673.580	1,547.319	2,616.081	2,490.208
44	      B20	9	41,318.816	2,971.032	1,396.093	1,920.472	2,486.069
45	      B21	9	63,596.922	5,449.453	2,437.555	2,857.526	2,235.922
46	      B22	9	80,037.758	4,949.952	2,645.792	2,495.417	-54.573
47	      B23	9	82,937.945	5,586.592	2,996.626	2,955.175	1,714.989
48	      B24	9	82,882.047	4,761.179	2,678.977	2,589.479	110.405
49	      C1	9	52,006.152	8,242.675	44,915.500	303,975.938	-203.482
50	      C2	9	48,645.355	7,169.749	42,629.547	267,624.094	-1,446.815
51	      C3	9	49,924.793	7,327.520	43,507.152	255,787.438	-809.645
52	      C4	9	101,464.781	13,733.945	44,924.609	250,773.469	-746.275
53	      C5	9	94,783.578	12,039.275	47,265.656	251,153.469	-1,172.742
54	      C6	9	92,623.477	11,534.427	51,657.973	264,763.500	-1,395.260
55	      C7	9	96,795.570	11,861.196	55,031.465	271,070.156	-973.323
56	      C8	9	103,854.195	12,111.502	52,821.633	249,284.719	-709.232
57	      C9	9	83,801.109	10,627.233	57,883.953	270,882.562	-545.936
58	      C10	9	103,100.656	12,406.889	56,660.598	254,604.062	-652.733
59	      C11	9	108,886.656	13,193.737	55,980.785	244,671.000	-395.824
60	      C12	9	108,789.164	12,907.685	53,790.410	236,191.734	-632.248
61	      C13	9	92,510.227	10,631.927	60,316.625	267,892.781	-479.034
62	      C14	9	93,288.906	10,896.269	62,435.227	279,628.219	-1,212.984
63	      C15	9	119,327.578	13,553.591	50,653.910	224,917.094	-799.137
64	      C16	9	126,907.000	13,999.716	56,782.984	260,700.656	-864.318
65	      C17	9	112,517.750	13,527.115	55,315.578	259,601.297	-904.954
66	      C18	9	39,822.785	2,902.449	1,592.922	1,329.419	2,709.341
67	      C19	9	87,476.938	11,023.032	57,160.980	298,450.812	-1,386.987
68	      C20	9	127,600.016	16,731.191	42,171.051	219,431.219	-1,293.368
69	      C21	9	125,732.945	17,071.104	44,110.289	243,167.812	-852.463
70	      C22	9	95,835.086	6,716.583	3,562.697	3,730.994	4,683.453
71	      C23	9	96,109.297	8,073.299	3,312.748	5,457.422	12,217.886
72	      C24	9	92,734.719	7,537.791	2,417.778	4,458.065	9,086.777
73	      D1	9	62,785.930	9,683.930	45,468.793	297,523.000	-844.236
74	      D2	9	51,609.094	7,545.796	43,896.293	268,971.375	-1,919.595
75	      D3	9	52,070.707	7,475.842	44,573.824	256,029.281	-1,051.937
76	      D4	9	87,017.281	11,933.037	46,560.305	253,510.547	-722.490
77	      D5	9	94,531.633	12,583.778	44,169.609	226,772.359	-586.338
78	      D6	9	89,010.539	11,442.151	52,424.504	257,069.297	-685.316
79	      D7	9	75,612.922	9,994.874	60,871.852	291,808.406	-541.165
80	      D8	9	96,605.484	12,307.963	55,507.684	254,789.422	-192.384
81	      D9	9	76,128.633	9,764.462	62,138.691	278,793.844	-739.769
82	      D10	9	96,162.375	12,014.729	57,364.473	249,679.875	-1,128.430
83	      D11	9	103,367.195	12,150.498	52,911.754	224,173.016	-1,137.523
84	      D12	9	105,974.547	12,820.742	56,162.016	235,627.156	-15.050
85	      D13	9	54,408.637	6,418.012	69,012.930	287,357.031	-179.826
86	      D14	9	45,663.707	5,935.483	58,770.145	250,175.406	-1,404.309
87	      D15	9	45,197.000	6,169.265	55,515.941	236,265.031	-1,523.775
88	      D16	9	38,634.914	3,778.310	1,659.501	1,087.378	3,040.817
89	      D17	9	44,785.406	3,586.532	1,679.322	1,694.133	2,577.183
90	      D18	9	40,463.125	3,449.462	1,956.585	1,236.441	2,493.744
91	      D19	9	37,959.586	2,550.660	1,546.923	2,452.853	2,849.311
92	      D20	9	34,671.066	2,353.878	1,475.298	930.293	2,020.237
93	      D21	9	49,698.445	3,499.372	1,548.158	2,224.862	2,305.769
94	      D22	9	86,078.195	5,431.695	3,049.478	3,546.538	2,121.799
95	      D23	9	84,352.359	6,928.841	3,009.529	4,144.659	7,285.165
96	      D24	9	92,407.992	6,633.005	2,757.583	3,276.411	3,637.347
97	      E1	9	55,905.551	7,868.556	46,039.531	292,500.906	347.380
98	      E2	9	56,674.191	7,900.759	46,080.793	272,167.469	-1,245.042
99	      E3	9	51,353.344	7,270.948	43,915.547	242,914.859	-1,232.002
100	      E4	9	118,524.914	15,199.523	48,866.492	260,996.469	-464.155
101	      E5	9	126,903.031	15,890.514	51,820.723	259,684.484	-756.264
102	      E6	9	128,490.078	15,956.465	56,878.492	272,439.125	-424.887
103	      E7	9	114,624.305	13,887.673	56,396.375	260,559.312	-771.110
104	      E8	9	121,403.250	14,418.861	57,797.516	258,382.078	-725.714
105	      E9	9	112,088.992	12,866.815	63,042.215	274,844.625	-1,738.488
106	      E10	9	117,800.789	13,501.257	59,872.457	254,524.875	-1,437.724
107	      E11	9	130,925.141	15,052.916	59,674.168	247,185.250	-449.185
108	      E12	9	126,909.508	14,424.996	58,727.430	240,217.094	-1,106.455
109	      E13	9	95,782.047	10,584.027	60,821.391	249,756.344	-695.101
110	      E14	9	102,561.352	10,973.698	63,753.074	263,097.188	-1,822.358
111	      E15	9	114,645.336	12,717.239	55,971.293	232,251.734	-1,562.632
112	      E16	9	107,990.539	12,314.254	62,083.008	267,707.156	-1,627.829
113	      E17	9	132,833.062	14,873.299	58,048.352	254,460.141	-1,299.264
114	      E18	9	39,767.383	2,630.914	1,912.538	1,006.362	2,017.776
115	      E19	9	81,728.922	9,693.940	60,316.688	292,879.625	101.795
116	      E20	9	119,692.391	14,807.519	51,815.934	256,268.297	-1,040.892
117	      E21	9	105,567.664	14,077.089	51,843.746	272,989.406	-832.140
118	      E22	9	84,063.469	6,686.061	2,754.869	4,113.438	10,654.763
119	      E23	9	95,973.484	8,190.319	3,455.816	3,675.685	10,853.249
120	      E24	9	96,014.039	6,503.179	3,135.316	4,018.830	5,034.827
121	      F1	9	63,971.629	9,403.092	46,032.324	286,449.500	-382.952
122	      F2	9	71,087.719	11,507.227	53,302.949	304,874.062	116.773
123	      F3	9	52,511.570	7,310.261	47,669.500	263,416.688	-850.227
124	      F4	9	135,473.219	17,558.725	55,112.828	289,162.719	-1,414.224
125	      F5	9	147,787.219	18,511.592	50,016.465	245,157.328	-1,464.661
126	      F6	9	156,374.469	18,293.223	59,240.629	277,434.562	-1,978.963
127	      F7	9	109,759.188	12,216.575	63,816.355	293,359.656	-2,169.961
128	      F8	9	123,473.789	13,901.867	58,312.520	254,958.172	-2,079.378
129	      F9	9	97,269.344	11,697.790	68,365.570	293,531.688	-1,197.837
130	      F10	9	127,070.922	13,864.388	58,623.234	243,307.641	-563.140
131	      F11	9	154,215.484	17,207.766	62,100.566	248,070.422	-1,720.106
132	      F12	9	129,855.992	14,195.479	56,349.312	229,220.359	-2,041.784
133	      F13	9	61,520.684	6,773.099	66,743.023	268,659.656	-1,356.151
134	      F14	9	77,869.688	9,098.618	64,796.164	260,045.469	-1,442.405
135	      F15	9	80,290.961	7,995.325	63,548.574	255,661.750	-1,056.211
136	      F16	9	48,827.430	4,038.908	2,084.882	2,963.490	6,962.100
137	      F17	9	41,960.480	2,718.467	1,709.313	2,652.388	2,797.223
138	      F18	9	42,959.473	2,709.000	1,644.560	1,977.130	2,010.180
139	      F19	9	82,346.656	6,317.083	3,840.522	4,486.061	7,825.139
140	      F20	9	42,048.395	2,526.946	-320.393	593.718	2,732.127
141	      F21	9	44,596.781	3,032.427	1,584.771	1,574.075	3,192.866
142	      F22	9	91,316.914	7,718.210	3,543.043	5,263.814	10,800.663
143	      F23	9	100,441.266	8,036.399	3,324.899	5,084.630	9,297.097
144	      F24	9	99,451.086	7,703.939	3,346.135	5,094.182	8,900.967
145	      G1	9	58,977.320	8,156.741	52,984.570	331,272.344	-111.564
146	      G2	9	51,225.332	7,281.281	47,973.641	276,187.688	-833.164
147	      G3	9	67,493.094	10,026.631	51,266.711	271,619.906	-656.315
148	      G4	9	98,744.359	12,500.401	51,608.348	267,171.875	-862.075
149	      G5	9	95,920.062	11,763.422	54,143.855	265,089.094	-1,276.114
150	      G6	9	98,398.156	11,507.797	56,311.070	261,911.969	-1,893.333
151	      G7	9	118,531.891	14,012.969	66,326.250	294,467.062	-1,934.289
152	      G8	9	111,639.930	12,680.801	63,747.402	275,355.250	-1,687.383
153	      G9	9	86,163.297	10,004.542	66,334.445	280,948.906	-1,425.553
154	      G10	9	91,955.195	10,375.879	68,083.992	282,020.312	-2,112.178
155	      G11	9	105,984.461	11,853.169	60,098.641	239,323.359	-1,003.023
156	      G12	9	124,759.266	13,536.315	58,432.734	229,354.922	-1,337.183
157	      G13	9	108,609.156	11,535.550	63,005.285	250,990.281	-2,165.846
158	      G14	9	116,630.594	12,455.704	61,853.391	246,391.469	-1,611.537
159	      G15	9	133,430.203	15,860.284	40,929.648	155,759.359	-1,306.924
160	      G16	9	158,299.688	14,991.677	63,157.238	260,770.141	-925.733
161	      G17	9	127,327.812	14,717.502	59,773.129	253,715.938	-423.084
162	      G18	9	49,924.656	3,689.479	2,046.304	1,560.246	2,643.655
163	      G19	9	87,088.047	10,503.807	66,700.633	314,756.531	-1,585.776
164	      G20	9	120,106.531	14,996.715	59,580.328	290,242.188	-768.774
165	      G21	9	122,196.273	16,060.896	55,688.879	286,110.062	-512.843
166	      G22	9	99,484.305	9,113.573	3,329.509	6,098.424	15,953.770
167	      G23	9	96,290.086	8,417.526	3,545.762	5,143.119	13,510.133
168	      G24	9	100,791.789	8,323.968	3,432.405	5,086.107	10,892.222
169	      H1	9	62,962.234	9,521.206	47,151.523	288,830.531	-1,105.681
170	      H2	9	54,832.176	7,992.259	47,019.316	268,831.906	-1,797.209
171	      H3	9	61,714.969	8,989.483	57,301.543	306,266.969	-1,181.060
172	      H4	9	115,100.633	15,131.553	51,268.551	263,417.406	-1,547.644
173	      H5	9	153,260.578	17,817.270	55,686.359	270,545.844	-2,676.996
174	      H6	9	145,842.250	17,657.889	62,859.016	288,421.906	-1,832.887
175	      H7	9	127,209.609	15,011.601	65,848.336	290,405.938	-2,123.012
176	      H8	9	142,652.859	15,472.580	64,373.871	275,130.156	-1,603.404
177	      H9	9	100,106.547	11,618.433	72,814.266	308,469.062	-929.572
178	      H10	9	119,260.461	13,362.905	62,602.648	256,584.422	-1,050.514
179	      H11	9	146,508.562	16,386.754	59,708.637	235,225.609	-1,631.771
180	      H12	9	136,863.844	14,920.400	58,279.781	228,944.953	-580.368
181	      H13	9	46,202.973	5,527.155	69,719.867	274,694.469	-1,775.521
182	      H14	9	54,128.879	6,904.982	60,157.418	237,482.516	-1,777.456
183	      H15	9	48,610.199	6,075.455	62,030.773	247,959.516	-2,746.355
184	      H16	9	37,505.926	2,317.285	1,544.064	1,439.931	1,721.265
185	      H17	9	54,187.000	3,494.270	2,367.733	2,677.455	2,201.229
186	      H18	9	43,459.996	3,812.446	2,144.019	1,746.839	1,519.802
187	      H19	9	52,464.289	4,270.001	2,477.634	2,962.906	2,797.846
188	      H20	9	42,638.570	2,980.077	1,580.282	1,909.270	3,199.100
189	      H21	9	41,647.500	2,859.928	1,320.065	1,575.564	2,686.604
190	      H22	9	81,279.672	5,479.197	2,807.216	3,413.164	3,426.647
191	      H23	9	96,213.258	7,890.843	3,223.778	5,336.148	12,046.824
192	      H24	9	119,604.477	9,580.133	3,863.640	5,470.738	13,212.130
193	      I1	9	51,935.211	7,830.929	47,337.125	293,714.312	-1,484.562
194	      I2	9	52,208.023	7,642.748	46,622.289	267,831.594	-1,164.655
195	      I3	9	51,619.594	7,601.650	45,042.430	240,226.531	-1,265.245
196	      I4	9	107,315.297	13,557.276	55,795.117	286,621.531	-2,499.979
197	      I5	9	119,899.555	14,440.969	62,860.898	304,671.719	-1,938.653
198	      I6	9	102,095.500	11,884.501	53,769.875	248,153.406	-2,145.487
199	      I7	9	136,567.266	15,301.653	59,490.391	260,713.781	-976.716
200	      I8	9	107,573.766	12,740.479	57,314.027	245,882.484	-1,136.072
201	      I9	9	87,790.070	10,765.514	72,132.742	304,330.250	-1,429.328
202	      I10	9	106,766.805	13,850.426	65,429.297	269,189.281	5,814.163
203	      I11	9	115,669.148	13,155.938	59,806.562	235,995.344	-1,706.842
204	      I12	9	118,285.023	13,616.099	57,644.660	226,015.578	-852.451
205	      I13	9	110,841.734	12,274.164	63,987.031	254,099.859	-3,128.385
206	      I14	9	106,804.859	11,644.088	64,227.207	257,133.516	-2,409.188
207	      I15	9	122,632.438	13,136.055	58,888.262	235,004.859	-1,908.833
208	      I16	9	114,628.594	13,180.900	65,516.070	272,019.594	-2,358.512
209	      I17	9	123,432.859	14,083.479	64,182.609	271,851.469	-1,944.447
210	      I18	9	44,302.977	3,260.900	1,636.540	1,520.192	2,637.436
211	      I19	9	83,262.953	9,912.261	63,707.574	299,951.969	-2,095.824
212	      I20	9	108,857.055	13,924.291	58,893.773	285,074.219	-1,648.457
213	      I21	9	124,508.586	16,222.903	53,205.465	268,953.375	-1,009.659
214	      I22	9	89,957.008	6,885.242	3,369.294	4,121.930	6,028.015
215	      I23	9	85,123.750	7,083.482	2,757.703	3,919.033	5,563.745
216	      I24	9	102,520.820	8,183.722	3,447.711	4,773.357	8,654.080
217	      J1	9	57,970.090	8,282.552	46,026.941	286,412.094	-1,012.555
218	      J2	9	53,532.375	7,819.794	49,053.789	284,685.750	-357.702
219	      J3	9	76,296.445	9,857.479	51,692.297	280,089.562	-1,512.538
220	      J4	9	157,506.641	19,727.359	64,988.684	334,923.219	-1,726.708
221	      J5	9	145,031.891	17,560.908	52,214.797	254,305.062	-1,726.905
222	      J6	9	140,057.672	17,130.445	57,935.523	269,610.312	-583.483
223	      J7	9	147,593.203	17,877.418	64,941.836	289,695.781	-1,141.751
224	      J8	9	127,614.406	14,745.214	65,035.340	282,695.219	-1,385.753
225	      J9	9	140,997.062	16,913.146	71,074.969	301,547.188	-450.878
226	      J10	9	134,078.328	15,145.428	62,048.781	253,956.609	-1,257.460
227	      J11	9	166,063.594	17,798.271	65,525.477	260,424.516	-2,131.949
228	      J12	9	158,050.484	17,520.473	60,562.352	238,491.969	-1,631.210
229	      J13	9	76,703.484	13,591.804	66,181.508	263,044.188	-2,512.072
230	      J14	9	46,118.652	5,361.163	65,844.547	263,202.219	-2,803.879
231	      J15	9	59,046.125	7,151.050	62,100.684	249,441.984	-2,989.905
232	      J16	9	44,733.727	3,049.529	1,898.876	2,286.577	1,939.144
233	      J17	9	41,405.797	2,569.843	1,513.600	2,041.569	1,214.948
234	      J18	9	54,322.102	3,888.826	2,438.780	2,544.588	3,082.229
235	      J19	9	64,306.152	4,718.287	2,784.427	3,256.944	4,161.747
236	      J20	9	42,767.270	2,836.529	1,340.615	2,048.350	3,096.647
237	      J21	9	40,056.020	2,680.622	1,352.418	1,687.444	2,834.775
238	      J22	9	84,999.961	5,578.365	2,962.942	3,488.629	1,644.407
239	      J23	9	84,990.797	6,643.377	2,949.304	4,136.512	4,938.838
240	      J24	9	117,853.500	9,411.504	3,938.487	5,410.627	10,351.680
241	      K1	9	77,754.883	9,241.901	46,860.211	296,903.094	-875.324
242	      K2	9	58,388.668	8,222.724	47,431.941	277,435.844	-184.449
243	      K3	9	48,869.105	7,185.210	47,927.500	263,538.438	-1,528.522
244	      K4	9	132,730.141	16,207.726	63,433.801	329,129.125	-1,106.990
245	      K5	9	100,681.172	11,917.296	52,894.629	262,644.312	-1,182.527
246	      K6	9	152,122.688	16,629.191	66,424.109	307,806.094	185.203
247	      K7	9	135,425.297	15,752.922	72,355.789	328,262.031	-1,816.198
248	      K8	9	122,645.164	16,238.163	59,098.762	253,789.328	-1,071.019
249	      K9	9	76,501.688	9,367.604	70,900.438	310,350.531	-452.333
250	      K10	9	102,979.078	11,155.031	65,245.449	276,736.281	-1,094.903
251	      K11	9	125,973.039	14,193.549	59,388.914	239,957.766	-1,391.118
252	      K12	9	137,197.109	14,883.306	59,691.977	238,772.828	-724.086
253	      K13	9	123,363.500	12,920.604	62,456.840	252,762.719	-2,640.762
254	      K14	9	107,208.648	12,170.202	61,874.793	251,710.875	-1,532.316
255	      K15	9	122,370.453	13,254.337	58,633.887	239,868.906	-2,233.772
256	      K16	9	105,643.133	12,427.879	62,176.293	263,834.375	-1,071.625
257	      K17	9	111,215.922	13,609.952	62,081.430	268,084.375	-1,910.991
258	      K18	9	43,256.863	3,550.292	1,741.353	1,370.136	2,383.382
259	      K19	9	94,931.055	11,091.350	64,124.203	303,961.438	-863.111
260	      K20	9	97,168.852	12,037.010	63,126.574	316,479.469	-482.749
261	      K21	9	120,237.406	15,853.264	51,865.473	266,415.969	-819.696
262	      K22	9	89,233.539	7,779.010	3,224.568	5,245.706	9,508.371
263	      K23	9	90,792.750	7,051.109	3,253.510	4,149.105	5,899.146
264	      K24	9	107,450.047	7,907.154	3,651.186	4,654.413	6,597.256
265	      L1	9	58,882.363	8,684.406	44,896.910	285,921.594	-1,373.960
266	      L2	9	52,205.090	7,482.059	44,662.641	268,185.469	-1,220.048
267	      L3	9	55,624.000	7,837.396	46,447.125	260,182.078	-1,429.263
268	      L4	9	114,479.320	14,630.834	60,897.695	324,546.312	-713.282
269	      L5	9	130,150.984	16,559.564	59,229.617	296,777.500	-1,132.377
270	      L6	9	112,399.727	13,716.286	59,995.266	286,970.750	-1,068.645
271	      L7	9	116,590.367	13,329.295	59,207.582	272,777.281	-810.115
272	      L8	9	97,866.914	11,660.324	63,415.762	286,502.844	-914.181
273	      L9	9	92,392.008	11,716.717	67,331.578	296,792.281	-849.894
274	      L10	9	103,764.047	12,136.595	61,980.219	264,256.562	-1,638.869
275	      L11	9	113,261.484	14,969.271	57,907.562	239,699.141	-1,628.818
276	      L12	9	115,811.672	13,192.468	58,260.270	238,454.906	-1,930.855
277	      L13	9	44,563.719	5,612.440	61,462.883	256,349.016	-1,531.544
278	      L14	9	53,556.605	6,948.976	63,488.434	260,772.234	-895.648
279	      L15	9	46,280.832	6,137.038	57,138.285	239,477.703	-1,866.225
280	      L16	9	56,263.668	4,713.929	2,171.209	2,858.930	6,421.686
281	      L17	9	49,997.871	3,736.670	2,015.929	1,587.644	2,261.699
282	      L18	9	58,037.156	5,019.435	2,122.625	3,036.978	5,426.821
283	      L19	9	41,975.027	3,064.464	1,492.693	1,471.753	2,191.277
284	      L20	9	49,048.016	3,429.230	1,506.188	1,813.474	2,860.120
285	      L21	9	40,791.254	3,211.203	1,205.054	1,422.654	2,489.084
286	      L22	9	80,919.602	5,551.452	2,769.048	2,828.151	2,583.167
287	      L23	9	86,033.906	6,586.510	2,841.371	4,154.572	5,188.415
288	      L24	9	98,048.133	7,108.887	3,204.731	3,942.395	4,685.450
289	      M1	9	60,626.133	8,842.096	44,331.598	291,137.906	-2.631
290	      M2	9	48,339.754	6,875.835	42,808.781	262,190.625	-863.648
291	      M3	9	66,415.281	8,784.664	46,069.270	264,899.812	-722.050
292	      M4	9	113,148.195	15,067.723	48,249.562	262,776.219	-619.866
293	      M5	9	124,828.516	16,359.688	55,427.742	286,823.688	-1,189.132
294	      M6	9	145,992.234	17,322.309	55,090.980	272,320.719	-929.785
295	      M7	9	119,995.555	14,684.391	62,362.234	295,815.875	-1,184.339
296	      M8	9	126,361.805	15,712.191	59,340.250	269,690.844	-4.844
297	      M9	9	95,307.031	11,714.931	61,964.387	280,074.344	44.782
298	      M10	9	113,282.766	13,156.542	62,939.266	277,293.344	-245.064
299	      M11	9	108,964.047	13,390.781	59,182.332	253,047.922	-198.100
300	      M12	9	116,324.086	13,496.440	53,759.523	229,343.297	-1,020.920
301	      M13	9	126,328.312	14,284.317	58,042.914	246,410.078	-773.075
302	      M14	9	127,790.852	14,184.435	59,086.742	254,056.766	-1,257.571
303	      M15	9	138,126.141	15,354.498	54,658.398	235,411.625	-1,324.415
304	      M16	9	114,856.820	13,371.252	58,044.926	258,987.125	-693.652
305	      M17	9	130,169.047	15,058.683	57,459.434	262,753.125	-1,439.150
306	      M18	9	43,385.684	3,119.931	1,465.557	1,342.204	3,296.107
307	      M19	9	96,988.016	11,819.969	57,663.035	289,117.938	-1,015.873
308	      M20	9	90,442.812	11,875.615	58,405.828	306,730.375	-506.811
309	      M21	9	129,065.953	17,630.830	47,692.824	257,968.406	-340.539
310	      M22	9	84,161.445	6,092.709	2,926.392	3,441.398	3,613.591
311	      M23	9	84,504.953	5,847.137	3,299.201	3,338.825	2,931.485
312	      M24	9	94,624.570	5,911.539	3,286.156	2,977.824	3,147.563
313	      N1	9	51,292.215	7,961.904	42,685.910	287,533.844	-719.302
314	      N2	9	50,181.055	7,435.665	41,292.168	259,585.234	-1,154.079
315	      N3	9	49,861.973	7,226.081	43,715.016	257,544.516	-754.878
316	      N4	9	119,333.336	15,884.932	49,913.082	282,305.250	177.429
317	      N5	9	136,915.922	17,063.910	47,948.383	255,449.078	-624.135
318	      N6	9	119,996.234	15,131.723	53,619.262	273,773.875	-958.382
319	      N7	9	140,056.844	17,203.230	60,871.387	296,975.469	-768.888
320	      N8	9	113,697.430	13,571.912	59,251.637	283,796.812	-353.953
321	      N9	9	106,143.250	13,619.731	63,379.840	296,061.031	125.707
322	      N10	9	120,943.398	14,889.557	56,608.402	255,486.609	-354.862
323	      N11	9	131,421.609	15,790.688	52,623.184	231,430.766	342.020
324	      N12	9	135,921.891	16,371.383	53,780.164	234,627.516	-416.677
325	      N13	9	67,156.250	9,513.893	57,234.773	248,027.172	-659.511
326	      N14	9	47,541.617	6,325.848	55,757.668	244,495.547	472.067
327	      N15	9	47,003.715	6,782.461	54,822.699	244,501.641	-171.970
328	      N16	9	38,743.453	3,034.021	1,547.535	1,002.738	2,869.154
329	      N17	9	40,516.227	2,987.361	1,663.621	930.106	2,849.855
330	      N18	9	40,703.113	3,123.047	1,565.258	2,293.458	4,511.495
331	      N19	9	39,529.914	3,086.458	1,445.246	1,246.019	4,062.600
332	      N20	9	39,489.980	3,117.895	1,530.378	820.800	2,402.776
333	      N21	9	41,462.570	3,178.511	1,615.038	1,101.504	2,538.697
334	      N22	9	82,169.242	6,152.376	3,363.208	3,121.126	3,812.454
335	      N23	9	92,463.680	6,380.369	3,209.891	3,472.576	1,853.904
336	      N24	9	85,933.883	6,476.019	2,967.387	3,222.389	3,199.900
337	      O1	9	42,599.410	5,484.902	45,855.133	331,430.750	-867.223
338	      O2	9	41,662.129	5,123.282	45,297.770	305,307.750	-2,001.686
339	      O3	9	42,075.219	5,103.302	47,467.441	297,337.312	-94.266
340	      O4	9	48,677.691	5,381.150	47,064.500	276,145.844	-1,531.745
341	      O5	9	45,300.344	5,528.324	55,417.539	305,356.156	-1,106.306
342	      O6	9	46,918.098	6,254.761	59,919.074	309,094.375	-1,230.144
343	      O7	9	49,407.367	6,699.754	57,532.523	292,728.344	-1,296.448
344	      O8	9	55,130.461	7,396.961	52,209.969	256,334.953	-1,579.207
345	      O9	9	43,674.375	5,832.168	55,200.926	266,591.312	-1,314.929
346	      O10	9	56,965.246	6,993.078	62,439.332	293,396.406	-1,325.906
347	      O11	9	44,296.984	6,117.901	56,869.711	264,884.281	-649.167
348	      O12	9	46,061.156	6,102.134	52,902.988	240,264.219	-968.129
349	      O13	9	115,584.344	16,324.110	55,860.648	253,120.562	641.935
350	      O14	9	111,187.602	14,283.053	60,800.320	278,236.844	46.112
351	      O15	9	113,601.438	13,736.176	52,147.773	241,533.438	-710.936
352	      O16	9	102,077.031	13,100.182	53,349.910	255,473.562	-738.932
353	      O17	9	100,449.703	12,720.433	50,649.434	248,050.016	-1,146.063
354	      O18	9	160,329.734	44,137.551	6,057.384	2,467.992	1,694.611
355	      O19	9	77,893.492	10,810.148	54,935.867	298,118.312	-1,123.840
356	      O20	9	88,803.508	12,696.345	57,518.008	323,479.906	-21.418
357	      O21	9	117,946.281	22,025.967	44,208.125	254,283.188	-646.496
358	      O22	9	90,593.633	7,541.204	3,137.816	3,514.940	6,460.491
359	      O23	9	58,437.074	3,762.383	2,466.739	2,192.516	0.938
360	      O24	9	88,979.555	6,439.998	3,042.424	3,415.684	3,387.330
361	      P1	9	68,147.641	10,347.021	43,590.574	313,963.875	-1,910.486
362	      P2	9	48,725.262	7,198.921	39,233.082	270,204.844	-1,447.046
363	      P3	9	53,137.469	7,466.776	41,567.047	269,101.375	-2,427.564
364	      P4	9	155,223.094	19,438.908	47,200.258	284,337.500	-721.527
365	      P5	9	189,042.969	23,076.381	44,593.867	253,963.547	-1,095.967
366	      P6	9	138,186.375	16,506.689	49,279.766	275,510.656	-1,897.837
367	      P7	9	148,346.953	17,480.855	50,224.480	265,666.719	-1,379.910
368	      P8	9	151,100.906	17,781.490	62,731.805	324,784.625	-1,537.542
369	      P9	9	127,435.055	15,021.916	58,014.801	292,616.969	-1,266.564
370	      P10	9	160,989.500	18,777.762	60,390.332	296,239.844	-1,311.019
371	      P11	9	150,382.484	17,376.533	51,717.570	247,060.172	-259.791
372	      P12	9	154,270.906	17,095.697	50,941.660	242,196.453	-1,636.910
373	      P13	9	53,895.508	6,928.432	52,128.242	247,162.500	-3,069.415
374	      P14	9	44,203.770	6,388.728	55,841.168	269,896.688	-2,674.911
375	      P15	9	44,667.906	5,962.991	50,303.508	245,191.641	-2,774.152
376	      P16	9	53,543.211	6,416.867	2,101.066	1,862.908	320.347
377	      P17	9	52,496.309	4,242.358	1,616.926	1,558.719	-588.690
378	      P18	9	52,702.289	3,823.464	1,785.405	1,675.441	1,034.074
379	      P19	9	39,560.348	3,341.817	1,787.150	1,085.141	1,511.560
380	      P20	9	47,097.094	3,572.772	1,757.625	2,624.054	2,096.340
381	      P21	9	48,571.168	3,180.754	1,842.771	1,944.441	2,058.179
382	      P22	9	90,765.766	7,065.240	2,895.853	3,497.263	6,501.801
383	      P23	9	108,820.719	7,358.551	3,355.638	4,355.636	3,841.462
384	      P24	9	90,126.188	6,830.880	3,131.175	4,233.085	4,412.051
1	      A1	10	51,568.273	7,443.090	40,311.812	292,679.844	-2,854.497
2	      A2	10	48,150.367	6,676.866	39,990.305	269,139.344	-3,198.281
3	      A3	10	58,760.391	7,314.778	40,805.586	257,142.656	-2,407.386
4	      A4	10	94,731.125	12,527.786	44,461.301	268,693.938	-2,591.539
5	      A5	10	97,879.383	14,687.520	45,288.691	258,476.562	-2,089.088
6	      A6	10	84,038.133	11,313.255	47,614.711	262,257.406	-2,358.086
7	      A7	10	77,718.844	10,441.162	45,726.793	242,317.734	-2,766.971
8	      A8	10	100,704.453	12,397.614	49,582.008	254,012.844	-4,763.335
9	      A9	10	97,043.055	12,216.604	56,648.547	281,131.312	-3,284.182
10	      A10	10	100,405.477	12,361.876	54,098.543	262,960.938	-2,799.896
11	      A11	10	100,899.977	12,268.368	51,085.445	242,789.438	-3,886.110
12	      A12	10	102,403.391	11,713.551	51,342.707	244,127.875	-5,308.014
13	      A13	10	119,605.766	18,775.951	59,653.945	284,845.562	-4,423.124
14	      A14	10	107,836.961	11,326.531	56,883.973	276,247.094	-3,217.791
15	      A15	10	136,159.375	14,803.448	47,318.430	227,838.875	-3,196.027
16	      A16	10	169,694.969	19,189.498	52,465.387	261,082.312	-3,878.810
17	      A17	10	121,019.883	14,984.190	49,167.090	249,658.984	-3,192.926
18	      A18	10	39,056.445	3,617.043	1,429.987	797.101	119.562
19	      A19	10	89,412.766	10,873.712	52,015.816	292,933.906	-3,688.530
20	      A20	10	147,018.359	18,981.090	40,463.070	227,105.500	-2,852.098
21	      A21	10	129,699.633	17,469.879	43,985.652	263,472.500	-2,320.769
22	      A22	10	91,668.953	6,990.803	3,418.040	3,786.997	3,280.578
23	      A23	10	100,553.367	7,120.924	3,444.718	4,441.351	6,922.227
24	      A24	10	94,892.008	6,964.146	2,811.719	3,578.423	2,928.451
25	      B1	10	48,170.375	7,522.501	38,535.531	269,403.656	-861.422
26	      B2	10	44,383.914	6,284.153	41,653.473	270,475.312	-3,307.812
27	      B3	10	54,528.340	7,526.925	44,949.164	271,697.281	-1,338.031
28	      B4	10	149,273.984	19,873.014	47,665.648	276,468.562	-1,495.828
29	      B5	10	137,516.812	17,696.279	43,818.266	241,721.672	-1,624.381
30	      B6	10	131,012.523	16,170.798	47,720.316	251,661.375	-1,014.119
31	      B7	10	112,780.320	13,636.611	56,363.477	288,652.375	-985.989
32	      B8	10	135,030.422	16,139.936	52,584.402	258,627.219	-1,222.995
33	      B9	10	124,651.906	15,184.042	57,209.000	273,551.719	-588.381
34	      B10	10	147,262.578	17,159.971	54,564.562	253,400.156	-1,317.495
35	      B11	10	157,866.156	18,504.008	52,547.922	238,315.047	-530.369
36	      B12	10	145,822.438	16,786.924	52,066.398	235,243.406	68.196
37	      B13	10	91,840.977	9,695.276	57,073.816	259,766.406	-889.318
38	      B14	10	65,455.078	7,680.253	54,530.770	248,291.656	-917.078
39	      B15	10	113,237.812	9,631.791	52,326.793	238,950.562	-596.296
40	      B16	10	395,690.844	252,649.828	33,147.863	6,669.532	1,159.074
41	      B17	10	54,728.559	10,874.555	2,299.924	1,134.612	2,145.301
42	      B18	10	56,903.938	11,828.003	2,736.710	2,195.277	2,969.100
43	      B19	10	38,318.328	2,942.336	1,573.088	2,343.574	2,947.501
44	      B20	10	39,825.219	2,887.321	1,356.176	1,501.639	2,660.487
45	      B21	10	62,141.000	5,858.513	2,258.038	2,458.509	2,230.662
46	      B22	10	81,305.734	5,224.443	2,460.324	2,460.125	-23.035
47	      B23	10	82,097.062	5,376.918	3,055.442	2,840.448	2,072.815
48	      B24	10	83,459.992	4,173.400	2,701.956	2,401.011	277.515
49	      C1	10	51,678.824	8,317.303	45,001.832	303,092.938	-218.794
50	      C2	10	48,853.434	7,406.241	42,562.969	265,857.781	-1,040.971
51	      C3	10	50,559.090	7,501.710	43,512.922	253,929.219	-915.514
52	      C4	10	100,803.703	13,792.677	44,884.680	249,816.219	-708.646
53	      C5	10	94,986.633	12,343.547	47,406.629	250,066.859	-1,449.794
54	      C6	10	94,197.086	11,340.330	51,586.129	264,215.656	-1,383.802
55	      C7	10	96,205.820	12,159.108	55,135.766	270,588.000	-909.676
56	      C8	10	104,726.094	12,445.452	52,697.691	249,663.484	-918.975
57	      C9	10	84,839.352	10,822.901	57,774.043	270,408.281	-521.398
58	      C10	10	103,904.211	12,484.229	56,702.785	254,780.531	-671.088
59	      C11	10	109,558.914	13,017.726	55,932.887	244,254.828	-177.192
60	      C12	10	109,368.430	13,306.474	53,966.570	235,430.828	-583.898
61	      C13	10	92,535.961	10,594.251	60,170.375	267,760.906	-1,054.160
62	      C14	10	94,971.102	10,866.003	62,340.859	278,902.938	-1,121.904
63	      C15	10	120,457.133	13,764.427	50,717.863	224,809.922	-1,051.095
64	      C16	10	127,195.180	13,869.799	56,933.746	259,980.031	-1,255.128
65	      C17	10	113,840.523	14,089.608	55,347.414	258,926.656	-684.959
66	      C18	10	39,900.297	3,236.301	1,695.445	1,452.773	3,027.471
67	      C19	10	88,394.008	10,475.407	57,293.613	297,220.312	-1,462.974
68	      C20	10	129,346.094	16,851.551	41,842.371	218,974.750	-1,052.298
69	      C21	10	126,607.086	17,227.201	43,788.441	242,157.469	-1,395.645
70	      C22	10	96,396.820	6,784.560	3,731.217	3,747.296	4,755.284
71	      C23	10	97,709.531	7,931.884	3,424.626	5,494.176	12,429.068
72	      C24	10	91,823.305	7,293.883	2,581.717	4,642.303	9,154.678
73	      D1	10	60,018.418	9,463.535	45,123.598	296,712.219	-1,133.378
74	      D2	10	50,773.645	7,501.513	44,077.980	268,295.875	-2,152.382
75	      D3	10	52,566.035	7,387.590	44,522.746	255,222.609	-1,052.331
76	      D4	10	87,706.398	11,993.782	46,436.609	253,411.938	-728.883
77	      D5	10	95,211.359	12,315.772	44,180.504	226,401.719	-822.965
78	      D6	10	89,273.625	11,505.908	52,340.324	255,789.219	-642.792
79	      D7	10	76,612.805	10,075.081	60,279.586	290,154.656	-581.104
80	      D8	10	96,561.961	12,470.018	55,649.727	254,055.953	-587.274
81	      D9	10	76,801.992	9,635.346	61,863.062	278,447.656	-364.236
82	      D10	10	96,588.117	12,113.339	57,442.086	249,253.328	-1,105.715
83	      D11	10	102,943.281	12,314.718	53,027.590	223,531.422	-1,539.788
84	      D12	10	106,099.398	12,600.154	56,173.789	235,229.578	-219.534
85	      D13	10	53,050.922	6,712.211	68,564.266	286,154.500	-273.709
86	      D14	10	44,780.809	5,563.382	58,860.395	249,827.078	-989.057
87	      D15	10	44,562.336	6,187.816	55,133.449	235,273.578	-1,291.974
88	      D16	10	38,805.293	3,892.966	1,477.420	767.543	2,906.844
89	      D17	10	45,101.188	3,391.835	1,826.514	1,607.297	2,961.622
90	      D18	10	39,541.715	3,362.774	1,759.930	1,482.939	2,744.291
91	      D19	10	37,606.770	2,817.942	1,577.785	2,149.003	2,679.230
92	      D20	10	34,594.391	2,293.585	1,452.671	638.328	2,069.279
93	      D21	10	49,459.391	3,416.010	1,602.807	1,960.630	2,836.708
94	      D22	10	86,299.727	5,643.818	2,897.735	3,336.842	2,042.814
95	      D23	10	86,029.664	6,855.502	2,959.583	3,965.885	7,144.208
96	      D24	10	92,075.805	6,585.177	2,644.705	2,917.752	3,952.521
97	      E1	10	54,594.453	7,790.055	45,940.125	291,511.656	-25.251
98	      E2	10	55,842.789	7,816.636	46,164.715	272,131.656	-922.027
99	      E3	10	50,874.477	7,510.032	43,552.559	242,753.000	-696.856
100	      E4	10	119,284.047	15,454.832	48,680.238	260,672.625	-547.418
101	      E5	10	128,351.852	16,074.941	51,692.230	259,926.406	-175.932
102	      E6	10	128,133.492	16,015.470	56,627.809	272,739.281	-687.756
103	      E7	10	114,862.461	13,817.371	55,949.859	260,669.641	-982.001
104	      E8	10	121,496.312	14,163.173	57,986.273	258,442.812	-649.550
105	      E9	10	114,550.586	12,819.386	62,892.336	274,607.500	-1,611.196
106	      E10	10	119,234.875	13,625.414	59,997.629	254,303.719	-1,596.907
107	      E11	10	133,042.031	14,741.433	59,773.250	246,631.031	-476.077
108	      E12	10	127,796.453	13,950.225	58,433.957	239,527.656	-752.198
109	      E13	10	96,688.352	10,558.204	60,742.293	249,843.188	-654.626
110	      E14	10	104,313.609	11,068.499	63,567.297	262,951.531	-1,871.414
111	      E15	10	115,400.398	12,447.533	55,716.848	232,011.297	-1,544.586
112	      E16	10	107,885.273	12,424.716	61,973.801	267,471.562	-1,661.620
113	      E17	10	133,524.469	15,029.912	57,520.234	254,155.422	-1,810.086
114	      E18	10	40,526.871	2,878.744	1,547.940	1,234.277	1,772.388
115	      E19	10	82,525.305	9,527.699	60,291.770	292,613.344	545.328
116	      E20	10	120,736.062	14,896.407	51,450.684	256,600.969	-1,391.448
117	      E21	10	105,839.383	13,879.425	51,669.898	273,007.031	-839.111
118	      E22	10	84,278.617	6,715.881	2,573.427	4,466.146	10,881.710
119	      E23	10	96,512.875	7,934.622	3,253.451	3,759.173	11,221.668
120	      E24	10	96,055.117	6,918.109	3,145.110	4,111.147	5,578.817
121	      F1	10	62,715.812	9,694.517	45,665.535	285,986.250	-578.942
122	      F2	10	69,883.680	12,026.310	52,962.449	304,095.906	302.217
123	      F3	10	52,833.527	7,427.286	47,556.617	263,066.656	-1,044.154
124	      F4	10	136,955.578	17,842.180	55,264.660	288,818.250	-1,113.688
125	      F5	10	148,823.969	18,547.506	50,039.570	244,760.750	-1,907.870
126	      F6	10	157,462.125	18,725.467	58,998.617	276,763.344	-2,459.363
127	      F7	10	108,969.289	12,416.611	64,014.941	292,872.406	-1,921.790
128	      F8	10	124,875.609	13,830.321	58,232.055	255,048.359	-2,026.898
129	      F9	10	98,107.297	11,562.922	68,022.133	293,729.188	-1,207.383
130	      F10	10	127,327.859	14,434.000	58,389.875	243,770.047	-1,275.229
131	      F11	10	154,763.969	17,100.391	61,923.809	248,282.016	-1,809.016
132	      F12	10	131,161.750	14,525.499	56,190.609	229,039.219	-2,493.466
133	      F13	10	60,119.090	6,915.562	66,574.172	268,730.062	-1,637.998
134	      F14	10	77,540.445	9,305.088	64,536.844	260,095.312	-2,166.196
135	      F15	10	79,982.266	8,414.200	63,568.871	255,775.422	-1,059.413
136	      F16	10	48,357.859	4,383.634	2,123.253	3,118.427	6,998.159
137	      F17	10	41,370.332	2,844.805	2,025.695	2,410.851	2,656.134
138	      F18	10	42,669.336	3,150.617	1,813.176	2,112.523	2,209.071
139	      F19	10	81,094.922	6,412.177	3,601.058	4,813.597	7,702.550
140	      F20	10	43,457.789	2,346.298	-5.151	853.441	2,363.778
141	      F21	10	44,497.090	3,248.660	1,577.360	1,868.199	3,092.959
142	      F22	10	90,650.000	7,888.500	3,250.557	5,149.018	11,214.033
143	      F23	10	100,797.523	7,838.881	3,307.567	5,154.921	9,704.647
144	      F24	10	99,731.000	7,850.096	3,537.724	5,370.179	9,059.057
145	      G1	10	59,247.516	8,322.187	53,170.996	330,821.844	-126.364
146	      G2	10	52,760.047	7,437.496	47,989.363	276,158.594	-802.949
147	      G3	10	66,876.336	9,946.521	51,174.121	271,300.531	-872.389
148	      G4	10	99,157.586	12,434.053	51,639.180	266,677.406	-1,009.420
149	      G5	10	97,687.516	11,612.529	54,006.660	264,965.938	-1,127.198
150	      G6	10	98,710.359	11,487.925	56,381.168	261,115.750	-1,636.603
151	      G7	10	118,625.930	13,793.855	66,013.141	294,452.219	-1,604.781
152	      G8	10	111,637.398	12,709.892	63,691.836	275,697.250	-1,981.219
153	      G9	10	86,556.367	10,164.272	66,129.867	280,532.594	-1,561.742
154	      G10	10	90,917.102	10,670.954	68,270.164	282,130.312	-1,659.940
155	      G11	10	104,744.578	11,692.032	60,091.047	238,920.172	-1,405.171
156	      G12	10	125,554.828	13,335.126	58,310.305	229,727.234	-1,333.964
157	      G13	10	109,151.234	11,379.182	62,922.848	250,550.516	-2,089.231
158	      G14	10	116,958.852	12,501.762	62,050.438	246,249.688	-1,528.492
159	      G15	10	133,683.078	15,509.354	40,865.203	155,470.453	-1,493.636
160	      G16	10	159,291.406	14,947.810	62,852.188	261,151.844	-916.707
161	      G17	10	127,126.445	14,741.068	59,601.328	253,586.156	-808.521
162	      G18	10	50,173.074	3,459.564	1,753.054	1,717.621	2,722.120
163	      G19	10	87,797.047	10,685.609	66,593.812	314,381.688	-1,764.289
164	      G20	10	120,057.477	15,169.324	59,437.129	288,883.250	-819.074
165	      G21	10	123,190.219	16,134.342	55,760.707	286,369.844	-339.102
166	      G22	10	99,094.641	9,295.023	3,861.724	5,944.439	16,782.980
167	      G23	10	94,350.023	8,311.096	3,453.801	5,455.906	13,697.350
168	      G24	10	100,332.008	8,116.291	3,315.729	5,052.486	12,198.938
169	      H1	10	62,822.703	9,629.377	46,999.598	288,069.906	-905.273
170	      H2	10	54,597.520	7,917.932	46,589.773	268,801.656	-1,619.995
171	      H3	10	60,088.926	9,340.200	57,025.898	306,037.625	-1,123.861
172	      H4	10	117,985.375	15,044.023	50,775.457	262,830.406	-1,544.371
173	      H5	10	157,359.062	18,260.586	55,619.898	270,521.281	-2,726.415
174	      H6	10	145,616.703	17,680.826	63,250.535	288,137.188	-1,554.153
175	      H7	10	127,482.609	14,908.756	65,680.430	289,101.188	-2,080.741
176	      H8	10	142,257.656	15,401.531	64,276.582	274,665.531	-1,681.891
177	      H9	10	99,995.008	11,506.037	72,593.719	307,314.406	-1,350.426
178	      H10	10	118,825.945	13,570.208	62,619.762	256,036.234	-978.306
179	      H11	10	145,675.969	16,224.434	59,509.254	234,595.219	-1,707.509
180	      H12	10	136,406.172	15,150.649	58,287.980	228,381.500	-538.963
181	      H13	10	46,020.297	5,584.438	69,601.062	274,359.875	-2,690.654
182	      H14	10	52,992.000	6,750.561	60,112.805	237,445.188	-1,721.356
183	      H15	10	48,572.168	5,945.438	61,725.629	247,545.078	-2,662.490
184	      H16	10	37,923.113	2,721.274	1,446.515	1,527.568	1,567.381
185	      H17	10	53,302.758	3,552.911	2,592.532	2,363.549	2,428.617
186	      H18	10	43,117.617	3,767.434	2,060.093	1,884.149	2,169.008
187	      H19	10	52,366.535	4,197.862	2,667.213	2,702.511	2,768.054
188	      H20	10	42,574.680	3,532.621	1,778.294	2,033.833	2,999.794
189	      H21	10	41,172.445	2,835.004	1,409.818	1,605.103	2,517.253
190	      H22	10	80,202.805	5,267.896	2,813.593	3,225.430	3,387.798
191	      H23	10	94,927.992	8,327.087	3,496.448	5,420.633	12,411.069
192	      H24	10	119,484.992	9,872.447	4,032.698	5,366.938	13,697.961
193	      I1	10	50,272.738	8,005.625	46,921.496	293,101.344	-1,689.165
194	      I2	10	51,271.223	7,780.081	46,311.426	266,928.062	-1,487.018
195	      I3	10	50,647.469	7,865.832	45,462.848	240,710.500	-1,779.562
196	      I4	10	106,462.906	13,466.346	55,833.195	285,749.781	-2,584.226
197	      I5	10	121,468.023	14,419.673	62,546.691	304,839.562	-1,750.059
198	      I6	10	101,570.492	12,106.206	53,511.863	248,060.781	-2,127.228
199	      I7	10	135,181.469	15,110.822	59,340.793	260,206.656	-673.602
200	      I8	10	106,880.344	12,879.374	57,543.430	245,397.844	-1,238.636
201	      I9	10	87,502.305	10,759.769	71,639.031	302,942.375	-859.860
202	      I10	10	106,146.539	13,540.840	65,441.922	268,709.625	6,125.624
203	      I11	10	115,711.891	13,124.906	59,763.113	235,888.797	-1,269.180
204	      I12	10	118,377.727	13,749.547	57,193.047	225,966.406	-829.983
205	      I13	10	111,865.922	12,591.565	63,858.258	252,899.281	-3,266.531
206	      I14	10	106,127.273	11,632.651	63,882.453	257,198.938	-2,029.969
207	      I15	10	122,351.586	13,283.078	58,494.387	234,398.203	-1,613.636
208	      I16	10	115,063.609	12,966.750	65,294.996	271,697.250	-2,327.723
209	      I17	10	124,097.305	14,247.938	63,904.477	271,038.844	-2,019.302
210	      I18	10	43,541.500	3,160.374	1,559.531	1,875.067	2,912.594
211	      I19	10	82,243.039	9,910.482	63,791.141	299,426.375	-2,112.240
212	      I20	10	108,976.344	14,030.424	58,994.207	283,912.906	-1,486.716
213	      I21	10	123,803.500	16,374.962	53,180.211	268,251.375	-1,398.740
214	      I22	10	91,319.742	6,866.469	3,109.984	4,167.146	6,294.605
215	      I23	10	85,686.938	7,226.884	2,858.026	4,182.962	5,718.558
216	      I24	10	101,103.352	8,209.445	3,170.186	4,773.587	9,428.397
217	      J1	10	56,601.922	8,121.378	45,778.832	286,433.312	-1,214.157
218	      J2	10	52,924.105	7,832.977	49,381.781	283,594.438	-660.391
219	      J3	10	75,577.992	10,241.014	51,358.500	279,821.531	-1,569.001
220	      J4	10	159,620.016	20,030.355	64,549.656	334,151.375	-1,796.186
221	      J5	10	145,922.703	17,477.691	52,154.562	254,055.609	-1,804.964
222	      J6	10	141,682.219	17,345.035	58,058.098	268,943.906	-777.183
223	      J7	10	147,651.781	18,250.172	64,747.148	289,415.500	-793.079
224	      J8	10	129,100.539	14,868.779	65,173.547	281,921.562	-792.186
225	      J9	10	141,867.734	17,275.115	71,004.180	301,144.219	-538.054
226	      J10	10	134,280.828	14,712.772	61,743.582	252,992.344	-1,418.679
227	      J11	10	166,928.688	18,350.703	65,302.109	260,181.922	-2,105.591
228	      J12	10	159,297.141	17,298.893	60,821.773	238,135.906	-1,453.256
229	      J13	10	78,158.992	13,730.929	66,172.617	262,210.094	-2,217.155
230	      J14	10	45,556.039	5,751.850	65,956.617	262,656.531	-2,955.518
231	      J15	10	58,938.457	7,126.434	61,856.918	248,710.891	-2,994.086
232	      J16	10	43,256.594	3,173.418	1,886.052	1,927.682	2,505.072
233	      J17	10	40,931.633	2,606.743	1,511.602	1,810.615	1,605.669
234	      J18	10	53,546.926	3,697.471	2,387.995	2,744.055	3,188.452
235	      J19	10	64,518.984	4,927.582	2,635.559	2,978.782	4,144.778
236	      J20	10	41,896.891	2,803.844	1,296.542	1,767.227	2,810.528
237	      J21	10	41,893.734	2,863.190	1,199.457	1,797.124	2,875.832
238	      J22	10	84,939.133	5,744.966	3,024.108	3,578.090	1,980.355
239	      J23	10	86,225.594	6,503.484	3,330.561	3,828.193	5,304.282
240	      J24	10	117,519.156	9,196.643	3,804.816	5,101.335	10,291.619
241	      K1	10	77,047.359	8,722.619	46,603.047	296,907.312	-1,165.090
242	      K2	10	57,827.961	8,334.652	47,582.098	276,433.500	-661.947
243	      K3	10	50,019.664	7,351.129	47,696.801	262,709.469	-1,426.938
244	      K4	10	133,786.219	16,689.922	63,249.215	329,072.250	-1,105.631
245	      K5	10	101,611.469	11,888.455	52,665.211	262,872.625	-962.928
246	      K6	10	152,912.250	16,945.186	66,164.539	307,280.719	-556.000
247	      K7	10	134,789.625	15,654.689	72,225.734	327,453.406	-2,148.691
248	      K8	10	122,958.633	16,223.403	58,881.750	253,427.438	-1,005.362
249	      K9	10	76,349.523	9,023.397	70,756.469	310,530.438	-965.245
250	      K10	10	103,073.648	11,647.494	65,343.344	276,548.250	-1,149.415
251	      K11	10	126,557.867	13,543.780	58,758.953	239,820.672	-1,590.348
252	      K12	10	136,299.594	14,920.526	59,555.336	238,614.406	-570.896
253	      K13	10	123,835.000	12,991.017	62,052.215	252,251.344	-2,490.181
254	      K14	10	107,730.094	12,694.657	61,198.953	250,517.078	-1,913.312
255	      K15	10	124,090.859	12,997.717	58,486.566	239,856.938	-2,471.934
256	      K16	10	106,095.219	12,397.705	62,114.891	263,745.094	-1,397.623
257	      K17	10	111,013.336	13,567.631	61,719.922	267,377.125	-1,748.128
258	      K18	10	41,597.527	2,962.127	1,509.416	1,152.347	2,184.303
259	      K19	10	95,688.469	10,436.065	64,099.309	304,076.000	-1,372.719
260	      K20	10	97,035.438	12,162.835	63,005.164	315,215.125	-754.116
261	      K21	10	121,657.805	15,998.836	51,370.402	266,430.812	-1,085.654
262	      K22	10	87,016.688	7,550.286	2,986.805	5,367.889	10,320.705
263	      K23	10	89,645.711	7,250.714	3,316.071	3,920.152	5,717.442
264	      K24	10	107,845.094	8,059.512	3,595.758	4,648.066	6,903.087
265	      L1	10	59,214.816	9,116.423	44,533.883	285,197.188	-784.302
266	      L2	10	52,478.801	7,496.965	44,743.469	267,406.844	-1,753.062
267	      L3	10	55,591.172	7,697.221	46,622.633	260,156.547	-1,377.234
268	      L4	10	114,623.172	14,841.896	61,253.242	324,029.844	-886.666
269	      L5	10	131,826.438	16,816.574	59,268.348	296,576.750	-1,226.447
270	      L6	10	112,749.680	13,558.218	59,840.109	285,739.781	-1,500.130
271	      L7	10	117,427.633	13,654.487	58,890.094	271,032.594	-517.545
272	      L8	10	97,289.695	11,550.939	63,432.645	286,066.062	-1,383.140
273	      L9	10	92,835.898	11,661.146	67,541.172	296,189.656	-713.289
274	      L10	10	104,224.391	12,659.534	61,769.855	264,022.438	-1,487.741
275	      L11	10	114,687.758	15,317.908	57,803.102	239,312.078	-1,617.354
276	      L12	10	116,347.875	13,241.295	58,059.082	238,047.938	-1,729.739
277	      L13	10	43,421.070	5,916.808	61,467.445	255,836.469	-1,406.467
278	      L14	10	54,273.000	7,007.206	62,970.453	260,792.188	-1,244.037
279	      L15	10	46,909.164	6,259.459	57,155.504	239,323.828	-1,548.262
280	      L16	10	56,854.598	5,031.156	2,264.615	3,377.595	8,457.547
281	      L17	10	50,419.000	3,754.804	1,869.267	1,669.059	2,115.284
282	      L18	10	59,298.844	4,968.913	2,225.755	3,151.845	6,591.055
283	      L19	10	41,892.480	3,232.229	1,586.754	1,387.485	2,630.056
284	      L20	10	49,072.406	3,509.855	1,441.757	2,005.393	2,528.807
285	      L21	10	41,686.188	2,953.653	1,096.424	1,416.142	2,220.336
286	      L22	10	80,576.539	5,649.732	2,603.393	2,816.064	2,685.073
287	      L23	10	85,689.891	6,707.152	2,849.214	4,156.962	5,686.575
288	      L24	10	98,982.531	6,996.010	3,319.902	4,156.616	5,172.405
289	      M1	10	60,169.977	8,330.246	44,140.152	290,796.344	-154.423
290	      M2	10	49,654.387	7,282.794	42,871.512	261,979.547	-714.449
291	      M3	10	66,541.938	8,735.806	46,043.844	264,564.875	-957.160
292	      M4	10	113,745.844	15,085.693	48,298.543	262,211.156	-560.345
293	      M5	10	124,474.562	16,320.825	55,091.535	286,526.469	-1,350.549
294	      M6	10	145,963.531	17,409.561	55,382.551	271,082.219	-1,187.192
295	      M7	10	120,011.656	14,429.288	62,122.625	295,519.156	-1,113.178
296	      M8	10	126,844.617	15,436.073	59,217.086	269,366.250	-451.660
297	      M9	10	95,522.000	11,861.713	61,781.414	279,733.281	-53.484
298	      M10	10	112,228.562	13,458.803	62,859.066	276,735.469	-571.086
299	      M11	10	109,374.539	13,291.046	58,887.004	251,208.156	-413.847
300	      M12	10	116,696.672	13,576.566	53,618.410	229,155.125	-861.242
301	      M13	10	127,973.547	14,261.845	58,138.270	245,614.578	-1,189.175
302	      M14	10	127,811.320	14,016.724	58,737.305	253,198.562	-1,104.898
303	      M15	10	138,272.984	15,949.510	54,863.824	234,795.656	-1,410.919
304	      M16	10	114,511.445	13,562.961	57,731.488	258,932.203	-1,057.832
305	      M17	10	130,474.883	14,891.425	57,484.547	262,740.344	-825.122
306	      M18	10	43,706.059	3,292.857	1,427.764	1,444.511	3,659.055
307	      M19	10	96,564.945	12,100.063	57,585.008	288,884.281	-773.199
308	      M20	10	89,417.422	11,813.425	58,303.422	305,981.781	-278.117
309	      M21	10	128,710.430	17,324.207	47,814.715	258,034.891	-374.153
310	      M22	10	82,854.484	6,440.346	2,985.166	2,947.088	3,570.301
311	      M23	10	84,280.367	5,717.934	2,984.058	2,940.502	2,741.864
312	      M24	10	94,507.891	5,773.806	3,196.093	2,795.679	2,477.595
313	      N1	10	52,331.215	7,649.232	42,529.980	287,694.812	-524.560
314	      N2	10	49,532.250	7,230.174	41,347.094	259,331.766	-1,472.793
315	      N3	10	49,635.680	7,738.071	43,911.965	256,960.156	-577.109
316	      N4	10	118,901.062	15,710.362	49,901.844	282,036.438	-93.004
317	      N5	10	138,436.594	17,294.809	48,144.578	254,910.969	-841.881
318	      N6	10	121,365.656	15,252.512	53,446.930	273,386.906	-1,647.801
319	      N7	10	139,293.312	17,050.098	60,050.527	292,166.125	-646.865
320	      N8	10	113,807.008	14,127.600	59,175.371	283,557.344	-265.057
321	      N9	10	107,012.523	13,208.499	62,903.922	295,197.812	-630.969
322	      N10	10	121,812.883	14,717.259	56,678.352	255,294.469	-373.360
323	      N11	10	131,511.234	15,466.570	52,513.777	231,238.891	607.402
324	      N12	10	137,512.516	15,989.320	53,268.305	234,396.391	-684.592
325	      N13	10	68,926.055	9,574.677	56,911.305	248,544.906	-1,013.878
326	      N14	10	48,063.855	6,223.336	55,862.508	244,680.578	278.673
327	      N15	10	47,485.148	6,697.398	54,539.609	243,574.703	-478.793
328	      N16	10	37,633.844	2,721.602	1,448.403	1,222.067	2,386.510
329	      N17	10	40,512.113	2,701.672	1,640.485	1,162.605	2,438.292
330	      N18	10	39,618.645	2,876.018	1,489.813	2,147.575	4,973.851
331	      N19	10	39,467.086	3,539.788	1,440.224	1,292.755	3,809.995
332	      N20	10	38,747.727	2,931.609	1,355.633	790.657	2,357.986
333	      N21	10	41,606.430	3,194.309	1,625.091	941.337	2,419.442
334	      N22	10	83,330.273	6,184.816	3,333.307	3,220.907	3,309.289
335	      N23	10	93,079.250	5,865.589	3,144.570	3,648.088	1,658.315
336	      N24	10	86,425.305	6,407.127	3,030.307	3,440.020	2,691.318
337	      O1	10	42,324.941	5,250.826	45,736.984	331,371.250	-1,591.023
338	      O2	10	41,212.402	4,843.818	45,285.281	305,069.594	-2,217.538
339	      O3	10	43,856.094	4,907.723	47,155.012	297,293.219	148.787
340	      O4	10	47,626.840	5,474.826	47,216.234	275,765.469	-1,768.947
341	      O5	10	44,896.129	5,433.895	55,291.250	305,601.844	-1,090.969
342	      O6	10	46,722.609	5,819.730	60,177.160	309,423.781	-2,495.229
343	      O7	10	49,007.340	6,550.490	57,600.832	291,910.281	-984.585
344	      O8	10	54,808.172	7,022.602	52,150.480	255,832.016	-1,187.948
345	      O9	10	43,272.320	5,332.395	55,037.055	266,602.000	-1,397.814
346	      O10	10	57,181.973	7,473.933	62,113.887	293,245.625	-957.431
347	      O11	10	44,598.480	6,308.284	56,788.562	264,171.531	-1,388.278
348	      O12	10	45,341.047	5,968.103	52,353.441	240,115.391	-668.303
349	      O13	10	115,344.945	16,548.635	55,396.422	251,734.688	282.211
350	      O14	10	110,808.461	13,928.893	60,820.383	278,024.406	-325.828
351	      O15	10	113,754.992	13,622.082	52,166.453	241,479.719	-533.654
352	      O16	10	100,688.250	12,822.942	53,098.379	255,362.297	-168.227
353	      O17	10	99,868.320	13,042.504	50,548.895	248,492.906	-1,224.409
354	      O18	10	159,629.578	43,739.035	6,376.634	2,295.389	1,633.136
355	      O19	10	78,252.609	10,926.281	54,813.738	297,704.031	-636.730
356	      O20	10	88,156.891	12,646.334	57,323.520	322,836.594	-287.446
357	      O21	10	117,230.305	22,285.021	44,308.984	253,853.562	-751.104
358	      O22	10	90,414.781	7,505.399	2,879.345	3,528.413	6,450.858
359	      O23	10	57,835.230	3,757.448	2,368.273	2,043.833	114.760
360	      O24	10	89,561.438	6,472.584	3,003.030	3,061.904	3,355.252
361	      P1	10	68,028.008	10,088.380	43,412.816	312,607.156	-1,991.332
362	      P2	10	50,012.254	6,890.053	39,210.539	270,202.469	-1,373.358
363	      P3	10	52,788.375	7,640.474	41,698.938	268,830.188	-2,291.936
364	      P4	10	155,355.484	19,437.234	46,977.402	283,503.938	-575.043
365	      P5	10	190,628.797	23,061.713	44,459.352	252,996.719	-809.943
366	      P6	10	138,228.812	16,566.658	49,017.176	274,654.188	-1,956.144
367	      P7	10	148,410.078	17,572.156	50,319.105	265,645.281	-1,252.249
368	      P8	10	152,764.031	17,701.848	62,396.375	324,626.250	-1,133.245
369	      P9	10	128,261.930	14,742.001	57,896.336	291,228.031	-905.988
370	      P10	10	160,449.922	18,758.627	60,252.441	296,030.000	-979.995
371	      P11	10	151,669.609	17,705.646	51,837.043	246,930.438	-211.252
372	      P12	10	154,315.203	17,088.170	50,955.047	241,732.359	-1,660.806
373	      P13	10	54,309.062	6,983.993	51,849.699	246,794.188	-2,857.698
374	      P14	10	44,088.082	6,423.699	55,589.859	269,005.062	-2,630.379
375	      P15	10	44,495.082	6,246.633	50,227.484	244,324.438	-2,831.627
376	      P16	10	54,057.227	6,532.603	1,934.938	1,844.764	270.479
377	      P17	10	52,903.957	4,270.130	2,051.025	1,505.578	-516.981
378	      P18	10	52,222.281	3,593.554	1,451.769	1,424.878	659.828
379	      P19	10	39,485.137	3,178.121	1,701.506	1,023.292	1,520.717
380	      P20	10	46,786.527	3,037.561	1,796.405	2,231.875	2,362.176
381	      P21	10	47,759.230	3,236.152	1,752.555	1,812.395	2,657.904
382	      P22	10	91,402.266	7,027.422	3,175.530	3,518.064	6,807.056
383	      P23	10	108,103.086	7,660.278	3,493.227	3,791.287	4,001.612
384	      P24	10	89,694.500	6,990.038	3,215.197	4,378.116	4,151.448
1	      A1	11	51,833.824	7,448.263	39,973.887	292,250.281	-2,860.392
2	      A2	11	45,636.359	6,369.896	39,725.742	268,645.625	-3,230.379
3	      A3	11	56,533.008	7,929.728	40,865.836	256,312.359	-2,073.782
4	      A4	11	94,828.383	13,105.835	44,320.797	268,570.781	-2,066.443
5	      A5	11	98,727.852	15,032.509	45,140.539	258,088.891	-2,039.994
6	      A6	11	85,606.945	11,245.473	47,432.770	262,321.188	-2,324.412
7	      A7	11	78,569.844	10,274.438	45,927.422	242,937.844	-2,418.461
8	      A8	11	100,465.320	12,900.537	49,594.230	254,343.969	-4,800.905
9	      A9	11	99,110.094	12,235.563	56,301.070	281,072.219	-2,989.806
10	      A10	11	100,494.844	12,806.888	54,127.609	262,245.656	-2,690.195
11	      A11	11	102,044.617	12,422.617	50,849.191	242,284.891	-3,853.243
12	      A12	11	104,348.227	12,160.346	51,343.781	243,597.609	-5,034.539
13	      A13	11	120,157.336	18,967.393	59,513.258	284,440.312	-4,470.477
14	      A14	11	108,253.305	11,277.440	56,729.719	275,935.281	-2,645.539
15	      A15	11	138,237.156	14,852.457	47,227.543	227,113.203	-2,603.501
16	      A16	11	169,212.484	19,314.100	52,641.230	260,781.781	-3,706.947
17	      A17	11	122,978.570	14,916.412	48,839.047	249,542.531	-2,846.433
18	      A18	11	38,041.668	3,658.399	1,351.780	1,008.280	714.791
19	      A19	11	90,185.445	11,032.358	51,960.438	292,438.812	-3,238.182
20	      A20	11	147,926.016	18,868.422	40,099.141	226,267.297	-2,507.767
21	      A21	11	130,748.328	17,514.234	43,843.215	262,950.156	-1,719.732
22	      A22	11	92,037.094	6,517.521	3,107.083	3,827.612	2,981.818
23	      A23	11	100,694.633	7,741.376	3,364.514	4,943.227	7,196.889
24	      A24	11	94,395.062	6,598.456	2,838.247	3,406.551	3,328.833
25	      B1	11	48,705.492	7,477.798	38,513.336	268,717.906	-1,466.722
26	      B2	11	44,809.152	6,422.450	41,721.887	270,167.094	-3,416.283
27	      B3	11	52,731.625	7,565.887	44,704.586	271,015.281	-1,555.539
28	      B4	11	149,822.719	19,958.127	47,452.426	275,410.875	-1,395.308
29	      B5	11	139,250.250	17,803.785	43,584.781	241,547.234	-1,827.206
30	      B6	11	132,560.719	16,354.635	47,244.332	251,647.094	-938.744
31	      B7	11	113,224.844	13,766.478	55,883.742	286,917.875	-1,425.513
32	      B8	11	137,042.297	15,877.268	52,319.449	258,352.000	-1,200.215
33	      B9	11	126,309.695	15,405.275	56,611.957	272,185.344	-222.088
34	      B10	11	147,932.406	17,454.883	54,300.531	252,949.000	-980.054
35	      B11	11	157,053.953	18,730.344	52,328.191	237,767.969	-395.047
36	      B12	11	145,799.047	17,327.408	52,213.652	235,259.109	392.501
37	      B13	11	90,451.008	9,536.589	57,052.582	259,905.562	-801.863
38	      B14	11	64,811.355	7,632.001	54,559.742	248,367.719	-1,218.539
39	      B15	11	113,355.672	9,386.654	52,068.773	238,503.594	-660.579
40	      B16	11	395,585.531	252,986.000	33,367.898	6,653.040	1,223.244
41	      B17	11	54,571.750	10,780.959	2,366.134	1,230.866	2,037.090
42	      B18	11	57,393.566	11,652.701	2,617.583	1,778.843	2,519.952
43	      B19	11	38,161.379	2,843.706	1,573.403	2,391.258	2,693.570
44	      B20	11	39,710.477	2,777.758	1,247.914	2,123.604	2,277.478
45	      B21	11	61,370.957	5,972.866	2,219.637	2,372.219	2,206.568
46	      B22	11	80,036.602	5,054.839	2,748.915	2,576.231	-99.542
47	      B23	11	83,184.711	5,443.387	2,845.015	2,891.663	1,612.100
48	      B24	11	82,715.828	4,978.579	2,606.488	2,604.300	583.299
49	      C1	11	52,980.852	8,082.350	44,945.367	303,316.188	-254.466
50	      C2	11	46,930.828	7,524.071	42,501.305	265,111.250	-1,395.624
51	      C3	11	49,508.672	7,688.409	43,429.297	254,453.406	-603.110
52	      C4	11	102,535.875	14,011.671	44,670.578	249,903.672	-559.471
53	      C5	11	95,834.219	12,188.308	47,503.250	249,638.156	-1,244.645
54	      C6	11	95,164.867	11,860.761	51,719.594	264,016.125	-1,551.782
55	      C7	11	96,418.047	12,176.242	54,881.762	270,183.125	-1,030.690
56	      C8	11	103,732.812	12,284.163	52,855.797	249,222.531	-1,117.732
57	      C9	11	84,738.625	10,787.645	57,871.488	269,800.688	-701.156
58	      C10	11	103,640.414	12,674.014	56,691.855	254,719.609	-879.513
59	      C11	11	108,999.016	13,535.282	55,829.070	244,089.469	-572.691
60	      C12	11	108,703.820	12,972.595	54,069.332	235,818.781	-756.244
61	      C13	11	92,748.141	10,850.573	60,441.680	267,140.250	-876.052
62	      C14	11	95,011.977	11,099.135	62,106.406	278,454.000	-1,347.127
63	      C15	11	121,430.422	14,082.941	50,445.332	224,687.516	-821.517
64	      C16	11	127,768.000	14,193.504	56,705.496	259,688.828	-1,203.426
65	      C17	11	112,645.906	14,154.059	55,194.277	258,731.734	-1,187.719
66	      C18	11	37,378.457	3,192.034	1,221.150	1,127.733	2,975.155
67	      C19	11	89,076.961	10,868.666	57,055.547	296,498.812	-1,311.326
68	      C20	11	128,336.773	16,860.795	41,888.133	217,994.266	-1,364.689
69	      C21	11	125,743.500	17,298.736	43,699.523	241,672.562	-1,039.957
70	      C22	11	95,556.938	6,869.206	3,780.062	3,941.434	4,842.318
71	      C23	11	96,913.680	8,515.553	3,245.384	5,164.565	12,205.804
72	      C24	11	91,529.453	7,521.682	2,708.661	4,484.312	9,724.617
73	      D1	11	61,373.031	9,515.253	45,377.609	296,823.625	-1,323.531
74	      D2	11	51,019.309	7,361.286	43,911.715	268,630.844	-2,089.125
75	      D3	11	52,549.852	7,247.339	44,623.609	255,052.391	-1,078.365
76	      D4	11	89,033.562	12,051.162	46,642.027	253,769.266	-876.098
77	      D5	11	97,836.102	12,669.710	44,018.711	226,045.812	-923.067
78	      D6	11	90,789.586	11,550.249	52,039.551	255,748.000	-460.049
79	      D7	11	76,439.258	9,813.499	60,384.645	288,383.281	-243.356
80	      D8	11	97,708.430	12,015.397	55,706.254	253,854.078	-877.929
81	      D9	11	77,628.945	9,701.466	61,771.512	278,147.875	-493.574
82	      D10	11	96,178.500	11,926.535	57,704.492	249,654.094	-1,433.497
83	      D11	11	104,290.422	12,503.142	52,795.457	223,805.344	-1,214.092
84	      D12	11	105,762.562	12,696.192	56,076.844	234,807.078	-698.118
85	      D13	11	54,604.828	6,691.566	68,555.164	285,418.438	112.281
86	      D14	11	45,633.121	5,738.397	59,098.527	249,270.422	-1,296.549
87	      D15	11	44,891.434	6,018.109	55,197.348	235,197.609	-1,457.749
88	      D16	11	37,625.070	3,328.629	1,714.673	890.105	2,472.526
89	      D17	11	44,789.625	3,673.371	1,881.835	1,691.014	2,466.115
90	      D18	11	40,091.660	3,200.398	1,713.733	1,427.836	2,742.151
91	      D19	11	36,722.426	2,766.587	1,841.332	2,488.628	2,730.272
92	      D20	11	34,659.996	2,428.265	1,513.276	812.738	1,986.903
93	      D21	11	50,302.984	3,186.931	1,805.760	1,897.622	2,100.026
94	      D22	11	85,685.883	5,418.406	3,076.594	3,577.859	2,037.892
95	      D23	11	85,812.320	7,164.924	3,375.533	4,497.675	7,817.497
96	      D24	11	91,166.469	6,887.225	2,768.866	3,422.111	4,313.909
97	      E1	11	55,132.254	7,759.434	45,790.746	291,251.125	24.016
98	      E2	11	55,883.555	8,302.260	46,069.605	271,598.062	-773.718
99	      E3	11	51,882.457	7,151.920	43,507.449	242,570.031	-875.874
100	      E4	11	120,222.859	15,704.754	49,022.137	260,272.359	-423.165
101	      E5	11	129,568.008	16,095.221	51,657.273	259,484.562	-418.137
102	      E6	11	130,556.195	16,452.303	56,769.207	272,494.062	-577.967
103	      E7	11	116,011.438	13,944.648	55,930.230	260,265.828	-734.127
104	      E8	11	123,131.211	14,025.999	57,835.859	257,957.875	-823.886
105	      E9	11	114,705.094	12,834.232	62,873.906	274,116.562	-1,676.984
106	      E10	11	120,740.398	13,476.120	59,650.207	254,361.641	-1,770.392
107	      E11	11	131,985.812	15,042.040	59,623.879	246,631.234	-342.250
108	      E12	11	127,805.992	14,134.653	58,285.410	239,521.812	-1,028.369
109	      E13	11	98,487.445	10,431.624	60,381.941	249,374.031	-313.956
110	      E14	11	103,878.469	11,357.291	63,560.961	262,567.062	-1,586.173
111	      E15	11	116,955.344	12,926.202	55,703.801	231,360.266	-1,191.979
112	      E16	11	109,067.328	12,267.848	62,182.301	266,537.469	-1,384.459
113	      E17	11	134,805.953	14,675.685	57,625.547	254,087.516	-1,162.603
114	      E18	11	40,907.832	2,913.663	1,660.727	1,242.618	1,582.045
115	      E19	11	82,680.914	9,858.725	60,118.977	292,664.844	325.584
116	      E20	11	120,625.047	14,947.691	51,119.074	255,996.953	-1,320.538
117	      E21	11	107,275.023	13,474.515	51,664.113	272,420.875	-789.365
118	      E22	11	85,017.633	6,687.863	2,406.286	4,106.803	11,481.642
119	      E23	11	95,075.297	8,391.559	3,139.334	3,786.330	11,481.588
120	      E24	11	97,133.594	7,458.053	3,055.528	4,371.867	6,071.211
121	      F1	11	62,763.820	9,471.229	45,705.398	285,661.688	-391.618
122	      F2	11	70,357.219	11,979.309	52,913.578	304,397.844	261.520
123	      F3	11	53,178.738	7,625.542	47,431.746	262,516.062	-789.456
124	      F4	11	138,621.359	18,054.828	55,119.547	288,383.406	-876.727
125	      F5	11	152,454.938	19,134.127	50,033.137	244,541.828	-1,839.918
126	      F6	11	159,914.875	18,546.465	58,910.883	276,757.594	-2,217.676
127	      F7	11	109,110.992	12,296.930	63,933.523	292,628.750	-1,694.224
128	      F8	11	124,838.484	13,879.987	58,174.578	254,682.719	-1,976.368
129	      F9	11	98,004.859	11,591.753	67,688.156	293,162.062	-1,199.024
130	      F10	11	128,573.695	14,412.617	58,221.312	243,251.672	-1,352.245
131	      F11	11	154,268.062	17,443.801	62,231.188	247,927.281	-1,531.639
132	      F12	11	132,573.688	14,223.626	56,441.867	229,215.469	-2,304.735
133	      F13	11	59,991.898	7,023.068	66,463.633	267,873.750	-1,340.181
134	      F14	11	78,033.992	9,502.326	64,485.906	259,476.906	-1,842.937
135	      F15	11	81,132.203	8,318.206	63,468.332	255,734.297	-972.430
136	      F16	11	49,092.840	4,003.027	2,154.526	3,123.956	7,543.058
137	      F17	11	39,392.605	3,209.410	1,669.003	2,362.545	2,999.179
138	      F18	11	42,530.312	2,924.697	1,413.242	2,147.506	2,004.339
139	      F19	11	80,736.188	6,289.439	3,724.214	4,350.378	7,177.603
140	      F20	11	41,803.098	2,367.138	-378.552	615.695	2,348.836
141	      F21	11	44,844.773	3,438.956	1,565.969	2,007.163	2,862.719
142	      F22	11	92,317.586	8,267.791	3,510.852	5,101.056	12,051.602
143	      F23	11	100,315.570	8,139.422	3,382.219	5,249.643	10,661.142
144	      F24	11	99,727.297	8,243.083	3,479.357	5,352.005	9,340.212
145	      G1	11	58,461.332	8,734.331	52,802.086	331,306.938	89.445
146	      G2	11	53,178.395	7,600.217	47,901.957	275,375.062	-1,224.098
147	      G3	11	67,531.977	9,955.714	51,081.945	271,037.906	-1,145.717
148	      G4	11	99,041.891	12,742.424	51,731.910	266,913.031	-819.645
149	      G5	11	97,095.000	12,283.790	54,120.602	264,160.375	-1,292.255
150	      G6	11	99,223.758	11,771.713	55,979.035	260,780.094	-1,574.533
151	      G7	11	119,723.383	14,093.082	66,295.594	294,027.031	-1,313.209
152	      G8	11	112,128.250	12,788.184	63,902.758	275,145.969	-1,700.934
153	      G9	11	86,738.727	9,884.004	65,815.805	279,579.812	-1,179.980
154	      G10	11	92,391.164	10,864.118	68,023.086	281,622.625	-1,713.646
155	      G11	11	107,046.758	12,011.010	59,755.719	239,160.469	-1,176.452
156	      G12	11	126,874.859	13,523.695	57,961.629	229,211.625	-1,487.545
157	      G13	11	110,434.641	11,762.117	63,149.066	250,894.844	-1,764.813
158	      G14	11	118,072.555	12,953.936	61,601.043	245,646.531	-1,386.727
159	      G15	11	134,687.750	15,728.696	40,750.797	155,083.688	-1,684.476
160	      G16	11	158,527.781	15,295.644	62,981.020	260,644.281	-1,106.282
161	      G17	11	128,062.102	14,985.154	59,845.992	253,161.672	-321.118
162	      G18	11	49,119.172	3,587.276	1,989.435	1,563.203	2,669.578
163	      G19	11	88,713.672	10,338.868	66,677.234	314,553.594	-1,366.318
164	      G20	11	119,835.039	15,325.904	59,403.500	288,560.938	-325.180
165	      G21	11	123,913.047	15,941.146	56,080.059	286,033.281	-128.405
166	      G22	11	98,869.055	9,641.962	3,610.298	6,289.580	16,659.912
167	      G23	11	95,469.766	8,162.222	3,415.257	5,533.834	14,512.134
168	      G24	11	99,908.828	8,667.989	3,355.995	5,220.624	12,330.846
169	      H1	11	62,867.129	9,524.729	47,182.062	287,351.031	-1,512.625
170	      H2	11	54,742.672	7,920.242	46,842.059	269,166.250	-1,886.499
171	      H3	11	61,209.777	8,987.233	57,109.145	306,298.906	-1,290.413
172	      H4	11	118,640.859	15,282.593	51,179.875	262,701.000	-1,939.341
173	      H5	11	157,970.109	18,014.391	55,766.969	269,843.062	-2,484.603
174	      H6	11	147,889.219	17,811.750	62,589.098	287,711.844	-2,295.715
175	      H7	11	128,714.266	14,966.873	65,243.195	289,207.406	-1,695.896
176	      H8	11	141,198.703	15,799.930	63,889.641	273,894.438	-1,614.378
177	      H9	11	99,376.781	11,510.454	72,722.312	306,799.719	-1,059.908
178	      H10	11	119,073.367	13,539.861	62,723.980	255,949.094	-1,400.048
179	      H11	11	146,974.547	16,300.957	59,560.750	234,608.625	-1,872.317
180	      H12	11	137,265.844	15,119.789	58,136.203	228,190.734	-557.066
181	      H13	11	44,763.449	5,505.005	69,575.383	274,175.562	-2,368.510
182	      H14	11	53,214.312	7,107.323	60,036.000	237,262.344	-2,090.007
183	      H15	11	49,294.699	6,082.412	61,859.383	247,274.078	-2,734.083
184	      H16	11	37,565.727	2,564.908	1,344.589	1,807.601	1,325.334
185	      H17	11	52,965.930	3,566.897	2,421.466	2,326.512	2,220.086
186	      H18	11	43,136.098	3,491.191	2,004.636	1,884.183	1,486.970
187	      H19	11	52,755.691	4,416.992	2,751.093	3,253.511	2,183.919
188	      H20	11	42,179.812	3,357.800	1,685.592	2,116.849	2,396.862
189	      H21	11	41,103.410	2,989.472	1,461.074	1,654.528	2,401.587
190	      H22	11	80,107.219	5,423.935	2,863.682	3,534.574	2,768.211
191	      H23	11	94,997.391	8,023.283	3,392.863	5,353.509	12,030.739
192	      H24	11	120,114.656	9,851.484	3,991.030	5,598.878	13,866.092
193	      I1	11	50,140.117	7,852.537	47,098.395	293,243.188	-1,482.404
194	      I2	11	50,868.355	7,835.038	46,335.020	266,435.188	-847.368
195	      I3	11	50,559.645	7,468.636	45,190.508	240,720.031	-1,409.039
196	      I4	11	108,325.172	13,259.345	55,757.082	286,028.375	-2,531.191
197	      I5	11	123,427.312	14,673.119	62,692.652	304,367.969	-1,580.917
198	      I6	11	103,660.430	12,184.854	53,414.668	247,708.781	-1,820.038
199	      I7	11	135,794.297	15,102.849	59,198.055	260,024.250	-963.589
200	      I8	11	107,895.484	12,885.113	57,464.145	245,068.156	-959.168
201	      I9	11	87,985.953	10,892.006	71,599.898	302,756.438	-749.220
202	      I10	11	107,614.648	13,489.131	65,219.508	268,409.500	5,929.644
203	      I11	11	115,752.570	12,813.923	59,695.098	235,770.594	-1,232.292
204	      I12	11	119,117.203	13,739.706	57,287.477	225,913.078	-1,232.720
205	      I13	11	113,978.211	12,289.559	64,153.586	252,444.562	-2,902.517
206	      I14	11	109,192.195	11,844.348	63,910.895	257,025.312	-2,401.984
207	      I15	11	124,685.789	13,156.613	58,630.359	234,276.688	-1,621.157
208	      I16	11	114,996.438	13,027.310	65,298.570	271,330.969	-2,564.558
209	      I17	11	123,598.875	13,919.804	63,964.812	271,018.125	-1,898.807
210	      I18	11	43,663.559	3,533.604	1,479.038	1,541.098	3,076.719
211	      I19	11	84,429.250	9,906.173	63,766.660	299,250.281	-2,048.956
212	      I20	11	108,364.062	13,559.549	58,817.898	283,957.781	-1,122.195
213	      I21	11	125,564.492	16,198.116	52,952.082	267,777.000	-1,228.197
214	      I22	11	92,032.578	7,127.979	3,160.894	4,099.718	6,525.896
215	      I23	11	86,079.672	7,345.407	2,833.635	4,412.651	6,272.569
216	      I24	11	101,686.258	8,490.444	3,421.167	4,908.757	9,257.228
217	      J1	11	57,283.789	8,464.114	45,828.887	285,617.219	-888.822
218	      J2	11	53,458.457	8,110.612	48,961.551	283,236.062	-331.163
219	      J3	11	75,651.461	10,142.034	51,367.594	279,345.375	-1,310.084
220	      J4	11	159,401.219	20,537.672	64,881.418	333,767.312	-1,499.578
221	      J5	11	147,198.438	17,870.109	52,301.633	253,352.344	-2,100.565
222	      J6	11	142,466.344	17,492.756	57,952.270	268,620.188	-623.200
223	      J7	11	148,139.766	17,842.754	64,686.445	289,234.969	-587.915
224	      J8	11	129,136.258	15,010.259	64,876.633	281,887.969	-1,374.432
225	      J9	11	140,756.281	17,321.861	70,603.648	300,581.656	-463.406
226	      J10	11	134,622.344	14,886.124	61,703.902	253,035.781	-1,335.768
227	      J11	11	167,516.156	18,204.920	65,294.332	259,826.500	-2,360.964
228	      J12	11	160,361.484	17,487.508	60,566.445	237,454.625	-2,030.417
229	      J13	11	78,665.234	14,103.915	65,937.367	261,544.219	-2,456.764
230	      J14	11	45,543.781	5,866.450	65,808.141	262,740.781	-3,245.057
231	      J15	11	59,510.543	7,251.209	62,014.559	248,860.406	-2,816.447
232	      J16	11	44,153.109	3,201.114	1,918.821	2,190.633	2,298.259
233	      J17	11	41,489.129	2,673.579	1,687.818	2,189.498	1,176.085
234	      J18	11	53,087.250	3,911.585	2,475.521	2,587.634	2,796.133
235	      J19	11	64,618.578	5,151.664	2,645.037	3,361.161	4,056.819
236	      J20	11	41,365.664	3,029.896	1,292.536	2,062.516	2,592.853
237	      J21	11	39,610.801	3,181.701	1,358.933	1,803.994	3,089.140
238	      J22	11	85,119.664	6,057.892	2,805.047	3,609.893	1,849.037
239	      J23	11	85,432.117	6,634.234	3,065.449	4,228.041	5,599.976
240	      J24	11	118,209.945	8,798.660	3,806.445	5,356.194	10,175.261
241	      K1	11	76,850.680	9,326.934	46,479.703	296,447.719	-1,038.866
242	      K2	11	58,420.676	8,487.788	47,147.406	276,483.406	-928.141
243	      K3	11	48,821.262	7,323.579	47,594.590	262,875.375	-1,466.185
244	      K4	11	134,605.250	16,574.932	63,118.508	329,100.656	-920.078
245	      K5	11	102,400.219	12,500.682	52,851.734	262,332.094	-957.123
246	      K6	11	155,996.469	16,658.920	66,553.430	306,605.812	-423.866
247	      K7	11	135,345.609	15,987.118	71,812.008	327,267.125	-1,871.631
248	      K8	11	123,228.203	16,227.667	58,921.250	253,303.062	-915.445
249	      K9	11	77,027.445	9,362.422	70,919.078	310,334.281	-775.354
250	      K10	11	103,846.516	11,511.590	65,473.418	276,201.219	-1,329.522
251	      K11	11	127,486.414	14,299.556	59,066.883	240,316.500	-1,690.121
252	      K12	11	136,390.656	15,357.450	59,568.168	238,361.422	-760.795
253	      K13	11	124,906.633	13,169.305	62,027.270	251,785.234	-2,535.894
254	      K14	11	109,229.039	12,484.780	61,238.043	249,840.484	-1,804.519
255	      K15	11	124,873.406	13,453.650	58,489.215	239,298.203	-2,107.081
256	      K16	11	107,351.219	12,553.199	62,243.672	263,531.812	-1,353.554
257	      K17	11	112,084.516	13,692.451	61,923.117	267,548.844	-1,890.772
258	      K18	11	42,969.832	2,967.253	1,621.861	1,479.133	2,524.981
259	      K19	11	96,579.914	10,698.180	63,911.344	304,138.531	-893.945
260	      K20	11	97,959.680	12,291.581	62,942.133	314,155.125	-944.306
261	      K21	11	122,373.484	16,284.244	51,460.051	266,017.781	-940.428
262	      K22	11	89,103.758	7,747.070	3,016.263	5,060.050	10,838.108
263	      K23	11	90,981.227	7,224.008	3,246.163	3,851.839	6,119.644
264	      K24	11	109,103.125	8,184.438	3,855.346	4,460.251	7,550.248
265	      L1	11	59,484.582	8,755.117	44,777.469	285,096.969	-1,166.921
266	      L2	11	51,380.609	7,800.150	44,690.762	267,158.625	-1,614.992
267	      L3	11	55,034.047	7,537.417	46,345.004	260,288.750	-1,323.396
268	      L4	11	113,956.984	14,968.615	61,102.086	323,967.625	-427.702
269	      L5	11	132,302.047	16,443.453	59,471.422	296,197.875	-888.900
270	      L6	11	113,520.969	13,571.025	59,686.719	285,363.281	-1,247.590
271	      L7	11	117,425.188	13,448.961	58,921.973	270,375.844	-410.353
272	      L8	11	97,941.805	11,349.374	63,445.066	285,468.625	-1,075.749
273	      L9	11	91,662.250	11,698.979	67,156.562	295,742.469	-740.821
274	      L10	11	104,456.508	12,404.237	61,867.637	263,083.219	-1,433.366
275	      L11	11	113,699.508	15,198.280	57,772.305	239,380.984	-1,580.841
276	      L12	11	116,664.812	13,064.360	58,268.816	237,500.266	-1,743.717
277	      L13	11	42,682.891	5,439.969	61,487.430	254,944.516	-1,340.052
278	      L14	11	53,717.914	6,845.356	63,316.969	260,252.797	-1,002.765
279	      L15	11	47,115.863	6,099.870	56,906.727	239,034.797	-1,675.518
280	      L16	11	54,245.414	4,398.729	2,261.012	2,609.021	5,929.705
281	      L17	11	49,301.766	3,654.407	2,199.087	1,798.765	2,508.990
282	      L18	11	57,935.922	4,617.674	2,209.243	3,146.721	5,937.492
283	      L19	11	41,742.133	2,868.860	1,508.003	1,400.188	2,430.499
284	      L20	11	47,352.172	3,615.556	1,436.592	1,963.459	3,006.809
285	      L21	11	40,336.547	2,930.348	1,314.236	1,435.835	2,112.494
286	      L22	11	79,819.141	5,472.327	2,543.142	2,761.654	2,394.840
287	      L23	11	85,644.383	6,558.849	3,076.324	4,476.211	6,046.765
288	      L24	11	98,175.789	6,816.404	3,366.614	4,045.033	5,249.140
289	      M1	11	59,345.758	8,224.509	44,208.898	291,236.938	-207.539
290	      M2	11	48,843.777	7,135.777	42,924.918	262,092.953	-1,033.835
291	      M3	11	66,836.367	8,420.667	45,695.965	264,580.562	-718.613
292	      M4	11	115,020.922	15,089.514	48,256.078	262,197.469	-906.903
293	      M5	11	126,133.953	16,565.291	55,344.984	285,705.625	-1,236.945
294	      M6	11	148,405.688	17,345.893	55,210.016	271,203.281	-982.772
295	      M7	11	121,200.922	14,397.631	62,204.484	295,618.844	-1,006.359
296	      M8	11	128,265.039	15,475.792	59,059.426	269,308.375	-547.060
297	      M9	11	95,479.094	11,451.492	61,658.582	279,191.531	-610.157
298	      M10	11	112,992.961	12,915.111	62,919.223	276,279.156	-122.589
299	      M11	11	110,987.438	13,259.576	58,524.312	250,375.719	-441.249
300	      M12	11	116,843.680	13,278.430	53,680.648	229,376.938	-732.491
301	      M13	11	128,872.328	14,478.392	58,040.496	245,833.484	-1,010.821
302	      M14	11	130,658.914	14,374.912	59,166.379	253,216.547	-594.739
303	      M15	11	141,420.125	16,025.408	54,596.590	235,207.328	-1,470.156
304	      M16	11	116,310.500	13,587.113	57,816.688	258,591.656	-1,228.056
305	      M17	11	131,465.047	14,790.895	57,425.652	262,252.375	-1,139.874
306	      M18	11	43,144.168	2,895.988	1,368.701	1,550.614	3,255.180
307	      M19	11	96,783.516	11,867.834	57,518.332	288,947.281	-1,295.633
308	      M20	11	89,901.570	12,265.512	58,196.426	306,260.969	-625.522
309	      M21	11	130,745.984	17,425.812	47,768.969	257,663.641	-422.723
310	      M22	11	84,630.898	5,857.553	2,923.938	3,075.856	3,647.878
311	      M23	11	84,265.508	5,761.730	3,082.400	3,331.821	3,005.639
312	      M24	11	93,829.203	5,639.782	3,014.323	2,766.559	2,537.786
313	      N1	11	51,678.387	7,789.496	42,932.199	287,556.188	-675.281
314	      N2	11	50,076.668	7,172.410	41,348.102	259,151.016	-1,548.767
315	      N3	11	50,717.680	7,659.233	43,620.055	256,433.281	-290.760
316	      N4	11	120,317.094	16,233.463	49,940.953	281,843.781	-374.611
317	      N5	11	140,732.969	17,262.525	47,951.652	254,709.312	-872.449
318	      N6	11	122,986.688	15,407.194	53,513.039	273,381.469	-1,060.584
319	      N7	11	141,117.453	16,853.670	59,212.363	288,182.781	-471.426
320	      N8	11	113,663.031	13,770.400	59,479.348	283,381.688	-34.972
321	      N9	11	108,642.523	13,003.729	62,913.156	294,591.344	-49.770
322	      N10	11	123,343.938	14,700.983	56,671.027	255,603.688	-354.071
323	      N11	11	132,734.188	15,742.760	52,414.926	231,355.719	513.407
324	      N12	11	137,745.141	16,208.562	53,280.184	234,015.422	-500.644
325	      N13	11	68,056.656	9,633.399	57,047.719	248,308.406	-843.095
326	      N14	11	47,819.980	6,291.010	55,586.410	244,231.594	258.526
327	      N15	11	47,567.070	6,781.873	54,545.629	243,018.344	-333.992
328	      N16	11	37,810.195	2,699.856	1,433.645	736.089	2,543.841
329	      N17	11	40,334.652	2,778.213	1,669.360	961.971	2,981.466
330	      N18	11	40,627.660	3,182.651	1,459.192	2,121.883	5,014.543
331	      N19	11	40,976.848	3,329.922	1,447.276	1,650.280	4,358.797
332	      N20	11	38,747.512	2,705.231	1,558.533	729.490	2,174.154
333	      N21	11	41,614.328	2,900.931	1,523.935	1,310.892	3,046.360
334	      N22	11	83,719.008	5,670.562	3,179.753	3,146.927	3,856.723
335	      N23	11	93,471.984	5,855.165	3,151.434	3,629.675	1,605.700
336	      N24	11	85,668.828	6,079.609	2,956.306	3,411.614	2,745.979
337	      O1	11	42,721.238	5,487.607	45,990.523	331,019.969	-1,091.075
338	      O2	11	42,386.953	5,012.616	45,159.156	304,948.531	-2,218.451
339	      O3	11	42,113.332	5,653.449	47,158.211	297,005.562	85.966
340	      O4	11	47,405.691	5,543.083	47,022.453	275,412.625	-1,733.489
341	      O5	11	44,824.016	5,375.972	55,205.125	306,002.969	-1,491.082
342	      O6	11	45,977.934	6,017.430	60,020.363	308,893.781	-1,822.017
343	      O7	11	48,518.117	6,378.192	57,548.473	292,606.281	-893.269
344	      O8	11	55,179.770	6,915.405	52,109.461	255,730.703	-1,648.993
345	      O9	11	42,587.703	5,454.019	55,086.070	266,800.000	-1,849.979
346	      O10	11	57,330.375	7,417.325	61,964.277	293,721.250	-1,349.339
347	      O11	11	44,798.871	6,328.737	57,059.285	264,500.125	-1,616.617
348	      O12	11	46,310.586	5,931.330	52,903.152	240,586.609	-853.192
349	      O13	11	117,954.930	16,768.672	55,545.301	251,890.484	305.111
350	      O14	11	113,104.883	14,090.678	60,857.879	277,919.969	68.964
351	      O15	11	114,456.352	13,782.123	52,180.387	241,253.000	-411.058
352	      O16	11	102,522.797	12,866.900	53,173.742	255,371.078	-371.089
353	      O17	11	101,886.516	12,746.400	50,311.805	248,400.172	-1,055.426
354	      O18	11	158,454.562	43,688.090	6,307.276	2,272.320	1,527.067
355	      O19	11	77,457.773	10,689.319	54,670.098	297,416.719	-970.550
356	      O20	11	89,804.055	12,955.910	57,481.242	322,688.469	-370.111
357	      O21	11	118,365.578	22,514.904	44,372.492	253,593.953	-959.041
358	      O22	11	91,267.266	7,461.885	3,419.878	3,524.445	6,733.880
359	      O23	11	57,324.020	3,098.410	2,333.170	2,289.552	-361.394
360	      O24	11	89,827.461	6,150.875	3,089.386	3,293.909	3,475.190
361	      P1	11	68,978.641	10,160.267	43,369.266	311,613.906	-2,378.390
362	      P2	11	49,332.414	7,121.380	39,235.234	269,695.688	-1,828.825
363	      P3	11	53,976.715	7,636.767	41,650.043	268,303.812	-2,301.641
364	      P4	11	157,643.312	19,454.580	47,135.336	283,349.125	-615.763
365	      P5	11	191,484.656	23,553.311	44,368.012	253,663.203	-1,076.944
366	      P6	11	139,282.203	16,937.648	48,899.809	274,166.250	-1,963.181
367	      P7	11	150,297.500	17,527.561	50,306.391	265,595.469	-1,206.512
368	      P8	11	151,079.844	17,443.750	62,694.984	324,137.562	-1,220.492
369	      P9	11	128,689.766	14,809.811	57,600.898	290,987.750	-1,288.524
370	      P10	11	162,150.328	18,913.893	60,362.246	296,117.312	-1,592.477
371	      P11	11	151,683.750	16,801.750	51,339.879	245,552.078	130.718
372	      P12	11	155,664.312	17,208.402	50,849.629	241,482.922	-1,602.575
373	      P13	11	53,286.031	6,856.128	51,985.227	247,057.312	-3,259.163
374	      P14	11	44,144.691	6,293.474	55,745.711	268,813.469	-2,413.925
375	      P15	11	44,789.570	6,010.646	49,992.688	243,896.859	-3,027.233
376	      P16	11	54,996.430	6,552.700	1,808.638	1,918.833	126.779
377	      P17	11	52,565.000	4,305.612	1,811.233	1,529.485	-282.111
378	      P18	11	52,758.863	4,056.204	1,784.852	1,708.916	1,286.604
379	      P19	11	39,595.402	3,753.712	1,549.843	914.270	1,542.675
380	      P20	11	47,430.707	3,117.817	1,692.959	2,579.888	2,570.570
381	      P21	11	48,134.359	3,384.461	1,766.623	1,543.855	2,191.642
382	      P22	11	91,924.680	6,917.613	2,798.128	3,297.372	6,841.194
383	      P23	11	108,282.703	7,871.425	3,319.191	3,955.839	3,574.120
384	      P24	11	88,080.648	6,932.287	3,186.370	4,489.092	4,504.454
1	      A1	12	51,960.480	7,677.280	39,973.211	291,658.688	-2,874.159
2	      A2	12	47,474.105	6,920.466	39,749.824	268,786.781	-3,094.764
3	      A3	12	56,628.957	7,569.658	40,482.250	256,176.641	-2,357.136
4	      A4	12	96,694.406	13,125.925	44,268.020	268,030.906	-2,933.449
5	      A5	12	100,341.672	15,014.501	45,083.453	258,616.406	-2,354.482
6	      A6	12	85,609.734	11,681.979	47,184.844	261,795.516	-2,193.896
7	      A7	12	77,726.336	9,875.665	45,673.305	242,423.094	-3,101.120
8	      A8	12	99,843.336	12,394.502	49,344.176	254,243.109	-4,623.434
9	      A9	12	96,184.703	12,447.233	56,297.312	280,301.219	-3,266.956
10	      A10	12	101,041.969	12,264.216	54,204.395	262,312.250	-3,137.186
11	      A11	12	101,448.977	12,324.934	50,830.586	242,617.250	-4,314.282
12	      A12	12	103,974.250	11,851.272	51,380.492	243,510.281	-5,780.634
13	      A13	12	120,011.508	19,044.861	59,596.277	284,570.531	-4,622.024
14	      A14	12	108,925.883	11,586.276	56,808.031	275,619.594	-2,863.695
15	      A15	12	138,942.156	14,960.011	47,268.078	227,340.766	-3,227.357
16	      A16	12	169,698.859	18,822.520	52,337.492	260,629.047	-3,333.029
17	      A17	12	120,551.102	14,731.603	49,148.539	249,721.078	-3,241.177
18	      A18	12	37,518.926	3,942.375	1,180.825	696.053	26.131
19	      A19	12	89,648.562	10,825.393	51,832.793	292,545.969	-3,201.543
20	      A20	12	147,613.516	18,708.158	40,084.812	225,841.969	-2,410.823
21	      A21	12	130,091.602	17,422.529	43,991.391	262,359.438	-2,422.873
22	      A22	12	91,535.266	6,734.597	3,216.241	3,990.407	2,814.021
23	      A23	12	101,329.672	7,216.718	3,322.777	4,767.705	6,901.240
24	      A24	12	94,982.641	6,512.292	2,972.699	3,401.721	3,284.218
25	      B1	12	49,699.785	7,510.744	38,413.961	268,741.531	-1,411.308
26	      B2	12	43,612.363	6,551.616	41,675.574	270,134.875	-3,068.397
27	      B3	12	52,779.969	7,609.829	44,628.605	270,411.938	-1,512.486
28	      B4	12	153,686.984	20,074.398	47,272.980	275,300.219	-1,764.563
29	      B5	12	143,317.109	17,800.588	43,554.922	241,586.750	-2,160.225
30	      B6	12	135,865.516	16,431.490	47,274.449	251,164.516	-834.120
31	      B7	12	114,056.148	13,469.291	55,745.105	285,966.344	-913.995
32	      B8	12	137,049.828	15,956.550	52,506.285	258,770.906	-1,744.496
33	      B9	12	128,202.570	15,319.340	56,376.012	271,047.875	-417.978
34	      B10	12	148,944.812	17,523.486	54,527.379	253,038.812	-1,231.136
35	      B11	12	160,041.094	18,287.061	52,260.523	237,310.688	-498.058
36	      B12	12	147,226.547	16,945.326	51,978.297	235,296.469	214.805
37	      B13	12	89,400.445	9,218.987	56,820.211	259,945.906	-1,400.544
38	      B14	12	63,432.238	7,565.048	54,085.820	248,678.500	-1,095.777
39	      B15	12	112,886.125	9,501.363	52,041.934	238,647.750	-666.735
40	      B16	12	395,311.781	252,561.797	33,133.316	6,629.912	1,207.137
41	      B17	12	54,298.977	10,991.141	2,360.144	1,325.646	2,136.010
42	      B18	12	56,825.512	12,134.598	2,582.365	1,776.069	2,372.294
43	      B19	12	38,312.633	2,778.138	1,696.568	2,511.320	2,718.228
44	      B20	12	39,925.398	2,539.972	1,324.826	1,828.362	2,970.166
45	      B21	12	61,464.320	5,872.864	2,225.337	2,420.546	1,585.198
46	      B22	12	79,520.734	4,865.189	2,631.028	2,519.585	-173.263
47	      B23	12	82,457.102	5,104.195	2,899.848	3,077.017	1,581.425
48	      B24	12	81,935.500	4,477.129	2,922.845	2,843.854	426.165
49	      C1	12	51,925.613	7,833.341	45,195.477	303,018.062	-72.023
50	      C2	12	47,616.355	6,795.111	42,538.805	265,342.281	-1,274.200
51	      C3	12	50,133.938	7,620.413	43,442.781	253,906.156	-641.347
52	      C4	12	104,423.516	13,967.717	44,688.492	249,586.375	-790.222
53	      C5	12	97,841.281	12,244.221	47,295.590	249,926.953	-1,159.594
54	      C6	12	96,732.258	11,541.011	51,575.051	263,985.438	-958.889
55	      C7	12	97,328.586	12,111.064	55,107.906	270,343.812	-1,016.800
56	      C8	12	105,950.422	12,078.690	52,907.551	249,820.016	-489.374
57	      C9	12	85,526.961	10,989.089	58,128.914	270,014.312	-489.765
58	      C10	12	103,795.141	12,526.461	56,650.844	254,488.094	-459.226
59	      C11	12	108,839.891	13,043.045	55,709.863	244,155.250	-102.378
60	      C12	12	109,176.555	12,824.991	54,261.625	235,428.391	-635.233
61	      C13	12	96,069.305	10,767.138	60,566.035	267,047.531	-1,184.726
62	      C14	12	96,615.859	10,855.914	62,280.172	278,517.562	-1,162.122
63	      C15	12	125,489.266	13,795.229	50,601.223	224,645.891	-515.413
64	      C16	12	127,849.711	13,914.937	56,842.977	259,901.609	-1,378.317
65	      C17	12	113,699.594	13,698.396	55,298.957	258,311.297	-478.372
66	      C18	12	38,656.918	3,045.346	1,514.370	1,044.396	3,060.798
67	      C19	12	89,552.086	11,018.381	57,039.598	296,298.969	-1,192.658
68	      C20	12	128,974.953	16,733.100	41,641.992	217,985.438	-1,325.073
69	      C21	12	126,758.156	16,647.959	43,981.898	241,258.688	-1,053.451
70	      C22	12	96,408.352	6,829.769	3,634.168	3,993.336	5,087.882
71	      C23	12	97,427.445	8,546.381	3,186.837	5,285.629	12,621.641
72	      C24	12	92,526.438	7,665.247	2,668.075	4,826.103	10,263.690
73	      D1	12	61,256.434	9,498.668	45,355.320	296,343.906	-743.186
74	      D2	12	50,461.414	7,300.711	44,108.957	268,047.844	-2,225.457
75	      D3	12	51,450.582	7,347.282	44,647.922	254,912.656	-577.962
76	      D4	12	91,382.086	11,890.393	46,629.242	253,143.594	-767.659
77	      D5	12	99,881.961	12,702.861	43,986.469	225,680.688	-971.447
78	      D6	12	92,081.773	11,452.524	51,854.918	255,570.047	-629.484
79	      D7	12	76,139.914	10,043.320	60,380.051	288,456.781	-567.622
80	      D8	12	98,266.359	12,206.719	56,129.719	253,662.422	-285.914
81	      D9	12	78,035.891	9,631.378	61,543.066	277,324.438	-454.144
82	      D10	12	96,266.672	11,876.021	57,515.117	249,349.750	-1,301.913
83	      D11	12	103,807.773	12,196.642	52,442.926	223,258.125	-1,513.204
84	      D12	12	106,909.430	12,677.166	56,134.770	235,279.516	-592.533
85	      D13	12	55,351.160	6,579.622	68,545.648	284,926.562	-447.926
86	      D14	12	44,848.320	5,757.501	59,091.055	249,688.109	-1,753.562
87	      D15	12	45,554.438	6,054.704	55,407.887	235,339.953	-1,385.815
88	      D16	12	37,520.473	3,627.986	1,578.450	691.453	2,579.563
89	      D17	12	44,171.305	3,391.402	1,818.558	1,268.264	2,762.335
90	      D18	12	39,529.141	3,317.315	1,775.685	1,155.048	2,496.696
91	      D19	12	37,406.914	2,651.691	1,789.629	2,184.503	2,631.894
92	      D20	12	34,177.758	2,321.620	1,337.820	580.490	1,914.164
93	      D21	12	48,764.168	3,280.986	1,587.107	1,819.364	2,601.431
94	      D22	12	86,656.992	5,511.859	3,156.332	3,181.085	2,012.433
95	      D23	12	85,692.484	7,127.321	3,213.725	4,021.654	8,864.210
96	      D24	12	92,533.867	6,519.732	2,841.535	3,325.007	4,361.429
97	      E1	12	54,672.938	7,543.753	46,039.285	290,701.750	1.732
98	      E2	12	56,128.996	7,780.753	46,173.727	271,957.094	-860.759
99	      E3	12	51,153.926	7,318.641	43,694.309	242,700.422	-1,043.391
100	      E4	12	121,359.234	15,493.271	48,904.418	260,218.047	-466.574
101	      E5	12	131,061.758	16,145.914	51,541.941	259,678.906	-568.575
102	      E6	12	131,501.219	16,098.139	56,758.168	272,292.156	-295.774
103	      E7	12	115,825.172	13,400.789	56,063.160	260,155.250	-563.873
104	      E8	12	122,701.586	13,937.708	58,085.551	258,213.047	-475.473
105	      E9	12	114,388.266	12,522.999	63,019.340	274,203.188	-1,474.688
106	      E10	12	119,580.578	13,350.244	59,811.984	254,396.719	-1,525.088
107	      E11	12	133,653.656	15,042.542	59,941.219	246,718.750	-150.433
108	      E12	12	128,883.555	14,012.303	58,391.801	239,341.547	-1,048.922
109	      E13	12	100,282.406	10,806.229	60,374.801	249,466.047	-684.491
110	      E14	12	106,353.789	11,171.383	63,670.492	262,908.719	-1,533.188
111	      E15	12	119,547.547	12,471.904	55,862.492	231,882.672	-1,324.808
112	      E16	12	107,894.828	12,122.919	62,358.418	267,261.906	-1,298.180
113	      E17	12	134,302.438	14,541.312	57,786.184	254,153.844	-1,480.903
114	      E18	12	39,993.227	2,818.303	1,643.857	1,290.743	2,014.280
115	      E19	12	84,297.453	9,585.856	60,223.805	292,505.031	523.601
116	      E20	12	120,024.547	14,997.898	51,360.840	255,821.969	-1,128.871
117	      E21	12	107,632.188	13,973.817	51,629.316	272,172.938	-510.497
118	      E22	12	84,758.891	6,818.378	2,824.530	4,197.755	11,978.669
119	      E23	12	96,008.297	8,060.188	3,349.632	4,000.521	11,316.895
120	      E24	12	98,065.750	7,088.991	3,256.610	4,513.602	6,574.566
121	      F1	12	63,648.574	9,522.349	45,919.074	285,479.062	-278.660
122	      F2	12	69,722.523	12,420.052	52,866.176	303,690.125	132.377
123	      F3	12	52,792.008	7,685.140	47,519.500	262,564.906	-648.969
124	      F4	12	141,754.844	18,393.756	55,127.523	288,277.250	-1,228.524
125	      F5	12	154,661.594	19,286.033	50,257.215	244,635.766	-1,944.577
126	      F6	12	162,591.922	19,093.480	58,984.871	276,245.750	-2,250.941
127	      F7	12	110,424.945	12,284.469	63,796.188	292,319.094	-1,901.168
128	      F8	12	125,554.148	14,005.001	58,325.414	254,796.906	-1,667.503
129	      F9	12	99,376.367	11,588.465	67,673.148	292,922.469	-1,898.225
130	      F10	12	129,000.578	14,031.821	58,229.648	242,753.484	-1,126.985
131	      F11	12	156,264.688	17,404.178	62,076.527	248,328.328	-2,033.829
132	      F12	12	132,818.219	14,774.171	56,368.023	229,005.562	-2,597.025
133	      F13	12	59,886.625	6,799.084	66,577.227	267,847.375	-1,787.921
134	      F14	12	78,084.047	9,194.730	64,379.398	259,918.000	-1,951.086
135	      F15	12	80,856.352	8,223.715	63,603.031	255,587.797	-812.734
136	      F16	12	49,497.719	4,027.012	2,041.293	3,024.740	7,442.666
137	      F17	12	40,879.016	2,889.866	1,735.076	2,764.424	3,197.087
138	      F18	12	42,208.418	2,967.370	1,706.228	1,912.281	2,819.239
139	      F19	12	81,750.680	6,186.840	3,479.229	4,610.984	7,563.334
140	      F20	12	41,997.160	2,125.344	-322.335	800.264	2,298.359
141	      F21	12	43,614.848	3,286.682	1,662.684	1,754.324	2,737.409
142	      F22	12	92,301.031	8,195.970	3,756.078	5,080.413	12,391.399
143	      F23	12	102,208.461	7,740.701	3,337.528	5,246.268	10,979.226
144	      F24	12	100,330.922	7,858.202	3,356.636	5,394.835	9,812.970
145	      G1	12	58,026.992	8,084.750	53,212.141	330,711.844	-300.910
146	      G2	12	53,582.578	7,375.759	47,829.352	275,205.125	-1,080.945
147	      G3	12	67,650.016	10,101.705	51,046.227	271,425.906	-1,279.895
148	      G4	12	103,269.773	12,519.960	51,693.113	266,254.531	-1,151.376
149	      G5	12	99,995.969	12,477.402	53,826.633	264,271.844	-1,491.564
150	      G6	12	100,785.578	11,948.700	56,220.527	260,732.703	-1,697.739
151	      G7	12	118,933.859	13,841.739	66,328.734	293,827.156	-1,756.690
152	      G8	12	112,525.289	12,651.264	63,706.617	274,971.000	-1,609.423
153	      G9	12	87,501.461	10,047.762	65,798.750	279,277.031	-1,253.798
154	      G10	12	92,569.680	10,801.740	68,040.570	281,891.969	-1,921.518
155	      G11	12	107,025.320	11,801.589	59,796.172	238,454.484	-1,077.868
156	      G12	12	126,843.508	13,792.018	58,424.566	229,042.078	-1,809.275
157	      G13	12	112,890.781	11,931.229	62,702.570	250,088.078	-1,882.546
158	      G14	12	121,542.922	12,912.676	61,392.188	245,313.922	-1,908.767
159	      G15	12	135,994.656	15,882.605	41,077.938	155,133.734	-1,973.758
160	      G16	12	159,182.797	15,436.243	62,727.211	260,428.016	-942.712
161	      G17	12	127,769.805	14,812.766	59,820.680	252,786.828	-646.079
162	      G18	12	49,450.156	3,530.897	1,791.290	1,713.768	2,297.533
163	      G19	12	89,797.031	10,345.554	66,640.656	314,574.438	-1,615.694
164	      G20	12	120,740.195	15,047.452	59,467.133	287,933.250	-782.202
165	      G21	12	125,768.930	15,889.398	55,568.121	286,350.281	-494.472
166	      G22	12	97,942.094	9,310.060	3,450.635	6,043.415	16,570.760
167	      G23	12	96,209.289	8,890.562	3,233.520	5,534.196	14,839.046
168	      G24	12	101,237.234	8,366.590	3,445.413	5,547.400	12,702.206
169	      H1	12	62,004.633	9,613.172	47,063.211	287,155.938	-1,122.660
170	      H2	12	53,529.711	7,953.043	46,883.777	268,742.719	-1,425.934
171	      H3	12	61,221.062	9,561.232	56,958.055	306,696.812	-1,207.237
172	      H4	12	120,742.773	15,398.928	50,991.875	262,901.281	-1,461.881
173	      H5	12	161,565.688	18,636.455	55,524.938	270,022.625	-2,378.495
174	      H6	12	149,108.719	17,914.188	62,759.086	287,633.875	-1,605.544
175	      H7	12	128,160.719	14,919.940	65,476.070	289,055.031	-1,924.416
176	      H8	12	142,051.688	15,516.826	63,764.809	273,869.125	-1,557.668
177	      H9	12	100,540.773	11,935.390	72,503.414	307,013.125	-820.956
178	      H10	12	120,467.266	13,741.201	62,673.039	255,171.375	-1,029.316
179	      H11	12	147,499.703	16,458.012	59,447.910	234,694.234	-1,922.348
180	      H12	12	136,573.203	15,241.047	58,063.477	228,255.016	-692.458
181	      H13	12	45,125.184	5,997.561	69,233.398	273,750.906	-2,788.820
182	      H14	12	52,387.750	6,878.705	59,834.465	236,978.188	-1,687.978
183	      H15	12	48,712.168	6,302.072	61,677.367	247,418.328	-2,829.128
184	      H16	12	37,225.348	2,597.923	1,232.142	1,697.398	1,465.949
185	      H17	12	53,289.422	3,705.249	2,495.355	2,471.585	1,961.773
186	      H18	12	42,014.633	3,452.083	1,950.985	1,997.749	2,049.065
187	      H19	12	51,778.320	4,474.269	2,743.158	2,949.292	2,488.456
188	      H20	12	42,055.129	3,354.590	1,997.943	2,094.205	2,583.832
189	      H21	12	41,369.312	3,004.984	1,304.045	1,653.809	2,008.393
190	      H22	12	81,054.977	5,536.475	2,652.649	3,485.800	2,932.874
191	      H23	12	96,090.625	8,387.121	3,357.468	5,488.709	12,171.921
192	      H24	12	120,420.516	9,961.200	4,113.451	5,591.480	14,511.198
193	      I1	12	51,116.469	7,723.352	47,189.953	292,946.781	-1,731.981
194	      I2	12	52,040.695	7,565.429	46,096.727	266,303.500	-877.171
195	      I3	12	49,826.910	7,473.169	45,091.789	240,295.625	-1,353.446
196	      I4	12	110,358.453	13,334.905	55,570.793	285,660.781	-2,394.173
197	      I5	12	126,183.586	15,038.322	62,710.273	303,956.562	-1,740.117
198	      I6	12	105,535.961	12,224.218	53,551.809	247,305.531	-1,938.550
199	      I7	12	134,787.703	14,992.820	59,299.609	260,017.094	-1,246.443
200	      I8	12	107,111.797	12,561.594	57,131.645	245,093.297	-792.247
201	      I9	12	88,248.531	10,400.420	71,535.094	302,946.812	-755.938
202	      I10	12	108,193.117	13,748.080	65,180.637	268,520.375	6,339.224
203	      I11	12	116,385.234	12,838.024	59,601.668	236,198.812	-1,498.901
204	      I12	12	118,673.883	13,317.663	57,251.758	225,478.797	-851.363
205	      I13	12	115,930.227	12,769.584	64,039.738	251,900.625	-3,183.245
206	      I14	12	111,133.234	12,012.443	63,907.719	256,260.625	-2,271.892
207	      I15	12	126,111.633	13,225.901	58,618.301	233,950.672	-1,534.764
208	      I16	12	115,281.492	13,030.286	65,212.047	271,492.156	-2,364.427
209	      I17	12	123,362.719	14,087.447	63,996.746	271,004.562	-1,793.941
210	      I18	12	43,423.270	3,227.562	1,320.729	1,734.806	3,146.936
211	      I19	12	85,195.430	9,901.729	63,604.711	299,153.938	-2,144.224
212	      I20	12	109,209.805	13,986.036	58,722.961	283,844.156	-1,428.398
213	      I21	12	126,066.742	16,626.742	52,887.555	267,716.406	-1,463.248
214	      I22	12	90,940.133	6,789.321	3,355.212	4,343.167	6,713.391
215	      I23	12	86,836.586	7,292.597	2,970.598	4,254.192	6,678.494
216	      I24	12	101,684.289	8,304.902	3,253.655	4,706.687	9,677.820
217	      J1	12	56,782.168	8,359.449	45,676.160	285,835.188	-982.677
218	      J2	12	54,503.250	7,732.126	49,108.645	283,081.469	-508.145
219	      J3	12	76,450.008	10,069.875	51,617.816	279,147.969	-1,086.650
220	      J4	12	163,541.031	20,278.980	64,716.051	332,887.188	-1,474.791
221	      J5	12	151,293.516	17,762.652	52,460.918	252,856.125	-1,838.687
222	      J6	12	146,122.734	17,508.617	57,899.461	268,255.906	-871.549
223	      J7	12	149,230.812	18,300.160	64,675.598	288,929.969	-621.271
224	      J8	12	129,580.719	14,812.611	65,311.242	281,424.062	-1,109.236
225	      J9	12	141,470.516	17,154.525	70,496.523	300,224.000	-368.453
226	      J10	12	135,572.641	15,155.979	61,646.633	252,858.672	-1,259.090
227	      J11	12	168,632.484	18,127.723	65,423.820	260,085.484	-2,281.117
228	      J12	12	159,646.891	17,116.275	60,609.742	237,356.109	-1,752.923
229	      J13	12	80,671.008	14,127.833	66,101.492	261,124.578	-2,328.796
230	      J14	12	46,117.582	5,865.502	65,862.922	262,514.562	-3,185.555
231	      J15	12	59,439.680	7,000.096	62,110.523	249,202.688	-2,448.756
232	      J16	12	43,475.633	3,042.224	1,967.659	2,010.967	2,775.219
233	      J17	12	41,581.348	2,702.072	1,473.572	1,979.143	1,705.065
234	      J18	12	52,330.746	3,536.847	2,376.823	2,579.463	3,359.290
235	      J19	12	63,873.820	4,775.428	2,795.928	3,247.368	4,045.584
236	      J20	12	42,673.141	2,745.024	1,536.459	1,647.216	2,361.189
237	      J21	12	40,436.266	2,673.220	1,400.423	1,371.733	3,062.536
238	      J22	12	85,096.758	5,628.224	3,151.678	3,293.635	1,824.481
239	      J23	12	86,366.102	6,668.513	3,123.645	4,051.650	6,055.897
240	      J24	12	116,323.969	8,961.503	4,081.649	4,900.670	11,036.720
241	      K1	12	77,725.188	9,141.180	46,641.098	296,208.500	-916.166
242	      K2	12	57,524.516	8,140.642	47,407.492	276,091.469	-574.067
243	      K3	12	47,376.113	7,061.886	47,600.625	262,651.656	-1,514.319
244	      K4	12	136,067.531	16,649.318	63,078.672	328,615.531	-834.408
245	      K5	12	104,738.531	12,151.247	52,846.758	262,659.406	-1,006.581
246	      K6	12	157,199.984	17,279.793	66,139.062	306,227.094	-260.267
247	      K7	12	135,730.125	15,627.866	71,908.461	327,255.438	-1,492.866
248	      K8	12	122,886.562	16,222.163	58,888.848	253,061.797	-1,173.576
249	      K9	12	77,216.797	9,238.837	70,779.023	310,716.375	-1,203.312
250	      K10	12	104,051.172	11,650.206	65,279.859	276,188.812	-1,408.044
251	      K11	12	127,861.195	13,985.167	58,751.238	239,373.172	-1,732.030
252	      K12	12	137,929.453	15,072.979	59,271.938	238,360.578	-586.398
253	      K13	12	128,011.156	13,251.412	62,257.133	251,780.141	-2,224.665
254	      K14	12	111,855.102	12,907.587	60,947.004	249,324.531	-1,418.477
255	      K15	12	127,839.805	13,305.714	58,445.074	239,434.438	-2,036.681
256	      K16	12	107,993.633	12,469.189	62,129.164	263,816.000	-1,156.199
257	      K17	12	111,218.195	13,530.315	61,831.316	267,336.875	-1,701.602
258	      K18	12	42,497.500	2,903.814	1,570.948	1,116.085	2,511.953
259	      K19	12	96,752.500	11,207.199	63,944.969	304,014.188	-1,181.959
260	      K20	12	98,743.883	12,455.786	62,989.918	314,173.219	-782.333
261	      K21	12	122,074.562	16,148.118	51,656.312	265,892.656	-1,374.287
262	      K22	12	87,465.344	7,576.890	3,065.494	5,414.197	10,453.376
263	      K23	12	91,040.344	7,544.106	3,355.890	4,355.141	6,630.101
264	      K24	12	107,500.375	8,116.571	3,609.604	4,579.656	7,529.491
265	      L1	12	59,486.051	8,851.619	44,893.789	284,592.469	-909.257
266	      L2	12	52,338.711	7,413.960	44,684.004	267,118.625	-1,509.001
267	      L3	12	56,212.633	7,603.636	46,642.117	260,144.812	-1,220.979
268	      L4	12	117,932.602	15,114.996	60,980.289	323,697.312	-807.048
269	      L5	12	136,986.547	16,788.725	59,352.562	296,249.000	-1,560.718
270	      L6	12	116,565.836	13,625.807	59,538.223	285,124.250	-1,027.658
271	      L7	12	118,344.766	13,418.186	58,690.668	270,176.219	-508.909
272	      L8	12	97,682.180	11,576.826	63,282.738	285,427.469	-1,589.848
273	      L9	12	93,046.633	11,376.841	67,018.039	295,690.281	-438.112
274	      L10	12	105,192.453	12,601.545	61,850.703	263,668.219	-1,717.000
275	      L11	12	115,973.914	15,105.415	57,765.055	238,910.812	-1,586.069
276	      L12	12	118,264.344	12,972.069	57,855.688	237,857.109	-2,224.304
277	      L13	12	43,385.883	5,641.977	61,282.484	254,853.766	-1,744.481
278	      L14	12	54,323.035	6,450.033	63,270.797	260,203.938	-1,481.442
279	      L15	12	46,762.723	6,171.821	57,354.629	239,205.750	-1,753.876
280	      L16	12	56,420.141	5,021.711	2,242.647	3,443.679	8,903.891
281	      L17	12	49,353.020	3,616.915	2,131.458	1,762.760	2,181.934
282	      L18	12	57,519.809	4,930.600	2,206.509	3,112.239	6,777.982
283	      L19	12	41,272.309	2,803.137	1,608.071	1,372.392	2,485.438
284	      L20	12	49,013.203	3,369.225	1,556.602	1,992.961	2,855.621
285	      L21	12	40,152.527	2,742.756	1,236.804	1,512.208	2,215.313
286	      L22	12	80,451.898	5,499.948	2,679.499	2,857.521	2,482.515
287	      L23	12	86,728.906	6,886.543	2,993.335	4,205.619	6,541.354
288	      L24	12	101,248.984	7,291.114	3,388.512	3,870.848	5,545.304
289	      M1	12	60,607.535	8,638.660	44,452.711	290,834.594	-358.106
290	      M2	12	49,879.578	7,225.030	42,857.891	261,789.375	-735.712
291	      M3	12	68,074.562	8,533.944	45,664.441	264,382.938	-663.940
292	      M4	12	117,698.555	15,310.056	47,919.742	262,725.156	-962.681
293	      M5	12	128,090.570	16,734.412	55,104.383	285,869.000	-1,337.263
294	      M6	12	149,532.625	17,786.432	54,894.227	271,498.625	-908.257
295	      M7	12	121,813.891	14,401.541	62,548.176	295,185.938	-1,222.246
296	      M8	12	128,911.117	15,715.164	59,048.422	269,027.531	-588.339
297	      M9	12	95,861.789	11,522.876	61,501.645	279,814.438	-190.491
298	      M10	12	114,409.719	13,275.856	62,750.531	276,418.750	-346.250
299	      M11	12	111,139.414	13,352.697	58,442.422	249,460.453	-244.658
300	      M12	12	118,043.281	13,607.927	53,559.207	229,389.516	-748.851
301	      M13	12	131,933.797	14,700.045	58,010.426	245,264.516	-972.541
302	      M14	12	133,709.844	14,587.161	59,079.082	252,944.219	-731.307
303	      M15	12	145,144.438	15,942.891	54,425.895	234,554.094	-1,496.105
304	      M16	12	116,412.547	13,601.103	57,970.574	259,006.141	-824.311
305	      M17	12	131,128.438	15,201.301	57,315.797	262,348.719	-1,028.421
306	      M18	12	43,480.387	3,174.999	1,443.529	1,401.626	3,663.484
307	      M19	12	98,631.883	12,093.854	57,627.516	288,578.656	-901.709
308	      M20	12	92,558.727	11,765.617	57,987.859	305,690.188	-484.609
309	      M21	12	131,277.281	17,390.191	47,884.625	257,761.031	-371.674
310	      M22	12	84,001.922	5,703.756	2,753.387	3,110.170	3,619.757
311	      M23	12	84,545.383	6,064.942	3,131.308	3,418.681	2,562.886
312	      M24	12	93,747.750	6,302.700	3,015.619	3,066.554	3,004.764
313	      N1	12	52,142.031	7,571.539	42,586.574	287,742.156	-666.770
314	      N2	12	48,705.531	7,034.749	41,090.391	259,517.172	-1,476.397
315	      N3	12	50,895.352	7,268.541	43,621.523	256,480.859	-573.839
316	      N4	12	124,479.375	16,033.624	49,964.879	282,014.094	-78.340
317	      N5	12	143,846.172	17,111.980	47,681.949	254,340.234	-1,037.337
318	      N6	12	126,311.078	15,209.965	53,144.418	273,218.469	-1,493.720
319	      N7	12	142,213.938	17,365.875	58,675.617	284,760.844	-637.429
320	      N8	12	114,726.438	13,696.721	59,240.180	283,563.344	-5.235
321	      N9	12	108,848.422	13,184.273	63,227.238	294,417.562	-88.758
322	      N10	12	124,300.031	14,869.736	56,795.184	255,631.781	-226.184
323	      N11	12	133,364.109	15,494.722	52,352.785	230,802.078	640.896
324	      N12	12	139,936.812	15,971.724	53,404.129	233,466.219	-492.318
325	      N13	12	67,213.938	9,272.250	56,775.488	247,947.828	-1,131.611
326	      N14	12	48,309.871	6,443.419	55,474.328	244,330.125	-82.821
327	      N15	12	48,565.348	6,719.213	54,305.945	243,330.688	-502.709
328	      N16	12	38,016.898	2,567.924	1,519.944	983.559	2,251.717
329	      N17	12	40,055.035	2,862.872	1,440.021	1,065.146	3,053.649
330	      N18	12	40,230.914	2,941.203	1,659.530	2,166.161	4,347.069
331	      N19	12	40,757.926	3,269.289	1,263.123	1,333.013	4,245.165
332	      N20	12	38,598.344	2,853.022	1,371.368	637.648	2,203.802
333	      N21	12	41,331.801	2,947.332	1,427.044	998.972	2,739.754
334	      N22	12	84,292.539	5,937.150	3,294.476	3,201.712	3,823.855
335	      N23	12	92,410.641	5,969.504	2,972.732	3,830.182	1,951.508
336	      N24	12	86,004.453	5,771.271	2,769.628	3,712.951	3,345.922
337	      O1	12	43,223.770	5,288.999	45,766.219	330,590.969	-1,526.287
338	      O2	12	41,893.809	5,287.210	45,136.609	304,786.812	-2,435.206
339	      O3	12	42,183.621	5,191.911	46,997.957	296,804.219	-126.218
340	      O4	12	48,595.613	5,288.416	46,893.918	275,179.906	-1,719.449
341	      O5	12	45,241.625	5,602.302	55,111.148	305,202.281	-994.511
342	      O6	12	47,300.371	6,081.147	60,016.383	308,705.844	-2,120.626
343	      O7	12	50,228.848	6,401.715	57,258.895	292,156.656	-987.041
344	      O8	12	55,639.199	6,878.347	52,181.723	255,993.719	-1,358.111
345	      O9	12	42,841.801	5,756.913	55,061.172	266,581.219	-1,284.269
346	      O10	12	57,342.133	7,266.145	62,161.867	293,145.281	-1,021.832
347	      O11	12	44,752.359	6,053.055	56,938.484	264,414.000	-1,301.348
348	      O12	12	45,623.020	6,169.869	52,402.195	240,186.594	-695.406
349	      O13	12	119,993.828	17,278.537	55,106.777	251,654.797	440.738
350	      O14	12	115,416.492	14,190.051	60,577.352	277,546.500	-325.219
351	      O15	12	117,864.984	14,194.592	51,998.328	241,373.500	-552.667
352	      O16	12	101,501.578	12,827.807	53,020.359	255,300.250	-280.640
353	      O17	12	101,810.125	12,875.767	50,387.445	247,697.406	-1,625.825
354	      O18	12	159,336.406	43,875.562	6,249.092	2,242.929	1,703.848
355	      O19	12	79,642.070	10,778.188	54,510.227	297,220.625	-1,003.101
356	      O20	12	89,409.086	12,962.197	57,410.031	322,646.562	-298.818
357	      O21	12	118,812.359	22,449.654	44,150.621	253,472.547	-1,385.752
358	      O22	12	91,058.812	7,435.174	3,169.942	3,557.588	6,769.494
359	      O23	12	56,710.270	3,551.151	2,174.405	2,073.899	-214.465
360	      O24	12	88,061.742	6,479.995	2,823.784	3,086.932	3,704.564
361	      P1	12	68,665.727	10,310.173	43,024.648	310,731.938	-2,099.195
362	      P2	12	48,284.684	7,336.416	39,208.910	270,018.125	-1,760.130
363	      P3	12	52,632.496	7,606.432	41,522.012	268,372.156	-2,288.429
364	      P4	12	159,057.312	19,475.771	46,732.969	282,460.938	-741.329
365	      P5	12	195,407.188	23,622.648	44,352.285	253,360.562	-754.577
366	      P6	12	141,457.938	17,059.930	49,120.441	274,057.094	-2,136.153
367	      P7	12	150,039.094	17,642.721	50,253.938	265,076.531	-1,351.996
368	      P8	12	151,867.875	17,770.748	62,638.625	323,968.750	-1,110.844
369	      P9	12	128,305.773	14,848.973	57,812.305	290,576.500	-1,115.486
370	      P10	12	162,501.531	18,589.068	60,078.961	295,843.812	-1,730.731
371	      P11	12	151,653.938	17,431.994	51,384.195	245,794.594	-456.134
372	      P12	12	154,673.266	17,080.646	50,848.234	241,215.812	-1,305.440
373	      P13	12	53,796.059	7,134.052	52,207.695	246,691.609	-3,127.187
374	      P14	12	44,854.562	6,549.698	55,804.699	269,007.219	-2,511.169
375	      P15	12	45,155.598	6,186.586	49,767.645	243,460.656	-2,924.954
376	      P16	12	54,473.508	6,517.489	1,867.782	1,903.834	-186.711
377	      P17	12	50,495.387	4,498.834	1,717.379	1,551.808	-304.858
378	      P18	12	51,344.195	3,677.084	1,498.114	1,577.677	618.319
379	      P19	12	38,142.141	3,414.701	1,533.205	1,105.804	1,495.501
380	      P20	12	45,465.281	3,591.158	1,611.473	2,479.621	1,991.783
381	      P21	12	47,749.703	3,539.502	1,879.294	1,485.906	2,562.678
382	      P22	12	91,895.797	6,974.849	3,031.718	2,992.254	6,724.367
383	      P23	12	107,128.195	8,195.720	3,409.665	3,428.616	3,949.042
384	      P24	12	88,704.312	6,583.806	3,124.569	3,812.657	4,913.961
1	      A1	13	52,304.012	7,806.459	40,208.402	291,395.750	-2,808.591
2	      A2	13	48,135.266	6,833.136	39,606.875	268,985.031	-3,201.913
3	      A3	13	56,913.129	7,840.104	40,420.137	255,222.844	-2,147.861
4	      A4	13	100,290.359	13,634.119	44,171.422	267,890.688	-2,804.141
5	      A5	13	103,968.633	15,635.709	45,002.820	257,876.078	-2,430.107
6	      A6	13	89,823.148	11,986.401	47,282.520	262,121.312	-2,663.905
7	      A7	13	78,626.039	10,096.381	45,586.176	242,073.078	-2,945.821
8	      A8	13	100,187.945	12,519.459	49,320.992	253,910.750	-4,935.667
9	      A9	13	99,284.578	12,695.141	56,057.082	280,716.406	-3,398.627
10	      A10	13	101,550.469	12,886.584	54,183.273	261,876.016	-3,336.577
11	      A11	13	102,434.523	12,592.543	50,630.762	242,601.875	-4,186.446
12	      A12	13	103,554.406	12,231.653	51,119.047	243,756.266	-5,339.418
13	      A13	13	123,865.383	19,483.027	59,932.059	284,253.531	-4,456.021
14	      A14	13	112,240.031	11,700.664	56,552.145	275,620.000	-2,843.984
15	      A15	13	144,388.297	15,941.693	47,034.348	227,024.219	-2,887.729
16	      A16	13	169,064.938	18,864.633	52,713.957	260,779.719	-4,077.684
17	      A17	13	122,258.414	14,965.133	48,992.047	248,998.016	-3,387.281
18	      A18	13	37,885.328	3,825.805	1,274.359	902.683	472.457
19	      A19	13	90,666.648	11,175.980	51,702.043	292,221.219	-3,141.242
20	      A20	13	147,941.281	18,722.699	39,978.746	225,690.078	-2,777.267
21	      A21	13	131,163.234	17,577.287	43,808.406	261,837.625	-2,448.410
22	      A22	13	91,822.945	6,868.742	3,039.788	4,078.948	3,351.269
23	      A23	13	100,438.906	7,994.543	3,214.888	4,742.878	7,565.619
24	      A24	13	94,751.648	7,037.520	2,770.452	3,424.542	3,662.045
25	      B1	13	48,886.820	7,630.461	38,679.750	268,605.719	-1,108.541
26	      B2	13	43,616.941	6,342.703	41,785.910	269,667.375	-3,562.402
27	      B3	13	52,997.758	7,776.248	44,399.574	269,992.156	-1,060.567
28	      B4	13	156,784.250	20,782.285	47,478.844	274,914.750	-1,448.732
29	      B5	13	148,929.484	18,605.789	43,632.141	241,936.938	-1,470.802
30	      B6	13	138,992.047	16,881.564	47,398.699	251,094.438	-626.805
31	      B7	13	113,646.617	13,608.672	55,652.781	285,340.312	-1,246.518
32	      B8	13	137,264.547	16,058.492	52,428.211	258,477.812	-1,430.403
33	      B9	13	127,668.352	15,472.771	56,443.734	270,578.094	-621.451
34	      B10	13	148,586.922	17,626.879	54,585.320	253,150.031	-1,804.081
35	      B11	13	158,814.719	18,664.477	52,137.277	237,424.531	-509.748
36	      B12	13	147,851.109	17,017.730	52,109.223	235,271.953	258.258
37	      B13	13	90,653.148	9,580.174	57,106.164	259,443.688	-1,013.519
38	      B14	13	64,047.020	7,491.444	54,203.059	248,182.266	-802.007
39	      B15	13	112,593.922	9,720.258	52,211.688	238,282.328	-530.378
40	      B16	13	395,839.562	252,991.812	33,700.809	6,491.953	1,462.333
41	      B17	13	52,928.281	10,847.476	2,484.489	1,435.325	2,183.658
42	      B18	13	56,652.297	11,780.640	2,733.614	2,022.665	2,922.944
43	      B19	13	37,364.215	2,939.376	1,542.403	2,480.868	2,417.494
44	      B20	13	40,333.242	3,227.704	1,425.811	1,955.419	2,425.900
45	      B21	13	62,293.738	5,522.701	2,658.144	2,482.650	2,445.415
46	      B22	13	80,481.367	5,350.591	2,833.221	2,681.468	-205.328
47	      B23	13	81,336.922	5,901.856	2,887.233	2,973.110	1,639.717
48	      B24	13	83,555.688	5,192.624	2,612.775	2,683.631	310.982
49	      C1	13	51,763.719	8,014.928	45,081.582	302,803.719	-347.379
50	      C2	13	48,196.402	7,617.506	42,065.477	264,301.719	-1,438.018
51	      C3	13	48,847.656	7,535.225	43,123.637	253,705.062	-1,025.347
52	      C4	13	108,853.781	14,462.158	44,610.410	249,511.500	-651.983
53	      C5	13	101,537.305	12,763.651	47,009.199	249,349.766	-1,117.602
54	      C6	13	101,087.352	12,026.228	51,523.867	263,581.281	-1,639.421
55	      C7	13	97,410.148	12,565.958	55,127.477	270,124.719	-1,575.884
56	      C8	13	105,764.953	11,985.140	52,589.328	249,725.266	-712.839
57	      C9	13	85,272.578	10,765.679	57,747.391	269,872.844	-682.529
58	      C10	13	103,672.141	12,499.324	56,516.805	254,614.047	-280.311
59	      C11	13	110,536.797	13,235.058	55,709.430	244,136.016	-589.034
60	      C12	13	109,120.320	13,206.383	54,024.746	235,525.266	-769.667
61	      C13	13	98,729.492	10,986.122	60,308.969	266,611.531	-801.190
62	      C14	13	102,119.047	11,296.819	62,389.141	278,161.750	-1,457.696
63	      C15	13	130,808.602	14,671.737	50,503.566	224,378.781	-842.453
64	      C16	13	128,115.383	13,931.738	56,740.766	260,213.734	-848.718
65	      C17	13	113,603.023	14,134.396	55,156.582	258,319.391	-933.351
66	      C18	13	38,358.840	2,847.181	1,450.711	1,459.976	2,731.933
67	      C19	13	89,920.406	11,063.412	56,976.895	295,784.156	-1,306.329
68	      C20	13	127,782.836	17,054.633	41,683.559	217,930.281	-1,422.914
69	      C21	13	125,436.352	16,842.176	43,693.367	241,100.016	-1,290.946
70	      C22	13	96,010.062	7,208.066	3,697.899	4,219.475	4,800.869
71	      C23	13	96,561.734	7,808.808	3,352.436	5,673.677	12,223.283
72	      C24	13	92,951.953	7,667.681	2,692.046	4,687.240	10,253.905
73	      D1	13	60,631.633	9,518.091	44,998.207	296,329.469	-981.720
74	      D2	13	50,432.645	7,309.999	43,927.961	268,356.000	-2,383.607
75	      D3	13	52,408.242	7,420.182	44,561.480	255,212.719	-1,252.257
76	      D4	13	96,077.586	12,390.879	46,279.863	252,758.750	-1,007.013
77	      D5	13	104,463.430	13,278.673	44,009.223	225,911.016	-1,388.178
78	      D6	13	96,726.219	11,771.026	51,665.699	255,217.656	-722.147
79	      D7	13	77,113.711	10,195.032	59,904.891	287,898.219	-613.421
80	      D8	13	97,269.344	12,339.458	55,741.145	253,788.578	-768.149
81	      D9	13	77,492.289	9,578.514	61,694.492	277,394.281	-364.425
82	      D10	13	97,197.430	12,051.594	57,137.258	249,408.250	-1,263.401
83	      D11	13	104,363.086	12,424.439	52,555.664	223,170.609	-2,181.617
84	      D12	13	105,812.414	12,607.690	55,662.562	234,347.875	-891.915
85	      D13	13	55,218.219	6,561.742	68,007.031	284,582.312	-37.621
86	      D14	13	44,421.871	6,005.331	58,663.453	248,790.688	-1,577.026
87	      D15	13	45,385.859	5,863.116	54,866.047	235,182.547	-1,750.780
88	      D16	13	37,856.113	3,497.671	1,483.910	875.853	2,718.805
89	      D17	13	44,376.141	3,519.882	1,730.006	1,505.905	2,250.600
90	      D18	13	39,661.141	3,308.637	1,588.705	1,475.362	2,342.084
91	      D19	13	36,943.008	2,886.773	1,635.760	2,191.347	2,679.097
92	      D20	13	34,251.957	2,303.704	1,198.465	890.463	2,615.257
93	      D21	13	48,381.871	3,094.093	1,644.373	1,937.755	2,274.436
94	      D22	13	87,070.039	5,543.319	3,141.919	3,211.847	2,321.285
95	      D23	13	85,804.312	7,363.095	2,975.374	4,670.146	9,214.226
96	      D24	13	93,072.133	7,099.412	2,694.724	3,371.904	4,504.352
97	      E1	13	54,284.910	7,964.244	45,761.281	290,536.625	-377.123
98	      E2	13	55,996.051	8,204.564	45,869.684	271,414.125	-563.473
99	      E3	13	51,461.070	7,368.924	43,661.180	242,376.516	-710.242
100	      E4	13	124,802.156	15,919.117	48,802.594	260,179.562	-662.396
101	      E5	13	134,041.469	16,481.994	51,319.438	258,741.469	-501.599
102	      E6	13	135,722.547	16,332.909	56,587.395	271,674.688	-494.225
103	      E7	13	116,390.695	13,511.322	56,077.633	259,702.406	-871.958
104	      E8	13	123,588.961	13,990.699	57,773.516	258,019.594	-559.818
105	      E9	13	114,810.102	12,952.556	62,978.961	274,025.438	-1,386.104
106	      E10	13	120,330.523	13,681.565	59,826.871	254,123.062	-1,548.563
107	      E11	13	133,915.500	15,171.050	59,670.680	246,548.031	-306.585
108	      E12	13	128,057.945	14,365.577	58,360.371	239,014.391	-914.145
109	      E13	13	102,723.547	10,950.196	60,259.801	248,972.344	-716.840
110	      E14	13	108,707.148	11,459.043	63,560.375	262,255.656	-1,727.813
111	      E15	13	122,258.453	13,305.936	55,709.531	231,525.125	-1,308.415
112	      E16	13	108,893.328	12,167.121	62,111.184	266,735.625	-1,394.207
113	      E17	13	134,866.750	14,763.885	57,298.180	253,753.031	-1,605.833
114	      E18	13	38,722.973	2,513.759	1,729.623	1,173.667	1,613.350
115	      E19	13	83,545.969	9,557.719	60,057.934	292,572.062	500.428
116	      E20	13	120,898.000	14,651.948	51,120.824	255,661.203	-1,084.002
117	      E21	13	106,740.688	13,850.701	51,697.254	271,842.156	-605.873
118	      E22	13	84,731.492	6,772.322	2,459.345	3,877.702	11,403.622
119	      E23	13	95,740.906	8,045.139	3,432.263	3,979.193	11,574.565
120	      E24	13	97,187.117	7,159.441	3,194.973	4,502.670	6,487.077
121	      F1	13	63,429.797	9,499.408	45,799.148	285,511.781	-538.333
122	      F2	13	69,936.062	11,966.374	52,751.684	303,269.250	315.033
123	      F3	13	52,645.539	7,611.125	47,344.727	262,236.031	-585.329
124	      F4	13	149,315.500	18,986.473	55,224.816	288,477.344	-994.536
125	      F5	13	161,556.031	19,649.230	50,147.773	244,012.656	-1,285.370
126	      F6	13	169,089.703	19,140.760	58,827.262	275,987.938	-2,498.310
127	      F7	13	111,102.492	12,531.838	63,909.074	292,240.156	-1,992.302
128	      F8	13	125,895.539	13,919.592	57,840.270	253,973.453	-1,490.480
129	      F9	13	98,748.281	11,708.101	67,877.492	293,239.844	-1,433.703
130	      F10	13	130,132.273	14,519.116	58,536.434	242,713.641	-1,073.302
131	      F11	13	157,353.922	16,805.629	62,254.012	247,927.375	-1,466.321
132	      F12	13	133,908.047	14,195.775	56,582.285	228,589.859	-2,071.286
133	      F13	13	59,778.848	7,140.415	66,303.609	267,946.312	-1,122.451
134	      F14	13	79,314.234	9,253.202	64,428.832	259,373.078	-1,781.917
135	      F15	13	80,974.203	8,388.169	63,676.051	255,863.062	-1,096.407
136	      F16	13	49,348.543	4,254.956	1,997.591	3,346.102	7,997.008
137	      F17	13	41,200.312	3,053.796	1,577.996	2,639.790	3,051.444
138	      F18	13	42,444.340	3,004.702	1,576.046	2,162.367	2,528.469
139	      F19	13	80,635.969	6,280.435	3,750.311	4,768.265	7,933.753
140	      F20	13	40,792.855	2,519.194	-236.640	848.768	2,354.729
141	      F21	13	43,810.559	3,341.763	1,516.775	1,759.229	3,004.801
142	      F22	13	92,257.211	8,663.527	3,472.091	5,540.904	13,173.301
143	      F23	13	100,902.758	8,069.113	3,375.928	5,359.219	10,671.475
144	      F24	13	100,789.250	7,749.908	3,526.212	5,797.324	10,694.207
145	      G1	13	59,670.934	8,076.777	52,870.512	330,575.406	37.803
146	      G2	13	53,488.020	7,593.144	47,690.027	275,323.000	-690.377
147	      G3	13	67,653.070	9,588.232	51,319.617	271,016.719	-1,256.436
148	      G4	13	106,623.930	13,223.055	51,670.480	266,545.719	-705.451
149	      G5	13	104,465.219	12,748.359	54,119.613	263,611.688	-1,260.904
150	      G6	13	105,768.102	11,771.903	55,975.422	260,649.906	-1,423.662
151	      G7	13	120,657.703	13,927.829	66,240.641	294,036.812	-1,524.357
152	      G8	13	113,083.273	12,811.305	63,974.414	274,270.000	-1,678.443
153	      G9	13	87,225.852	10,106.447	65,720.391	278,509.031	-1,634.316
154	      G10	13	93,862.422	10,559.352	67,916.539	281,403.906	-2,135.265
155	      G11	13	107,338.688	11,986.510	59,786.902	238,057.938	-1,461.584
156	      G12	13	127,748.516	13,542.487	58,159.680	228,666.891	-1,558.444
157	      G13	13	119,396.398	12,238.928	62,871.270	250,054.688	-1,738.259
158	      G14	13	127,294.656	13,399.633	61,600.234	245,056.188	-1,900.251
159	      G15	13	140,186.750	16,634.305	40,849.754	154,984.500	-1,702.737
160	      G16	13	159,979.375	15,326.920	62,652.238	260,429.078	-1,016.896
161	      G17	13	128,372.664	14,911.843	59,625.625	252,946.719	-746.382
162	      G18	13	49,217.156	3,336.899	1,916.009	1,508.860	2,346.189
163	      G19	13	90,584.633	10,686.996	66,700.281	314,320.062	-1,311.465
164	      G20	13	120,590.977	15,123.450	59,585.371	288,070.656	-419.188
165	      G21	13	125,379.305	16,273.583	55,666.812	285,844.375	-380.309
166	      G22	13	98,874.922	9,406.861	3,473.709	6,036.695	16,677.242
167	      G23	13	95,680.797	8,502.487	3,360.063	5,740.258	15,111.460
168	      G24	13	100,504.727	8,391.971	3,413.035	5,312.056	13,017.079
169	      H1	13	62,009.812	10,044.502	46,866.121	286,786.781	-1,468.387
170	      H2	13	54,537.812	8,017.872	46,825.258	268,753.594	-1,609.641
171	      H3	13	59,333.773	9,258.879	56,929.578	305,429.906	-1,244.239
172	      H4	13	124,000.961	15,716.566	50,730.484	262,473.250	-1,513.120
173	      H5	13	165,143.500	18,852.361	55,911.219	269,525.625	-2,740.667
174	      H6	13	155,848.078	18,314.863	62,439.406	286,746.906	-1,990.604
175	      H7	13	127,443.297	15,030.986	65,332.004	288,639.375	-2,212.790
176	      H8	13	141,482.188	15,636.234	63,842.562	273,280.219	-1,343.122
177	      H9	13	100,345.688	12,042.987	72,197.391	306,163.688	-925.581
178	      H10	13	121,046.562	13,874.205	62,429.668	255,228.141	-1,503.803
179	      H11	13	147,199.453	16,378.950	59,541.941	234,459.125	-1,988.160
180	      H12	13	137,978.469	15,256.362	58,278.762	227,380.516	-379.195
181	      H13	13	45,479.328	5,616.614	69,538.070	273,738.406	-2,572.705
182	      H14	13	52,634.703	6,989.675	59,892.844	236,039.219	-1,984.347
183	      H15	13	49,442.195	6,199.456	61,591.301	246,867.812	-2,644.494
184	      H16	13	37,770.441	2,535.698	1,247.345	1,389.406	1,516.618
185	      H17	13	52,252.609	3,380.001	2,074.933	2,457.083	2,440.787
186	      H18	13	42,491.719	3,529.705	1,974.330	2,065.581	1,750.714
187	      H19	13	51,677.980	4,521.471	2,753.983	2,840.225	2,739.617
188	      H20	13	42,033.484	3,147.458	1,631.827	1,768.230	2,667.964
189	      H21	13	40,064.188	3,050.739	1,400.197	1,512.256	2,609.568
190	      H22	13	81,528.102	5,647.712	2,779.467	3,511.909	3,167.512
191	      H23	13	95,693.203	8,396.800	3,288.738	5,216.334	11,836.596
192	      H24	13	120,615.031	10,037.253	3,842.287	5,650.830	14,693.078
193	      I1	13	50,712.316	7,843.365	46,979.488	292,619.719	-2,184.265
194	      I2	13	52,065.457	7,649.977	45,926.008	265,950.688	-1,216.745
195	      I3	13	50,093.668	7,671.233	45,136.613	240,243.719	-1,655.443
196	      I4	13	114,709.742	14,012.470	55,762.023	285,629.500	-2,972.753
197	      I5	13	130,236.836	14,843.071	62,674.934	303,918.781	-2,001.586
198	      I6	13	110,240.039	12,382.042	53,347.223	247,440.531	-2,359.780
199	      I7	13	135,311.641	14,827.047	59,157.945	259,297.141	-1,008.416
200	      I8	13	107,769.266	12,756.245	57,197.156	244,526.969	-1,371.343
201	      I9	13	87,761.867	10,758.110	71,608.953	302,356.562	-1,021.102
202	      I10	13	108,793.711	13,717.812	64,983.078	267,533.688	5,836.602
203	      I11	13	116,530.469	13,069.512	59,530.332	235,649.734	-1,856.557
204	      I12	13	119,505.883	13,268.531	57,344.645	225,471.250	-1,150.499
205	      I13	13	122,363.625	13,361.858	63,905.527	251,476.625	-3,068.748
206	      I14	13	116,916.969	12,059.616	64,236.203	256,674.250	-2,731.224
207	      I15	13	133,331.844	13,345.826	58,678.672	234,023.641	-1,892.536
208	      I16	13	114,465.836	12,997.386	65,007.930	271,236.406	-2,865.573
209	      I17	13	123,635.914	13,755.988	64,058.305	270,747.906	-2,074.129
210	      I18	13	43,931.270	2,991.310	1,686.134	1,684.715	2,761.469
211	      I19	13	85,179.852	9,957.468	63,868.836	299,267.219	-1,976.421
212	      I20	13	109,665.680	13,802.621	58,821.555	283,319.312	-2,182.918
213	      I21	13	126,505.500	16,071.817	53,185.910	267,233.219	-1,636.008
214	      I22	13	91,861.930	7,417.696	3,484.035	4,300.885	7,203.208
215	      I23	13	86,866.156	7,175.055	2,997.568	4,487.802	7,022.954
216	      I24	13	101,689.812	8,078.890	3,411.718	5,070.846	9,145.281
217	      J1	13	56,055.129	8,469.184	45,873.770	285,227.719	-1,282.911
218	      J2	13	53,308.219	7,754.675	49,252.020	283,331.844	-365.759
219	      J3	13	75,195.633	10,288.738	51,270.652	279,137.406	-1,675.655
220	      J4	13	167,472.016	20,710.105	64,761.734	332,975.938	-1,354.135
221	      J5	13	155,830.219	18,317.025	52,410.543	252,953.266	-1,769.474
222	      J6	13	149,186.062	17,980.307	57,897.824	268,135.594	-835.254
223	      J7	13	147,274.891	18,169.223	64,528.500	288,201.688	-917.477
224	      J8	13	130,501.586	15,135.959	65,128.930	281,473.594	-1,435.851
225	      J9	13	141,477.016	16,907.486	70,404.812	300,181.938	20.198
226	      J10	13	135,883.656	15,022.912	61,997.473	252,414.688	-1,145.750
227	      J11	13	169,036.219	18,356.828	65,428.367	259,412.406	-2,341.531
228	      J12	13	160,960.875	17,201.410	60,243.336	237,671.109	-2,047.512
229	      J13	13	81,023.320	14,635.891	66,013.133	261,020.531	-2,600.017
230	      J14	13	46,301.234	5,746.776	65,770.250	262,162.281	-3,069.556
231	      J15	13	58,925.168	7,118.613	62,251.594	248,371.266	-2,813.532
232	      J16	13	42,775.020	3,069.277	1,709.019	2,203.699	2,577.076
233	      J17	13	39,372.141	2,633.765	1,569.127	1,921.088	1,269.914
234	      J18	13	52,597.648	3,742.233	2,473.646	2,534.346	3,122.119
235	      J19	13	63,536.637	5,078.347	2,761.821	3,241.470	3,616.762
236	      J20	13	41,312.434	3,018.503	1,552.622	1,893.639	2,898.095
237	      J21	13	39,408.523	2,877.065	1,525.320	1,733.142	2,636.400
238	      J22	13	85,043.469	5,660.297	3,060.251	3,399.516	1,845.122
239	      J23	13	85,756.484	6,411.708	3,129.588	4,149.539	5,779.106
240	      J24	13	117,042.344	9,348.019	3,974.275	5,406.745	10,324.181
241	      K1	13	77,743.539	8,869.124	46,570.199	296,110.375	-1,383.217
242	      K2	13	57,511.910	8,179.468	47,015.816	276,142.844	-1,219.395
243	      K3	13	48,643.676	7,279.858	47,823.789	262,978.531	-1,596.112
244	      K4	13	144,001.328	17,567.709	63,297.500	328,227.281	-1,220.081
245	      K5	13	109,217.766	12,572.043	52,692.215	262,760.188	-1,334.755
246	      K6	13	164,071.969	17,533.703	66,319.188	306,277.188	-151.910
247	      K7	13	136,880.641	15,952.030	71,737.961	326,908.000	-2,385.452
248	      K8	13	123,622.359	16,162.750	58,868.805	252,877.359	-754.018
249	      K9	13	78,166.672	9,315.304	70,602.680	310,175.906	-944.039
250	      K10	13	103,925.766	11,318.854	65,383.949	275,823.406	-1,623.880
251	      K11	13	127,456.648	13,860.076	59,083.422	239,417.000	-2,122.264
252	      K12	13	137,747.953	15,460.324	59,406.277	238,118.984	-997.876
253	      K13	13	131,470.938	13,512.587	61,869.492	251,726.094	-2,253.309
254	      K14	13	115,475.773	13,083.355	61,153.746	249,321.719	-2,017.201
255	      K15	13	133,325.641	13,736.444	58,248.887	239,177.188	-2,257.439
256	      K16	13	106,918.117	12,314.787	62,067.020	262,878.125	-1,147.277
257	      K17	13	112,220.945	13,575.712	61,364.832	267,167.844	-2,060.885
258	      K18	13	41,466.703	3,135.353	1,576.150	1,135.453	1,826.433
259	      K19	13	96,908.094	10,879.226	63,931.125	303,689.438	-1,398.018
260	      K20	13	97,832.508	12,356.629	62,879.387	314,166.781	-1,105.104
261	      K21	13	122,587.742	15,951.667	51,636.125	265,890.688	-1,218.052
262	      K22	13	89,265.555	7,445.239	2,867.256	5,146.736	10,890.210
263	      K23	13	92,977.062	7,378.763	3,376.933	4,074.733	6,566.357
264	      K24	13	107,984.680	8,149.413	3,690.860	5,202.854	7,761.361
265	      L1	13	58,183.297	8,515.562	44,766.523	284,918.031	-881.808
266	      L2	13	52,491.160	7,290.068	44,688.121	266,895.969	-1,897.439
267	      L3	13	54,696.242	7,399.773	46,404.336	259,825.688	-1,164.306
268	      L4	13	120,691.953	15,592.075	60,946.125	323,597.156	-757.992
269	      L5	13	141,970.062	17,701.266	59,316.715	295,887.906	-1,077.250
270	      L6	13	121,367.203	14,186.722	59,567.488	284,884.781	-1,553.546
271	      L7	13	117,625.820	13,384.464	58,765.828	270,081.875	-584.519
272	      L8	13	99,428.516	11,478.206	63,493.926	285,154.094	-1,230.969
273	      L9	13	92,164.203	11,471.745	67,148.086	295,862.719	-618.514
274	      L10	13	104,461.266	12,216.083	61,675.898	264,130.094	-1,676.801
275	      L11	13	114,723.570	15,127.462	57,793.922	239,091.391	-1,362.625
276	      L12	13	117,069.977	12,942.538	57,924.582	237,531.000	-2,016.773
277	      L13	13	42,476.805	5,680.750	61,110.062	254,546.922	-1,853.543
278	      L14	13	53,322.188	6,702.744	62,838.457	260,162.172	-1,318.886
279	      L15	13	46,799.773	6,088.979	57,298.164	239,038.625	-1,579.877
280	      L16	13	55,498.258	4,939.829	2,358.684	3,299.558	8,539.690
281	      L17	13	49,593.758	3,193.393	1,960.192	2,041.114	2,214.048
282	      L18	13	57,050.715	4,591.091	2,209.005	3,155.344	6,068.537
283	      L19	13	40,681.633	2,749.582	1,684.510	1,288.661	2,559.411
284	      L20	13	47,390.871	3,057.474	1,356.293	1,664.391	3,165.752
285	      L21	13	39,795.855	2,819.002	1,331.147	1,350.740	2,459.686
286	      L22	13	80,645.977	5,372.045	2,509.573	3,158.679	2,244.342
287	      L23	13	86,757.586	6,965.284	2,974.556	4,104.862	6,662.050
288	      L24	13	100,269.062	7,109.053	3,288.415	3,939.245	5,675.525
289	      M1	13	59,583.027	8,355.230	44,211.168	290,981.812	-517.577
290	      M2	13	47,963.293	7,142.140	42,746.324	262,100.094	-844.914
291	      M3	13	68,025.789	8,636.626	45,941.270	264,081.781	-799.730
292	      M4	13	121,375.336	15,556.367	48,164.871	262,144.938	-887.538
293	      M5	13	131,817.891	17,383.729	55,397.875	285,944.500	-948.358
294	      M6	13	154,896.234	17,959.453	55,011.367	270,949.031	-685.232
295	      M7	13	120,845.789	14,474.147	62,460.535	295,291.281	-1,199.477
296	      M8	13	128,297.539	15,557.572	59,022.188	268,496.375	-428.189
297	      M9	13	97,222.922	11,577.195	61,862.508	279,357.875	-309.490
298	      M10	13	114,017.664	13,421.351	62,831.637	276,873.281	-785.269
299	      M11	13	111,306.453	13,707.690	58,318.820	249,575.219	-138.821
300	      M12	13	117,374.898	13,218.738	53,628.133	228,975.812	-1,129.127
301	      M13	13	137,316.484	14,993.033	58,102.543	245,315.828	-1,104.206
302	      M14	13	138,201.469	14,693.168	59,148.637	252,844.766	-780.471
303	      M15	13	150,460.078	16,132.684	54,484.738	234,538.859	-1,271.758
304	      M16	13	116,119.586	13,724.829	58,032.848	258,419.672	-758.852
305	      M17	13	131,756.047	14,912.260	57,192.668	261,995.766	-1,307.054
306	      M18	13	42,738.977	3,225.504	1,510.903	1,565.706	3,496.693
307	      M19	13	98,373.906	11,580.785	57,496.691	288,346.875	-1,027.780
308	      M20	13	91,320.820	11,900.590	58,148.891	305,942.094	-418.606
309	      M21	13	131,770.672	17,253.576	47,900.656	257,734.484	-335.084
310	      M22	13	83,398.797	6,366.377	2,806.301	3,323.938	3,631.076
311	      M23	13	84,618.906	5,701.803	3,274.707	3,363.309	2,859.022
312	      M24	13	94,380.188	6,259.643	3,166.909	2,865.891	2,826.033
313	      N1	13	52,226.277	7,691.063	42,744.609	287,030.281	-1,096.388
314	      N2	13	49,388.625	7,171.487	41,151.949	259,590.984	-1,491.321
315	      N3	13	49,721.535	7,701.945	43,740.078	256,671.422	-692.767
316	      N4	13	128,984.461	16,548.498	49,859.637	282,042.500	-406.479
317	      N5	13	148,714.812	17,688.936	47,754.148	254,093.203	-1,122.219
318	      N6	13	130,327.195	15,410.663	53,469.238	273,337.000	-1,169.215
319	      N7	13	140,234.766	17,311.461	58,192.211	283,502.812	-628.741
320	      N8	13	115,644.922	13,661.789	59,316.238	283,194.656	-263.424
321	      N9	13	109,665.586	13,471.776	62,954.930	293,913.656	-104.940
322	      N10	13	125,198.914	14,825.933	56,394.504	255,314.109	-542.044
323	      N11	13	134,008.547	15,816.546	52,535.441	231,098.734	234.016
324	      N12	13	140,557.156	15,994.229	53,513.906	233,759.641	-803.685
325	      N13	13	68,074.930	9,392.619	56,680.801	247,770.016	-1,130.522
326	      N14	13	47,870.629	6,325.441	55,463.387	243,840.344	-36.801
327	      N15	13	47,591.914	6,715.406	54,425.113	243,096.000	-616.271
328	      N16	13	37,333.762	2,837.228	1,612.193	742.946	2,484.632
329	      N17	13	38,972.043	2,856.141	1,772.272	1,282.043	2,694.941
330	      N18	13	39,461.656	2,726.773	1,627.215	2,249.639	4,778.395
331	      N19	13	39,036.781	3,134.268	1,436.491	1,440.416	3,396.806
332	      N20	13	38,051.676	2,801.692	1,350.630	825.874	2,047.248
333	      N21	13	39,920.547	3,028.954	1,765.312	675.031	2,421.083
334	      N22	13	84,087.281	6,126.546	3,327.035	3,112.601	3,346.527
335	      N23	13	91,908.086	6,214.432	3,078.925	3,784.952	1,908.426
336	      N24	13	86,076.898	6,247.913	3,108.769	3,393.301	2,145.355
337	      O1	13	42,410.832	5,023.848	45,811.828	330,382.719	-1,444.966
338	      O2	13	41,729.184	5,216.508	45,127.270	305,079.562	-2,357.955
339	      O3	13	42,853.582	4,930.991	47,297.543	296,781.031	250.358
340	      O4	13	47,896.973	5,331.533	47,288.969	275,233.000	-1,701.942
341	      O5	13	44,438.355	5,360.946	55,035.262	305,514.250	-1,461.592
342	      O6	13	46,365.898	6,162.647	59,646.477	309,094.812	-2,113.619
343	      O7	13	49,314.168	6,855.085	57,142.406	291,577.438	-988.983
344	      O8	13	54,318.727	7,100.390	51,930.895	255,512.859	-1,774.182
345	      O9	13	42,206.023	5,685.765	55,106.914	266,199.594	-1,565.881
346	      O10	13	57,111.137	7,332.094	62,169.934	292,767.062	-1,233.409
347	      O11	13	43,132.156	6,004.803	56,948.160	263,870.844	-1,398.321
348	      O12	13	45,363.496	6,143.829	52,789.043	239,954.469	-685.783
349	      O13	13	123,458.086	16,894.529	55,270.422	251,392.828	322.402
350	      O14	13	121,730.617	14,571.164	60,898.371	277,669.094	-108.106
351	      O15	13	121,853.305	14,211.870	52,284.531	241,009.297	-547.222
352	      O16	13	102,163.938	12,824.104	52,880.109	255,341.562	-412.591
353	      O17	13	102,049.242	13,023.637	50,407.566	247,586.609	-1,758.164
354	      O18	13	157,216.094	43,834.227	6,278.815	2,408.705	1,426.066
355	      O19	13	78,958.820	10,539.604	54,685.145	297,145.688	-1,395.630
356	      O20	13	87,927.344	12,574.566	57,357.227	322,428.781	-219.627
357	      O21	13	118,847.742	22,920.246	44,191.508	253,309.047	-1,026.536
358	      O22	13	90,902.023	7,044.637	3,416.679	3,602.499	6,988.324
359	      O23	13	56,248.938	3,631.568	2,446.202	2,451.208	-827.493
360	      O24	13	89,679.211	6,057.127	2,988.435	3,463.884	3,340.471
361	      P1	13	67,750.445	10,603.133	43,007.465	309,986.562	-2,636.416
362	      P2	13	49,358.574	7,119.743	39,339.504	269,923.375	-2,107.856
363	      P3	13	53,686.488	7,203.327	41,351.836	268,230.844	-2,549.878
364	      P4	13	165,226.062	20,138.537	46,836.785	283,380.438	-728.107
365	      P5	13	200,389.266	24,177.359	44,477.309	252,914.469	-1,146.663
366	      P6	13	144,346.016	17,269.754	48,856.070	273,617.438	-2,022.334
367	      P7	13	151,229.828	17,388.049	50,242.637	265,234.656	-1,087.682
368	      P8	13	152,786.578	17,901.512	62,411.105	323,820.875	-1,281.481
369	      P9	13	129,009.133	15,061.074	57,255.398	290,335.688	-1,070.925
370	      P10	13	163,003.844	18,729.758	60,486.941	296,215.156	-1,661.993
371	      P11	13	151,805.219	17,401.803	51,510.637	245,326.797	-93.653
372	      P12	13	155,595.969	17,114.033	50,641.879	241,384.656	-1,646.338
373	      P13	13	53,532.273	6,922.085	51,756.809	246,975.328	-3,113.764
374	      P14	13	43,817.105	6,272.533	55,618.809	268,931.156	-3,042.185
375	      P15	13	46,014.031	6,459.813	49,633.719	244,000.219	-3,072.366
376	      P16	13	53,931.961	6,521.081	1,845.494	1,794.080	202.771
377	      P17	13	52,093.992	4,450.974	1,780.027	1,618.090	-727.492
378	      P18	13	51,453.797	3,419.353	1,545.063	1,382.763	748.327
379	      P19	13	39,138.418	3,486.184	1,605.355	1,227.762	1,295.013
380	      P20	13	45,481.820	3,226.573	1,461.783	2,346.142	1,807.302
381	      P21	13	47,318.098	3,193.014	1,690.983	1,575.980	2,082.707
382	      P22	13	92,214.961	7,191.377	3,164.033	3,306.922	6,596.044
383	      P23	13	107,363.109	7,818.568	3,474.089	3,889.095	3,154.705
384	      P24	13	88,585.031	6,679.390	3,165.989	4,314.418	4,269.876
1	      A1	14	51,375.922	7,663.327	39,846.527	292,012.094	-2,805.475
2	      A2	14	46,835.570	6,742.300	39,511.242	268,948.906	-3,284.768
3	      A3	14	56,651.082	7,895.422	40,725.566	255,916.109	-2,134.818
4	      A4	14	106,729.242	14,181.146	43,877.418	267,730.688	-2,575.635
5	      A5	14	110,777.422	15,929.020	45,019.809	258,051.828	-2,448.656
6	      A6	14	97,613.289	12,107.021	47,301.875	261,391.688	-2,778.787
7	      A7	14	79,270.992	9,746.460	45,665.727	242,054.922	-3,283.802
8	      A8	14	101,465.742	12,336.229	49,574.926	254,025.578	-4,921.184
9	      A9	14	98,010.680	12,323.657	56,061.387	280,249.344	-3,667.198
10	      A10	14	101,857.242	12,887.576	53,990.703	261,631.094	-3,062.928
11	      A11	14	101,462.781	12,431.907	50,604.055	242,411.281	-3,989.788
12	      A12	14	105,043.688	12,003.006	51,028.926	243,408.031	-5,008.727
13	      A13	14	127,785.164	19,444.195	59,341.672	283,773.000	-4,684.108
14	      A14	14	116,614.508	12,151.812	56,669.602	275,421.000	-2,811.440
15	      A15	14	151,329.344	16,064.318	47,158.398	227,192.484	-2,962.950
16	      A16	14	169,763.875	19,490.455	52,452.605	260,438.766	-3,961.589
17	      A17	14	122,566.961	15,027.723	48,796.941	249,118.797	-3,272.763
18	      A18	14	37,889.707	3,790.733	1,253.345	684.718	106.900
19	      A19	14	91,211.906	11,062.176	51,790.543	292,100.188	-3,226.350
20	      A20	14	149,066.438	19,105.818	39,951.797	225,610.188	-2,689.325
21	      A21	14	129,085.773	17,132.332	44,036.141	261,694.625	-2,007.178
22	      A22	14	91,775.938	6,970.479	2,951.472	3,955.212	4,079.754
23	      A23	14	98,953.812	7,875.636	3,150.392	4,671.604	7,287.031
24	      A24	14	95,500.227	6,854.537	2,749.657	3,480.942	3,838.164
25	      B1	14	48,384.777	7,311.070	38,542.484	268,686.656	-1,488.099
26	      B2	14	43,530.254	6,194.880	41,820.836	270,055.625	-3,592.748
27	      B3	14	53,492.281	7,559.394	44,528.977	269,334.344	-1,170.970
28	      B4	14	164,833.781	21,654.094	47,540.930	274,583.469	-1,556.534
29	      B5	14	159,201.828	18,974.912	43,609.676	241,327.453	-1,968.141
30	      B6	14	149,185.250	17,553.096	47,488.074	251,161.141	-793.452
31	      B7	14	114,643.922	13,846.106	55,549.684	285,362.938	-942.565
32	      B8	14	139,651.688	15,993.938	52,574.809	258,522.234	-1,461.691
33	      B9	14	129,672.438	15,662.663	56,691.711	270,628.188	-656.077
34	      B10	14	148,772.625	17,335.906	54,324.023	253,117.203	-1,790.054
35	      B11	14	159,491.188	18,859.668	52,148.043	237,026.312	-504.547
36	      B12	14	148,168.562	16,798.053	51,929.922	234,522.125	308.433
37	      B13	14	88,337.039	9,380.780	56,967.742	259,584.797	-825.580
38	      B14	14	63,354.082	7,541.931	54,383.934	248,076.672	-903.205
39	      B15	14	113,888.930	9,290.906	52,192.316	238,344.062	-451.643
40	      B16	14	395,497.125	253,000.031	33,419.480	6,747.811	1,229.823
41	      B17	14	53,584.281	10,863.321	2,473.296	1,510.727	2,543.164
42	      B18	14	55,892.316	11,988.985	2,908.660	2,299.719	2,886.633
43	      B19	14	37,576.652	3,151.745	1,592.064	2,831.096	2,983.543
44	      B20	14	39,390.543	2,926.934	1,344.189	1,937.638	2,831.878
45	      B21	14	60,636.230	5,483.312	2,466.103	2,697.708	2,297.482
46	      B22	14	79,560.305	5,190.783	2,781.219	2,768.687	-153.654
47	      B23	14	81,978.555	5,561.633	2,951.489	3,059.769	1,734.591
48	      B24	14	82,991.117	4,478.902	2,719.158	2,901.983	407.297
49	      C1	14	51,754.883	8,047.253	45,382.160	302,985.469	-351.209
50	      C2	14	47,682.062	7,258.642	42,235.535	263,825.906	-1,019.558
51	      C3	14	49,035.141	7,464.339	43,416.574	254,014.328	-365.999
52	      C4	14	116,075.711	14,679.342	44,732.723	249,601.875	-695.950
53	      C5	14	110,206.562	13,442.227	47,246.457	249,166.828	-1,100.008
54	      C6	14	108,553.008	12,916.872	51,415.137	263,629.781	-1,167.476
55	      C7	14	97,582.859	12,419.594	54,984.062	270,379.000	-854.842
56	      C8	14	105,947.523	12,634.446	52,650.035	249,185.625	-961.572
57	      C9	14	85,530.695	10,940.947	58,022.973	270,068.656	-477.412
58	      C10	14	104,728.664	12,665.850	56,694.379	254,166.219	-355.968
59	      C11	14	109,922.508	13,755.532	55,528.543	243,819.484	-181.187
60	      C12	14	110,096.961	13,033.278	53,829.375	235,535.109	-510.432
61	      C13	14	105,390.812	11,540.597	60,466.895	267,404.188	-964.042
62	      C14	14	106,342.555	11,784.352	62,245.848	277,614.375	-766.022
63	      C15	14	140,876.250	14,901.985	50,857.762	223,833.062	-638.504
64	      C16	14	128,952.422	14,221.412	56,785.691	260,154.688	-1,195.670
65	      C17	14	112,815.352	13,935.221	55,269.227	257,936.984	-640.147
66	      C18	14	38,131.980	2,761.901	1,655.886	1,206.770	2,825.757
67	      C19	14	91,156.469	11,006.947	57,009.539	296,045.781	-1,269.400
68	      C20	14	129,314.898	16,991.689	41,930.527	217,531.797	-1,234.535
69	      C21	14	126,294.117	16,674.152	43,867.934	241,139.875	-671.522
70	      C22	14	95,498.414	6,873.375	3,772.375	3,813.525	5,202.242
71	      C23	14	96,786.039	8,060.219	3,547.386	5,227.991	12,761.298
72	      C24	14	93,083.461	7,397.296	2,434.999	4,604.539	10,786.244
73	      D1	14	61,344.207	9,429.597	45,059.332	296,164.906	-990.465
74	      D2	14	49,901.613	7,209.825	43,697.230	268,067.000	-2,037.187
75	      D3	14	52,724.633	7,538.167	44,390.137	255,288.078	-1,000.492
76	      D4	14	103,844.539	13,662.817	46,224.039	252,764.438	-766.626
77	      D5	14	115,717.812	14,061.411	43,762.129	225,638.797	-838.605
78	      D6	14	104,699.875	12,811.825	51,913.777	255,376.594	-267.268
79	      D7	14	77,628.602	9,923.207	60,009.141	287,503.938	-924.403
80	      D8	14	98,828.094	12,183.285	55,707.531	253,349.250	-427.674
81	      D9	14	78,016.898	9,821.497	61,559.430	277,009.688	-353.633
82	      D10	14	97,655.344	12,028.991	57,174.949	249,278.172	-985.055
83	      D11	14	104,423.391	12,379.250	52,612.719	222,925.391	-1,619.544
84	      D12	14	106,863.453	12,529.867	55,972.660	234,794.609	-732.506
85	      D13	14	54,488.918	6,820.682	68,002.828	284,399.969	-265.735
86	      D14	14	45,422.508	6,052.868	58,590.230	249,081.969	-1,613.490
87	      D15	14	46,189.285	6,118.849	55,057.645	235,488.703	-1,302.672
88	      D16	14	36,967.703	3,408.199	1,522.078	1,200.551	2,529.247
89	      D17	14	44,521.844	3,794.193	1,869.401	1,671.364	2,548.821
90	      D18	14	39,260.215	3,723.070	1,397.254	1,594.794	2,469.190
91	      D19	14	37,371.578	3,273.128	1,683.386	2,255.500	2,740.613
92	      D20	14	34,840.926	2,463.054	1,502.469	798.971	2,247.300
93	      D21	14	47,239.637	3,240.892	1,400.168	2,081.498	2,597.015
94	      D22	14	86,743.734	5,643.058	3,038.834	3,550.638	2,069.850
95	      D23	14	85,941.398	7,395.534	2,989.783	4,563.989	9,444.740
96	      D24	14	93,302.953	7,348.661	2,792.338	3,793.735	5,145.354
97	      E1	14	53,467.844	7,798.694	45,964.820	290,322.188	573.978
98	      E2	14	55,662.160	8,231.756	45,683.445	271,646.656	-762.740
99	      E3	14	51,052.855	7,216.125	43,379.004	242,221.188	-563.459
100	      E4	14	131,620.812	16,318.353	48,540.258	260,521.062	-283.731
101	      E5	14	143,345.719	17,124.648	51,547.746	259,143.203	-629.086
102	      E6	14	144,327.781	16,966.686	56,667.277	271,773.281	-743.322
103	      E7	14	116,723.398	13,782.032	56,137.504	259,865.969	-615.299
104	      E8	14	124,845.633	14,413.217	57,754.086	257,678.719	-681.828
105	      E9	14	115,092.930	12,813.824	62,777.051	273,583.375	-1,830.401
106	      E10	14	122,123.750	13,752.253	59,767.293	254,094.250	-1,439.712
107	      E11	14	134,752.797	15,000.027	59,665.816	246,356.625	-168.763
108	      E12	14	128,087.695	14,309.194	58,491.270	239,023.719	-699.957
109	      E13	14	108,001.312	11,414.083	60,200.926	249,335.141	-160.069
110	      E14	14	113,707.062	11,803.080	63,605.492	262,494.094	-1,342.769
111	      E15	14	131,271.781	13,490.548	55,770.785	231,243.078	-932.613
112	      E16	14	109,440.656	12,427.897	62,044.641	266,719.969	-1,206.531
113	      E17	14	135,773.547	14,887.227	57,367.293	253,909.328	-759.577
114	      E18	14	38,886.094	2,528.258	1,630.987	1,070.820	1,387.910
115	      E19	14	84,952.031	10,062.615	60,318.129	292,187.125	482.349
116	      E20	14	122,379.000	14,938.742	51,418.355	255,753.750	-1,296.090
117	      E21	14	107,830.961	13,885.989	51,468.691	272,220.750	-278.544
118	      E22	14	84,524.242	6,747.517	2,432.520	4,255.025	11,529.308
119	      E23	14	95,123.977	7,863.477	3,310.411	3,874.321	12,314.917
120	      E24	14	98,405.742	7,303.294	2,850.690	4,221.072	6,869.918
121	      F1	14	62,245.297	9,416.302	45,467.352	285,069.344	-418.885
122	      F2	14	69,250.680	11,933.655	52,713.883	303,213.500	503.768
123	      F3	14	52,044.395	7,133.670	47,392.102	262,071.391	-468.821
124	      F4	14	157,477.016	19,983.598	55,009.430	287,670.156	-807.907
125	      F5	14	173,435.500	20,564.385	50,005.672	244,269.625	-1,140.376
126	      F6	14	179,481.500	20,207.141	58,958.113	275,828.750	-2,149.093
127	      F7	14	111,660.039	12,623.749	63,755.324	292,035.531	-1,816.541
128	      F8	14	126,313.898	14,007.340	58,063.219	253,391.141	-1,879.685
129	      F9	14	99,406.422	11,575.097	67,920.570	292,778.812	-1,276.671
130	      F10	14	129,482.164	13,977.094	58,441.535	242,968.906	-1,122.244
131	      F11	14	157,508.156	17,563.898	61,846.246	247,954.547	-1,760.792
132	      F12	14	132,793.047	14,464.978	56,184.523	228,644.828	-2,249.443
133	      F13	14	59,453.418	6,884.837	66,541.305	267,548.656	-1,386.750
134	      F14	14	77,547.180	9,229.540	64,598.672	259,468.141	-1,594.817
135	      F15	14	80,366.805	8,319.316	63,124.871	255,379.578	-573.934
136	      F16	14	46,872.371	4,166.130	1,950.826	3,277.680	7,558.151
137	      F17	14	39,672.648	3,046.001	1,575.531	2,417.753	3,043.882
138	      F18	14	40,495.285	3,166.131	1,469.199	2,047.943	2,446.821
139	      F19	14	79,203.898	6,303.221	3,561.684	4,459.916	7,932.740
140	      F20	14	40,405.035	2,327.702	-312.993	495.607	2,446.278
141	      F21	14	42,934.574	2,921.207	1,616.922	2,151.541	2,879.910
142	      F22	14	90,591.094	8,457.693	3,584.396	5,235.217	13,287.046
143	      F23	14	100,716.766	8,378.662	3,263.808	5,386.643	11,824.759
144	      F24	14	100,143.727	8,084.673	3,204.612	5,751.545	11,385.484
145	      G1	14	58,682.215	8,171.221	52,989.684	330,289.312	-514.299
146	      G2	14	52,395.312	7,548.910	47,708.273	275,023.688	-890.899
147	      G3	14	65,752.562	9,763.303	51,221.430	271,005.938	-564.967
148	      G4	14	112,284.398	13,818.154	51,816.230	266,507.031	-875.139
149	      G5	14	111,248.758	12,923.582	54,173.961	263,645.969	-1,311.832
150	      G6	14	112,053.852	12,301.993	55,955.539	260,261.812	-1,477.521
151	      G7	14	119,945.180	13,526.199	66,263.242	293,459.188	-1,910.289
152	      G8	14	113,160.336	12,841.579	63,729.922	274,751.531	-1,765.543
153	      G9	14	88,040.164	10,305.692	65,716.516	278,316.812	-1,451.312
154	      G10	14	93,885.336	11,100.654	68,101.172	281,521.875	-1,783.599
155	      G11	14	107,509.797	11,862.620	59,866.207	237,795.781	-1,294.204
156	      G12	14	127,841.484	13,453.408	57,905.988	228,631.734	-1,439.111
157	      G13	14	129,296.992	12,501.615	62,835.340	250,082.141	-1,965.554
158	      G14	14	137,530.719	13,682.451	61,447.379	245,192.969	-1,724.845
159	      G15	14	149,192.359	16,652.443	40,866.770	154,746.812	-1,939.540
160	      G16	14	160,159.656	15,262.857	62,794.562	260,440.172	-1,012.185
161	      G17	14	128,153.805	14,704.764	59,601.578	253,053.609	-533.059
162	      G18	14	48,196.754	3,609.144	1,872.345	1,420.728	2,680.828
163	      G19	14	90,579.805	10,975.848	66,617.516	314,065.156	-1,395.687
164	      G20	14	120,437.812	15,117.067	59,636.344	288,160.562	-732.373
165	      G21	14	125,306.883	16,060.603	55,696.832	285,843.688	-490.244
166	      G22	14	98,453.547	9,522.451	3,428.253	5,970.538	16,992.908
167	      G23	14	96,181.156	8,708.482	3,570.098	5,700.690	14,875.569
168	      G24	14	100,761.281	8,484.007	3,569.585	5,348.806	13,120.468
169	      H1	14	62,267.559	9,860.122	47,007.211	286,619.125	-1,512.217
170	      H2	14	54,297.762	7,453.495	46,699.965	268,998.875	-1,699.199
171	      H3	14	58,609.055	8,821.056	57,172.395	305,485.469	-1,416.024
172	      H4	14	132,968.938	16,248.542	50,690.969	262,315.031	-1,699.473
173	      H5	14	176,308.062	20,055.982	55,488.855	269,966.344	-2,639.399
174	      H6	14	165,577.484	19,010.184	62,763.996	287,244.531	-1,758.887
175	      H7	14	127,469.016	14,582.780	65,413.129	288,178.812	-1,844.380
176	      H8	14	142,469.562	15,420.755	63,993.348	273,435.438	-1,624.297
177	      H9	14	100,784.828	11,746.158	72,416.078	306,523.094	-641.320
178	      H10	14	120,545.008	13,636.830	62,571.262	255,253.484	-1,258.142
179	      H11	14	147,273.641	16,604.824	59,287.984	234,068.969	-1,529.657
180	      H12	14	137,316.156	14,838.158	58,196.105	227,436.031	-529.734
181	      H13	14	44,738.902	5,519.390	69,333.000	273,272.594	-2,552.358
182	      H14	14	52,813.066	6,814.604	59,780.188	236,502.547	-1,748.859
183	      H15	14	48,231.438	6,093.237	61,314.098	246,879.078	-2,812.999
184	      H16	14	36,461.695	2,586.427	1,179.691	1,496.396	1,493.246
185	      H17	14	51,027.402	3,188.176	2,309.033	2,350.330	2,286.913
186	      H18	14	41,722.020	3,375.172	2,005.915	2,027.506	2,151.399
187	      H19	14	51,933.266	4,208.014	2,670.382	3,154.162	2,700.631
188	      H20	14	41,849.184	3,075.411	1,899.596	1,559.510	3,026.952
189	      H21	14	40,691.398	2,828.841	1,554.059	1,448.172	1,941.496
190	      H22	14	80,539.203	5,756.956	3,047.005	3,302.518	3,318.691
191	      H23	14	94,694.945	8,318.097	3,293.100	5,182.048	11,608.448
192	      H24	14	120,639.367	10,519.390	4,175.807	5,844.203	14,960.271
193	      I1	14	51,392.879	7,573.547	46,935.602	292,341.375	-1,613.728
194	      I2	14	51,087.492	7,773.602	46,040.086	266,083.031	-1,422.212
195	      I3	14	49,617.465	7,619.507	44,978.363	240,096.812	-1,356.868
196	      I4	14	123,316.133	14,549.465	55,619.035	285,757.906	-2,312.264
197	      I5	14	138,453.219	16,127.103	62,490.039	304,097.062	-1,697.272
198	      I6	14	118,130.703	13,113.898	53,290.305	247,121.828	-1,902.089
199	      I7	14	136,068.609	14,974.955	59,061.977	259,034.969	-1,203.699
200	      I8	14	108,542.469	12,788.178	57,186.789	244,600.906	-1,188.795
201	      I9	14	87,530.367	10,325.512	71,678.227	301,986.719	-946.585
202	      I10	14	108,609.266	13,692.882	65,079.098	267,983.219	5,728.022
203	      I11	14	117,087.695	12,836.419	59,366.301	235,776.531	-1,511.951
204	      I12	14	119,383.352	13,698.960	57,433.445	225,068.766	-708.539
205	      I13	14	132,913.172	13,680.490	63,762.004	251,152.422	-3,074.072
206	      I14	14	126,648.477	12,934.331	63,837.926	256,241.984	-2,578.148
207	      I15	14	144,263.578	14,651.523	58,443.965	233,671.016	-1,556.194
208	      I16	14	115,820.766	12,982.794	64,919.680	270,848.031	-2,781.021
209	      I17	14	124,843.852	14,132.188	63,714.504	270,695.000	-1,739.635
210	      I18	14	42,732.629	3,299.960	1,366.086	1,471.461	3,235.075
211	      I19	14	85,269.945	10,134.111	63,526.121	298,499.938	-2,037.302
212	      I20	14	110,043.641	13,897.488	58,550.906	283,191.719	-1,563.309
213	      I21	14	126,341.273	16,106.767	52,740.902	266,891.719	-1,226.363
214	      I22	14	91,602.781	7,327.813	3,123.583	4,485.961	7,460.792
215	      I23	14	86,647.789	7,322.214	2,723.640	4,389.424	7,170.164
216	      I24	14	100,734.609	8,262.000	3,108.597	4,769.294	9,375.801
217	      J1	14	56,174.289	8,424.061	45,829.891	285,737.312	-911.199
218	      J2	14	52,161.531	8,079.192	49,000.320	283,171.906	60.937
219	      J3	14	75,011.711	10,021.391	51,565.004	278,877.906	-1,334.271
220	      J4	14	175,309.125	21,355.322	64,278.699	333,691.562	-1,713.654
221	      J5	14	165,223.531	18,984.057	51,945.152	253,422.984	-2,158.293
222	      J6	14	157,213.922	18,527.951	57,631.492	268,618.875	-623.005
223	      J7	14	148,297.672	18,133.604	64,462.957	288,075.750	-994.595
224	      J8	14	130,693.445	15,136.799	64,988.570	281,455.719	-1,488.751
225	      J9	14	141,795.109	17,313.729	70,403.336	300,306.031	-207.283
226	      J10	14	135,753.219	15,326.016	61,570.480	252,555.344	-1,483.960
227	      J11	14	169,979.125	18,561.701	65,260.066	259,376.312	-2,477.378
228	      J12	14	160,967.453	17,541.404	60,297.691	237,567.484	-1,535.594
229	      J13	14	81,841.461	15,214.560	65,968.844	260,715.078	-2,509.780
230	      J14	14	45,683.086	5,760.203	65,412.734	261,902.594	-2,923.746
231	      J15	14	59,202.941	7,013.632	62,025.059	248,730.859	-3,320.714
232	      J16	14	42,826.008	3,167.228	1,646.500	2,038.654	1,900.776
233	      J17	14	39,653.832	2,516.990	1,393.382	2,149.298	1,544.827
234	      J18	14	52,186.301	3,595.078	2,140.762	2,825.869	2,649.098
235	      J19	14	62,703.250	5,026.242	2,474.859	3,374.978	3,598.596
236	      J20	14	40,383.531	2,951.939	1,241.671	1,964.037	2,376.238
237	      J21	14	39,468.891	2,691.339	1,427.221	1,567.876	2,960.494
238	      J22	14	85,045.727	5,927.143	2,722.197	3,469.189	1,580.349
239	      J23	14	86,344.406	7,017.728	2,879.679	4,715.521	6,477.541
240	      J24	14	116,331.508	8,987.777	3,877.418	5,558.792	10,343.599
241	      K1	14	76,370.227	9,279.773	46,603.223	295,854.688	-926.629
242	      K2	14	56,164.137	8,178.657	47,105.012	275,833.406	-632.956
243	      K3	14	48,251.113	7,024.026	47,834.770	262,329.969	-1,422.735
244	      K4	14	152,253.000	18,319.410	63,182.832	327,943.875	-958.598
245	      K5	14	116,378.523	13,329.628	52,815.703	262,805.312	-789.545
246	      K6	14	174,490.250	18,947.309	66,288.102	305,807.531	31.621
247	      K7	14	137,410.828	15,821.496	71,867.562	326,709.562	-1,859.000
248	      K8	14	124,135.906	16,279.177	58,794.281	252,609.109	-1,154.660
249	      K9	14	77,350.258	9,433.116	70,725.633	310,470.219	-1,122.073
250	      K10	14	104,568.594	11,451.387	65,487.059	276,110.344	-1,304.025
251	      K11	14	129,244.125	14,052.433	58,746.984	239,468.328	-1,927.540
252	      K12	14	139,029.406	15,350.975	59,305.930	238,055.516	-1,080.403
253	      K13	14	140,606.844	14,226.433	61,879.684	251,410.422	-2,871.396
254	      K14	14	123,603.273	13,521.012	61,012.059	249,298.875	-1,802.140
255	      K15	14	142,807.469	14,569.251	58,436.664	238,454.250	-2,153.305
256	      K16	14	107,831.250	12,039.741	62,062.418	263,206.625	-1,002.542
257	      K17	14	112,257.055	13,482.347	61,775.637	267,275.094	-2,074.083
258	      K18	14	41,971.352	3,102.252	1,430.343	927.357	2,169.591
259	      K19	14	96,389.133	11,071.675	64,026.594	304,072.031	-1,500.807
260	      K20	14	98,017.664	12,403.174	62,773.348	314,274.844	-751.321
261	      K21	14	123,218.930	16,184.387	51,549.273	266,061.500	-934.433
262	      K22	14	88,057.586	7,553.481	3,202.334	5,627.994	11,160.066
263	      K23	14	90,941.055	7,489.457	3,349.950	4,427.147	7,142.402
264	      K24	14	107,053.258	8,211.543	3,748.600	5,111.266	8,046.029
265	      L1	14	58,403.688	8,751.351	44,891.844	284,594.719	-709.027
266	      L2	14	51,573.801	7,047.445	44,737.949	266,753.312	-1,535.047
267	      L3	14	55,052.254	7,554.012	46,685.934	259,201.906	-1,374.080
268	      L4	14	127,786.180	16,272.360	60,832.703	323,570.625	-750.473
269	      L5	14	151,350.000	18,532.236	58,939.598	295,993.719	-1,143.230
270	      L6	14	127,331.383	14,792.488	59,718.695	284,320.219	-1,422.672
271	      L7	14	118,994.680	13,366.923	58,499.625	269,986.750	-441.725
272	      L8	14	99,090.016	11,904.934	63,001.328	285,184.312	-1,305.079
273	      L9	14	92,422.047	11,973.035	67,139.258	295,947.438	-591.512
274	      L10	14	105,531.438	12,261.479	61,575.422	263,655.562	-1,390.451
275	      L11	14	115,611.719	15,421.626	57,743.953	238,918.344	-1,485.846
276	      L12	14	118,042.406	13,339.476	58,086.691	237,725.781	-1,847.616
277	      L13	14	43,090.270	5,737.603	61,527.398	254,723.672	-1,181.639
278	      L14	14	53,409.277	6,765.916	62,962.430	259,645.891	-1,046.383
279	      L15	14	47,958.027	6,185.567	57,112.844	238,842.922	-1,511.927
280	      L16	14	56,310.727	5,305.030	2,199.618	3,178.469	8,961.065
281	      L17	14	48,790.555	3,481.494	1,839.411	1,611.357	2,345.940
282	      L18	14	56,666.781	4,676.593	2,286.156	3,368.454	5,947.600
283	      L19	14	39,641.773	2,805.337	1,471.928	1,290.068	2,575.744
284	      L20	14	47,269.211	3,380.896	1,463.599	1,954.596	2,664.644
285	      L21	14	39,960.062	3,030.914	1,224.413	1,300.292	1,683.582
286	      L22	14	79,113.578	5,755.635	2,812.102	2,965.730	2,591.229
287	      L23	14	86,705.938	6,912.787	2,927.087	4,418.831	7,084.197
288	      L24	14	101,158.250	7,207.462	3,040.603	4,394.268	5,705.959
289	      M1	14	58,488.629	8,211.247	44,350.234	290,507.875	-664.829
290	      M2	14	47,869.629	7,118.732	42,774.941	261,706.531	-401.906
291	      M3	14	68,197.750	8,146.236	45,980.938	264,073.812	-1,021.613
292	      M4	14	126,153.180	15,860.254	48,134.070	262,218.844	-837.600
293	      M5	14	138,435.703	17,826.727	54,853.184	285,195.250	-1,295.874
294	      M6	14	162,198.500	18,179.512	55,484.281	270,252.688	-1,245.154
295	      M7	14	121,214.836	14,647.662	62,084.254	295,353.656	-941.247
296	      M8	14	127,951.938	15,462.975	58,985.293	268,202.000	-718.613
297	      M9	14	96,006.031	11,563.117	61,707.137	279,337.938	-382.701
298	      M10	14	114,494.781	12,629.568	63,203.047	276,844.375	-216.893
299	      M11	14	112,549.742	13,577.510	58,376.410	249,246.641	-213.172
300	      M12	14	118,839.102	13,428.643	53,956.770	228,996.250	-1,022.988
301	      M13	14	147,174.125	15,565.539	57,983.723	245,358.016	-825.404
302	      M14	14	148,431.594	15,603.980	58,970.648	252,896.859	-1,134.479
303	      M15	14	161,976.125	16,973.082	54,633.316	234,547.031	-1,674.379
304	      M16	14	117,851.344	13,600.023	57,835.047	258,265.328	-934.839
305	      M17	14	132,739.938	15,058.062	57,101.133	261,727.516	-1,173.931
306	      M18	14	42,104.129	3,162.834	1,532.833	1,445.573	3,568.440
307	      M19	14	98,497.820	12,099.755	57,551.043	288,445.438	-704.218
308	      M20	14	91,190.219	11,655.893	57,945.133	305,642.250	-688.371
309	      M21	14	131,641.484	17,626.086	47,754.387	257,212.750	-370.675
310	      M22	14	84,691.516	5,944.097	3,192.785	3,230.122	3,828.459
311	      M23	14	83,334.711	5,484.317	3,166.574	3,176.000	2,930.836
312	      M24	14	93,727.812	5,688.638	3,157.689	3,245.811	2,386.969
313	      N1	14	51,348.555	7,741.444	42,461.055	287,191.188	-540.878
314	      N2	14	49,489.340	6,781.089	41,535.324	259,141.453	-1,547.176
315	      N3	14	48,257.016	7,468.428	43,644.688	256,223.859	-460.473
316	      N4	14	136,872.953	17,576.168	49,862.566	281,503.062	-199.975
317	      N5	14	158,816.266	18,735.285	47,819.215	253,920.641	-137.501
318	      N6	14	139,522.891	16,605.412	53,519.840	272,905.938	-800.651
319	      N7	14	141,740.047	17,239.895	58,057.918	282,475.781	-792.906
320	      N8	14	115,772.156	13,873.604	59,132.039	282,935.219	-427.175
321	      N9	14	110,054.477	13,610.885	62,826.781	294,006.469	3.015
322	      N10	14	125,764.078	14,999.149	56,385.738	255,112.562	-41.985
323	      N11	14	135,432.047	15,743.789	52,642.688	230,987.188	655.310
324	      N12	14	140,072.547	16,149.800	52,964.832	233,470.594	-320.981
325	      N13	14	67,601.000	9,434.946	56,653.820	248,076.422	-782.851
326	      N14	14	47,362.074	6,354.463	55,407.574	243,865.547	355.434
327	      N15	14	47,208.887	6,577.549	54,445.887	243,310.125	-450.822
328	      N16	14	36,674.688	2,805.281	1,678.396	1,056.039	2,388.217
329	      N17	14	39,772.695	2,841.287	1,364.372	945.873	2,844.963
330	      N18	14	39,560.648	2,853.313	1,554.218	2,101.771	5,077.610
331	      N19	14	39,204.566	3,266.873	1,359.081	1,251.585	4,496.361
332	      N20	14	38,094.660	2,558.106	1,487.152	731.719	2,465.289
333	      N21	14	41,083.590	2,727.910	1,543.804	902.369	2,578.138
334	      N22	14	83,426.625	6,234.429	3,271.791	3,058.426	3,819.920
335	      N23	14	92,288.547	6,161.420	3,011.773	3,958.993	1,986.204
336	      N24	14	85,563.156	6,392.685	3,136.691	3,569.552	2,805.443
337	      O1	14	42,325.680	5,542.526	45,841.641	330,930.281	-1,484.820
338	      O2	14	41,145.637	5,302.358	45,124.086	305,285.281	-2,133.330
339	      O3	14	41,649.973	4,998.478	47,023.449	296,823.000	133.331
340	      O4	14	47,336.953	5,152.319	46,953.469	275,375.562	-2,023.601
341	      O5	14	44,581.863	5,502.114	55,236.242	305,108.156	-1,007.469
342	      O6	14	45,471.305	6,030.879	59,645.398	308,813.469	-2,002.983
343	      O7	14	49,861.223	6,860.342	57,383.387	291,643.438	-609.547
344	      O8	14	55,193.887	7,028.740	51,836.406	255,677.453	-1,208.411
345	      O9	14	42,075.066	5,710.238	55,151.719	266,201.219	-1,740.782
346	      O10	14	56,946.609	7,459.191	61,925.992	292,896.750	-977.869
347	      O11	14	43,810.414	6,215.651	56,755.113	263,821.625	-1,060.179
348	      O12	14	45,208.277	6,146.168	52,411.621	240,004.938	-985.127
349	      O13	14	131,492.688	17,965.658	55,076.637	251,046.234	704.239
350	      O14	14	131,395.922	15,588.275	60,238.973	277,648.438	-131.336
351	      O15	14	131,541.578	15,050.664	51,668.863	241,173.594	-724.300
352	      O16	14	102,302.055	12,623.592	53,107.426	255,243.766	-736.488
353	      O17	14	103,212.352	12,766.370	50,276.543	247,391.766	-1,521.447
354	      O18	14	157,812.422	43,565.590	6,194.578	2,467.626	1,552.460
355	      O19	14	79,025.852	10,721.604	54,408.367	296,848.938	-487.166
356	      O20	14	89,157.391	12,585.243	57,147.805	322,105.469	198.985
357	      O21	14	120,022.375	22,970.406	44,261.492	253,291.906	-511.040
358	      O22	14	90,634.359	7,285.561	3,222.041	3,659.927	6,812.755
[truncated: 6,336,042 more chars]
