# Supplementary material for: PTGS is dispensable for the initiation of epigenetic silencing of an active transposon in Arabidopsis
Source: EMBO Rep. 2024 Nov 7;25(12):28. doi: 10.1038/s44319-024-00304-5 (PMC11624286; doi:10.1038/s44319-024-00304-5)
Supplement: Supplementary file 7 — Source data Fig. 6 [file 44319_2024_304_MOESM7_ESM.zip › Figure 6/6B/Raw qPCR data 6B/pol4_allGen_EVD_explvl_210721.xlsx]

## Sheet: Sample Setup
Block Type	384-Well Block
Calibration Background is expired	No
Calibration Background performed on	06-16-2021
Calibration Pure Dye ABY is expired	No
Calibration Pure Dye ABY performed on	06-16-2021
Calibration Pure Dye CY5 is expired	No
Calibration Pure Dye CY5 performed on	06-16-2021
Calibration Pure Dye FAM is expired	No
Calibration Pure Dye FAM performed on	06-16-2021
Calibration Pure Dye JUN is expired	No
Calibration Pure Dye JUN performed on	06-16-2021
Calibration Pure Dye MUSTANG PURPLE is expired	No
Calibration Pure Dye MUSTANG PURPLE performed on	06-16-2021
Calibration Pure Dye NED is expired	No
Calibration Pure Dye NED performed on	06-16-2021
Calibration Pure Dye ROX is expired	No
Calibration Pure Dye ROX performed on	06-16-2021
Calibration Pure Dye SYBR is expired	No
Calibration Pure Dye SYBR performed on	06-16-2021
Calibration Pure Dye TAMRA is expired	No
Calibration Pure Dye TAMRA performed on	06-16-2021
Calibration Pure Dye VIC is expired	No
Calibration Pure Dye VIC performed on	06-16-2021
Calibration ROI is expired	No
Calibration ROI performed on	06-16-2021
Calibration Uniformity is expired	No
Calibration Uniformity performed on	06-16-2021
Chemistry	SYBR_GREEN
Date Created	2021-10-28 15:08:23 PM CEST
Experiment File Name	Z:\qPCR\pol4_allGen_EVD_explvl_210721.eds
Experiment Name	pol4_allGen_EVD_explvl_210721
Experiment Run End Time	2021-07-20 19:10:57 PM CEST
Experiment Type	Comparative Cт (ΔΔCт)
Instrument Name	272531281
Instrument Serial Number	272531281
Instrument Type	QuantStudio™ 5 System
Passive Reference	ROX
Post-read Stage/Step
Pre-read Stage/Step
Quantification Cycle Method	Ct
Signal Smoothing On	true
Stage where Melt Analysis is performed	Stage3
Stage/ Cycle where Ct Analysis is performed	Stage2, Step2
Well	Well Position	Sample Name	Sample Color	Biogroup Name	Biogroup Color	Target Name	Target Color	Task	Reporter	Quencher	Quantity	Comments
1	A1	Col-0.1	RGB(176,23,31)			ACT-RT	RGB(255,255,128)	UNKNOWN	SYBR	None
2	A2	Col-0.1	RGB(176,23,31)			ACT-RT	RGB(255,255,128)	UNKNOWN	SYBR	None
3	A3	Col-0.1	RGB(176,23,31)			ACT-RT	RGB(255,255,128)	UNKNOWN	SYBR	None
4	A4	Col-0.1	RGB(176,23,31)			ACT2	RGB(255,255,0)	UNKNOWN	SYBR	None
5	A5	Col-0.1	RGB(176,23,31)			ACT2	RGB(255,255,0)	UNKNOWN	SYBR	None
6	A6	Col-0.1	RGB(176,23,31)			ACT2	RGB(255,255,0)	UNKNOWN	SYBR	None
7	A7	Col-0.1	RGB(176,23,31)			EVD-SPL	RGB(0,139,69)	UNKNOWN	SYBR	None
8	A8	Col-0.1	RGB(176,23,31)			EVD-SPL	RGB(0,139,69)	UNKNOWN	SYBR	None
9	A9	Col-0.1	RGB(176,23,31)			EVD-SPL	RGB(0,139,69)	UNKNOWN	SYBR	None
10	A10	Col-0.1	RGB(176,23,31)			EVD-UNSPL	RGB(0,0,255)	UNKNOWN	SYBR	None
11	A11	Col-0.1	RGB(176,23,31)			EVD-UNSPL	RGB(0,0,255)	UNKNOWN	SYBR	None
12	A12	Col-0.1	RGB(176,23,31)			EVD-UNSPL	RGB(0,0,255)	UNKNOWN	SYBR	None
13	A13	Col-0.3	RGB(0,139,69)			ACT2	RGB(255,255,0)	UNKNOWN	SYBR	None
14	A14	Col-0.3	RGB(0,139,69)			ACT2	RGB(255,255,0)	UNKNOWN	SYBR	None
15	A15	Col-0.3	RGB(0,139,69)			ACT2	RGB(255,255,0)	UNKNOWN	SYBR	None
16	A16	Col-0.3	RGB(0,139,69)			EVD-SPL	RGB(0,139,69)	UNKNOWN	SYBR	None
17	A17	Col-0.3	RGB(0,139,69)			EVD-SPL	RGB(0,139,69)	UNKNOWN	SYBR	None
18	A18	Col-0.3	RGB(0,139,69)			EVD-SPL	RGB(0,139,69)	UNKNOWN	SYBR	None
19	A19	Col-0.3	RGB(0,139,69)			EVD-UNSPL	RGB(0,0,255)	UNKNOWN	SYBR	None
20	A20	Col-0.3	RGB(0,139,69)			EVD-UNSPL	RGB(0,0,255)	UNKNOWN	SYBR	None
21	A21	Col-0.3	RGB(0,139,69)			EVD-UNSPL	RGB(0,0,255)	UNKNOWN	SYBR	None
22	A22
23	A23
24	A24
25	B1	Col-0.2	RGB(0,0,255)			ACT-RT	RGB(255,255,128)	UNKNOWN	SYBR	None
26	B2	Col-0.2	RGB(0,0,255)			ACT-RT	RGB(255,255,128)	UNKNOWN	SYBR	None
27	B3	Col-0.2	RGB(0,0,255)			ACT-RT	RGB(255,255,128)	UNKNOWN	SYBR	None
28	B4	Col-0.2	RGB(0,0,255)			ACT2	RGB(255,255,0)	UNKNOWN	SYBR	None
29	B5	Col-0.2	RGB(0,0,255)			ACT2	RGB(255,255,0)	UNKNOWN	SYBR	None
30	B6	Col-0.2	RGB(0,0,255)			ACT2	RGB(255,255,0)	UNKNOWN	SYBR	None
31	B7	Col-0.2	RGB(0,0,255)			EVD-SPL	RGB(0,139,69)	UNKNOWN	SYBR	None
32	B8	Col-0.2	RGB(0,0,255)			EVD-SPL	RGB(0,139,69)	UNKNOWN	SYBR	None
33	B9	Col-0.2	RGB(0,0,255)			EVD-SPL	RGB(0,139,69)	UNKNOWN	SYBR	None
34	B10	Col-0.2	RGB(0,0,255)			EVD-UNSPL	RGB(0,0,255)	UNKNOWN	SYBR	None
35	B11	Col-0.2	RGB(0,0,255)			EVD-UNSPL	RGB(0,0,255)	UNKNOWN	SYBR	None
36	B12	Col-0.2	RGB(0,0,255)			EVD-UNSPL	RGB(0,0,255)	UNKNOWN	SYBR	None
37	B13	Col-0.3	RGB(0,139,69)			ACT-RT	RGB(255,255,128)	UNKNOWN	SYBR	None
38	B14	Col-0.3	RGB(0,139,69)			ACT-RT	RGB(255,255,128)	UNKNOWN	SYBR	None
39	B15	Col-0.3	RGB(0,139,69)			ACT-RT	RGB(255,255,128)	UNKNOWN	SYBR	None
40	B16
41	B17
42	B18
43	B19
44	B20
45	B21
46	B22					ACT2	RGB(255,255,0)	UNKNOWN	SYBR	None
47	B23
48	B24
49	C1	pol4.1	RGB(255,127,0)			ACT-RT	RGB(255,255,128)	UNKNOWN	SYBR	None
50	C2	pol4.1	RGB(255,127,0)			ACT-RT	RGB(255,255,128)	UNKNOWN	SYBR	None
51	C3	pol4.1	RGB(255,127,0)			ACT-RT	RGB(255,255,128)	UNKNOWN	SYBR	None
52	C4	pol4.1	RGB(255,127,0)			ACT2	RGB(255,255,0)	UNKNOWN	SYBR	None
53	C5	pol4.1	RGB(255,127,0)			ACT2	RGB(255,255,0)	UNKNOWN	SYBR	None
54	C6	pol4.1	RGB(255,127,0)			ACT2	RGB(255,255,0)	UNKNOWN	SYBR	None
55	C7	pol4.1	RGB(255,127,0)			EVD-SPL	RGB(0,139,69)	UNKNOWN	SYBR	None
56	C8	pol4.1	RGB(255,127,0)			EVD-SPL	RGB(0,139,69)	UNKNOWN	SYBR	None
57	C9	pol4.1	RGB(255,127,0)			EVD-SPL	RGB(0,139,69)	UNKNOWN	SYBR	None
58	C10	pol4.1	RGB(255,127,0)			EVD-UNSPL	RGB(0,0,255)	UNKNOWN	SYBR	None
59	C11	pol4.1	RGB(255,127,0)			EVD-UNSPL	RGB(0,0,255)	UNKNOWN	SYBR	None
60	C12	pol4.1	RGB(255,127,0)			EVD-UNSPL	RGB(0,0,255)	UNKNOWN	SYBR	None
61	C13	pol4.3	RGB(238,121,66)			ACT2	RGB(255,255,0)	UNKNOWN	SYBR	None
62	C14	pol4.3	RGB(238,121,66)			ACT2	RGB(255,255,0)	UNKNOWN	SYBR	None
63	C15	pol4.3	RGB(238,121,66)			ACT2	RGB(255,255,0)	UNKNOWN	SYBR	None
64	C16	pol4.3	RGB(238,121,66)			EVD-SPL	RGB(0,139,69)	UNKNOWN	SYBR	None
65	C17	pol4.3	RGB(238,121,66)			EVD-SPL	RGB(0,139,69)	UNKNOWN	SYBR	None
66	C18	pol4.3	RGB(238,121,66)			EVD-SPL	RGB(0,139,69)	UNKNOWN	SYBR	None
67	C19	pol4.3	RGB(238,121,66)			EVD-UNSPL	RGB(0,0,255)	UNKNOWN	SYBR	None
68	C20	pol4.3	RGB(238,121,66)			EVD-UNSPL	RGB(0,0,255)	UNKNOWN	SYBR	None
69	C21	pol4.3	RGB(238,121,66)			EVD-UNSPL	RGB(0,0,255)	UNKNOWN	SYBR	None
70	C22					ACT2	RGB(255,255,0)	UNKNOWN	SYBR	None
71	C23
72	C24
73	D1	pol4.2	RGB(139,137,112)			ACT-RT	RGB(255,255,128)	UNKNOWN	SYBR	None
74	D2	pol4.2	RGB(139,137,112)			ACT-RT	RGB(255,255,128)	UNKNOWN	SYBR	None
75	D3	pol4.2	RGB(139,137,112)			ACT-RT	RGB(255,255,128)	UNKNOWN	SYBR	None
76	D4	pol4.2	RGB(139,137,112)			ACT2	RGB(255,255,0)	UNKNOWN	SYBR	None
77	D5	pol4.2	RGB(139,137,112)			ACT2	RGB(255,255,0)	UNKNOWN	SYBR	None
78	D6	pol4.2	RGB(139,137,112)			ACT2	RGB(255,255,0)	UNKNOWN	SYBR	None
79	D7	pol4.2	RGB(139,137,112)			EVD-SPL	RGB(0,139,69)	UNKNOWN	SYBR	None
80	D8	pol4.2	RGB(139,137,112)			EVD-SPL	RGB(0,139,69)	UNKNOWN	SYBR	None
81	D9	pol4.2	RGB(139,137,112)			EVD-SPL	RGB(0,139,69)	UNKNOWN	SYBR	None
82	D10	pol4.2	RGB(139,137,112)			EVD-UNSPL	RGB(0,0,255)	UNKNOWN	SYBR	None
83	D11	pol4.2	RGB(139,137,112)			EVD-UNSPL	RGB(0,0,255)	UNKNOWN	SYBR	None
84	D12	pol4.2	RGB(139,137,112)			EVD-UNSPL	RGB(0,0,255)	UNKNOWN	SYBR	None
85	D13	pol4.3	RGB(238,121,66)			ACT-RT	RGB(255,255,128)	UNKNOWN	SYBR	None
86	D14	pol4.3	RGB(238,121,66)			ACT-RT	RGB(255,255,128)	UNKNOWN	SYBR	None
87	D15	pol4.3	RGB(238,121,66)			ACT-RT	RGB(255,255,128)	UNKNOWN	SYBR	None
88	D16
89	D17
90	D18
91	D19
92	D20
93	D21
94	D22					ACT2	RGB(255,255,0)	UNKNOWN	SYBR	None
95	D23
96	D24
97	E1	F2_1+	RGB(142,56,142)			ACT-RT	RGB(255,255,128)	UNKNOWN	SYBR	None
98	E2	F2_1+	RGB(142,56,142)			ACT-RT	RGB(255,255,128)	UNKNOWN	SYBR	None
99	E3	F2_1+	RGB(142,56,142)			ACT-RT	RGB(255,255,128)	UNKNOWN	SYBR	None
100	E4	F2_1+	RGB(142,56,142)			ACT2	RGB(255,255,0)	UNKNOWN	SYBR	None
101	E5	F2_1+	RGB(142,56,142)			ACT2	RGB(255,255,0)	UNKNOWN	SYBR	None
102	E6	F2_1+	RGB(142,56,142)			ACT2	RGB(255,255,0)	UNKNOWN	SYBR	None
103	E7	F2_1+	RGB(142,56,142)			EVD-SPL	RGB(0,139,69)	UNKNOWN	SYBR	None
104	E8	F2_1+	RGB(142,56,142)			EVD-SPL	RGB(0,139,69)	UNKNOWN	SYBR	None
105	E9	F2_1+	RGB(142,56,142)			EVD-SPL	RGB(0,139,69)	UNKNOWN	SYBR	None
106	E10	F2_1+	RGB(142,56,142)			EVD-UNSPL	RGB(0,0,255)	UNKNOWN	SYBR	None
107	E11	F2_1+	RGB(142,56,142)			EVD-UNSPL	RGB(0,0,255)	UNKNOWN	SYBR	None
108	E12	F2_1+	RGB(142,56,142)			EVD-UNSPL	RGB(0,0,255)	UNKNOWN	SYBR	None
109	E13	F6_1+	RGB(255,127,0)			ACT2	RGB(255,255,0)	UNKNOWN	SYBR	None
110	E14	F6_1+	RGB(255,127,0)			ACT2	RGB(255,255,0)	UNKNOWN	SYBR	None
111	E15	F6_1+	RGB(255,127,0)			ACT2	RGB(255,255,0)	UNKNOWN	SYBR	None
112	E16	F6_1+	RGB(255,127,0)			EVD-SPL	RGB(0,139,69)	UNKNOWN	SYBR	None
113	E17	F6_1+	RGB(255,127,0)			EVD-SPL	RGB(0,139,69)	UNKNOWN	SYBR	None
114	E18	F6_1+	RGB(255,127,0)			EVD-SPL	RGB(0,139,69)	UNKNOWN	SYBR	None
115	E19	F6_1+	RGB(255,127,0)			EVD-UNSPL	RGB(0,0,255)	UNKNOWN	SYBR	None
116	E20	F6_1+	RGB(255,127,0)			EVD-UNSPL	RGB(0,0,255)	UNKNOWN	SYBR	None
117	E21	F6_1+	RGB(255,127,0)			EVD-UNSPL	RGB(0,0,255)	UNKNOWN	SYBR	None
118	E22					EVD-SPL	RGB(0,139,69)	NTC	SYBR	None
119	E23
120	E24
121	F1	F4_1+	RGB(238,44,44)			ACT-RT	RGB(255,255,128)	UNKNOWN	SYBR	None
122	F2	F4_1+	RGB(238,44,44)			ACT-RT	RGB(255,255,128)	UNKNOWN	SYBR	None
123	F3	F4_1+	RGB(238,44,44)			ACT-RT	RGB(255,255,128)	UNKNOWN	SYBR	None
124	F4	F4_1+	RGB(238,44,44)			ACT2	RGB(255,255,0)	UNKNOWN	SYBR	None
125	F5	F4_1+	RGB(238,44,44)			ACT2	RGB(255,255,0)	UNKNOWN	SYBR	None
126	F6	F4_1+	RGB(238,44,44)			ACT2	RGB(255,255,0)	UNKNOWN	SYBR	None
127	F7	F4_1+	RGB(238,44,44)			EVD-SPL	RGB(0,139,69)	UNKNOWN	SYBR	None
128	F8	F4_1+	RGB(238,44,44)			EVD-SPL	RGB(0,139,69)	UNKNOWN	SYBR	None
129	F9	F4_1+	RGB(238,44,44)			EVD-SPL	RGB(0,139,69)	UNKNOWN	SYBR	None
130	F10	F4_1+	RGB(238,44,44)			EVD-UNSPL	RGB(0,0,255)	UNKNOWN	SYBR	None
131	F11	F4_1+	RGB(238,44,44)			EVD-UNSPL	RGB(0,0,255)	UNKNOWN	SYBR	None
132	F12	F4_1+	RGB(238,44,44)			EVD-UNSPL	RGB(0,0,255)	UNKNOWN	SYBR	None
133	F13	F6_1+	RGB(255,127,0)			ACT-RT	RGB(255,255,128)	UNKNOWN	SYBR	None
134	F14	F6_1+	RGB(255,127,0)			ACT-RT	RGB(255,255,128)	UNKNOWN	SYBR	None
135	F15	F6_1+	RGB(255,127,0)			ACT-RT	RGB(255,255,128)	UNKNOWN	SYBR	None
136	F16
137	F17
138	F18
139	F19
140	F20
141	F21
142	F22					EVD-SPL	RGB(0,139,69)	NTC	SYBR	None
143	F23
144	F24
145	G1	F2_2+	RGB(198,113,113)			ACT-RT	RGB(255,255,128)	UNKNOWN	SYBR	None
146	G2	F2_2+	RGB(198,113,113)			ACT-RT	RGB(255,255,128)	UNKNOWN	SYBR	None
147	G3	F2_2+	RGB(198,113,113)			ACT-RT	RGB(255,255,128)	UNKNOWN	SYBR	None
148	G4	F2_2+	RGB(198,113,113)			ACT2	RGB(255,255,0)	UNKNOWN	SYBR	None
149	G5	F2_2+	RGB(198,113,113)			ACT2	RGB(255,255,0)	UNKNOWN	SYBR	None
150	G6	F2_2+	RGB(198,113,113)			ACT2	RGB(255,255,0)	UNKNOWN	SYBR	None
151	G7	F2_2+	RGB(198,113,113)			EVD-SPL	RGB(0,139,69)	UNKNOWN	SYBR	None
152	G8	F2_2+	RGB(198,113,113)			EVD-SPL	RGB(0,139,69)	UNKNOWN	SYBR	None
153	G9	F2_2+	RGB(198,113,113)			EVD-SPL	RGB(0,139,69)	UNKNOWN	SYBR	None
154	G10	F2_2+	RGB(198,113,113)			EVD-UNSPL	RGB(0,0,255)	UNKNOWN	SYBR	None
155	G11	F2_2+	RGB(198,113,113)			EVD-UNSPL	RGB(0,0,255)	UNKNOWN	SYBR	None
156	G12	F2_2+	RGB(198,113,113)			EVD-UNSPL	RGB(0,0,255)	UNKNOWN	SYBR	None
157	G13	F6_2+	RGB(139,137,112)			ACT2	RGB(255,255,0)	UNKNOWN	SYBR	None
158	G14	F6_2+	RGB(139,137,112)			ACT2	RGB(255,255,0)	UNKNOWN	SYBR	None
159	G15	F6_2+	RGB(139,137,112)			ACT2	RGB(255,255,0)	UNKNOWN	SYBR	None
160	G16	F6_2+	RGB(139,137,112)			EVD-SPL	RGB(0,139,69)	UNKNOWN	SYBR	None
161	G17	F6_2+	RGB(139,137,112)			EVD-SPL	RGB(0,139,69)	UNKNOWN	SYBR	None
162	G18	F6_2+	RGB(139,137,112)			EVD-SPL	RGB(0,139,69)	UNKNOWN	SYBR	None
163	G19	F6_2+	RGB(139,137,112)			EVD-UNSPL	RGB(0,0,255)	UNKNOWN	SYBR	None
164	G20	F6_2+	RGB(139,137,112)			EVD-UNSPL	RGB(0,0,255)	UNKNOWN	SYBR	None
165	G21	F6_2+	RGB(139,137,112)			EVD-UNSPL	RGB(0,0,255)	UNKNOWN	SYBR	None
166	G22					EVD-SPL	RGB(0,139,69)	NTC	SYBR	None
167	G23
168	G24
169	H1	F4_2+	RGB(51,161,201)			ACT-RT	RGB(255,255,128)	UNKNOWN	SYBR	None
170	H2	F4_2+	RGB(51,161,201)			ACT-RT	RGB(255,255,128)	UNKNOWN	SYBR	None
171	H3	F4_2+	RGB(51,161,201)			ACT-RT	RGB(255,255,128)	UNKNOWN	SYBR	None
172	H4	F4_2+	RGB(51,161,201)			ACT2	RGB(255,255,0)	UNKNOWN	SYBR	None
173	H5	F4_2+	RGB(51,161,201)			ACT2	RGB(255,255,0)	UNKNOWN	SYBR	None
174	H6	F4_2+	RGB(51,161,201)			ACT2	RGB(255,255,0)	UNKNOWN	SYBR	None
175	H7	F4_2+	RGB(51,161,201)			EVD-SPL	RGB(0,139,69)	UNKNOWN	SYBR	None
176	H8	F4_2+	RGB(51,161,201)			EVD-SPL	RGB(0,139,69)	UNKNOWN	SYBR	None
177	H9	F4_2+	RGB(51,161,201)			EVD-SPL	RGB(0,139,69)	UNKNOWN	SYBR	None
178	H10	F4_2+	RGB(51,161,201)			EVD-UNSPL	RGB(0,0,255)	UNKNOWN	SYBR	None
179	H11	F4_2+	RGB(51,161,201)			EVD-UNSPL	RGB(0,0,255)	UNKNOWN	SYBR	None
180	H12	F4_2+	RGB(51,161,201)			EVD-UNSPL	RGB(0,0,255)	UNKNOWN	SYBR	None
181	H13	F6_2+	RGB(139,137,112)			ACT-RT	RGB(255,255,128)	UNKNOWN	SYBR	None
182	H14	F6_2+	RGB(139,137,112)			ACT-RT	RGB(255,255,128)	UNKNOWN	SYBR	None
183	H15	F6_2+	RGB(139,137,112)			ACT-RT	RGB(255,255,128)	UNKNOWN	SYBR	None
184	H16
185	H17
186	H18
187	H19
188	H20
189	H21
190	H22					EVD-UNSPL	RGB(0,0,255)	NTC	SYBR	None
191	H23
192	H24
193	I1	F2_3+	RGB(0,245,255)			ACT-RT	RGB(255,255,128)	UNKNOWN	SYBR	None
194	I2	F2_3+	RGB(0,245,255)			ACT-RT	RGB(255,255,128)	UNKNOWN	SYBR	None
195	I3	F2_3+	RGB(0,245,255)			ACT-RT	RGB(255,255,128)	UNKNOWN	SYBR	None
196	I4	F2_3+	RGB(0,245,255)			ACT2	RGB(255,255,0)	UNKNOWN	SYBR	None
197	I5	F2_3+	RGB(0,245,255)			ACT2	RGB(255,255,0)	UNKNOWN	SYBR	None
198	I6	F2_3+	RGB(0,245,255)			ACT2	RGB(255,255,0)	UNKNOWN	SYBR	None
199	I7	F2_3+	RGB(0,245,255)			EVD-SPL	RGB(0,139,69)	UNKNOWN	SYBR	None
200	I8	F2_3+	RGB(0,245,255)			EVD-SPL	RGB(0,139,69)	UNKNOWN	SYBR	None
201	I9	F2_3+	RGB(0,245,255)			EVD-SPL	RGB(0,139,69)	UNKNOWN	SYBR	None
202	I10	F2_3+	RGB(0,245,255)			EVD-UNSPL	RGB(0,0,255)	UNKNOWN	SYBR	None
203	I11	F2_3+	RGB(0,245,255)			EVD-UNSPL	RGB(0,0,255)	UNKNOWN	SYBR	None
204	I12	F2_3+	RGB(0,245,255)			EVD-UNSPL	RGB(0,0,255)	UNKNOWN	SYBR	None
205	I13	F6_3+	RGB(238,121,66)			ACT2	RGB(255,255,0)	UNKNOWN	SYBR	None
206	I14	F6_3+	RGB(238,121,66)			ACT2	RGB(255,255,0)	UNKNOWN	SYBR	None
207	I15	F6_3+	RGB(238,121,66)			ACT2	RGB(255,255,0)	UNKNOWN	SYBR	None
208	I16	F6_3+	RGB(238,121,66)			EVD-SPL	RGB(0,139,69)	UNKNOWN	SYBR	None
209	I17	F6_3+	RGB(238,121,66)			EVD-SPL	RGB(0,139,69)	UNKNOWN	SYBR	None
210	I18	F6_3+	RGB(238,121,66)			EVD-SPL	RGB(0,139,69)	UNKNOWN	SYBR	None
211	I19	F6_3+	RGB(238,121,66)			EVD-UNSPL	RGB(0,0,255)	UNKNOWN	SYBR	None
212	I20	F6_3+	RGB(238,121,66)			EVD-UNSPL	RGB(0,0,255)	UNKNOWN	SYBR	None
213	I21	F6_3+	RGB(238,121,66)			EVD-UNSPL	RGB(0,0,255)	UNKNOWN	SYBR	None
214	I22					EVD-UNSPL	RGB(0,0,255)	NTC	SYBR	None
215	I23
216	I24
217	J1	F4_3+	RGB(238,18,137)			ACT-RT	RGB(255,255,128)	UNKNOWN	SYBR	None
218	J2	F4_3+	RGB(238,18,137)			ACT-RT	RGB(255,255,128)	UNKNOWN	SYBR	None
219	J3	F4_3+	RGB(238,18,137)			ACT-RT	RGB(255,255,128)	UNKNOWN	SYBR	None
220	J4	F4_3+	RGB(238,18,137)			ACT2	RGB(255,255,0)	UNKNOWN	SYBR	None
221	J5	F4_3+	RGB(238,18,137)			ACT2	RGB(255,255,0)	UNKNOWN	SYBR	None
222	J6	F4_3+	RGB(238,18,137)			ACT2	RGB(255,255,0)	UNKNOWN	SYBR	None
223	J7	F4_3+	RGB(238,18,137)			EVD-SPL	RGB(0,139,69)	UNKNOWN	SYBR	None
224	J8	F4_3+	RGB(238,18,137)			EVD-SPL	RGB(0,139,69)	UNKNOWN	SYBR	None
225	J9	F4_3+	RGB(238,18,137)			EVD-SPL	RGB(0,139,69)	UNKNOWN	SYBR	None
226	J10	F4_3+	RGB(238,18,137)			EVD-UNSPL	RGB(0,0,255)	UNKNOWN	SYBR	None
227	J11	F4_3+	RGB(238,18,137)			EVD-UNSPL	RGB(0,0,255)	UNKNOWN	SYBR	None
228	J12	F4_3+	RGB(238,18,137)			EVD-UNSPL	RGB(0,0,255)	UNKNOWN	SYBR	None
229	J13	F6_3+	RGB(238,121,66)			ACT-RT	RGB(255,255,128)	UNKNOWN	SYBR	None
230	J14	F6_3+	RGB(238,121,66)			ACT-RT	RGB(255,255,128)	UNKNOWN	SYBR	None
231	J15	F6_3+	RGB(238,121,66)			ACT-RT	RGB(255,255,128)	UNKNOWN	SYBR	None
232	J16
233	J17
234	J18
235	J19
236	J20
237	J21
238	J22					EVD-UNSPL	RGB(0,0,255)	NTC	SYBR	None
239	J23
240	J24
241	K1	F2_1-	RGB(238,220,130)			ACT-RT	RGB(255,255,128)	UNKNOWN	SYBR	None
242	K2	F2_1-	RGB(238,220,130)			ACT-RT	RGB(255,255,128)	UNKNOWN	SYBR	None
243	K3	F2_1-	RGB(238,220,130)			ACT-RT	RGB(255,255,128)	UNKNOWN	SYBR	None
244	K4	F2_1-	RGB(238,220,130)			ACT2	RGB(255,255,0)	UNKNOWN	SYBR	None
245	K5	F2_1-	RGB(238,220,130)			ACT2	RGB(255,255,0)	UNKNOWN	SYBR	None
246	K6	F2_1-	RGB(238,220,130)			ACT2	RGB(255,255,0)	UNKNOWN	SYBR	None
247	K7	F2_1-	RGB(238,220,130)			EVD-SPL	RGB(0,139,69)	UNKNOWN	SYBR	None
248	K8	F2_1-	RGB(238,220,130)			EVD-SPL	RGB(0,139,69)	UNKNOWN	SYBR	None
249	K9	F2_1-	RGB(238,220,130)			EVD-SPL	RGB(0,139,69)	UNKNOWN	SYBR	None
250	K10	F2_1-	RGB(238,220,130)			EVD-UNSPL	RGB(0,0,255)	UNKNOWN	SYBR	None
251	K11	F2_1-	RGB(238,220,130)			EVD-UNSPL	RGB(0,0,255)	UNKNOWN	SYBR	None
252	K12	F2_1-	RGB(238,220,130)			EVD-UNSPL	RGB(0,0,255)	UNKNOWN	SYBR	None
253	K13	F6_1-	RGB(142,56,142)			ACT2	RGB(255,255,0)	UNKNOWN	SYBR	None
254	K14	F6_1-	RGB(142,56,142)			ACT2	RGB(255,255,0)	UNKNOWN	SYBR	None
255	K15	F6_1-	RGB(142,56,142)			ACT2	RGB(255,255,0)	UNKNOWN	SYBR	None
256	K16	F6_1-	RGB(142,56,142)			EVD-SPL	RGB(0,139,69)	UNKNOWN	SYBR	None
257	K17	F6_1-	RGB(142,56,142)			EVD-SPL	RGB(0,139,69)	UNKNOWN	SYBR	None
258	K18	F6_1-	RGB(142,56,142)			EVD-SPL	RGB(0,139,69)	UNKNOWN	SYBR	None
259	K19	F6_1-	RGB(142,56,142)			EVD-UNSPL	RGB(0,0,255)	UNKNOWN	SYBR	None
260	K20	F6_1-	RGB(142,56,142)			EVD-UNSPL	RGB(0,0,255)	UNKNOWN	SYBR	None
261	K21	F6_1-	RGB(142,56,142)			EVD-UNSPL	RGB(0,0,255)	UNKNOWN	SYBR	None
262	K22
263	K23
264	K24
265	L1	F4_1-	RGB(176,23,31)			ACT-RT	RGB(255,255,128)	UNKNOWN	SYBR	None
266	L2	F4_1-	RGB(176,23,31)			ACT-RT	RGB(255,255,128)	UNKNOWN	SYBR	None
267	L3	F4_1-	RGB(176,23,31)			ACT-RT	RGB(255,255,128)	UNKNOWN	SYBR	None
268	L4	F4_1-	RGB(176,23,31)			ACT2	RGB(255,255,0)	UNKNOWN	SYBR	None
269	L5	F4_1-	RGB(176,23,31)			ACT2	RGB(255,255,0)	UNKNOWN	SYBR	None
270	L6	F4_1-	RGB(176,23,31)			ACT2	RGB(255,255,0)	UNKNOWN	SYBR	None
271	L7	F4_1-	RGB(176,23,31)			EVD-SPL	RGB(0,139,69)	UNKNOWN	SYBR	None
272	L8	F4_1-	RGB(176,23,31)			EVD-SPL	RGB(0,139,69)	UNKNOWN	SYBR	None
273	L9	F4_1-	RGB(176,23,31)			EVD-SPL	RGB(0,139,69)	UNKNOWN	SYBR	None
274	L10	F4_1-	RGB(176,23,31)			EVD-UNSPL	RGB(0,0,255)	UNKNOWN	SYBR	None
275	L11	F4_1-	RGB(176,23,31)			EVD-UNSPL	RGB(0,0,255)	UNKNOWN	SYBR	None
276	L12	F4_1-	RGB(176,23,31)			EVD-UNSPL	RGB(0,0,255)	UNKNOWN	SYBR	None
277	L13	F6_1-	RGB(142,56,142)			ACT-RT	RGB(255,255,128)	UNKNOWN	SYBR	None
278	L14	F6_1-	RGB(142,56,142)			ACT-RT	RGB(255,255,128)	UNKNOWN	SYBR	None
279	L15	F6_1-	RGB(142,56,142)			ACT-RT	RGB(255,255,128)	UNKNOWN	SYBR	None
280	L16
281	L17
282	L18
283	L19
284	L20
285	L21
286	L22
287	L23
288	L24
289	M1	F2_2-	RGB(238,238,0)			ACT-RT	RGB(255,255,128)	UNKNOWN	SYBR	None
290	M2	F2_2-	RGB(238,238,0)			ACT-RT	RGB(255,255,128)	UNKNOWN	SYBR	None
291	M3	F2_2-	RGB(238,238,0)			ACT-RT	RGB(255,255,128)	UNKNOWN	SYBR	None
292	M4	F2_2-	RGB(238,238,0)			ACT2	RGB(255,255,0)	UNKNOWN	SYBR	None
293	M5	F2_2-	RGB(238,238,0)			ACT2	RGB(255,255,0)	UNKNOWN	SYBR	None
294	M6	F2_2-	RGB(238,238,0)			ACT2	RGB(255,255,0)	UNKNOWN	SYBR	None
295	M7	F2_2-	RGB(238,238,0)			EVD-SPL	RGB(0,139,69)	UNKNOWN	SYBR	None
296	M8	F2_2-	RGB(238,238,0)			EVD-SPL	RGB(0,139,69)	UNKNOWN	SYBR	None
297	M9	F2_2-	RGB(238,238,0)			EVD-SPL	RGB(0,139,69)	UNKNOWN	SYBR	None
298	M10	F2_2-	RGB(238,238,0)			EVD-UNSPL	RGB(0,0,255)	UNKNOWN	SYBR	None
299	M11	F2_2-	RGB(238,238,0)			EVD-UNSPL	RGB(0,0,255)	UNKNOWN	SYBR	None
300	M12	F2_2-	RGB(238,238,0)			EVD-UNSPL	RGB(0,0,255)	UNKNOWN	SYBR	None
301	M13	F6_2-	RGB(198,113,113)			ACT2	RGB(255,255,0)	UNKNOWN	SYBR	None
302	M14	F6_2-	RGB(198,113,113)			ACT2	RGB(255,255,0)	UNKNOWN	SYBR	None
303	M15	F6_2-	RGB(198,113,113)			ACT2	RGB(255,255,0)	UNKNOWN	SYBR	None
304	M16	F6_2-	RGB(198,113,113)			EVD-SPL	RGB(0,139,69)	UNKNOWN	SYBR	None
305	M17	F6_2-	RGB(198,113,113)			EVD-SPL	RGB(0,139,69)	UNKNOWN	SYBR	None
306	M18	F6_2-	RGB(198,113,113)			EVD-SPL	RGB(0,139,69)	UNKNOWN	SYBR	None
307	M19	F6_2-	RGB(198,113,113)			EVD-UNSPL	RGB(0,0,255)	UNKNOWN	SYBR	None
308	M20	F6_2-	RGB(198,113,113)			EVD-UNSPL	RGB(0,0,255)	UNKNOWN	SYBR	None
309	M21	F6_2-	RGB(198,113,113)			EVD-UNSPL	RGB(0,0,255)	UNKNOWN	SYBR	None
310	M22
311	M23
312	M24
313	N1	F4_2-	RGB(0,0,255)			ACT-RT	RGB(255,255,128)	UNKNOWN	SYBR	None
314	N2	F4_2-	RGB(0,0,255)			ACT-RT	RGB(255,255,128)	UNKNOWN	SYBR	None
315	N3	F4_2-	RGB(0,0,255)			ACT-RT	RGB(255,255,128)	UNKNOWN	SYBR	None
316	N4	F4_2-	RGB(0,0,255)			ACT2	RGB(255,255,0)	UNKNOWN	SYBR	None
317	N5	F4_2-	RGB(0,0,255)			ACT2	RGB(255,255,0)	UNKNOWN	SYBR	None
318	N6	F4_2-	RGB(0,0,255)			ACT2	RGB(255,255,0)	UNKNOWN	SYBR	None
319	N7	F4_2-	RGB(0,0,255)			EVD-SPL	RGB(0,139,69)	UNKNOWN	SYBR	None
320	N8	F4_2-	RGB(0,0,255)			EVD-SPL	RGB(0,139,69)	UNKNOWN	SYBR	None
321	N9	F4_2-	RGB(0,0,255)			EVD-SPL	RGB(0,139,69)	UNKNOWN	SYBR	None
322	N10	F4_2-	RGB(0,0,255)			EVD-UNSPL	RGB(0,0,255)	UNKNOWN	SYBR	None
323	N11	F4_2-	RGB(0,0,255)			EVD-UNSPL	RGB(0,0,255)	UNKNOWN	SYBR	None
324	N12	F4_2-	RGB(0,0,255)			EVD-UNSPL	RGB(0,0,255)	UNKNOWN	SYBR	None
325	N13	F6_2-	RGB(198,113,113)			ACT-RT	RGB(255,255,128)	UNKNOWN	SYBR	None
326	N14	F6_2-	RGB(198,113,113)			ACT-RT	RGB(255,255,128)	UNKNOWN	SYBR	None
327	N15	F6_2-	RGB(198,113,113)			ACT-RT	RGB(255,255,128)	UNKNOWN	SYBR	None
328	N16
329	N17
330	N18
331	N19
332	N20
333	N21
334	N22
335	N23
336	N24
337	O1	F2_3-	RGB(142,142,56)			ACT-RT	RGB(255,255,128)	UNKNOWN	SYBR	None
338	O2	F2_3-	RGB(142,142,56)			ACT-RT	RGB(255,255,128)	UNKNOWN	SYBR	None
339	O3	F2_3-	RGB(142,142,56)			ACT-RT	RGB(255,255,128)	UNKNOWN	SYBR	None
340	O4	F2_3-	RGB(142,142,56)			ACT2	RGB(255,255,0)	UNKNOWN	SYBR	None
341	O5	F2_3-	RGB(142,142,56)			ACT2	RGB(255,255,0)	UNKNOWN	SYBR	None
342	O6	F2_3-	RGB(142,142,56)			ACT2	RGB(255,255,0)	UNKNOWN	SYBR	None
343	O7	F2_3-	RGB(142,142,56)			EVD-SPL	RGB(0,139,69)	UNKNOWN	SYBR	None
344	O8	F2_3-	RGB(142,142,56)			EVD-SPL	RGB(0,139,69)	UNKNOWN	SYBR	None
345	O9	F2_3-	RGB(142,142,56)			EVD-SPL	RGB(0,139,69)	UNKNOWN	SYBR	None
346	O10	F2_3-	RGB(142,142,56)			EVD-UNSPL	RGB(0,0,255)	UNKNOWN	SYBR	None
347	O11	F2_3-	RGB(142,142,56)			EVD-UNSPL	RGB(0,0,255)	UNKNOWN	SYBR	None
348	O12	F2_3-	RGB(142,142,56)			EVD-UNSPL	RGB(0,0,255)	UNKNOWN	SYBR	None
349	O13	F6_3-	RGB(0,245,255)			ACT2	RGB(255,255,0)	UNKNOWN	SYBR	None
350	O14	F6_3-	RGB(0,245,255)			ACT2	RGB(255,255,0)	UNKNOWN	SYBR	None
351	O15	F6_3-	RGB(0,245,255)			ACT2	RGB(255,255,0)	UNKNOWN	SYBR	None
352	O16	F6_3-	RGB(0,245,255)			EVD-SPL	RGB(0,139,69)	UNKNOWN	SYBR	None
353	O17	F6_3-	RGB(0,245,255)			EVD-SPL	RGB(0,139,69)	UNKNOWN	SYBR	None
354	O18	F6_3-	RGB(0,245,255)			EVD-SPL	RGB(0,139,69)	UNKNOWN	SYBR	None
355	O19	F6_3-	RGB(0,245,255)			EVD-UNSPL	RGB(0,0,255)	UNKNOWN	SYBR	None
356	O20	F6_3-	RGB(0,245,255)			EVD-UNSPL	RGB(0,0,255)	UNKNOWN	SYBR	None
357	O21	F6_3-	RGB(0,245,255)			EVD-UNSPL	RGB(0,0,255)	UNKNOWN	SYBR	None
358	O22
359	O23
360	O24
361	P1	F4_3-	RGB(0,139,69)			ACT-RT	RGB(255,255,128)	UNKNOWN	SYBR	None
362	P2	F4_3-	RGB(0,139,69)			ACT-RT	RGB(255,255,128)	UNKNOWN	SYBR	None
363	P3	F4_3-	RGB(0,139,69)			ACT-RT	RGB(255,255,128)	UNKNOWN	SYBR	None
364	P4	F4_3-	RGB(0,139,69)			ACT2	RGB(255,255,0)	UNKNOWN	SYBR	None
365	P5	F4_3-	RGB(0,139,69)			ACT2	RGB(255,255,0)	UNKNOWN	SYBR	None
366	P6	F4_3-	RGB(0,139,69)			ACT2	RGB(255,255,0)	UNKNOWN	SYBR	None
367	P7	F4_3-	RGB(0,139,69)			EVD-SPL	RGB(0,139,69)	UNKNOWN	SYBR	None
368	P8	F4_3-	RGB(0,139,69)			EVD-SPL	RGB(0,139,69)	UNKNOWN	SYBR	None
369	P9	F4_3-	RGB(0,139,69)			EVD-SPL	RGB(0,139,69)	UNKNOWN	SYBR	None
370	P10	F4_3-	RGB(0,139,69)			EVD-UNSPL	RGB(0,0,255)	UNKNOWN	SYBR	None
371	P11	F4_3-	RGB(0,139,69)			EVD-UNSPL	RGB(0,0,255)	UNKNOWN	SYBR	None
372	P12	F4_3-	RGB(0,139,69)			EVD-UNSPL	RGB(0,0,255)	UNKNOWN	SYBR	None
373	P13	F6_3-	RGB(0,245,255)			ACT-RT	RGB(255,255,128)	UNKNOWN	SYBR	None
374	P14	F6_3-	RGB(0,245,255)			ACT-RT	RGB(255,255,128)	UNKNOWN	SYBR	None
375	P15	F6_3-	RGB(0,245,255)			ACT-RT	RGB(255,255,128)	UNKNOWN	SYBR	None
376	P16
377	P17
378	P18
379	P19
380	P20
381	P21
382	P22
383	P23
384	P24

## Sheet: Amplification Data
Block Type	384-Well Block
Calibration Background is expired	No
Calibration Background performed on	06-16-2021
Calibration Pure Dye ABY is expired	No
Calibration Pure Dye ABY performed on	06-16-2021
Calibration Pure Dye CY5 is expired	No
Calibration Pure Dye CY5 performed on	06-16-2021
Calibration Pure Dye FAM is expired	No
Calibration Pure Dye FAM performed on	06-16-2021
Calibration Pure Dye JUN is expired	No
Calibration Pure Dye JUN performed on	06-16-2021
Calibration Pure Dye MUSTANG PURPLE is expired	No
Calibration Pure Dye MUSTANG PURPLE performed on	06-16-2021
Calibration Pure Dye NED is expired	No
Calibration Pure Dye NED performed on	06-16-2021
Calibration Pure Dye ROX is expired	No
Calibration Pure Dye ROX performed on	06-16-2021
Calibration Pure Dye SYBR is expired	No
Calibration Pure Dye SYBR performed on	06-16-2021
Calibration Pure Dye TAMRA is expired	No
Calibration Pure Dye TAMRA performed on	06-16-2021
Calibration Pure Dye VIC is expired	No
Calibration Pure Dye VIC performed on	06-16-2021
Calibration ROI is expired	No
Calibration ROI performed on	06-16-2021
Calibration Uniformity is expired	No
Calibration Uniformity performed on	06-16-2021
Chemistry	SYBR_GREEN
Date Created	2021-10-28 15:08:24 PM CEST
Experiment File Name	Z:\qPCR\pol4_allGen_EVD_explvl_210721.eds
Experiment Name	pol4_allGen_EVD_explvl_210721
Experiment Run End Time	2021-07-20 19:10:57 PM CEST
Experiment Type	Comparative Cт (ΔΔCт)
Instrument Name	272531281
Instrument Serial Number	272531281
Instrument Type	QuantStudio™ 5 System
Passive Reference	ROX
Post-read Stage/Step
Pre-read Stage/Step
Quantification Cycle Method	Ct
Signal Smoothing On	true
Stage where Melt Analysis is performed	Stage3
Stage/ Cycle where Ct Analysis is performed	Stage2, Step2
Well	Well Position	Cycle	Target Name	Rn	Delta Rn
1	A1	1	ACT-RT	0.0883129	-0.00422684
1	A1	2	ACT-RT	0.0890033	-0.0032634
1	A1	3	ACT-RT	0.0924996	0.000505857
1	A1	4	ACT-RT	0.091711	-9.70146e-06
1	A1	5	ACT-RT	0.0908227	-0.000625046
1	A1	6	ACT-RT	0.0890829	-0.00209188
1	A1	7	ACT-RT	0.0896565	-0.00124522
1	A1	8	ACT-RT	0.0941832	0.0035545
1	A1	9	ACT-RT	0.094983	0.0046273
1	A1	10	ACT-RT	0.0930558	0.00297307
1	A1	11	ACT-RT	0.0888797	-0.000930042
1	A1	12	ACT-RT	0.0881284	-0.00140835
1	A1	13	ACT-RT	0.0898609	0.000597213
1	A1	14	ACT-RT	0.089594	0.000603284
1	A1	15	ACT-RT	0.0874946	-0.00122306
1	A1	16	ACT-RT	0.0866068	-0.00183789
1	A1	17	ACT-RT	0.0860377	-0.00213397
1	A1	18	ACT-RT	0.0861203	-0.00177844
1	A1	19	ACT-RT	0.0873985	-0.000227238
1	A1	20	ACT-RT	0.0868294	-0.000523303
1	A1	21	ACT-RT	0.0860343	-0.0010454
1	A1	22	ACT-RT	0.0854985	-0.00130822
1	A1	23	ACT-RT	0.0846473	-0.00188639
1	A1	24	ACT-RT	0.0845907	-0.00166995
1	A1	25	ACT-RT	0.0853211	-0.000666531
1	A1	26	ACT-RT	0.0855305	-0.000184182
1	A1	27	ACT-RT	0.0870821	0.00164046
1	A1	28	ACT-RT	0.0914618	0.00629312
1	A1	29	ACT-RT	0.0955272	0.0106315
1	A1	30	ACT-RT	0.109568	0.0249453
1	A1	31	ACT-RT	0.134672	0.050322
1	A1	32	ACT-RT	0.180603	0.0965259
1	A1	33	ACT-RT	0.275634	0.191831
1	A1	34	ACT-RT	0.451258	0.367727
1	A1	35	ACT-RT	0.768073	0.684816
1	A1	36	ACT-RT	1.28861	1.20562
1	A1	37	ACT-RT	2.04444	1.96173
1	A1	38	ACT-RT	2.93247	2.85003
1	A1	39	ACT-RT	3.75728	3.67512
1	A1	40	ACT-RT	4.32933	4.24743
2	A2	1	ACT-RT	0.0821102	-0.00713624
2	A2	2	ACT-RT	0.0837915	-0.00520974
2	A2	3	ACT-RT	0.0856216	-0.00313448
2	A2	4	ACT-RT	0.0886396	0.000128569
2	A2	5	ACT-RT	0.0892087	0.000942887
2	A2	6	ACT-RT	0.0893645	0.00134383
2	A2	7	ACT-RT	0.0879006	0.000125035
2	A2	8	ACT-RT	0.0865499	-0.000980498
2	A2	9	ACT-RT	0.0868095	-0.000475759
2	A2	10	ACT-RT	0.0893654	0.00232526
2	A2	11	ACT-RT	0.0881894	0.0013944
2	A2	12	ACT-RT	0.0874192	0.000869291
2	A2	13	ACT-RT	0.0876127	0.00130798
2	A2	14	ACT-RT	0.0866073	0.00054773
2	A2	15	ACT-RT	0.0857075	-0.000106991
2	A2	16	ACT-RT	0.0855826	1.32308e-05
2	A2	17	ACT-RT	0.086066	0.00074177
2	A2	18	ACT-RT	0.0832841	-0.00179494
2	A2	19	ACT-RT	0.0825599	-0.00227402
2	A2	20	ACT-RT	0.0826505	-0.00193826
2	A2	21	ACT-RT	0.0827259	-0.00161771
2	A2	22	ACT-RT	0.083019	-0.00107955
2	A2	23	ACT-RT	0.0836032	-0.000250131
2	A2	24	ACT-RT	0.0839427	0.000334478
2	A2	25	ACT-RT	0.0842087	0.000845654
2	A2	26	ACT-RT	0.0858502	0.00273221
2	A2	27	ACT-RT	0.0884795	0.00560668
2	A2	28	ACT-RT	0.0983911	0.0157634
2	A2	29	ACT-RT	0.116979	0.0345967
2	A2	30	ACT-RT	0.156315	0.0741778
2	A2	31	ACT-RT	0.228187	0.146294
2	A2	32	ACT-RT	0.367254	0.285607
2	A2	33	ACT-RT	0.626854	0.545452
2	A2	34	ACT-RT	1.08313	1.00198
2	A2	35	ACT-RT	1.78748	1.70657
2	A2	36	ACT-RT	2.69929	2.61862
2	A2	37	ACT-RT	3.62309	3.54267
2	A2	38	ACT-RT	4.34621	4.26603
2	A2	39	ACT-RT	4.81426	4.73433
2	A2	40	ACT-RT	5.06407	4.98438
3	A3	1	ACT-RT	0.148214	-0.00672749
3	A3	2	ACT-RT	0.148558	-0.00575293
3	A3	3	ACT-RT	0.149205	-0.00447543
3	A3	4	ACT-RT	0.149493	-0.00355724
3	A3	5	ACT-RT	0.150516	-0.00190302
3	A3	6	ACT-RT	0.150978	-0.000811125
3	A3	7	ACT-RT	0.152708	0.00155004
3	A3	8	ACT-RT	0.152457	0.00192867
3	A3	9	ACT-RT	0.151067	0.00116951
3	A3	10	ACT-RT	0.150798	0.00153155
3	A3	11	ACT-RT	0.152577	0.00394027
3	A3	12	ACT-RT	0.149932	0.00192629
3	A3	13	ACT-RT	0.148992	0.00161619
3	A3	14	ACT-RT	0.149871	0.0031264
3	A3	15	ACT-RT	0.148605	0.00249073
3	A3	16	ACT-RT	0.145305	-0.000179142
3	A3	17	ACT-RT	0.14433	-0.000523124
3	A3	18	ACT-RT	0.144111	-0.000112198
3	A3	19	ACT-RT	0.142126	-0.00146621
3	A3	20	ACT-RT	0.141364	-0.00159828
3	A3	21	ACT-RT	0.141018	-0.00131359
3	A3	22	ACT-RT	0.14069	-0.00101045
3	A3	23	ACT-RT	0.140124	-0.000945832
3	A3	24	ACT-RT	0.139351	-0.0010891
3	A3	25	ACT-RT	0.139514	-0.000294911
3	A3	26	ACT-RT	0.142998	0.00381965
3	A3	27	ACT-RT	0.153167	0.0146189
3	A3	28	ACT-RT	0.166522	0.028604
3	A3	29	ACT-RT	0.193823	0.0565361
3	A3	30	ACT-RT	0.251296	0.114639
3	A3	31	ACT-RT	0.354685	0.218658
3	A3	32	ACT-RT	0.555103	0.419708
3	A3	33	ACT-RT	0.913575	0.77881
3	A3	34	ACT-RT	1.49737	1.36323
3	A3	35	ACT-RT	2.31719	2.18369
3	A3	36	ACT-RT	3.22851	3.09563
3	A3	37	ACT-RT	3.9856	3.85335
3	A3	38	ACT-RT	4.47498	4.34337
3	A3	39	ACT-RT	4.73514	4.60416
3	A3	40	ACT-RT	4.84505	4.71469
4	A4	1	ACT2	0.617326	-0.0262117
4	A4	2	ACT2	0.630339	-0.0166433
4	A4	3	ACT2	0.648605	-0.00182119
4	A4	4	ACT2	0.656782	0.00291198
4	A4	5	ACT2	0.659695	0.00238104
4	A4	6	ACT2	0.660979	0.000221523
4	A4	7	ACT2	0.661454	-0.00274748
4	A4	8	ACT2	0.665454	-0.00219171
4	A4	9	ACT2	0.669647	-0.00144252
4	A4	10	ACT2	0.673775	-0.000758056
4	A4	11	ACT2	0.681424	0.00344642
4	A4	12	ACT2	0.692713	0.0112912
4	A4	13	ACT2	0.720674	0.0358087
4	A4	14	ACT2	0.771535	0.0832257
4	A4	15	ACT2	0.873032	0.181279
4	A4	16	ACT2	1.06685	0.371649
4	A4	17	ACT2	1.43151	0.73287
4	A4	18	ACT2	2.08567	1.38358
4	A4	19	ACT2	3.15948	2.45395
4	A4	20	ACT2	4.65162	3.94265
4	A4	21	ACT2	6.20967	5.49725
4	A4	22	ACT2	7.43259	6.71672
4	A4	23	ACT2	8.44471	7.72541
4	A4	24	ACT2	9.37388	8.65113
4	A4	25	ACT2	10.0745	9.34835
4	A4	26	ACT2	10.5455	9.81589
4	A4	27	ACT2	10.8485	10.1155
4	A4	28	ACT2	11.0836	10.3471
4	A4	29	ACT2	11.262	10.5221
4	A4	30	ACT2	11.3918	10.6484
4	A4	31	ACT2	11.4917	10.7449
4	A4	32	ACT2	11.5175	10.7672
4	A4	33	ACT2	11.58	10.8262
4	A4	34	ACT2	11.6111	10.8539
4	A4	35	ACT2	11.6268	10.8662
4	A4	36	ACT2	11.6393	10.8752
4	A4	37	ACT2	11.6205	10.853
4	A4	38	ACT2	11.6267	10.8557
4	A4	39	ACT2	11.6052	10.8308
4	A4	40	ACT2	11.5523	10.7744
5	A5	1	ACT2	0.673014	-0.00972543
5	A5	2	ACT2	0.683501	-0.00358259
5	A5	3	ACT2	0.695261	0.003833
5	A5	4	ACT2	0.69863	0.00285787
5	A5	5	ACT2	0.697977	-0.00213904
5	A5	6	ACT2	0.699245	-0.00521494
5	A5	7	ACT2	0.704313	-0.00449116
5	A5	8	ACT2	0.713722	0.000572961
5	A5	9	ACT2	0.719371	0.00187842
5	A5	10	ACT2	0.722566	0.000728758
5	A5	11	ACT2	0.728155	0.00197413
5	A5	12	ACT2	0.744378	0.0138529
5	A5	13	ACT2	0.774374	0.0395051
5	A5	14	ACT2	0.823151	0.0839375
5	A5	15	ACT2	0.915717	0.172159
5	A5	16	ACT2	1.09944	0.351539
5	A5	17	ACT2	1.44268	0.69043
5	A5	18	ACT2	2.06547	1.30888
5	A5	19	ACT2	3.11786	2.35692
5	A5	20	ACT2	4.65564	3.89036
5	A5	21	ACT2	6.39923	5.62961
5	A5	22	ACT2	7.85277	7.0788
5	A5	23	ACT2	9.02085	8.24254
5	A5	24	ACT2	10.042	9.25933
5	A5	25	ACT2	10.8269	10.0399
5	A5	26	ACT2	11.4036	10.6122
5	A5	27	ACT2	11.7692	10.9735
5	A5	28	ACT2	12.0297	11.2297
5	A5	29	ACT2	12.2144	11.41
5	A5	30	ACT2	12.3652	11.5565
5	A5	31	ACT2	12.4884	11.6753
5	A5	32	ACT2	12.5726	11.7552
5	A5	33	ACT2	12.5995	11.7778
5	A5	34	ACT2	12.6296	11.8035
5	A5	35	ACT2	12.6754	11.845
5	A5	36	ACT2	12.6897	11.8549
5	A5	37	ACT2	12.653	11.8139
5	A5	38	ACT2	12.6518	11.8083
5	A5	39	ACT2	12.6656	11.8178
5	A5	40	ACT2	12.6619	11.8097
6	A6	1	ACT2	0.426985	-0.00632597
6	A6	2	ACT2	0.432298	-0.00419274
6	A6	3	ACT2	0.436407	-0.00326353
6	A6	4	ACT2	0.441322	-0.00152787
6	A6	5	ACT2	0.44747	0.00144054
6	A6	6	ACT2	0.452536	0.0033268
6	A6	7	ACT2	0.455108	0.00271997
6	A6	8	ACT2	0.458405	0.00283734
6	A6	9	ACT2	0.45708	-0.00166772
6	A6	10	ACT2	0.457397	-0.00453035
6	A6	11	ACT2	0.465772	0.000664828
6	A6	12	ACT2	0.47409	0.0058038
6	A6	13	ACT2	0.487133	0.0156674
6	A6	14	ACT2	0.51243	0.0377847
6	A6	15	ACT2	0.572497	0.0946725
6	A6	16	ACT2	0.685015	0.20401
6	A6	17	ACT2	0.88639	0.402206
6	A6	18	ACT2	1.27211	0.784743
6	A6	19	ACT2	1.97078	1.48023
6	A6	20	ACT2	3.09034	2.59662
6	A6	21	ACT2	4.57074	4.07384
6	A6	22	ACT2	6.02587	5.52579
6	A6	23	ACT2	7.30777	6.8045
6	A6	24	ACT2	8.50181	7.99537
6	A6	25	ACT2	9.50262	8.993
6	A6	26	ACT2	10.2723	9.75949
6	A6	27	ACT2	10.8484	10.3325
6	A6	28	ACT2	11.2645	10.7453
6	A6	29	ACT2	11.5455	11.0232
6	A6	30	ACT2	11.7463	11.2208
6	A6	31	ACT2	11.9013	11.3726
6	A6	32	ACT2	12.0079	11.476
6	A6	33	ACT2	12.0838	11.5487
6	A6	34	ACT2	12.1426	11.6043
6	A6	35	ACT2	12.1932	11.6518
6	A6	36	ACT2	12.2236	11.679
6	A6	37	ACT2	12.2228	11.6751
6	A6	38	ACT2	12.2311	11.6802
6	A6	39	ACT2	12.2297	11.6756
6	A6	40	ACT2	12.2442	11.6869
7	A7	1	EVD-SPL	2.63575	0.0173141
7	A7	2	EVD-SPL	2.62695	0.00923627
7	A7	3	EVD-SPL	2.61965	0.00265477
7	A7	4	EVD-SPL	2.6177	0.00143077
7	A7	5	EVD-SPL	2.61489	-0.000664169
7	A7	6	EVD-SPL	2.61296	-0.00187505
7	A7	7	EVD-SPL	2.60734	-0.00676855
7	A7	8	EVD-SPL	2.60921	-0.00418048
7	A7	9	EVD-SPL	2.61331	0.000636098
7	A7	10	EVD-SPL	2.61542	0.00347213
7	A7	11	EVD-SPL	2.61528	0.00405034
7	A7	12	EVD-SPL	2.61551	0.00499619
7	A7	13	EVD-SPL	2.61572	0.00592749
7	A7	14	EVD-SPL	2.61237	0.00330016
7	A7	15	EVD-SPL	2.60628	-0.00206779
7	A7	16	EVD-SPL	2.60775	0.000123797
7	A7	17	EVD-SPL	2.60749	0.000578027
7	A7	18	EVD-SPL	2.60715	0.000960254
7	A7	19	EVD-SPL	2.60767	0.00219626
7	A7	20	EVD-SPL	2.60902	0.00426768
7	A7	21	EVD-SPL	2.60788	0.00384572
7	A7	22	EVD-SPL	2.60622	0.00291069
7	A7	23	EVD-SPL	2.60095	-0.0016433
7	A7	24	EVD-SPL	2.58968	-0.0121883
7	A7	25	EVD-SPL	2.58632	-0.0148254
7	A7	26	EVD-SPL	2.59367	-0.00676274
7	A7	27	EVD-SPL	2.59797	-0.00173826
7	A7	28	EVD-SPL	2.59673	-0.00225535
7	A7	29	EVD-SPL	2.59078	-0.00749241
7	A7	30	EVD-SPL	2.58999	-0.00755936
7	A7	31	EVD-SPL	2.59574	-0.00108864
7	A7	32	EVD-SPL	2.59855	0.00244358
7	A7	33	EVD-SPL	2.60313	0.00773699
7	A7	34	EVD-SPL	2.60097	0.00629961
7	A7	35	EVD-SPL	2.59891	0.00496331
7	A7	36	EVD-SPL	2.59902	0.00578852
7	A7	37	EVD-SPL	2.60158	0.00907302
7	A7	38	EVD-SPL	2.5938	0.00201349
7	A7	39	EVD-SPL	2.58251	-0.00855914
7	A7	40	EVD-SPL	2.57999	-0.0103596
8	A8	1	EVD-SPL	0.38134	-0.0355187
8	A8	2	EVD-SPL	0.390232	-0.0272922
8	A8	3	EVD-SPL	0.401571	-0.0166189
8	A8	4	EVD-SPL	0.405286	-0.013569
8	A8	5	EVD-SPL	0.412135	-0.00738588
8	A8	6	EVD-SPL	0.419678	-0.000508387
8	A8	7	EVD-SPL	0.423886	0.00303444
8	A8	8	EVD-SPL	0.424347	0.00282963
8	A8	9	EVD-SPL	0.425075	0.00289199
8	A8	10	EVD-SPL	0.423881	0.00103288
8	A8	11	EVD-SPL	0.4227	-0.000813213
8	A8	12	EVD-SPL	0.423271	-0.00090758
8	A8	13	EVD-SPL	0.426512	0.00166765
8	A8	14	EVD-SPL	0.431945	0.00643518
8	A8	15	EVD-SPL	0.433276	0.00710011
8	A8	16	EVD-SPL	0.431654	0.00481295
8	A8	17	EVD-SPL	0.433419	0.00591252
8	A8	18	EVD-SPL	0.434272	0.00610015
8	A8	19	EVD-SPL	0.434296	0.00545837
8	A8	20	EVD-SPL	0.434189	0.00468642
8	A8	21	EVD-SPL	0.434323	0.00415449
8	A8	22	EVD-SPL	0.431595	0.000761214
8	A8	23	EVD-SPL	0.430825	-0.000674884
8	A8	24	EVD-SPL	0.436017	0.0038524
8	A8	25	EVD-SPL	0.435984	0.00315314
8	A8	26	EVD-SPL	0.433912	0.000415662
8	A8	27	EVD-SPL	0.432351	-0.00181044
8	A8	28	EVD-SPL	0.43275	-0.00207694
8	A8	29	EVD-SPL	0.434436	-0.00105658
8	A8	30	EVD-SPL	0.435131	-0.00102659
8	A8	31	EVD-SPL	0.436198	-0.000625103
8	A8	32	EVD-SPL	0.439982	0.0024934
8	A8	33	EVD-SPL	0.441387	0.00323227
8	A8	34	EVD-SPL	0.441029	0.00220888
8	A8	35	EVD-SPL	0.440294	0.000808573
8	A8	36	EVD-SPL	0.438863	-0.00128785
8	A8	37	EVD-SPL	0.43658	-0.0042366
8	A8	38	EVD-SPL	0.432921	-0.00856108
8	A8	39	EVD-SPL	0.430264	-0.0118832
8	A8	40	EVD-SPL	0.431308	-0.0115052
9	A9	1	EVD-SPL	1.08488	-0.0413938
9	A9	2	EVD-SPL	1.09953	-0.0272981
9	A9	3	EVD-SPL	1.11624	-0.0111405
9	A9	4	EVD-SPL	1.12133	-0.00661072
9	A9	5	EVD-SPL	1.1241	-0.00439716
9	A9	6	EVD-SPL	1.13299	0.00394078
9	A9	7	EVD-SPL	1.13486	0.00524847
9	A9	8	EVD-SPL	1.13554	0.00537074
9	A9	9	EVD-SPL	1.13737	0.0066447
9	A9	10	EVD-SPL	1.13753	0.00625127
9	A9	11	EVD-SPL	1.13688	0.00505068
9	A9	12	EVD-SPL	1.13834	0.00594697
9	A9	13	EVD-SPL	1.13778	0.00483185
9	A9	14	EVD-SPL	1.13463	0.00112369
9	A9	15	EVD-SPL	1.13017	-0.00388635
9	A9	16	EVD-SPL	1.12526	-0.00935631
9	A9	17	EVD-SPL	1.12522	-0.00994643
9	A9	18	EVD-SPL	1.13439	-0.00133813
9	A9	19	EVD-SPL	1.13463	-0.00165407
9	A9	20	EVD-SPL	1.13237	-0.00446768
9	A9	21	EVD-SPL	1.14046	0.00306273
9	A9	22	EVD-SPL	1.14359	0.00563511
9	A9	23	EVD-SPL	1.1424	0.0038889
9	A9	24	EVD-SPL	1.13916	9.96762e-05
9	A9	25	EVD-SPL	1.13532	-0.00429823
9	A9	26	EVD-SPL	1.14401	0.0038293
9	A9	27	EVD-SPL	1.15425	0.0135211
9	A9	28	EVD-SPL	1.16753	0.0262403
9	A9	29	EVD-SPL	1.18254	0.0406929
9	A9	30	EVD-SPL	1.22336	0.0809594
9	A9	31	EVD-SPL	1.30246	0.159504
9	A9	32	EVD-SPL	1.4373	0.293788
9	A9	33	EVD-SPL	1.67297	0.528898
9	A9	34	EVD-SPL	2.04954	0.904919
9	A9	35	EVD-SPL	2.58141	1.43623
9	A9	36	EVD-SPL	3.26539	2.11966
9	A9	37	EVD-SPL	4.05191	2.90561
9	A9	38	EVD-SPL	4.90113	3.75428
9	A9	39	EVD-SPL	5.80865	4.66124
9	A9	40	EVD-SPL	6.60974	5.46177
10	A10	1	EVD-UNSPL	0.853526	-0.0478027
10	A10	2	EVD-UNSPL	0.866947	-0.03709
10	A10	3	EVD-UNSPL	0.888487	-0.0182577
10	A10	4	EVD-UNSPL	0.899654	-0.00979831
10	A10	5	EVD-UNSPL	0.908154	-0.00400599
10	A10	6	EVD-UNSPL	0.913004	-0.00186285
10	A10	7	EVD-UNSPL	0.917322	-0.000252929
10	A10	8	EVD-UNSPL	0.9307	0.0104178
10	A10	9	EVD-UNSPL	0.929206	0.0062162
10	A10	10	EVD-UNSPL	0.926212	0.000513583
10	A10	11	EVD-UNSPL	0.930515	0.00210967
10	A10	12	EVD-UNSPL	0.939397	0.00828388
10	A10	13	EVD-UNSPL	0.947142	0.0133206
10	A10	14	EVD-UNSPL	0.946147	0.00961878
10	A10	15	EVD-UNSPL	0.942715	0.00347915
10	A10	16	EVD-UNSPL	0.943988	0.00204428
10	A10	17	EVD-UNSPL	0.948132	0.00348081
10	A10	18	EVD-UNSPL	0.948702	0.00134261
10	A10	19	EVD-UNSPL	0.947952	-0.00211494
10	A10	20	EVD-UNSPL	0.951529	-0.00124536
10	A10	21	EVD-UNSPL	0.953425	-0.00205688
10	A10	22	EVD-UNSPL	0.956356	-0.00183378
10	A10	23	EVD-UNSPL	0.956162	-0.00473582
10	A10	24	EVD-UNSPL	0.955643	-0.00796216
10	A10	25	EVD-UNSPL	0.959612	-0.00670063
10	A10	26	EVD-UNSPL	0.970854	0.00183374
10	A10	27	EVD-UNSPL	0.985439	0.013711
10	A10	28	EVD-UNSPL	1.01133	0.0368949
10	A10	29	EVD-UNSPL	1.07117	0.0940232
10	A10	30	EVD-UNSPL	1.17447	0.194622
10	A10	31	EVD-UNSPL	1.36688	0.384322
10	A10	32	EVD-UNSPL	1.73481	0.749547
10	A10	33	EVD-UNSPL	2.39437	1.4064
10	A10	34	EVD-UNSPL	3.48474	2.49406
10	A10	35	EVD-UNSPL	5.05973	4.06635
10	A10	36	EVD-UNSPL	6.83481	5.83872
10	A10	37	EVD-UNSPL	8.34038	7.34157
10	A10	38	EVD-UNSPL	9.53778	8.53627
10	A10	39	EVD-UNSPL	10.563	9.55876
10	A10	40	EVD-UNSPL	11.2815	10.2745
11	A11	1	EVD-UNSPL	0.861134	-0.0328974
11	A11	2	EVD-UNSPL	0.874813	-0.0222227
11	A11	3	EVD-UNSPL	0.891257	-0.00878387
11	A11	4	EVD-UNSPL	0.897353	-0.00569241
11	A11	5	EVD-UNSPL	0.9007	-0.0053507
11	A11	6	EVD-UNSPL	0.912651	0.00359531
11	A11	7	EVD-UNSPL	0.919379	0.00731906
11	A11	8	EVD-UNSPL	0.919455	0.00439021
11	A11	9	EVD-UNSPL	0.918757	0.000687153
11	A11	10	EVD-UNSPL	0.918335	-0.00273963
11	A11	11	EVD-UNSPL	0.923395	-0.000684699
11	A11	12	EVD-UNSPL	0.925521	-0.00156261
11	A11	13	EVD-UNSPL	0.932445	0.00235646
11	A11	14	EVD-UNSPL	0.938845	0.00575113
11	A11	15	EVD-UNSPL	0.944448	0.00834953
11	A11	16	EVD-UNSPL	0.944312	0.00520897
11	A11	17	EVD-UNSPL	0.943135	0.00102723
11	A11	18	EVD-UNSPL	0.945258	0.000145504
11	A11	19	EVD-UNSPL	0.948902	0.000784172
11	A11	20	EVD-UNSPL	0.949524	-0.0015987
11	A11	21	EVD-UNSPL	0.953135	-0.00099168
11	A11	22	EVD-UNSPL	0.954849	-0.00228313
11	A11	23	EVD-UNSPL	0.954819	-0.00531813
11	A11	24	EVD-UNSPL	0.961842	-0.00129935
11	A11	25	EVD-UNSPL	0.962836	-0.00330981
11	A11	26	EVD-UNSPL	0.972891	0.00373988
11	A11	27	EVD-UNSPL	1.00254	0.0303837
11	A11	28	EVD-UNSPL	1.04529	0.0701343
11	A11	29	EVD-UNSPL	1.11347	0.135306
11	A11	30	EVD-UNSPL	1.25096	0.269793
11	A11	31	EVD-UNSPL	1.51569	0.531517
11	A11	32	EVD-UNSPL	2.0041	1.01692
11	A11	33	EVD-UNSPL	2.86579	1.8756
11	A11	34	EVD-UNSPL	4.20142	3.20823
11	A11	35	EVD-UNSPL	5.92585	4.92965
11	A11	36	EVD-UNSPL	7.63407	6.63487
11	A11	37	EVD-UNSPL	8.98378	7.98157
11	A11	38	EVD-UNSPL	10.0404	9.03523
11	A11	39	EVD-UNSPL	10.9464	9.93816
11	A11	40	EVD-UNSPL	11.5644	10.5531
12	A12	1	EVD-UNSPL	0.936766	-0.0483992
12	A12	2	EVD-UNSPL	0.949708	-0.0369879
12	A12	3	EVD-UNSPL	0.969225	-0.0190013
12	A12	4	EVD-UNSPL	0.988224	-0.00153284
12	A12	5	EVD-UNSPL	0.991833	0.000545187
12	A12	6	EVD-UNSPL	0.988984	-0.00383471
12	A12	7	EVD-UNSPL	0.990318	-0.00403089
12	A12	8	EVD-UNSPL	0.998902	0.00302186
12	A12	9	EVD-UNSPL	1.00436	0.00694895
12	A12	10	EVD-UNSPL	1.00395	0.00500891
12	A12	11	EVD-UNSPL	1.00486	0.00438863
12	A12	12	EVD-UNSPL	1.00555	0.00354985
12	A12	13	EVD-UNSPL	1.01037	0.00683726
12	A12	14	EVD-UNSPL	1.01681	0.0117479
12	A12	15	EVD-UNSPL	1.01579	0.00919541
12	A12	16	EVD-UNSPL	1.00525	-0.00287707
12	A12	17	EVD-UNSPL	1.006	-0.00365899
12	A12	18	EVD-UNSPL	1.01394	0.00275659
12	A12	19	EVD-UNSPL	1.01248	-0.000239281
12	A12	20	EVD-UNSPL	1.01447	0.000219648
12	A12	21	EVD-UNSPL	1.01571	-6.75535e-05
12	A12	22	EVD-UNSPL	1.01385	-0.00346183
12	A12	23	EVD-UNSPL	1.01254	-0.00630082
12	A12	24	EVD-UNSPL	1.01606	-0.00431232
12	A12	25	EVD-UNSPL	1.017	-0.00490267
12	A12	26	EVD-UNSPL	1.02762	0.00419011
12	A12	27	EVD-UNSPL	1.05021	0.0252428
12	A12	28	EVD-UNSPL	1.08271	0.0562134
12	A12	29	EVD-UNSPL	1.14056	0.112537
12	A12	30	EVD-UNSPL	1.25063	0.221071
12	A12	31	EVD-UNSPL	1.45745	0.426362
12	A12	32	EVD-UNSPL	1.85028	0.817664
12	A12	33	EVD-UNSPL	2.53616	1.50202
12	A12	34	EVD-UNSPL	3.60121	2.56554
12	A12	35	EVD-UNSPL	5.00675	3.96954
12	A12	36	EVD-UNSPL	6.46949	5.43075
12	A12	37	EVD-UNSPL	7.78482	6.74455
12	A12	38	EVD-UNSPL	8.93426	7.89246
12	A12	39	EVD-UNSPL	9.9436	8.90027
12	A12	40	EVD-UNSPL	10.6637	9.61883
13	A13	1	ACT2	0.374729	-0.0088714
13	A13	2	ACT2	0.382491	-0.00445114
13	A13	3	ACT2	0.39027	-1.34799e-05
13	A13	4	ACT2	0.395493	0.00186816
13	A13	5	ACT2	0.397269	0.000303242
13	A13	6	ACT2	0.398867	-0.00144025
13	A13	7	ACT2	0.400457	-0.00319214
13	A13	8	ACT2	0.406893	-9.77882e-05
13	A13	9	ACT2	0.412718	0.00238594
13	A13	10	ACT2	0.414376	0.000702566
13	A13	11	ACT2	0.416499	-0.000516253
13	A13	12	ACT2	0.424548	0.00419181
13	A13	13	ACT2	0.439658	0.01596
13	A13	14	ACT2	0.463831	0.0367911
13	A13	15	ACT2	0.515635	0.0852544
13	A13	16	ACT2	0.610963	0.177241
13	A13	17	ACT2	0.797533	0.360469
13	A13	18	ACT2	1.14053	0.700126
13	A13	19	ACT2	1.73683	1.29308
13	A13	20	ACT2	2.67266	2.22557
13	A13	21	ACT2	3.84019	3.38976
13	A13	22	ACT2	4.89131	4.43753
13	A13	23	ACT2	5.75461	5.2975
13	A13	24	ACT2	6.5244	6.06395
13	A13	25	ACT2	7.19729	6.7335
13	A13	26	ACT2	7.68663	7.21949
13	A13	27	ACT2	8.0292	7.55872
13	A13	28	ACT2	8.25872	7.7849
13	A13	29	ACT2	8.43824	7.96108
13	A13	30	ACT2	8.56228	8.08178
13	A13	31	ACT2	8.64305	8.15921
13	A13	32	ACT2	8.70043	8.21324
13	A13	33	ACT2	8.74943	8.2589
13	A13	34	ACT2	8.78609	8.29222
13	A13	35	ACT2	8.80093	8.30372
13	A13	36	ACT2	8.79736	8.29681
13	A13	37	ACT2	8.80437	8.30047
13	A13	38	ACT2	8.79997	8.29273
13	A13	39	ACT2	8.79046	8.27988
13	A13	40	ACT2	8.7852	8.27128
14	A14	1	ACT2	0.244347	-0.01052
14	A14	2	ACT2	0.249011	-0.00766503
14	A14	3	ACT2	0.256963	-0.00152072
14	A14	4	ACT2	0.261989	0.00169705
14	A14	5	ACT2	0.263362	0.00126219
14	A14	6	ACT2	0.263908	-5.87106e-07
14	A14	7	ACT2	0.265669	-4.71572e-05
14	A14	8	ACT2	0.266178	-0.00134712
14	A14	9	ACT2	0.267697	-0.0016359
14	A14	10	ACT2	0.271359	0.000217997
14	A14	11	ACT2	0.274324	0.00137425
14	A14	12	ACT2	0.278865	0.00410713
14	A14	13	ACT2	0.293101	0.0165347
14	A14	14	ACT2	0.316278	0.0379041
14	A14	15	ACT2	0.360108	0.0799259
14	A14	16	ACT2	0.445088	0.163098
14	A14	17	ACT2	0.607405	0.323606
14	A14	18	ACT2	0.910384	0.624777
14	A14	19	ACT2	1.44841	1.16099
14	A14	20	ACT2	2.31227	2.02305
14	A14	21	ACT2	3.44975	3.15872
14	A14	22	ACT2	4.55775	4.26491
14	A14	23	ACT2	5.47421	5.17956
14	A14	24	ACT2	6.25017	5.95372
14	A14	25	ACT2	6.94337	6.64511
14	A14	26	ACT2	7.4573	7.15722
14	A14	27	ACT2	7.80016	7.49828
14	A14	28	ACT2	8.04907	7.74538
14	A14	29	ACT2	8.22352	7.91802
14	A14	30	ACT2	8.35144	8.04414
14	A14	31	ACT2	8.42807	8.11895
14	A14	32	ACT2	8.47325	8.16233
14	A14	33	ACT2	8.50052	8.18779
14	A14	34	ACT2	8.5237	8.20916
14	A14	35	ACT2	8.55431	8.23796
14	A14	36	ACT2	8.56439	8.24624
14	A14	37	ACT2	8.54955	8.22959
14	A14	38	ACT2	8.53799	8.21622
14	A14	39	ACT2	8.53076	8.20718
14	A14	40	ACT2	8.52344	8.19805
15	A15	1	ACT2	0.273842	-0.0121497
15	A15	2	ACT2	0.280691	-0.00731621
15	A15	3	ACT2	0.287573	-0.00244937
15	A15	4	ACT2	0.294328	0.00229108
15	A15	5	ACT2	0.297709	0.00365674
15	A15	6	ACT2	0.295016	-0.00105116
15	A15	7	ACT2	0.295238	-0.0028449
15	A15	8	ACT2	0.300452	0.000353815
15	A15	9	ACT2	0.301307	-0.000806089
15	A15	10	ACT2	0.302932	-0.00119689
15	A15	11	ACT2	0.30819	0.00204677
15	A15	12	ACT2	0.314482	0.00632317
15	A15	13	ACT2	0.328046	0.0178721
15	A15	14	ACT2	0.354175	0.0419862
15	A15	15	ACT2	0.398754	0.0845498
15	A15	16	ACT2	0.48845	0.17223
15	A15	17	ACT2	0.657899	0.339664
15	A15	18	ACT2	0.974644	0.654394
15	A15	19	ACT2	1.53448	1.21221
15	A15	20	ACT2	2.42118	2.0969
15	A15	21	ACT2	3.57557	3.24927
15	A15	22	ACT2	4.69355	4.36524
15	A15	23	ACT2	5.60223	5.2719
15	A15	24	ACT2	6.36439	6.03205
15	A15	25	ACT2	7.04277	6.70842
15	A15	26	ACT2	7.55155	7.21518
15	A15	27	ACT2	7.8834	7.54501
15	A15	28	ACT2	8.10929	7.76889
15	A15	29	ACT2	8.26742	7.92501
15	A15	30	ACT2	8.3821	8.03767
15	A15	31	ACT2	8.46691	8.12046
15	A15	32	ACT2	8.51664	8.16817
15	A15	33	ACT2	8.55398	8.20351
15	A15	34	ACT2	8.56135	8.20886
15	A15	35	ACT2	8.57077	8.21627
15	A15	36	ACT2	8.57053	8.21401
15	A15	37	ACT2	8.55946	8.20092
15	A15	38	ACT2	8.55887	8.19831
15	A15	39	ACT2	8.55973	8.19716
15	A15	40	ACT2	8.54327	8.17869
16	A16	1	EVD-SPL	0.364123	-0.0342358
16	A16	2	EVD-SPL	0.373109	-0.0267947
16	A16	3	EVD-SPL	0.386526	-0.0149221
16	A16	4	EVD-SPL	0.393398	-0.00959493
16	A16	5	EVD-SPL	0.399852	-0.00468555
16	A16	6	EVD-SPL	0.406125	4.35199e-05
16	A16	7	EVD-SPL	0.408723	0.001096
16	A16	8	EVD-SPL	0.412861	0.00369018
16	A16	9	EVD-SPL	0.414544	0.00382785
16	A16	10	EVD-SPL	0.419521	0.00726058
16	A16	11	EVD-SPL	0.421693	0.00788844
16	A16	12	EVD-SPL	0.421652	0.00630249
16	A16	13	EVD-SPL	0.424033	0.00713854
16	A16	14	EVD-SPL	0.424117	0.00567845
16	A16	15	EVD-SPL	0.425743	0.00575961
16	A16	16	EVD-SPL	0.425385	0.00385766
16	A16	17	EVD-SPL	0.424227	0.00115431
16	A16	18	EVD-SPL	0.42384	-0.000776696
16	A16	19	EVD-SPL	0.423875	-0.00228659
16	A16	20	EVD-SPL	0.424709	-0.00299728
16	A16	21	EVD-SPL	0.424767	-0.00448419
16	A16	22	EVD-SPL	0.426635	-0.00416044
16	A16	23	EVD-SPL	0.428832	-0.00350833
16	A16	24	EVD-SPL	0.431817	-0.00206788
16	A16	25	EVD-SPL	0.432864	-0.00256494
16	A16	26	EVD-SPL	0.435325	-0.00164869
16	A16	27	EVD-SPL	0.441318	0.00280021
16	A16	28	EVD-SPL	0.450904	0.0108417
16	A16	29	EVD-SPL	0.469929	0.0283219
16	A16	30	EVD-SPL	0.501594	0.0584418
16	A16	31	EVD-SPL	0.566334	0.121638
16	A16	32	EVD-SPL	0.696574	0.250333
16	A16	33	EVD-SPL	0.932141	0.484355
16	A16	34	EVD-SPL	1.34069	0.891362
16	A16	35	EVD-SPL	1.98255	1.53168
16	A16	36	EVD-SPL	2.80809	2.35567
16	A16	37	EVD-SPL	3.63182	3.17786
16	A16	38	EVD-SPL	4.39479	3.93928
16	A16	39	EVD-SPL	5.14638	4.68933
16	A16	40	EVD-SPL	5.73703	5.27843
17	A17	1	EVD-SPL	0.374456	-0.0465557
17	A17	2	EVD-SPL	0.385631	-0.0379322
17	A17	3	EVD-SPL	0.403907	-0.022209
17	A17	4	EVD-SPL	0.416524	-0.0121436
17	A17	5	EVD-SPL	0.425225	-0.00599492
17	A17	6	EVD-SPL	0.433685	-8.67891e-05
17	A17	7	EVD-SPL	0.439494	0.00317021
17	A17	8	EVD-SPL	0.44224	0.00336399
17	A17	9	EVD-SPL	0.448168	0.00674044
17	A17	10	EVD-SPL	0.453828	0.00984819
17	A17	11	EVD-SPL	0.455442	0.0089101
17	A17	12	EVD-SPL	0.458083	0.00899873
17	A17	13	EVD-SPL	0.459523	0.00788704
17	A17	14	EVD-SPL	0.458816	0.0046275
17	A17	15	EVD-SPL	0.460786	0.00404557
17	A17	16	EVD-SPL	0.465615	0.00632283
17	A17	17	EVD-SPL	0.465076	0.0032314
17	A17	18	EVD-SPL	0.464356	-4.06321e-05
17	A17	19	EVD-SPL	0.467717	0.000769064
17	A17	20	EVD-SPL	0.468	-0.00149985
17	A17	21	EVD-SPL	0.4703	-0.00175234
17	A17	22	EVD-SPL	0.472897	-0.00170755
17	A17	23	EVD-SPL	0.472876	-0.00428089
17	A17	24	EVD-SPL	0.476384	-0.00332454
17	A17	25	EVD-SPL	0.476204	-0.0060561
17	A17	26	EVD-SPL	0.479218	-0.00559483
17	A17	27	EVD-SPL	0.484141	-0.00322402
17	A17	28	EVD-SPL	0.491757	0.00184046
17	A17	29	EVD-SPL	0.508514	0.0160456
17	A17	30	EVD-SPL	0.535438	0.0404176
17	A17	31	EVD-SPL	0.591695	0.0941227
17	A17	32	EVD-SPL	0.697364	0.197239
17	A17	33	EVD-SPL	0.896603	0.393926
17	A17	34	EVD-SPL	1.24951	0.74428
17	A17	35	EVD-SPL	1.83838	1.3306
17	A17	36	EVD-SPL	2.66674	2.15641
17	A17	37	EVD-SPL	3.57158	3.0587
17	A17	38	EVD-SPL	4.43425	3.91881
17	A17	39	EVD-SPL	5.27246	4.75447
17	A17	40	EVD-SPL	6.02415	5.50361
18	A18	1
18	A18	2
18	A18	3
18	A18	4
18	A18	5
18	A18	6
18	A18	7
18	A18	8
18	A18	9
18	A18	10
18	A18	11
18	A18	12
18	A18	13
18	A18	14
18	A18	15
18	A18	16
18	A18	17
18	A18	18
18	A18	19
18	A18	20
18	A18	21
18	A18	22
18	A18	23
18	A18	24
18	A18	25
18	A18	26
18	A18	27
18	A18	28
18	A18	29
18	A18	30
18	A18	31
18	A18	32
18	A18	33
18	A18	34
18	A18	35
18	A18	36
18	A18	37
18	A18	38
18	A18	39
18	A18	40
19	A19	1
19	A19	2
19	A19	3
19	A19	4
19	A19	5
19	A19	6
19	A19	7
19	A19	8
19	A19	9
19	A19	10
19	A19	11
19	A19	12
19	A19	13
19	A19	14
19	A19	15
19	A19	16
19	A19	17
19	A19	18
19	A19	19
19	A19	20
19	A19	21
19	A19	22
19	A19	23
19	A19	24
19	A19	25
19	A19	26
19	A19	27
19	A19	28
19	A19	29
19	A19	30
19	A19	31
19	A19	32
19	A19	33
19	A19	34
19	A19	35
19	A19	36
19	A19	37
19	A19	38
19	A19	39
19	A19	40
20	A20	1	EVD-UNSPL	0.298173	-0.0221049
20	A20	2	EVD-UNSPL	0.308338	-0.0129159
20	A20	3	EVD-UNSPL	0.319254	-0.002977
20	A20	4	EVD-UNSPL	0.321135	-0.0020733
20	A20	5	EVD-UNSPL	0.322676	-0.00150904
20	A20	6	EVD-UNSPL	0.328204	0.00304285
20	A20	7	EVD-UNSPL	0.329687	0.00354876
20	A20	8	EVD-UNSPL	0.329886	0.00277066
20	A20	9	EVD-UNSPL	0.329827	0.00173527
20	A20	10	EVD-UNSPL	0.331595	0.00252659
20	A20	11	EVD-UNSPL	0.331757	0.00171222
20	A20	12	EVD-UNSPL	0.331636	0.000613774
20	A20	13	EVD-UNSPL	0.331515	-0.000483748
20	A20	14	EVD-UNSPL	0.333965	0.000990014
20	A20	15	EVD-UNSPL	0.332266	-0.00168632
20	A20	16	EVD-UNSPL	0.331601	-0.00332809
20	A20	17	EVD-UNSPL	0.334163	-0.00174286
20	A20	18	EVD-UNSPL	0.334788	-0.00209455
20	A20	19	EVD-UNSPL	0.33548	-0.00237877
20	A20	20	EVD-UNSPL	0.334318	-0.004518
20	A20	21	EVD-UNSPL	0.334364	-0.00544839
20	A20	22	EVD-UNSPL	0.341227	0.000437721
20	A20	23	EVD-UNSPL	0.343136	0.0013701
20	A20	24	EVD-UNSPL	0.345409	0.00266585
20	A20	25	EVD-UNSPL	0.345626	0.00190661
20	A20	26	EVD-UNSPL	0.349616	0.00491966
20	A20	27	EVD-UNSPL	0.356261	0.0105874
20	A20	28	EVD-UNSPL	0.364058	0.0174081
20	A20	29	EVD-UNSPL	0.385927	0.0383006
20	A20	30	EVD-UNSPL	0.424984	0.0763799
20	A20	31	EVD-UNSPL	0.499155	0.149574
20	A20	32	EVD-UNSPL	0.64299	0.292433
20	A20	33	EVD-UNSPL	0.909674	0.55814
20	A20	34	EVD-UNSPL	1.3878	1.03529
20	A20	35	EVD-UNSPL	2.1621	1.80861
20	A20	36	EVD-UNSPL	3.24954	2.89507
20	A20	37	EVD-UNSPL	4.39203	4.03659
20	A20	38	EVD-UNSPL	5.34198	4.98556
20	A20	39	EVD-UNSPL	6.12541	5.76801
20	A20	40	EVD-UNSPL	6.76905	6.41068
21	A21	1	EVD-UNSPL	0.356639	-0.0351648
21	A21	2	EVD-UNSPL	0.366757	-0.0259735
21	A21	3	EVD-UNSPL	0.38169	-0.0119671
21	A21	4	EVD-UNSPL	0.388916	-0.00566767
21	A21	5	EVD-UNSPL	0.393683	-0.00182681
21	A21	6	EVD-UNSPL	0.397066	0.000629517
21	A21	7	EVD-UNSPL	0.399037	0.00167396
21	A21	8	EVD-UNSPL	0.4034	0.00511028
21	A21	9	EVD-UNSPL	0.404127	0.00491083
21	A21	10	EVD-UNSPL	0.405103	0.00496021
21	A21	11	EVD-UNSPL	0.40664	0.005571
21	A21	12	EVD-UNSPL	0.406946	0.00495006
21	A21	13	EVD-UNSPL	0.405957	0.00303531
21	A21	14	EVD-UNSPL	0.406276	0.00242737
21	A21	15	EVD-UNSPL	0.406344	0.00156851
21	A21	16	EVD-UNSPL	0.405553	-0.000148704
21	A21	17	EVD-UNSPL	0.404572	-0.00205648
21	A21	18	EVD-UNSPL	0.404703	-0.0028517
21	A21	19	EVD-UNSPL	0.407876	-0.000605091
21	A21	20	EVD-UNSPL	0.408388	-0.00101968
21	A21	21	EVD-UNSPL	0.409248	-0.0010865
21	A21	22	EVD-UNSPL	0.407349	-0.00391142
21	A21	23	EVD-UNSPL	0.407037	-0.00515084
21	A21	24	EVD-UNSPL	0.411355	-0.00175911
21	A21	25	EVD-UNSPL	0.412196	-0.00184444
21	A21	26	EVD-UNSPL	0.415441	0.00047447
21	A21	27	EVD-UNSPL	0.420478	0.00458402
21	A21	28	EVD-UNSPL	0.425668	0.0088478
21	A21	29	EVD-UNSPL	0.441253	0.0235069
21	A21	30	EVD-UNSPL	0.46831	0.0496371
21	A21	31	EVD-UNSPL	0.522407	0.102807
21	A21	32	EVD-UNSPL	0.62602	0.205494
21	A21	33	EVD-UNSPL	0.815535	0.394082
21	A21	34	EVD-UNSPL	1.16138	0.739
21	A21	35	EVD-UNSPL	1.75442	1.33112
21	A21	36	EVD-UNSPL	2.66668	2.24244
21	A21	37	EVD-UNSPL	3.76863	3.34347
21	A21	38	EVD-UNSPL	4.75252	4.32644
21	A21	39	EVD-UNSPL	5.52106	5.09405
21	A21	40	EVD-UNSPL	6.03159	5.60365
22	A22	1
22	A22	2
22	A22	3
22	A22	4
22	A22	5
22	A22	6
22	A22	7
22	A22	8
22	A22	9
22	A22	10
22	A22	11
22	A22	12
22	A22	13
22	A22	14
22	A22	15
22	A22	16
22	A22	17
22	A22	18
22	A22	19
22	A22	20
22	A22	21
22	A22	22
22	A22	23
22	A22	24
22	A22	25
22	A22	26
22	A22	27
22	A22	28
22	A22	29
22	A22	30
22	A22	31
22	A22	32
22	A22	33
22	A22	34
22	A22	35
22	A22	36
22	A22	37
22	A22	38
22	A22	39
22	A22	40
23	A23	1
23	A23	2
23	A23	3
23	A23	4
23	A23	5
23	A23	6
23	A23	7
23	A23	8
23	A23	9
23	A23	10
23	A23	11
23	A23	12
23	A23	13
23	A23	14
23	A23	15
23	A23	16
23	A23	17
23	A23	18
23	A23	19
23	A23	20
23	A23	21
23	A23	22
23	A23	23
23	A23	24
23	A23	25
23	A23	26
23	A23	27
23	A23	28
23	A23	29
23	A23	30
23	A23	31
23	A23	32
23	A23	33
23	A23	34
23	A23	35
23	A23	36
23	A23	37
23	A23	38
23	A23	39
23	A23	40
24	A24	1
24	A24	2
24	A24	3
24	A24	4
24	A24	5
24	A24	6
24	A24	7
24	A24	8
24	A24	9
24	A24	10
24	A24	11
24	A24	12
24	A24	13
24	A24	14
24	A24	15
24	A24	16
24	A24	17
24	A24	18
24	A24	19
24	A24	20
24	A24	21
24	A24	22
24	A24	23
24	A24	24
24	A24	25
24	A24	26
24	A24	27
24	A24	28
24	A24	29
24	A24	30
24	A24	31
24	A24	32
24	A24	33
24	A24	34
24	A24	35
24	A24	36
24	A24	37
24	A24	38
24	A24	39
24	A24	40
25	B1	1	ACT-RT	0.0484102	-0.00719876
25	B1	2	ACT-RT	0.0495618	-0.00575496
25	B1	3	ACT-RT	0.0512847	-0.00373973
25	B1	4	ACT-RT	0.05196	-0.00277212
25	B1	5	ACT-RT	0.0535732	-0.000866623
25	B1	6	ACT-RT	0.0536151	-0.000532479
25	B1	7	ACT-RT	0.0536606	-0.000194654
25	B1	8	ACT-RT	0.0551335	0.00157048
25	B1	9	ACT-RT	0.0552582	0.00198744
25	B1	10	ACT-RT	0.0556098	0.00263134
25	B1	11	ACT-RT	0.05478	0.00209385
25	B1	12	ACT-RT	0.054226	0.00183214
25	B1	13	ACT-RT	0.0543435	0.00224194
25	B1	14	ACT-RT	0.0540114	0.00220204
25	B1	15	ACT-RT	0.0534342	0.00191712
25	B1	16	ACT-RT	0.0510731	-0.000151631
25	B1	17	ACT-RT	0.0497919	-0.00114052
25	B1	18	ACT-RT	0.0480211	-0.00261909
25	B1	19	ACT-RT	0.0478562	-0.00249168
25	B1	20	ACT-RT	0.0497905	-0.000265091
25	B1	21	ACT-RT	0.0508341	0.00107072
25	B1	22	ACT-RT	0.0492497	-0.000221322
25	B1	23	ACT-RT	0.0480727	-0.0011061
25	B1	24	ACT-RT	0.0459985	-0.00288801
25	B1	25	ACT-RT	0.0466616	-0.00193263
25	B1	26	ACT-RT	0.0516765	0.00337462
25	B1	27	ACT-RT	0.0550336	0.00702393
25	B1	28	ACT-RT	0.0632159	0.0154985
25	B1	29	ACT-RT	0.07673	0.029305
25	B1	30	ACT-RT	0.102971	0.0558385
25	B1	31	ACT-RT	0.158966	0.112125
25	B1	32	ACT-RT	0.262574	0.216026
25	B1	33	ACT-RT	0.45529	0.409034
25	B1	34	ACT-RT	0.793977	0.748014
25	B1	35	ACT-RT	1.33451	1.28884
25	B1	36	ACT-RT	2.07048	2.0251
25	B1	37	ACT-RT	2.89025	2.84516
25	B1	38	ACT-RT	3.61562	3.57083
25	B1	39	ACT-RT	4.15602	4.11151
25	B1	40	ACT-RT	4.47014	4.42593
26	B2	1	ACT-RT	0.08225	0.000731542
26	B2	2	ACT-RT	0.0827773	0.00174538
26	B2	3	ACT-RT	0.0811556	0.000610255
26	B2	4	ACT-RT	0.0795279	-0.000530909
26	B2	5	ACT-RT	0.0792303	-0.000342025
26	B2	6	ACT-RT	0.0803866	0.00130086
26	B2	7	ACT-RT	0.0792213	0.000622066
26	B2	8	ACT-RT	0.0787381	0.000625431
26	B2	9	ACT-RT	0.0799894	0.00236321
26	B2	10	ACT-RT	0.0798359	0.00269622
26	B2	11	ACT-RT	0.0773863	0.000733231
26	B2	12	ACT-RT	0.0763818	0.000215204
26	B2	13	ACT-RT	0.0761871	0.000507018
26	B2	14	ACT-RT	0.0750871	-0.000106422
26	B2	15	ACT-RT	0.0727152	-0.00199176
26	B2	16	ACT-RT	0.0717288	-0.00249158
26	B2	17	ACT-RT	0.0708373	-0.0028966
26	B2	18	ACT-RT	0.0708487	-0.00239867
26	B2	19	ACT-RT	0.0718805	-0.000880352
26	B2	20	ACT-RT	0.0695488	-0.00272551
26	B2	21	ACT-RT	0.0690147	-0.00277307
26	B2	22	ACT-RT	0.069509	-0.00179222
26	B2	23	ACT-RT	0.0695946	-0.00122013
26	B2	24	ACT-RT	0.0697233	-0.000604846
26	B2	25	ACT-RT	0.0702537	0.000412088
26	B2	26	ACT-RT	0.0732083	0.00385322
26	B2	27	ACT-RT	0.0756839	0.00681531
26	B2	28	ACT-RT	0.0794648	0.0110828
26	B2	29	ACT-RT	0.0890604	0.0211649
26	B2	30	ACT-RT	0.110504	0.0430955
26	B2	31	ACT-RT	0.149938	0.0830159
26	B2	32	ACT-RT	0.229619	0.163183
26	B2	33	ACT-RT	0.385382	0.319433
26	B2	34	ACT-RT	0.676763	0.611301
26	B2	35	ACT-RT	1.18782	1.12285
26	B2	36	ACT-RT	2.01168	1.94719
26	B2	37	ACT-RT	3.0987	3.0347
26	B2	38	ACT-RT	4.15788	4.09436
26	B2	39	ACT-RT	4.95375	4.89072
26	B2	40	ACT-RT	5.44001	5.37747
27	B3	1	ACT-RT	0.176842	-0.0102489
27	B3	2	ACT-RT	0.177772	-0.00810238
27	B3	3	ACT-RT	0.180686	-0.00397284
27	B3	4	ACT-RT	0.180533	-0.00291039
27	B3	5	ACT-RT	0.177929	-0.00429794
27	B3	6	ACT-RT	0.177585	-0.0034261
27	B3	7	ACT-RT	0.178992	-0.000803138
27	B3	8	ACT-RT	0.179775	0.00119555
27	B3	9	ACT-RT	0.182011	0.00464701
27	B3	10	ACT-RT	0.18117	0.00502265
27	B3	11	ACT-RT	0.178061	0.00312953
27	B3	12	ACT-RT	0.176536	0.00282005
27	B3	13	ACT-RT	0.175911	0.00341095
27	B3	14	ACT-RT	0.17427	0.00298547
27	B3	15	ACT-RT	0.17054	0.000471059
27	B3	16	ACT-RT	0.169137	0.000284075
27	B3	17	ACT-RT	0.16865	0.00101275
27	B3	18	ACT-RT	0.167427	0.00100631
27	B3	19	ACT-RT	0.165786	0.000581148
27	B3	20	ACT-RT	0.162441	-0.00154822
27	B3	21	ACT-RT	0.160837	-0.00193626
27	B3	22	ACT-RT	0.158463	-0.00309429
27	B3	23	ACT-RT	0.15719	-0.0031521
27	B3	24	ACT-RT	0.156486	-0.00264028
27	B3	25	ACT-RT	0.156708	-0.00120208
27	B3	26	ACT-RT	0.159111	0.00241708
27	B3	27	ACT-RT	0.162776	0.00729728
27	B3	28	ACT-RT	0.16824	0.0139771
27	B3	29	ACT-RT	0.182738	0.0296919
27	B3	30	ACT-RT	0.214294	0.0624635
27	B3	31	ACT-RT	0.273826	0.123212
27	B3	32	ACT-RT	0.39038	0.240981
27	B3	33	ACT-RT	0.610581	0.462397
27	B3	34	ACT-RT	1.01442	0.86745
27	B3	35	ACT-RT	1.69446	1.5487
27	B3	36	ACT-RT	2.67317	2.52864
27	B3	37	ACT-RT	3.7886	3.64528
27	B3	38	ACT-RT	4.70477	4.56267
27	B3	39	ACT-RT	5.28246	5.14157
27	B3	40	ACT-RT	5.59748	5.4578
28	B4	1	ACT2	0.646502	-0.0329568
28	B4	2	ACT2	0.663564	-0.0208224
28	B4	3	ACT2	0.685344	-0.00397035
28	B4	4	ACT2	0.695282	0.00104027
28	B4	5	ACT2	0.703593	0.00442361
28	B4	6	ACT2	0.708151	0.00405395
28	B4	7	ACT2	0.708682	-0.000341886
28	B4	8	ACT2	0.709398	-0.00455372
28	B4	9	ACT2	0.714938	-0.00394169
28	B4	10	ACT2	0.724389	0.00058159
28	B4	11	ACT2	0.731443	0.00270823
28	B4	12	ACT2	0.73814	0.00447778
28	B4	13	ACT2	0.758364	0.0197743
28	B4	14	ACT2	0.793135	0.0496175
28	B4	15	ACT2	0.860562	0.112116
28	B4	16	ACT2	0.993741	0.240368
28	B4	17	ACT2	1.25545	0.49715
28	B4	18	ACT2	1.72269	0.95946
28	B4	19	ACT2	2.55225	1.78409
28	B4	20	ACT2	3.85199	3.07891
28	B4	21	ACT2	5.48681	4.7088
28	B4	22	ACT2	7.02068	6.23774
28	B4	23	ACT2	8.30798	7.52012
28	B4	24	ACT2	9.4328	8.64001
28	B4	25	ACT2	10.4271	9.62935
28	B4	26	ACT2	11.175	10.3724
28	B4	27	ACT2	11.6564	10.8488
28	B4	28	ACT2	12.0275	11.215
28	B4	29	ACT2	12.2683	11.4509
28	B4	30	ACT2	12.4341	11.6117
28	B4	31	ACT2	12.5579	11.7306
28	B4	32	ACT2	12.6387	11.8064
28	B4	33	ACT2	12.6941	11.857
28	B4	34	ACT2	12.7346	11.8926
28	B4	35	ACT2	12.7371	11.8901
28	B4	36	ACT2	12.7177	11.8658
28	B4	37	ACT2	12.7282	11.8714
28	B4	38	ACT2	12.7304	11.8686
28	B4	39	ACT2	12.7242	11.8575
28	B4	40	ACT2	12.7066	11.8349
29	B5	1	ACT2	0.713902	-0.0241636
29	B5	2	ACT2	0.728651	-0.018544
29	B5	3	ACT2	0.752379	-0.00394598
29	B5	4	ACT2	0.767023	0.00156774
29	B5	5	ACT2	0.77715	0.00256515
29	B5	6	ACT2	0.785639	0.00192457
29	B5	7	ACT2	0.792701	-0.000143727
29	B5	8	ACT2	0.8007	-0.00127515
29	B5	9	ACT2	0.81126	0.000155882
29	B5	10	ACT2	0.819903	-0.000331457
29	B5	11	ACT2	0.828847	-0.000517019
29	B5	12	ACT2	0.848031	0.00953625
29	B5	13	ACT2	0.878475	0.0308508
29	B5	14	ACT2	0.941402	0.0846483
29	B5	15	ACT2	1.05691	0.191025
29	B5	16	ACT2	1.28652	0.411506
29	B5	17	ACT2	1.72026	0.83612
29	B5	18	ACT2	2.48114	1.58786
29	B5	19	ACT2	3.69895	2.79654
29	B5	20	ACT2	5.27574	4.3642
29	B5	21	ACT2	6.73763	5.81697
29	B5	22	ACT2	7.89548	6.96569
29	B5	23	ACT2	8.97229	8.03337
29	B5	24	ACT2	9.95589	9.00784
29	B5	25	ACT2	10.6601	9.7029
29	B5	26	ACT2	11.1288	10.1625
29	B5	27	ACT2	11.4858	10.5103
29	B5	28	ACT2	11.7752	10.7906
29	B5	29	ACT2	11.9919	10.9982
29	B5	30	ACT2	12.1479	11.1451
29	B5	31	ACT2	12.2554	11.2435
29	B5	32	ACT2	12.3578	11.3367
29	B5	33	ACT2	12.4408	11.4106
29	B5	34	ACT2	12.5147	11.4754
29	B5	35	ACT2	12.5629	11.5144
29	B5	36	ACT2	12.6084	11.5508
29	B5	37	ACT2	12.6674	11.6007
29	B5	38	ACT2	12.6834	11.6076
29	B5	39	ACT2	12.6645	11.5795
29	B5	40	ACT2	12.6669	11.5728
30	B6	1	ACT2	0.883803	-0.0218058
30	B6	2	ACT2	0.896625	-0.0179388
30	B6	3	ACT2	0.927822	0.00430381
30	B6	4	ACT2	0.935059	0.00258615
30	B6	5	ACT2	0.939516	-0.00191268
30	B6	6	ACT2	0.952438	0.00205493
30	B6	7	ACT2	0.956936	-0.00240229
30	B6	8	ACT2	0.958382	-0.00991055
30	B6	9	ACT2	0.970331	-0.00691671
30	B6	10	ACT2	0.988045	0.00184215
30	B6	11	ACT2	1.00551	0.0103552
30	B6	12	ACT2	1.02339	0.019277
30	B6	13	ACT2	1.06596	0.0528923
30	B6	14	ACT2	1.15044	0.12842
30	B6	15	ACT2	1.30862	0.277639
30	B6	16	ACT2	1.59409	0.554156
30	B6	17	ACT2	2.13309	1.0842
30	B6	18	ACT2	3.07774	2.0199
30	B6	19	ACT2	4.55973	3.49293
30	B6	20	ACT2	6.46184	5.38609
30	B6	21	ACT2	8.137	7.05229
30	B6	22	ACT2	9.33295	8.23928
30	B6	23	ACT2	10.3737	9.27106
30	B6	24	ACT2	11.2822	10.1706
30	B6	25	ACT2	11.9611	10.8405
30	B6	26	ACT2	12.4353	11.3058
30	B6	27	ACT2	12.7762	11.6378
30	B6	28	ACT2	13.0108	11.8634
30	B6	29	ACT2	13.1864	12.0301
30	B6	30	ACT2	13.3582	12.1929
30	B6	31	ACT2	13.5153	12.3411
30	B6	32	ACT2	13.6289	12.4457
30	B6	33	ACT2	13.7065	12.5143
30	B6	34	ACT2	13.756	12.5549
30	B6	35	ACT2	13.7761	12.566
30	B6	36	ACT2	13.8045	12.5855
30	B6	37	ACT2	13.8649	12.6369
30	B6	38	ACT2	13.8937	12.6567
30	B6	39	ACT2	13.8877	12.6418
30	B6	40	ACT2	13.879	12.6242
31	B7	1	EVD-SPL	0.378876	-0.0218569
31	B7	2	EVD-SPL	0.386527	-0.0151077
31	B7	3	EVD-SPL	0.394511	-0.00802632
31	B7	4	EVD-SPL	0.396797	-0.00664137
31	B7	5	EVD-SPL	0.401893	-0.00244725
31	B7	6	EVD-SPL	0.403907	-0.00133499
31	B7	7	EVD-SPL	0.409328	0.00318392
31	B7	8	EVD-SPL	0.410705	0.00365907
31	B7	9	EVD-SPL	0.412981	0.0050329
31	B7	10	EVD-SPL	0.412717	0.00386794
31	B7	11	EVD-SPL	0.412431	0.00267976
31	B7	12	EVD-SPL	0.413281	0.00262768
31	B7	13	EVD-SPL	0.415828	0.00427304
31	B7	14	EVD-SPL	0.415427	0.00296997
31	B7	15	EVD-SPL	0.413493	0.00013471
31	B7	16	EVD-SPL	0.412666	-0.00159441
31	B7	17	EVD-SPL	0.414202	-0.000960567
31	B7	18	EVD-SPL	0.414259	-0.0018045
31	B7	19	EVD-SPL	0.415898	-0.00106754
31	B7	20	EVD-SPL	0.415653	-0.00221489
31	B7	21	EVD-SPL	0.4172	-0.00156927
31	B7	22	EVD-SPL	0.421375	0.00170342
31	B7	23	EVD-SPL	0.423857	0.00328432
31	B7	24	EVD-SPL	0.421874	0.000398782
31	B7	25	EVD-SPL	0.421146	-0.00123035
31	B7	26	EVD-SPL	0.42517	0.00189205
31	B7	27	EVD-SPL	0.424756	0.000576163
31	B7	28	EVD-SPL	0.421374	-0.00370755
31	B7	29	EVD-SPL	0.421154	-0.00482969
31	B7	30	EVD-SPL	0.428031	0.00114497
31	B7	31	EVD-SPL	0.431135	0.00334779
31	B7	32	EVD-SPL	0.441782	0.0130931
31	B7	33	EVD-SPL	0.452119	0.0225279
31	B7	34	EVD-SPL	0.470161	0.0396685
31	B7	35	EVD-SPL	0.511538	0.0801429
31	B7	36	EVD-SPL	0.586879	0.154583
31	B7	37	EVD-SPL	0.737159	0.303961
31	B7	38	EVD-SPL	1.02009	0.585987
31	B7	39	EVD-SPL	1.53049	1.09549
31	B7	40	EVD-SPL	2.18828	1.75238
32	B8	1	EVD-SPL	0.524882	-0.0347946
32	B8	2	EVD-SPL	0.536334	-0.0256788
32	B8	3	EVD-SPL	0.550578	-0.0137698
32	B8	4	EVD-SPL	0.56623	-0.000454035
32	B8	5	EVD-SPL	0.568689	-0.000330817
32	B8	6	EVD-SPL	0.568865	-0.00248962
32	B8	7	EVD-SPL	0.574205	0.000514883
32	B8	8	EVD-SPL	0.57938	0.00335405
32	B8	9	EVD-SPL	0.582977	0.00461547
32	B8	10	EVD-SPL	0.583697	0.00300002
32	B8	11	EVD-SPL	0.587499	0.00446566
32	B8	12	EVD-SPL	0.588474	0.00310549
32	B8	13	EVD-SPL	0.589823	0.00211923
32	B8	14	EVD-SPL	0.593911	0.00387138
32	B8	15	EVD-SPL	0.594904	0.00252821
32	B8	16	EVD-SPL	0.597735	0.00302455
32	B8	17	EVD-SPL	0.597854	0.000807809
32	B8	18	EVD-SPL	0.599253	-0.000129519
32	B8	19	EVD-SPL	0.601995	0.00027694
32	B8	20	EVD-SPL	0.601617	-0.00243619
32	B8	21	EVD-SPL	0.603428	-0.00296117
32	B8	22	EVD-SPL	0.6042	-0.00452483
32	B8	23	EVD-SPL	0.605315	-0.00574504
32	B8	24	EVD-SPL	0.613923	0.000527115
32	B8	25	EVD-SPL	0.615552	-0.000179244
32	B8	26	EVD-SPL	0.618876	0.000809433
32	B8	27	EVD-SPL	0.624554	0.00415142
32	B8	28	EVD-SPL	0.63703	0.0142917
32	B8	29	EVD-SPL	0.654806	0.0297323
32	B8	30	EVD-SPL	0.695822	0.068413
32	B8	31	EVD-SPL	0.768939	0.139194
32	B8	32	EVD-SPL	0.891965	0.259884
32	B8	33	EVD-SPL	1.13081	0.49639
32	B8	34	EVD-SPL	1.57516	0.93841
32	B8	35	EVD-SPL	2.36042	1.72133
32	B8	36	EVD-SPL	3.57945	2.93803
32	B8	37	EVD-SPL	5.10768	4.46392
32	B8	38	EVD-SPL	6.57884	5.93275
32	B8	39	EVD-SPL	7.91198	7.26355
32	B8	40	EVD-SPL	8.9614	8.31064
33	B9	1	EVD-SPL	0.87859	-0.0529845
33	B9	2	EVD-SPL	0.893796	-0.0427644
33	B9	3	EVD-SPL	0.919915	-0.0216314
33	B9	4	EVD-SPL	0.933743	-0.0127898
33	B9	5	EVD-SPL	0.943839	-0.00767963
33	B9	6	EVD-SPL	0.955477	-0.00102787
33	B9	7	EVD-SPL	0.966196	0.00470515
33	B9	8	EVD-SPL	0.977039	0.0105619
33	B9	9	EVD-SPL	0.981106	0.0096431
33	B9	10	EVD-SPL	0.990839	0.0143897
33	B9	11	EVD-SPL	0.990969	0.00953379
33	B9	12	EVD-SPL	0.990532	0.00411031
33	B9	13	EVD-SPL	0.994805	0.0033972
33	B9	14	EVD-SPL	0.996652	0.000257766
33	B9	15	EVD-SPL	1.00423	0.00284616
33	B9	16	EVD-SPL	1.00826	0.00189714
33	B9	17	EVD-SPL	1.01677	0.00542168
33	B9	18	EVD-SPL	1.01858	0.00224571
33	B9	19	EVD-SPL	1.02217	0.000849654
33	B9	20	EVD-SPL	1.02202	-0.00428934
33	B9	21	EVD-SPL	1.0247	-0.00660199
33	B9	22	EVD-SPL	1.03458	-0.00169856
33	B9	23	EVD-SPL	1.04074	-0.000527679
33	B9	24	EVD-SPL	1.04195	-0.00430947
33	B9	25	EVD-SPL	1.04324	-0.00800639
33	B9	26	EVD-SPL	1.05493	-0.00129717
33	B9	27	EVD-SPL	1.0633	0.002086
33	B9	28	EVD-SPL	1.07968	0.0134804
33	B9	29	EVD-SPL	1.113	0.0418088
33	B9	30	EVD-SPL	1.18524	0.109064
33	B9	31	EVD-SPL	1.30318	0.222023
33	B9	32	EVD-SPL	1.53498	0.448836
33	B9	33	EVD-SPL	1.94516	0.854025
33	B9	34	EVD-SPL	2.67766	1.58154
33	B9	35	EVD-SPL	3.84831	2.7472
33	B9	36	EVD-SPL	5.42394	4.31785
33	B9	37	EVD-SPL	7.04864	5.93756
33	B9	38	EVD-SPL	8.45605	7.33999
33	B9	39	EVD-SPL	9.71213	8.59108
33	B9	40	EVD-SPL	10.6774	9.55132
34	B10	1	EVD-UNSPL	0.713988	-0.035798
34	B10	2	EVD-UNSPL	0.72983	-0.0243887
34	B10	3	EVD-UNSPL	0.750018	-0.00863315
34	B10	4	EVD-UNSPL	0.754582	-0.00850114
34	B10	5	EVD-UNSPL	0.762443	-0.00507288
34	B10	6	EVD-UNSPL	0.771813	-0.000134952
34	B10	7	EVD-UNSPL	0.778431	0.00205038
34	B10	8	EVD-UNSPL	0.787678	0.00686498
34	B10	9	EVD-UNSPL	0.792354	0.00710893
34	B10	10	EVD-UNSPL	0.795151	0.00547372
34	B10	11	EVD-UNSPL	0.801222	0.00711145
34	B10	12	EVD-UNSPL	0.805044	0.00650114
34	B10	13	EVD-UNSPL	0.80621	0.00323539
34	B10	14	EVD-UNSPL	0.807669	0.000261815
34	B10	15	EVD-UNSPL	0.81196	0.000120355
34	B10	16	EVD-UNSPL	0.815644	-0.000627701
34	B10	17	EVD-UNSPL	0.819833	-0.000871442
34	B10	18	EVD-UNSPL	0.820431	-0.00470636
34	B10	19	EVD-UNSPL	0.82495	-0.00461906
34	B10	20	EVD-UNSPL	0.82847	-0.00553198
34	B10	21	EVD-UNSPL	0.84104	0.00260564
34	B10	22	EVD-UNSPL	0.840729	-0.00213753
34	B10	23	EVD-UNSPL	0.844037	-0.00326163
34	B10	24	EVD-UNSPL	0.851216	-0.000515487
34	B10	25	EVD-UNSPL	0.859443	0.00327952
34	B10	26	EVD-UNSPL	0.868683	0.00808656
34	B10	27	EVD-UNSPL	0.891588	0.0265596
34	B10	28	EVD-UNSPL	0.928103	0.0586422
34	B10	29	EVD-UNSPL	0.998978	0.125085
34	B10	30	EVD-UNSPL	1.1288	0.250472
34	B10	31	EVD-UNSPL	1.38391	0.501152
34	B10	32	EVD-UNSPL	1.8498	0.96261
34	B10	33	EVD-UNSPL	2.66984	1.77822
34	B10	34	EVD-UNSPL	3.9927	3.09664
34	B10	35	EVD-UNSPL	5.76261	4.86212
34	B10	36	EVD-UNSPL	7.57426	6.66934
34	B10	37	EVD-UNSPL	9.0147	8.10535
34	B10	38	EVD-UNSPL	10.1234	9.20959
34	B10	39	EVD-UNSPL	11.1515	10.2333
34	B10	40	EVD-UNSPL	11.8674	10.9448
35	B11	1	EVD-UNSPL	0.852861	-0.0567105
35	B11	2	EVD-UNSPL	0.86961	-0.0447644
35	B11	3	EVD-UNSPL	0.898745	-0.0204323
35	B11	4	EVD-UNSPL	0.918692	-0.00528843
35	B11	5	EVD-UNSPL	0.931755	0.00297177
35	B11	6	EVD-UNSPL	0.934313	0.000726485
35	B11	7	EVD-UNSPL	0.939619	0.00122885
35	B11	8	EVD-UNSPL	0.94718	0.00398761
35	B11	9	EVD-UNSPL	0.95083	0.00283374
35	B11	10	EVD-UNSPL	0.962993	0.0101944
35	B11	11	EVD-UNSPL	0.968374	0.0107716
35	B11	12	EVD-UNSPL	0.967632	0.00522657
35	B11	13	EVD-UNSPL	0.966103	-0.00110581
35	B11	14	EVD-UNSPL	0.967345	-0.00466604
35	B11	15	EVD-UNSPL	0.979956	0.00314135
35	B11	16	EVD-UNSPL	0.984998	0.00338039
35	B11	17	EVD-UNSPL	0.98462	-0.00180109
35	B11	18	EVD-UNSPL	0.990295	-0.000929171
35	B11	19	EVD-UNSPL	1.00092	0.00488904
35	B11	20	EVD-UNSPL	1.00425	0.00342212
35	B11	21	EVD-UNSPL	1.00355	-0.00208098
35	B11	22	EVD-UNSPL	1.00627	-0.00416623
35	B11	23	EVD-UNSPL	1.00684	-0.00839677
35	B11	24	EVD-UNSPL	1.0153	-0.00474042
35	B11	25	EVD-UNSPL	1.02568	0.000833288
35	B11	26	EVD-UNSPL	1.03706	0.00741229
35	B11	27	EVD-UNSPL	1.05425	0.0198026
35	B11	28	EVD-UNSPL	1.06805	0.0287986
35	B11	29	EVD-UNSPL	1.11496	0.0709058
35	B11	30	EVD-UNSPL	1.20519	0.156331
35	B11	31	EVD-UNSPL	1.36715	0.313481
35	B11	32	EVD-UNSPL	1.67363	0.61516
35	B11	33	EVD-UNSPL	2.23592	1.17265
35	B11	34	EVD-UNSPL	3.20996	2.14189
35	B11	35	EVD-UNSPL	4.69331	3.62043
35	B11	36	EVD-UNSPL	6.53793	5.46025
35	B11	37	EVD-UNSPL	8.24659	7.1641
35	B11	38	EVD-UNSPL	9.5521	8.46482
35	B11	39	EVD-UNSPL	10.6389	9.54682
35	B11	40	EVD-UNSPL	11.3792	10.2823
36	B12	1	EVD-UNSPL	0.942201	-0.0448849
36	B12	2	EVD-UNSPL	0.959453	-0.0332676
36	B12	3	EVD-UNSPL	0.97891	-0.0194453
36	B12	4	EVD-UNSPL	0.995445	-0.00854605
36	B12	5	EVD-UNSPL	1.00717	-0.00245184
36	B12	6	EVD-UNSPL	1.01753	0.00227075
36	B12	7	EVD-UNSPL	1.0243	0.00340669
36	B12	8	EVD-UNSPL	1.0345	0.0079693
36	B12	9	EVD-UNSPL	1.04174	0.00957516
36	B12	10	EVD-UNSPL	1.04347	0.00567033
36	B12	11	EVD-UNSPL	1.05297	0.00953079
36	B12	12	EVD-UNSPL	1.05661	0.00753808
36	B12	13	EVD-UNSPL	1.05702	0.00231587
36	B12	14	EVD-UNSPL	1.05933	-0.00101103
36	B12	15	EVD-UNSPL	1.06381	-0.00217047
36	B12	16	EVD-UNSPL	1.07033	-0.00128105
36	B12	17	EVD-UNSPL	1.08144	0.00419052
36	B12	18	EVD-UNSPL	1.08274	-0.000138331
36	B12	19	EVD-UNSPL	1.08528	-0.00323134
36	B12	20	EVD-UNSPL	1.09134	-0.00281329
36	B12	21	EVD-UNSPL	1.09513	-0.00465698
36	B12	22	EVD-UNSPL	1.10199	-0.00343546
36	B12	23	EVD-UNSPL	1.10742	-0.00364074
36	B12	24	EVD-UNSPL	1.11705	0.00035443
36	B12	25	EVD-UNSPL	1.12118	-0.00114976
36	B12	26	EVD-UNSPL	1.14218	0.014223
36	B12	27	EVD-UNSPL	1.18276	0.049159
36	B12	28	EVD-UNSPL	1.23024	0.091007
36	B12	29	EVD-UNSPL	1.33147	0.1866
36	B12	30	EVD-UNSPL	1.53644	0.385934
36	B12	31	EVD-UNSPL	1.90366	0.747527
36	B12	32	EVD-UNSPL	2.5575	1.39572
36	B12	33	EVD-UNSPL	3.65388	2.48647
36	B12	34	EVD-UNSPL	5.22298	4.04994
36	B12	35	EVD-UNSPL	6.96347	5.78479
36	B12	36	EVD-UNSPL	8.44408	7.25977
36	B12	37	EVD-UNSPL	9.62035	8.43041
36	B12	38	EVD-UNSPL	10.5597	9.3641
36	B12	39	EVD-UNSPL	11.2679	10.0667
36	B12	40	EVD-UNSPL	11.7786	10.5718
37	B13	1	ACT-RT	0.0878518	-0.00611855
37	B13	2	ACT-RT	0.0886326	-0.00484894
37	B13	3	ACT-RT	0.089488	-0.00350476
37	B13	4	ACT-RT	0.0906916	-0.00181242
37	B13	5	ACT-RT	0.0933706	0.00135546
37	B13	6	ACT-RT	0.0925146	0.000988247
37	B13	7	ACT-RT	0.0918084	0.000770778
37	B13	8	ACT-RT	0.0923043	0.00175543
37	B13	9	ACT-RT	0.0919003	0.00184023
37	B13	10	ACT-RT	0.089482	-8.92759e-05
37	B13	11	ACT-RT	0.0888008	-0.000281651
37	B13	12	ACT-RT	0.0898534	0.00125971
37	B13	13	ACT-RT	0.0894254	0.00132055
37	B13	14	ACT-RT	0.088205	0.000588871
37	B13	15	ACT-RT	0.0861477	-0.000979619
37	B13	16	ACT-RT	0.0856486	-0.000989917
37	B13	17	ACT-RT	0.0865369	0.000387157
37	B13	18	ACT-RT	0.085499	-0.000161982
37	B13	19	ACT-RT	0.0845519	-0.000620268
37	B13	20	ACT-RT	0.0832008	-0.00148264
37	B13	21	ACT-RT	0.0832444	-0.000950167
37	B13	22	ACT-RT	0.0853977	0.0016919
37	B13	23	ACT-RT	0.0844988	0.00128173
37	B13	24	ACT-RT	0.0815181	-0.00121015
37	B13	25	ACT-RT	0.0804013	-0.00183812
37	B13	26	ACT-RT	0.079334	-0.00241663
37	B13	27	ACT-RT	0.0796333	-0.00162858
37	B13	28	ACT-RT	0.0819539	0.00118078
37	B13	29	ACT-RT	0.0838296	0.00354533
37	B13	30	ACT-RT	0.0908491	0.0110536
37	B13	31	ACT-RT	0.0971988	0.0178921
37	B13	32	ACT-RT	0.108584	0.0297656
37	B13	33	ACT-RT	0.133409	0.0550795
37	B13	34	ACT-RT	0.186675	0.108835
37	B13	35	ACT-RT	0.289107	0.211755
37	B13	36	ACT-RT	0.476202	0.399339
37	B13	37	ACT-RT	0.817984	0.74161
37	B13	38	ACT-RT	1.37089	1.29501
37	B13	39	ACT-RT	2.15311	2.07772
37	B13	40	ACT-RT	2.94032	2.86541
38	B14	1	ACT-RT	0.223152	-0.0218549
38	B14	2	ACT-RT	0.227868	-0.0153749
38	B14	3	ACT-RT	0.235356	-0.00612287
38	B14	4	ACT-RT	0.237928	-0.00178708
38	B14	5	ACT-RT	0.237294	-0.000658342
38	B14	6	ACT-RT	0.235022	-0.00116581
38	B14	7	ACT-RT	0.232574	-0.00185001
38	B14	8	ACT-RT	0.231158	-0.00150332
38	B14	9	ACT-RT	0.231234	0.000336996
38	B14	10	ACT-RT	0.231777	0.00264395
38	B14	11	ACT-RT	0.22901	0.00164068
38	B14	12	ACT-RT	0.227189	0.00158313
38	B14	13	ACT-RT	0.226055	0.00221231
38	B14	14	ACT-RT	0.224951	0.00287242
38	B14	15	ACT-RT	0.224201	0.00388567
38	B14	16	ACT-RT	0.223184	0.00463249
38	B14	17	ACT-RT	0.222798	0.00601
38	B14	18	ACT-RT	0.220204	0.00517988
38	B14	19	ACT-RT	0.217056	0.00379519
38	B14	20	ACT-RT	0.21297	0.00147325
38	B14	21	ACT-RT	0.208699	-0.00103418
38	B14	22	ACT-RT	0.206652	-0.0013174
38	B14	23	ACT-RT	0.203463	-0.00274313
38	B14	24	ACT-RT	0.196807	-0.00763493
38	B14	25	ACT-RT	0.195453	-0.00722491
38	B14	26	ACT-RT	0.197077	-0.00383786
38	B14	27	ACT-RT	0.195926	-0.003225
38	B14	28	ACT-RT	0.194011	-0.00337638
38	B14	29	ACT-RT	0.192761	-0.00286237
38	B14	30	ACT-RT	0.191076	-0.00278423
38	B14	31	ACT-RT	0.191378	-0.00071846
38	B14	32	ACT-RT	0.194721	0.00438862
38	B14	33	ACT-RT	0.197761	0.0091917
38	B14	34	ACT-RT	0.201228	0.0144226
38	B14	35	ACT-RT	0.211087	0.0260449
38	B14	36	ACT-RT	0.223323	0.0400447
38	B14	37	ACT-RT	0.256477	0.074963
38	B14	38	ACT-RT	0.31665	0.136899
38	B14	39	ACT-RT	0.436046	0.258059
38	B14	40	ACT-RT	0.601857	0.425634
39	B15	1	ACT-RT	0.16223	-0.0101123
39	B15	2	ACT-RT	0.162731	-0.00775251
39	B15	3	ACT-RT	0.162734	-0.00588947
39	B15	4	ACT-RT	0.162197	-0.00456707
39	B15	5	ACT-RT	0.161662	-0.00324288
39	B15	6	ACT-RT	0.163066	2.01591e-05
39	B15	7	ACT-RT	0.162278	0.00109128
39	B15	8	ACT-RT	0.160496	0.00116933
39	B15	9	ACT-RT	0.157294	-0.000173702
39	B15	10	ACT-RT	0.155765	0.000156907
39	B15	11	ACT-RT	0.155665	0.00191642
39	B15	12	ACT-RT	0.154203	0.00231372
39	B15	13	ACT-RT	0.151235	0.0012048
39	B15	14	ACT-RT	0.150197	0.00202626
39	B15	15	ACT-RT	0.151555	0.00524408
39	B15	16	ACT-RT	0.15076	0.00630787
39	B15	17	ACT-RT	0.14797	0.0053778
39	B15	18	ACT-RT	0.144714	0.0039811
39	B15	19	ACT-RT	0.142221	0.00334697
39	B15	20	ACT-RT	0.137077	6.25296e-05
39	B15	21	ACT-RT	0.131963	-0.00319226
39	B15	22	ACT-RT	0.128922	-0.00437373
39	B15	23	ACT-RT	0.127266	-0.00417011
39	B15	24	ACT-RT	0.123906	-0.0056711
39	B15	25	ACT-RT	0.123513	-0.0042042
39	B15	26	ACT-RT	0.124994	-0.000863682
39	B15	27	ACT-RT	0.126127	0.00212897
39	B15	28	ACT-RT	0.130103	0.00796354
39	B15	29	ACT-RT	0.134595	0.0143153
39	B15	30	ACT-RT	0.144587	0.026167
39	B15	31	ACT-RT	0.165019	0.0484583
39	B15	32	ACT-RT	0.206768	0.0920661
39	B15	33	ACT-RT	0.28764	0.174798
39	B15	34	ACT-RT	0.436535	0.325552
39	B15	35	ACT-RT	0.730327	0.621204
39	B15	36	ACT-RT	1.23999	1.13273
39	B15	37	ACT-RT	2.04558	1.94017
39	B15	38	ACT-RT	3.10323	2.99969
39	B15	39	ACT-RT	4.19067	4.08899
39	B15	40	ACT-RT	4.96226	4.86243
40	B16	1
40	B16	2
40	B16	3
40	B16	4
40	B16	5
40	B16	6
40	B16	7
40	B16	8
40	B16	9
40	B16	10
40	B16	11
40	B16	12
40	B16	13
40	B16	14
40	B16	15
40	B16	16
40	B16	17
40	B16	18
40	B16	19
40	B16	20
40	B16	21
40	B16	22
40	B16	23
40	B16	24
40	B16	25
40	B16	26
40	B16	27
40	B16	28
40	B16	29
40	B16	30
40	B16	31
40	B16	32
40	B16	33
40	B16	34
40	B16	35
40	B16	36
40	B16	37
40	B16	38
40	B16	39
40	B16	40
41	B17	1
41	B17	2
41	B17	3
41	B17	4
41	B17	5
41	B17	6
41	B17	7
41	B17	8
41	B17	9
41	B17	10
41	B17	11
41	B17	12
41	B17	13
41	B17	14
41	B17	15
41	B17	16
41	B17	17
41	B17	18
41	B17	19
41	B17	20
41	B17	21
41	B17	22
41	B17	23
41	B17	24
41	B17	25
41	B17	26
41	B17	27
41	B17	28
41	B17	29
41	B17	30
41	B17	31
41	B17	32
41	B17	33
41	B17	34
41	B17	35
41	B17	36
41	B17	37
41	B17	38
41	B17	39
41	B17	40
42	B18	1
42	B18	2
42	B18	3
42	B18	4
42	B18	5
42	B18	6
42	B18	7
42	B18	8
42	B18	9
42	B18	10
42	B18	11
42	B18	12
42	B18	13
42	B18	14
42	B18	15
42	B18	16
42	B18	17
42	B18	18
42	B18	19
42	B18	20
42	B18	21
42	B18	22
42	B18	23
42	B18	24
42	B18	25
42	B18	26
42	B18	27
42	B18	28
42	B18	29
42	B18	30
42	B18	31
42	B18	32
42	B18	33
42	B18	34
42	B18	35
42	B18	36
42	B18	37
42	B18	38
42	B18	39
42	B18	40
43	B19	1
43	B19	2
43	B19	3
43	B19	4
43	B19	5
43	B19	6
43	B19	7
43	B19	8
43	B19	9
43	B19	10
43	B19	11
43	B19	12
43	B19	13
43	B19	14
43	B19	15
43	B19	16
43	B19	17
43	B19	18
43	B19	19
43	B19	20
43	B19	21
43	B19	22
43	B19	23
43	B19	24
43	B19	25
43	B19	26
43	B19	27
43	B19	28
43	B19	29
43	B19	30
43	B19	31
43	B19	32
43	B19	33
43	B19	34
43	B19	35
43	B19	36
43	B19	37
43	B19	38
43	B19	39
43	B19	40
44	B20	1
44	B20	2
44	B20	3
44	B20	4
44	B20	5
44	B20	6
44	B20	7
44	B20	8
44	B20	9
44	B20	10
44	B20	11
44	B20	12
44	B20	13
44	B20	14
44	B20	15
44	B20	16
44	B20	17
44	B20	18
44	B20	19
44	B20	20
44	B20	21
44	B20	22
44	B20	23
44	B20	24
44	B20	25
44	B20	26
44	B20	27
44	B20	28
44	B20	29
44	B20	30
44	B20	31
44	B20	32
44	B20	33
44	B20	34
44	B20	35
44	B20	36
44	B20	37
44	B20	38
44	B20	39
44	B20	40
45	B21	1
45	B21	2
45	B21	3
45	B21	4
45	B21	5
45	B21	6
45	B21	7
45	B21	8
45	B21	9
45	B21	10
45	B21	11
45	B21	12
45	B21	13
45	B21	14
45	B21	15
45	B21	16
45	B21	17
45	B21	18
45	B21	19
45	B21	20
45	B21	21
45	B21	22
45	B21	23
45	B21	24
45	B21	25
45	B21	26
45	B21	27
45	B21	28
45	B21	29
45	B21	30
45	B21	31
45	B21	32
45	B21	33
45	B21	34
45	B21	35
45	B21	36
45	B21	37
45	B21	38
45	B21	39
45	B21	40
46	B22	1	ACT2	0.0524234	-0.0118436
46	B22	2	ACT2	0.0532692	-0.0113476
46	B22	3	ACT2	0.0570051	-0.00796163
46	B22	4	ACT2	0.0608996	-0.00441699
46	B22	5	ACT2	0.0638572	-0.00180926
46	B22	6	ACT2	0.0648663	-0.00115002
46	B22	7	ACT2	0.0660584	-0.000307797
46	B22	8	ACT2	0.0678829	0.00116677
46	B22	9	ACT2	0.0714276	0.0043616
46	B22	10	ACT2	0.0729714	0.00555557
46	B22	11	ACT2	0.0724409	0.00467515
46	B22	12	ACT2	0.0713022	0.00318655
46	B22	13	ACT2	0.0707351	0.00226961
46	B22	14	ACT2	0.0707881	0.00197277
46	B22	15	ACT2	0.0719621	0.00279684
46	B22	16	ACT2	0.0717276	0.00221251
46	B22	17	ACT2	0.0705827	0.000717766
46	B22	18	ACT2	0.0692701	-0.000944709
46	B22	19	ACT2	0.0690385	-0.00152622
46	B22	20	ACT2	0.069982	-0.000932656
46	B22	21	ACT2	0.0693798	-0.00188467
46	B22	22	ACT2	0.066925	-0.00468941
46	B22	23	ACT2	0.0674569	-0.00450735
46	B22	24	ACT2	0.0724676	0.000153457
46	B22	25	ACT2	0.0737261	0.00106212
46	B22	26	ACT2	0.0750563	0.00204239
46	B22	27	ACT2	0.0856761	0.0123124
46	B22	28	ACT2	0.108686	0.0349721
46	B22	29	ACT2	0.150277	0.0762131
46	B22	30	ACT2	0.237662	0.163249
46	B22	31	ACT2	0.39844	0.323677
46	B22	32	ACT2	0.699351	0.624238
46	B22	33	ACT2	1.22223	1.14677
46	B22	34	ACT2	2.03851	1.9627
46	B22	35	ACT2	3.09596	3.01979
46	B22	36	ACT2	4.1547	4.07819
46	B22	37	ACT2	4.91459	4.83773
46	B22	38	ACT2	5.32786	5.25064
46	B22	39	ACT2	5.50852	5.43096
46	B22	40	ACT2	5.57708	5.49917
47	B23	1
47	B23	2
47	B23	3
47	B23	4
47	B23	5
47	B23	6
47	B23	7
47	B23	8
47	B23	9
47	B23	10
47	B23	11
47	B23	12
47	B23	13
47	B23	14
47	B23	15
47	B23	16
47	B23	17
47	B23	18
47	B23	19
47	B23	20
47	B23	21
47	B23	22
47	B23	23
47	B23	24
47	B23	25
47	B23	26
47	B23	27
47	B23	28
47	B23	29
47	B23	30
47	B23	31
47	B23	32
47	B23	33
47	B23	34
47	B23	35
47	B23	36
47	B23	37
47	B23	38
47	B23	39
47	B23	40
48	B24	1
48	B24	2
48	B24	3
48	B24	4
48	B24	5
48	B24	6
48	B24	7
48	B24	8
48	B24	9
48	B24	10
48	B24	11
48	B24	12
48	B24	13
48	B24	14
48	B24	15
48	B24	16
48	B24	17
48	B24	18
48	B24	19
48	B24	20
48	B24	21
48	B24	22
48	B24	23
48	B24	24
48	B24	25
48	B24	26
48	B24	27
48	B24	28
48	B24	29
48	B24	30
48	B24	31
48	B24	32
48	B24	33
48	B24	34
48	B24	35
48	B24	36
48	B24	37
48	B24	38
48	B24	39
48	B24	40
49	C1	1	ACT-RT	0.0771552	-0.00523992
49	C1	2	ACT-RT	0.079699	-0.00256192
49	C1	3	ACT-RT	0.0820572	-6.94026e-05
49	C1	4	ACT-RT	0.0849869	0.00299467
49	C1	5	ACT-RT	0.0852792	0.00342126
49	C1	6	ACT-RT	0.0840433	0.00231969
49	C1	7	ACT-RT	0.0812623	-0.000327027
49	C1	8	ACT-RT	0.0805456	-0.000909478
49	C1	9	ACT-RT	0.0807951	-0.000525656
49	C1	10	ACT-RT	0.0792007	-0.00198575
49	C1	11	ACT-RT	0.0791765	-0.00187568
49	C1	12	ACT-RT	0.0814366	0.00051877
49	C1	13	ACT-RT	0.0814184	0.000634819
49	C1	14	ACT-RT	0.0811902	0.000540999
49	C1	15	ACT-RT	0.0812374	0.000722472
49	C1	16	ACT-RT	0.0787182	-0.00166242
49	C1	17	ACT-RT	0.0777107	-0.00253563
49	C1	18	ACT-RT	0.0776417	-0.00247032
49	C1	19	ACT-RT	0.078199	-0.00177869
49	C1	20	ACT-RT	0.0783743	-0.00146913
49	C1	21	ACT-RT	0.0789428	-0.000766313
49	C1	22	ACT-RT	0.0771267	-0.00244813
49	C1	23	ACT-RT	0.0767871	-0.00265337
49	C1	24	ACT-RT	0.0779839	-0.00132227
49	C1	25	ACT-RT	0.0795532	0.000381287
49	C1	26	ACT-RT	0.080173	0.00113542
49	C1	27	ACT-RT	0.0824297	0.0035264
49	C1	28	ACT-RT	0.0853725	0.00660347
49	C1	29	ACT-RT	0.0925345	0.0138998
49	C1	30	ACT-RT	0.103989	0.0254882
49	C1	31	ACT-RT	0.134745	0.0563788
49	C1	32	ACT-RT	0.195505	0.117273
49	C1	33	ACT-RT	0.315264	0.237167
49	C1	34	ACT-RT	0.53281	0.454847
49	C1	35	ACT-RT	0.92802	0.850191
49	C1	36	ACT-RT	1.5728	1.4951
[truncated: 13,404 more rows]

## Sheet: Results
Block Type	384-Well Block
Calibration Background is expired	No
Calibration Background performed on	06-16-2021
Calibration Pure Dye ABY is expired	No
Calibration Pure Dye ABY performed on	06-16-2021
Calibration Pure Dye CY5 is expired	No
Calibration Pure Dye CY5 performed on	06-16-2021
Calibration Pure Dye FAM is expired	No
Calibration Pure Dye FAM performed on	06-16-2021
Calibration Pure Dye JUN is expired	No
Calibration Pure Dye JUN performed on	06-16-2021
Calibration Pure Dye MUSTANG PURPLE is expired	No
Calibration Pure Dye MUSTANG PURPLE performed on	06-16-2021
Calibration Pure Dye NED is expired	No
Calibration Pure Dye NED performed on	06-16-2021
Calibration Pure Dye ROX is expired	No
Calibration Pure Dye ROX performed on	06-16-2021
Calibration Pure Dye SYBR is expired	No
Calibration Pure Dye SYBR performed on	06-16-2021
Calibration Pure Dye TAMRA is expired	No
Calibration Pure Dye TAMRA performed on	06-16-2021
Calibration Pure Dye VIC is expired	No
Calibration Pure Dye VIC performed on	06-16-2021
Calibration ROI is expired	No
Calibration ROI performed on	06-16-2021
Calibration Uniformity is expired	No
Calibration Uniformity performed on	06-16-2021
Chemistry	SYBR_GREEN
Date Created	2021-10-28 15:08:26 PM CEST
Experiment File Name	Z:\qPCR\pol4_allGen_EVD_explvl_210721.eds
Experiment Name	pol4_allGen_EVD_explvl_210721
Experiment Run End Time	2021-07-20 19:10:57 PM CEST
Experiment Type	Comparative Cт (ΔΔCт)
Instrument Name	272531281
Instrument Serial Number	272531281
Instrument Type	QuantStudio™ 5 System
Passive Reference	ROX
Post-read Stage/Step
Pre-read Stage/Step
Quantification Cycle Method	Ct
Signal Smoothing On	true
Stage where Melt Analysis is performed	Stage3
Stage/ Cycle where Ct Analysis is performed	Stage2, Step2
Well	Well Position	Omit	Sample Name	Target Name	Task	Reporter	Quencher	Quantity	Quantity Mean	Quantity SD	RQ	RQ Min	RQ Max	CT	Ct Mean	Ct SD	Delta Ct	Delta Ct Mean	Delta Ct SD	Delta Ct SE	Delta Delta Ct	Automatic Ct Threshold	Ct Threshold	Automatic Baseline	Baseline Start	Baseline End	Amp Status	Comments	Cq Conf	CQCONF	MTP	EXPFAIL	AMPNC	Tm1	HIGHSD	Tm2	NOAMP	Tm3	OUTLIERRG	Tm4
1	A1	false	Col-0.1	ACT-RT	UNKNOWN	SYBR	None				1	0.255004	3.9215	32.8743	31.6245	1.12786		14.4661	1.22984	0.710047	0	true	0.172967	true	3	28	Amp		0.996939	N	N	N	N	76.8686	Y		N		N
2	A2	false	Col-0.1	ACT-RT	UNKNOWN	SYBR	None				1	0.255004	3.9215	31.3166	31.6245	1.12786		14.4661	1.22984	0.710047	0	true	0.172967	true	3	26	Amp		0.996909	N	N	N	N	76.6436	Y		N		N
3	A3	false	Col-0.1	ACT-RT	UNKNOWN	SYBR	None				1	0.255004	3.9215	30.6825	31.6245	1.12786		14.4661	1.22984	0.710047	0	true	0.172967	true	3	25	Amp		0.996476	N	N	N	N	76.6436	Y		N		N
4	A4	false	Col-0.1	ACT2	UNKNOWN	SYBR	None							16.831	17.1584	0.490339						true	0.651454	true	3	11	Amp		0.974615	N	N	N	N	82.2676	N		N		N
5	A5	false	Col-0.1	ACT2	UNKNOWN	SYBR	None							16.922	17.1584	0.490339						true	0.651454	true	3	11	Amp		0.979532	N	N	N	N	82.3757	N		N		N
6	A6	false	Col-0.1	ACT2	UNKNOWN	SYBR	None							17.7221	17.1584	0.490339						true	0.651454	true	3	11	Amp		0.982781	N	N	N	N	82.1507	N		N		N
7	A7	false	Col-0.1	EVD-SPL	UNKNOWN	SYBR	None							Undetermined	32.3512							true	0.365127	true	3	39	No Amp		0	Y	N	Y	N	59.9966	N		N		N
8	A8	false	Col-0.1	EVD-SPL	UNKNOWN	SYBR	None							Undetermined	32.3512							true	0.365127	true	3	39	No Amp		0	Y	N	Y	N	59.9966	N		N		N
9	A9	false	Col-0.1	EVD-SPL	UNKNOWN	SYBR	None				1			32.3512	32.3512			15.1928			0	true	0.365127	true	3	25	Amp		0.97411	N	N	N	N	82.4946	N		N		N
10	A10	false	Col-0.1	EVD-UNSPL	UNKNOWN	SYBR	None				1	0.542308	1.84397	31.406	31.1865	0.25075		14.0282	0.550734	0.317967	0	true	0.494936	true	3	25	Amp		0.977178	N	N	N	N	82.3821	N		N		N
11	A11	false	Col-0.1	EVD-UNSPL	UNKNOWN	SYBR	None				1	0.542308	1.84397	30.9132	31.1865	0.25075		14.0282	0.550734	0.317967	0	true	0.494936	true	3	25	Amp		0.980386	N	N	N	N	82.3821	N		N		N
12	A12	false	Col-0.1	EVD-UNSPL	UNKNOWN	SYBR	None				1	0.542308	1.84397	31.2404	31.1865	0.25075		14.0282	0.550734	0.317967	0	true	0.494936	true	3	25	Amp		0.979456	N	N	N	N	82.3821	N		N		N
13	A13	false	Col-0.3	ACT2	UNKNOWN	SYBR	None							17.8879	17.9708	0.0755686						true	0.651454	true	3	11	Amp		0.984167	N	N	N	N	82.2527	N		N		N
14	A14	false	Col-0.3	ACT2	UNKNOWN	SYBR	None							18.0359	17.9708	0.0755686						true	0.651454	true	3	11	Amp		0.978186	N	N	N	N	82.2527	N		N		N
15	A15	false	Col-0.3	ACT2	UNKNOWN	SYBR	None							17.9887	17.9708	0.0755686						true	0.651454	true	3	11	Amp		0.982532	N	N	N	N	82.2527	N		N		N
16	A16	false	Col-0.3	EVD-SPL	UNKNOWN	SYBR	None				1.34419	0.931176	1.94039	32.5763	32.7369	0.227116		14.7661	0.239358	0.166416	-0.426736	true	0.365127	true	3	26	Amp		0.97153	N	N	N	N	82.2527	N		N		N
17	A17	false	Col-0.3	EVD-SPL	UNKNOWN	SYBR	None				1.34419	0.931176	1.94039	32.8975	32.7369	0.227116		14.7661	0.239358	0.166416	-0.426736	true	0.365127	true	3	27	Amp		0.961434	N	N	N	N	82.0983	N		N		N
20	A20	false	Col-0.3	EVD-UNSPL	UNKNOWN	SYBR	None				0.468396	0.253061	0.866965	32.8175	33.0932	0.389866		15.1224	0.397122	0.279108	1.0942	true	0.494936	true	3	26	Amp		0.982811	N	N	N	N	82.0983	N		N		N
21	A21	false	Col-0.3	EVD-UNSPL	UNKNOWN	SYBR	None				0.468396	0.253061	0.866965	33.3689	33.0932	0.389866		15.1224	0.397122	0.279108	1.0942	true	0.494936	true	3	27	Amp		0.975758	N	Y	N	N	82.3638	N	76.9687	N		N
25	B1	false	Col-0.2	ACT-RT	UNKNOWN	SYBR	None				0.675731	0.31995	1.42713	31.6965	31.8084	0.313871		15.0316	0.672871	0.388482	0.56548	true	0.172967	true	3	26	Amp		0.995767	N	N	N	N	76.6436	N		N		N
26	B2	false	Col-0.2	ACT-RT	UNKNOWN	SYBR	None				0.675731	0.31995	1.42713	32.1629	31.8084	0.313871		15.0316	0.672871	0.388482	0.56548	true	0.172967	true	3	27	Amp		0.996412	N	Y	N	N	82.7175	N	75.5188	N		N
27	B3	false	Col-0.2	ACT-RT	UNKNOWN	SYBR	None				0.675731	0.31995	1.42713	31.5658	31.8084	0.313871		15.0316	0.672871	0.388482	0.56548	true	0.172967	true	3	26	Amp		0.996268	N	Y	N	N	76.7561	N	66.7453	N		N
28	B4	false	Col-0.2	ACT2	UNKNOWN	SYBR	None							17.4253	16.7768	0.595181						true	0.651454	true	3	11	Amp		0.982908	N	N	N	N	82.2676	Y		N		N
29	B5	false	Col-0.2	ACT2	UNKNOWN	SYBR	None							16.6495	16.7768	0.595181						true	0.651454	true	3	11	Amp		0.958378	N	N	N	N	82.2632	Y		N		N
30	B6	false	Col-0.2	ACT2	UNKNOWN	SYBR	None							16.2555	16.7768	0.595181						true	0.651454	true	3	11	Amp		0.963988	N	N	N	N	82.2632	Y		N		N
31	B7	false	Col-0.2	EVD-SPL	UNKNOWN	SYBR	None				0.272075	0.00948311	7.80598	37.2333	33.8475	2.96172		17.0707	3.02093	1.74414	1.87792	true	0.365127	true	3	30	Inconclusive		0.944784	N	Y	N	N	74.1663	Y	82.9379	N		N
32	B8	false	Col-0.2	EVD-SPL	UNKNOWN	SYBR	None				0.272075	0.00948311	7.80598	32.5718	33.8475	2.96172		17.0707	3.02093	1.74414	1.87792	true	0.365127	true	3	26	Amp		0.978196	N	N	N	N	82.2632	Y		N		N
33	B9	false	Col-0.2	EVD-SPL	UNKNOWN	SYBR	None				0.272075	0.00948311	7.80598	31.7375	33.8475	2.96172		17.0707	3.02093	1.74414	1.87792	true	0.365127	true	3	26	Amp		0.965976	N	N	N	N	82.4946	Y		N		N
34	B10	false	Col-0.2	EVD-UNSPL	UNKNOWN	SYBR	None				0.850167	0.320826	2.25288	30.9953	31.0391	0.644237		14.2623	0.877087	0.506387	0.234182	true	0.494936	true	3	25	Amp		0.975569	N	N	N	N	82.2696	Y		N		N
35	B11	false	Col-0.2	EVD-UNSPL	UNKNOWN	SYBR	None				0.850167	0.320826	2.25288	31.7042	31.0391	0.644237		14.2623	0.877087	0.506387	0.234182	true	0.494936	true	3	25	Amp		0.967737	N	N	N	N	82.3821	Y		N		N
36	B12	false	Col-0.2	EVD-UNSPL	UNKNOWN	SYBR	None				0.850167	0.320826	2.25288	30.418	31.0391	0.644237		14.2623	0.877087	0.506387	0.234182	true	0.494936	true	3	24	Amp		0.967704	N	N	N	N	82.3821	Y		N		N
37	B13	false	Col-0.3	ACT-RT	UNKNOWN	SYBR	None				0.132519	0.00665425	2.6391	34.7393	35.3527	2.69128		17.3818	2.69234	1.55443	2.91573	true	0.172967	true	3	29	Amp		0.99345	N	N	N	N	75.6207	Y		N		N
38	B14	false	Col-0.3	ACT-RT	UNKNOWN	SYBR	None				0.132519	0.00665425	2.6391	38.2977	35.3527	2.69128		17.3818	2.69234	1.55443	2.91573	true	0.172967	true	3	33	Inconclusive		0.922895	N	N	N	N	76.7448	Y		N		N
39	B15	false	Col-0.3	ACT-RT	UNKNOWN	SYBR	None				0.132519	0.00665425	2.6391	33.021	35.3527	2.69128		17.3818	2.69234	1.55443	2.91573	true	0.172967	true	3	27	Amp		0.994025	N	N	N	N	76.0703	Y		N		N
46	B22	false		ACT2	UNKNOWN	SYBR	None							32.0347	30.9568	1.06165						true	0.651454	true	3	25	Amp		0.983968	N	N	N	N	76.4067	Y		N		N
49	C1	false	pol4.1	ACT-RT	UNKNOWN	SYBR	None				0.587539	0.233094	1.48096	32.5995	32.2861	0.689085		15.2333	0.713846	0.419104	0.767243	true	0.172967	true	3	28	Amp		0.996752	N	Y	N	N	76.1937	Y	66.4079	N		N
50	C2	false	pol4.1	ACT-RT	UNKNOWN	SYBR	None				0.587539	0.233094	1.48096	31.496	32.2861	0.689085		15.2333	0.713846	0.419104	0.767243	true	0.172967	true	3	26	Amp		0.996041	N	N	N	N	76.3062	Y		N		N
51	C3	false	pol4.1	ACT-RT	UNKNOWN	SYBR	None				0.587539	0.233094	1.48096	32.7627	32.2861	0.689085		15.2333	0.713846	0.419104	0.767243	true	0.172967	true	3	28	Amp		0.996199	N	N	N	N	76.8686	Y		N		N
52	C4	false	pol4.1	ACT2	UNKNOWN	SYBR	None							17.1845	17.0527	0.186381						true	0.651454	true	3	11	Amp		0.971053	N	N	N	N	82.2676	N		N		N
53	C5	false	pol4.1	ACT2	UNKNOWN	SYBR	None							16.921	17.0527	0.186381						true	0.651454	true	3	11	Amp		0.9716	N	N	N	N	82.2632	N		N		N
55	C7	false	pol4.1	EVD-SPL	UNKNOWN	SYBR	None				0.221829	0.0179139	2.74691	33.7782	34.418	1.96256		17.3653	1.97139	1.14072	2.17248	true	0.365127	true	3	28	Amp		0.957589	N	Y	N	N	86.0868	Y	73.4915	N		N
56	C8	false	pol4.1	EVD-SPL	UNKNOWN	SYBR	None				0.221829	0.0179139	2.74691	36.6206	34.418	1.96256		17.3653	1.97139	1.14072	2.17248	true	0.365127	true	3	31	Inconclusive		0.928683	N	N	N	N	73.1541	Y		N		N
57	C9	false	pol4.1	EVD-SPL	UNKNOWN	SYBR	None				0.221829	0.0179139	2.74691	32.8552	34.418	1.96256		17.3653	1.97139	1.14072	2.17248	true	0.365127	true	3	27	Amp		0.944173	N	Y	N	N	82.607	Y	75.1825	N		N
59	C11	false	pol4.1	EVD-UNSPL	UNKNOWN	SYBR	None				1.78081	1.0219	3.1033	30.3799	30.2484	0.186075		13.1956	0.263366	0.186228	-0.832531	true	0.494936	true	3	24	Amp		0.965233	N	N	N	N	82.2696	N		N		N
60	C12	false	pol4.1	EVD-UNSPL	UNKNOWN	SYBR	None				1.78081	1.0219	3.1033	30.1168	30.2484	0.186075		13.1956	0.263366	0.186228	-0.832531	true	0.494936	true	3	24	Amp		0.962467	N	N	N	N	82.2696	N		N		N
61	C13	false	pol4.3	ACT2	UNKNOWN	SYBR	None							17.4249	17.4118	0.05184						true	0.651454	true	3	11	Amp		0.967699	N	N	N	N	82.2527	N		N		N
62	C14	false	pol4.3	ACT2	UNKNOWN	SYBR	None							17.4558	17.4118	0.05184						true	0.651454	true	3	11	Amp		0.973888	N	N	N	N	82.1403	N		N		N
63	C15	false	pol4.3	ACT2	UNKNOWN	SYBR	None							17.3546	17.4118	0.05184						true	0.651454	true	3	11	Amp		0.973758	N	N	N	N	82.2527	N		N		N
64	C16	false	pol4.3	EVD-SPL	UNKNOWN	SYBR	None							Undetermined	35.6986							true	0.365127	true	3	39	No Amp		0	Y	Y	Y	N	84.838	N	81.6906	N	74.4966	N	71.2368
65	C17	false	pol4.3	EVD-SPL	UNKNOWN	SYBR	None				0.117111			35.6986	35.6986			18.2868			3.09405	true	0.365127	true	3	29	Amp		0.971067	N	N	N	N	82.3226	N		N		N
66	C18	false	pol4.3	EVD-SPL	UNKNOWN	SYBR	None							Undetermined	35.6986							true	0.365127	true	3	39	No Amp		0	Y	Y	Y	N	85.1274	N	74.9181	N	80.6398	N	93.3173
67	C19	false	pol4.3	EVD-UNSPL	UNKNOWN	SYBR	None				0.70611	0.300307	1.66027	31.2194	31.942	0.767727		14.5302	0.769475	0.444257	0.502036	true	0.494936	true	3	24	Amp		0.975992	N	N	N	N	82.0983	Y		N		N
68	C20	false	pol4.3	EVD-UNSPL	UNKNOWN	SYBR	None				0.70611	0.300307	1.66027	32.748	31.942	0.767727		14.5302	0.769475	0.444257	0.502036	true	0.494936	true	3	27	Amp		0.977005	N	Y	N	N	82.2105	Y	72.4499	N		N
69	C21	false	pol4.3	EVD-UNSPL	UNKNOWN	SYBR	None				0.70611	0.300307	1.66027	31.8585	31.942	0.767727		14.5302	0.769475	0.444257	0.502036	true	0.494936	true	3	24	Amp		0.976716	N	N	N	N	82.2514	Y		N		N
70	C22	false		ACT2	UNKNOWN	SYBR	None							30.9236	30.9568	1.06165						true	0.651454	true	3	24	Amp		0.987137	N	N	N	N	76.1819	Y		N		N
73	D1	false	pol4.2	ACT-RT	UNKNOWN	SYBR	None				0.210365	0.0701729	0.630634	33.0051	33.4239	0.7845		16.7151	0.988101	0.570481	2.24903	true	0.172967	true	3	28	Amp		0.995178	N	N	N	N	75.1814	Y		N		N
74	D2	false	pol4.2	ACT-RT	UNKNOWN	SYBR	None				0.210365	0.0701729	0.630634	32.9376	33.4239	0.7845		16.7151	0.988101	0.570481	2.24903	true	0.172967	true	3	28	Amp		0.996584	N	N	N	N	76.8686	Y		N		N
75	D3	false	pol4.2	ACT-RT	UNKNOWN	SYBR	None				0.210365	0.0701729	0.630634	34.3289	33.4239	0.7845		16.7151	0.988101	0.570481	2.24903	true	0.172967	true	3	29	Amp		0.993346	N	N	N	N	77.0935	Y		N		N
76	D4	false	pol4.2	ACT2	UNKNOWN	SYBR	None							17.3652	16.7087	0.600753						true	0.651454	true	3	11	Amp		0.977964	N	N	N	N	81.9302	Y		N		N
77	D5	false	pol4.2	ACT2	UNKNOWN	SYBR	None							16.5747	16.7087	0.600753						true	0.651454	true	3	11	Amp		0.967452	N	N	N	N	82.0383	Y		N		N
78	D6	false	pol4.2	ACT2	UNKNOWN	SYBR	None							16.1863	16.7087	0.600753						true	0.651454	true	3	10	Amp		0.976187	N	N	N	N	82.2632	Y		N		N
79	D7	false	pol4.2	EVD-SPL	UNKNOWN	SYBR	None				0.0444361	0.0157378	0.125467	36.0757	36.3937	0.449702		19.6849	0.750424	0.47055	4.49212	true	0.365127	true	3	30	Amp		0.97225	N	N	N	N	73.604	N		N		N
80	D8	false	pol4.2	EVD-SPL	UNKNOWN	SYBR	None				0.0444361	0.0157378	0.125467	36.7116	36.3937	0.449702		19.6849	0.750424	0.47055	4.49212	true	0.365127	true	3	31	Inconclusive		0.946832	N	N	N	N	74.1663	N		N		N
82	D10	false	pol4.2	EVD-UNSPL	UNKNOWN	SYBR	None				0.764094	0.374836	1.55759	31.2808	31.1251	0.223522		14.4163	0.640989	0.370075	0.388177	true	0.494936	true	3	25	Amp		0.973101	N	N	N	N	81.9321	N		N		N
83	D11	false	pol4.2	EVD-UNSPL	UNKNOWN	SYBR	None				0.764094	0.374836	1.55759	30.869	31.1251	0.223522		14.4163	0.640989	0.370075	0.388177	true	0.494936	true	3	25	Amp		0.970234	N	N	N	N	82.0446	N		N		N
84	D12	false	pol4.2	EVD-UNSPL	UNKNOWN	SYBR	None				0.764094	0.374836	1.55759	31.2255	31.1251	0.223522		14.4163	0.640989	0.370075	0.388177	true	0.494936	true	3	25	Amp		0.963834	N	N	N	N	82.1571	N		N		N
85	D13	false	pol4.3	ACT-RT	UNKNOWN	SYBR	None				0.684022	0.0980257	4.7731	32.4645	32.4258	1.74773		15.014	1.7485	1.0095	0.547885	true	0.172967	true	3	27	Amp		0.995973	N	N	N	N	75.3959	Y		N		N
86	D14	false	pol4.3	ACT-RT	UNKNOWN	SYBR	None				0.684022	0.0980257	4.7731	34.1538	32.4258	1.74773		15.014	1.7485	1.0095	0.547885	true	0.172967	true	3	28	Amp		0.992513	N	N	N	N	75.9579	Y		N		N
87	D15	false	pol4.3	ACT-RT	UNKNOWN	SYBR	None				0.684022	0.0980257	4.7731	30.659	32.4258	1.74773		15.014	1.7485	1.0095	0.547885	true	0.172967	true	3	25	Amp		0.996023	N	N	N	N	77.082	Y		N		N
94	D22	false		ACT2	UNKNOWN	SYBR	None							29.9122	30.9568	1.06165						true	0.651454	true	3	23	Amp		0.987354	N	N	N	N	76.2943	Y		N		N
97	E1	false	F2_1+	ACT-RT	UNKNOWN	SYBR	None				0.199136	0.0808173	0.490678	33.7762	33.223	0.731028		16.7943	0.811626	0.468592	2.32817	true	0.172967	true	3	29	Amp		0.996393	N	N	N	N	75.7438	Y		N		N
98	E2	false	F2_1+	ACT-RT	UNKNOWN	SYBR	None				0.199136	0.0808173	0.490678	33.4986	33.223	0.731028		16.7943	0.811626	0.468592	2.32817	true	0.172967	true	3	29	Amp		0.995723	N	N	N	N	76.6436	Y		N		N
99	E3	false	F2_1+	ACT-RT	UNKNOWN	SYBR	None				0.199136	0.0808173	0.490678	32.3943	33.223	0.731028		16.7943	0.811626	0.468592	2.32817	true	0.172967	true	3	27	Amp		0.994373	N	N	N	N	76.7561	Y		N		N
100	E4	false	F2_1+	ACT2	UNKNOWN	SYBR	None							16.0774	16.4288	0.352612						true	0.651454	true	3	10	Amp		0.973137	N	N	N	N	82.2676	N		N		N
101	E5	false	F2_1+	ACT2	UNKNOWN	SYBR	None							16.4264	16.4288	0.352612						true	0.651454	true	3	10	Amp		0.971703	N	N	N	N	82.2632	N		N		N
102	E6	false	F2_1+	ACT2	UNKNOWN	SYBR	None							16.7826	16.4288	0.352612						true	0.651454	true	3	11	Amp		0.986777	N	N	N	N	82.1507	N		N		N
103	E7	false	F2_1+	EVD-SPL	UNKNOWN	SYBR	None				1198.07	603.749	2377.41	21.6297	21.3951	0.331873		4.9663	0.484226	0.310668	-10.2265	true	0.365127	true	3	16	Amp		0.971229	N	N	N	N	82.1507	N		N		N
105	E9	false	F2_1+	EVD-SPL	UNKNOWN	SYBR	None				1198.07	603.749	2377.41	21.1604	21.3951	0.331873		4.9663	0.484226	0.310668	-10.2265	true	0.365127	true	3	16	Amp		0.960192	N	N	N	N	82.2696	N		N		N
106	E10	false	F2_1+	EVD-UNSPL	UNKNOWN	SYBR	None				2915.94	1807.19	4704.95	19.2309	18.9472	0.247117		2.51841	0.430583	0.248597	-11.5097	true	0.494936	true	3	14	Amp		0.963687	N	N	N	N	82.2696	N		N		N
107	E11	false	F2_1+	EVD-UNSPL	UNKNOWN	SYBR	None				2915.94	1807.19	4704.95	18.8317	18.9472	0.247117		2.51841	0.430583	0.248597	-11.5097	true	0.494936	true	3	11	Amp		0.962557	N	N	N	N	82.2696	N		N		N
108	E12	false	F2_1+	EVD-UNSPL	UNKNOWN	SYBR	None				2915.94	1807.19	4704.95	18.779	18.9472	0.247117		2.51841	0.430583	0.248597	-11.5097	true	0.494936	true	3	12	Amp		0.957854	N	N	N	N	82.2696	N		N		N
109	E13	false	F6_1+	ACT2	UNKNOWN	SYBR	None							17.5271	17.778	0.26924						true	0.651454	true	3	11	Amp		0.980724	N	N	N	N	82.2527	N		N		N
110	E14	false	F6_1+	ACT2	UNKNOWN	SYBR	None							18.0624	17.778	0.26924						true	0.651454	true	3	11	Amp		0.977643	N	N	N	N	82.1403	N		N		N
111	E15	false	F6_1+	ACT2	UNKNOWN	SYBR	None							17.7445	17.778	0.26924						true	0.651454	true	3	11	Amp		0.980809	N	N	N	N	82.3651	N		N		N
112	E16	false	F6_1+	EVD-SPL	UNKNOWN	SYBR	None				1.89376	0.418382	8.5719	30.7049	32.0495	1.33201		14.2715	1.35894	0.784587	-0.921254	true	0.365127	true	3	24	Amp		0.980384	N	N	N	N	82.3651	Y		N		N
113	E17	false	F6_1+	EVD-SPL	UNKNOWN	SYBR	None				1.89376	0.418382	8.5719	32.0751	32.0495	1.33201		14.2715	1.35894	0.784587	-0.921254	true	0.365127	true	3	26	Amp		0.985116	N	N	N	N	81.8739	Y		N		N
114	E18	false	F6_1+	EVD-SPL	UNKNOWN	SYBR	None				1.89376	0.418382	8.5719	33.3686	32.0495	1.33201		14.2715	1.35894	0.784587	-0.921254	true	0.365127	true	3	28	Amp		0.979573	N	N	N	N	82.2105	Y		N		N
115	E19	false	F6_1+	EVD-UNSPL	UNKNOWN	SYBR	None				147.076	96.9883	223.03	24.8009	24.6057	0.260632		6.82774	0.374726	0.216348	-7.20042	true	0.494936	true	3	18	Amp		0.978764	N	N	N	N	82.2105	N		N		N
116	E20	false	F6_1+	EVD-UNSPL	UNKNOWN	SYBR	None				147.076	96.9883	223.03	24.7065	24.6057	0.260632		6.82774	0.374726	0.216348	-7.20042	true	0.494936	true	3	18	Amp		0.973397	N	N	N	N	82.3226	N		N		N
117	E21	false	F6_1+	EVD-UNSPL	UNKNOWN	SYBR	None				147.076	96.9883	223.03	24.3098	24.6057	0.260632		6.82774	0.374726	0.216348	-7.20042	true	0.494936	true	3	17	Amp		0.97416	N	N	N	N	82.3638	N		N		N
118	E22	false		EVD-SPL	NTC	SYBR	None							37.2342								true	0.365127	true	3	31	Inconclusive		0.955456	N	N	N	N	73.8215	N		N		N
121	F1	false	F4_1+	ACT-RT	UNKNOWN	SYBR	None				0.379773			34.0522	34.0522			15.8629			1.39679	true	0.172967	true	3	29	Amp		0.989396	N	N	N	N	75.8562	N		N		N
122	F2	false	F4_1+	ACT-RT	UNKNOWN	SYBR	None							Undetermined	34.0522							true	0.172967	true	3	39	No Amp		0	Y	N	Y	N	59.9965	N		Y		N
123	F3	false	F4_1+	ACT-RT	UNKNOWN	SYBR	None							Undetermined	34.0522							true	0.172967	true	3	35	No Amp		0	Y	N	N	N	59.9965	N		N		N
124	F4	false	F4_1+	ACT2	UNKNOWN	SYBR	None							19.0078	18.1893	0.749803						true	0.651454	true	3	12	Amp		0.983991	N	N	N	N	81.4803	Y		N		N
125	F5	false	F4_1+	ACT2	UNKNOWN	SYBR	None							18.0244	18.1893	0.749803						true	0.651454	true	3	12	Amp		0.988517	N	N	N	N	81.7009	Y		N		N
126	F6	false	F4_1+	ACT2	UNKNOWN	SYBR	None							17.5356	18.1893	0.749803						true	0.651454	true	3	11	Amp		0.973811	N	N	N	N	81.9258	Y		N		N
127	F7	false	F4_1+	EVD-SPL	UNKNOWN	SYBR	None				19.9947	2.56686	155.751	30.4614	29.0605	1.68853		10.8712	1.84752	1.06667	-4.32155	true	0.365127	true	3	24	Amp		0.991699	N	N	N	N	81.0262	Y		N		N
128	F8	false	F4_1+	EVD-SPL	UNKNOWN	SYBR	None				19.9947	2.56686	155.751	29.5345	29.0605	1.68853		10.8712	1.84752	1.06667	-4.32155	true	0.365127	true	3	23	Amp		0.989741	N	N	N	N	81.2511	Y		N		N
129	F9	false	F4_1+	EVD-SPL	UNKNOWN	SYBR	None				19.9947	2.56686	155.751	27.1857	29.0605	1.68853		10.8712	1.84752	1.06667	-4.32155	true	0.365127	true	3	20	Amp		0.981762	N	N	N	N	82.0446	Y		N		N
131	F11	false	F4_1+	EVD-UNSPL	UNKNOWN	SYBR	None				644.533	242.744	1711.36	22.9779	22.8853	0.130905		4.69605	0.761145	0.442685	-9.33211	true	0.494936	true	3	16	Amp		0.981949	N	N	N	N	82.0446	N		N		N
132	F12	false	F4_1+	EVD-UNSPL	UNKNOWN	SYBR	None				644.533	242.744	1711.36	22.7928	22.8853	0.130905		4.69605	0.761145	0.442685	-9.33211	true	0.494936	true	3	16	Amp		0.979804	N	N	N	N	82.0446	N		N		N
133	F13	false	F6_1+	ACT-RT	UNKNOWN	SYBR	None				1.42435	0.936281	2.16685	31.8434	31.7338	0.154995		13.9558	0.310667	0.190198	-0.510308	true	0.172967	true	3	26	Amp		0.996508	N	N	N	N	76.1827	N		N		N
135	F15	false	F6_1+	ACT-RT	UNKNOWN	SYBR	None				1.42435	0.936281	2.16685	31.6242	31.7338	0.154995		13.9558	0.310667	0.190198	-0.510308	true	0.172967	true	3	25	Amp		0.996145	N	N	N	N	76.0703	N		N		N
142	F22	false		EVD-SPL	NTC	SYBR	None							37.3796								true	0.365127	true	3	31	Inconclusive		0.957694	N	N	N	N	74.3835	N		N		N
145	G1	false	F2_2+	ACT-RT	UNKNOWN	SYBR	None				0.519443	0.222526	1.21254	32.5917	33.3208	0.633679		15.4111	0.655142	0.384292	0.944962	true	0.172967	true	3	27	Amp		0.996117	N	Y	N	N	76.4186	Y	64.3832	N	79.6806	N	72.2569
146	G2	false	F2_2+	ACT-RT	UNKNOWN	SYBR	None				0.519443	0.222526	1.21254	33.6321	33.3208	0.633679		15.4111	0.655142	0.384292	0.944962	true	0.172967	true	3	28	Amp		0.996376	N	N	N	N	76.7561	Y		N		N
147	G3	false	F2_2+	ACT-RT	UNKNOWN	SYBR	None				0.519443	0.222526	1.21254	33.7387	33.3208	0.633679		15.4111	0.655142	0.384292	0.944962	true	0.172967	true	3	28	Amp		0.995468	N	N	N	N	76.981	Y		N		N
148	G4	false	F2_2+	ACT2	UNKNOWN	SYBR	None							17.7921	17.9098	0.166318						true	0.651454	true	3	11	Amp		0.981203	N	N	N	N	82.3801	N		N		N
149	G5	false	F2_2+	ACT2	UNKNOWN	SYBR	None							18.0274	17.9098	0.166318						true	0.651454	true	3	11	Amp		0.982379	N	N	N	N	82.2632	N		N		N
151	G7	false	F2_2+	EVD-SPL	UNKNOWN	SYBR	None				1436.5	244.337	8445.45	22.3292	22.6142	1.3759		4.70445	1.38592	0.803034	-10.4883	true	0.365127	true	3	17	Amp		0.981945	N	N	N	N	82.1507	Y		N		N
152	G8	false	F2_2+	EVD-SPL	UNKNOWN	SYBR	None				1436.5	244.337	8445.45	24.1103	22.6142	1.3759		4.70445	1.38592	0.803034	-10.4883	true	0.365127	true	3	18	Amp		0.990934	N	N	N	N	81.7009	Y		N		N
153	G9	false	F2_2+	EVD-SPL	UNKNOWN	SYBR	None				1436.5	244.337	8445.45	21.4031	22.6142	1.3759		4.70445	1.38592	0.803034	-10.4883	true	0.365127	true	3	16	Amp		0.964504	N	N	N	N	82.3821	Y		N		N
154	G10	false	F2_2+	EVD-UNSPL	UNKNOWN	SYBR	None				4323.05	2912.47	6416.8	20.1052	19.8601	0.233839		1.95032	0.286954	0.179047	-12.0778	true	0.494936	true	3	14	Amp		0.972267	N	N	N	N	82.2696	N		N		N
155	G11	false	F2_2+	EVD-UNSPL	UNKNOWN	SYBR	None				4323.05	2912.47	6416.8	19.8356	19.8601	0.233839		1.95032	0.286954	0.179047	-12.0778	true	0.494936	true	3	14	Amp		0.965977	N	N	N	N	82.3821	N		N		N
156	G12	false	F2_2+	EVD-UNSPL	UNKNOWN	SYBR	None				4323.05	2912.47	6416.8	19.6395	19.8601	0.233839		1.95032	0.286954	0.179047	-12.0778	true	0.494936	true	3	14	Amp		0.958162	N	N	N	N	82.3821	N		N		N
157	G13	false	F6_2+	ACT2	UNKNOWN	SYBR	None							17.7574	17.8381	0.145848						true	0.651454	true	3	11	Amp		0.971102	N	N	N	N	82.3651	N		N		N
158	G14	false	F6_2+	ACT2	UNKNOWN	SYBR	None							18.0064	17.8381	0.145848						true	0.651454	true	3	11	Amp		0.968878	N	N	N	N	82.1403	N		N		N
159	G15	false	F6_2+	ACT2	UNKNOWN	SYBR	None							17.7503	17.8381	0.145848						true	0.651454	true	3	11	Amp		0.984421	N	N	N	N	82.3651	N		N		N
160	G16	false	F6_2+	EVD-SPL	UNKNOWN	SYBR	None				7.84344	3.92545	15.672	29.3953	30.0594	0.605668		12.2213	0.622981	0.359678	-2.97149	true	0.365127	true	3	23	Amp		0.972997	N	N	N	N	82.3651	Y		N		N
161	G17	false	F6_2+	EVD-SPL	UNKNOWN	SYBR	None				7.84344	3.92545	15.672	30.5813	30.0594	0.605668		12.2213	0.622981	0.359678	-2.97149	true	0.365127	true	3	24	Amp		0.983122	N	N	N	N	81.9861	Y		N		N
162	G18	false	F6_2+	EVD-SPL	UNKNOWN	SYBR	None				7.84344	3.92545	15.672	30.2015	30.0594	0.605668		12.2213	0.622981	0.359678	-2.97149	true	0.365127	true	3	24	Amp		0.979399	N	N	N	N	82.0983	Y		N		N
163	G19	false	F6_2+	EVD-UNSPL	UNKNOWN	SYBR	None				105.166	81.0506	136.458	25.3009	25.1497	0.183531		7.31163	0.234425	0.135346	-6.71653	true	0.494936	true	3	18	Amp		0.974311	N	N	N	N	82.2105	N		N		N
164	G20	false	F6_2+	EVD-UNSPL	UNKNOWN	SYBR	None				105.166	81.0506	136.458	25.2027	25.1497	0.183531		7.31163	0.234425	0.135346	-6.71653	true	0.494936	true	3	19	Amp		0.96949	N	N	N	N	82.3226	N		N		N
165	G21	false	F6_2+	EVD-UNSPL	UNKNOWN	SYBR	None				105.166	81.0506	136.458	24.9455	25.1497	0.183531		7.31163	0.234425	0.135346	-6.71653	true	0.494936	true	3	18	Amp		0.969657	N	N	N	N	82.3638	N		N		N
166	G22	false		EVD-SPL	NTC	SYBR	None							38.8275								true	0.365127	true	3	32	Inconclusive		0.238829	N	N	N	N	74.9455	N		N		N
169	H1	false	F4_2+	ACT-RT	UNKNOWN	SYBR	None				2.22937	0.0906371	54.8349	29.3624	30.7711	1.99226		13.3095	2.08301	1.45184	-1.15663	true	0.172967	true	3	24	Amp		0.996859	N	N	N	N	75.6313	Y		N		N
170	H2	false	F4_2+	ACT-RT	UNKNOWN	SYBR	None							Undetermined	30.7711	1.99226						true	0.172967	true	3	39	No Amp		0	Y	N	Y	N	59.9965	N		Y		N
171	H3	false	F4_2+	ACT-RT	UNKNOWN	SYBR	None				2.22937	0.0906371	54.8349	32.1798	30.7711	1.99226		13.3095	2.08301	1.45184	-1.15663	true	0.172967	true	3	27	Amp		0.995655	N	N	N	N	76.7561	Y		N		N
172	H4	false	F4_2+	ACT2	UNKNOWN	SYBR	None							18.1411	17.4616	0.608159						true	0.651454	true	3	12	Amp		0.978623	N	N	N	N	81.9302	Y		N		N
173	H5	false	F4_2+	ACT2	UNKNOWN	SYBR	None							17.2754	17.4616	0.608159						true	0.651454	true	3	11	Amp		0.974755	N	N	N	N	81.9258	Y		N		N
174	H6	false	F4_2+	ACT2	UNKNOWN	SYBR	None							16.9684	17.4616	0.608159						true	0.651454	true	3	11	Amp		0.991873	N	N	N	N	82.2632	Y		N		N
175	H7	false	F4_2+	EVD-SPL	UNKNOWN	SYBR	None				110.856	31.9949	384.091	26.7327	25.8619	0.938589		8.40025	1.11839	0.645706	-6.79254	true	0.365127	true	3	21	Amp		0.985501	N	N	N	N	81.5885	Y		N		N
176	H8	false	F4_2+	EVD-SPL	UNKNOWN	SYBR	None				110.856	31.9949	384.091	25.9853	25.8619	0.938589		8.40025	1.11839	0.645706	-6.79254	true	0.365127	true	3	21	Amp		0.981559	N	N	N	N	81.8134	Y		N		N
177	H9	false	F4_2+	EVD-SPL	UNKNOWN	SYBR	None				110.856	31.9949	384.091	24.8677	25.8619	0.938589		8.40025	1.11839	0.645706	-6.79254	true	0.365127	true	3	19	Amp		0.972268	N	N	N	N	82.1571	Y		N		N
178	H10	false	F4_2+	EVD-UNSPL	UNKNOWN	SYBR	None				226.429	108.176	473.949	23.9008	23.6669	0.268537		6.20524	0.664808	0.383827	-7.82291	true	0.494936	true	3	18	Amp		0.965908	N	N	N	N	82.0446	N		N		N
179	H11	false	F4_2+	EVD-UNSPL	UNKNOWN	SYBR	None				226.429	108.176	473.949	23.7263	23.6669	0.268537		6.20524	0.664808	0.383827	-7.82291	true	0.494936	true	3	18	Amp		0.970602	N	N	N	N	82.1571	N		N		N
180	H12	false	F4_2+	EVD-UNSPL	UNKNOWN	SYBR	None				226.429	108.176	473.949	23.3736	23.6669	0.268537		6.20524	0.664808	0.383827	-7.82291	true	0.494936	true	3	17	Amp		0.964556	N	N	N	N	82.2696	N		N		N
181	H13	false	F6_2+	ACT-RT	UNKNOWN	SYBR	None				1.77094	1.04043	3.01437	31.6349	31.4797	0.455936		13.6416	0.478696	0.276375	-0.824517	true	0.172967	true	3	26	Amp		0.997059	N	N	N	N	75.5083	N		N		N
182	H14	false	F6_2+	ACT-RT	UNKNOWN	SYBR	None				1.77094	1.04043	3.01437	30.9664	31.4797	0.455936		13.6416	0.478696	0.276375	-0.824517	true	0.172967	true	3	25	Amp		0.997375	N	Y	N	N	75.5083	N	80.9038	N	64.9421	N	78.7681
183	H15	false	F6_2+	ACT-RT	UNKNOWN	SYBR	None				1.77094	1.04043	3.01437	31.8377	31.4797	0.455936		13.6416	0.478696	0.276375	-0.824517	true	0.172967	true	3	27	Amp		0.996737	N	N	N	N	76.1827	N		N		N
190	H22	false		EVD-UNSPL	NTC	SYBR	None							33.9445								true	0.494936	true	3	27	Amp		0.986483	N	N	N	Y	77.4183	N		N		N
193	I1	false	F2_3+	ACT-RT	UNKNOWN	SYBR	None				0.344099	0.0374372	3.16274	34.8851	33.2829	1.74146		16.0052	1.74166	1.0056	1.5391	true	0.172967	true	3	29	Amp		0.994539	N	N	N	N	76.4186	Y		N		N
194	I2	false	F2_3+	ACT-RT	UNKNOWN	SYBR	None				0.344099	0.0374372	3.16274	31.4295	33.2829	1.74146		16.0052	1.74166	1.0056	1.5391	true	0.172967	true	3	26	Amp		0.996578	N	N	N	N	76.1937	Y		N		N
195	I3	false	F2_3+	ACT-RT	UNKNOWN	SYBR	None				0.344099	0.0374372	3.16274	33.5343	33.2829	1.74146		16.0052	1.74166	1.0056	1.5391	true	0.172967	true	3	27	Amp		0.993798	N	N	N	N	76.8686	Y		N		N
196	I4	false	F2_3+	ACT2	UNKNOWN	SYBR	None							17.2591	17.2777	0.026394						true	0.651454	true	3	11	Amp		0.980892	N	N	N	N	82.2676	N		N		N
197	I5	false	F2_3+	ACT2	UNKNOWN	SYBR	None							17.2964	17.2777	0.026394						true	0.651454	true	3	11	Amp		0.984383	N	N	N	N	82.1507	N		N		N
199	I7	false	F2_3+	EVD-SPL	UNKNOWN	SYBR	None				1055.79	153.782	7248.52	21.9052	22.4264	1.51233		5.14869	1.51256	0.873342	-10.0441	true	0.365127	true	3	16	Amp		0.988203	N	N	N	N	82.0383	Y		N		N
200	I8	false	F2_3+	EVD-SPL	UNKNOWN	SYBR	None				1055.79	153.782	7248.52	24.1304	22.4264	1.51233		5.14869	1.51256	0.873342	-10.0441	true	0.365127	true	3	18	Amp		0.989364	N	N	N	N	81.5885	Y		N		N
201	I9	false	F2_3+	EVD-SPL	UNKNOWN	SYBR	None				1055.79	153.782	7248.52	21.2437	22.4264	1.51233		5.14869	1.51256	0.873342	-10.0441	true	0.365127	true	3	16	Amp		0.979018	N	N	N	N	82.2696	Y		N		N
202	I10	false	F2_3+	EVD-UNSPL	UNKNOWN	SYBR	None				2884.2	1673.98	4969.36	20.3001	19.8119	0.425952		2.5342	0.426769	0.246631	-11.494	true	0.494936	true	3	14	Amp		0.989334	N	N	N	N	82.1571	N		N		N
203	I11	false	F2_3+	EVD-UNSPL	UNKNOWN	SYBR	None				2884.2	1673.98	4969.36	19.6198	19.8119	0.425952		2.5342	0.426769	0.246631	-11.494	true	0.494936	true	3	13	Amp		0.982021	N	N	N	N	82.2696	N		N		N
204	I12	false	F2_3+	EVD-UNSPL	UNKNOWN	SYBR	None				2884.2	1673.98	4969.36	19.5159	19.8119	0.425952		2.5342	0.426769	0.246631	-11.494	true	0.494936	true	3	14	Amp		0.980244	N	N	N	N	82.2696	N		N		N
205	I13	false	F6_3+	ACT2	UNKNOWN	SYBR	None							17.8924	18.0427	0.263621						true	0.651454	true	3	11	Amp		0.984693	N	N	N	N	82.3651	N		N		N
206	I14	false	F6_3+	ACT2	UNKNOWN	SYBR	None							18.3471	18.0427	0.263621						true	0.651454	true	3	11	Amp		0.976701	N	N	N	N	82.1403	N		N		Y
207	I15	false	F6_3+	ACT2	UNKNOWN	SYBR	None							17.8886	18.0427	0.263621						true	0.651454	true	3	11	Amp		0.983031	N	N	N	N	82.3651	N		N		N
208	I16	false	F6_3+	EVD-SPL	UNKNOWN	SYBR	None				9.48485	3.6621	24.5657	29.2751	29.9899	0.81492		11.9472	0.856499	0.4945	-3.24562	true	0.365127	true	3	23	Amp		0.978873	N	N	N	N	82.3651	Y		N		N
209	I17	false	F6_3+	EVD-SPL	UNKNOWN	SYBR	None				9.48485	3.6621	24.5657	30.8773	29.9899	0.81492		11.9472	0.856499	0.4945	-3.24562	true	0.365127	true	3	25	Amp		0.984193	N	N	N	N	81.9861	Y		N		N
210	I18	false	F6_3+	EVD-SPL	UNKNOWN	SYBR	None				9.48485	3.6621	24.5657	29.8173	29.9899	0.81492		11.9472	0.856499	0.4945	-3.24562	true	0.365127	true	3	24	Amp		0.983379	N	N	N	N	82.0983	Y		N		N
211	I19	false	F6_3+	EVD-UNSPL	UNKNOWN	SYBR	None				15.1209	9.28667	24.6203	28.5378	28.1524	0.350722		10.1097	0.438751	0.253313	-3.91847	true	0.494936	true	3	22	Amp		0.981429	N	N	N	N	82.2105	N		N		N
212	I20	false	F6_3+	EVD-UNSPL	UNKNOWN	SYBR	None				15.1209	9.28667	24.6203	28.0675	28.1524	0.350722		10.1097	0.438751	0.253313	-3.91847	true	0.494936	true	3	21	Amp		0.976628	N	N	N	N	82.3226	N		N		N
213	I21	false	F6_3+	EVD-UNSPL	UNKNOWN	SYBR	None				15.1209	9.28667	24.6203	27.8519	28.1524	0.350722		10.1097	0.438751	0.253313	-3.91847	true	0.494936	true	3	21	Amp		0.978104	N	N	N	N	82.3638	N		N		N
214	I22	false		EVD-UNSPL	NTC	SYBR	None							33.0636								true	0.494936	true	3	27	Amp		0.984634	N	N	N	Y	77.1935	N		N		N
217	J1	false	F4_3+	ACT-RT	UNKNOWN	SYBR	None				6.58582	0.806303	53.7925	32.1739	33.2445	1.50863		11.7467	1.89021	1.09131	-2.71936	true	0.172967	true	3	27	Amp		0.995962	N	N	N	N	75.5188	Y		N		N
218	J2	false	F4_3+	ACT-RT	UNKNOWN	SYBR	None				6.58582	0.806303	53.7925	34.9699	33.2445	1.50863		11.7467	1.89021	1.09131	-2.71936	true	0.172967	true	3	30	Amp		0.995043	N	N	N	N	76.8686	Y		N		N
219	J3	false	F4_3+	ACT-RT	UNKNOWN	SYBR	None				6.58582	0.806303	53.7925	32.5896	33.2445	1.50863		11.7467	1.89021	1.09131	-2.71936	true	0.172967	true	3	28	Amp		0.993107	N	N	N	N	76.5311	Y		N		N
220	J4	false	F4_3+	ACT2	UNKNOWN	SYBR	None							22.5045	21.4977	1.13883						true	0.651454	true	3	16	Amp		0.993265	N	N	N	N	81.1428	Y		N		N
221	J5	false	F4_3+	ACT2	UNKNOWN	SYBR	None							21.7269	21.4977	1.13883						true	0.651454	true	3	14	Amp		0.995601	N	N	N	N	81.2511	Y		N		N
222	J6	false	F4_3+	ACT2	UNKNOWN	SYBR	None							20.2617	21.4977	1.13883						true	0.651454	true	3	13	Amp		0.993689	N	N	N	N	81.9258	Y		N		N
223	J7	false	F4_3+	EVD-SPL	UNKNOWN	SYBR	None				52.7981	11.9557	233.164	30.823	30.9681	0.205156		9.47038	1.15716	0.673315	-5.72241	true	0.365127	true	3	25	Amp		0.99617	N	Y	N	N	80.9137	N	87.2113	N		N
224	J8	false	F4_3+	EVD-SPL	UNKNOWN	SYBR	None				52.7981	11.9557	233.164	31.1132	30.9681	0.205156		9.47038	1.15716	0.673315	-5.72241	true	0.365127	true	3	25	Amp		0.992232	N	N	N	N	81.1386	N		N		N
227	J11	false	F4_3+	EVD-UNSPL	UNKNOWN	SYBR	None				96.0263	22.0325	418.521	29.0547	28.9405	0.16152		7.4428	1.15022	0.667348	-6.58536	true	0.494936	true	3	23	Amp		0.992996	N	N	N	N	82.0446	N		N		N
228	J12	false	F4_3+	EVD-UNSPL	UNKNOWN	SYBR	None				96.0263	22.0325	418.521	28.8263	28.9405	0.16152		7.4428	1.15022	0.667348	-6.58536	true	0.494936	true	3	23	Amp		0.996629	N	N	N	N	82.1571	N		N		N
229	J13	false	F6_3+	ACT-RT	UNKNOWN	SYBR	None				1.89095	0.759379	4.70869	31.3244	31.5897	0.777637		13.547	0.821106	0.474066	-0.919109	true	0.172967	true	3	26	Amp		0.995236	N	N	N	N	75.7331	Y		N		N
230	J14	false	F6_3+	ACT-RT	UNKNOWN	SYBR	None				1.89095	0.759379	4.70869	32.4653	31.5897	0.777637		13.547	0.821106	0.474066	-0.919109	true	0.172967	true	3	28	Amp		0.99798	N	N	N	N	75.9579	Y		N		N
231	J15	false	F6_3+	ACT-RT	UNKNOWN	SYBR	None				1.89095	0.759379	4.70869	30.9794	31.5897	0.777637		13.547	0.821106	0.474066	-0.919109	true	0.172967	true	3	26	Amp		0.997404	N	N	N	N	76.9696	Y		N		N
238	J22	false		EVD-UNSPL	NTC	SYBR	None							32.4714								true	0.494936	true	3	26	Amp		0.984047	N	N	N	Y	77.5306	N		N		N
241	K1	false	F2_1-	ACT-RT	UNKNOWN	SYBR	None				0.703712	0.201106	2.46243	31.2662	32.3699	1.02115		14.973	1.12729	0.650842	0.506943	true	0.172967	true	3	26	Amp		0.996638	N	N	N	N	76.1937	Y		N		N
242	K2	false	F2_1-	ACT-RT	UNKNOWN	SYBR	None				0.703712	0.201106	2.46243	33.2811	32.3699	1.02115		14.973	1.12729	0.650842	0.506943	true	0.172967	true	3	28	Amp		0.995687	N	N	N	N	75.9687	Y		N		N
243	K3	false	F2_1-	ACT-RT	UNKNOWN	SYBR	None				0.703712	0.201106	2.46243	32.5625	32.3699	1.02115		14.973	1.12729	0.650842	0.506943	true	0.172967	true	3	27	Amp		0.996016	N	N	N	N	76.4186	Y		N		N
244	K4	false	F2_1-	ACT2	UNKNOWN	SYBR	None							16.8949	17.3969	0.477543						true	0.651454	true	3	11	Amp		0.984826	N	N	N	N	82.3801	N		N		N
245	K5	false	F2_1-	ACT2	UNKNOWN	SYBR	None							17.4503	17.3969	0.477543						true	0.651454	true	3	11	Amp		0.991154	N	N	N	N	82.2632	N		N		N
246	K6	false	F2_1-	ACT2	UNKNOWN	SYBR	None							17.8455	17.3969	0.477543						true	0.651454	true	3	11	Amp		0.975027	N	N	N	N	82.0383	N		N		N
247	K7	false	F2_1-	EVD-SPL	UNKNOWN	SYBR	None				1426.74	371.284	5482.55	21.4875	22.1112	1.11349		4.71429	1.21157	0.699501	-10.4785	true	0.365127	true	3	16	Amp		0.974156	N	N	N	N	82.1507	Y		N		N
248	K8	false	F2_1-	EVD-SPL	UNKNOWN	SYBR	None				1426.74	371.284	5482.55	23.3967	22.1112	1.11349		4.71429	1.21157	0.699501	-10.4785	true	0.365127	true	3	17	Amp		0.99043	N	N	N	N	81.7009	Y		N		Y
249	K9	false	F2_1-	EVD-SPL	UNKNOWN	SYBR	None				1426.74	371.284	5482.55	21.4493	22.1112	1.11349		4.71429	1.21157	0.699501	-10.4785	true	0.365127	true	3	16	Amp		0.95386	N	N	N	N	82.1571	Y		N		N
250	K10	false	F2_1-	EVD-UNSPL	UNKNOWN	SYBR	None				3588.21	1965.75	6549.8	19.8964	19.616	0.255519		2.21911	0.541606	0.312697	-11.809	true	0.494936	true	3	14	Amp		0.978177	N	N	N	N	82.1571	N		N		N
251	K11	false	F2_1-	EVD-UNSPL	UNKNOWN	SYBR	None				3588.21	1965.75	6549.8	19.5553	19.616	0.255519		2.21911	0.541606	0.312697	-11.809	true	0.494936	true	3	14	Amp		0.970819	N	N	N	N	82.2696	N		N		N
252	K12	false	F2_1-	EVD-UNSPL	UNKNOWN	SYBR	None				3588.21	1965.75	6549.8	19.3963	19.616	0.255519		2.21911	0.541606	0.312697	-11.809	true	0.494936	true	3	13	Amp		0.967432	N	N	N	N	82.3821	N		N		N
253	K13	false	F6_1-	ACT2	UNKNOWN	SYBR	None							17.784	17.7955	0.0162262						true	0.651454	true	3	11	Amp		0.98986	N	N	N	N	82.3651	N		N		N
255	K15	false	F6_1-	ACT2	UNKNOWN	SYBR	None							17.8069	17.7955	0.0162262						true	0.651454	true	3	11	Amp		0.975257	N	N	N	N	82.3651	N		N		N
256	K16	false	F6_1-	EVD-SPL	UNKNOWN	SYBR	None				750.717	505.733	1114.38	23.1245	23.4361	0.309528		5.64067	0.309953	0.179074	-9.55213	true	0.365127	true	3	17	Amp		0.980087	N	N	N	N	82.2527	N		N		N
257	K17	false	F6_1-	EVD-SPL	UNKNOWN	SYBR	None				750.717	505.733	1114.38	23.7435	23.4361	0.309528		5.64067	0.309953	0.179074	-9.55213	true	0.365127	true	3	18	Amp		0.982172	N	N	N	N	82.0983	N		N		N
258	K18	false	F6_1-	EVD-SPL	UNKNOWN	SYBR	None				750.717	505.733	1114.38	23.4404	23.4361	0.309528		5.64067	0.309953	0.179074	-9.55213	true	0.365127	true	3	17	Amp		0.985719	N	N	N	N	82.0983	N		N		N
259	K19	false	F6_1-	EVD-UNSPL	UNKNOWN	SYBR	None				1278.47	789.211	2071.04	21.9396	21.5034	0.378242		3.70795	0.37859	0.218679	-10.3202	true	0.494936	true	3	15	Amp		0.980379	N	N	N	N	82.0983	N		N		N
260	K20	false	F6_1-	EVD-UNSPL	UNKNOWN	SYBR	None				1278.47	789.211	2071.04	21.2668	21.5034	0.378242		3.70795	0.37859	0.218679	-10.3202	true	0.494936	true	3	15	Amp		0.97304	N	N	N	N	82.2105	N		N		N
261	K21	false	F6_1-	EVD-UNSPL	UNKNOWN	SYBR	None				1278.47	789.211	2071.04	21.3037	21.5034	0.378242		3.70795	0.37859	0.218679	-10.3202	true	0.494936	true	3	15	Amp		0.975829	N	N	N	N	82.3638	N		N		N
265	L1	false	F4_1-	ACT-RT	UNKNOWN	SYBR	None				5.16821	1.63725	16.3141	31.5353	31.398	0.902106		12.0964	0.902421	0.521104	-2.36966	true	0.172967	true	3	26	Amp		0.994046	N	N	N	N	75.9687	Y		N		N
266	L2	false	F4_1-	ACT-RT	UNKNOWN	SYBR	None				5.16821	1.63725	16.3141	32.2236	31.398	0.902106		12.0964	0.902421	0.521104	-2.36966	true	0.172967	true	3	27	Amp		0.996255	N	N	N	N	76.3062	Y		N		N
267	L3	false	F4_1-	ACT-RT	UNKNOWN	SYBR	None				5.16821	1.63725	16.3141	30.4352	31.398	0.902106		12.0964	0.902421	0.521104	-2.36966	true	0.172967	true	3	25	Amp		0.996221	N	N	N	N	76.8686	Y		N		N
268	L4	false	F4_1-	ACT2	UNKNOWN	SYBR	None							19.2847	19.3016	0.0238747						true	0.651454	true	3	12	Amp		0.987222	N	N	N	N	81.7052	N		N		N
269	L5	false	F4_1-	ACT2	UNKNOWN	SYBR	None							19.3185	19.3016	0.0238747						true	0.651454	true	3	12	Amp		0.988647	N	N	N	N	81.5885	N		N		N
271	L7	false	F4_1-	EVD-SPL	UNKNOWN	SYBR	None				881.112	256.138	3031.01	24.8589	24.7112	0.969634		5.40961	0.969928	0.560073	-9.78318	true	0.365127	true	3	19	Amp		0.993059	N	N	N	N	81.7009	Y		N		N
272	L8	false	F4_1-	EVD-SPL	UNKNOWN	SYBR	None				881.112	256.138	3031.01	25.5985	24.7112	0.969634		5.40961	0.969928	0.560073	-9.78318	true	0.365127	true	3	19	Amp		0.991065	N	N	N	N	81.3635	Y		N		N
273	L9	false	F4_1-	EVD-SPL	UNKNOWN	SYBR	None				881.112	256.138	3031.01	23.6762	24.7112	0.969634		5.40961	0.969928	0.560073	-9.78318	true	0.365127	true	3	17	Amp		0.986586	N	N	N	N	82.1571	Y		N		N
275	L11	false	F4_1-	EVD-UNSPL	UNKNOWN	SYBR	None				1616.61	1536.71	1700.67	22.669	22.671	0.00277967		3.3694	0.0240359	0.016996	-10.6588	true	0.494936	true	3	16	Amp		0.984795	N	N	N	N	82.2696	N		N		N
276	L12	false	F4_1-	EVD-UNSPL	UNKNOWN	SYBR	None				1616.61	1536.71	1700.67	22.6729	22.671	0.00277967		3.3694	0.0240359	0.016996	-10.6588	true	0.494936	true	3	16	Amp		0.982966	N	N	N	N	82.2696	N		N		N
277	L13	false	F6_1-	ACT-RT	UNKNOWN	SYBR	None				0.572717	0.351748	0.932498	33.1791	33.0657	0.382244		15.2702	0.382589	0.220987	0.804107	true	0.172967	true	3	28	Amp		0.995463	N	N	N	N	75.6207	N		N		N
278	L14	false	F6_1-	ACT-RT	UNKNOWN	SYBR	None				0.572717	0.351748	0.932498	33.3784	33.0657	0.382244		15.2702	0.382589	0.220987	0.804107	true	0.172967	true	3	28	Amp		0.99633	N	N	N	N	76.0703	N		N		N
279	L15	false	F6_1-	ACT-RT	UNKNOWN	SYBR	None				0.572717	0.351748	0.932498	32.6395	33.0657	0.382244		15.2702	0.382589	0.220987	0.804107	true	0.172967	true	3	27	Amp		0.994695	N	N	N	N	76.0703	N		N		N
289	M1	false	F2_2-	ACT-RT	UNKNOWN	SYBR	None				0.799729	0.664502	0.962476	31.7778	31.829	0.0497438		14.7885	0.166714	0.0962522	0.322416	true	0.172967	true	3	27	Amp		0.997313	N	N	N	N	75.7438	N		N		N
290	M2	false	F2_2-	ACT-RT	UNKNOWN	SYBR	None				0.799729	0.664502	0.962476	31.8323	31.829	0.0497438		14.7885	0.166714	0.0962522	0.322416	true	0.172967	true	3	27	Amp		0.996054	N	N	N	N	76.7561	N		N		N
291	M3	false	F2_2-	ACT-RT	UNKNOWN	SYBR	None				0.799729	0.664502	0.962476	31.8771	31.829	0.0497438		14.7885	0.166714	0.0962522	0.322416	true	0.172967	true	3	26	Amp		0.996532	N	N	N	N	77.0935	N		N		N
292	M4	false	F2_2-	ACT2	UNKNOWN	SYBR	None							16.87	17.0405	0.15912						true	0.651454	true	3	10	Amp		0.980631	N	N	N	N	82.3801	N		N		N
293	M5	false	F2_2-	ACT2	UNKNOWN	SYBR	None							17.0666	17.0405	0.15912						true	0.651454	true	3	11	Amp		0.959026	N	N	N	N	82.2632	N		N		N
294	M6	false	F2_2-	ACT2	UNKNOWN	SYBR	None							17.185	17.0405	0.15912						true	0.651454	true	3	11	Amp		0.967323	N	N	N	N	82.1507	N		N		N
295	M7	false	F2_2-	EVD-SPL	UNKNOWN	SYBR	None				1482.84	396.778	5541.67	21.1373	21.6992	1.1758		4.65865	1.18651	0.685034	-10.5341	true	0.365127	true	3	16	Amp		0.961013	N	N	N	N	82.2632	Y		N		N
296	M8	false	F2_2-	EVD-SPL	UNKNOWN	SYBR	None				1482.84	396.778	5541.67	23.0505	21.6992	1.1758		4.65865	1.18651	0.685034	-10.5341	true	0.365127	true	3	17	Amp		0.984917	N	N	N	N	81.8134	Y		N		N
297	M9	false	F2_2-	EVD-SPL	UNKNOWN	SYBR	None				1482.84	396.778	5541.67	20.9097	21.6992	1.1758		4.65865	1.18651	0.685034	-10.5341	true	0.365127	true	3	15	Amp		0.95316	N	N	N	N	82.3821	Y		N		N
298	M10	false	F2_2-	EVD-UNSPL	UNKNOWN	SYBR	None				2307.9	1799	2960.74	19.9841	19.8963	0.157939		2.85579	0.224196	0.129439	-11.1724	true	0.494936	true	3	14	Amp		0.961813	N	N	N	N	82.2696	N		N		N
299	M11	false	F2_2-	EVD-UNSPL	UNKNOWN	SYBR	None				2307.9	1799	2960.74	19.9909	19.8963	0.157939		2.85579	0.224196	0.129439	-11.1724	true	0.494936	true	3	14	Amp		0.964706	N	N	N	N	82.2696	N		N		N
300	M12	false	F2_2-	EVD-UNSPL	UNKNOWN	SYBR	None				2307.9	1799	2960.74	19.714	19.8963	0.157939		2.85579	0.224196	0.129439	-11.1724	true	0.494936	true	3	14	Amp		0.95773	N	N	N	N	82.3821	N		N		N
301	M13	false	F6_2-	ACT2	UNKNOWN	SYBR	None							18.1217	18.0172	0.147803						true	0.651454	true	3	11	Amp		0.983619	N	N	N	N	82.2527	N		N		N
303	M15	false	F6_2-	ACT2	UNKNOWN	SYBR	None							17.9127	18.0172	0.147803						true	0.651454	true	3	11	Amp		0.97586	N	N	N	N	82.3651	N		N		N
304	M16	false	F6_2-	EVD-SPL	UNKNOWN	SYBR	None				873.249	679.308	1122.56	23.4027	23.4398	0.0782185		5.42254	0.167224	0.113852	-9.77025	true	0.365127	true	3	18	Amp		0.97406	N	N	N	N	82.2527	N		N		N
305	M17	false	F6_2-	EVD-SPL	UNKNOWN	SYBR	None				873.249	679.308	1122.56	23.387	23.4398	0.0782185		5.42254	0.167224	0.113852	-9.77025	true	0.365127	true	3	17	Amp		0.977592	N	N	N	N	82.2105	N		N		N
306	M18	false	F6_2-	EVD-SPL	UNKNOWN	SYBR	None				873.249	679.308	1122.56	23.5296	23.4398	0.0782185		5.42254	0.167224	0.113852	-9.77025	true	0.365127	true	3	17	Amp		0.978992	N	N	N	N	82.0983	N		N		N
307	M19	false	F6_2-	EVD-UNSPL	UNKNOWN	SYBR	None				822.401	488.451	1384.67	22.7846	22.3617	0.366844		4.34446	0.3955	0.23618	-9.6837	true	0.494936	true	3	16	Amp		0.979072	N	N	N	N	82.0983	N		N		N
308	M20	false	F6_2-	EVD-UNSPL	UNKNOWN	SYBR	None				822.401	488.451	1384.67	22.1715	22.3617	0.366844		4.34446	0.3955	0.23618	-9.6837	true	0.494936	true	3	15	Amp		0.974581	N	N	N	N	82.2105	N		N		N
309	M21	false	F6_2-	EVD-UNSPL	UNKNOWN	SYBR	None				822.401	488.451	1384.67	22.1289	22.3617	0.366844		4.34446	0.3955	0.23618	-9.6837	true	0.494936	true	3	16	Amp		0.971869	N	N	N	N	82.2514	N		N		N
313	N1	false	F4_2-	ACT-RT	UNKNOWN	SYBR	None				4.78803	1.87162	12.2489	30.4223	30.9294	0.64795		12.2067	0.708936	0.425819	-2.25943	true	0.172967	true	3	25	Amp		0.997245	N	N	N	N	76.4186	Y		N		N
314	N2	false	F4_2-	ACT-RT	UNKNOWN	SYBR	None				4.78803	1.87162	12.2489	31.6594	30.9294	0.64795		12.2067	0.708936	0.425819	-2.25943	true	0.172967	true	3	27	Amp		0.996267	N	N	N	N	76.3062	Y		N		N
315	N3	false	F4_2-	ACT-RT	UNKNOWN	SYBR	None				4.78803	1.87162	12.2489	30.7065	30.9294	0.64795		12.2067	0.708936	0.425819	-2.25943	true	0.172967	true	3	26	Amp		0.995678	N	N	N	N	76.5311	Y		N		N
316	N4	false	F4_2-	ACT2	UNKNOWN	SYBR	None							18.5193	18.7227	0.287663						true	0.651454	true	3	12	Amp		0.983309	N	N	N	N	82.1551	N		N		N
317	N5	false	F4_2-	ACT2	UNKNOWN	SYBR	None							18.9261	18.7227	0.287663						true	0.651454	true	3	12	Amp		0.981447	N	N	N	N	82.0383	N		N		N
319	N7	false	F4_2-	EVD-SPL	UNKNOWN	SYBR	None				854.435	413.479	1765.65	24.3103	24.1767	0.188977		5.45397	0.344183	0.243374	-9.73883	true	0.365127	true	3	19	Amp		0.982045	N	N	N	N	82.2632	N		N		N
321	N9	false	F4_2-	EVD-SPL	UNKNOWN	SYBR	None				854.435	413.479	1765.65	24.0431	24.1767	0.188977		5.45397	0.344183	0.243374	-9.73883	true	0.365127	true	3	18	Amp		0.979076	N	N	N	N	82.3821	N		N		N
322	N10	false	F4_2-	EVD-UNSPL	UNKNOWN	SYBR	None				1071.66	612.11	1876.21	22.9891	22.6853	0.263154		3.96253	0.389871	0.253886	-10.0656	true	0.494936	true	3	17	Amp		0.97775	N	N	N	N	82.2696	N		N		Y
323	N11	false	F4_2-	EVD-UNSPL	UNKNOWN	SYBR	None				1071.66	612.11	1876.21	22.5287	22.6853	0.263154		3.96253	0.389871	0.253886	-10.0656	true	0.494936	true	3	16	Amp		0.973439	N	N	N	N	82.4946	N		N		N
324	N12	false	F4_2-	EVD-UNSPL	UNKNOWN	SYBR	None				1071.66	612.11	1876.21	22.538	22.6853	0.263154		3.96253	0.389871	0.253886	-10.0656	true	0.494936	true	3	16	Amp		0.974847	N	N	N	N	82.4946	N		N		N
325	N13	false	F6_2-	ACT-RT	UNKNOWN	SYBR	None				0.576945	0.00862156	38.6086	34.6824	33.2768	1.98777		15.2596	1.99325	1.40944	0.793493	true	0.172967	true	3	29	Amp		0.991181	N	N	N	N	76.5199	Y		N		N
326	N14	false	F6_2-	ACT-RT	UNKNOWN	SYBR	None				0.576945	0.00862156	38.6086	31.8712	33.2768	1.98777		15.2596	1.99325	1.40944	0.793493	true	0.172967	true	3	26	Amp		0.991952	N	N	N	N	76.2951	Y		N		N
327	N15	false	F6_2-	ACT-RT	UNKNOWN	SYBR	None							Undetermined	33.2768	1.98777						true	0.172967	true	3	35	No Amp		0	Y	N	N	N	59.9962	N		N		N
337	O1	false	F2_3-	ACT-RT	UNKNOWN	SYBR	None				0.316503	0.0411408	2.43491	32.339	32.9696	1.59872		16.1258	1.60094	0.924942	1.65971	true	0.172967	true	3	28	Amp		0.995576	N	N	N	N	76.1937	Y		N		N
338	O2	false	F2_3-	ACT-RT	UNKNOWN	SYBR	None				0.316503	0.0411408	2.43491	34.7874	32.9696	1.59872		16.1258	1.60094	0.924942	1.65971	true	0.172967	true	3	29	Amp		0.995284	N	N	N	N	76.1937	Y		N		N
339	O3	false	F2_3-	ACT-RT	UNKNOWN	SYBR	None				0.316503	0.0411408	2.43491	31.7823	32.9696	1.59872		16.1258	1.60094	0.924942	1.65971	true	0.172967	true	3	27	Amp		0.997154	N	N	N	N	76.3062	Y		N		N
340	O4	false	F2_3-	ACT2	UNKNOWN	SYBR	None							16.7842	16.8438	0.0841885						true	0.651454	true	3	9	Amp		0.995054	N	N	N	N	82.3801	N		N		N
341	O5	false	F2_3-	ACT2	UNKNOWN	SYBR	None							16.9033	16.8438	0.0841885						true	0.651454	true	3	10	Amp		0.994155	N	N	N	N	82.3757	N		N		N
343	O7	false	F2_3-	EVD-SPL	UNKNOWN	SYBR	None				1241.88	894.907	1723.38	21.8506	21.7582	0.130589		4.91448	0.155374	0.109866	-10.2783	true	0.365127	true	3	16	Amp		0.994087	N	N	N	N	82.2632	N		N		N
345	O9	false	F2_3-	EVD-SPL	UNKNOWN	SYBR	None				1241.88	894.907	1723.38	21.6659	21.7582	0.130589		4.91448	0.155374	0.109866	-10.2783	true	0.365127	true	3	16	Amp		0.994456	N	N	N	N	82.3821	N		N		N
346	O10	false	F2_3-	EVD-UNSPL	UNKNOWN	SYBR	None				810.155	670.315	979.167	21.0908	21.2099	0.10725		4.3661	0.136346	0.0858956	-9.66205	true	0.494936	true	3	15	Amp		0.993921	N	N	N	N	82.2696	N		N		N
347	O11	false	F2_3-	EVD-UNSPL	UNKNOWN	SYBR	None				810.155	670.315	979.167	21.24	21.2099	0.10725		4.3661	0.136346	0.0858956	-9.66205	true	0.494936	true	3	14	Amp		0.995531	N	N	N	N	82.2696	N		N		N
348	O12	false	F2_3-	EVD-UNSPL	UNKNOWN	SYBR	None				810.155	670.315	979.167	21.2988	21.2099	0.10725		4.3661	0.136346	0.0858956	-9.66205	true	0.494936	true	3	15	Amp		0.992534	N	N	N	N	82.2696	N		N		N
349	O13	false	F6_3-	ACT2	UNKNOWN	SYBR	None							17.9374	17.9451	0.0108193						true	0.651454	true	3	12	Amp		0.980861	N	N	N	N	82.3651	N		N		N
351	O15	false	F6_3-	ACT2	UNKNOWN	SYBR	None							17.9528	17.9451	0.0108193						true	0.651454	true	3	11	Amp		0.976497	N	N	N	N	82.3651	N		N		N
352	O16	false	F6_3-	EVD-SPL	UNKNOWN	SYBR	None				851.98	732.298	991.221	23.353	23.4032	0.0709605		5.45812	0.0717805	0.0507565	-9.73468	true	0.365127	true	3	18	Amp		0.974162	N	N	N	N	82.3651	N		N		N
353	O17	false	F6_3-	EVD-SPL	UNKNOWN	SYBR	None				851.98	732.298	991.221	23.4534	23.4032	0.0709605		5.45812	0.0717805	0.0507565	-9.73468	true	0.365127	true	3	18	Amp		0.975543	N	N	N	N	82.2105	N		N		N
355	O19	false	F6_3-	EVD-UNSPL	UNKNOWN	SYBR	None				538.061	286.365	1010.98	23.2936	22.9016	0.495045		4.95653	0.495163	0.285917	-9.07163	true	0.494936	true	3	17	Amp		0.980419	N	N	N	N	82.0983	N		N		N
356	O20	false	F6_3-	EVD-UNSPL	UNKNOWN	SYBR	None				538.061	286.365	1010.98	22.3453	22.9016	0.495045		4.95653	0.495163	0.285917	-9.07163	true	0.494936	true	3	16	Amp		0.975149	N	N	N	N	82.2105	N		N		N
357	O21	false	F6_3-	EVD-UNSPL	UNKNOWN	SYBR	None				538.061	286.365	1010.98	23.066	22.9016	0.495045		4.95653	0.495163	0.285917	-9.07163	true	0.494936	true	3	16	Amp		0.975263	N	N	N	N	82.2514	N		N		N
361	P1	false	F4_3-	ACT-RT	UNKNOWN	SYBR	None				2.63559	0.764866	9.08174	31.2921	31.4423	0.970904		13.068	0.971238	0.560841	-1.39812	true	0.172967	true	3	26	Amp		0.995175	N	N	N	N	76.3062	Y		N		N
362	P2	false	F4_3-	ACT-RT	UNKNOWN	SYBR	None				2.63559	0.764866	9.08174	32.4795	31.4423	0.970904		13.068	0.971238	0.560841	-1.39812	true	0.172967	true	3	27	Amp		0.996787	N	N	N	N	75.8562	Y		N		N
363	P3	false	F4_3-	ACT-RT	UNKNOWN	SYBR	None				2.63559	0.764866	9.08174	30.5552	31.4423	0.970904		13.068	0.971238	0.560841	-1.39812	true	0.172967	true	3	26	Amp		0.997467	N	N	N	N	76.6436	Y		N		N
364	P4	false	F4_3-	ACT2	UNKNOWN	SYBR	None							18.3563	18.3743	0.025454						true	0.651454	true	3	12	Amp		0.97438	N	N	N	N	82.2676	N		N		N
365	P5	false	F4_3-	ACT2	UNKNOWN	SYBR	None							18.3923	18.3743	0.025454						true	0.651454	true	3	12	Amp		0.97797	N	N	N	N	82.0383	N		N		N
367	P7	false	F4_3-	EVD-SPL	UNKNOWN	SYBR	None				834.09	653.323	1064.87	23.7831	23.863	0.112999		5.48873	0.115831	0.0819047	-9.70406	true	0.365127	true	3	18	Amp		0.980108	N	N	N	N	82.2632	N		N		N
369	P9	false	F4_3-	EVD-SPL	UNKNOWN	SYBR	None				834.09	653.323	1064.87	23.9429	23.863	0.112999		5.48873	0.115831	0.0819047	-9.70406	true	0.365127	true	3	18	Amp		0.980281	N	N	N	N	82.2696	N		N		N
370	P10	false	F4_3-	EVD-UNSPL	UNKNOWN	SYBR	None				1273.08	1078.05	1503.38	22.2221	22.0884	0.126786		3.71406	0.129315	0.07538	-10.3141	true	0.494936	true	3	16	Amp		0.973619	N	N	N	N	82.3821	N		N		N
371	P11	false	F4_3-	EVD-UNSPL	UNKNOWN	SYBR	None				1273.08	1078.05	1503.38	21.9699	22.0884	0.126786		3.71406	0.129315	0.07538	-10.3141	true	0.494936	true	3	16	Amp		0.975748	N	N	N	N	82.3821	N		N		N
372	P12	false	F4_3-	EVD-UNSPL	UNKNOWN	SYBR	None				1273.08	1078.05	1503.38	22.0731	22.0884	0.126786		3.71406	0.129315	0.07538	-10.3141	true	0.494936	true	3	15	Amp		0.974219	N	N	N	N	82.3821	N		N		N
373	P13	false	F6_3-	ACT-RT	UNKNOWN	SYBR	None				2.0468	0.997988	4.19786	31.3493	31.3778	0.563841		13.4327	0.563945	0.325624	-1.03337	true	0.172967	true	3	26	Amp		0.996493	N	N	N	N	75.9579	Y		N		N
374	P14	false	F6_3-	ACT-RT	UNKNOWN	SYBR	None				2.0468	0.997988	4.19786	31.9554	31.3778	0.563841		13.4327	0.563945	0.325624	-1.03337	true	0.172967	true	3	26	Amp		0.997644	N	N	N	N	76.6324	Y		N		N
375	P15	false	F6_3-	ACT-RT	UNKNOWN	SYBR	None				2.0468	0.997988	4.19786	30.8288	31.3778	0.563841		13.4327	0.563945	0.325624	-1.03337	true	0.172967	true	3	25	Amp		0.996614	N	N	N	N	76.7448	Y		N		N
Analysis Type	Singleplex
Endogenous Control	ACT2
RQ Min/Max Confidence Level	95.0
Reference Sample	Col-0.1

## Sheet: Sheet1
Well	Well Position	Omit	Sample Name	Target Name	Task	Reporter	Quencher	Quantity	Quantity Mean	Quantity SD	RQ	RQ Min	RQ Max	CT	Ct Mean	Ct SD	Delta Ct	Delta Ct Mean	Delta Ct SD	Delta Ct SE	Delta Delta Ct	Automatic Ct Threshold	Ct Threshold	Automatic Baseline	Baseline Start	Baseline End	Amp Status	Comments	Cq Conf	CQCONF	MTP	EXPFAIL	AMPNC	Tm1	HIGHSD	Tm2	NOAMP	Tm3	OUTLIERRG	Tm4
1	A1	false	Col-0.1	ACT-RT	UNKNOWN	SYBR	None				1	0.255004	3.9215	32.8743	31.6245	1.12786		14.4661	1.22984	0.710047	0	true	0.172967	true	3	28	Amp		0.996939	N	N	N	N	76.8686	Y		N		N
2	A2	false	Col-0.1	ACT-RT	UNKNOWN	SYBR	None				1	0.255004	3.9215	31.3166	31.6245	1.12786		14.4661	1.22984	0.710047	0	true	0.172967	true	3	26	Amp		0.996909	N	N	N	N	76.6436	Y		N		N
3	A3	false	Col-0.1	ACT-RT	UNKNOWN	SYBR	None				1	0.255004	3.9215	30.6825	31.6245	1.12786		14.4661	1.22984	0.710047	0	true	0.172967	true	3	25	Amp		0.996476	N	N	N	N	76.6436	Y		N		N
4	A4	false	Col-0.1	ACT2	UNKNOWN	SYBR	None							16.831	17.1584	0.490339						true	0.651454	true	3	11	Amp		0.974615	N	N	N	N	82.2676	N		N		N
5	A5	false	Col-0.1	ACT2	UNKNOWN	SYBR	None							16.922	17.1584	0.490339						true	0.651454	true	3	11	Amp		0.979532	N	N	N	N	82.3757	N		N		N
6	A6	false	Col-0.1	ACT2	UNKNOWN	SYBR	None							17.7221	17.1584	0.490339						true	0.651454	true	3	11	Amp		0.982781	N	N	N	N	82.1507	N		N		N
7	A7	false	Col-0.1	EVD-SPL	UNKNOWN	SYBR	None							Undetermined	32.3512							true	0.365127	true	3	39	No Amp		0	Y	N	Y	N	59.9966	N		N		N
8	A8	false	Col-0.1	EVD-SPL	UNKNOWN	SYBR	None							Undetermined	32.3512							true	0.365127	true	3	39	No Amp		0	Y	N	Y	N	59.9966	N		N		N
9	A9	false	Col-0.1	EVD-SPL	UNKNOWN	SYBR	None				1			32.3512	32.3512			15.1928			0	true	0.365127	true	3	25	Amp		0.97411	N	N	N	N	82.4946	N		N		N
10	A10	false	Col-0.1	EVD-UNSPL	UNKNOWN	SYBR	None				1	0.542308	1.84397	31.406	31.1865	0.25075		14.0282	0.550734	0.317967	0	true	0.494936	true	3	25	Amp		0.977178	N	N	N	N	82.3821	N		N		N
11	A11	false	Col-0.1	EVD-UNSPL	UNKNOWN	SYBR	None				1	0.542308	1.84397	30.9132	31.1865	0.25075		14.0282	0.550734	0.317967	0	true	0.494936	true	3	25	Amp		0.980386	N	N	N	N	82.3821	N		N		N
12	A12	false	Col-0.1	EVD-UNSPL	UNKNOWN	SYBR	None				1	0.542308	1.84397	31.2404	31.1865	0.25075		14.0282	0.550734	0.317967	0	true	0.494936	true	3	25	Amp		0.979456	N	N	N	N	82.3821	N		N		N
13	A13	false	Col-0.3	ACT2	UNKNOWN	SYBR	None							17.8879	17.9708	0.0755686						true	0.651454	true	3	11	Amp		0.984167	N	N	N	N	82.2527	N		N		N
14	A14	false	Col-0.3	ACT2	UNKNOWN	SYBR	None							18.0359	17.9708	0.0755686						true	0.651454	true	3	11	Amp		0.978186	N	N	N	N	82.2527	N		N		N
15	A15	false	Col-0.3	ACT2	UNKNOWN	SYBR	None							17.9887	17.9708	0.0755686						true	0.651454	true	3	11	Amp		0.982532	N	N	N	N	82.2527	N		N		N
16	A16	false	Col-0.3	EVD-SPL	UNKNOWN	SYBR	None				1.34419	0.931176	1.94039	32.5763	32.7369	0.227116		14.7661	0.239358	0.166416	-0.426736	true	0.365127	true	3	26	Amp		0.97153	N	N	N	N	82.2527	N		N		N
17	A17	false	Col-0.3	EVD-SPL	UNKNOWN	SYBR	None				1.34419	0.931176	1.94039	32.8975	32.7369	0.227116		14.7661	0.239358	0.166416	-0.426736	true	0.365127	true	3	27	Amp		0.961434	N	N	N	N	82.0983	N		N		N
20	A20	false	Col-0.3	EVD-UNSPL	UNKNOWN	SYBR	None				0.468396	0.253061	0.866965	32.8175	33.0932	0.389866		15.1224	0.397122	0.279108	1.0942	true	0.494936	true	3	26	Amp		0.982811	N	N	N	N	82.0983	N		N		N
21	A21	false	Col-0.3	EVD-UNSPL	UNKNOWN	SYBR	None				0.468396	0.253061	0.866965	33.3689	33.0932	0.389866		15.1224	0.397122	0.279108	1.0942	true	0.494936	true	3	27	Amp		0.975758	N	Y	N	N	82.3638	N	76.9687	N		N
25	B1	false	Col-0.2	ACT-RT	UNKNOWN	SYBR	None				0.675731	0.31995	1.42713	31.6965	31.8084	0.313871		15.0316	0.672871	0.388482	0.56548	true	0.172967	true	3	26	Amp		0.995767	N	N	N	N	76.6436	N		N		N
26	B2	false	Col-0.2	ACT-RT	UNKNOWN	SYBR	None				0.675731	0.31995	1.42713	32.1629	31.8084	0.313871		15.0316	0.672871	0.388482	0.56548	true	0.172967	true	3	27	Amp		0.996412	N	Y	N	N	82.7175	N	75.5188	N		N
27	B3	false	Col-0.2	ACT-RT	UNKNOWN	SYBR	None				0.675731	0.31995	1.42713	31.5658	31.8084	0.313871		15.0316	0.672871	0.388482	0.56548	true	0.172967	true	3	26	Amp		0.996268	N	Y	N	N	76.7561	N	66.7453	N		N
28	B4	false	Col-0.2	ACT2	UNKNOWN	SYBR	None							17.4253	16.7768	0.595181						true	0.651454	true	3	11	Amp		0.982908	N	N	N	N	82.2676	Y		N		N
29	B5	false	Col-0.2	ACT2	UNKNOWN	SYBR	None							16.6495	16.7768	0.595181						true	0.651454	true	3	11	Amp		0.958378	N	N	N	N	82.2632	Y		N		N
30	B6	false	Col-0.2	ACT2	UNKNOWN	SYBR	None							16.2555	16.7768	0.595181						true	0.651454	true	3	11	Amp		0.963988	N	N	N	N	82.2632	Y		N		N
31	B7	false	Col-0.2	EVD-SPL	UNKNOWN	SYBR	None				0.272075	0.00948311	7.80598	37.2333	33.8475	2.96172		17.0707	3.02093	1.74414	1.87792	true	0.365127	true	3	30	Inconclusive		0.944784	N	Y	N	N	74.1663	Y	82.9379	N		N
32	B8	false	Col-0.2	EVD-SPL	UNKNOWN	SYBR	None				0.272075	0.00948311	7.80598	32.5718	33.8475	2.96172		17.0707	3.02093	1.74414	1.87792	true	0.365127	true	3	26	Amp		0.978196	N	N	N	N	82.2632	Y		N		N
33	B9	false	Col-0.2	EVD-SPL	UNKNOWN	SYBR	None				0.272075	0.00948311	7.80598	31.7375	33.8475	2.96172		17.0707	3.02093	1.74414	1.87792	true	0.365127	true	3	26	Amp		0.965976	N	N	N	N	82.4946	Y		N		N
34	B10	false	Col-0.2	EVD-UNSPL	UNKNOWN	SYBR	None				0.850167	0.320826	2.25288	30.9953	31.0391	0.644237		14.2623	0.877087	0.506387	0.234182	true	0.494936	true	3	25	Amp		0.975569	N	N	N	N	82.2696	Y		N		N
35	B11	false	Col-0.2	EVD-UNSPL	UNKNOWN	SYBR	None				0.850167	0.320826	2.25288	31.7042	31.0391	0.644237		14.2623	0.877087	0.506387	0.234182	true	0.494936	true	3	25	Amp		0.967737	N	N	N	N	82.3821	Y		N		N
36	B12	false	Col-0.2	EVD-UNSPL	UNKNOWN	SYBR	None				0.850167	0.320826	2.25288	30.418	31.0391	0.644237		14.2623	0.877087	0.506387	0.234182	true	0.494936	true	3	24	Amp		0.967704	N	N	N	N	82.3821	Y		N		N
37	B13	false	Col-0.3	ACT-RT	UNKNOWN	SYBR	None				0.132519	0.00665425	2.6391	34.7393	35.3527	2.69128		17.3818	2.69234	1.55443	2.91573	true	0.172967	true	3	29	Amp		0.99345	N	N	N	N	75.6207	Y		N		N
38	B14	false	Col-0.3	ACT-RT	UNKNOWN	SYBR	None				0.132519	0.00665425	2.6391	38.2977	35.3527	2.69128		17.3818	2.69234	1.55443	2.91573	true	0.172967	true	3	33	Inconclusive		0.922895	N	N	N	N	76.7448	Y		N		N
39	B15	false	Col-0.3	ACT-RT	UNKNOWN	SYBR	None				0.132519	0.00665425	2.6391	33.021	35.3527	2.69128		17.3818	2.69234	1.55443	2.91573	true	0.172967	true	3	27	Amp		0.994025	N	N	N	N	76.0703	Y		N		N
46	B22	false		ACT2	UNKNOWN	SYBR	None							32.0347	30.9568	1.06165						true	0.651454	true	3	25	Amp		0.983968	N	N	N	N	76.4067	Y		N		N
49	C1	false	pol4.1	ACT-RT	UNKNOWN	SYBR	None				0.587539	0.233094	1.48096	32.5995	32.2861	0.689085		15.2333	0.713846	0.419104	0.767243	true	0.172967	true	3	28	Amp		0.996752	N	Y	N	N	76.1937	Y	66.4079	N		N
50	C2	false	pol4.1	ACT-RT	UNKNOWN	SYBR	None				0.587539	0.233094	1.48096	31.496	32.2861	0.689085		15.2333	0.713846	0.419104	0.767243	true	0.172967	true	3	26	Amp		0.996041	N	N	N	N	76.3062	Y		N		N
51	C3	false	pol4.1	ACT-RT	UNKNOWN	SYBR	None				0.587539	0.233094	1.48096	32.7627	32.2861	0.689085		15.2333	0.713846	0.419104	0.767243	true	0.172967	true	3	28	Amp		0.996199	N	N	N	N	76.8686	Y		N		N
52	C4	false	pol4.1	ACT2	UNKNOWN	SYBR	None							17.1845	17.0527	0.186381						true	0.651454	true	3	11	Amp		0.971053	N	N	N	N	82.2676	N		N		N
53	C5	false	pol4.1	ACT2	UNKNOWN	SYBR	None							16.921	17.0527	0.186381						true	0.651454	true	3	11	Amp		0.9716	N	N	N	N	82.2632	N		N		N
55	C7	false	pol4.1	EVD-SPL	UNKNOWN	SYBR	None				0.221829	0.0179139	2.74691	33.7782	34.418	1.96256		17.3653	1.97139	1.14072	2.17248	true	0.365127	true	3	28	Amp		0.957589	N	Y	N	N	86.0868	Y	73.4915	N		N
56	C8	false	pol4.1	EVD-SPL	UNKNOWN	SYBR	None				0.221829	0.0179139	2.74691	36.6206	34.418	1.96256		17.3653	1.97139	1.14072	2.17248	true	0.365127	true	3	31	Inconclusive		0.928683	N	N	N	N	73.1541	Y		N		N
57	C9	false	pol4.1	EVD-SPL	UNKNOWN	SYBR	None				0.221829	0.0179139	2.74691	32.8552	34.418	1.96256		17.3653	1.97139	1.14072	2.17248	true	0.365127	true	3	27	Amp		0.944173	N	Y	N	N	82.607	Y	75.1825	N		N
59	C11	false	pol4.1	EVD-UNSPL	UNKNOWN	SYBR	None				1.78081	1.0219	3.1033	30.3799	30.2484	0.186075		13.1956	0.263366	0.186228	-0.832531	true	0.494936	true	3	24	Amp		0.965233	N	N	N	N	82.2696	N		N		N
60	C12	false	pol4.1	EVD-UNSPL	UNKNOWN	SYBR	None				1.78081	1.0219	3.1033	30.1168	30.2484	0.186075		13.1956	0.263366	0.186228	-0.832531	true	0.494936	true	3	24	Amp		0.962467	N	N	N	N	82.2696	N		N		N
61	C13	false	pol4.3	ACT2	UNKNOWN	SYBR	None							17.4249	17.4118	0.05184						true	0.651454	true	3	11	Amp		0.967699	N	N	N	N	82.2527	N		N		N
62	C14	false	pol4.3	ACT2	UNKNOWN	SYBR	None							17.4558	17.4118	0.05184						true	0.651454	true	3	11	Amp		0.973888	N	N	N	N	82.1403	N		N		N
63	C15	false	pol4.3	ACT2	UNKNOWN	SYBR	None							17.3546	17.4118	0.05184						true	0.651454	true	3	11	Amp		0.973758	N	N	N	N	82.2527	N		N		N
64	C16	false	pol4.3	EVD-SPL	UNKNOWN	SYBR	None							Undetermined	35.6986							true	0.365127	true	3	39	No Amp		0	Y	Y	Y	N	84.838	N	81.6906	N	74.4966	N	71.2368
65	C17	false	pol4.3	EVD-SPL	UNKNOWN	SYBR	None				0.117111			35.6986	35.6986			18.2868			3.09405	true	0.365127	true	3	29	Amp		0.971067	N	N	N	N	82.3226	N		N		N
66	C18	false	pol4.3	EVD-SPL	UNKNOWN	SYBR	None							Undetermined	35.6986							true	0.365127	true	3	39	No Amp		0	Y	Y	Y	N	85.1274	N	74.9181	N	80.6398	N	93.3173
67	C19	false	pol4.3	EVD-UNSPL	UNKNOWN	SYBR	None				0.70611	0.300307	1.66027	31.2194	31.942	0.767727		14.5302	0.769475	0.444257	0.502036	true	0.494936	true	3	24	Amp		0.975992	N	N	N	N	82.0983	Y		N		N
68	C20	false	pol4.3	EVD-UNSPL	UNKNOWN	SYBR	None				0.70611	0.300307	1.66027	32.748	31.942	0.767727		14.5302	0.769475	0.444257	0.502036	true	0.494936	true	3	27	Amp		0.977005	N	Y	N	N	82.2105	Y	72.4499	N		N
69	C21	false	pol4.3	EVD-UNSPL	UNKNOWN	SYBR	None				0.70611	0.300307	1.66027	31.8585	31.942	0.767727		14.5302	0.769475	0.444257	0.502036	true	0.494936	true	3	24	Amp		0.976716	N	N	N	N	82.2514	Y		N		N
70	C22	false		ACT2	UNKNOWN	SYBR	None							30.9236	30.9568	1.06165						true	0.651454	true	3	24	Amp		0.987137	N	N	N	N	76.1819	Y		N		N
73	D1	false	pol4.2	ACT-RT	UNKNOWN	SYBR	None				0.210365	0.0701729	0.630634	33.0051	33.4239	0.7845		16.7151	0.988101	0.570481	2.24903	true	0.172967	true	3	28	Amp		0.995178	N	N	N	N	75.1814	Y		N		N
74	D2	false	pol4.2	ACT-RT	UNKNOWN	SYBR	None				0.210365	0.0701729	0.630634	32.9376	33.4239	0.7845		16.7151	0.988101	0.570481	2.24903	true	0.172967	true	3	28	Amp		0.996584	N	N	N	N	76.8686	Y		N		N
75	D3	false	pol4.2	ACT-RT	UNKNOWN	SYBR	None				0.210365	0.0701729	0.630634	34.3289	33.4239	0.7845		16.7151	0.988101	0.570481	2.24903	true	0.172967	true	3	29	Amp		0.993346	N	N	N	N	77.0935	Y		N		N
76	D4	false	pol4.2	ACT2	UNKNOWN	SYBR	None							17.3652	16.7087	0.600753						true	0.651454	true	3	11	Amp		0.977964	N	N	N	N	81.9302	Y		N		N
77	D5	false	pol4.2	ACT2	UNKNOWN	SYBR	None							16.5747	16.7087	0.600753						true	0.651454	true	3	11	Amp		0.967452	N	N	N	N	82.0383	Y		N		N
78	D6	false	pol4.2	ACT2	UNKNOWN	SYBR	None							16.1863	16.7087	0.600753						true	0.651454	true	3	10	Amp		0.976187	N	N	N	N	82.2632	Y		N		N
79	D7	false	pol4.2	EVD-SPL	UNKNOWN	SYBR	None				0.0444361	0.0157378	0.125467	36.0757	36.3937	0.449702		19.6849	0.750424	0.47055	4.49212	true	0.365127	true	3	30	Amp		0.97225	N	N	N	N	73.604	N		N		N
80	D8	false	pol4.2	EVD-SPL	UNKNOWN	SYBR	None				0.0444361	0.0157378	0.125467	36.7116	36.3937	0.449702		19.6849	0.750424	0.47055	4.49212	true	0.365127	true	3	31	Inconclusive		0.946832	N	N	N	N	74.1663	N		N		N
82	D10	false	pol4.2	EVD-UNSPL	UNKNOWN	SYBR	None				0.764094	0.374836	1.55759	31.2808	31.1251	0.223522		14.4163	0.640989	0.370075	0.388177	true	0.494936	true	3	25	Amp		0.973101	N	N	N	N	81.9321	N		N		N
83	D11	false	pol4.2	EVD-UNSPL	UNKNOWN	SYBR	None				0.764094	0.374836	1.55759	30.869	31.1251	0.223522		14.4163	0.640989	0.370075	0.388177	true	0.494936	true	3	25	Amp		0.970234	N	N	N	N	82.0446	N		N		N
84	D12	false	pol4.2	EVD-UNSPL	UNKNOWN	SYBR	None				0.764094	0.374836	1.55759	31.2255	31.1251	0.223522		14.4163	0.640989	0.370075	0.388177	true	0.494936	true	3	25	Amp		0.963834	N	N	N	N	82.1571	N		N		N
85	D13	false	pol4.3	ACT-RT	UNKNOWN	SYBR	None				0.684022	0.0980257	4.7731	32.4645	32.4258	1.74773		15.014	1.7485	1.0095	0.547885	true	0.172967	true	3	27	Amp		0.995973	N	N	N	N	75.3959	Y		N		N
86	D14	false	pol4.3	ACT-RT	UNKNOWN	SYBR	None				0.684022	0.0980257	4.7731	34.1538	32.4258	1.74773		15.014	1.7485	1.0095	0.547885	true	0.172967	true	3	28	Amp		0.992513	N	N	N	N	75.9579	Y		N		N
87	D15	false	pol4.3	ACT-RT	UNKNOWN	SYBR	None				0.684022	0.0980257	4.7731	30.659	32.4258	1.74773		15.014	1.7485	1.0095	0.547885	true	0.172967	true	3	25	Amp		0.996023	N	N	N	N	77.082	Y		N		N
94	D22	false		ACT2	UNKNOWN	SYBR	None							29.9122	30.9568	1.06165						true	0.651454	true	3	23	Amp		0.987354	N	N	N	N	76.2943	Y		N		N
97	E1	false	F2_1+	ACT-RT	UNKNOWN	SYBR	None				0.199136	0.0808173	0.490678	33.7762	33.223	0.731028		16.7943	0.811626	0.468592	2.32817	true	0.172967	true	3	29	Amp		0.996393	N	N	N	N	75.7438	Y		N		N
98	E2	false	F2_1+	ACT-RT	UNKNOWN	SYBR	None				0.199136	0.0808173	0.490678	33.4986	33.223	0.731028		16.7943	0.811626	0.468592	2.32817	true	0.172967	true	3	29	Amp		0.995723	N	N	N	N	76.6436	Y		N		N
99	E3	false	F2_1+	ACT-RT	UNKNOWN	SYBR	None				0.199136	0.0808173	0.490678	32.3943	33.223	0.731028		16.7943	0.811626	0.468592	2.32817	true	0.172967	true	3	27	Amp		0.994373	N	N	N	N	76.7561	Y		N		N
100	E4	false	F2_1+	ACT2	UNKNOWN	SYBR	None							16.0774	16.4288	0.352612						true	0.651454	true	3	10	Amp		0.973137	N	N	N	N	82.2676	N		N		N
101	E5	false	F2_1+	ACT2	UNKNOWN	SYBR	None							16.4264	16.4288	0.352612						true	0.651454	true	3	10	Amp		0.971703	N	N	N	N	82.2632	N		N		N
102	E6	false	F2_1+	ACT2	UNKNOWN	SYBR	None							16.7826	16.4288	0.352612						true	0.651454	true	3	11	Amp		0.986777	N	N	N	N	82.1507	N		N		N
103	E7	false	F2_1+	EVD-SPL	UNKNOWN	SYBR	None				1198.07	603.749	2377.41	21.6297	21.3951	0.331873		4.9663	0.484226	0.310668	-10.2265	true	0.365127	true	3	16	Amp		0.971229	N	N	N	N	82.1507	N		N		N
105	E9	false	F2_1+	EVD-SPL	UNKNOWN	SYBR	None				1198.07	603.749	2377.41	21.1604	21.3951	0.331873		4.9663	0.484226	0.310668	-10.2265	true	0.365127	true	3	16	Amp		0.960192	N	N	N	N	82.2696	N		N		N
106	E10	false	F2_1+	EVD-UNSPL	UNKNOWN	SYBR	None				2915.94	1807.19	4704.95	19.2309	18.9472	0.247117		2.51841	0.430583	0.248597	-11.5097	true	0.494936	true	3	14	Amp		0.963687	N	N	N	N	82.2696	N		N		N
107	E11	false	F2_1+	EVD-UNSPL	UNKNOWN	SYBR	None				2915.94	1807.19	4704.95	18.8317	18.9472	0.247117		2.51841	0.430583	0.248597	-11.5097	true	0.494936	true	3	11	Amp		0.962557	N	N	N	N	82.2696	N		N		N
108	E12	false	F2_1+	EVD-UNSPL	UNKNOWN	SYBR	None				2915.94	1807.19	4704.95	18.779	18.9472	0.247117		2.51841	0.430583	0.248597	-11.5097	true	0.494936	true	3	12	Amp		0.957854	N	N	N	N	82.2696	N		N		N
109	E13	false	F6_1+	ACT2	UNKNOWN	SYBR	None							17.5271	17.778	0.26924						true	0.651454	true	3	11	Amp		0.980724	N	N	N	N	82.2527	N		N		N
110	E14	false	F6_1+	ACT2	UNKNOWN	SYBR	None							18.0624	17.778	0.26924						true	0.651454	true	3	11	Amp		0.977643	N	N	N	N	82.1403	N		N		N
111	E15	false	F6_1+	ACT2	UNKNOWN	SYBR	None							17.7445	17.778	0.26924						true	0.651454	true	3	11	Amp		0.980809	N	N	N	N	82.3651	N		N		N
112	E16	false	F6_1+	EVD-SPL	UNKNOWN	SYBR	None				1.89376	0.418382	8.5719	30.7049	32.0495	1.33201		14.2715	1.35894	0.784587	-0.921254	true	0.365127	true	3	24	Amp		0.980384	N	N	N	N	82.3651	Y		N		N
113	E17	false	F6_1+	EVD-SPL	UNKNOWN	SYBR	None				1.89376	0.418382	8.5719	32.0751	32.0495	1.33201		14.2715	1.35894	0.784587	-0.921254	true	0.365127	true	3	26	Amp		0.985116	N	N	N	N	81.8739	Y		N		N
114	E18	false	F6_1+	EVD-SPL	UNKNOWN	SYBR	None				1.89376	0.418382	8.5719	33.3686	32.0495	1.33201		14.2715	1.35894	0.784587	-0.921254	true	0.365127	true	3	28	Amp		0.979573	N	N	N	N	82.2105	Y		N		N
115	E19	false	F6_1+	EVD-UNSPL	UNKNOWN	SYBR	None				147.076	96.9883	223.03	24.8009	24.6057	0.260632		6.82774	0.374726	0.216348	-7.20042	true	0.494936	true	3	18	Amp		0.978764	N	N	N	N	82.2105	N		N		N
116	E20	false	F6_1+	EVD-UNSPL	UNKNOWN	SYBR	None				147.076	96.9883	223.03	24.7065	24.6057	0.260632		6.82774	0.374726	0.216348	-7.20042	true	0.494936	true	3	18	Amp		0.973397	N	N	N	N	82.3226	N		N		N
117	E21	false	F6_1+	EVD-UNSPL	UNKNOWN	SYBR	None				147.076	96.9883	223.03	24.3098	24.6057	0.260632		6.82774	0.374726	0.216348	-7.20042	true	0.494936	true	3	17	Amp		0.97416	N	N	N	N	82.3638	N		N		N
118	E22	false		EVD-SPL	NTC	SYBR	None							37.2342								true	0.365127	true	3	31	Inconclusive		0.955456	N	N	N	N	73.8215	N		N		N
121	F1	false	F4_1+	ACT-RT	UNKNOWN	SYBR	None				0.379773			34.0522	34.0522			15.8629			1.39679	true	0.172967	true	3	29	Amp		0.989396	N	N	N	N	75.8562	N		N		N
122	F2	false	F4_1+	ACT-RT	UNKNOWN	SYBR	None							Undetermined	34.0522							true	0.172967	true	3	39	No Amp		0	Y	N	Y	N	59.9965	N		Y		N
123	F3	false	F4_1+	ACT-RT	UNKNOWN	SYBR	None							Undetermined	34.0522							true	0.172967	true	3	35	No Amp		0	Y	N	N	N	59.9965	N		N		N
124	F4	false	F4_1+	ACT2	UNKNOWN	SYBR	None							19.0078	18.1893	0.749803						true	0.651454	true	3	12	Amp		0.983991	N	N	N	N	81.4803	Y		N		N
125	F5	false	F4_1+	ACT2	UNKNOWN	SYBR	None							18.0244	18.1893	0.749803						true	0.651454	true	3	12	Amp		0.988517	N	N	N	N	81.7009	Y		N		N
126	F6	false	F4_1+	ACT2	UNKNOWN	SYBR	None							17.5356	18.1893	0.749803						true	0.651454	true	3	11	Amp		0.973811	N	N	N	N	81.9258	Y		N		N
127	F7	false	F4_1+	EVD-SPL	UNKNOWN	SYBR	None				19.9947	2.56686	155.751	30.4614	29.0605	1.68853		10.8712	1.84752	1.06667	-4.32155	true	0.365127	true	3	24	Amp		0.991699	N	N	N	N	81.0262	Y		N		N
128	F8	false	F4_1+	EVD-SPL	UNKNOWN	SYBR	None				19.9947	2.56686	155.751	29.5345	29.0605	1.68853		10.8712	1.84752	1.06667	-4.32155	true	0.365127	true	3	23	Amp		0.989741	N	N	N	N	81.2511	Y		N		N
129	F9	false	F4_1+	EVD-SPL	UNKNOWN	SYBR	None				19.9947	2.56686	155.751	27.1857	29.0605	1.68853		10.8712	1.84752	1.06667	-4.32155	true	0.365127	true	3	20	Amp		0.981762	N	N	N	N	82.0446	Y		N		N
131	F11	false	F4_1+	EVD-UNSPL	UNKNOWN	SYBR	None				644.533	242.744	1711.36	22.9779	22.8853	0.130905		4.69605	0.761145	0.442685	-9.33211	true	0.494936	true	3	16	Amp		0.981949	N	N	N	N	82.0446	N		N		N
132	F12	false	F4_1+	EVD-UNSPL	UNKNOWN	SYBR	None				644.533	242.744	1711.36	22.7928	22.8853	0.130905		4.69605	0.761145	0.442685	-9.33211	true	0.494936	true	3	16	Amp		0.979804	N	N	N	N	82.0446	N		N		N
133	F13	false	F6_1+	ACT-RT	UNKNOWN	SYBR	None				1.42435	0.936281	2.16685	31.8434	31.7338	0.154995		13.9558	0.310667	0.190198	-0.510308	true	0.172967	true	3	26	Amp		0.996508	N	N	N	N	76.1827	N		N		N
135	F15	false	F6_1+	ACT-RT	UNKNOWN	SYBR	None				1.42435	0.936281	2.16685	31.6242	31.7338	0.154995		13.9558	0.310667	0.190198	-0.510308	true	0.172967	true	3	25	Amp		0.996145	N	N	N	N	76.0703	N		N		N
142	F22	false		EVD-SPL	NTC	SYBR	None							37.3796								true	0.365127	true	3	31	Inconclusive		0.957694	N	N	N	N	74.3835	N		N		N
145	G1	false	F2_2+	ACT-RT	UNKNOWN	SYBR	None				0.519443	0.222526	1.21254	32.5917	33.3208	0.633679		15.4111	0.655142	0.384292	0.944962	true	0.172967	true	3	27	Amp		0.996117	N	Y	N	N	76.4186	Y	64.3832	N	79.6806	N	72.2569
146	G2	false	F2_2+	ACT-RT	UNKNOWN	SYBR	None				0.519443	0.222526	1.21254	33.6321	33.3208	0.633679		15.4111	0.655142	0.384292	0.944962	true	0.172967	true	3	28	Amp		0.996376	N	N	N	N	76.7561	Y		N		N
147	G3	false	F2_2+	ACT-RT	UNKNOWN	SYBR	None				0.519443	0.222526	1.21254	33.7387	33.3208	0.633679		15.4111	0.655142	0.384292	0.944962	true	0.172967	true	3	28	Amp		0.995468	N	N	N	N	76.981	Y		N		N
148	G4	false	F2_2+	ACT2	UNKNOWN	SYBR	None							17.7921	17.9098	0.166318						true	0.651454	true	3	11	Amp		0.981203	N	N	N	N	82.3801	N		N		N
149	G5	false	F2_2+	ACT2	UNKNOWN	SYBR	None							18.0274	17.9098	0.166318						true	0.651454	true	3	11	Amp		0.982379	N	N	N	N	82.2632	N		N		N
151	G7	false	F2_2+	EVD-SPL	UNKNOWN	SYBR	None				1436.5	244.337	8445.45	22.3292	22.6142	1.3759		4.70445	1.38592	0.803034	-10.4883	true	0.365127	true	3	17	Amp		0.981945	N	N	N	N	82.1507	Y		N		N
152	G8	false	F2_2+	EVD-SPL	UNKNOWN	SYBR	None				1436.5	244.337	8445.45	24.1103	22.6142	1.3759		4.70445	1.38592	0.803034	-10.4883	true	0.365127	true	3	18	Amp		0.990934	N	N	N	N	81.7009	Y		N		N
153	G9	false	F2_2+	EVD-SPL	UNKNOWN	SYBR	None				1436.5	244.337	8445.45	21.4031	22.6142	1.3759		4.70445	1.38592	0.803034	-10.4883	true	0.365127	true	3	16	Amp		0.964504	N	N	N	N	82.3821	Y		N		N
154	G10	false	F2_2+	EVD-UNSPL	UNKNOWN	SYBR	None				4323.05	2912.47	6416.8	20.1052	19.8601	0.233839		1.95032	0.286954	0.179047	-12.0778	true	0.494936	true	3	14	Amp		0.972267	N	N	N	N	82.2696	N		N		N
155	G11	false	F2_2+	EVD-UNSPL	UNKNOWN	SYBR	None				4323.05	2912.47	6416.8	19.8356	19.8601	0.233839		1.95032	0.286954	0.179047	-12.0778	true	0.494936	true	3	14	Amp		0.965977	N	N	N	N	82.3821	N		N		N
156	G12	false	F2_2+	EVD-UNSPL	UNKNOWN	SYBR	None				4323.05	2912.47	6416.8	19.6395	19.8601	0.233839		1.95032	0.286954	0.179047	-12.0778	true	0.494936	true	3	14	Amp		0.958162	N	N	N	N	82.3821	N		N		N
157	G13	false	F6_2+	ACT2	UNKNOWN	SYBR	None							17.7574	17.8381	0.145848						true	0.651454	true	3	11	Amp		0.971102	N	N	N	N	82.3651	N		N		N
158	G14	false	F6_2+	ACT2	UNKNOWN	SYBR	None							18.0064	17.8381	0.145848						true	0.651454	true	3	11	Amp		0.968878	N	N	N	N	82.1403	N		N		N
159	G15	false	F6_2+	ACT2	UNKNOWN	SYBR	None							17.7503	17.8381	0.145848						true	0.651454	true	3	11	Amp		0.984421	N	N	N	N	82.3651	N		N		N
160	G16	false	F6_2+	EVD-SPL	UNKNOWN	SYBR	None				7.84344	3.92545	15.672	29.3953	30.0594	0.605668		12.2213	0.622981	0.359678	-2.97149	true	0.365127	true	3	23	Amp		0.972997	N	N	N	N	82.3651	Y		N		N
161	G17	false	F6_2+	EVD-SPL	UNKNOWN	SYBR	None				7.84344	3.92545	15.672	30.5813	30.0594	0.605668		12.2213	0.622981	0.359678	-2.97149	true	0.365127	true	3	24	Amp		0.983122	N	N	N	N	81.9861	Y		N		N
162	G18	false	F6_2+	EVD-SPL	UNKNOWN	SYBR	None				7.84344	3.92545	15.672	30.2015	30.0594	0.605668		12.2213	0.622981	0.359678	-2.97149	true	0.365127	true	3	24	Amp		0.979399	N	N	N	N	82.0983	Y		N		N
163	G19	false	F6_2+	EVD-UNSPL	UNKNOWN	SYBR	None				105.166	81.0506	136.458	25.3009	25.1497	0.183531		7.31163	0.234425	0.135346	-6.71653	true	0.494936	true	3	18	Amp		0.974311	N	N	N	N	82.2105	N		N		N
164	G20	false	F6_2+	EVD-UNSPL	UNKNOWN	SYBR	None				105.166	81.0506	136.458	25.2027	25.1497	0.183531		7.31163	0.234425	0.135346	-6.71653	true	0.494936	true	3	19	Amp		0.96949	N	N	N	N	82.3226	N		N		N
165	G21	false	F6_2+	EVD-UNSPL	UNKNOWN	SYBR	None				105.166	81.0506	136.458	24.9455	25.1497	0.183531		7.31163	0.234425	0.135346	-6.71653	true	0.494936	true	3	18	Amp		0.969657	N	N	N	N	82.3638	N		N		N
166	G22	false		EVD-SPL	NTC	SYBR	None							38.8275								true	0.365127	true	3	32	Inconclusive		0.238829	N	N	N	N	74.9455	N		N		N
169	H1	false	F4_2+	ACT-RT	UNKNOWN	SYBR	None				2.22937	0.0906371	54.8349	29.3624	30.7711	1.99226		13.3095	2.08301	1.45184	-1.15663	true	0.172967	true	3	24	Amp		0.996859	N	N	N	N	75.6313	Y		N		N
170	H2	false	F4_2+	ACT-RT	UNKNOWN	SYBR	None							Undetermined	30.7711	1.99226						true	0.172967	true	3	39	No Amp		0	Y	N	Y	N	59.9965	N		Y		N
171	H3	false	F4_2+	ACT-RT	UNKNOWN	SYBR	None				2.22937	0.0906371	54.8349	32.1798	30.7711	1.99226		13.3095	2.08301	1.45184	-1.15663	true	0.172967	true	3	27	Amp		0.995655	N	N	N	N	76.7561	Y		N		N
172	H4	false	F4_2+	ACT2	UNKNOWN	SYBR	None							18.1411	17.4616	0.608159						true	0.651454	true	3	12	Amp		0.978623	N	N	N	N	81.9302	Y		N		N
173	H5	false	F4_2+	ACT2	UNKNOWN	SYBR	None							17.2754	17.4616	0.608159						true	0.651454	true	3	11	Amp		0.974755	N	N	N	N	81.9258	Y		N		N
174	H6	false	F4_2+	ACT2	UNKNOWN	SYBR	None							16.9684	17.4616	0.608159						true	0.651454	true	3	11	Amp		0.991873	N	N	N	N	82.2632	Y		N		N
175	H7	false	F4_2+	EVD-SPL	UNKNOWN	SYBR	None				110.856	31.9949	384.091	26.7327	25.8619	0.938589		8.40025	1.11839	0.645706	-6.79254	true	0.365127	true	3	21	Amp		0.985501	N	N	N	N	81.5885	Y		N		N
176	H8	false	F4_2+	EVD-SPL	UNKNOWN	SYBR	None				110.856	31.9949	384.091	25.9853	25.8619	0.938589		8.40025	1.11839	0.645706	-6.79254	true	0.365127	true	3	21	Amp		0.981559	N	N	N	N	81.8134	Y		N		N
177	H9	false	F4_2+	EVD-SPL	UNKNOWN	SYBR	None				110.856	31.9949	384.091	24.8677	25.8619	0.938589		8.40025	1.11839	0.645706	-6.79254	true	0.365127	true	3	19	Amp		0.972268	N	N	N	N	82.1571	Y		N		N
178	H10	false	F4_2+	EVD-UNSPL	UNKNOWN	SYBR	None				226.429	108.176	473.949	23.9008	23.6669	0.268537		6.20524	0.664808	0.383827	-7.82291	true	0.494936	true	3	18	Amp		0.965908	N	N	N	N	82.0446	N		N		N
179	H11	false	F4_2+	EVD-UNSPL	UNKNOWN	SYBR	None				226.429	108.176	473.949	23.7263	23.6669	0.268537		6.20524	0.664808	0.383827	-7.82291	true	0.494936	true	3	18	Amp		0.970602	N	N	N	N	82.1571	N		N		N
180	H12	false	F4_2+	EVD-UNSPL	UNKNOWN	SYBR	None				226.429	108.176	473.949	23.3736	23.6669	0.268537		6.20524	0.664808	0.383827	-7.82291	true	0.494936	true	3	17	Amp		0.964556	N	N	N	N	82.2696	N		N		N
181	H13	false	F6_2+	ACT-RT	UNKNOWN	SYBR	None				1.77094	1.04043	3.01437	31.6349	31.4797	0.455936		13.6416	0.478696	0.276375	-0.824517	true	0.172967	true	3	26	Amp		0.997059	N	N	N	N	75.5083	N		N		N
182	H14	false	F6_2+	ACT-RT	UNKNOWN	SYBR	None				1.77094	1.04043	3.01437	30.9664	31.4797	0.455936		13.6416	0.478696	0.276375	-0.824517	true	0.172967	true	3	25	Amp		0.997375	N	Y	N	N	75.5083	N	80.9038	N	64.9421	N	78.7681
183	H15	false	F6_2+	ACT-RT	UNKNOWN	SYBR	None				1.77094	1.04043	3.01437	31.8377	31.4797	0.455936		13.6416	0.478696	0.276375	-0.824517	true	0.172967	true	3	27	Amp		0.996737	N	N	N	N	76.1827	N		N		N
190	H22	false		EVD-UNSPL	NTC	SYBR	None							33.9445								true	0.494936	true	3	27	Amp		0.986483	N	N	N	Y	77.4183	N		N		N
193	I1	false	F2_3+	ACT-RT	UNKNOWN	SYBR	None				0.344099	0.0374372	3.16274	34.8851	33.2829	1.74146		16.0052	1.74166	1.0056	1.5391	true	0.172967	true	3	29	Amp		0.994539	N	N	N	N	76.4186	Y		N		N
194	I2	false	F2_3+	ACT-RT	UNKNOWN	SYBR	None				0.344099	0.0374372	3.16274	31.4295	33.2829	1.74146		16.0052	1.74166	1.0056	1.5391	true	0.172967	true	3	26	Amp		0.996578	N	N	N	N	76.1937	Y		N		N
195	I3	false	F2_3+	ACT-RT	UNKNOWN	SYBR	None				0.344099	0.0374372	3.16274	33.5343	33.2829	1.74146		16.0052	1.74166	1.0056	1.5391	true	0.172967	true	3	27	Amp		0.993798	N	N	N	N	76.8686	Y		N		N
196	I4	false	F2_3+	ACT2	UNKNOWN	SYBR	None							17.2591	17.2777	0.026394						true	0.651454	true	3	11	Amp		0.980892	N	N	N	N	82.2676	N		N		N
197	I5	false	F2_3+	ACT2	UNKNOWN	SYBR	None							17.2964	17.2777	0.026394						true	0.651454	true	3	11	Amp		0.984383	N	N	N	N	82.1507	N		N		N
199	I7	false	F2_3+	EVD-SPL	UNKNOWN	SYBR	None				1055.79	153.782	7248.52	21.9052	22.4264	1.51233		5.14869	1.51256	0.873342	-10.0441	true	0.365127	true	3	16	Amp		0.988203	N	N	N	N	82.0383	Y		N		N
200	I8	false	F2_3+	EVD-SPL	UNKNOWN	SYBR	None				1055.79	153.782	7248.52	24.1304	22.4264	1.51233		5.14869	1.51256	0.873342	-10.0441	true	0.365127	true	3	18	Amp		0.989364	N	N	N	N	81.5885	Y		N		N
201	I9	false	F2_3+	EVD-SPL	UNKNOWN	SYBR	None				1055.79	153.782	7248.52	21.2437	22.4264	1.51233		5.14869	1.51256	0.873342	-10.0441	true	0.365127	true	3	16	Amp		0.979018	N	N	N	N	82.2696	Y		N		N
202	I10	false	F2_3+	EVD-UNSPL	UNKNOWN	SYBR	None				2884.2	1673.98	4969.36	20.3001	19.8119	0.425952		2.5342	0.426769	0.246631	-11.494	true	0.494936	true	3	14	Amp		0.989334	N	N	N	N	82.1571	N		N		N
203	I11	false	F2_3+	EVD-UNSPL	UNKNOWN	SYBR	None				2884.2	1673.98	4969.36	19.6198	19.8119	0.425952		2.5342	0.426769	0.246631	-11.494	true	0.494936	true	3	13	Amp		0.982021	N	N	N	N	82.2696	N		N		N
204	I12	false	F2_3+	EVD-UNSPL	UNKNOWN	SYBR	None				2884.2	1673.98	4969.36	19.5159	19.8119	0.425952		2.5342	0.426769	0.246631	-11.494	true	0.494936	true	3	14	Amp		0.980244	N	N	N	N	82.2696	N		N		N
205	I13	false	F6_3+	ACT2	UNKNOWN	SYBR	None							17.8924	18.0427	0.263621						true	0.651454	true	3	11	Amp		0.984693	N	N	N	N	82.3651	N		N		N
206	I14	false	F6_3+	ACT2	UNKNOWN	SYBR	None							18.3471	18.0427	0.263621						true	0.651454	true	3	11	Amp		0.976701	N	N	N	N	82.1403	N		N		Y
207	I15	false	F6_3+	ACT2	UNKNOWN	SYBR	None							17.8886	18.0427	0.263621						true	0.651454	true	3	11	Amp		0.983031	N	N	N	N	82.3651	N		N		N
208	I16	false	F6_3+	EVD-SPL	UNKNOWN	SYBR	None				9.48485	3.6621	24.5657	29.2751	29.9899	0.81492		11.9472	0.856499	0.4945	-3.24562	true	0.365127	true	3	23	Amp		0.978873	N	N	N	N	82.3651	Y		N		N
209	I17	false	F6_3+	EVD-SPL	UNKNOWN	SYBR	None				9.48485	3.6621	24.5657	30.8773	29.9899	0.81492		11.9472	0.856499	0.4945	-3.24562	true	0.365127	true	3	25	Amp		0.984193	N	N	N	N	81.9861	Y		N		N
210	I18	false	F6_3+	EVD-SPL	UNKNOWN	SYBR	None				9.48485	3.6621	24.5657	29.8173	29.9899	0.81492		11.9472	0.856499	0.4945	-3.24562	true	0.365127	true	3	24	Amp		0.983379	N	N	N	N	82.0983	Y		N		N
211	I19	false	F6_3+	EVD-UNSPL	UNKNOWN	SYBR	None				15.1209	9.28667	24.6203	28.5378	28.1524	0.350722		10.1097	0.438751	0.253313	-3.91847	true	0.494936	true	3	22	Amp		0.981429	N	N	N	N	82.2105	N		N		N
212	I20	false	F6_3+	EVD-UNSPL	UNKNOWN	SYBR	None				15.1209	9.28667	24.6203	28.0675	28.1524	0.350722		10.1097	0.438751	0.253313	-3.91847	true	0.494936	true	3	21	Amp		0.976628	N	N	N	N	82.3226	N		N		N
213	I21	false	F6_3+	EVD-UNSPL	UNKNOWN	SYBR	None				15.1209	9.28667	24.6203	27.8519	28.1524	0.350722		10.1097	0.438751	0.253313	-3.91847	true	0.494936	true	3	21	Amp		0.978104	N	N	N	N	82.3638	N		N		N
214	I22	false		EVD-UNSPL	NTC	SYBR	None							33.0636								true	0.494936	true	3	27	Amp		0.984634	N	N	N	Y	77.1935	N		N		N
217	J1	false	F4_3+	ACT-RT	UNKNOWN	SYBR	None				6.58582	0.806303	53.7925	32.1739	33.2445	1.50863		11.7467	1.89021	1.09131	-2.71936	true	0.172967	true	3	27	Amp		0.995962	N	N	N	N	75.5188	Y		N		N
218	J2	false	F4_3+	ACT-RT	UNKNOWN	SYBR	None				6.58582	0.806303	53.7925	34.9699	33.2445	1.50863		11.7467	1.89021	1.09131	-2.71936	true	0.172967	true	3	30	Amp		0.995043	N	N	N	N	76.8686	Y		N		N
219	J3	false	F4_3+	ACT-RT	UNKNOWN	SYBR	None				6.58582	0.806303	53.7925	32.5896	33.2445	1.50863		11.7467	1.89021	1.09131	-2.71936	true	0.172967	true	3	28	Amp		0.993107	N	N	N	N	76.5311	Y		N		N
220	J4	false	F4_3+	ACT2	UNKNOWN	SYBR	None							22.5045	21.4977	1.13883						true	0.651454	true	3	16	Amp		0.993265	N	N	N	N	81.1428	Y		N		N
221	J5	false	F4_3+	ACT2	UNKNOWN	SYBR	None							21.7269	21.4977	1.13883						true	0.651454	true	3	14	Amp		0.995601	N	N	N	N	81.2511	Y		N		N
222	J6	false	F4_3+	ACT2	UNKNOWN	SYBR	None							20.2617	21.4977	1.13883						true	0.651454	true	3	13	Amp		0.993689	N	N	N	N	81.9258	Y		N		N
223	J7	false	F4_3+	EVD-SPL	UNKNOWN	SYBR	None				52.7981	11.9557	233.164	30.823	30.9681	0.205156		9.47038	1.15716	0.673315	-5.72241	true	0.365127	true	3	25	Amp		0.99617	N	Y	N	N	80.9137	N	87.2113	N		N
224	J8	false	F4_3+	EVD-SPL	UNKNOWN	SYBR	None				52.7981	11.9557	233.164	31.1132	30.9681	0.205156		9.47038	1.15716	0.673315	-5.72241	true	0.365127	true	3	25	Amp		0.992232	N	N	N	N	81.1386	N		N		N
227	J11	false	F4_3+	EVD-UNSPL	UNKNOWN	SYBR	None				96.0263	22.0325	418.521	29.0547	28.9405	0.16152		7.4428	1.15022	0.667348	-6.58536	true	0.494936	true	3	23	Amp		0.992996	N	N	N	N	82.0446	N		N		N
228	J12	false	F4_3+	EVD-UNSPL	UNKNOWN	SYBR	None				96.0263	22.0325	418.521	28.8263	28.9405	0.16152		7.4428	1.15022	0.667348	-6.58536	true	0.494936	true	3	23	Amp		0.996629	N	N	N	N	82.1571	N		N		N
229	J13	false	F6_3+	ACT-RT	UNKNOWN	SYBR	None				1.89095	0.759379	4.70869	31.3244	31.5897	0.777637		13.547	0.821106	0.474066	-0.919109	true	0.172967	true	3	26	Amp		0.995236	N	N	N	N	75.7331	Y		N		N
230	J14	false	F6_3+	ACT-RT	UNKNOWN	SYBR	None				1.89095	0.759379	4.70869	32.4653	31.5897	0.777637		13.547	0.821106	0.474066	-0.919109	true	0.172967	true	3	28	Amp		0.99798	N	N	N	N	75.9579	Y		N		N
231	J15	false	F6_3+	ACT-RT	UNKNOWN	SYBR	None				1.89095	0.759379	4.70869	30.9794	31.5897	0.777637		13.547	0.821106	0.474066	-0.919109	true	0.172967	true	3	26	Amp		0.997404	N	N	N	N	76.9696	Y		N		N
238	J22	false		EVD-UNSPL	NTC	SYBR	None							32.4714								true	0.494936	true	3	26	Amp		0.984047	N	N	N	Y	77.5306	N		N		N
241	K1	false	F2_1-	ACT-RT	UNKNOWN	SYBR	None				0.703712	0.201106	2.46243	31.2662	32.3699	1.02115		14.973	1.12729	0.650842	0.506943	true	0.172967	true	3	26	Amp		0.996638	N	N	N	N	76.1937	Y		N		N
242	K2	false	F2_1-	ACT-RT	UNKNOWN	SYBR	None				0.703712	0.201106	2.46243	33.2811	32.3699	1.02115		14.973	1.12729	0.650842	0.506943	true	0.172967	true	3	28	Amp		0.995687	N	N	N	N	75.9687	Y		N		N
243	K3	false	F2_1-	ACT-RT	UNKNOWN	SYBR	None				0.703712	0.201106	2.46243	32.5625	32.3699	1.02115		14.973	1.12729	0.650842	0.506943	true	0.172967	true	3	27	Amp		0.996016	N	N	N	N	76.4186	Y		N		N
244	K4	false	F2_1-	ACT2	UNKNOWN	SYBR	None							16.8949	17.3969	0.477543						true	0.651454	true	3	11	Amp		0.984826	N	N	N	N	82.3801	N		N		N
245	K5	false	F2_1-	ACT2	UNKNOWN	SYBR	None							17.4503	17.3969	0.477543						true	0.651454	true	3	11	Amp		0.991154	N	N	N	N	82.2632	N		N		N
246	K6	false	F2_1-	ACT2	UNKNOWN	SYBR	None							17.8455	17.3969	0.477543						true	0.651454	true	3	11	Amp		0.975027	N	N	N	N	82.0383	N		N		N
247	K7	false	F2_1-	EVD-SPL	UNKNOWN	SYBR	None				1426.74	371.284	5482.55	21.4875	22.1112	1.11349		4.71429	1.21157	0.699501	-10.4785	true	0.365127	true	3	16	Amp		0.974156	N	N	N	N	82.1507	Y		N		N
248	K8	false	F2_1-	EVD-SPL	UNKNOWN	SYBR	None				1426.74	371.284	5482.55	23.3967	22.1112	1.11349		4.71429	1.21157	0.699501	-10.4785	true	0.365127	true	3	17	Amp		0.99043	N	N	N	N	81.7009	Y		N		Y
249	K9	false	F2_1-	EVD-SPL	UNKNOWN	SYBR	None				1426.74	371.284	5482.55	21.4493	22.1112	1.11349		4.71429	1.21157	0.699501	-10.4785	true	0.365127	true	3	16	Amp		0.95386	N	N	N	N	82.1571	Y		N		N
250	K10	false	F2_1-	EVD-UNSPL	UNKNOWN	SYBR	None				3588.21	1965.75	6549.8	19.8964	19.616	0.255519		2.21911	0.541606	0.312697	-11.809	true	0.494936	true	3	14	Amp		0.978177	N	N	N	N	82.1571	N		N		N
251	K11	false	F2_1-	EVD-UNSPL	UNKNOWN	SYBR	None				3588.21	1965.75	6549.8	19.5553	19.616	0.255519		2.21911	0.541606	0.312697	-11.809	true	0.494936	true	3	14	Amp		0.970819	N	N	N	N	82.2696	N		N		N
252	K12	false	F2_1-	EVD-UNSPL	UNKNOWN	SYBR	None				3588.21	1965.75	6549.8	19.3963	19.616	0.255519		2.21911	0.541606	0.312697	-11.809	true	0.494936	true	3	13	Amp		0.967432	N	N	N	N	82.3821	N		N		N
253	K13	false	F6_1-	ACT2	UNKNOWN	SYBR	None							17.784	17.7955	0.0162262						true	0.651454	true	3	11	Amp		0.98986	N	N	N	N	82.3651	N		N		N
255	K15	false	F6_1-	ACT2	UNKNOWN	SYBR	None							17.8069	17.7955	0.0162262						true	0.651454	true	3	11	Amp		0.975257	N	N	N	N	82.3651	N		N		N
256	K16	false	F6_1-	EVD-SPL	UNKNOWN	SYBR	None				750.717	505.733	1114.38	23.1245	23.4361	0.309528		5.64067	0.309953	0.179074	-9.55213	true	0.365127	true	3	17	Amp		0.980087	N	N	N	N	82.2527	N		N		N
257	K17	false	F6_1-	EVD-SPL	UNKNOWN	SYBR	None				750.717	505.733	1114.38	23.7435	23.4361	0.309528		5.64067	0.309953	0.179074	-9.55213	true	0.365127	true	3	18	Amp		0.982172	N	N	N	N	82.0983	N		N		N
258	K18	false	F6_1-	EVD-SPL	UNKNOWN	SYBR	None				750.717	505.733	1114.38	23.4404	23.4361	0.309528		5.64067	0.309953	0.179074	-9.55213	true	0.365127	true	3	17	Amp		0.985719	N	N	N	N	82.0983	N		N		N
259	K19	false	F6_1-	EVD-UNSPL	UNKNOWN	SYBR	None				1278.47	789.211	2071.04	21.9396	21.5034	0.378242		3.70795	0.37859	0.218679	-10.3202	true	0.494936	true	3	15	Amp		0.980379	N	N	N	N	82.0983	N		N		N
260	K20	false	F6_1-	EVD-UNSPL	UNKNOWN	SYBR	None				1278.47	789.211	2071.04	21.2668	21.5034	0.378242		3.70795	0.37859	0.218679	-10.3202	true	0.494936	true	3	15	Amp		0.97304	N	N	N	N	82.2105	N		N		N
261	K21	false	F6_1-	EVD-UNSPL	UNKNOWN	SYBR	None				1278.47	789.211	2071.04	21.3037	21.5034	0.378242		3.70795	0.37859	0.218679	-10.3202	true	0.494936	true	3	15	Amp		0.975829	N	N	N	N	82.3638	N		N		N
265	L1	false	F4_1-	ACT-RT	UNKNOWN	SYBR	None				5.16821	1.63725	16.3141	31.5353	31.398	0.902106		12.0964	0.902421	0.521104	-2.36966	true	0.172967	true	3	26	Amp		0.994046	N	N	N	N	75.9687	Y		N		N
266	L2	false	F4_1-	ACT-RT	UNKNOWN	SYBR	None				5.16821	1.63725	16.3141	32.2236	31.398	0.902106		12.0964	0.902421	0.521104	-2.36966	true	0.172967	true	3	27	Amp		0.996255	N	N	N	N	76.3062	Y		N		N
267	L3	false	F4_1-	ACT-RT	UNKNOWN	SYBR	None				5.16821	1.63725	16.3141	30.4352	31.398	0.902106		12.0964	0.902421	0.521104	-2.36966	true	0.172967	true	3	25	Amp		0.996221	N	N	N	N	76.8686	Y		N		N
268	L4	false	F4_1-	ACT2	UNKNOWN	SYBR	None							19.2847	19.3016	0.0238747						true	0.651454	true	3	12	Amp		0.987222	N	N	N	N	81.7052	N		N		N
269	L5	false	F4_1-	ACT2	UNKNOWN	SYBR	None							19.3185	19.3016	0.0238747						true	0.651454	true	3	12	Amp		0.988647	N	N	N	N	81.5885	N		N		N
271	L7	false	F4_1-	EVD-SPL	UNKNOWN	SYBR	None				881.112	256.138	3031.01	24.8589	24.7112	0.969634		5.40961	0.969928	0.560073	-9.78318	true	0.365127	true	3	19	Amp		0.993059	N	N	N	N	81.7009	Y		N		N
272	L8	false	F4_1-	EVD-SPL	UNKNOWN	SYBR	None				881.112	256.138	3031.01	25.5985	24.7112	0.969634		5.40961	0.969928	0.560073	-9.78318	true	0.365127	true	3	19	Amp		0.991065	N	N	N	N	81.3635	Y		N		N
273	L9	false	F4_1-	EVD-SPL	UNKNOWN	SYBR	None				881.112	256.138	3031.01	23.6762	24.7112	0.969634		5.40961	0.969928	0.560073	-9.78318	true	0.365127	true	3	17	Amp		0.986586	N	N	N	N	82.1571	Y		N		N
275	L11	false	F4_1-	EVD-UNSPL	UNKNOWN	SYBR	None				1616.61	1536.71	1700.67	22.669	22.671	0.00277967		3.3694	0.0240359	0.016996	-10.6588	true	0.494936	true	3	16	Amp		0.984795	N	N	N	N	82.2696	N		N		N
276	L12	false	F4_1-	EVD-UNSPL	UNKNOWN	SYBR	None				1616.61	1536.71	1700.67	22.6729	22.671	0.00277967		3.3694	0.0240359	0.016996	-10.6588	true	0.494936	true	3	16	Amp		0.982966	N	N	N	N	82.2696	N		N		N
277	L13	false	F6_1-	ACT-RT	UNKNOWN	SYBR	None				0.572717	0.351748	0.932498	33.1791	33.0657	0.382244		15.2702	0.382589	0.220987	0.804107	true	0.172967	true	3	28	Amp		0.995463	N	N	N	N	75.6207	N		N		N
278	L14	false	F6_1-	ACT-RT	UNKNOWN	SYBR	None				0.572717	0.351748	0.932498	33.3784	33.0657	0.382244		15.2702	0.382589	0.220987	0.804107	true	0.172967	true	3	28	Amp		0.99633	N	N	N	N	76.0703	N		N		N
279	L15	false	F6_1-	ACT-RT	UNKNOWN	SYBR	None				0.572717	0.351748	0.932498	32.6395	33.0657	0.382244		15.2702	0.382589	0.220987	0.804107	true	0.172967	true	3	27	Amp		0.994695	N	N	N	N	76.0703	N		N		N
289	M1	false	F2_2-	ACT-RT	UNKNOWN	SYBR	None				0.799729	0.664502	0.962476	31.7778	31.829	0.0497438		14.7885	0.166714	0.0962522	0.322416	true	0.172967	true	3	27	Amp		0.997313	N	N	N	N	75.7438	N		N		N
290	M2	false	F2_2-	ACT-RT	UNKNOWN	SYBR	None				0.799729	0.664502	0.962476	31.8323	31.829	0.0497438		14.7885	0.166714	0.0962522	0.322416	true	0.172967	true	3	27	Amp		0.996054	N	N	N	N	76.7561	N		N		N
291	M3	false	F2_2-	ACT-RT	UNKNOWN	SYBR	None				0.799729	0.664502	0.962476	31.8771	31.829	0.0497438		14.7885	0.166714	0.0962522	0.322416	true	0.172967	true	3	26	Amp		0.996532	N	N	N	N	77.0935	N		N		N
292	M4	false	F2_2-	ACT2	UNKNOWN	SYBR	None							16.87	17.0405	0.15912						true	0.651454	true	3	10	Amp		0.980631	N	N	N	N	82.3801	N		N		N
293	M5	false	F2_2-	ACT2	UNKNOWN	SYBR	None							17.0666	17.0405	0.15912						true	0.651454	true	3	11	Amp		0.959026	N	N	N	N	82.2632	N		N		N
294	M6	false	F2_2-	ACT2	UNKNOWN	SYBR	None							17.185	17.0405	0.15912						true	0.651454	true	3	11	Amp		0.967323	N	N	N	N	82.1507	N		N		N
295	M7	false	F2_2-	EVD-SPL	UNKNOWN	SYBR	None				1482.84	396.778	5541.67	21.1373	21.6992	1.1758		4.65865	1.18651	0.685034	-10.5341	true	0.365127	true	3	16	Amp		0.961013	N	N	N	N	82.2632	Y		N		N
296	M8	false	F2_2-	EVD-SPL	UNKNOWN	SYBR	None				1482.84	396.778	5541.67	23.0505	21.6992	1.1758		4.65865	1.18651	0.685034	-10.5341	true	0.365127	true	3	17	Amp		0.984917	N	N	N	N	81.8134	Y		N		N
297	M9	false	F2_2-	EVD-SPL	UNKNOWN	SYBR	None				1482.84	396.778	5541.67	20.9097	21.6992	1.1758		4.65865	1.18651	0.685034	-10.5341	true	0.365127	true	3	15	Amp		0.95316	N	N	N	N	82.3821	Y		N		N
298	M10	false	F2_2-	EVD-UNSPL	UNKNOWN	SYBR	None				2307.9	1799	2960.74	19.9841	19.8963	0.157939		2.85579	0.224196	0.129439	-11.1724	true	0.494936	true	3	14	Amp		0.961813	N	N	N	N	82.2696	N		N		N
299	M11	false	F2_2-	EVD-UNSPL	UNKNOWN	SYBR	None				2307.9	1799	2960.74	19.9909	19.8963	0.157939		2.85579	0.224196	0.129439	-11.1724	true	0.494936	true	3	14	Amp		0.964706	N	N	N	N	82.2696	N		N		N
300	M12	false	F2_2-	EVD-UNSPL	UNKNOWN	SYBR	None				2307.9	1799	2960.74	19.714	19.8963	0.157939		2.85579	0.224196	0.129439	-11.1724	true	0.494936	true	3	14	Amp		0.95773	N	N	N	N	82.3821	N		N		N
301	M13	false	F6_2-	ACT2	UNKNOWN	SYBR	None							18.1217	18.0172	0.147803						true	0.651454	true	3	11	Amp		0.983619	N	N	N	N	82.2527	N		N		N
303	M15	false	F6_2-	ACT2	UNKNOWN	SYBR	None							17.9127	18.0172	0.147803						true	0.651454	true	3	11	Amp		0.97586	N	N	N	N	82.3651	N		N		N
304	M16	false	F6_2-	EVD-SPL	UNKNOWN	SYBR	None				873.249	679.308	1122.56	23.4027	23.4398	0.0782185		5.42254	0.167224	0.113852	-9.77025	true	0.365127	true	3	18	Amp		0.97406	N	N	N	N	82.2527	N		N		N
305	M17	false	F6_2-	EVD-SPL	UNKNOWN	SYBR	None				873.249	679.308	1122.56	23.387	23.4398	0.0782185		5.42254	0.167224	0.113852	-9.77025	true	0.365127	true	3	17	Amp		0.977592	N	N	N	N	82.2105	N		N		N
306	M18	false	F6_2-	EVD-SPL	UNKNOWN	SYBR	None				873.249	679.308	1122.56	23.5296	23.4398	0.0782185		5.42254	0.167224	0.113852	-9.77025	true	0.365127	true	3	17	Amp		0.978992	N	N	N	N	82.0983	N		N		N
307	M19	false	F6_2-	EVD-UNSPL	UNKNOWN	SYBR	None				822.401	488.451	1384.67	22.7846	22.3617	0.366844		4.34446	0.3955	0.23618	-9.6837	true	0.494936	true	3	16	Amp		0.979072	N	N	N	N	82.0983	N		N		N
308	M20	false	F6_2-	EVD-UNSPL	UNKNOWN	SYBR	None				822.401	488.451	1384.67	22.1715	22.3617	0.366844		4.34446	0.3955	0.23618	-9.6837	true	0.494936	true	3	15	Amp		0.974581	N	N	N	N	82.2105	N		N		N
309	M21	false	F6_2-	EVD-UNSPL	UNKNOWN	SYBR	None				822.401	488.451	1384.67	22.1289	22.3617	0.366844		4.34446	0.3955	0.23618	-9.6837	true	0.494936	true	3	16	Amp		0.971869	N	N	N	N	82.2514	N		N		N
313	N1	false	F4_2-	ACT-RT	UNKNOWN	SYBR	None				4.78803	1.87162	12.2489	30.4223	30.9294	0.64795		12.2067	0.708936	0.425819	-2.25943	true	0.172967	true	3	25	Amp		0.997245	N	N	N	N	76.4186	Y		N		N
314	N2	false	F4_2-	ACT-RT	UNKNOWN	SYBR	None				4.78803	1.87162	12.2489	31.6594	30.9294	0.64795		12.2067	0.708936	0.425819	-2.25943	true	0.172967	true	3	27	Amp		0.996267	N	N	N	N	76.3062	Y		N		N
315	N3	false	F4_2-	ACT-RT	UNKNOWN	SYBR	None				4.78803	1.87162	12.2489	30.7065	30.9294	0.64795		12.2067	0.708936	0.425819	-2.25943	true	0.172967	true	3	26	Amp		0.995678	N	N	N	N	76.5311	Y		N		N
316	N4	false	F4_2-	ACT2	UNKNOWN	SYBR	None							18.5193	18.7227	0.287663						true	0.651454	true	3	12	Amp		0.983309	N	N	N	N	82.1551	N		N		N
317	N5	false	F4_2-	ACT2	UNKNOWN	SYBR	None							18.9261	18.7227	0.287663						true	0.651454	true	3	12	Amp		0.981447	N	N	N	N	82.0383	N		N		N
319	N7	false	F4_2-	EVD-SPL	UNKNOWN	SYBR	None				854.435	413.479	1765.65	24.3103	24.1767	0.188977		5.45397	0.344183	0.243374	-9.73883	true	0.365127	true	3	19	Amp		0.982045	N	N	N	N	82.2632	N		N		N
321	N9	false	F4_2-	EVD-SPL	UNKNOWN	SYBR	None				854.435	413.479	1765.65	24.0431	24.1767	0.188977		5.45397	0.344183	0.243374	-9.73883	true	0.365127	true	3	18	Amp		0.979076	N	N	N	N	82.3821	N		N		N
322	N10	false	F4_2-	EVD-UNSPL	UNKNOWN	SYBR	None				1071.66	612.11	1876.21	22.9891	22.6853	0.263154		3.96253	0.389871	0.253886	-10.0656	true	0.494936	true	3	17	Amp		0.97775	N	N	N	N	82.2696	N		N		Y
323	N11	false	F4_2-	EVD-UNSPL	UNKNOWN	SYBR	None				1071.66	612.11	1876.21	22.5287	22.6853	0.263154		3.96253	0.389871	0.253886	-10.0656	true	0.494936	true	3	16	Amp		0.973439	N	N	N	N	82.4946	N		N		N
324	N12	false	F4_2-	EVD-UNSPL	UNKNOWN	SYBR	None				1071.66	612.11	1876.21	22.538	22.6853	0.263154		3.96253	0.389871	0.253886	-10.0656	true	0.494936	true	3	16	Amp		0.974847	N	N	N	N	82.4946	N		N		N
325	N13	false	F6_2-	ACT-RT	UNKNOWN	SYBR	None				0.576945	0.00862156	38.6086	34.6824	33.2768	1.98777		15.2596	1.99325	1.40944	0.793493	true	0.172967	true	3	29	Amp		0.991181	N	N	N	N	76.5199	Y		N		N
326	N14	false	F6_2-	ACT-RT	UNKNOWN	SYBR	None				0.576945	0.00862156	38.6086	31.8712	33.2768	1.98777		15.2596	1.99325	1.40944	0.793493	true	0.172967	true	3	26	Amp		0.991952	N	N	N	N	76.2951	Y		N		N
327	N15	false	F6_2-	ACT-RT	UNKNOWN	SYBR	None							Undetermined	33.2768	1.98777						true	0.172967	true	3	35	No Amp		0	Y	N	N	N	59.9962	N		N		N
337	O1	false	F2_3-	ACT-RT	UNKNOWN	SYBR	None				0.316503	0.0411408	2.43491	32.339	32.9696	1.59872		16.1258	1.60094	0.924942	1.65971	true	0.172967	true	3	28	Amp		0.995576	N	N	N	N	76.1937	Y		N		N
338	O2	false	F2_3-	ACT-RT	UNKNOWN	SYBR	None				0.316503	0.0411408	2.43491	34.7874	32.9696	1.59872		16.1258	1.60094	0.924942	1.65971	true	0.172967	true	3	29	Amp		0.995284	N	N	N	N	76.1937	Y		N		N
339	O3	false	F2_3-	ACT-RT	UNKNOWN	SYBR	None				0.316503	0.0411408	2.43491	31.7823	32.9696	1.59872		16.1258	1.60094	0.924942	1.65971	true	0.172967	true	3	27	Amp		0.997154	N	N	N	N	76.3062	Y		N		N
340	O4	false	F2_3-	ACT2	UNKNOWN	SYBR	None							16.7842	16.8438	0.0841885						true	0.651454	true	3	9	Amp		0.995054	N	N	N	N	82.3801	N		N		N
341	O5	false	F2_3-	ACT2	UNKNOWN	SYBR	None							16.9033	16.8438	0.0841885						true	0.651454	true	3	10	Amp		0.994155	N	N	N	N	82.3757	N		N		N
343	O7	false	F2_3-	EVD-SPL	UNKNOWN	SYBR	None				1241.88	894.907	1723.38	21.8506	21.7582	0.130589		4.91448	0.155374	0.109866	-10.2783	true	0.365127	true	3	16	Amp		0.994087	N	N	N	N	82.2632	N		N		N
345	O9	false	F2_3-	EVD-SPL	UNKNOWN	SYBR	None				1241.88	894.907	1723.38	21.6659	21.7582	0.130589		4.91448	0.155374	0.109866	-10.2783	true	0.365127	true	3	16	Amp		0.994456	N	N	N	N	82.3821	N		N		N
346	O10	false	F2_3-	EVD-UNSPL	UNKNOWN	SYBR	None				810.155	670.315	979.167	21.0908	21.2099	0.10725		4.3661	0.136346	0.0858956	-9.66205	true	0.494936	true	3	15	Amp		0.993921	N	N	N	N	82.2696	N		N		N
347	O11	false	F2_3-	EVD-UNSPL	UNKNOWN	SYBR	None				810.155	670.315	979.167	21.24	21.2099	0.10725		4.3661	0.136346	0.0858956	-9.66205	true	0.494936	true	3	14	Amp		0.995531	N	N	N	N	82.2696	N		N		N
348	O12	false	F2_3-	EVD-UNSPL	UNKNOWN	SYBR	None				810.155	670.315	979.167	21.2988	21.2099	0.10725		4.3661	0.136346	0.0858956	-9.66205	true	0.494936	true	3	15	Amp		0.992534	N	N	N	N	82.2696	N		N		N
349	O13	false	F6_3-	ACT2	UNKNOWN	SYBR	None							17.9374	17.9451	0.0108193						true	0.651454	true	3	12	Amp		0.980861	N	N	N	N	82.3651	N		N		N
351	O15	false	F6_3-	ACT2	UNKNOWN	SYBR	None							17.9528	17.9451	0.0108193						true	0.651454	true	3	11	Amp		0.976497	N	N	N	N	82.3651	N		N		N
352	O16	false	F6_3-	EVD-SPL	UNKNOWN	SYBR	None				851.98	732.298	991.221	23.353	23.4032	0.0709605		5.45812	0.0717805	0.0507565	-9.73468	true	0.365127	true	3	18	Amp		0.974162	N	N	N	N	82.3651	N		N		N
353	O17	false	F6_3-	EVD-SPL	UNKNOWN	SYBR	None				851.98	732.298	991.221	23.4534	23.4032	0.0709605		5.45812	0.0717805	0.0507565	-9.73468	true	0.365127	true	3	18	Amp		0.975543	N	N	N	N	82.2105	N		N		N
355	O19	false	F6_3-	EVD-UNSPL	UNKNOWN	SYBR	None				538.061	286.365	1010.98	23.2936	22.9016	0.495045		4.95653	0.495163	0.285917	-9.07163	true	0.494936	true	3	17	Amp		0.980419	N	N	N	N	82.0983	N		N		N
356	O20	false	F6_3-	EVD-UNSPL	UNKNOWN	SYBR	None				538.061	286.365	1010.98	22.3453	22.9016	0.495045		4.95653	0.495163	0.285917	-9.07163	true	0.494936	true	3	16	Amp		0.975149	N	N	N	N	82.2105	N		N		N
357	O21	false	F6_3-	EVD-UNSPL	UNKNOWN	SYBR	None				538.061	286.365	1010.98	23.066	22.9016	0.495045		4.95653	0.495163	0.285917	-9.07163	true	0.494936	true	3	16	Amp		0.975263	N	N	N	N	82.2514	N		N		N
361	P1	false	F4_3-	ACT-RT	UNKNOWN	SYBR	None				2.63559	0.764866	9.08174	31.2921	31.4423	0.970904		13.068	0.971238	0.560841	-1.39812	true	0.172967	true	3	26	Amp		0.995175	N	N	N	N	76.3062	Y		N		N
362	P2	false	F4_3-	ACT-RT	UNKNOWN	SYBR	None				2.63559	0.764866	9.08174	32.4795	31.4423	0.970904		13.068	0.971238	0.560841	-1.39812	true	0.172967	true	3	27	Amp		0.996787	N	N	N	N	75.8562	Y		N		N
363	P3	false	F4_3-	ACT-RT	UNKNOWN	SYBR	None				2.63559	0.764866	9.08174	30.5552	31.4423	0.970904		13.068	0.971238	0.560841	-1.39812	true	0.172967	true	3	26	Amp		0.997467	N	N	N	N	76.6436	Y		N		N
364	P4	false	F4_3-	ACT2	UNKNOWN	SYBR	None							18.3563	18.3743	0.025454						true	0.651454	true	3	12	Amp		0.97438	N	N	N	N	82.2676	N		N		N
365	P5	false	F4_3-	ACT2	UNKNOWN	SYBR	None							18.3923	18.3743	0.025454						true	0.651454	true	3	12	Amp		0.97797	N	N	N	N	82.0383	N		N		N
367	P7	false	F4_3-	EVD-SPL	UNKNOWN	SYBR	None				834.09	653.323	1064.87	23.7831	23.863	0.112999		5.48873	0.115831	0.0819047	-9.70406	true	0.365127	true	3	18	Amp		0.980108	N	N	N	N	82.2632	N		N		N
369	P9	false	F4_3-	EVD-SPL	UNKNOWN	SYBR	None				834.09	653.323	1064.87	23.9429	23.863	0.112999		5.48873	0.115831	0.0819047	-9.70406	true	0.365127	true	3	18	Amp		0.980281	N	N	N	N	82.2696	N		N		N
370	P10	false	F4_3-	EVD-UNSPL	UNKNOWN	SYBR	None				1273.08	1078.05	1503.38	22.2221	22.0884	0.126786		3.71406	0.129315	0.07538	-10.3141	true	0.494936	true	3	16	Amp		0.973619	N	N	N	N	82.3821	N		N		N
371	P11	false	F4_3-	EVD-UNSPL	UNKNOWN	SYBR	None				1273.08	1078.05	1503.38	21.9699	22.0884	0.126786		3.71406	0.129315	0.07538	-10.3141	true	0.494936	true	3	16	Amp		0.975748	N	N	N	N	82.3821	N		N		N
372	P12	false	F4_3-	EVD-UNSPL	UNKNOWN	SYBR	None				1273.08	1078.05	1503.38	22.0731	22.0884	0.126786		3.71406	0.129315	0.07538	-10.3141	true	0.494936	true	3	15	Amp		0.974219	N	N	N	N	82.3821	N		N		N
373	P13	false	F6_3-	ACT-RT	UNKNOWN	SYBR	None				2.0468	0.997988	4.19786	31.3493	31.3778	0.563841		13.4327	0.563945	0.325624	-1.03337	true	0.172967	true	3	26	Amp		0.996493	N	N	N	N	75.9579	Y		N		N
374	P14	false	F6_3-	ACT-RT	UNKNOWN	SYBR	None				2.0468	0.997988	4.19786	31.9554	31.3778	0.563841		13.4327	0.563945	0.325624	-1.03337	true	0.172967	true	3	26	Amp		0.997644	N	N	N	N	76.6324	Y		N		N
375	P15	false	F6_3-	ACT-RT	UNKNOWN	SYBR	None				2.0468	0.997988	4.19786	30.8288	31.3778	0.563841		13.4327	0.563945	0.325624	-1.03337	true	0.172967	true	3	25	Amp		0.996614	N	N	N	N	76.7448	Y		N		N
Analysis Type	Singleplex
Endogenous Control	ACT2
RQ Min/Max Confidence Level	95.0
Reference Sample	Col-0.1

## Sheet: Melt Curve Raw Data
Block Type	384-Well Block
Calibration Background is expired	No
Calibration Background performed on	06-16-2021
Calibration Pure Dye ABY is expired	No
Calibration Pure Dye ABY performed on	06-16-2021
Calibration Pure Dye CY5 is expired	No
Calibration Pure Dye CY5 performed on	06-16-2021
Calibration Pure Dye FAM is expired	No
Calibration Pure Dye FAM performed on	06-16-2021
Calibration Pure Dye JUN is expired	No
Calibration Pure Dye JUN performed on	06-16-2021
Calibration Pure Dye MUSTANG PURPLE is expired	No
Calibration Pure Dye MUSTANG PURPLE performed on	06-16-2021
Calibration Pure Dye NED is expired	No
Calibration Pure Dye NED performed on	06-16-2021
Calibration Pure Dye ROX is expired	No
Calibration Pure Dye ROX performed on	06-16-2021
Calibration Pure Dye SYBR is expired	No
Calibration Pure Dye SYBR performed on	06-16-2021
Calibration Pure Dye TAMRA is expired	No
Calibration Pure Dye TAMRA performed on	06-16-2021
Calibration Pure Dye VIC is expired	No
Calibration Pure Dye VIC performed on	06-16-2021
Calibration ROI is expired	No
Calibration ROI performed on	06-16-2021
Calibration Uniformity is expired	No
Calibration Uniformity performed on	06-16-2021
Chemistry	SYBR_GREEN
Date Created	2021-10-28 15:08:27 PM CEST
Experiment File Name	Z:\qPCR\pol4_allGen_EVD_explvl_210721.eds
Experiment Name	pol4_allGen_EVD_explvl_210721
Experiment Run End Time	2021-07-20 19:10:57 PM CEST
Experiment Type	Comparative Cт (ΔΔCт)
Instrument Name	272531281
Instrument Serial Number	272531281
Instrument Type	QuantStudio™ 5 System
Passive Reference	ROX
Post-read Stage/Step
Pre-read Stage/Step
Quantification Cycle Method	Ct
Signal Smoothing On	true
Stage where Melt Analysis is performed	Stage3
Stage/ Cycle where Ct Analysis is performed	Stage2, Step2
Well	Well Position	Reading	Temperature	Fluorescence	Derivative	Target Name
1	A1	1	59.9965	1.45392e+06	37426.8	ACT-RT
1	A1	2	60.2215	1.45745e+06	38816.2	ACT-RT
1	A1	3	60.4464	1.45048e+06	40524.5	ACT-RT
1	A1	4	60.6714	1445447	42501.9	ACT-RT
1	A1	5	60.8963	1.43462e+06	44605.7	ACT-RT
1	A1	6	61.1213	1.42659e+06	46657.3	ACT-RT
1	A1	7	61.3463	1.41379e+06	48583.9	ACT-RT
1	A1	8	61.5712	1.40331e+06	50257	ACT-RT
1	A1	9	61.7962	1.39204e+06	51609	ACT-RT
1	A1	10	62.0211	1.37804e+06	52693.5	ACT-RT
1	A1	11	62.2461	1.36468e+06	53594.7	ACT-RT
1	A1	12	62.4711	1.35505e+06	54387.8	ACT-RT
1	A1	13	62.696	1339252	55103.3	ACT-RT
1	A1	14	62.921	1327574	55720.4	ACT-RT
1	A1	15	63.1459	1.31414e+06	56185.5	ACT-RT
1	A1	16	63.3709	1.30323e+06	56459.4	ACT-RT
1	A1	17	63.5959	1.28472e+06	56553.8	ACT-RT
1	A1	18	63.8208	1.271e+06	56534.3	ACT-RT
1	A1	19	64.0458	1.2592e+06	56484.2	ACT-RT
1	A1	20	64.2708	1247210	56456.1	ACT-RT
1	A1	21	64.4957	1.23273e+06	56448.3	ACT-RT
1	A1	22	64.7207	1.21885e+06	56418.1	ACT-RT
1	A1	23	64.9456	1.20598e+06	56320.8	ACT-RT
1	A1	24	65.1706	1.19097e+06	56138.9	ACT-RT
1	A1	25	65.3956	1.17837e+06	55889.8	ACT-RT
1	A1	26	65.6205	1.16656e+06	55613.8	ACT-RT
1	A1	27	65.8455	1.15011e+06	55349.7	ACT-RT
1	A1	28	66.0704	1.13823e+06	55114.1	ACT-RT
1	A1	29	66.2954	1.1262e+06	54893.7	ACT-RT
1	A1	30	66.5204	1.11251e+06	54653.6	ACT-RT
1	A1	31	66.7453	1.09823e+06	54364.8	ACT-RT
1	A1	32	66.9703	1.08521e+06	54026.1	ACT-RT
1	A1	33	67.1952	1.07175e+06	53667.3	ACT-RT
1	A1	34	67.4202	1.05923e+06	53329.2	ACT-RT
1	A1	35	67.6452	1.04832e+06	53035.1	ACT-RT
1	A1	36	67.8701	1.03442e+06	52780.4	ACT-RT
1	A1	37	68.0951	1.02071e+06	52545.2	ACT-RT
1	A1	38	68.32	1.00852e+06	52315.1	ACT-RT
1	A1	39	68.545	995945	52087.8	ACT-RT
1	A1	40	68.77	985103	51863.3	ACT-RT
1	A1	41	68.9949	971507	51626.4	ACT-RT
1	A1	42	69.2199	960431	51347.4	ACT-RT
1	A1	43	69.4448	945615	50996.7	ACT-RT
1	A1	44	69.6698	935504	50567.3	ACT-RT
1	A1	45	69.8948	921801	50079.7	ACT-RT
1	A1	46	70.1197	909953	49569.3	ACT-RT
1	A1	47	70.3447	900799	49068.5	ACT-RT
1	A1	48	70.5697	885480	48597.9	ACT-RT
1	A1	49	70.7946	874967	48176.3	ACT-RT
1	A1	50	71.0196	861596	47830.9	ACT-RT
1	A1	51	71.2445	851714	47593.4	ACT-RT
1	A1	52	71.4695	841810	47480.5	ACT-RT
1	A1	53	71.6945	829445	47475.5	ACT-RT
1	A1	54	71.9194	817829	47537.6	ACT-RT
1	A1	55	72.1444	805629	47636.7	ACT-RT
1	A1	56	72.3693	794322	47792.6	ACT-RT
1	A1	57	72.5943	783680	48090.2	ACT-RT
1	A1	58	72.8193	773759	48657.4	ACT-RT
1	A1	59	73.0442	761363	49627.9	ACT-RT
1	A1	60	73.2692	751268	51117	ACT-RT
1	A1	61	73.4941	737378	53231.4	ACT-RT
1	A1	62	73.7191	724110	56103.3	ACT-RT
1	A1	63	73.9441	712110	59927.6	ACT-RT
1	A1	64	74.169	698356	64974.1	ACT-RT
1	A1	65	74.394	681256	71565.9	ACT-RT
1	A1	66	74.6189	666175	80022.7	ACT-RT
1	A1	67	74.8439	646796	90580.9	ACT-RT
1	A1	68	75.0689	626537	103307	ACT-RT
1	A1	69	75.2938	597266	118023	ACT-RT
1	A1	70	75.5188	566587	134252	ACT-RT
1	A1	71	75.7438	531997	151207	ACT-RT
1	A1	72	75.9687	489848	167816	ACT-RT
1	A1	73	76.1937	444671	182791	ACT-RT
1	A1	74	76.4186	394115	194752	ACT-RT
1	A1	75	76.6436	341979	202405	ACT-RT
1	A1	76	76.8686	288340	204739	ACT-RT
1	A1	77	77.0935	237958	201209	ACT-RT
1	A1	78	77.3185	191404	191852	ACT-RT
1	A1	79	77.5434	149762	177291	ACT-RT
1	A1	80	77.7684	117197	158654	ACT-RT
1	A1	81	77.9934	90395.4	137398	ACT-RT
1	A1	82	78.2183	68880.2	115101	ACT-RT
1	A1	83	78.4433	54430.9	93247.2	ACT-RT
1	A1	84	78.6682	45684	73055.4	ACT-RT
1	A1	85	78.8932	38360.9	55360.6	ACT-RT
1	A1	86	79.1182	33814.2	41052.6	ACT-RT
1	A1	87	79.3431	29553.4	30036.5	ACT-RT
1	A1	88	79.5681	28961.6	21534.6	ACT-RT
1	A1	89	79.793	25275.4	15176.9	ACT-RT
1	A1	90	80.018	25166.6	10556.3	ACT-RT
1	A1	91	80.243	24666.8	7296.2	ACT-RT
1	A1	92	80.4679	24760.8	5075.12	ACT-RT
1	A1	93	80.6929	23613	3621.22	ACT-RT
1	A1	94	80.9178	23535.5	2700.03	ACT-RT
1	A1	95	81.1428	22598.4	2111.23	ACT-RT
1	A1	96	81.3678	22062.1	1698.15	ACT-RT
1	A1	97	81.5927	20833.7	1360.41	ACT-RT
1	A1	98	81.8177	21717.5	1057.26	ACT-RT
1	A1	99	82.0426	21086.1	794.398	ACT-RT
1	A1	100	82.2676	21256.6	597.938	ACT-RT
1	A1	101	82.4926	21436.8	486.738	ACT-RT
1	A1	102	82.7175	20802.7	455.301	ACT-RT
1	A1	103	82.9425	20737.5	472.98	ACT-RT
1	A1	104	83.1675	19917	497.129	ACT-RT
1	A1	105	83.3924	20252.6	491.332	ACT-RT
1	A1	106	83.6174	18807.4	439.465	ACT-RT
1	A1	107	83.8423	19987.7	349.66	ACT-RT
1	A1	108	84.0673	19364.1	248.016	ACT-RT
1	A1	109	84.2923	18813.2	166.484	ACT-RT
1	A1	110	84.5172	20198.9	130.723	ACT-RT
1	A1	111	84.7422	18443	151.781	ACT-RT
1	A1	112	84.9671	19120.9	222.594	ACT-RT
1	A1	113	85.1921	19116.3	318.793	ACT-RT
1	A1	114	85.4171	18666.7	404.293	ACT-RT
1	A1	115	85.642	18085.1	442.387	ACT-RT
1	A1	116	85.867	16868.4	410.074	ACT-RT
1	A1	117	86.0919	17396.7	308.992	ACT-RT
1	A1	118	86.3169	18241.6	164.855	ACT-RT
1	A1	119	86.5419	16653.6	13.8711	ACT-RT
1	A1	120	86.7668	18414	-115.945	ACT-RT
1	A1	121	86.9918	17160.4	-215.73	ACT-RT
1	A1	122	87.2168	17435.2	-291.41	ACT-RT
1	A1	123	87.4417	16752.4	-348.379	ACT-RT
1	A1	124	87.6667	16956.8	-378.707	ACT-RT
1	A1	125	87.8916	17374	-362.965	ACT-RT
1	A1	126	88.1166	18649.6	-286.508	ACT-RT
1	A1	127	88.3416	16265.2	-156.84	ACT-RT
1	A1	128	88.5665	17153.6	-6.34375	ACT-RT
1	A1	129	88.7915	15997.1	122.945	ACT-RT
1	A1	130	89.0164	16772.4	200.715	ACT-RT
1	A1	131	89.2414	16389.7	219.66	ACT-RT
1	A1	132	89.4664	16481.9	191.66	ACT-RT
1	A1	133	89.6913	15486.9	137.16	ACT-RT
1	A1	134	89.9163	15648	78.2344	ACT-RT
1	A1	135	90.1412	15674.7	36.7305	ACT-RT
1	A1	136	90.3662	16891.9	30.5117	ACT-RT
1	A1	137	90.5912	15468.1	64.9297	ACT-RT
1	A1	138	90.8161	15502.9	126.094	ACT-RT
1	A1	139	91.0411	14391.6	185.027	ACT-RT
1	A1	140	91.266	14602.5	212.082	ACT-RT
1	A1	141	91.491	15920	190.566	ACT-RT
1	A1	142	91.716	14416.3	119.758	ACT-RT
1	A1	143	91.9409	13810.9	8.90234	ACT-RT
1	A1	144	92.1659	14568.6	-128.691	ACT-RT
1	A1	145	92.3909	14560.1	-276.449	ACT-RT
1	A1	146	92.6158	14999.7	-414.137	ACT-RT
1	A1	147	92.8408	14326.2	-521.312	ACT-RT
1	A1	148	93.0657	15025.4	-584.203	ACT-RT
1	A1	149	93.2907	14511.6	-600.742	ACT-RT
1	A1	150	93.5157	15038.8	-580.711	ACT-RT
1	A1	151	93.7406	14632.3	-542.469	ACT-RT
1	A1	152	93.9656	14959	-508.492	ACT-RT
1	A1	153	94.1905	13986.7	-499.828	ACT-RT
1	A1	154	94.4155	14420.4	-529.309	ACT-RT
1	A1	155	94.6405	14977.8	-596.09	ACT-RT
1	A1	156	94.8654	14763.9	-685.914	ACT-RT
2	A2	1	59.9965	1.44218e+06	44228.4	ACT-RT
2	A2	2	60.2215	1.43942e+06	44997.8	ACT-RT
2	A2	3	60.4464	1.4324e+06	45927.2	ACT-RT
2	A2	4	60.6714	1.42178e+06	47015.9	ACT-RT
2	A2	5	60.8963	1.4142e+06	48236	ACT-RT
2	A2	6	61.1213	1.40287e+06	49528.7	ACT-RT
2	A2	7	61.3463	1.39219e+06	50796.3	ACT-RT
2	A2	8	61.5712	1.38283e+06	51908.9	ACT-RT
2	A2	9	61.7962	1.37034e+06	52743	ACT-RT
2	A2	10	62.0211	1.35635e+06	53234.9	ACT-RT
2	A2	11	62.2461	1.34346e+06	53415.8	ACT-RT
2	A2	12	62.4711	1.3305e+06	53403.4	ACT-RT
2	A2	13	62.696	1.31809e+06	53347.9	ACT-RT
2	A2	14	62.921	1.30548e+06	53367.4	ACT-RT
2	A2	15	63.1459	1.29535e+06	53508	ACT-RT
2	A2	16	63.3709	1.28173e+06	53747.9	ACT-RT
2	A2	17	63.5959	1.26893e+06	54029.6	ACT-RT
2	A2	18	63.8208	1.25657e+06	54295.6	ACT-RT
2	A2	19	64.0458	1.24261e+06	54509.2	ACT-RT
2	A2	20	64.2708	1.23036e+06	54661.9	ACT-RT
2	A2	21	64.4957	1219105	54776.1	ACT-RT
2	A2	22	64.7207	1.20482e+06	54904.5	ACT-RT
2	A2	23	64.9456	1.19062e+06	55119.1	ACT-RT
2	A2	24	65.1706	1.17832e+06	55479.6	ACT-RT
2	A2	25	65.3956	1.16809e+06	55996.1	ACT-RT
2	A2	26	65.6205	1.15587e+06	56613.8	ACT-RT
2	A2	27	65.8455	1.1402e+06	57232.9	ACT-RT
2	A2	28	66.0704	1125416	57749.4	ACT-RT
2	A2	29	66.2954	1.11371e+06	58083.7	ACT-RT
2	A2	30	66.5204	1.09967e+06	58185.7	ACT-RT
2	A2	31	66.7453	1085198	58017.1	ACT-RT
2	A2	32	66.9703	1.07106e+06	57536	ACT-RT
2	A2	33	67.1952	1058141	56691.5	ACT-RT
2	A2	34	67.4202	1.04429e+06	55436.3	ACT-RT
2	A2	35	67.6452	1.03114e+06	53757.7	ACT-RT
2	A2	36	67.8701	1.01681e+06	51711.8	ACT-RT
2	A2	37	68.0951	1.00506e+06	49444.8	ACT-RT
2	A2	38	68.32	992626	47177	ACT-RT
2	A2	39	68.545	983810	45152.4	ACT-RT
2	A2	40	68.77	974662	43567.3	ACT-RT
2	A2	41	68.9949	964782	42557	ACT-RT
2	A2	42	69.2199	954526	42099.6	ACT-RT
2	A2	43	69.4448	945454	41997.9	ACT-RT
2	A2	44	69.6698	934668	42119.2	ACT-RT
2	A2	45	69.8948	925086	42334.2	ACT-RT
2	A2	46	70.1197	914952	42550.7	ACT-RT
2	A2	47	70.3447	902002	42732.5	ACT-RT
2	A2	48	70.5697	891869	42908.8	ACT-RT
2	A2	49	70.7946	883545	43119.3	ACT-RT
2	A2	50	71.0196	872369	43389.8	ACT-RT
2	A2	51	71.2445	860886	43725.9	ACT-RT
2	A2	52	71.4695	850532	44111.5	ACT-RT
2	A2	53	71.6945	839160	44537.8	ACT-RT
2	A2	54	71.9194	829873	45027.7	ACT-RT
2	A2	55	72.1444	819123	45638.9	ACT-RT
2	A2	56	72.3693	807851	46448.4	ACT-RT
2	A2	57	72.5943	797169	47535.4	ACT-RT
2	A2	58	72.8193	787180	48973	ACT-RT
2	A2	59	73.0442	774580	50841.4	ACT-RT
2	A2	60	73.2692	762921	53251.9	ACT-RT
2	A2	61	73.4941	749966	56378.1	ACT-RT
2	A2	62	73.7191	736675	60466.9	ACT-RT
2	A2	63	73.9441	723855	65820.6	ACT-RT
2	A2	64	74.169	708564	72743.4	ACT-RT
2	A2	65	74.394	692895	81463.6	ACT-RT
2	A2	66	74.6189	672824	92057.7	ACT-RT
2	A2	67	74.8439	650578	104394	ACT-RT
2	A2	68	75.0689	626678	118116	ACT-RT
2	A2	69	75.2938	593264	132656	ACT-RT
2	A2	70	75.5188	560730	147282	ACT-RT
2	A2	71	75.7438	523704	161160	ACT-RT
2	A2	72	75.9687	482080	173410	ACT-RT
2	A2	73	76.1937	440606	183173	ACT-RT
2	A2	74	76.4186	396362	189671	ACT-RT
2	A2	75	76.6436	349834	192277	ACT-RT
2	A2	76	76.8686	306935	190590	ACT-RT
2	A2	77	77.0935	264457	184504	ACT-RT
2	A2	78	77.3185	226649	174246	ACT-RT
2	A2	79	77.5434	190828	160396	ACT-RT
2	A2	80	77.7684	161951	143853	ACT-RT
2	A2	81	77.9934	139113	125765	ACT-RT
2	A2	82	78.2183	120369	107400	ACT-RT
2	A2	83	78.4433	106843	89993.7	ACT-RT
2	A2	84	78.6682	95823.3	74568.2	ACT-RT
2	A2	85	78.8932	86949.1	61790.2	ACT-RT
2	A2	86	79.1182	79794.4	51880.1	ACT-RT
2	A2	87	79.3431	72095.9	44603.9	ACT-RT
2	A2	88	79.5681	63674.8	39822.3	ACT-RT
2	A2	89	79.793	53645.9	36332	ACT-RT
2	A2	90	80.018	44546.4	33188.3	ACT-RT
2	A2	91	80.243	36099.6	29873.7	ACT-RT
2	A2	92	80.4679	29827.7	26166.3	ACT-RT
2	A2	93	80.6929	26381.8	22145.4	ACT-RT
2	A2	94	80.9178	24943.2	18094.3	ACT-RT
2	A2	95	81.1428	24056.2	14346.6	ACT-RT
2	A2	96	81.3678	21983.5	11148.7	ACT-RT
2	A2	97	81.5927	19755.1	8590.71	ACT-RT
2	A2	98	81.8177	19735	6621.04	ACT-RT
2	A2	99	82.0426	17646.2	5112.47	ACT-RT
2	A2	100	82.2676	17060	3934.06	ACT-RT
2	A2	101	82.4926	17413.2	2994.17	ACT-RT
2	A2	102	82.7175	16779.5	2246.76	ACT-RT
2	A2	103	82.9425	16313.2	1674.07	ACT-RT
2	A2	104	83.1675	16546.5	1264.27	ACT-RT
2	A2	105	83.3924	16159.5	996.344	ACT-RT
2	A2	106	83.6174	15896.4	835.738	ACT-RT
2	A2	107	83.8423	16353.3	738.77	ACT-RT
2	A2	108	84.0673	14738.6	662.426	ACT-RT
2	A2	109	84.2923	14724.6	575.621	ACT-RT
2	A2	110	84.5172	15484.3	467.176	ACT-RT
2	A2	111	84.7422	14537.8	346.98	ACT-RT
2	A2	112	84.9671	14829.5	239.367	ACT-RT
2	A2	113	85.1921	14313.4	171.211	ACT-RT
2	A2	114	85.4171	15403.7	159.273	ACT-RT
2	A2	115	85.642	14705.6	201.777	ACT-RT
2	A2	116	85.867	14846.4	278.5	ACT-RT
2	A2	117	86.0919	13517.7	360.062	ACT-RT
2	A2	118	86.3169	13758.2	421.281	ACT-RT
2	A2	119	86.5419	13728	449.996	ACT-RT
2	A2	120	86.7668	14226.9	445.969	ACT-RT
2	A2	121	86.9918	13167.9	413.027	ACT-RT
2	A2	122	87.2168	12845.7	352.844	ACT-RT
2	A2	123	87.4417	13355.9	266.52	ACT-RT
2	A2	124	87.6667	12418.2	161.227	ACT-RT
2	A2	125	87.8916	12758.4	54.2305	ACT-RT
2	A2	126	88.1166	13351.1	-31.043	ACT-RT
2	A2	127	88.3416	12812.2	-74.9297	ACT-RT
2	A2	128	88.5665	12909.3	-70.1797	ACT-RT
2	A2	129	88.7915	12721.9	-23.3945	ACT-RT
2	A2	130	89.0164	12544.9	50.7773	ACT-RT
2	A2	131	89.2414	12696	137.336	ACT-RT
2	A2	132	89.4664	11771.2	224.438	ACT-RT
2	A2	133	89.6913	12920.3	301.117	ACT-RT
2	A2	134	89.9163	12030.4	353.164	ACT-RT
2	A2	135	90.1412	10852.9	363.336	ACT-RT
2	A2	136	90.3662	11484.6	318.707	ACT-RT
2	A2	137	90.5912	11598.9	220.809	ACT-RT
2	A2	138	90.8161	11160.6	90.6992	ACT-RT
2	A2	139	91.0411	11330.5	-36.6367	ACT-RT
2	A2	140	91.266	11797	-126.621	ACT-RT
2	A2	141	91.491	11873.6	-160.402	ACT-RT
2	A2	142	91.716	11220.9	-142.551	ACT-RT
2	A2	143	91.9409	10821.3	-96.9727	ACT-RT
2	A2	144	92.1659	11494.2	-53.3906	ACT-RT
2	A2	145	92.3909	10971.5	-31.6797	ACT-RT
2	A2	146	92.6158	10613.5	-32.125	ACT-RT
2	A2	147	92.8408	10970.8	-36.4336	ACT-RT
2	A2	148	93.0657	11530	-19.0898	ACT-RT
2	A2	149	93.2907	11108	36.6992	ACT-RT
2	A2	150	93.5157	10461	127.523	ACT-RT
2	A2	151	93.7406	10366.2	230.57	ACT-RT
2	A2	152	93.9656	9531.42	317.07	ACT-RT
2	A2	153	94.1905	10496.2	369.559	ACT-RT
2	A2	154	94.4155	9965.27	390.781	ACT-RT
2	A2	155	94.6405	10137.2	398.664	ACT-RT
2	A2	156	94.8654	9568.92	412.848	ACT-RT
3	A3	1	59.9965	1.36349e+06	44165.7	ACT-RT
3	A3	2	60.2215	1.36033e+06	44773	ACT-RT
3	A3	3	60.4464	1.35149e+06	45445.6	ACT-RT
3	A3	4	60.6714	1.3431e+06	46119.2	ACT-RT
3	A3	5	60.8963	1332416	46744.6	ACT-RT
3	A3	6	61.1213	1.32458e+06	47315.3	ACT-RT
3	A3	7	61.3463	1.31206e+06	47866.8	ACT-RT
3	A3	8	61.5712	1.29957e+06	48440.7	ACT-RT
3	A3	9	61.7962	1.29066e+06	49044.7	ACT-RT
3	A3	10	62.0211	1.279e+06	49630.5	ACT-RT
3	A3	11	62.2461	1.26794e+06	50113.1	ACT-RT
3	A3	12	62.4711	1.25518e+06	50414.8	ACT-RT
3	A3	13	62.696	1.2419e+06	50508.4	ACT-RT
3	A3	14	62.921	1.22881e+06	50434.6	ACT-RT
3	A3	15	63.1459	1.21919e+06	50286.8	ACT-RT
3	A3	16	63.3709	1204828	50174.6	ACT-RT
3	A3	17	63.5959	1.19304e+06	50184.9	ACT-RT
3	A3	18	63.8208	1.1823e+06	50357.1	ACT-RT
3	A3	19	64.0458	1.17066e+06	50681.8	ACT-RT
3	A3	20	64.2708	1.15863e+06	51122.2	ACT-RT
3	A3	21	64.4957	1.145e+06	51642.2	ACT-RT
3	A3	22	64.7207	1.13312e+06	52227	ACT-RT
3	A3	23	64.9456	1.12154e+06	52888.5	ACT-RT
3	A3	24	65.1706	1.10777e+06	53656	ACT-RT
3	A3	25	65.3956	1.09711e+06	54569.2	ACT-RT
3	A3	26	65.6205	1.08251e+06	55668.3	ACT-RT
3	A3	27	65.8455	1069834	56980	ACT-RT
3	A3	28	66.0704	1.0558e+06	58489.9	ACT-RT
3	A3	29	66.2954	1.04279e+06	60115	ACT-RT
3	A3	30	66.5204	1.03042e+06	61693.8	ACT-RT
3	A3	31	66.7453	1.01338e+06	63006.1	ACT-RT
3	A3	32	66.9703	997581	63817	ACT-RT
3	A3	33	67.1952	980344	63914.8	ACT-RT
3	A3	34	67.4202	966246	63134.1	ACT-RT
3	A3	35	67.6452	950673	61369.4	ACT-RT
3	A3	36	67.8701	934294	58602.8	ACT-RT
3	A3	37	68.0951	918029	54940.1	ACT-RT
3	A3	38	68.32	904997	50632.1	ACT-RT
3	A3	39	68.545	893443	46047.3	ACT-RT
3	A3	40	68.77	885460	41595.9	ACT-RT
3	A3	41	68.9949	876048	37639.5	ACT-RT
3	A3	42	69.2199	869550	34429.7	ACT-RT
3	A3	43	69.4448	861237	32191.7	ACT-RT
3	A3	44	69.6698	853308	30969.8	ACT-RT
3	A3	45	69.8948	847586	30499.8	ACT-RT
3	A3	46	70.1197	841377	30705.3	ACT-RT
3	A3	47	70.3447	834240	31477.6	ACT-RT
3	A3	48	70.5697	823996	32698.2	ACT-RT
3	A3	49	70.7946	815702	34514.9	ACT-RT
3	A3	50	71.0196	805559	36686.3	ACT-RT
3	A3	51	71.2445	799278	39181.8	ACT-RT
3	A3	52	71.4695	787609	42001.8	ACT-RT
3	A3	53	71.6945	776643	45147.6	ACT-RT
3	A3	54	71.9194	765814	48621.8	ACT-RT
3	A3	55	72.1444	752294	52447.9	ACT-RT
3	A3	56	72.3693	740193	56681.8	ACT-RT
3	A3	57	72.5943	726178	61392.5	ACT-RT
3	A3	58	72.8193	711986	66611	ACT-RT
3	A3	59	73.0442	696023	72270.7	ACT-RT
3	A3	60	73.2692	677124	78171.5	ACT-RT
3	A3	61	73.4941	658201	84001.2	ACT-RT
3	A3	62	73.7191	634171	89421.9	ACT-RT
3	A3	63	73.9441	610782	94199.2	ACT-RT
3	A3	64	74.169	586657	98329.1	ACT-RT
3	A3	65	74.394	564181	102105	ACT-RT
3	A3	66	74.6189	540714	106083	ACT-RT
3	A3	67	74.8439	519594	110937	ACT-RT
3	A3	68	75.0689	497708	117241	ACT-RT
3	A3	69	75.2938	469459	125255	ACT-RT
3	A3	70	75.5188	441040	134780	ACT-RT
3	A3	71	75.7438	407611	145126	ACT-RT
3	A3	72	75.9687	369068	155207	ACT-RT
3	A3	73	76.1937	329054	163725	ACT-RT
3	A3	74	76.4186	286027	169388	ACT-RT
3	A3	75	76.6436	243135	171125	ACT-RT
3	A3	76	76.8686	202454	168241	ACT-RT
3	A3	77	77.0935	162495	160523	ACT-RT
3	A3	78	77.3185	128251	148277	ACT-RT
3	A3	79	77.5434	98493	132297	ACT-RT
3	A3	80	77.7684	76903.8	113770	ACT-RT
3	A3	81	77.9934	60341.7	94111.6	ACT-RT
3	A3	82	78.2183	50638.3	74748.9	ACT-RT
3	A3	83	78.4433	43612.3	56903.8	ACT-RT
3	A3	84	78.6682	38640	41431.3	ACT-RT
3	A3	85	78.8932	35769.9	29317.1	ACT-RT
3	A3	86	79.1182	34231.3	20842.4	ACT-RT
3	A3	87	79.3431	32516.3	14560.8	ACT-RT
3	A3	88	79.5681	32238.5	10099.6	ACT-RT
3	A3	89	79.793	30501.3	7041.86	ACT-RT
3	A3	90	80.018	30598.4	4995.68	ACT-RT
3	A3	91	80.243	29920.8	3634.62	ACT-RT
3	A3	92	80.4679	28982.2	2715.21	ACT-RT
3	A3	93	80.6929	28175.8	2076.69	ACT-RT
3	A3	94	80.9178	28353.8	1626.37	ACT-RT
3	A3	95	81.1428	29627.9	1315.38	ACT-RT
3	A3	96	81.3678	27626.5	1113.41	ACT-RT
3	A3	97	81.5927	28214.1	992.666	ACT-RT
3	A3	98	81.8177	26989.8	925.613	ACT-RT
3	A3	99	82.0426	27477.6	890.998	ACT-RT
3	A3	100	82.2676	27027.3	877.836	ACT-RT
3	A3	101	82.4926	27290.5	881.16	ACT-RT
3	A3	102	82.7175	26631.6	893.391	ACT-RT
3	A3	103	82.9425	26671.2	899.975	ACT-RT
3	A3	104	83.1675	25140.3	884.18	ACT-RT
3	A3	105	83.3924	25819.4	836.775	ACT-RT
3	A3	106	83.6174	25469.2	761.904	ACT-RT
3	A3	107	83.8423	25322.2	673.65	ACT-RT
3	A3	108	84.0673	25582.9	586.631	ACT-RT
3	A3	109	84.2923	25010.6	508.754	ACT-RT
3	A3	110	84.5172	24595.6	441.676	ACT-RT
3	A3	111	84.7422	24332.1	386.688	ACT-RT
3	A3	112	84.9671	25118	348.658	ACT-RT
3	A3	113	85.1921	24757.5	333.209	ACT-RT
3	A3	114	85.4171	24296.6	339.895	ACT-RT
3	A3	115	85.642	24982.8	359.215	ACT-RT
3	A3	116	85.867	23742.4	378.195	ACT-RT
3	A3	117	86.0919	23117.4	390.975	ACT-RT
3	A3	118	86.3169	24297.9	404.715	ACT-RT
3	A3	119	86.5419	24009.3	434.295	ACT-RT
3	A3	120	86.7668	24285.6	488.787	ACT-RT
3	A3	121	86.9918	22984.9	560.18	ACT-RT
3	A3	122	87.2168	23005.7	623.373	ACT-RT
3	A3	123	87.4417	23029.8	647.322	ACT-RT
3	A3	124	87.6667	22402.4	609.775	ACT-RT
3	A3	125	87.8916	22344.5	507.566	ACT-RT
3	A3	126	88.1166	22005	358.861	ACT-RT
3	A3	127	88.3416	22061.9	197.781	ACT-RT
3	A3	128	88.5665	23200.3	63.5566	ACT-RT
3	A3	129	88.7915	21989.3	-12.4375	ACT-RT
3	A3	130	89.0164	22759.9	-16.8281	ACT-RT
3	A3	131	89.2414	22295	43.1406	ACT-RT
3	A3	132	89.4664	21887.7	144.822	ACT-RT
3	A3	133	89.6913	22373.8	259.408	ACT-RT
3	A3	134	89.9163	21551.4	359.549	ACT-RT
3	A3	135	90.1412	21870	423.477	ACT-RT
3	A3	136	90.3662	20969.2	437.486	ACT-RT
3	A3	137	90.5912	21032.7	399.361	ACT-RT
3	A3	138	90.8161	21352.5	322.361	ACT-RT
3	A3	139	91.0411	20985.8	235.836	ACT-RT
3	A3	140	91.266	20642.7	178.123	ACT-RT
3	A3	141	91.491	22121.1	181.318	ACT-RT
3	A3	142	91.716	21526.5	253.764	ACT-RT
3	A3	143	91.9409	20547.6	371.027	ACT-RT
3	A3	144	92.1659	19633.2	483.705	ACT-RT
3	A3	145	92.3909	20169.5	540.32	ACT-RT
3	A3	146	92.6158	20074.7	512.781	ACT-RT
3	A3	147	92.8408	19634.4	409.381	ACT-RT
3	A3	148	93.0657	19771.5	269.432	ACT-RT
3	A3	149	93.2907	20549.7	145.064	ACT-RT
3	A3	150	93.5157	19523.1	80.8594	ACT-RT
3	A3	151	93.7406	20467.9	98.9785	ACT-RT
3	A3	152	93.9656	19939.8	192.832	ACT-RT
3	A3	153	94.1905	19887.4	330.416	ACT-RT
3	A3	154	94.4155	17735	467.215	ACT-RT
3	A3	155	94.6405	18933.1	564.707	ACT-RT
3	A3	156	94.8654	19406	605.916	ACT-RT
4	A4	1	59.9965	1.5291e+06	40921.3	ACT2
4	A4	2	60.2215	1.5234e+06	41037.9	ACT2
4	A4	3	60.4464	1.51455e+06	41117.5	ACT2
4	A4	4	60.6714	1.50941e+06	41147.8	ACT2
4	A4	5	60.8963	1.49492e+06	41156.8	ACT2
4	A4	6	61.1213	1.49088e+06	41195.7	ACT2
4	A4	7	61.3463	1.47891e+06	41304.2	ACT2
4	A4	8	61.5712	1.47165e+06	41479	ACT2
4	A4	9	61.7962	1.46338e+06	41676.9	ACT2
4	A4	10	62.0211	1.45083e+06	41837.9	ACT2
4	A4	11	62.2461	1.43868e+06	41913	ACT2
4	A4	12	62.4711	1.43184e+06	41878.8	ACT2
4	A4	13	62.696	1.42043e+06	41739.8	ACT2
4	A4	14	62.921	1.40893e+06	41524.1	ACT2
4	A4	15	63.1459	1.40003e+06	41278.1	ACT2
4	A4	16	63.3709	1.38826e+06	41057.8	ACT2
4	A4	17	63.5959	1.37882e+06	40911.8	ACT2
4	A4	18	63.8208	1.37017e+06	40864.6	ACT2
4	A4	19	64.0458	1.35978e+06	40908.8	ACT2
4	A4	20	64.2708	1350584	41011.9	ACT2
4	A4	21	64.4957	1.3387e+06	41131.1	ACT2
4	A4	22	64.7207	1.33105e+06	41230.5	ACT2
4	A4	23	64.9456	1.31916e+06	41286.8	ACT2
4	A4	24	65.1706	1.30845e+06	41288.6	ACT2
4	A4	25	65.3956	1.30081e+06	41232.1	ACT2
4	A4	26	65.6205	1.28865e+06	41119.7	ACT2
4	A4	27	65.8455	1.28007e+06	40962.1	ACT2
4	A4	28	66.0704	1.26654e+06	40778.3	ACT2
4	A4	29	66.2954	1.25986e+06	40591.8	ACT2
4	A4	30	66.5204	1248826	40420.3	ACT2
4	A4	31	66.7453	1239956	40271.2	ACT2
4	A4	32	66.9703	1.22849e+06	40145.8	ACT2
4	A4	33	67.1952	1.21922e+06	40041.7	ACT2
4	A4	34	67.4202	1210263	39958.2	ACT2
4	A4	35	67.6452	1.1997e+06	39893.6	ACT2
4	A4	36	67.8701	1.19137e+06	39844.8	ACT2
4	A4	37	68.0951	1.17982e+06	39808.6	ACT2
4	A4	38	68.32	1.17033e+06	39779.6	ACT2
4	A4	39	68.545	1.16183e+06	39747.6	ACT2
4	A4	40	68.77	1.15373e+06	39694.8	ACT2
4	A4	41	68.9949	1.14124e+06	39601.2	ACT2
4	A4	42	69.2199	1132639	39455.5	ACT2
4	A4	43	69.4448	1122209	39264.7	ACT2
4	A4	44	69.6698	1.11472e+06	39052.3	ACT2
4	A4	45	69.8948	1.10413e+06	38845.8	ACT2
4	A4	46	70.1197	1.09573e+06	38662.8	ACT2
4	A4	47	70.3447	1.08548e+06	38504.5	ACT2
4	A4	48	70.5697	1.07651e+06	38360.8	ACT2
4	A4	49	70.7946	1067315	38219.5	ACT2
4	A4	50	71.0196	1.05683e+06	38075.3	ACT2
4	A4	51	71.2445	1.04854e+06	37932.1	ACT2
4	A4	52	71.4695	1.03939e+06	37799.2	ACT2
4	A4	53	71.6945	1.0317e+06	37685.6	ACT2
4	A4	54	71.9194	1.02182e+06	37595.4	ACT2
4	A4	55	72.1444	1.01266e+06	37529.9	ACT2
4	A4	56	72.3693	1.00421e+06	37489	ACT2
4	A4	57	72.5943	996061	37469.8	ACT2
4	A4	58	72.8193	987980	37461.5	ACT2
4	A4	59	73.0442	978068	37444.1	ACT2
4	A4	60	73.2692	968801	37384.4	ACT2
4	A4	61	73.4941	960025	37246.3	ACT2
4	A4	62	73.7191	952289	37022.9	ACT2
4	A4	63	73.9441	943503	36716.6	ACT2
4	A4	64	74.169	933650	36348.1	ACT2
4	A4	65	74.394	925827	35958.4	ACT2
4	A4	66	74.6189	916602	35606.9	ACT2
4	A4	67	74.8439	910882	35353.6	ACT2
4	A4	68	75.0689	903730	35230.6	ACT2
4	A4	69	75.2938	892842	35220.7	ACT2
4	A4	70	75.5188	885541	35263.2	ACT2
4	A4	71	75.7438	877293	35286.4	ACT2
4	A4	72	75.9687	866978	35247.1	ACT2
4	A4	73	76.1937	860820	35146.7	ACT2
4	A4	74	76.4186	853582	35017.5	ACT2
4	A4	75	76.6436	845468	34893	ACT2
4	A4	76	76.8686	835821	34787.1	ACT2
4	A4	77	77.0935	827991	34695.4	ACT2
4	A4	78	77.3185	820910	34607.8	ACT2
4	A4	79	77.5434	812338	34521.3	ACT2
4	A4	80	77.7684	805468	34439.2	ACT2
4	A4	81	77.9934	796209	34366.4	ACT2
4	A4	82	78.2183	788619	34310.1	ACT2
4	A4	83	78.4433	780564	34292.3	ACT2
4	A4	84	78.6682	773398	34362.5	ACT2
4	A4	85	78.8932	764592	34612.3	ACT2
4	A4	86	79.1182	758214	35188.8	ACT2
4	A4	87	79.3431	749311	36320.8	ACT2
4	A4	88	79.5681	741740	38147.6	ACT2
4	A4	89	79.793	732327	40850.4	ACT2
4	A4	90	80.018	725334	45316.2	ACT2
4	A4	91	80.243	713690	52416.9	ACT2
4	A4	92	80.4679	703717	63220	ACT2
4	A4	93	80.6929	688290	78816.9	ACT2
4	A4	94	80.9178	670077	99979.2	ACT2
4	A4	95	81.1428	642776	126661	ACT2
4	A4	96	81.3678	600070	157478	ACT2
4	A4	97	81.5927	539944	189397	ACT2
4	A4	98	81.8177	450565	217933	ACT2
4	A4	99	82.0426	337577	237984	ACT2
4	A4	100	82.2676	223022	245188	ACT2
4	A4	101	82.4926	126827	237330	ACT2
4	A4	102	82.7175	61961.8	215213	ACT2
4	A4	103	82.9425	32277.5	182538	ACT2
4	A4	104	83.1675	25695.5	144801	ACT2
4	A4	105	83.3924	23475.7	107675	ACT2
4	A4	106	83.6174	23366	75534.4	ACT2
4	A4	107	83.8423	23221.4	50672.8	ACT2
4	A4	108	84.0673	22118.4	32121.9	ACT2
4	A4	109	84.2923	21367.3	17885.2	ACT2
4	A4	110	84.5172	20318.7	9655.4	ACT2
4	A4	111	84.7422	18665.6	5244.85	ACT2
4	A4	112	84.9671	18782.1	3005.09	ACT2
4	A4	113	85.1921	19488.5	1906.46	ACT2
4	A4	114	85.4171	19944.1	1396.78	ACT2
4	A4	115	85.642	18797.6	1200.12	ACT2
4	A4	116	85.867	17852.1	1160.7	ACT2
4	A4	117	86.0919	17770.5	1166.8	ACT2
4	A4	118	86.3169	16773.4	1136.84	ACT2
4	A4	119	86.5419	15826.6	1028.91	ACT2
4	A4	120	86.7668	16987.1	843.535	ACT2
4	A4	121	86.9918	15675.4	610.66	ACT2
4	A4	122	87.2168	16819.5	369.621	ACT2
4	A4	123	87.4417	15140.6	154.621	ACT2
4	A4	124	87.6667	15499.5	-9.88281	ACT2
4	A4	125	87.8916	16326	-108.656	ACT2
4	A4	126	88.1166	15865.4	-136.875	ACT2
4	A4	127	88.3416	15632	-103.934	ACT2
4	A4	128	88.5665	15263.3	-33.9336	ACT2
4	A4	129	88.7915	15433.1	41.9922	ACT2
4	A4	130	89.0164	14019.7	99.0977	ACT2
4	A4	131	89.2414	15019.1	128.367	ACT2
4	A4	132	89.4664	15262.4	134.211	ACT2
4	A4	133	89.6913	14389	122.574	ACT2
4	A4	134	89.9163	14330.1	90.7188	ACT2
4	A4	135	90.1412	13165	28.9531	ACT2
4	A4	136	90.3662	13769.8	-67.4531	ACT2
4	A4	137	90.5912	14697.3	-187.883	ACT2
4	A4	138	90.8161	14006.9	-307.715	ACT2
4	A4	139	91.0411	13780	-399.805	ACT2
4	A4	140	91.266	13316.2	-445.957	ACT2
4	A4	141	91.491	14745.8	-441.402	ACT2
4	A4	142	91.716	14026.7	-393.434	ACT2
4	A4	143	91.9409	13773.5	-318.18	ACT2
4	A4	144	92.1659	12963.4	-236.289	ACT2
4	A4	145	92.3909	13645.6	-166.395	ACT2
4	A4	146	92.6158	13348.8	-118.801	ACT2
4	A4	147	92.8408	13254.3	-94.2969	ACT2
4	A4	148	93.0657	13476.9	-88.9609	ACT2
4	A4	149	93.2907	11919.6	-99.6289	ACT2
4	A4	150	93.5157	13204.2	-124.234	ACT2
4	A4	151	93.7406	12645.5	-157.758	ACT2
4	A4	152	93.9656	12691.8	-190.133	ACT2
4	A4	153	94.1905	12934.9	-210.07	ACT2
4	A4	154	94.4155	12116.2	-212.086	ACT2
4	A4	155	94.6405	12807.2	-200.105	ACT2
4	A4	156	94.8654	11971.9	-184.348	ACT2
5	A5	1	59.9966	1.56967e+06	42228.4	ACT2
5	A5	2	60.2215	1.55972e+06	42610.6	ACT2
5	A5	3	60.4464	1.55787e+06	43022.3	ACT2
5	A5	4	60.6713	1.54807e+06	43353.4	ACT2
5	A5	5	60.8963	1.53574e+06	43522	ACT2
5	A5	6	61.1212	1.53046e+06	43511.8	ACT2
5	A5	7	61.3461	1516905	43379	ACT2
5	A5	8	61.571	1507033	43222.9	ACT2
5	A5	9	61.7959	1.49704e+06	43143.5	ACT2
5	A5	10	62.0208	1.48775e+06	43197.9	ACT2
5	A5	11	62.2458	1.47648e+06	43378.4	ACT2
5	A5	12	62.4707	1.46773e+06	43616.9	ACT2
5	A5	13	62.6956	1.4579e+06	43814.5	ACT2
5	A5	14	62.9205	1444722	43880.7	ACT2
5	A5	15	63.1454	1.43492e+06	43766.2	ACT2
5	A5	16	63.3703	1.42315e+06	43479.9	ACT2
5	A5	17	63.5952	1.41329e+06	43083.1	ACT2
5	A5	18	63.8202	1.40131e+06	42669.7	ACT2
5	A5	19	64.0451	1.39113e+06	42336.9	ACT2
5	A5	20	64.27	1.38248e+06	42158.4	ACT2
5	A5	21	64.4949	1.37191e+06	42164.4	ACT2
5	A5	22	64.7198	1.36176e+06	42335.1	ACT2
5	A5	23	64.9447	1.35229e+06	42607.8	ACT2
5	A5	24	65.1696	1.34187e+06	42893.6	ACT2
5	A5	25	65.3946	1.33153e+06	43102.2	ACT2
5	A5	26	65.6195	1.32047e+06	43167	ACT2
5	A5	27	65.8444	1.30908e+06	43061.5	ACT2
5	A5	28	66.0693	1.29829e+06	42799.1	ACT2
5	A5	29	66.2942	1.28749e+06	42424.8	ACT2
5	A5	30	66.5191	1.27804e+06	41997	ACT2
5	A5	31	66.7441	1.26852e+06	41580.4	ACT2
5	A5	32	66.969	1.25535e+06	41235.7	ACT2
5	A5	33	67.1939	1.24811e+06	41008.5	ACT2
5	A5	34	67.4188	1.23733e+06	40910.1	ACT2
5	A5	35	67.6437	1229646	40905.6	ACT2
5	A5	36	67.8686	1.2188e+06	40924.4	ACT2
5	A5	37	68.0935	1.20702e+06	40892	ACT2
5	A5	38	68.3185	1.19759e+06	40770.5	ACT2
5	A5	39	68.5434	1.18722e+06	40572.3	ACT2
5	A5	40	68.7683	1177983	40348.4	ACT2
5	A5	41	68.9932	1.16989e+06	40153.2	ACT2
5	A5	42	69.2181	1.1597e+06	40019.8	ACT2
5	A5	43	69.443	1.14915e+06	39951.8	ACT2
5	A5	44	69.668	1139579	39931.1	ACT2
5	A5	45	69.8929	1.13136e+06	39928.8	ACT2
5	A5	46	70.1178	1121343	39910.4	ACT2
5	A5	47	70.3427	1.11089e+06	39842.8	ACT2
5	A5	48	70.5676	1.10004e+06	39702.9	ACT2
5	A5	49	70.7925	1.092e+06	39488.7	ACT2
5	A5	50	71.0174	1.08089e+06	39224.3	ACT2
5	A5	51	71.2424	1.07133e+06	38951.6	ACT2
5	A5	52	71.4673	1.0638e+06	38714.9	ACT2
5	A5	53	71.6922	1.0545e+06	38543.7	ACT2
5	A5	54	71.9171	1.04493e+06	38446.2	ACT2
5	A5	55	72.142	1.03549e+06	38409.7	ACT2
5	A5	56	72.3669	1.02755e+06	38412.9	ACT2
5	A5	57	72.5919	1.01792e+06	38431.9	ACT2
5	A5	58	72.8168	1.00801e+06	38445.2	ACT2
5	A5	59	73.0417	1.00032e+06	38431.9	ACT2
5	A5	60	73.2666	991774	38370.4	ACT2
5	A5	61	73.4915	979453	38236.4	ACT2
5	A5	62	73.7164	972671	38032.7	ACT2
5	A5	63	73.9413	963696	37772.6	ACT2
5	A5	64	74.1663	953103	37476.9	ACT2
5	A5	65	74.3912	947585	37164.3	ACT2
5	A5	66	74.6161	936637	36844.2	ACT2
5	A5	67	74.841	927415	36522.7	ACT2
5	A5	68	75.0659	920408	36208.9	ACT2
5	A5	69	75.2908	911835	35918.4	ACT2
5	A5	70	75.5157	904693	35666.5	ACT2
5	A5	71	75.7407	894088	35464.5	ACT2
5	A5	72	75.9656	886788	35318.4	ACT2
5	A5	73	76.1905	879268	35233.8	ACT2
5	A5	74	76.4154	870342	35212.7	ACT2
5	A5	75	76.6403	864070	35245.6	ACT2
5	A5	76	76.8652	853562	35302.4	ACT2
5	A5	77	77.0901	846970	35341.4	ACT2
5	A5	78	77.3151	836944	35330.5	ACT2
5	A5	79	77.54	827025	35270.4	ACT2
5	A5	80	77.7649	822885	35196.5	ACT2
5	A5	81	77.9898	813949	35157.1	ACT2
5	A5	82	78.2147	804991	35183.2	ACT2
5	A5	83	78.4396	797304	35275.7	ACT2
5	A5	84	78.6646	787517	35423.1	ACT2
5	A5	85	78.8895	780078	35644.6	ACT2
5	A5	86	79.1144	773202	36041.6	ACT2
5	A5	87	79.3393	761841	36840.9	ACT2
5	A5	88	79.5642	756368	38425.8	ACT2
5	A5	89	79.7891	748170	41099.1	ACT2
5	A5	90	80.014	739502	45742.2	ACT2
5	A5	91	80.239	729496	53304.4	ACT2
5	A5	92	80.4639	719365	64913.6	ACT2
5	A5	93	80.6888	703611	81727.5	ACT2
5	A5	94	80.9137	686150	104617	ACT2
5	A5	95	81.1386	662073	133683	ACT2
5	A5	96	81.3635	622065	167713	ACT2
5	A5	97	81.5885	567417	203805	ACT2
5	A5	98	81.8134	487644	237445	ACT2
5	A5	99	82.0383	385486	263210	ACT2
5	A5	100	82.2632	274277	276047	ACT2
5	A5	101	82.4881	175326	272753	ACT2
5	A5	102	82.713	94365.6	253077	ACT2
5	A5	103	82.9379	44284.1	219971	ACT2
5	A5	104	83.1629	26634.3	178808	ACT2
5	A5	105	83.3878	22835.5	135849	ACT2
5	A5	106	83.6127	21394.4	96587.9	ACT2
5	A5	107	83.8376	21227.4	64565.1	ACT2
5	A5	108	84.0625	20923.5	41024.1	ACT2
5	A5	109	84.2874	18078.1	23909.3	ACT2
5	A5	110	84.5124	18853.6	13312.2	ACT2
5	A5	111	84.7373	17292.5	7364.75	ACT2
5	A5	112	84.9622	16951.6	4244.4	ACT2
5	A5	113	85.1871	16649.1	2687.82	ACT2
5	A5	114	85.412	16661.9	1945.37	ACT2
5	A5	115	85.6369	17532.1	1617	ACT2
5	A5	116	85.8618	15731.1	1491.16	ACT2
5	A5	117	86.0868	15043.1	1443.46	ACT2
5	A5	118	86.3117	14928.7	1396.29	ACT2
5	A5	119	86.5366	13311.7	1310.31	ACT2
5	A5	120	86.7615	15137.1	1178.49	ACT2
5	A5	121	86.9864	13978.6	1011.4	ACT2
5	A5	122	87.2113	13726.1	820.918	ACT2
5	A5	123	87.4362	12738	614.492	ACT2
5	A5	124	87.6612	13044.7	402.133	ACT2
5	A5	125	87.8861	13174.9	206.281	ACT2
5	A5	126	88.111	13340	62.4766	ACT2
5	A5	127	88.3359	13420.4	7.12891	ACT2
5	A5	128	88.5608	13618.1	59.2578	ACT2
5	A5	129	88.7857	12724.8	206.965	ACT2
5	A5	130	89.0107	13641.7	406.699	ACT2
5	A5	131	89.2356	11960.6	597.047	ACT2
5	A5	132	89.4605	11245.3	721.668	ACT2
5	A5	133	89.6854	11237.3	750.691	ACT2
5	A5	134	89.9103	12029.9	688.914	ACT2
5	A5	135	90.1352	11605.6	566.383	ACT2
5	A5	136	90.3601	10768.2	418.773	ACT2
5	A5	137	90.5851	10745.4	271.008	ACT2
5	A5	138	90.81	11611.3	132.953	ACT2
5	A5	139	91.0349	10682.2	5.59375	ACT2
5	A5	140	91.2598	10493	-110.703	ACT2
5	A5	141	91.4847	11685.1	-211.695	ACT2
5	A5	142	91.7096	10392	-289.656	ACT2
5	A5	143	91.9345	11291.6	-336.469	ACT2
5	A5	144	92.1595	10935.4	-347.539	ACT2
5	A5	145	92.3844	11551.6	-325.004	ACT2
5	A5	146	92.6093	10714.4	-278.238	ACT2
5	A5	147	92.8342	10727.4	-220.371	ACT2
5	A5	148	93.0591	10811.5	-162.223	ACT2
5	A5	149	93.284	10935.1	-107.762	ACT2
5	A5	150	93.509	10941.7	-54.5742	ACT2
5	A5	151	93.7339	10280.4	1.3125	ACT2
5	A5	152	93.9588	10605.4	60.7383	ACT2
5	A5	153	94.1837	10415.1	120.391	ACT2
5	A5	154	94.4086	9868.44	175.621	ACT2
5	A5	155	94.6335	10516.6	223.895	ACT2
5	A5	156	94.8584	9805.71	266.234	ACT2
6	A6	1	59.9966	1.91831e+06	52716.3	ACT2
6	A6	2	60.2215	1.91151e+06	52880.7	ACT2
6	A6	3	60.4464	1899927	52952.5	ACT2
6	A6	4	60.6713	1.88896e+06	52870.2	ACT2
6	A6	5	60.8963	1.87705e+06	52655.9	ACT2
6	A6	6	61.1212	1.86306e+06	52398	ACT2
6	A6	7	61.3461	1.85408e+06	52195.3	ACT2
6	A6	8	61.571	1.84353e+06	52101.5	ACT2
6	A6	9	61.7959	1.82963e+06	52112.2	ACT2
6	A6	10	62.0208	1.81725e+06	52186.2	ACT2
6	A6	11	62.2458	1.80232e+06	52277.7	ACT2
6	A6	12	62.4707	1.79316e+06	52349.1	ACT2
6	A6	13	62.6956	1.77718e+06	52373.1	ACT2
6	A6	14	62.9205	1.76489e+06	52326.7	ACT2
6	A6	15	63.1454	1.7557e+06	52197.8	ACT2
6	A6	16	63.3703	1.73598e+06	51994.6	ACT2
6	A6	17	63.5952	1.72773e+06	51749	ACT2
6	A6	18	63.8202	1.71112e+06	51509.8	ACT2
6	A6	19	64.0451	1.70282e+06	51327.4	ACT2
6	A6	20	64.27	1.68964e+06	51238.3	ACT2
6	A6	21	64.4949	1.67173e+06	51250.8	ACT2
6	A6	22	64.7198	1.666e+06	51335.2	ACT2
6	A6	23	64.9447	1.65208e+06	51425.3	ACT2
6	A6	24	65.1696	1637744	51439.3	ACT2
6	A6	25	65.3946	1.62672e+06	51317.5	ACT2
6	A6	26	65.6195	1.61207e+06	51056.8	ACT2
6	A6	27	65.8444	1.59787e+06	50718.3	ACT2
6	A6	28	66.0693	1.58679e+06	50401.2	ACT2
6	A6	29	66.2942	1.57509e+06	50195.5	ACT2
6	A6	30	66.5191	1.56466e+06	50143.8	ACT2
6	A6	31	66.7441	1.54975e+06	50231.6	ACT2
6	A6	32	66.969	1.53981e+06	50403	ACT2
6	A6	33	67.1939	1525080	50590.1	ACT2
6	A6	34	67.4188	1.51417e+06	50734.3	ACT2
6	A6	35	67.6437	1.50046e+06	50796.3	ACT2
6	A6	36	67.8686	1.48814e+06	50760.2	ACT2
6	A6	37	68.0935	1.476e+06	50633.6	ACT2
6	A6	38	68.3185	1.46105e+06	50446	ACT2
6	A6	39	68.5434	1.45143e+06	50239.1	ACT2
6	A6	40	68.7683	1439739	50054.8	ACT2
6	A6	41	68.9932	1.42547e+06	49919	ACT2
6	A6	42	69.2181	1.41461e+06	49830.4	ACT2
6	A6	43	69.443	1.40464e+06	49763	ACT2
6	A6	44	69.668	1.38944e+06	49674.9	ACT2
6	A6	45	69.8929	1.37744e+06	49524.7	ACT2
6	A6	46	70.1178	1.3665e+06	49286.5	ACT2
6	A6	47	70.3427	1.35451e+06	48961.3	ACT2
6	A6	48	70.5676	1.34026e+06	48578.2	ACT2
6	A6	49	70.7925	1.32942e+06	48189.9	ACT2
6	A6	50	71.0174	1.3176e+06	47854.7	ACT2
6	A6	51	71.2424	1.30831e+06	47613.5	ACT2
6	A6	52	71.4673	1.29557e+06	47471.3	ACT2
6	A6	53	71.6922	1284210	47398.5	ACT2
6	A6	54	71.9171	1.27368e+06	47351.2	ACT2
6	A6	55	72.142	1.26049e+06	47297.7	ACT2
6	A6	56	72.3669	1.25035e+06	47233.7	ACT2
6	A6	57	72.5919	1.23928e+06	47173.4	ACT2
6	A6	58	72.8168	1.23014e+06	47125.4	ACT2
6	A6	59	73.0417	1.21759e+06	47074.3	ACT2
6	A6	60	73.2666	1.2059e+06	46973	ACT2
6	A6	61	73.4915	1.19351e+06	46798.2	ACT2
6	A6	62	73.7164	1.18333e+06	46547.2	ACT2
6	A6	63	73.9413	1173910	46253.8	ACT2
6	A6	64	74.1663	1.16106e+06	45964.7	ACT2
6	A6	65	74.3912	1.15198e+06	45711.2	ACT2
6	A6	66	74.6161	1.14026e+06	45495.8	ACT2
6	A6	67	74.841	1.13024e+06	45298	ACT2
6	A6	68	75.0659	1.11927e+06	45097.3	ACT2
6	A6	69	75.2908	1.10763e+06	44887.9	ACT2
6	A6	70	75.5157	1.09901e+06	44683.4	ACT2
6	A6	71	75.7407	1.08827e+06	44506.1	ACT2
6	A6	72	75.9656	1.07684e+06	44373.3	ACT2
6	A6	73	76.1905	1.06775e+06	44285.4	ACT2
6	A6	74	76.4154	1.05795e+06	44226.4	ACT2
6	A6	75	76.6403	1.04551e+06	44175.3	ACT2
6	A6	76	76.8652	1.03589e+06	44117.9	ACT2
6	A6	77	77.0901	1.02711e+06	44052.6	ACT2
6	A6	78	77.3151	1.01539e+06	43989.2	ACT2
6	A6	79	77.54	1.00483e+06	43940.6	ACT2
6	A6	80	77.7649	996423	43917.6	ACT2
6	A6	81	77.9898	984390	43930.6	ACT2
6	A6	82	78.2147	974823	43999.5	ACT2
6	A6	83	78.4396	965032	44169.2	ACT2
6	A6	84	78.6646	953538	44528.5	ACT2
6	A6	85	78.8895	944408	45233.9	ACT2
6	A6	86	79.1144	934298	46541.7	ACT2
6	A6	87	79.3393	923830	48494.1	ACT2
6	A6	88	79.5642	911462	51625.2	ACT2
6	A6	89	79.7891	901905	56758.2	ACT2
6	A6	90	80.014	890166	64859.8	ACT2
6	A6	91	80.239	874166	77126.6	ACT2
6	A6	92	80.4639	856883	94843.8	ACT2
6	A6	93	80.6888	833609	119070	ACT2
6	A6	94	80.9137	802864	150124	ACT2
6	A6	95	81.1386	758423	186960	ACT2
6	A6	96	81.3635	689778	226640	ACT2
6	A6	97	81.5885	600624	264246	ACT2
6	A6	98	81.8134	479586	293533	ACT2
6	A6	99	82.0383	332988	308389	ACT2
6	A6	100	82.2632	188886	304708	ACT2
6	A6	101	82.4881	86883.3	281954	ACT2
6	A6	102	82.713	38674.6	243630	ACT2
6	A6	103	82.9379	29389.1	196308	ACT2
6	A6	104	83.1629	25448.7	147604	ACT2
6	A6	105	83.3878	24876.3	103984	ACT2
6	A6	106	83.6127	24955.9	69325.8	ACT2
6	A6	107	83.8376	24087.8	44008.7	ACT2
6	A6	108	84.0625	23046.4	24049.1	ACT2
6	A6	109	84.2874	23306.8	12402.9	ACT2
6	A6	110	84.5124	22013.7	6175.09	ACT2
6	A6	111	84.7373	21588.1	3063.45	ACT2
6	A6	112	84.9622	21427	1556.45	ACT2
6	A6	113	85.1871	21250.2	816.113	ACT2
6	A6	114	85.412	21405.4	448.539	ACT2
6	A6	115	85.6369	22185.2	292.375	ACT2
6	A6	116	85.8618	21017.1	276.672	ACT2
6	A6	117	86.0868	21125.8	349.898	ACT2
6	A6	118	86.3117	20174.8	458.996	ACT2
6	A6	119	86.5366	20378.4	552.91	ACT2
6	A6	120	86.7615	20296.4	591.633	ACT2
6	A6	121	86.9864	18737.8	553.078	ACT2
6	A6	122	87.2113	19829.6	437.723	ACT2
6	A6	123	87.4362	18025.4	270.473	ACT2
6	A6	124	87.6612	18293	95.2578	ACT2
6	A6	125	87.8861	19619.1	-41.1953	ACT2
6	A6	126	88.111	19774.2	-111.402	ACT2
6	A6	127	88.3359	17599.5	-121.211	ACT2
6	A6	128	88.5608	18312	-104.805	ACT2
6	A6	129	88.7857	18354.1	-103.062	ACT2
6	A6	130	89.0107	18298.1	-140.121	ACT2
6	A6	131	89.2356	17933.1	-212.926	ACT2
6	A6	132	89.4605	17252.1	-297.266	ACT2
6	A6	133	89.6854	19325.6	-362.996	ACT2
6	A6	134	89.9103	17826.9	-387.824	ACT2
6	A6	135	90.1352	17818	-363.07	ACT2
6	A6	136	90.3601	17466	-291.129	ACT2
6	A6	137	90.5851	18098.1	-180.059	ACT2
6	A6	138	90.81	17952.9	-41.6992	ACT2
6	A6	139	91.0349	17478.3	105.113	ACT2
6	A6	140	91.2598	16457	232.199	ACT2
6	A6	141	91.4847	17077.6	307.805	ACT2
6	A6	142	91.7096	15449	310.496	ACT2
6	A6	143	91.9345	16566	242.195	ACT2
6	A6	144	92.1595	15585.5	129.234	ACT2
6	A6	145	92.3844	17106.2	8.79297	ACT2
6	A6	146	92.6093	15402.2	-90.7305	ACT2
6	A6	147	92.8342	16258.4	-161.707	ACT2
6	A6	148	93.0591	15259.9	-213.641	ACT2
6	A6	149	93.284	15145.4	-258.598	ACT2
6	A6	150	93.509	15813.4	-299.258	ACT2
6	A6	151	93.7339	16378.1	-330.395	ACT2
6	A6	152	93.9588	15360	-351.223	ACT2
6	A6	153	94.1837	15123.2	-374.957	ACT2
6	A6	154	94.4086	14091.7	-424.297	ACT2
6	A6	155	94.6335	16403.6	-515.379	ACT2
6	A6	156	94.8584	14981.5	-644.59	ACT2
7	A7	1	59.9966	361731	6630.55	EVD-SPL
7	A7	2	60.2215	360141	6567.08	EVD-SPL
7	A7	3	60.4464	357212	6469.09	EVD-SPL
7	A7	4	60.6713	356612	6323.45	EVD-SPL
7	A7	5	60.8963	357560	6136.51	EVD-SPL
7	A7	6	61.1212	352597	5931.05	EVD-SPL
7	A7	7	61.3461	353029	5735.55	EVD-SPL
7	A7	8	61.571	352027	5571.22	EVD-SPL
7	A7	9	61.7959	351231	5445.16	EVD-SPL
7	A7	10	62.0208	348022	5351.53	EVD-SPL
7	A7	11	62.2458	348909	5277.49	EVD-SPL
7	A7	12	62.4707	346784	5210.4	EVD-SPL
7	A7	13	62.6956	345400	5142.42	EVD-SPL
7	A7	14	62.9205	344477	5071.62	EVD-SPL
7	A7	15	63.1454	342796	4999.85	EVD-SPL
7	A7	16	63.3703	342722	4929.5	EVD-SPL
7	A7	17	63.5952	339946	4861.13	EVD-SPL
7	A7	18	63.8202	340253	4792.87	EVD-SPL
7	A7	19	64.0451	339066	4722.62	EVD-SPL
7	A7	20	64.27	336661	4648.97	EVD-SPL
7	A7	21	64.4949	336441	4573.07	EVD-SPL
7	A7	22	64.7198	335863	4499	EVD-SPL
7	A7	23	64.9447	334453	4434.18	EVD-SPL
7	A7	24	65.1696	333031	4387.72	EVD-SPL
7	A7	25	65.3946	331401	4364.78	EVD-SPL
7	A7	26	65.6195	332490	4361.22	EVD-SPL
7	A7	27	65.8444	331035	4363.06	EVD-SPL
7	A7	28	66.0693	328746	4353	EVD-SPL
7	A7	29	66.2942	327827	4318.3	EVD-SPL
7	A7	30	66.5191	328337	4254.93	EVD-SPL
7	A7	31	66.7441	325245	4165.61	EVD-SPL
7	A7	32	66.969	326032	4057.36	EVD-SPL
7	A7	33	67.1939	324664	3942.29	EVD-SPL
7	A7	34	67.4188	323092	3839.37	EVD-SPL
7	A7	35	67.6437	321793	3772	EVD-SPL
7	A7	36	67.8686	323168	3757.57	EVD-SPL
7	A7	37	68.0935	320770	3796.15	EVD-SPL
7	A7	38	68.3185	321244	3866.9	EVD-SPL
7	A7	39	68.5434	318968	3936.59	EVD-SPL
7	A7	40	68.7683	319283	3975.64	EVD-SPL
7	A7	41	68.9932	316300	3970.74	EVD-SPL
7	A7	42	69.2181	317098	3927	EVD-SPL
7	A7	43	69.443	316077	3860.11	EVD-SPL
7	A7	44	69.668	314612	3786.03	EVD-SPL
7	A7	45	69.8929	314355	3714.06	EVD-SPL
7	A7	46	70.1178	313048	3645.49	EVD-SPL
7	A7	47	70.3427	312741	3575.49	EVD-SPL
7	A7	48	70.5676	311529	3496.79	EVD-SPL
7	A7	49	70.7925	311446	3405.52	EVD-SPL
7	A7	50	71.0174	309702	3308.16	EVD-SPL
7	A7	51	71.2424	308683	3225.15	EVD-SPL
7	A7	52	71.4673	309556	3121.9	EVD-SPL
7	A7	53	71.6922	308314	3204.66	EVD-SPL
7	A7	54	71.9171	307886	3313.98	EVD-SPL
7	A7	55	72.142	307675	3458.14	EVD-SPL
7	A7	56	72.3669	306140	3602.77	EVD-SPL
7	A7	57	72.5919	304548	3705.61	EVD-SPL
7	A7	58	72.8168	303922	3746.21	EVD-SPL
7	A7	59	73.0417	303226	3730.14	EVD-SPL
7	A7	60	73.2666	303057	3677.38	EVD-SPL
7	A7	61	73.4915	302278	3603.63	EVD-SPL
7	A7	62	73.7164	300960	3510.81	EVD-SPL
7	A7	63	73.9413	299908	3393.05	EVD-SPL
7	A7	64	74.1663	299165	3251.36	EVD-SPL
7	A7	65	74.3912	299130	2888.32	EVD-SPL
7	A7	66	74.6161	298468	2552.84	EVD-SPL
7	A7	67	74.841	297475	2405.66	EVD-SPL
7	A7	68	75.0659	298432	2498.17	EVD-SPL
7	A7	69	75.2908	297189	2803.02	EVD-SPL
7	A7	70	75.5157	295727	3221.25	EVD-SPL
7	A7	71	75.7407	294968	3364.39	EVD-SPL
7	A7	72	75.9656	294866	3469.2	EVD-SPL
7	A7	73	76.1905	293430	3518.53	EVD-SPL
7	A7	74	76.4154	292825	3515.53	EVD-SPL
7	A7	75	76.6403	291777	3477.99	EVD-SPL
7	A7	76	76.8652	291311	3427.76	EVD-SPL
7	A7	77	77.0901	291445	3380.02	EVD-SPL
7	A7	78	77.3151	289731	3336.09	EVD-SPL
7	A7	79	77.54	289923	3284.76	EVD-SPL
7	A7	80	77.7649	287727	3196.1	EVD-SPL
7	A7	81	77.9898	287730	2907.38	EVD-SPL
7	A7	82	78.2147	287389	2568.14	EVD-SPL
7	A7	83	78.4396	287148	2233.21	EVD-SPL
7	A7	84	78.6646	286217	1951.42	EVD-SPL
7	A7	85	78.8895	286052	1743.28	EVD-SPL
7	A7	86	79.1144	285260	1606.6	EVD-SPL
7	A7	87	79.3393	284195	1542.91	EVD-SPL
7	A7	88	79.5642	284185	1576.45	EVD-SPL
7	A7	89	79.7891	283660	1740.52	EVD-SPL
7	A7	90	80.014	284683	2040.91	EVD-SPL
7	A7	91	80.239	282836	2428.91	EVD-SPL
7	A7	92	80.4639	280917	2813.42	EVD-SPL
7	A7	93	80.6888	281127	3107.49	EVD-SPL
7	A7	94	80.9137	279749	3238.1	EVD-SPL
7	A7	95	81.1386	280918	3254.98	EVD-SPL
7	A7	96	81.3635	278953	3243.65	EVD-SPL
7	A7	97	81.5885	278115	3196.25	EVD-SPL
7	A7	98	81.8134	277983	3050.07	EVD-SPL
7	A7	99	82.0383	275766	2858.26	EVD-SPL
7	A7	100	82.2632	277421	2651.38	EVD-SPL
7	A7	101	82.4881	275810	2478.77	EVD-SPL
7	A7	102	82.713	275519	2387.98	EVD-SPL
7	A7	103	82.9379	274624	2409.14	EVD-SPL
7	A7	104	83.1629	273649	2552.48	EVD-SPL
7	A7	105	83.3878	274262	2809.18	EVD-SPL
7	A7	106	83.6127	272795	3145.47	EVD-SPL
7	A7	107	83.8376	272737	3313.95	EVD-SPL
7	A7	108	84.0625	271151	3400.95	EVD-SPL
7	A7	109	84.2874	270231	3418.49	EVD-SPL
7	A7	110	84.5124	269793	3346.23	EVD-SPL
7	A7	111	84.7373	267585	3145.33	EVD-SPL
7	A7	112	84.9622	269343	2594.59	EVD-SPL
7	A7	113	85.1871	267759	2096.99	EVD-SPL
7	A7	114	85.412	267429	1796.87	EVD-SPL
7	A7	115	85.6369	268534	1760.21	EVD-SPL
7	A7	116	85.8618	265885	1954.43	EVD-SPL
7	A7	117	86.0868	266320	2272.62	EVD-SPL
7	A7	118	86.3117	264863	2585.92	EVD-SPL
7	A7	119	86.5366	265421	2795.79	EVD-SPL
7	A7	120	86.7615	262594	2864.26	EVD-SPL
7	A7	121	86.9864	262943	2809.91	EVD-SPL
7	A7	122	87.2113	263591	2677.68	EVD-SPL
7	A7	123	87.4362	262551	2502.61	EVD-SPL
7	A7	124	87.6612	260220	2293.09	EVD-SPL
7	A7	125	87.8861	260976	2042.64	EVD-SPL
7	A7	126	88.111	260038	1757.83	EVD-SPL
7	A7	127	88.3359	259261	1475.56	EVD-SPL
7	A7	128	88.5608	259330	1252.96	EVD-SPL
7	A7	129	88.7857	258798	1137.13	EVD-SPL
7	A7	130	89.0107	258800	1135.36	EVD-SPL
7	A7	131	89.2356	257160	1210.11	EVD-SPL
7	A7	132	89.4605	256866	1301.73	EVD-SPL
7	A7	133	89.6854	257017	1365.43	EVD-SPL
7	A7	134	89.9103	255236	1395.73	EVD-SPL
7	A7	135	90.1352	256403	1421.04	EVD-SPL
7	A7	136	90.3601	255222	1472.3	EVD-SPL
7	A7	137	90.5851	254355	1550.99	EVD-SPL
7	A7	138	90.81	254055	1626.08	EVD-SPL
7	A7	139	91.0349	253272	1662.85	EVD-SPL
7	A7	140	91.2598	251657	1662.31	EVD-SPL
7	A7	141	91.4847	252986	1667.98	EVD-SPL
7	A7	142	91.7096	253247	1728.35	EVD-SPL
7	A7	143	91.9345	251209	1841.76	EVD-SPL
7	A7	144	92.1595	249653	1938.12	EVD-SPL
7	A7	145	92.3844	249093	1927.77	EVD-SPL
7	A7	146	92.6093	249878	1781.37	EVD-SPL
7	A7	147	92.8342	248674	1571.49	EVD-SPL
7	A7	148	93.0591	249873	1432.5	EVD-SPL
7	A7	149	93.284	247987	1469.79	EVD-SPL
7	A7	150	93.509	247173	1689.03	EVD-SPL
7	A7	151	93.7339	246797	1997.85	EVD-SPL
7	A7	152	93.9588	245882	2270.4	EVD-SPL
7	A7	153	94.1837	245389	2421.08	EVD-SPL
7	A7	154	94.4086	244670	2439.26	EVD-SPL
7	A7	155	94.6335	245246	2374.18	EVD-SPL
7	A7	156	94.8584	243944	2293.9	EVD-SPL
8	A8	1	59.9966	76699.7	7163.98	EVD-SPL
8	A8	2	60.2215	75521.7	6956.43	EVD-SPL
8	A8	3	60.4464	72897.8	6714.43	EVD-SPL
8	A8	4	60.6713	71806.7	6437.91	EVD-SPL
8	A8	5	60.8963	71480.2	6145.36	EVD-SPL
8	A8	6	61.1212	68256.6	5862.8	EVD-SPL
8	A8	7	61.3461	68780.5	5608.12	EVD-SPL
8	A8	8	61.571	67110.6	5382.58	EVD-SPL
8	A8	9	61.7959	66516.9	5174.34	EVD-SPL
8	A8	10	62.0208	63833.7	4969.83	EVD-SPL
8	A8	11	62.2458	63279.6	4763.66	EVD-SPL
8	A8	12	62.4707	62685.3	4561.58	EVD-SPL
8	A8	13	62.6956	60635.3	4377.25	EVD-SPL
8	A8	14	62.9205	60137.6	4226.23	EVD-SPL
8	A8	15	63.1454	59351.7	4120.06	EVD-SPL
8	A8	16	63.3703	58412.6	4060.83	EVD-SPL
8	A8	17	63.5952	56804.5	4038.38	EVD-SPL
8	A8	18	63.8202	56815.9	4032.88	EVD-SPL
8	A8	19	64.0451	56261.6	4024.53	EVD-SPL
8	A8	20	64.27	54759	4004.93	EVD-SPL
8	A8	21	64.4949	52626.7	3980.03	EVD-SPL
8	A8	22	64.7198	52441.7	3959.29	EVD-SPL
8	A8	23	64.9447	52250.6	3938.34	EVD-SPL
8	A8	24	65.1696	51274.2	3891.55	EVD-SPL
8	A8	25	65.3946	50984.9	3784.73	EVD-SPL
8	A8	26	65.6195	48544.3	3600.79	EVD-SPL
8	A8	27	65.8444	46935.2	3357.69	EVD-SPL
8	A8	28	66.0693	47142.6	3103.82	EVD-SPL
8	A8	29	66.2942	46800.1	2893.59	EVD-SPL
8	A8	30	66.5191	46280.8	2761.35	EVD-SPL
8	A8	31	66.7441	46234.1	2709.91	EVD-SPL
8	A8	32	66.969	44847.2	2716.41	EVD-SPL
8	A8	33	67.1939	44121.4	2746.49	EVD-SPL
8	A8	34	67.4188	43867.4	2767.95	EVD-SPL
8	A8	35	67.6437	44321.9	2760.88	EVD-SPL
8	A8	36	67.8686	41977.4	2723.82	EVD-SPL
8	A8	37	68.0935	40753.6	2672.89	EVD-SPL
8	A8	38	68.3185	41046.8	2630.24	EVD-SPL
8	A8	39	68.5434	42240.4	2606.88	EVD-SPL
8	A8	40	68.7683	40673.5	2592.86	EVD-SPL
8	A8	41	68.9932	38901.5	2564.38	EVD-SPL
8	A8	42	69.2181	38961.1	2502.99	EVD-SPL
8	A8	43	69.443	38454.1	2410.54	EVD-SPL
8	A8	44	69.668	37114.3	2307.18	EVD-SPL
8	A8	45	69.8929	38161.6	2215.23	EVD-SPL
8	A8	46	70.1178	37851.4	2143.66	EVD-SPL
8	A8	47	70.3427	36195	2086.34	EVD-SPL
8	A8	48	70.5676	36134.1	2033.68	EVD-SPL
8	A8	49	70.7925	35093.7	1985.54	EVD-SPL
8	A8	50	71.0174	35448.3	1953.37	EVD-SPL
8	A8	51	71.2424	35933.8	1950.1	EVD-SPL
8	A8	52	71.4673	34270.5	1977.26	EVD-SPL
8	A8	53	71.6922	33988.4	2020.13	EVD-SPL
8	A8	54	71.9171	34122.7	2054.13	EVD-SPL
8	A8	55	72.142	32965.1	2057.64	EVD-SPL
8	A8	56	72.3669	33119.2	2023.47	EVD-SPL
8	A8	57	72.5919	31067.6	1963.2	EVD-SPL
8	A8	58	72.8168	32912.2	1901.99	EVD-SPL
8	A8	59	73.0417	31141.5	1865.74	EVD-SPL
8	A8	60	73.2666	31894.8	1866.73	EVD-SPL
8	A8	61	73.4915	31447.2	1896.03	EVD-SPL
8	A8	62	73.7164	30148.7	1927.75	EVD-SPL
8	A8	63	73.9413	29548	1932.3	EVD-SPL
8	A8	64	74.1663	29864.1	1890.23	EVD-SPL
8	A8	65	74.3912	29321.8	1798.83	EVD-SPL
8	A8	66	74.6161	28251.5	1670.29	EVD-SPL
8	A8	67	74.841	28917	1526.09	EVD-SPL
8	A8	68	75.0659	28687.8	1242.48	EVD-SPL
8	A8	69	75.2908	27259.7	1025.26	EVD-SPL
8	A8	70	75.5157	28387.7	935.022	EVD-SPL
8	A8	71	75.7407	28196.6	985.26	EVD-SPL
8	A8	72	75.9656	28708.7	1142.12	EVD-SPL
8	A8	73	76.1905	26707.4	1331.97	EVD-SPL
8	A8	74	76.4154	26526	1475.7	EVD-SPL
8	A8	75	76.6403	26314.9	1521.79	EVD-SPL
8	A8	76	76.8652	26229.8	1513.61	EVD-SPL
8	A8	77	77.0901	26364.8	1477.47	EVD-SPL
8	A8	78	77.3151	25828.5	1474.46	EVD-SPL
8	A8	79	77.54	26079	1515.83	EVD-SPL
8	A8	80	77.7649	24823.2	1542.89	EVD-SPL
8	A8	81	77.9898	24615.1	1555.71	EVD-SPL
8	A8	82	78.2147	24363	1538.47	EVD-SPL
8	A8	83	78.4396	24240	1458.55	EVD-SPL
8	A8	84	78.6646	24144.9	1300.45	EVD-SPL
8	A8	85	78.8895	23493.1	1130.08	EVD-SPL
8	A8	86	79.1144	23548.5	982.189	EVD-SPL
8	A8	87	79.3393	22949.5	881.046	EVD-SPL
8	A8	88	79.5642	23603	834.008	EVD-SPL
8	A8	89	79.7891	23085.4	828.147	EVD-SPL
8	A8	90	80.014	22920.3	835.536	EVD-SPL
8	A8	91	80.239	21922.9	829.734	EVD-SPL
8	A8	92	80.4639	21821.7	803.861	EVD-SPL
8	A8	93	80.6888	21933.1	772.909	EVD-SPL
8	A8	94	80.9137	22421.4	753.199	EVD-SPL
8	A8	95	81.1386	22428	735.401	EVD-SPL
8	A8	96	81.3635	20940.7	679.619	EVD-SPL
8	A8	97	81.5885	20411.3	545.627	EVD-SPL
8	A8	98	81.8134	20889.6	337.849	EVD-SPL
8	A8	99	82.0383	20052.9	125.196	EVD-SPL
8	A8	100	82.2632	21690.6	12.1726	EVD-SPL
8	A8	101	82.4881	21827	77.5247	EVD-SPL
8	A8	102	82.713	20676.1	325.326	EVD-SPL
8	A8	103	82.9379	20078.5	684.081	EVD-SPL
8	A8	104	83.1629	19961.3	1051.95	EVD-SPL
8	A8	105	83.3878	19917.7	1352.56	EVD-SPL
8	A8	106	83.6127	18845.4	1536.28	EVD-SPL
8	A8	107	83.8376	19808.4	1599.8	EVD-SPL
8	A8	108	84.0625	18604.1	1645.08	EVD-SPL
8	A8	109	84.2874	18477	1676.22	EVD-SPL
8	A8	110	84.5124	18360.5	1686.3	EVD-SPL
8	A8	111	84.7373	17347.3	1665.37	EVD-SPL
8	A8	112	84.9622	16923	1611.25	EVD-SPL
8	A8	113	85.1871	17261.7	1534.51	EVD-SPL
8	A8	114	85.412	16560.3	1379.63	EVD-SPL
8	A8	115	85.6369	17314	1223.97	EVD-SPL
8	A8	116	85.8618	16331.9	1097.01	EVD-SPL
8	A8	117	86.0868	16116.7	973.953	EVD-SPL
8	A8	118	86.3117	15560.4	820.948	EVD-SPL
8	A8	119	86.5366	15164.8	619.096	EVD-SPL
8	A8	120	86.7615	16022.6	374.404	EVD-SPL
8	A8	121	86.9864	15677	110.778	EVD-SPL
8	A8	122	87.2113	15404.3	-141.477	EVD-SPL
8	A8	123	87.4362	14128.6	-348.994	EVD-SPL
8	A8	124	87.6612	16154.3	-473.323	EVD-SPL
8	A8	125	87.8861	14638.5	-477.273	EVD-SPL
8	A8	126	88.111	15991.8	-346.103	EVD-SPL
8	A8	127	88.3359	15186	-110.21	EVD-SPL
8	A8	128	88.5608	14275.8	153.45	EVD-SPL
8	A8	129	88.7857	14290.5	350.749	EVD-SPL
8	A8	130	89.0107	13971.9	414.27	EVD-SPL
8	A8	131	89.2356	14219.1	332.248	EVD-SPL
8	A8	132	89.4605	14154.3	144.421	EVD-SPL
8	A8	133	89.6854	13752.6	-88.1637	EVD-SPL
8	A8	134	89.9103	13954.6	-315.692	EVD-SPL
8	A8	135	90.1352	13957.7	-514.01	EVD-SPL
8	A8	136	90.3601	13595	-676.892	EVD-SPL
8	A8	137	90.5851	13799	-797.247	EVD-SPL
8	A8	138	90.81	13504.6	-854.114	EVD-SPL
8	A8	139	91.0349	14309.7	-817.858	EVD-SPL
8	A8	140	91.2598	13583.5	-673.728	EVD-SPL
8	A8	141	91.4847	14625	-448.301	EVD-SPL
8	A8	142	91.7096	13184.5	-214.76	EVD-SPL
8	A8	143	91.9345	12226.5	-63.1384	EVD-SPL
8	A8	144	92.1595	12449.7	-49.3507	EVD-SPL
8	A8	145	92.3844	13553.1	-159.811	EVD-SPL
8	A8	146	92.6093	13369.5	-321.522	EVD-SPL
8	A8	147	92.8342	13216.1	-450.875	EVD-SPL
8	A8	148	93.0591	12536.5	-501.775	EVD-SPL
8	A8	149	93.284	12148.3	-477.861	EVD-SPL
8	A8	150	93.509	13112.7	-409.571	EVD-SPL
8	A8	151	93.7339	12914.1	-326.078	EVD-SPL
8	A8	152	93.9588	12619.6	-246.288	EVD-SPL
8	A8	153	94.1837	11519.1	-185.553	EVD-SPL
8	A8	154	94.4086	12455.4	-159.287	EVD-SPL
8	A8	155	94.6335	12564.8	-175.474	EVD-SPL
8	A8	156	94.8584	11641.7	-226.105	EVD-SPL
9	A9	1	59.9959	1.07284e+06	-45932.9	EVD-SPL
9	A9	2	60.2209	1.09205e+06	-42677.9	EVD-SPL
9	A9	3	60.4459	1.1034e+06	-38850.6	EVD-SPL
9	A9	4	60.6709	1.11386e+06	-34305.2	EVD-SPL
9	A9	5	60.8958	1.12369e+06	-29172.5	EVD-SPL
9	A9	6	61.1208	1.131e+06	-23803	EVD-SPL
9	A9	7	61.3458	1.13797e+06	-18607	EVD-SPL
9	A9	8	61.5708	1.14139e+06	-13887.9	EVD-SPL
9	A9	9	61.7958	1.14356e+06	-9766.16	EVD-SPL
9	A9	10	62.0208	1.14577e+06	-6201.52	EVD-SPL
9	A9	11	62.2458	1.14909e+06	-3077.54	EVD-SPL
9	A9	12	62.4707	1.15156e+06	-278.254	EVD-SPL
9	A9	13	62.6957	1150319	2281.22	EVD-SPL
9	A9	14	62.9207	1.15127e+06	4661.69	EVD-SPL
9	A9	15	63.1457	1.14993e+06	6920.74	EVD-SPL
9	A9	16	63.3707	1.14771e+06	9120.46	EVD-SPL
9	A9	17	63.5957	1.14713e+06	11316.7	EVD-SPL
9	A9	18	63.8207	1.14484e+06	13543.1	EVD-SPL
9	A9	19	64.0457	1.14237e+06	15801.3	EVD-SPL
9	A9	20	64.2706	1.13863e+06	18064.5	EVD-SPL
9	A9	21	64.4956	1.13332e+06	20285.4	EVD-SPL
9	A9	22	64.7206	1.12994e+06	22407.7	EVD-SPL
9	A9	23	64.9456	1.12477e+06	24378.9	EVD-SPL
9	A9	24	65.1706	1.11808e+06	26163.4	EVD-SPL
9	A9	25	65.3956	1.11028e+06	27752.5	EVD-SPL
9	A9	26	65.6206	1.1044e+06	29164.6	EVD-SPL
9	A9	27	65.8456	1.09767e+06	30434.9	EVD-SPL
9	A9	28	66.0705	1088790	31598.5	EVD-SPL
9	A9	29	66.2955	1.08117e+06	32675.9	EVD-SPL
9	A9	30	66.5205	1.07426e+06	33444.6	EVD-SPL
9	A9	31	66.7455	1.06416e+06	34040.8	EVD-SPL
9	A9	32	66.9705	1.05813e+06	34554.7	EVD-SPL
9	A9	33	67.1955	1.04512e+06	34983.1	EVD-SPL
9	A9	34	67.4205	1038558	35334.8	EVD-SPL
9	A9	35	67.6454	1.02917e+06	35623.8	EVD-SPL
9	A9	36	67.8704	1.01999e+06	35857.5	EVD-SPL
9	A9	37	68.0954	1.01084e+06	36031.8	EVD-SPL
9	A9	38	68.3204	1.00102e+06	36134.8	EVD-SPL
9	A9	39	68.5454	992160	36160.8	EVD-SPL
9	A9	40	68.7704	982330	36122.1	EVD-SPL
9	A9	41	68.9954	972274	36051.1	EVD-SPL
9	A9	42	69.2203	964284	35986.5	EVD-SPL
9	A9	43	69.4453	955709	35954.3	EVD-SPL
9	A9	44	69.6703	947206	35953	EVD-SPL
9	A9	45	69.8953	937099	35956.9	EVD-SPL
9	A9	46	70.1203	927174	35934	EVD-SPL
9	A9	47	70.3453	918356	35867.9	EVD-SPL
9	A9	48	70.5703	907223	35766.8	EVD-SPL
9	A9	49	70.7952	901105	35655.4	EVD-SPL
9	A9	50	71.0202	890946	35557.5	EVD-SPL
9	A9	51	71.2452	881245	35482.6	EVD-SPL
9	A9	52	71.4702	872628	35422.9	EVD-SPL
9	A9	53	71.6952	863481	35360	EVD-SPL
9	A9	54	71.9202	855910	35272.9	EVD-SPL
9	A9	55	72.1452	846925	35145.9	EVD-SPL
9	A9	56	72.3702	836290	34975.5	EVD-SPL
9	A9	57	72.5951	828683	34773.7	EVD-SPL
9	A9	58	72.8201	819939	34565.2	EVD-SPL
9	A9	59	73.0451	813754	34374.9	EVD-SPL
9	A9	60	73.2701	804895	34215	EVD-SPL
9	A9	61	73.4951	795243	34082.2	EVD-SPL
9	A9	62	73.7201	786343	33967.8	EVD-SPL
9	A9	63	73.9451	779606	33872	EVD-SPL
9	A9	64	74.1701	770579	33808.4	EVD-SPL
9	A9	65	74.395	763901	33792.6	EVD-SPL
9	A9	66	74.62	755515	33824.3	EVD-SPL
9	A9	67	74.845	745980	33877.4	EVD-SPL
9	A9	68	75.07	740345	33907	EVD-SPL
9	A9	69	75.295	727987	33871.5	EVD-SPL
9	A9	70	75.52	720678	33754.8	EVD-SPL
9	A9	71	75.745	714248	33575.6	EVD-SPL
9	A9	72	75.9699	705848	33378.2	EVD-SPL
9	A9	73	76.1949	698709	33210.2	EVD-SPL
9	A9	74	76.4199	690264	33101.9	EVD-SPL
9	A9	75	76.6449	683278	33056.8	EVD-SPL
9	A9	76	76.8699	674917	33058.7	EVD-SPL
9	A9	77	77.0949	667537	33085.9	EVD-SPL
9	A9	78	77.3199	658376	33126	EVD-SPL
9	A9	79	77.5448	650879	33181	EVD-SPL
9	A9	80	77.7698	644183	33262.4	EVD-SPL
9	A9	81	77.9948	636820	33379.1	EVD-SPL
9	A9	82	78.2198	627245	33529.6	EVD-SPL
9	A9	83	78.4448	619473	33704.8	EVD-SPL
9	A9	84	78.6698	610493	33902	EVD-SPL
9	A9	85	78.8948	603097	34136.8	EVD-SPL
9	A9	86	79.1198	595359	34444.9	EVD-SPL
9	A9	87	79.3447	587392	34873.4	EVD-SPL
9	A9	88	79.5697	578779	35472.2	EVD-SPL
9	A9	89	79.7947	569490	36308.6	EVD-SPL
9	A9	90	80.0197	560305	37509.4	EVD-SPL
9	A9	91	80.2447	549847	39326.1	EVD-SPL
9	A9	92	80.4697	540318	42198.5	EVD-SPL
9	A9	93	80.6947	531916	46776.1	EVD-SPL
9	A9	94	80.9196	520781	53852.8	EVD-SPL
9	A9	95	81.1446	506273	64167.8	EVD-SPL
9	A9	96	81.3696	489565	78063.3	EVD-SPL
9	A9	97	81.5946	467770	95061.5	EVD-SPL
9	A9	98	81.8196	427975	113535	EVD-SPL
9	A9	99	82.0446	365765	130715	EVD-SPL
9	A9	100	82.2696	275741	143207	EVD-SPL
9	A9	101	82.4946	184366	147967	EVD-SPL
9	A9	102	82.7195	111977	143379	EVD-SPL
9	A9	103	82.9445	76567.7	129922	EVD-SPL
9	A9	104	83.1695	64582.4	110073	EVD-SPL
9	A9	105	83.3945	61310.9	87471.5	EVD-SPL
9	A9	106	83.6195	60758.3	65725.7	EVD-SPL
9	A9	107	83.8445	62243.2	47431.3	EVD-SPL
9	A9	108	84.0695	60160.7	33741.5	EVD-SPL
9	A9	109	84.2944	59108.9	20422.2	EVD-SPL
9	A9	110	84.5194	58233.8	12056.9	EVD-SPL
9	A9	111	84.7444	58042.6	7351.6	EVD-SPL
9	A9	112	84.9694	56494.8	4878.26	EVD-SPL
9	A9	113	85.1944	58493	3655.66	EVD-SPL
9	A9	114	85.4194	58572.4	3111.27	EVD-SPL
9	A9	115	85.6444	57879.1	2936.3	EVD-SPL
9	A9	116	85.8693	56709.9	2951.69	EVD-SPL
9	A9	117	86.0943	56132.4	3035.85	EVD-SPL
9	A9	118	86.3193	55847.1	3107.05	EVD-SPL
9	A9	119	86.5443	54999.5	3126.42	EVD-SPL
9	A9	120	86.7693	55370.4	3093.26	EVD-SPL
9	A9	121	86.9943	55021.6	3026.39	EVD-SPL
9	A9	122	87.2193	55225	2942.84	EVD-SPL
9	A9	123	87.4443	52781.2	2847.62	EVD-SPL
9	A9	124	87.6692	54301.5	2737.79	EVD-SPL
9	A9	125	87.8942	52914.5	2612.67	EVD-SPL
9	A9	126	88.1192	53816.1	2479.78	EVD-SPL
9	A9	127	88.3442	53329	2353.78	EVD-SPL
9	A9	128	88.5692	51764.3	2251.81	EVD-SPL
9	A9	129	88.7942	53354.1	2189.15	EVD-SPL
9	A9	130	89.0192	53850.2	2174.37	EVD-SPL
9	A9	131	89.2441	52204.2	2203.38	EVD-SPL
9	A9	132	89.4691	52405.3	2256.54	EVD-SPL
9	A9	133	89.6941	51594.4	2304.86	EVD-SPL
9	A9	134	89.9191	51707.1	2324.93	EVD-SPL
9	A9	135	90.1441	51805.5	2312.86	EVD-SPL
9	A9	136	90.3691	51530.9	2286.55	EVD-SPL
9	A9	137	90.5941	51764.7	2274.7	EVD-SPL
9	A9	138	90.819	50927.1	2300.15	EVD-SPL
9	A9	139	91.044	51203.7	2367.75	EVD-SPL
9	A9	140	91.269	50761.9	2461.07	EVD-SPL
9	A9	141	91.494	50682.4	2547.59	EVD-SPL
9	A9	142	91.719	49593.1	2590.52	EVD-SPL
9	A9	143	91.944	48972.7	2564.66	EVD-SPL
9	A9	144	92.169	49146.8	2470.18	EVD-SPL
9	A9	145	92.394	49865.3	2334.98	EVD-SPL
9	A9	146	92.6189	49891.8	2200.96	EVD-SPL
9	A9	147	92.8439	49069.8	2100.75	EVD-SPL
9	A9	148	93.0689	49060.9	2041	EVD-SPL
9	A9	149	93.2939	48275.3	2004.17	EVD-SPL
9	A9	150	93.5189	48928.9	1966.11	EVD-SPL
9	A9	151	93.7439	49180.8	1914.34	EVD-SPL
9	A9	152	93.9689	48237.1	1853.41	EVD-SPL
9	A9	153	94.1938	49104.5	1795.85	EVD-SPL
9	A9	154	94.4188	48976.1	1748.85	EVD-SPL
9	A9	155	94.6438	48154.1	1707.75	EVD-SPL
9	A9	156	94.8688	47940.8	1660.12	EVD-SPL
10	A10	1	59.9959	1.55216e+06	2189.93	EVD-UNSPL
10	A10	2	60.2209	1.56152e+06	4932.26	EVD-UNSPL
10	A10	3	60.4459	1561451	7791.02	EVD-UNSPL
10	A10	4	60.6709	1.55725e+06	10736.3	EVD-UNSPL
10	A10	5	60.8958	1.55451e+06	13708.5	EVD-UNSPL
10	A10	6	61.1208	1551806	16645	EVD-UNSPL
10	A10	7	61.3458	1.54935e+06	19503.7	EVD-UNSPL
10	A10	8	61.5708	1.54701e+06	22277	EVD-UNSPL
10	A10	9	61.7958	1.53778e+06	24990.4	EVD-UNSPL
10	A10	10	62.0208	1.53417e+06	27678	EVD-UNSPL
10	A10	11	62.2458	1.52865e+06	30348.6	EVD-UNSPL
10	A10	12	62.4707	1.52242e+06	32956.4	EVD-UNSPL
10	A10	13	62.6957	1513458	35397.6	EVD-UNSPL
10	A10	14	62.9207	1.50836e+06	37541.7	EVD-UNSPL
10	A10	15	63.1457	1.49707e+06	39286.4	EVD-UNSPL
10	A10	16	63.3707	1.48713e+06	40609.2	EVD-UNSPL
10	A10	17	63.5957	1.47743e+06	41580.9	EVD-UNSPL
10	A10	18	63.8207	1.46685e+06	42182	EVD-UNSPL
10	A10	19	64.0457	1457012	42702.5	EVD-UNSPL
10	A10	20	64.2706	1.44769e+06	43227.7	EVD-UNSPL
10	A10	21	64.4956	1.43953e+06	43753.9	EVD-UNSPL
10	A10	22	64.7206	1.42825e+06	44227.9	EVD-UNSPL
10	A10	23	64.9456	1.41796e+06	44587.9	EVD-UNSPL
10	A10	24	65.1706	1.40377e+06	44798.2	EVD-UNSPL
10	A10	25	65.3956	1.39601e+06	44862.7	EVD-UNSPL
10	A10	26	65.6206	1.38538e+06	44816.9	EVD-UNSPL
10	A10	27	65.8456	1.37358e+06	44708.2	EVD-UNSPL
10	A10	28	66.0705	1.36169e+06	44580.4	EVD-UNSPL
10	A10	29	66.2955	1.35206e+06	44463.5	EVD-UNSPL
10	A10	30	66.5205	1.34428e+06	44374.8	EVD-UNSPL
10	A10	31	66.7455	1.32978e+06	44324.8	EVD-UNSPL
10	A10	32	66.9705	1.32095e+06	44324.6	EVD-UNSPL
10	A10	33	67.1955	1.30992e+06	44384.3	EVD-UNSPL
10	A10	34	67.4205	1.29952e+06	44501.9	EVD-UNSPL
10	A10	35	67.6454	1.29095e+06	44651	EVD-UNSPL
10	A10	36	67.8704	1.27937e+06	44785.3	EVD-UNSPL
10	A10	37	68.0954	1.26667e+06	44855.1	EVD-UNSPL
10	A10	38	68.3204	1.2564e+06	44831.2	EVD-UNSPL
10	A10	39	68.5454	1.24634e+06	44711.6	EVD-UNSPL
10	A10	40	68.7704	1.23616e+06	44517.4	EVD-UNSPL
10	A10	41	68.9954	1.22614e+06	44279.6	EVD-UNSPL
10	A10	42	69.2203	1.21327e+06	44033.1	EVD-UNSPL
10	A10	43	69.4453	1.2051e+06	43813.5	EVD-UNSPL
10	A10	44	69.6703	1.19414e+06	43649.6	EVD-UNSPL
10	A10	45	69.8953	1.18481e+06	43552.2	EVD-UNSPL
10	A10	46	70.1203	1.17527e+06	43504.9	EVD-UNSPL
10	A10	47	70.3453	1.16342e+06	43468.2	EVD-UNSPL
10	A10	48	70.5703	1.15319e+06	43398.7	EVD-UNSPL
10	A10	49	70.7952	1.14219e+06	43271.5	EVD-UNSPL
10	A10	50	71.0202	1.13167e+06	43093.9	EVD-UNSPL
10	A10	51	71.2452	1.12251e+06	42898.3	EVD-UNSPL
10	A10	52	71.4702	1.11288e+06	42724.7	EVD-UNSPL
10	A10	53	71.6952	1102314	42600.9	EVD-UNSPL
10	A10	54	71.9202	1.09372e+06	42529.7	EVD-UNSPL
10	A10	55	72.1452	1.0836e+06	42493.2	EVD-UNSPL
10	A10	56	72.3702	1.07343e+06	42464.8	EVD-UNSPL
10	A10	57	72.5951	1.06295e+06	42424.2	EVD-UNSPL
10	A10	58	72.8201	1054510	42366.4	EVD-UNSPL
10	A10	59	73.0451	1.04428e+06	42298.8	EVD-UNSPL
10	A10	60	73.2701	1.03454e+06	42230.9	EVD-UNSPL
10	A10	61	73.4951	1.02606e+06	42164.8	EVD-UNSPL
10	A10	62	73.7201	1.01547e+06	42093.4	EVD-UNSPL
10	A10	63	73.9451	1.004e+06	42009.5	EVD-UNSPL
10	A10	64	74.1701	996303	41912	EVD-UNSPL
10	A10	65	74.395	987193	41810.3	EVD-UNSPL
10	A10	66	74.62	977256	41716.7	EVD-UNSPL
10	A10	67	74.845	967405	41627	EVD-UNSPL
10	A10	68	75.07	958581	41556.6	EVD-UNSPL
10	A10	69	75.295	947782	41519.7	EVD-UNSPL
10	A10	70	75.52	940123	41515.8	EVD-UNSPL
10	A10	71	75.745	931568	41533.6	EVD-UNSPL
10	A10	72	75.9699	919070	41545.4	EVD-UNSPL
10	A10	73	76.1949	911977	41517.2	EVD-UNSPL
10	A10	74	76.4199	901690	41430.7	EVD-UNSPL
10	A10	75	76.6449	891587	41306.5	EVD-UNSPL
10	A10	76	76.8699	883029	41207.1	EVD-UNSPL
10	A10	77	77.0949	874742	41210.2	EVD-UNSPL
10	A10	78	77.3199	867315	41370.1	EVD-UNSPL
10	A10	79	77.5448	855703	41687.9	EVD-UNSPL
10	A10	80	77.7698	845558	42016.6	EVD-UNSPL
10	A10	81	77.9948	836061	42381.8	EVD-UNSPL
10	A10	82	78.2198	826752	42749.1	EVD-UNSPL
10	A10	83	78.4448	818352	43115	EVD-UNSPL
10	A10	84	78.6698	806078	43512.6	EVD-UNSPL
10	A10	85	78.8948	795983	44011.6	EVD-UNSPL
10	A10	86	79.1198	786829	44723.7	EVD-UNSPL
10	A10	87	79.3447	778803	45812.2	EVD-UNSPL
10	A10	88	79.5697	765684	47508.7	EVD-UNSPL
10	A10	89	79.7947	756388	50138.3	EVD-UNSPL
10	A10	90	80.0197	743254	54155.6	EVD-UNSPL
10	A10	91	80.2447	732800	60180.8	EVD-UNSPL
10	A10	92	80.4697	718429	69004.9	EVD-UNSPL
10	A10	93	80.6947	699635	81522.8	EVD-UNSPL
10	A10	94	80.9196	680827	98541.3	EVD-UNSPL
10	A10	95	81.1446	653130	120434	EVD-UNSPL
10	A10	96	81.3696	618884	146684	EVD-UNSPL
10	A10	97	81.5946	569642	175471	EVD-UNSPL
10	A10	98	81.8196	497664	203532	EVD-UNSPL
10	A10	99	82.0446	400578	226554	EVD-UNSPL
10	A10	100	82.2696	290818	240114	EVD-UNSPL
10	A10	101	82.4946	192509	240941	EVD-UNSPL
10	A10	102	82.7195	115391	228020	EVD-UNSPL
10	A10	103	82.9445	64039.6	203033	EVD-UNSPL
10	A10	104	83.1695	38191.5	169934	EVD-UNSPL
10	A10	105	83.3945	29277.1	133803	EVD-UNSPL
10	A10	106	83.6195	28765.5	99463.7	EVD-UNSPL
10	A10	107	83.8445	28281.1	70375.3	EVD-UNSPL
10	A10	108	84.0695	28049.8	48153.3	EVD-UNSPL
10	A10	109	84.2944	25678.8	29914.5	EVD-UNSPL
10	A10	110	84.5194	25101.6	17048.3	EVD-UNSPL
10	A10	111	84.7444	22917.5	9517.22	EVD-UNSPL
10	A10	112	84.9694	24437.4	5397.74	EVD-UNSPL
10	A10	113	85.1944	23315	3256.55	EVD-UNSPL
10	A10	114	85.4194	22844.6	2186.13	EVD-UNSPL
10	A10	115	85.6444	23914	1673.78	EVD-UNSPL
10	A10	116	85.8693	22252.2	1440.41	EVD-UNSPL
10	A10	117	86.0943	21234.5	1326.46	EVD-UNSPL
10	A10	118	86.3193	21329.2	1238.07	EVD-UNSPL
10	A10	119	86.5443	20612.6	1129.44	EVD-UNSPL
10	A10	120	86.7693	20879.5	992.227	EVD-UNSPL
10	A10	121	86.9943	19810.6	838.582	EVD-UNSPL
10	A10	122	87.2193	21412.8	681.816	EVD-UNSPL
10	A10	123	87.4443	19133.4	525.883	EVD-UNSPL
10	A10	124	87.6692	18867.1	368.781	EVD-UNSPL
10	A10	125	87.8942	19735.9	213.863	EVD-UNSPL
10	A10	126	88.1192	19525.5	77.4844	EVD-UNSPL
10	A10	127	88.3442	19060.8	-14.5156	EVD-UNSPL
10	A10	128	88.5692	19300.1	-39.9297	EVD-UNSPL
10	A10	129	88.7942	19606.6	5.54688	EVD-UNSPL
10	A10	130	89.0192	19068.2	101.547	EVD-UNSPL
10	A10	131	89.2441	18067.1	208.285	EVD-UNSPL
10	A10	132	89.4691	17942.1	281.91	EVD-UNSPL
10	A10	133	89.6941	18055.4	292.121	EVD-UNSPL
10	A10	134	89.9191	17846.7	232.543	EVD-UNSPL
10	A10	135	90.1441	17635.6	119.328	EVD-UNSPL
10	A10	136	90.3691	18000.2	-18.2539	EVD-UNSPL
10	A10	137	90.5941	16796.8	-147.895	EVD-UNSPL
10	A10	138	90.819	17665	-241.32	EVD-UNSPL
10	A10	139	91.044	18443.6	-280.57	EVD-UNSPL
10	A10	140	91.269	17492.8	-264.797	EVD-UNSPL
10	A10	141	91.494	17570.6	-212.773	EVD-UNSPL
10	A10	142	91.719	15689.2	-154.598	EVD-UNSPL
10	A10	143	91.944	17552	-114.539	EVD-UNSPL
10	A10	144	92.169	17120.3	-97.5508	EVD-UNSPL
10	A10	145	92.394	16977.8	-91.082	EVD-UNSPL
10	A10	146	92.6189	16634	-80.3359	EVD-UNSPL
10	A10	147	92.8439	16360.1	-62.4648	EVD-UNSPL
10	A10	148	93.0689	16107.7	-47.0547	EVD-UNSPL
10	A10	149	93.2939	15945.3	-44.043	EVD-UNSPL
10	A10	150	93.5189	16319.1	-51.707	EVD-UNSPL
10	A10	151	93.7439	16214.3	-55.9844	EVD-UNSPL
10	A10	152	93.9689	15991.4	-41.0938	EVD-UNSPL
10	A10	153	94.1938	15507	-1.57031	EVD-UNSPL
10	A10	154	94.4188	15250.6	54.2578	EVD-UNSPL
10	A10	155	94.6438	15339.6	111.012	EVD-UNSPL
10	A10	156	94.8688	15424.5	156.715	EVD-UNSPL
11	A11	1	59.9959	1.47371e+06	6228.22	EVD-UNSPL
11	A11	2	60.2209	1.47415e+06	8317.84	EVD-UNSPL
11	A11	3	60.4459	1477063	10646.3	EVD-UNSPL
11	A11	4	60.6709	1.47681e+06	13170.7	EVD-UNSPL
11	A11	5	60.8958	1.47206e+06	15772.8	EVD-UNSPL
11	A11	6	61.1208	1.46936e+06	18309.5	EVD-UNSPL
11	A11	7	61.3458	1.46454e+06	20669.2	EVD-UNSPL
11	A11	8	61.5708	1.45986e+06	22804	EVD-UNSPL
11	A11	9	61.7958	1.45389e+06	24728.7	EVD-UNSPL
11	A11	10	62.0208	1449510	26501.1	EVD-UNSPL
11	A11	11	62.2458	1.44308e+06	28193.6	EVD-UNSPL
11	A11	12	62.4707	1.43564e+06	29864.9	EVD-UNSPL
11	A11	13	62.6957	1.42813e+06	31538.7	EVD-UNSPL
11	A11	14	62.9207	1.42397e+06	33193	EVD-UNSPL
11	A11	15	63.1457	1.41568e+06	34774.5	EVD-UNSPL
11	A11	16	63.3707	1.40591e+06	36228.2	EVD-UNSPL
11	A11	17	63.5957	1397582	37524.9	EVD-UNSPL
11	A11	18	63.8207	1.38848e+06	38656.2	EVD-UNSPL
11	A11	19	64.0457	1.37992e+06	39604.2	EVD-UNSPL
11	A11	20	64.2706	1.3697e+06	40443.5	EVD-UNSPL
11	A11	21	64.4956	1.36181e+06	41170.2	EVD-UNSPL
11	A11	22	64.7206	1.34998e+06	41763	EVD-UNSPL
11	A11	23	64.9456	1.34196e+06	42195.2	EVD-UNSPL
11	A11	24	65.1706	1.33025e+06	42453.7	EVD-UNSPL
11	A11	25	65.3956	1.32076e+06	42548.1	EVD-UNSPL
11	A11	26	65.6206	1.30956e+06	42513.8	EVD-UNSPL
11	A11	27	65.8456	1.3006e+06	42402.4	EVD-UNSPL
11	A11	28	66.0705	1.2895e+06	42269.2	EVD-UNSPL
11	A11	29	66.2955	1.27912e+06	42158.8	EVD-UNSPL
11	A11	30	66.5205	1.27099e+06	42095.3	EVD-UNSPL
11	A11	31	66.7455	1.26031e+06	42082.5	EVD-UNSPL
11	A11	32	66.9705	1.24898e+06	42108.6	EVD-UNSPL
11	A11	33	67.1955	1.24108e+06	42156.3	EVD-UNSPL
11	A11	34	67.4205	1230591	42208.7	EVD-UNSPL
11	A11	35	67.6454	1.21834e+06	42248.3	EVD-UNSPL
11	A11	36	67.8704	1.21108e+06	42255.8	EVD-UNSPL
11	A11	37	68.0954	1.2003e+06	42213.2	EVD-UNSPL
11	A11	38	68.3204	1.1895e+06	42110.9	EVD-UNSPL
11	A11	39	68.5454	1.18014e+06	41957.9	EVD-UNSPL
11	A11	40	68.7704	1.16839e+06	41783.3	EVD-UNSPL
11	A11	41	68.9954	1.16138e+06	41624.5	EVD-UNSPL
11	A11	42	69.2203	1.15221e+06	41507.8	EVD-UNSPL
11	A11	43	69.4453	1.13948e+06	41432.5	EVD-UNSPL
11	A11	44	69.6703	1.13152e+06	41372.8	EVD-UNSPL
11	A11	45	69.8953	1123058	41288.6	EVD-UNSPL
11	A11	46	70.1203	1.11065e+06	41144.8	EVD-UNSPL
11	A11	47	70.3453	1.10196e+06	40928.7	EVD-UNSPL
11	A11	48	70.5703	1.09103e+06	40660.5	EVD-UNSPL
11	A11	49	70.7952	1.0826e+06	40388.8	EVD-UNSPL
11	A11	50	71.0202	1.0728e+06	40175.5	EVD-UNSPL
11	A11	51	71.2452	1.06288e+06	40071.6	EVD-UNSPL
11	A11	52	71.4702	1.0551e+06	40095.6	EVD-UNSPL
11	A11	53	71.6952	1.04503e+06	40219.9	EVD-UNSPL
11	A11	54	71.9202	1.03663e+06	40373.5	EVD-UNSPL
11	A11	55	72.1452	1.02584e+06	40465.5	EVD-UNSPL
11	A11	56	72.3702	1.01655e+06	40420	EVD-UNSPL
11	A11	57	72.5951	1.00541e+06	40211.1	EVD-UNSPL
11	A11	58	72.8201	997653	39875	EVD-UNSPL
11	A11	59	73.0451	988308	39492.5	EVD-UNSPL
11	A11	60	73.2701	981160	39146.8	EVD-UNSPL
11	A11	61	73.4951	971993	38888.7	EVD-UNSPL
11	A11	62	73.7201	960894	38723.7	EVD-UNSPL
11	A11	63	73.9451	953123	38626.8	EVD-UNSPL
11	A11	64	74.1701	944080	38566.3	EVD-UNSPL
11	A11	65	74.395	936433	38519.6	EVD-UNSPL
11	A11	66	74.62	925896	38477	EVD-UNSPL
11	A11	67	74.845	917565	38436.1	EVD-UNSPL
11	A11	68	75.07	909611	38406	EVD-UNSPL
11	A11	69	75.295	898244	38396.4	EVD-UNSPL
11	A11	70	75.52	893948	38412.4	EVD-UNSPL
11	A11	71	75.745	881916	38445.6	EVD-UNSPL
11	A11	72	75.9699	872689	38472.2	EVD-UNSPL
11	A11	73	76.1949	865615	38464.3	EVD-UNSPL
11	A11	74	76.4199	856492	38407.6	EVD-UNSPL
11	A11	75	76.6449	846107	38318	EVD-UNSPL
11	A11	76	76.8699	838794	38243.3	EVD-UNSPL
11	A11	77	77.0949	831052	38249.8	EVD-UNSPL
11	A11	78	77.3199	821525	38397.5	EVD-UNSPL
11	A11	79	77.5448	813331	38701.6	EVD-UNSPL
11	A11	80	77.7698	804737	39151	EVD-UNSPL
11	A11	81	77.9948	794736	39708.5	EVD-UNSPL
11	A11	82	78.2198	785493	40322.9	EVD-UNSPL
11	A11	83	78.4448	776287	40965.4	EVD-UNSPL
11	A11	84	78.6698	765967	41659.9	EVD-UNSPL
11	A11	85	78.8948	756749	42507.3	EVD-UNSPL
11	A11	86	79.1198	747128	43697.2	EVD-UNSPL
11	A11	87	79.3447	737332	45510.2	EVD-UNSPL
11	A11	88	79.5697	728198	48313.7	EVD-UNSPL
11	A11	89	79.7947	718186	52561.5	EVD-UNSPL
11	A11	90	80.0197	705002	58804.4	EVD-UNSPL
11	A11	91	80.2447	690116	67702.4	EVD-UNSPL
11	A11	92	80.4697	676759	80006.1	EVD-UNSPL
11	A11	93	80.6947	657128	96458.4	EVD-UNSPL
11	A11	94	80.9196	632061	117572	EVD-UNSPL
11	A11	95	81.1446	602213	143279	EVD-UNSPL
11	A11	96	81.3696	562035	172534	EVD-UNSPL
11	A11	97	81.5946	511398	203014	EVD-UNSPL
11	A11	98	81.8196	436512	231146	EVD-UNSPL
11	A11	99	82.0446	349023	252594	EVD-UNSPL
11	A11	100	82.2696	256985	263214	EVD-UNSPL
11	A11	101	82.4946	173507	260197	EVD-UNSPL
11	A11	102	82.7195	103020	243014	EVD-UNSPL
11	A11	103	82.9445	56081.6	213739	EVD-UNSPL
11	A11	104	83.1695	33454.4	176586	EVD-UNSPL
11	A11	105	83.3945	27014.8	136806	EVD-UNSPL
11	A11	106	83.6195	25586.5	99335.1	EVD-UNSPL
11	A11	107	83.8445	24637	67712.6	EVD-UNSPL
11	A11	108	84.0695	25115.2	43576.3	EVD-UNSPL
11	A11	109	84.2944	22665.7	26041.8	EVD-UNSPL
11	A11	110	84.5194	22696.2	14694.8	EVD-UNSPL
11	A11	111	84.7444	21330.7	8062.95	EVD-UNSPL
11	A11	112	84.9694	21010	4456.63	EVD-UNSPL
11	A11	113	85.1944	21653	2606.43	EVD-UNSPL
11	A11	114	85.4194	20622.1	1702.93	EVD-UNSPL
11	A11	115	85.6444	21081.6	1291.86	EVD-UNSPL
11	A11	116	85.8693	19301.7	1136.85	EVD-UNSPL
11	A11	117	86.0943	20165.9	1113.25	EVD-UNSPL
11	A11	118	86.3193	19377	1147.79	EVD-UNSPL
11	A11	119	86.5443	18513.7	1191.86	EVD-UNSPL
11	A11	120	86.7693	18101.3	1212.01	EVD-UNSPL
11	A11	121	86.9943	17909	1186.45	EVD-UNSPL
11	A11	122	87.2193	16964.5	1102.96	EVD-UNSPL
11	A11	123	87.4443	17153.4	957.27	EVD-UNSPL
11	A11	124	87.6692	16361.8	753.613	EVD-UNSPL
11	A11	125	87.8942	16243.9	507.953	EVD-UNSPL
11	A11	126	88.1192	15685.9	251.641	EVD-UNSPL
11	A11	127	88.3442	16034.4	28.6562	EVD-UNSPL
11	A11	128	88.5692	16685.9	-118.484	EVD-UNSPL
11	A11	129	88.7942	17065.4	-170.277	EVD-UNSPL
11	A11	130	89.0192	15382.6	-144.863	EVD-UNSPL
11	A11	131	89.2441	14975.7	-91.3555	EVD-UNSPL
11	A11	132	89.4691	15127.5	-61.6328	EVD-UNSPL
11	A11	133	89.6941	14749.5	-79.0742	EVD-UNSPL
11	A11	134	89.9191	15718.8	-127.766	EVD-UNSPL
11	A11	135	90.1441	15655.8	-170.086	EVD-UNSPL
11	A11	136	90.3691	15074.3	-177.848	EVD-UNSPL
11	A11	137	90.5941	14294.2	-151.945	EVD-UNSPL
11	A11	138	90.819	14430.9	-117.051	EVD-UNSPL
11	A11	139	91.044	14296.5	-99.6328	EVD-UNSPL
11	A11	140	91.269	14470.1	-109.238	EVD-UNSPL
11	A11	141	91.494	14152.4	-137.188	EVD-UNSPL
11	A11	142	91.719	14240.5	-170.047	EVD-UNSPL
11	A11	143	91.944	14069.5	-203.863	EVD-UNSPL
11	A11	144	92.169	13458.6	-246.977	EVD-UNSPL
11	A11	145	92.394	13050.6	-310.234	EVD-UNSPL
11	A11	146	92.6189	14389.2	-393.766	EVD-UNSPL
11	A11	147	92.8439	13358.2	-481.051	EVD-UNSPL
11	A11	148	93.0689	13892.2	-544.434	EVD-UNSPL
11	A11	149	93.2939	13219.4	-558.086	EVD-UNSPL
11	A11	150	93.5189	14436.5	-510.859	EVD-UNSPL
11	A11	151	93.7439	13620.1	-412.996	EVD-UNSPL
11	A11	152	93.9689	12856.2	-293.668	EVD-UNSPL
11	A11	153	94.1938	12439	-189.504	EVD-UNSPL
11	A11	154	94.4188	13092.9	-128.512	EVD-UNSPL
11	A11	155	94.6438	13777.5	-117.801	EVD-UNSPL
11	A11	156	94.8688	11997.2	-142.742	EVD-UNSPL
12	A12	1	59.9959	1.36267e+06	-1461.69	EVD-UNSPL
12	A12	2	60.2209	1.36491e+06	696.57	EVD-UNSPL
12	A12	3	60.4459	1.37048e+06	3087.21	EVD-UNSPL
12	A12	4	60.6709	1.3683e+06	5692.22	EVD-UNSPL
12	A12	5	60.8958	1.36873e+06	8414.05	EVD-UNSPL
12	A12	6	61.1208	1.3652e+06	11124.4	EVD-UNSPL
12	A12	7	61.3458	1.36198e+06	13720.3	EVD-UNSPL
12	A12	8	61.5708	1.3607e+06	16151.8	EVD-UNSPL
12	A12	9	61.7958	1.3556e+06	18416.7	EVD-UNSPL
12	A12	10	62.0208	1.35217e+06	20530.5	EVD-UNSPL
12	A12	11	62.2458	1346110	22502.8	EVD-UNSPL
12	A12	12	62.4707	1.34446e+06	24333.4	EVD-UNSPL
12	A12	13	62.6957	1.33591e+06	26027	EVD-UNSPL
12	A12	14	62.9207	1.33041e+06	27603.9	EVD-UNSPL
12	A12	15	63.1457	1.32316e+06	29100	EVD-UNSPL
12	A12	16	63.3707	1.31712e+06	30546.5	EVD-UNSPL
12	A12	17	63.5957	1.31086e+06	31952.6	EVD-UNSPL
12	A12	18	63.8207	1.30318e+06	33300	EVD-UNSPL
12	A12	19	64.0457	1.29491e+06	34553.7	EVD-UNSPL
12	A12	20	64.2706	1.28655e+06	35682.1	EVD-UNSPL
12	A12	21	64.4956	1.27815e+06	36670.3	EVD-UNSPL
12	A12	22	64.7206	1.27063e+06	37376.6	EVD-UNSPL
12	A12	23	64.9456	1.26023e+06	37955.3	EVD-UNSPL
12	A12	24	65.1706	1.25134e+06	38468.3	EVD-UNSPL
12	A12	25	65.3956	1.24284e+06	38925	EVD-UNSPL
12	A12	26	65.6206	1.23427e+06	39316.6	EVD-UNSPL
12	A12	27	65.8456	1.22451e+06	39619.2	EVD-UNSPL
12	A12	28	66.0705	1.21306e+06	39807.2	EVD-UNSPL
12	A12	29	66.2955	1.20541e+06	39871.2	EVD-UNSPL
12	A12	30	66.5205	1.19404e+06	39827.8	EVD-UNSPL
12	A12	31	66.7455	1.18494e+06	39718.3	EVD-UNSPL
12	A12	32	66.9705	1.17536e+06	39596.1	EVD-UNSPL
12	A12	33	67.1955	1.16626e+06	39508.4	EVD-UNSPL
12	A12	34	67.4205	1157330	39479.4	EVD-UNSPL
12	A12	35	67.6454	1.14763e+06	39504.1	EVD-UNSPL
12	A12	36	67.8704	1.13855e+06	39553.5	EVD-UNSPL
12	A12	37	68.0954	1.12949e+06	39592.2	EVD-UNSPL
12	A12	38	68.3204	1.11755e+06	39594.8	EVD-UNSPL
12	A12	39	68.5454	1.1108e+06	39554.6	EVD-UNSPL
12	A12	40	68.7704	1.09996e+06	39481.8	EVD-UNSPL
12	A12	41	68.9954	1.09174e+06	39393.9	EVD-UNSPL
12	A12	42	69.2203	1.08181e+06	39307.4	EVD-UNSPL
12	A12	43	69.4453	1.07265e+06	39233.9	EVD-UNSPL
12	A12	44	69.6703	1.06306e+06	39176.8	EVD-UNSPL
12	A12	45	69.8953	1.05425e+06	39130.4	EVD-UNSPL
12	A12	46	70.1203	1.04662e+06	39079.1	EVD-UNSPL
12	A12	47	70.3453	1.03418e+06	39002.7	EVD-UNSPL
12	A12	48	70.5703	1025927	38885.6	EVD-UNSPL
12	A12	49	70.7952	1.0167e+06	38723.2	EVD-UNSPL
12	A12	50	71.0202	1.0066e+06	38524	EVD-UNSPL
12	A12	51	71.2452	999541	38303.9	EVD-UNSPL
12	A12	52	71.4702	988242	38082.2	EVD-UNSPL
12	A12	53	71.6952	980672	37880	EVD-UNSPL
12	A12	54	71.9202	972429	37720	EVD-UNSPL
12	A12	55	72.1452	963161	37621.4	EVD-UNSPL
12	A12	56	72.3702	955506	37592.3	EVD-UNSPL
12	A12	57	72.5951	946595	37622	EVD-UNSPL
12	A12	58	72.8201	937785	37682.5	EVD-UNSPL
12	A12	59	73.0451	929152	37737.9	EVD-UNSPL
12	A12	60	73.2701	919937	37758	EVD-UNSPL
12	A12	61	73.4951	910299	37728.5	EVD-UNSPL
12	A12	62	73.7201	903908	37651.5	EVD-UNSPL
12	A12	63	73.9451	893358	37537.7	EVD-UNSPL
12	A12	64	74.1701	885108	37397.3	EVD-UNSPL
12	A12	65	74.395	877035	37237.5	EVD-UNSPL
12	A12	66	74.62	868094	37063.5	EVD-UNSPL
12	A12	67	74.845	859035	36883.5	EVD-UNSPL
12	A12	68	75.07	853299	36667.9	EVD-UNSPL
12	A12	69	75.295	842963	36473	EVD-UNSPL
12	A12	70	75.52	833517	36329.4	EVD-UNSPL
12	A12	71	75.745	828213	36257.5	EVD-UNSPL
12	A12	72	75.9699	819448	36268.5	EVD-UNSPL
12	A12	73	76.1949	811063	36358.1	EVD-UNSPL
12	A12	74	76.4199	801521	36507.8	EVD-UNSPL
12	A12	75	76.6449	794752	36694.8	EVD-UNSPL
12	A12	76	76.8699	785893	36893.5	EVD-UNSPL
12	A12	77	77.0949	776890	37071.9	EVD-UNSPL
12	A12	78	77.3199	769862	37269.8	EVD-UNSPL
12	A12	79	77.5448	760030	37487.8	EVD-UNSPL
12	A12	80	77.7698	752375	37720.1	EVD-UNSPL
12	A12	81	77.9948	742745	37956.6	EVD-UNSPL
12	A12	82	78.2198	733849	38193.7	EVD-UNSPL
12	A12	83	78.4448	726006	38446.6	EVD-UNSPL
12	A12	84	78.6698	716937	38762	EVD-UNSPL
12	A12	85	78.8948	706819	39226.2	EVD-UNSPL
12	A12	86	79.1198	698377	39969	EVD-UNSPL
12	A12	87	79.3447	691717	41160.3	EVD-UNSPL
12	A12	88	79.5697	681671	43008.9	EVD-UNSPL
12	A12	89	79.7947	670325	45773.4	EVD-UNSPL
12	A12	90	80.0197	660354	49795.9	EVD-UNSPL
12	A12	91	80.2447	648042	55549.8	EVD-UNSPL
12	A12	92	80.4697	633935	63670.8	EVD-UNSPL
12	A12	93	80.6947	617796	74914.4	EVD-UNSPL
12	A12	94	80.9196	600070	89988.4	EVD-UNSPL
12	A12	95	81.1446	576345	109235	EVD-UNSPL
12	A12	96	81.3696	543272	132215	EVD-UNSPL
12	A12	97	81.5946	501398	157334	EVD-UNSPL
12	A12	98	81.8196	436724	181731	EVD-UNSPL
12	A12	99	82.0446	353304	201616	EVD-UNSPL
12	A12	100	82.2696	260123	213096	EVD-UNSPL
12	A12	101	82.4946	174259	213286	EVD-UNSPL
12	A12	102	82.7195	104333	201286	EVD-UNSPL
12	A12	103	82.9445	59076.5	178600	EVD-UNSPL
12	A12	104	83.1695	41302.7	148780	EVD-UNSPL
12	A12	105	83.3945	34443.8	116405	EVD-UNSPL
12	A12	106	83.6195	33762.7	85814.8	EVD-UNSPL
12	A12	107	83.8445	35145.2	60100.7	EVD-UNSPL
12	A12	108	84.0695	32349	40656.3	EVD-UNSPL
12	A12	109	84.2944	32870.1	24631.5	EVD-UNSPL
12	A12	110	84.5194	31125.4	13966.5	EVD-UNSPL
12	A12	111	84.7444	30049.7	7862.71	EVD-UNSPL
12	A12	112	84.9694	29394.1	4603.07	EVD-UNSPL
12	A12	113	85.1944	29920	2926.49	EVD-UNSPL
12	A12	114	85.4194	29008.4	2050.67	EVD-UNSPL
12	A12	115	85.6444	29336.7	1554.3	EVD-UNSPL
12	A12	116	85.8693	27328.6	1235.19	EVD-UNSPL
12	A12	117	86.0943	28042.3	1005.66	EVD-UNSPL
12	A12	118	86.3193	27715.5	833.484	EVD-UNSPL
12	A12	119	86.5443	27781.8	710.887	EVD-UNSPL
12	A12	120	86.7693	27248.8	635.059	EVD-UNSPL
12	A12	121	86.9943	26806	595.426	EVD-UNSPL
12	A12	122	87.2193	27219	570.301	EVD-UNSPL
12	A12	123	87.4443	26105.4	534.156	EVD-UNSPL
12	A12	124	87.6692	25524.9	471.004	EVD-UNSPL
12	A12	125	87.8942	25952.9	384.785	EVD-UNSPL
12	A12	126	88.1192	25625.9	298.785	EVD-UNSPL
12	A12	127	88.3442	25764.8	241.957	EVD-UNSPL
12	A12	128	88.5692	25807.5	228.848	EVD-UNSPL
12	A12	129	88.7942	25033.4	246.051	EVD-UNSPL
12	A12	130	89.0192	25208.4	256.414	EVD-UNSPL
12	A12	131	89.2441	22756.7	221.129	EVD-UNSPL
12	A12	132	89.4691	24859.2	126.609	EVD-UNSPL
12	A12	133	89.6941	25115.8	-2.59766	EVD-UNSPL
12	A12	134	89.9191	23929.4	-114.738	EVD-UNSPL
12	A12	135	90.1441	24637.5	-159.344	EVD-UNSPL
12	A12	136	90.3691	24868	-115.57	EVD-UNSPL
12	A12	137	90.5941	23633.4	-4.40234	EVD-UNSPL
12	A12	138	90.819	24315.7	120.879	EVD-UNSPL
12	A12	139	91.044	22797.8	200.809	EVD-UNSPL
12	A12	140	91.269	22114.6	199.891	EVD-UNSPL
12	A12	141	91.494	23458.1	125.211	EVD-UNSPL
12	A12	142	91.719	23347.4	21.9727	EVD-UNSPL
12	A12	143	91.944	23958.8	-53.3828	EVD-UNSPL
12	A12	144	92.169	22140.2	-66.4062	EVD-UNSPL
12	A12	145	92.394	23013.8	-22.8945	EVD-UNSPL
12	A12	146	92.6189	22242.1	38.4727	EVD-UNSPL
12	A12	147	92.8439	21961.3	71.6953	EVD-UNSPL
12	A12	148	93.0689	21650.4	49.4023	EVD-UNSPL
12	A12	149	93.2939	22405.1	-25.418	EVD-UNSPL
12	A12	150	93.5189	21596.8	-125.043	EVD-UNSPL
12	A12	151	93.7439	22124.8	-213.602	EVD-UNSPL
12	A12	152	93.9689	22305.5	-264.719	EVD-UNSPL
12	A12	153	94.1938	21251.9	-271.785	EVD-UNSPL
12	A12	154	94.4188	21861.6	-247.359	EVD-UNSPL
12	A12	155	94.6438	21550.2	-213.566	EVD-UNSPL
12	A12	156	94.8688	21146.6	-189.988	EVD-UNSPL
13	A13	1	59.9962	2.23461e+06	57500.7	ACT2
13	A13	2	60.221	2.22724e+06	57920.2	ACT2
13	A13	3	60.4458	2.21464e+06	58324.1	ACT2
13	A13	4	60.6706	2.2059e+06	58660	ACT2
13	A13	5	60.8955	2.19122e+06	58932.9	ACT2
13	A13	6	61.1203	2.17869e+06	59196.5	ACT2
13	A13	7	61.3451	2.16796e+06	59506.7	ACT2
13	A13	8	61.5699	2154004	59878.7	ACT2
13	A13	9	61.7947	2.13916e+06	60272.3	ACT2
13	A13	10	62.0195	2.126e+06	60612.8	ACT2
13	A13	11	62.2443	2.11064e+06	60832.6	ACT2
13	A13	12	62.4691	2.09669e+06	60908.2	ACT2
13	A13	13	62.694	2079467	60871.9	ACT2
13	A13	14	62.9188	2.06609e+06	60793.9	ACT2
13	A13	15	63.1436	2.05079e+06	60742.2	ACT2
13	A13	16	63.3684	2.03592e+06	60742.7	ACT2
13	A13	17	63.5932	2.02327e+06	60764.8	ACT2
13	A13	18	63.818	2.00803e+06	60743	ACT2
13	A13	19	64.0428	1.99348e+06	60627.2	ACT2
13	A13	20	64.2676	1.97767e+06	60420.1	ACT2
13	A13	21	64.4925	1.95968e+06	60183.4	ACT2
13	A13	22	64.7173	1.94878e+06	59998.5	ACT2
13	A13	23	64.9421	1.93454e+06	59916.1	ACT2
13	A13	24	65.1669	1.92062e+06	59930.8	ACT2
13	A13	25	65.3917	1.90651e+06	59992.8	ACT2
13	A13	26	65.6165	1.89061e+06	60044.2	ACT2
13	A13	27	65.8413	1.87534e+06	60053.2	ACT2
13	A13	28	66.0661	1.86202e+06	60018.8	ACT2
13	A13	29	66.291	1.84579e+06	59959.1	ACT2
13	A13	30	66.5158	1.83358e+06	59891.5	ACT2
13	A13	31	66.7406	1.81759e+06	59822.1	ACT2
13	A13	32	66.9654	1.8025e+06	59742.2	ACT2
13	A13	33	67.1902	1787957	59626.7	ACT2
13	A13	34	67.415	1.77565e+06	59434.1	ACT2
13	A13	35	67.6398	1.75862e+06	59120.7	ACT2
13	A13	36	67.8646	1.74589e+06	58664.3	ACT2
13	A13	37	68.0895	1.72903e+06	58097.9	ACT2
13	A13	38	68.3143	1.71538e+06	57516.6	ACT2
13	A13	39	68.5391	1.70251e+06	57059.9	ACT2
13	A13	40	68.7639	1.69077e+06	56857.3	ACT2
13	A13	41	68.9887	1.67709e+06	56978.2	ACT2
13	A13	42	69.2135	1.66522e+06	57397	ACT2
13	A13	43	69.4383	1.65007e+06	57995.2	ACT2
13	A13	44	69.6632	1.63574e+06	58591.1	ACT2
13	A13	45	69.888	1.62381e+06	58991.3	ACT2
13	A13	46	70.1128	1.60654e+06	59053.9	ACT2
13	A13	47	70.3376	1.59058e+06	58744.7	ACT2
13	A13	48	70.5624	1.57324e+06	58158	ACT2
13	A13	49	70.7872	1.56383e+06	57485.8	ACT2
13	A13	50	71.012	1549053	56933.8	ACT2
13	A13	51	71.2368	1.53704e+06	56632	ACT2
13	A13	52	71.4617	1.52408e+06	56580.1	ACT2
13	A13	53	71.6865	1.51185e+06	56662.7	ACT2
13	A13	54	71.9113	1494248	56719	ACT2
13	A13	55	72.1361	1.48139e+06	56626	ACT2
13	A13	56	72.3609	1.46875e+06	56352.9	ACT2
13	A13	57	72.5857	1.45499e+06	55958.2	ACT2
13	A13	58	72.8105	1.44203e+06	55541.4	ACT2
13	A13	59	73.0353	1.43191e+06	55128.6	ACT2
13	A13	60	73.2602	1.41788e+06	54803.5	ACT2
13	A13	61	73.485	1.40451e+06	54531.3	ACT2
13	A13	62	73.7098	1.39073e+06	54255.1	ACT2
13	A13	63	73.9346	1.37841e+06	53946.2	ACT2
13	A13	64	74.1594	1.36432e+06	53624.1	ACT2
13	A13	65	74.3842	1.35569e+06	53338.2	ACT2
13	A13	66	74.609	1.34193e+06	53133.6	ACT2
13	A13	67	74.8338	1.32955e+06	53024	ACT2
13	A13	68	75.0587	1.31618e+06	52992.7	ACT2
13	A13	69	75.2835	1.30381e+06	53006.9	ACT2
13	A13	70	75.5083	1293374	53027.6	ACT2
13	A13	71	75.7331	1.27987e+06	53012.6	ACT2
13	A13	72	75.9579	1.26748e+06	52918.9	ACT2
13	A13	73	76.1827	1.25487e+06	52717.1	ACT2
13	A13	74	76.4075	1.24068e+06	52413.3	ACT2
13	A13	75	76.6324	1.2313e+06	52054.3	ACT2
13	A13	76	76.8572	1.21926e+06	51712.5	ACT2
13	A13	77	77.082	1.20773e+06	51449.3	ACT2
13	A13	78	77.3068	1.19506e+06	51290.1	ACT2
13	A13	79	77.5316	1.1841e+06	51224.2	ACT2
13	A13	80	77.7564	1171002	51227.1	ACT2
13	A13	81	77.9812	1.159e+06	51287.8	ACT2
13	A13	82	78.206	1.14829e+06	51421.6	ACT2
13	A13	83	78.4309	1.13784e+06	51671.6	ACT2
13	A13	84	78.6557	1122585	52108	ACT2
[truncated: 40,632 more rows]

## Sheet: Melt Curve Result
Block Type	384-Well Block
Calibration Background is expired	No
Calibration Background performed on	06-16-2021
Calibration Pure Dye ABY is expired	No
Calibration Pure Dye ABY performed on	06-16-2021
Calibration Pure Dye CY5 is expired	No
Calibration Pure Dye CY5 performed on	06-16-2021
Calibration Pure Dye FAM is expired	No
Calibration Pure Dye FAM performed on	06-16-2021
Calibration Pure Dye JUN is expired	No
Calibration Pure Dye JUN performed on	06-16-2021
Calibration Pure Dye MUSTANG PURPLE is expired	No
Calibration Pure Dye MUSTANG PURPLE performed on	06-16-2021
Calibration Pure Dye NED is expired	No
Calibration Pure Dye NED performed on	06-16-2021
Calibration Pure Dye ROX is expired	No
Calibration Pure Dye ROX performed on	06-16-2021
Calibration Pure Dye SYBR is expired	No
Calibration Pure Dye SYBR performed on	06-16-2021
Calibration Pure Dye TAMRA is expired	No
Calibration Pure Dye TAMRA performed on	06-16-2021
Calibration Pure Dye VIC is expired	No
Calibration Pure Dye VIC performed on	06-16-2021
Calibration ROI is expired	No
Calibration ROI performed on	06-16-2021
Calibration Uniformity is expired	No
Calibration Uniformity performed on	06-16-2021
Chemistry	SYBR_GREEN
Date Created	2021-10-28 15:08:31 PM CEST
Experiment File Name	Z:\qPCR\pol4_allGen_EVD_explvl_210721.eds
Experiment Name	pol4_allGen_EVD_explvl_210721
Experiment Run End Time	2021-07-20 19:10:57 PM CEST
Experiment Type	Comparative Cт (ΔΔCт)
Instrument Name	272531281
Instrument Serial Number	272531281
Instrument Type	QuantStudio™ 5 System
Passive Reference	ROX
Post-read Stage/Step
Pre-read Stage/Step
Quantification Cycle Method	Ct
Signal Smoothing On	true
Stage where Melt Analysis is performed	Stage3
Stage/ Cycle where Ct Analysis is performed	Stage2, Step2
Well	Well Position	Sample	Target Name	Tm	Melt Peak Height
1	A1	Col-0.1	ACT-RT	76.8686	204739
2	A2	Col-0.1	ACT-RT	76.6436	192277
3	A3	Col-0.1	ACT-RT	76.6436	171125
4	A4	Col-0.1	ACT2	82.2676	245188
5	A5	Col-0.1	ACT2	82.3757	276509
6	A6	Col-0.1	ACT2	82.1507	308995
7	A7	Col-0.1	EVD-SPL	59.9966	6630.55
8	A8	Col-0.1	EVD-SPL	59.9966	7163.98
9	A9	Col-0.1	EVD-SPL	82.4946	147967
10	A10	Col-0.1	EVD-UNSPL	82.3821	242245
11	A11	Col-0.1	EVD-UNSPL	82.3821	263504
12	A12	Col-0.1	EVD-UNSPL	82.3821	214714
13	A13	Col-0.3	ACT2	82.2527	374190
14	A14	Col-0.3	ACT2	82.2527	362087
15	A15	Col-0.3	ACT2	82.2527	366561
16	A16	Col-0.3	EVD-SPL	82.2527	260207
17	A17	Col-0.3	EVD-SPL	82.0983	313743
20	A20	Col-0.3	EVD-UNSPL	82.0983	303341
21	A21	Col-0.3	EVD-UNSPL	82.3638	257713
21	A21	Col-0.3	EVD-UNSPL	76.9687	157298
25	B1	Col-0.2	ACT-RT	76.6436	222753
26	B2	Col-0.2	ACT-RT	82.7175	219788
26	B2	Col-0.2	ACT-RT	75.5188	119419
27	B3	Col-0.2	ACT-RT	76.7561	200867
27	B3	Col-0.2	ACT-RT	66.7453	54361.7
28	B4	Col-0.2	ACT2	82.2676	300603
29	B5	Col-0.2	ACT2	82.2632	278879
30	B6	Col-0.2	ACT2	82.2632	317286
31	B7	Col-0.2	EVD-SPL	74.1663	86840.3
31	B7	Col-0.2	EVD-SPL	82.9379	10929.9
32	B8	Col-0.2	EVD-SPL	82.2632	240135
33	B9	Col-0.2	EVD-SPL	82.4946	243282
34	B10	Col-0.2	EVD-UNSPL	82.2696	281105
35	B11	Col-0.2	EVD-UNSPL	82.3821	249975
36	B12	Col-0.2	EVD-UNSPL	82.3821	256524
37	B13	Col-0.3	ACT-RT	75.6207	214879
38	B14	Col-0.3	ACT-RT	76.7448	32641.9
39	B15	Col-0.3	ACT-RT	76.0703	211024
46	B22		ACT2	76.4067	194300
49	C1	pol4.1	ACT-RT	76.1937	261490
49	C1	pol4.1	ACT-RT	66.4079	71104.9
50	C2	pol4.1	ACT-RT	76.3062	236607
51	C3	pol4.1	ACT-RT	76.8686	208192
52	C4	pol4.1	ACT2	82.2676	286743
53	C5	pol4.1	ACT2	82.2632	283414
55	C7	pol4.1	EVD-SPL	86.0868	115158
55	C7	pol4.1	EVD-SPL	73.4915	103604
56	C8	pol4.1	EVD-SPL	73.1541	126822
57	C9	pol4.1	EVD-SPL	82.607	127171
57	C9	pol4.1	EVD-SPL	75.1825	55473.9
59	C11	pol4.1	EVD-UNSPL	82.2696	270770
60	C12	pol4.1	EVD-UNSPL	82.2696	256531
61	C13	pol4.3	ACT2	82.2527	361042
62	C14	pol4.3	ACT2	82.1403	421767
63	C15	pol4.3	ACT2	82.2527	385913
64	C16	pol4.3	EVD-SPL	84.838	3374.83
64	C16	pol4.3	EVD-SPL	81.6906	2735.13
64	C16	pol4.3	EVD-SPL	74.4966	3575.27
64	C16	pol4.3	EVD-SPL	71.2368	4364.82
64	C16	pol4.3	EVD-SPL	91.1328	311.025
65	C17	pol4.3	EVD-SPL	82.3226	145098
66	C18	pol4.3	EVD-SPL	85.1274	3047.08
66	C18	pol4.3	EVD-SPL	74.9181	3695.37
66	C18	pol4.3	EVD-SPL	80.6398	2162.47
66	C18	pol4.3	EVD-SPL	93.3173	226.35
66	C18	pol4.3	EVD-SPL	89.615	540.564
67	C19	pol4.3	EVD-UNSPL	82.0983	332222
68	C20	pol4.3	EVD-UNSPL	82.2105	236322
68	C20	pol4.3	EVD-UNSPL	72.4499	71458.1
69	C21	pol4.3	EVD-UNSPL	82.2514	326200
70	C22		ACT2	76.1819	213707
73	D1	pol4.2	ACT-RT	75.1814	257618
74	D2	pol4.2	ACT-RT	76.8686	210967
75	D3	pol4.2	ACT-RT	77.0935	165090
76	D4	pol4.2	ACT2	81.9302	320830
77	D5	pol4.2	ACT2	82.0383	293280
78	D6	pol4.2	ACT2	82.2632	314154
79	D7	pol4.2	EVD-SPL	73.604	177556
80	D8	pol4.2	EVD-SPL	74.1663	131732
82	D10	pol4.2	EVD-UNSPL	81.9321	335466
83	D11	pol4.2	EVD-UNSPL	82.0446	306547
84	D12	pol4.2	EVD-UNSPL	82.1571	267877
85	D13	pol4.3	ACT-RT	75.3959	350486
86	D14	pol4.3	ACT-RT	75.9579	222664
87	D15	pol4.3	ACT-RT	77.082	202905
94	D22		ACT2	76.2943	256959
97	E1	F2_1+	ACT-RT	75.7438	246049
98	E2	F2_1+	ACT-RT	76.6436	210787
99	E3	F2_1+	ACT-RT	76.7561	178054
100	E4	F2_1+	ACT2	82.2676	276888
101	E5	F2_1+	ACT2	82.2632	266964
102	E6	F2_1+	ACT2	82.1507	322587
103	E7	F2_1+	EVD-SPL	82.1507	322258
105	E9	F2_1+	EVD-SPL	82.2696	336774
106	E10	F2_1+	EVD-UNSPL	82.2696	333404
107	E11	F2_1+	EVD-UNSPL	82.2696	331995
108	E12	F2_1+	EVD-UNSPL	82.2696	296021
109	E13	F6_1+	ACT2	82.2527	372766
110	E14	F6_1+	ACT2	82.1403	461773
111	E15	F6_1+	ACT2	82.3651	360544
112	E16	F6_1+	EVD-SPL	82.3651	363925
113	E17	F6_1+	EVD-SPL	81.8739	355696
114	E18	F6_1+	EVD-SPL	82.2105	294141
115	E19	F6_1+	EVD-UNSPL	82.2105	398492
116	E20	F6_1+	EVD-UNSPL	82.3226	406215
117	E21	F6_1+	EVD-UNSPL	82.3638	367973
118	E22		EVD-SPL	73.8215	140519
121	F1	F4_1+	ACT-RT	75.8562	237272
122	F2	F4_1+	ACT-RT	59.9965	4938.99
123	F3	F4_1+	ACT-RT	59.9965	5969.22
124	F4	F4_1+	ACT2	81.4803	383261
125	F5	F4_1+	ACT2	81.7009	414271
126	F6	F4_1+	ACT2	81.9258	342105
127	F7	F4_1+	EVD-SPL	81.0262	365946
128	F8	F4_1+	EVD-SPL	81.2511	358543
129	F9	F4_1+	EVD-SPL	82.0446	357264
131	F11	F4_1+	EVD-UNSPL	82.0446	430743
132	F12	F4_1+	EVD-UNSPL	82.0446	365805
133	F13	F6_1+	ACT-RT	76.1827	249744
135	F15	F6_1+	ACT-RT	76.0703	210351
142	F22		EVD-SPL	74.3835	125833
145	G1	F2_2+	ACT-RT	76.4186	128291
145	G1	F2_2+	ACT-RT	64.3832	72014.2
145	G1	F2_2+	ACT-RT	79.6806	89164.4
145	G1	F2_2+	ACT-RT	72.2569	71163.6
146	G2	F2_2+	ACT-RT	76.7561	206829
147	G3	F2_2+	ACT-RT	76.981	195249
148	G4	F2_2+	ACT2	82.3801	279922
149	G5	F2_2+	ACT2	82.2632	288793
151	G7	F2_2+	EVD-SPL	82.1507	411404
152	G8	F2_2+	EVD-SPL	81.7009	433703
153	G9	F2_2+	EVD-SPL	82.3821	303732
154	G10	F2_2+	EVD-UNSPL	82.2696	362912
155	G11	F2_2+	EVD-UNSPL	82.3821	316056
156	G12	F2_2+	EVD-UNSPL	82.3821	301034
157	G13	F6_2+	ACT2	82.3651	366801
158	G14	F6_2+	ACT2	82.1403	401627
159	G15	F6_2+	ACT2	82.3651	360729
160	G16	F6_2+	EVD-SPL	82.3651	380818
161	G17	F6_2+	EVD-SPL	81.9861	399797
162	G18	F6_2+	EVD-SPL	82.0983	419482
163	G19	F6_2+	EVD-UNSPL	82.2105	410722
164	G20	F6_2+	EVD-UNSPL	82.3226	445535
165	G21	F6_2+	EVD-UNSPL	82.3638	390662
166	G22		EVD-SPL	74.9455	61247.5
169	H1	F4_2+	ACT-RT	75.6313	146329
170	H2	F4_2+	ACT-RT	59.9965	4113.53
171	H3	F4_2+	ACT-RT	76.7561	210904
172	H4	F4_2+	ACT2	81.9302	321360
173	H5	F4_2+	ACT2	81.9258	399500
174	H6	F4_2+	ACT2	82.2632	343740
175	H7	F4_2+	EVD-SPL	81.5885	400706
176	H8	F4_2+	EVD-SPL	81.8134	383289
177	H9	F4_2+	EVD-SPL	82.1571	329486
178	H10	F4_2+	EVD-UNSPL	82.0446	378395
179	H11	F4_2+	EVD-UNSPL	82.1571	353369
180	H12	F4_2+	EVD-UNSPL	82.2696	324336
181	H13	F6_2+	ACT-RT	75.5083	338008
182	H14	F6_2+	ACT-RT	75.5083	128125
182	H14	F6_2+	ACT-RT	80.9038	128340
182	H14	F6_2+	ACT-RT	64.9421	60556.7
182	H14	F6_2+	ACT-RT	78.7681	123887
183	H15	F6_2+	ACT-RT	76.1827	236767
190	H22		EVD-UNSPL	77.4183	335513
193	I1	F2_3+	ACT-RT	76.4186	179630
194	I2	F2_3+	ACT-RT	76.1937	254706
195	I3	F2_3+	ACT-RT	76.8686	181180
196	I4	F2_3+	ACT2	82.2676	359951
197	I5	F2_3+	ACT2	82.1507	360575
199	I7	F2_3+	EVD-SPL	82.0383	363279
200	I8	F2_3+	EVD-SPL	81.5885	429956
201	I9	F2_3+	EVD-SPL	82.2696	329638
202	I10	F2_3+	EVD-UNSPL	82.1571	370976
203	I11	F2_3+	EVD-UNSPL	82.2696	364283
204	I12	F2_3+	EVD-UNSPL	82.2696	316306
205	I13	F6_3+	ACT2	82.3651	387095
206	I14	F6_3+	ACT2	82.1403	408835
207	I15	F6_3+	ACT2	82.3651	368246
208	I16	F6_3+	EVD-SPL	82.3651	402832
209	I17	F6_3+	EVD-SPL	81.9861	402734
210	I18	F6_3+	EVD-SPL	82.0983	397328
211	I19	F6_3+	EVD-UNSPL	82.2105	414639
212	I20	F6_3+	EVD-UNSPL	82.3226	393086
213	I21	F6_3+	EVD-UNSPL	82.3638	366408
214	I22		EVD-UNSPL	77.1935	266930
217	J1	F4_3+	ACT-RT	75.5188	288047
218	J2	F4_3+	ACT-RT	76.8686	155871
219	J3	F4_3+	ACT-RT	76.5311	196856
220	J4	F4_3+	ACT2	81.1428	483346
221	J5	F4_3+	ACT2	81.2511	480739
222	J6	F4_3+	ACT2	81.9258	361492
223	J7	F4_3+	EVD-SPL	80.9137	279479
223	J7	F4_3+	EVD-SPL	87.2113	44973
224	J8	F4_3+	EVD-SPL	81.1386	297291
227	J11	F4_3+	EVD-UNSPL	82.0446	399663
228	J12	F4_3+	EVD-UNSPL	82.1571	361517
229	J13	F6_3+	ACT-RT	75.7331	314533
230	J14	F6_3+	ACT-RT	75.9579	268827
231	J15	F6_3+	ACT-RT	76.9696	205658
238	J22		EVD-UNSPL	77.5306	343168
241	K1	F2_1-	ACT-RT	76.1937	271437
242	K2	F2_1-	ACT-RT	75.9687	253859
243	K3	F2_1-	ACT-RT	76.4186	228763
244	K4	F2_1-	ACT2	82.3801	383078
245	K5	F2_1-	ACT2	82.2632	292031
246	K6	F2_1-	ACT2	82.0383	424623
247	K7	F2_1-	EVD-SPL	82.1507	417636
248	K8	F2_1-	EVD-SPL	81.7009	435771
249	K9	F2_1-	EVD-SPL	82.1571	230878
250	K10	F2_1-	EVD-UNSPL	82.1571	385965
251	K11	F2_1-	EVD-UNSPL	82.2696	356609
252	K12	F2_1-	EVD-UNSPL	82.3821	342511
253	K13	F6_1-	ACT2	82.3651	382573
255	K15	F6_1-	ACT2	82.3651	367919
256	K16	F6_1-	EVD-SPL	82.2527	414025
257	K17	F6_1-	EVD-SPL	82.0983	473503
258	K18	F6_1-	EVD-SPL	82.0983	492823
259	K19	F6_1-	EVD-UNSPL	82.0983	467659
260	K20	F6_1-	EVD-UNSPL	82.2105	468577
261	K21	F6_1-	EVD-UNSPL	82.3638	424389
265	L1	F4_1-	ACT-RT	75.9687	261116
266	L2	F4_1-	ACT-RT	76.3062	226848
267	L3	F4_1-	ACT-RT	76.8686	206553
268	L4	F4_1-	ACT2	81.7052	423152
269	L5	F4_1-	ACT2	81.5885	453028
271	L7	F4_1-	EVD-SPL	81.7009	433073
272	L8	F4_1-	EVD-SPL	81.3635	438629
273	L9	F4_1-	EVD-SPL	82.1571	372929
275	L11	F4_1-	EVD-UNSPL	82.2696	383372
276	L12	F4_1-	EVD-UNSPL	82.2696	349243
277	L13	F6_1-	ACT-RT	75.6207	267836
278	L14	F6_1-	ACT-RT	76.0703	220979
279	L15	F6_1-	ACT-RT	76.0703	231959
289	M1	F2_2-	ACT-RT	75.7438	258295
290	M2	F2_2-	ACT-RT	76.7561	160411
291	M3	F2_2-	ACT-RT	77.0935	207508
292	M4	F2_2-	ACT2	82.3801	298415
293	M5	F2_2-	ACT2	82.2632	317551
294	M6	F2_2-	ACT2	82.1507	353426
295	M7	F2_2-	EVD-SPL	82.2632	372894
296	M8	F2_2-	EVD-SPL	81.8134	418047
297	M9	F2_2-	EVD-SPL	82.3821	326140
298	M10	F2_2-	EVD-UNSPL	82.2696	354394
299	M11	F2_2-	EVD-UNSPL	82.2696	352201
300	M12	F2_2-	EVD-UNSPL	82.3821	323232
301	M13	F6_2-	ACT2	82.2527	390642
303	M15	F6_2-	ACT2	82.3651	406623
304	M16	F6_2-	EVD-SPL	82.2527	410890
305	M17	F6_2-	EVD-SPL	82.2105	435203
306	M18	F6_2-	EVD-SPL	82.0983	437641
307	M19	F6_2-	EVD-UNSPL	82.0983	432790
308	M20	F6_2-	EVD-UNSPL	82.2105	416571
309	M21	F6_2-	EVD-UNSPL	82.2514	420656
313	N1	F4_2-	ACT-RT	76.4186	235473
314	N2	F4_2-	ACT-RT	76.3062	240703
315	N3	F4_2-	ACT-RT	76.5311	213862
316	N4	F4_2-	ACT2	82.1551	399770
317	N5	F4_2-	ACT2	82.0383	423615
319	N7	F4_2-	EVD-SPL	82.2632	501016
321	N9	F4_2-	EVD-SPL	82.3821	432926
322	N10	F4_2-	EVD-UNSPL	82.2696	443130
323	N11	F4_2-	EVD-UNSPL	82.4946	351211
324	N12	F4_2-	EVD-UNSPL	82.4946	351007
325	N13	F6_2-	ACT-RT	76.5199	191208
326	N14	F6_2-	ACT-RT	76.2951	192242
327	N15	F6_2-	ACT-RT	59.9962	4249.96
337	O1	F2_3-	ACT-RT	76.1937	250319
338	O2	F2_3-	ACT-RT	76.1937	161085
339	O3	F2_3-	ACT-RT	76.3062	224614
340	O4	F2_3-	ACT2	82.3801	269637
341	O5	F2_3-	ACT2	82.3757	360532
343	O7	F2_3-	EVD-SPL	82.2632	343207
345	O9	F2_3-	EVD-SPL	82.3821	288863
346	O10	F2_3-	EVD-UNSPL	82.2696	356158
347	O11	F2_3-	EVD-UNSPL	82.2696	323827
348	O12	F2_3-	EVD-UNSPL	82.2696	284427
349	O13	F6_3-	ACT2	82.3651	371725
351	O15	F6_3-	ACT2	82.3651	368253
352	O16	F6_3-	EVD-SPL	82.3651	407177
353	O17	F6_3-	EVD-SPL	82.2105	421524
355	O19	F6_3-	EVD-UNSPL	82.0983	464044
356	O20	F6_3-	EVD-UNSPL	82.2105	449024
357	O21	F6_3-	EVD-UNSPL	82.2514	318209
361	P1	F4_3-	ACT-RT	76.3062	285572
362	P2	F4_3-	ACT-RT	75.8562	260597
363	P3	F4_3-	ACT-RT	76.6436	213517
364	P4	F4_3-	ACT2	82.2676	383292
365	P5	F4_3-	ACT2	82.0383	403989
367	P7	F4_3-	EVD-SPL	82.2632	377158
369	P9	F4_3-	EVD-SPL	82.2696	402236
370	P10	F4_3-	EVD-UNSPL	82.3821	474954
371	P11	F4_3-	EVD-UNSPL	82.3821	391915
372	P12	F4_3-	EVD-UNSPL	82.3821	363092
373	P13	F6_3-	ACT-RT	75.9579	266070
374	P14	F6_3-	ACT-RT	76.6324	218608
375	P15	F6_3-	ACT-RT	76.7448	212161
