# Supplementary material for: PTGS is dispensable for the initiation of epigenetic silencing of an active transposon in Arabidopsis
Source: EMBO Rep. 2024 Nov 7;25(12):28. doi: 10.1038/s44319-024-00304-5 (PMC11624286; doi:10.1038/s44319-024-00304-5)
Supplement: Supplementary file 7 — Source data Fig. 6 [file 44319_2024_304_MOESM7_ESM.zip › Figure 6/6F/Sanger sequences for Kismeth analyzer/Reference sequences/EVD-LTR Reference Sequence.fa]

>new_LTR_Reference_Sequence Personal annotation
agaagtctatgaagagcttctagaagaggtgaaggcacacaaatatctcttgtagccgtt
gaagaggactcacgagtgtctttagcaacaaggtcaaccaatgaccagtcactctcatca
ccaagaccaaggaacctcttctcttatgtctctttcagtcttacgttaattGTAAACAGC
CATATTCTCTTTGTGTGTCTTTAAAAGCATTGTAAACACACAAAGGTTACTATCTAATTC
TATCAATATGATTTGGTCTCATATTCTCTCACATACAAACTCTCTTGTTCTTCATAACTC
TCTTAATCTTTAATACAATTCCGCATATTCTTT
