# Supplementary material for: PTGS is dispensable for the initiation of epigenetic silencing of an active transposon in Arabidopsis
Source: EMBO Rep. 2024 Nov 7;25(12):28. doi: 10.1038/s44319-024-00304-5 (PMC11624286; doi:10.1038/s44319-024-00304-5)
Supplement: Supplementary file 8 — Source data Fig. 7 [file 44319_2024_304_MOESM8_ESM.zip]

Archive with 14 entries (11 files):
- Figure 7/
- __MACOSX/._Figure 7
- Figure 7/.DS_Store
- __MACOSX/Figure 7/._.DS_Store
- Figure 7/7D/
- __MACOSX/Figure 7/._7D
- Figure 7/7E/
- __MACOSX/Figure 7/._7E
- Figure 7/7D/methylation_before_insertion_pie.xlsx
- __MACOSX/Figure 7/7D/._methylation_before_insertion_pie.xlsx
- Figure 7/7D/methylation_before_insertion_pos.xlsx
- __MACOSX/Figure 7/7D/._methylation_before_insertion_pos.xlsx
- Figure 7/7E/meth_before_vs_after_insertion.xlsx
- __MACOSX/Figure 7/7E/._meth_before_vs_after_insertion.xlsx
