# Supplementary material for: PTGS is dispensable for the initiation of epigenetic silencing of an active transposon in Arabidopsis
Source: EMBO Rep. 2024 Nov 7;25(12):28. doi: 10.1038/s44319-024-00304-5 (PMC11624286; doi:10.1038/s44319-024-00304-5)
Supplement: Supplementary file 8 — Source data Fig. 7 [file 44319_2024_304_MOESM8_ESM.zip › Figure 7/7D/methylation_before_insertion_pie.xlsx]

## Sheet: Sheet1
Genotype	individual	EVD_status	EVD_counts				Rel_prop				EVD_counts			Rel_prop
			non-innform.	Unmethyl.	CG_only	Methyl.	non-innform.	Unmethyl.	CG_only	Methyl.	CMT2_DRM	RdDM_DRM	Unk.	CMT2_DRM	RdDM_DRM	Unk.
RDR6-EVD	#2	active	6	18	0	0	0.25	0.75	0	0	0	0	0	0	0	0
RDR6-EVD	#9	active	6	25	1	1	0.181818	0.757576	0.030303	0.030303	0	1	0	0	1	0
RDR6-EVD	#1	silenced	6	24	5	2	0.162162	0.648649	0.135135	0.0540541	0	0	2	0	0	1
RDR6-EVD	#7	silenced	6	21	4	2	0.181818	0.636364	0.121212	0.0606061	0	0	2	0	0	1
rdr6-EVD	#8	active	2	22	2	3	0.0689655	0.758621	0.0689655	0.103448	2	0	1	0.666667	0	0.333333
rdr6-EVD	#10	active	2	33	4	3	0.047619	0.785714	0.0952381	0.0714286	2	0	1	0.666667	0	0.333333
rdr6-EVD	#5	silenced	2	45	5	3	0.0363636	0.818182	0.0909091	0.0545455	1	0	2	0.333333	0	0.666667
rdr6-EVD	#6	silenced	2	43	3	7	0.0363636	0.781818	0.0545455	0.127273	3	2	2	0.428571	0.285714	0.285714
