# Supplementary material for: PTGS is dispensable for the initiation of epigenetic silencing of an active transposon in Arabidopsis
Source: EMBO Rep. 2024 Nov 7;25(12):28. doi: 10.1038/s44319-024-00304-5 (PMC11624286; doi:10.1038/s44319-024-00304-5)
Supplement: Supplementary file 8 — Source data Fig. 7 [file 44319_2024_304_MOESM8_ESM.zip › Figure 7/7D/methylation_before_insertion_pos.xlsx]

## Sheet: Sheet1
sample_id	cluster	N	methylation status	sample_genotype	EVD status	chr	insertionSite3p	insertionSite5p	position	Individual
210380	28	1	unmethylated	RDR6_EVD_F6	Active	Chr1	11008959	11008964	6	#2
RDR6_EVD_F6
Active
210380	32	NA	?	RDR6_EVD_F6	Active	Chr1	18924994	18925000	6	#2
RDR6_EVD_F6
Active
210380	33	1	unmethylated	RDR6_EVD_F6	Active	Chr1	19335679	19335685	6	#2
RDR6_EVD_F6
Active
210380	41	1	unmethylated	RDR6_EVD_F6	Active	Chr1	22813678	22813685	6	#2
RDR6_EVD_F6
Active
210380	54	1	unmethylated	RDR6_EVD_F6	Active	Chr1	30014139	30014145	6	#2
RDR6_EVD_F6
Active
210380	64	NA	?	RDR6_EVD_F6	Active	Chr2	4116960	4116968	6	#2
RDR6_EVD_F6
Active
210380	68	NA	?	RDR6_EVD_F6	Active	Chr2	6273700	6273711	6	#2
RDR6_EVD_F6
Active
210380	71	NA	?	RDR6_EVD_F6	Active	Chr2	6997027	6997037	6	#2
RDR6_EVD_F6
Active
210380	90	1	unmethylated	RDR6_EVD_F6	Active	Chr2	18887426	18887433	6	#2
RDR6_EVD_F6
Active
210380	94	1	unmethylated	RDR6_EVD_F6	Active	Chr3	1646990	1647004	6	#2
RDR6_EVD_F6
Active
210380	103	2	unmethylated	RDR6_EVD_F6	Active	Chr3	7339268	7339274	6	#2
RDR6_EVD_F6
Active
210380	114	NA	?	RDR6_EVD_F6	Active	Chr3	17374432	17374439	6	#2
RDR6_EVD_F6
Active
210380	126	1	unmethylated	RDR6_EVD_F6	Active	Chr3	21459181	21459190	6	#2
RDR6_EVD_F6
Active
210380	146	1	unmethylated	RDR6_EVD_F6	Active	Chr4	6995361	6995367	6	#2
RDR6_EVD_F6
Active
210380	149	1	unmethylated	RDR6_EVD_F6	Active	Chr4	8127101	8127106	6	#2
RDR6_EVD_F6
Active
210380	161	1	unmethylated	RDR6_EVD_F6	Active	Chr4	11295224	11295232	6	#2
RDR6_EVD_F6
Active
210380	164	1	unmethylated	RDR6_EVD_F6	Active	Chr4	12203599	12203606	6	#2
RDR6_EVD_F6
Active
210380	178	1	unmethylated	RDR6_EVD_F6	Active	Chr5	256675	256687	6	#2
RDR6_EVD_F6
Active
210380	181	1	unmethylated	RDR6_EVD_F6	Active	Chr5	5010695	5010701	6	#2
RDR6_EVD_F6
Active
210380	209	1	unmethylated	RDR6_EVD_F6	Active	Chr5	20199623	20199645	6	#2
RDR6_EVD_F6
Active
210380	213	2	unmethylated	RDR6_EVD_F6	Active	Chr5	22015463	22015468	6	#2
RDR6_EVD_F6
Active
210380	215	NA	?	RDR6_EVD_F6	Active	Chr5	22185732	22185746	6	#2
RDR6_EVD_F6
Active
210380	217	1	unmethylated	RDR6_EVD_F6	Active	Chr5	23143377	23143391	6	#2
RDR6_EVD_F6
Active
210380	221	2	unmethylated	RDR6_EVD_F6	Active	Chr5	24161037	24161044	6	#2
RDR6_EVD_F6
Active
210381	8	1	unmethylated	RDR6_EVD_F6	Active	Chr1	3751224	3751230	7	#9
RDR6_EVD_F6
Active
210381	22	1	unmethylated	RDR6_EVD_F6	Active	Chr1	8652306	8652312	7	#9
RDR6_EVD_F6
Active
210381	23	1	unmethylated	RDR6_EVD_F6	Active	Chr1	8857404	8857409	7	#9
RDR6_EVD_F6
Active
210381	25	1	unmethylated	RDR6_EVD_F6	Active	Chr1	9934292	9934295	7	#9
RDR6_EVD_F6
Active
210381	30	1	unmethylated	RDR6_EVD_F6	Active	Chr1	12331117	12331128	7	#9
RDR6_EVD_F6
Active
210381	32	NA	?	RDR6_EVD_F6	Active	Chr1	18924994	18925000	7	#9
RDR6_EVD_F6
Active
210381	61	1	unmethylated	RDR6_EVD_F6	Active	Chr2	2971344	2971350	7	#9
RDR6_EVD_F6
Active
210381	64	NA	?	RDR6_EVD_F6	Active	Chr2	4116960	4116968	7	#9
RDR6_EVD_F6
Active
210381	68	NA	?	RDR6_EVD_F6	Active	Chr2	6273700	6273711	7	#9
RDR6_EVD_F6
Active
210381	71	NA	?	RDR6_EVD_F6	Active	Chr2	6997027	6997037	7	#9
RDR6_EVD_F6
Active
210381	77	1	unmethylated	RDR6_EVD_F6	Active	Chr2	11321338	11321348	7	#9
RDR6_EVD_F6
Active
210381	82	1	CG only	RDR6_EVD_F6	Active	Chr2	13838774	13838782	7	#9
RDR6_EVD_F6
Active
210381	85	1	unmethylated	RDR6_EVD_F6	Active	Chr2	16345607	16345612	7	#9
RDR6_EVD_F6
Active
210381	98	1	unmethylated	RDR6_EVD_F6	Active	Chr3	4045388	4045398	7	#9
RDR6_EVD_F6
Active
210381	102	1	unmethylated	RDR6_EVD_F6	Active	Chr3	7038158	7038164	7	#9
RDR6_EVD_F6
Active
210381	103	2	unmethylated	RDR6_EVD_F6	Active	Chr3	7339268	7339274	7	#9
RDR6_EVD_F6
Active
210381	113	1	unmethylated	RDR6_EVD_F6	Active	Chr3	17326679	17326692	7	#9
RDR6_EVD_F6
Active
210381	114	NA	?	RDR6_EVD_F6	Active	Chr3	17374432	17374439	7	#9
RDR6_EVD_F6
Active
210381	118	1	unmethylated	RDR6_EVD_F6	Active	Chr3	19409109	19409117	7	#9
RDR6_EVD_F6
Active
210381	137	1	unmethylated	RDR6_EVD_F6	Active	Chr4	5724304	5724315	7	#9
RDR6_EVD_F6
Active
210381	139	1	unmethylated	RDR6_EVD_F6	Active	Chr4	6487955	6487962	7	#9
RDR6_EVD_F6
Active
210381	143	1	unmethylated	RDR6_EVD_F6	Active	Chr4	6971872	6971878	7	#9
RDR6_EVD_F6
Active
210381	152	1	silenced	RDR6_EVD_F6	Active	Chr4	9285010	9285015	7	#9
RDR6_EVD_F6
Active
210381	154	1	unmethylated	RDR6_EVD_F6	Active	Chr4	9769024	9769029	7	#9
RDR6_EVD_F6
Active
210381	171	1	unmethylated	RDR6_EVD_F6	Active	Chr4	14515506	14515515	7	#9
RDR6_EVD_F6
Active
210381	176	1	unmethylated	RDR6_EVD_F6	Active	Chr4	16663986	16663992	7	#9
RDR6_EVD_F6
Active
210381	206	1	unmethylated	RDR6_EVD_F6	Active	Chr5	18340417	18340426	7	#9
RDR6_EVD_F6
Active
210381	211	1	unmethylated	RDR6_EVD_F6	Active	Chr5	20714713	20714722	7	#9
RDR6_EVD_F6
Active
210381	213	2	unmethylated	RDR6_EVD_F6	Active	Chr5	22015463	22015468	7	#9
RDR6_EVD_F6
Active
210381	215	NA	?	RDR6_EVD_F6	Active	Chr5	22185732	22185746	7	#9
RDR6_EVD_F6
Active
210381	220	1	unmethylated	RDR6_EVD_F6	Active	Chr5	23753106	23753119	7	#9
RDR6_EVD_F6
Active
210381	221	2	unmethylated	RDR6_EVD_F6	Active	Chr5	24161037	24161044	7	#9
RDR6_EVD_F6
Active
210381	223	1	unmethylated	RDR6_EVD_F6	Active	Chr5	26068407	26068412	7	#9
RDR6_EVD_F6
Active
210382	12	2	unmethylated	RDR6_EVD_F6	Silenced	Chr1	4626148.5	4626166	8	#1
RDR6_EVD_F6
Silenced
210382	17	2	unmethylated	RDR6_EVD_F6	Silenced	Chr1	5375627	5375632	8	#1
RDR6_EVD_F6
Silenced
210382	20	2	CG only	RDR6_EVD_F6	Silenced	Chr1	7124628	7124639	8	#1
RDR6_EVD_F6
Silenced
210382	26	2	unmethylated	RDR6_EVD_F6	Silenced	Chr1	10054041	10054058	8	#1
RDR6_EVD_F6
Silenced
210382	32	NA	?	RDR6_EVD_F6	Silenced	Chr1	18924994	18925000	8	#1
RDR6_EVD_F6
Silenced
210382	37	2	silenced	RDR6_EVD_F6	Silenced	Chr1	20469460	20469466	8	#1
RDR6_EVD_F6
Silenced
210382	50	2	unmethylated	RDR6_EVD_F6	Silenced	Chr1	28246161	28246170	8	#1
RDR6_EVD_F6
Silenced
210382	51	2	unmethylated	RDR6_EVD_F6	Silenced	Chr1	28821434	28821462.5	8	#1
RDR6_EVD_F6
Silenced
210382	52	2	silenced	RDR6_EVD_F6	Silenced	Chr1	29380825	29380836.5	8	#1
RDR6_EVD_F6
Silenced
210382	57	2	unmethylated	RDR6_EVD_F6	Silenced	Chr2	1022712.5	1022720.5	8	#1
RDR6_EVD_F6
Silenced
210382	64	NA	?	RDR6_EVD_F6	Silenced	Chr2	4116960	4116968	8	#1
RDR6_EVD_F6
Silenced
210382	66	2	unmethylated	RDR6_EVD_F6	Silenced	Chr2	4985593	4985598	8	#1
RDR6_EVD_F6
Silenced
210382	68	NA	?	RDR6_EVD_F6	Silenced	Chr2	6273700	6273711	8	#1
RDR6_EVD_F6
Silenced
210382	71	NA	?	RDR6_EVD_F6	Silenced	Chr2	6997027	6997037	8	#1
RDR6_EVD_F6
Silenced
210382	88	2	unmethylated	RDR6_EVD_F6	Silenced	Chr2	17881158	17881163	8	#1
RDR6_EVD_F6
Silenced
210382	96	2	unmethylated	RDR6_EVD_F6	Silenced	Chr3	2005244	2005250	8	#1
RDR6_EVD_F6
Silenced
210382	105	2	unmethylated	RDR6_EVD_F6	Silenced	Chr3	9273539.5	9273555	8	#1
RDR6_EVD_F6
Silenced
210382	111	1	unmethylated	RDR6_EVD_F6	Silenced	Chr3	13035337	13035344	8	#1
RDR6_EVD_F6
Silenced
210382	114	NA	?	RDR6_EVD_F6	Silenced	Chr3	17374432	17374439	8	#1
RDR6_EVD_F6
Silenced
210382	115	2	unmethylated	RDR6_EVD_F6	Silenced	Chr3	17835486	17835494	8	#1
RDR6_EVD_F6
Silenced
210382	122	2	unmethylated	RDR6_EVD_F6	Silenced	Chr3	20874522	20874533	8	#1
RDR6_EVD_F6
Silenced
210382	125	1	unmethylated	RDR6_EVD_F6	Silenced	Chr3	21004186	21004191	8	#1
RDR6_EVD_F6
Silenced
210382	133	2	unmethylated	RDR6_EVD_F6	Silenced	Chr4	1316932	1316946	8	#1
RDR6_EVD_F6
Silenced
210382	136	1	unmethylated	RDR6_EVD_F6	Silenced	Chr4	2573182	2573187	8	#1
RDR6_EVD_F6
Silenced
210382	141	1	unmethylated	RDR6_EVD_F6	Silenced	Chr4	6800640	6800649	8	#1
RDR6_EVD_F6
Silenced
210382	144	2	CG only	RDR6_EVD_F6	Silenced	Chr4	6988126	6988139	8	#1
RDR6_EVD_F6
Silenced
210382	156	2	CG only	RDR6_EVD_F6	Silenced	Chr4	10219755	10219760	8	#1
RDR6_EVD_F6
Silenced
210382	175	1	unmethylated	RDR6_EVD_F6	Silenced	Chr4	16396273	16396279	8	#1
RDR6_EVD_F6
Silenced
210382	195	2	unmethylated	RDR6_EVD_F6	Silenced	Chr5	16161413	16161418	8	#1
RDR6_EVD_F6
Silenced
210382	197	2	unmethylated	RDR6_EVD_F6	Silenced	Chr5	16431374	16431382	8	#1
RDR6_EVD_F6
Silenced
210382	199	2	unmethylated	RDR6_EVD_F6	Silenced	Chr5	16740843	16740851	8	#1
RDR6_EVD_F6
Silenced
210382	202	2	CG only	RDR6_EVD_F6	Silenced	Chr5	17296963.5	17296970	8	#1
RDR6_EVD_F6
Silenced
210382	208	1	CG only	RDR6_EVD_F6	Silenced	Chr5	20166387	20166392	8	#1
RDR6_EVD_F6
Silenced
210382	210	2	unmethylated	RDR6_EVD_F6	Silenced	Chr5	20397206	20397216	8	#1
RDR6_EVD_F6
Silenced
210382	212	2	unmethylated	RDR6_EVD_F6	Silenced	Chr5	21741911	21741920	8	#1
RDR6_EVD_F6
Silenced
210382	215	NA	?	RDR6_EVD_F6	Silenced	Chr5	22185732	22185746	8	#1
RDR6_EVD_F6
Silenced
210382	218	2	unmethylated	RDR6_EVD_F6	Silenced	Chr5	23273584	23273591	8	#1
RDR6_EVD_F6
Silenced
210383	12	2	unmethylated	RDR6_EVD_F6	Silenced	Chr1	4626148.5	4626166	9	#7
RDR6_EVD_F6
Silenced
210383	17	2	unmethylated	RDR6_EVD_F6	Silenced	Chr1	5375627	5375632	9	#7
RDR6_EVD_F6
Silenced
210383	20	2	CG only	RDR6_EVD_F6	Silenced	Chr1	7124628	7124639	9	#7
RDR6_EVD_F6
Silenced
210383	26	2	unmethylated	RDR6_EVD_F6	Silenced	Chr1	10054041	10054058	9	#7
RDR6_EVD_F6
Silenced
210383	32	NA	?	RDR6_EVD_F6	Silenced	Chr1	18924994	18925000	9	#7
RDR6_EVD_F6
Silenced
210383	37	2	silenced	RDR6_EVD_F6	Silenced	Chr1	20469460	20469466	9	#7
RDR6_EVD_F6
Silenced
210383	50	2	unmethylated	RDR6_EVD_F6	Silenced	Chr1	28246161	28246170	9	#7
RDR6_EVD_F6
Silenced
210383	51	2	unmethylated	RDR6_EVD_F6	Silenced	Chr1	28821434	28821462.5	9	#7
RDR6_EVD_F6
Silenced
210383	52	2	silenced	RDR6_EVD_F6	Silenced	Chr1	29380825	29380836.5	9	#7
RDR6_EVD_F6
Silenced
210383	57	2	unmethylated	RDR6_EVD_F6	Silenced	Chr2	1022712.5	1022720.5	9	#7
RDR6_EVD_F6
Silenced
210383	63	1	unmethylated	RDR6_EVD_F6	Silenced	Chr2	4019512	4019519	9	#7
RDR6_EVD_F6
Silenced
210383	64	NA	?	RDR6_EVD_F6	Silenced	Chr2	4116960	4116968	9	#7
RDR6_EVD_F6
Silenced
210383	66	2	unmethylated	RDR6_EVD_F6	Silenced	Chr2	4985593	4985598	9	#7
RDR6_EVD_F6
Silenced
210383	68	NA	?	RDR6_EVD_F6	Silenced	Chr2	6273700	6273711	9	#7
RDR6_EVD_F6
Silenced
210383	71	NA	?	RDR6_EVD_F6	Silenced	Chr2	6997027	6997037	9	#7
RDR6_EVD_F6
Silenced
210383	78	1	unmethylated	RDR6_EVD_F6	Silenced	Chr2	11944810	11944817	9	#7
RDR6_EVD_F6
Silenced
210383	88	2	unmethylated	RDR6_EVD_F6	Silenced	Chr2	17881158	17881163	9	#7
RDR6_EVD_F6
Silenced
210383	96	2	unmethylated	RDR6_EVD_F6	Silenced	Chr3	2005244	2005250	9	#7
RDR6_EVD_F6
Silenced
210383	105	2	unmethylated	RDR6_EVD_F6	Silenced	Chr3	9273539.5	9273555	9	#7
RDR6_EVD_F6
Silenced
210383	114	NA	?	RDR6_EVD_F6	Silenced	Chr3	17374432	17374439	9	#7
RDR6_EVD_F6
Silenced
210383	115	2	unmethylated	RDR6_EVD_F6	Silenced	Chr3	17835486	17835494	9	#7
RDR6_EVD_F6
Silenced
210383	122	2	unmethylated	RDR6_EVD_F6	Silenced	Chr3	20874522	20874533	9	#7
RDR6_EVD_F6
Silenced
210383	133	2	unmethylated	RDR6_EVD_F6	Silenced	Chr4	1316932	1316946	9	#7
RDR6_EVD_F6
Silenced
210383	144	2	CG only	RDR6_EVD_F6	Silenced	Chr4	6988126	6988139	9	#7
RDR6_EVD_F6
Silenced
210383	156	2	CG only	RDR6_EVD_F6	Silenced	Chr4	10219755	10219760	9	#7
RDR6_EVD_F6
Silenced
210383	195	2	unmethylated	RDR6_EVD_F6	Silenced	Chr5	16161413	16161418	9	#7
RDR6_EVD_F6
Silenced
210383	197	2	unmethylated	RDR6_EVD_F6	Silenced	Chr5	16431374	16431382	9	#7
RDR6_EVD_F6
Silenced
210383	199	2	unmethylated	RDR6_EVD_F6	Silenced	Chr5	16740843	16740851	9	#7
RDR6_EVD_F6
Silenced
210383	202	2	CG only	RDR6_EVD_F6	Silenced	Chr5	17296963.5	17296970	9	#7
RDR6_EVD_F6
Silenced
210383	210	2	unmethylated	RDR6_EVD_F6	Silenced	Chr5	20397206	20397216	9	#7
RDR6_EVD_F6
Silenced
210383	212	2	unmethylated	RDR6_EVD_F6	Silenced	Chr5	21741911	21741920	9	#7
RDR6_EVD_F6
Silenced
210383	215	NA	?	RDR6_EVD_F6	Silenced	Chr5	22185732	22185746	9	#7
RDR6_EVD_F6
Silenced
210383	218	2	unmethylated	RDR6_EVD_F6	Silenced	Chr5	23273584	23273591	9	#7
RDR6_EVD_F6
Silenced
210384	4	2	unmethylated	rdr6_EVD_F6	Active	Chr1	2036379	2036385	11	#8
rdr6_EVD_F6
Active
210384	7	1	CG only	rdr6_EVD_F6	Active	Chr1	3683075	3683080	11	#8
rdr6_EVD_F6
Active
210384	19	1	unmethylated	rdr6_EVD_F6	Active	Chr1	6837853	6837860	11	#8
rdr6_EVD_F6
Active
210384	24	2	unmethylated	rdr6_EVD_F6	Active	Chr1	9388176	9388181	11	#8
rdr6_EVD_F6
Active
210384	27	1	unmethylated	rdr6_EVD_F6	Active	Chr1	10581796	10581798	11	#8
rdr6_EVD_F6
Active
210384	32	NA	?	rdr6_EVD_F6	Active	Chr1	18924994	18925000	11	#8
rdr6_EVD_F6
Active
210384	43	1	unmethylated	rdr6_EVD_F6	Active	Chr1	23532097	23532103	11	#8
rdr6_EVD_F6
Active
210384	69	2	unmethylated	rdr6_EVD_F6	Active	Chr2	6794451	6794460	11	#8
rdr6_EVD_F6
Active
210384	86	1	unmethylated	rdr6_EVD_F6	Active	Chr2	16981152	16981155	11	#8
rdr6_EVD_F6
Active
210384	92	1	unmethylated	rdr6_EVD_F6	Active	Chr3	3261	3268	11	#8
rdr6_EVD_F6
Active
210384	93	1	unmethylated	rdr6_EVD_F6	Active	Chr3	1113035	1113044	11	#8
rdr6_EVD_F6
Active
210384	100	1	unmethylated	rdr6_EVD_F6	Active	Chr3	5573631	5573637	11	#8
rdr6_EVD_F6
Active
210384	103	2	unmethylated	rdr6_EVD_F6	Active	Chr3	7339268	7339274	11	#8
rdr6_EVD_F6
Active
210384	109	1	unmethylated	rdr6_EVD_F6	Active	Chr3	11283302	11283307	11	#8
rdr6_EVD_F6
Active
210384	112	2	silenced	rdr6_EVD_F6	Active	Chr3	14596348	14596355	11	#8
rdr6_EVD_F6
Active
210384	124	1	unmethylated	rdr6_EVD_F6	Active	Chr3	20979663	20979676	11	#8
rdr6_EVD_F6
Active
210384	157	3	unmethylated	rdr6_EVD_F6	Active	Chr4	10283179	10283186	11	#8
rdr6_EVD_F6
Active
210384	168	2	unmethylated	rdr6_EVD_F6	Active	Chr4	13751063	13751071.5	11	#8
rdr6_EVD_F6
Active
210384	169	3	unmethylated	rdr6_EVD_F6	Active	Chr4	14205507	14205512	11	#8
rdr6_EVD_F6
Active
210384	186	3	CG only	rdr6_EVD_F6	Active	Chr5	10279659	10279666	11	#8
rdr6_EVD_F6
Active
210384	189	2	silenced	rdr6_EVD_F6	Active	Chr5	14204762	14204769	11	#8
rdr6_EVD_F6
Active
210384	191	2	unmethylated	rdr6_EVD_F6	Active	Chr5	14992632	14992639	11	#8
rdr6_EVD_F6
Active
210384	193	2	silenced	rdr6_EVD_F6	Active	Chr5	15865304	15865312	11	#8
rdr6_EVD_F6
Active
210384	197	2	unmethylated	rdr6_EVD_F6	Active	Chr5	16431374	16431382	11	#8
rdr6_EVD_F6
Active
210384	198	2	unmethylated	rdr6_EVD_F6	Active	Chr5	16615083	16615088	11	#8
rdr6_EVD_F6
Active
210384	204	3	unmethylated	rdr6_EVD_F6	Active	Chr5	17922734	17922745	11	#8
rdr6_EVD_F6
Active
210384	207	3	unmethylated	rdr6_EVD_F6	Active	Chr5	19638215	19638221	11	#8
rdr6_EVD_F6
Active
210384	215	NA	?	rdr6_EVD_F6	Active	Chr5	22185732	22185746	11	#8
rdr6_EVD_F6
Active
210384	221	2	unmethylated	rdr6_EVD_F6	Active	Chr5	24161037	24161044	11	#8
rdr6_EVD_F6
Active
211058	4	2	unmethylated	rdr6_EVD_F6	Active	Chr1	2036379	2036385	12	#10
rdr6_EVD_F6
Active
211058	24	2	unmethylated	rdr6_EVD_F6	Active	Chr1	9388176	9388181	12	#10
rdr6_EVD_F6
Active
211058	32	NA	?	rdr6_EVD_F6	Active	Chr1	18924994	18925000	12	#10
rdr6_EVD_F6
Active
211058	35	1	unmethylated	rdr6_EVD_F6	Active	Chr1	20272574	20272582	12	#10
rdr6_EVD_F6
Active
211058	47	1	unmethylated	rdr6_EVD_F6	Active	Chr1	26795198	26795206	12	#10
rdr6_EVD_F6
Active
211058	48	1	CG only	rdr6_EVD_F6	Active	Chr1	27133210	27133216	12	#10
rdr6_EVD_F6
Active
211058	49	1	unmethylated	rdr6_EVD_F6	Active	Chr1	27141062	27141069	12	#10
rdr6_EVD_F6
Active
211058	69	2	unmethylated	rdr6_EVD_F6	Active	Chr2	6794451	6794460	12	#10
rdr6_EVD_F6
Active
211058	72	1	unmethylated	rdr6_EVD_F6	Active	Chr2	8091339	8091346	12	#10
rdr6_EVD_F6
Active
211058	79	1	CG only	rdr6_EVD_F6	Active	Chr2	12489049	12489057	12	#10
rdr6_EVD_F6
Active
211058	80	1	unmethylated	rdr6_EVD_F6	Active	Chr2	12684225	12684231	12	#10
rdr6_EVD_F6
Active
211058	103	2	unmethylated	rdr6_EVD_F6	Active	Chr3	7339268	7339274	12	#10
rdr6_EVD_F6
Active
211058	107	1	unmethylated	rdr6_EVD_F6	Active	Chr3	9969821	9969830	12	#10
rdr6_EVD_F6
Active
211058	112	2	silenced	rdr6_EVD_F6	Active	Chr3	14596348	14596355	12	#10
rdr6_EVD_F6
Active
211058	129	1	unmethylated	rdr6_EVD_F6	Active	Chr3	22066175	22066180	12	#10
rdr6_EVD_F6
Active
211058	130	1	CG only	rdr6_EVD_F6	Active	Chr3	22289176	22289183	12	#10
rdr6_EVD_F6
Active
211058	138	1	unmethylated	rdr6_EVD_F6	Active	Chr4	6486139	6486145	12	#10
rdr6_EVD_F6
Active
211058	140	1	unmethylated	rdr6_EVD_F6	Active	Chr4	6501262	6501268	12	#10
rdr6_EVD_F6
Active
211058	157	3	unmethylated	rdr6_EVD_F6	Active	Chr4	10283179	10283186	12	#10
rdr6_EVD_F6
Active
211058	159	1	unmethylated	rdr6_EVD_F6	Active	Chr4	10829478	10829484	12	#10
rdr6_EVD_F6
Active
211058	168	2	unmethylated	rdr6_EVD_F6	Active	Chr4	13751063	13751071.5	12	#10
rdr6_EVD_F6
Active
211058	169	3	unmethylated	rdr6_EVD_F6	Active	Chr4	14205507	14205512	12	#10
rdr6_EVD_F6
Active
211058	170	1	unmethylated	rdr6_EVD_F6	Active	Chr4	14497327	14497334	12	#10
rdr6_EVD_F6
Active
211058	180	1	unmethylated	rdr6_EVD_F6	Active	Chr5	2831498	2831508	12	#10
rdr6_EVD_F6
Active
211058	184	1	unmethylated	rdr6_EVD_F6	Active	Chr5	8750094	8750096	12	#10
rdr6_EVD_F6
Active
211058	185	1	unmethylated	rdr6_EVD_F6	Active	Chr5	8941220	8941228	12	#10
rdr6_EVD_F6
Active
211058	186	3	CG only	rdr6_EVD_F6	Active	Chr5	10279659	10279666	12	#10
rdr6_EVD_F6
Active
211058	187	1	unmethylated	rdr6_EVD_F6	Active	Chr5	10640458	10640463	12	#10
rdr6_EVD_F6
Active
211058	189	2	silenced	rdr6_EVD_F6	Active	Chr5	14204762	14204769	12	#10
rdr6_EVD_F6
Active
211058	190	1	unmethylated	rdr6_EVD_F6	Active	Chr5	14936291	14936296	12	#10
rdr6_EVD_F6
Active
211058	191	2	unmethylated	rdr6_EVD_F6	Active	Chr5	14992632	14992639	12	#10
rdr6_EVD_F6
Active
211058	193	2	silenced	rdr6_EVD_F6	Active	Chr5	15865304	15865312	12	#10
rdr6_EVD_F6
Active
211058	197	2	unmethylated	rdr6_EVD_F6	Active	Chr5	16431374	16431382	12	#10
rdr6_EVD_F6
Active
211058	198	2	unmethylated	rdr6_EVD_F6	Active	Chr5	16615083	16615088	12	#10
rdr6_EVD_F6
Active
211058	200	1	unmethylated	rdr6_EVD_F6	Active	Chr5	16753254	16753262	12	#10
rdr6_EVD_F6
Active
211058	204	3	unmethylated	rdr6_EVD_F6	Active	Chr5	17922734	17922745	12	#10
rdr6_EVD_F6
Active
211058	207	3	unmethylated	rdr6_EVD_F6	Active	Chr5	19638215	19638221	12	#10
rdr6_EVD_F6
Active
211058	214	1	unmethylated	rdr6_EVD_F6	Active	Chr5	22119958	22119967	12	#10
rdr6_EVD_F6
Active
211058	215	NA	?	rdr6_EVD_F6	Active	Chr5	22185732	22185746	12	#10
rdr6_EVD_F6
Active
211058	221	2	unmethylated	rdr6_EVD_F6	Active	Chr5	24161037	24161044	12	#10
rdr6_EVD_F6
Active
211058	222	1	unmethylated	rdr6_EVD_F6	Active	Chr5	24257187	24257193	12	#10
rdr6_EVD_F6
Active
211058	224	1	unmethylated	rdr6_EVD_F6	Active	Chr5	26707082	26707087	12	#10
rdr6_EVD_F6
Active
210385	1	1	unmethylated	rdr6_EVD_F6	Silenced	Chr1	844576	844583	13	#5
rdr6_EVD_F6
Silenced
210385	5	1	unmethylated	rdr6_EVD_F6	Silenced	Chr1	2194717	2194723	13	#5
rdr6_EVD_F6
Silenced
210385	6	1	unmethylated	rdr6_EVD_F6	Silenced	Chr1	2530034	2530044	13	#5
rdr6_EVD_F6
Silenced
210385	10	1	unmethylated	rdr6_EVD_F6	Silenced	Chr1	3928301	3928308	13	#5
rdr6_EVD_F6
Silenced
210385	11	1	unmethylated	rdr6_EVD_F6	Silenced	Chr1	4605194	4605170	13	#5
rdr6_EVD_F6
Silenced
210385	13	1	unmethylated	rdr6_EVD_F6	Silenced	Chr1	4781711	4781707	13	#5
rdr6_EVD_F6
Silenced
210385	15	1	unmethylated	rdr6_EVD_F6	Silenced	Chr1	5323301	5323308	13	#5
rdr6_EVD_F6
Silenced
210385	16	1	unmethylated	rdr6_EVD_F6	Silenced	Chr1	5342650	5342656	13	#5
rdr6_EVD_F6
Silenced
210385	18	1	unmethylated	rdr6_EVD_F6	Silenced	Chr1	5375668	5375679	13	#5
rdr6_EVD_F6
Silenced
210385	32	NA	?	rdr6_EVD_F6	Silenced	Chr1	18924994	18925000	13	#5
rdr6_EVD_F6
Silenced
210385	38	1	unmethylated	rdr6_EVD_F6	Silenced	Chr1	20804376	20804382	13	#5
rdr6_EVD_F6
Silenced
210385	40	1	unmethylated	rdr6_EVD_F6	Silenced	Chr1	21483426	21483432	13	#5
rdr6_EVD_F6
Silenced
210385	55	1	unmethylated	rdr6_EVD_F6	Silenced	Chr2	587026	587032	13	#5
rdr6_EVD_F6
Silenced
210385	56	1	unmethylated	rdr6_EVD_F6	Silenced	Chr2	960591	960598	13	#5
rdr6_EVD_F6
Silenced
210385	62	1	silenced	rdr6_EVD_F6	Silenced	Chr2	3710761	3710767	13	#5
rdr6_EVD_F6
Silenced
210385	64	NA	?	rdr6_EVD_F6	Silenced	Chr2	4116960	4116968	13	#5
rdr6_EVD_F6
Silenced
210385	73	1	unmethylated	rdr6_EVD_F6	Silenced	Chr2	9224429	9224434	13	#5
rdr6_EVD_F6
Silenced
210385	74	1	unmethylated	rdr6_EVD_F6	Silenced	Chr2	9374016	9374025	13	#5
rdr6_EVD_F6
Silenced
210385	75	1	silenced	rdr6_EVD_F6	Silenced	Chr2	10622611	10622617	13	#5
rdr6_EVD_F6
Silenced
210385	76	1	unmethylated	rdr6_EVD_F6	Silenced	Chr2	11022236	11022242	13	#5
rdr6_EVD_F6
Silenced
210385	81	1	unmethylated	rdr6_EVD_F6	Silenced	Chr2	12921792	12921797	13	#5
rdr6_EVD_F6
Silenced
210385	83	1	unmethylated	rdr6_EVD_F6	Silenced	Chr2	13860650	13860657	13	#5
rdr6_EVD_F6
Silenced
210385	87	1	unmethylated	rdr6_EVD_F6	Silenced	Chr2	17527627	17527636	13	#5
rdr6_EVD_F6
Silenced
210385	91	1	CG only	rdr6_EVD_F6	Silenced	Chr2	19067699	19067706	13	#5
rdr6_EVD_F6
Silenced
210385	97	1	unmethylated	rdr6_EVD_F6	Silenced	Chr3	3819842	3819847	13	#5
rdr6_EVD_F6
Silenced
210385	101	1	unmethylated	rdr6_EVD_F6	Silenced	Chr3	6653935	6653953	13	#5
rdr6_EVD_F6
Silenced
210385	103	2	unmethylated	rdr6_EVD_F6	Silenced	Chr3	7339268	7339274	13	#5
rdr6_EVD_F6
Silenced
210385	106	1	unmethylated	rdr6_EVD_F6	Silenced	Chr3	9721630	9721636	13	#5
rdr6_EVD_F6
Silenced
210385	116	1	unmethylated	rdr6_EVD_F6	Silenced	Chr3	18240157	18240175	13	#5
rdr6_EVD_F6
Silenced
210385	117	1	unmethylated	rdr6_EVD_F6	Silenced	Chr3	18621459	18621465	13	#5
rdr6_EVD_F6
Silenced
210385	119	1	unmethylated	rdr6_EVD_F6	Silenced	Chr3	19829025	19829036	13	#5
rdr6_EVD_F6
Silenced
210385	123	1	CG only	rdr6_EVD_F6	Silenced	Chr3	20937253	20937260	13	#5
rdr6_EVD_F6
Silenced
210385	132	1	unmethylated	rdr6_EVD_F6	Silenced	Chr4	751981	751988	13	#5
rdr6_EVD_F6
Silenced
210385	135	1	unmethylated	rdr6_EVD_F6	Silenced	Chr4	1546019	1546025	13	#5
rdr6_EVD_F6
Silenced
210385	142	1	unmethylated	rdr6_EVD_F6	Silenced	Chr4	6929290	6929295	13	#5
rdr6_EVD_F6
Silenced
210385	145	1	unmethylated	rdr6_EVD_F6	Silenced	Chr4	6994119	6994102	13	#5
rdr6_EVD_F6
Silenced
210385	147	1	unmethylated	rdr6_EVD_F6	Silenced	Chr4	7276611	7276617	13	#5
rdr6_EVD_F6
Silenced
210385	150	1	unmethylated	rdr6_EVD_F6	Silenced	Chr4	8272378	8272384	13	#5
rdr6_EVD_F6
Silenced
210385	153	1	unmethylated	rdr6_EVD_F6	Silenced	Chr4	9407266	9407272	13	#5
rdr6_EVD_F6
Silenced
210385	155	1	unmethylated	rdr6_EVD_F6	Silenced	Chr4	10122885	10122894	13	#5
rdr6_EVD_F6
Silenced
210385	157	3	unmethylated	rdr6_EVD_F6	Silenced	Chr4	10283179	10283186	13	#5
rdr6_EVD_F6
Silenced
210385	160	1	unmethylated	rdr6_EVD_F6	Silenced	Chr4	10944811	10944820	13	#5
rdr6_EVD_F6
Silenced
210385	166	1	unmethylated	rdr6_EVD_F6	Silenced	Chr4	13392853	13392870	13	#5
rdr6_EVD_F6
Silenced
210385	167	1	CG only	rdr6_EVD_F6	Silenced	Chr4	13623497	13623502	13	#5
rdr6_EVD_F6
Silenced
210385	169	3	unmethylated	rdr6_EVD_F6	Silenced	Chr4	14205507	14205512	13	#5
rdr6_EVD_F6
Silenced
210385	174	1	unmethylated	rdr6_EVD_F6	Silenced	Chr4	16380918	16380895	13	#5
rdr6_EVD_F6
Silenced
210385	179	1	CG only	rdr6_EVD_F6	Silenced	Chr5	1061965	1061971	13	#5
rdr6_EVD_F6
Silenced
210385	183	1	unmethylated	rdr6_EVD_F6	Silenced	Chr5	8159303	8159308	13	#5
rdr6_EVD_F6
Silenced
210385	186	3	CG only	rdr6_EVD_F6	Silenced	Chr5	10279659	10279666	13	#5
rdr6_EVD_F6
Silenced
210385	188	1	silenced	rdr6_EVD_F6	Silenced	Chr5	12981751	12981756	13	#5
rdr6_EVD_F6
Silenced
210385	197	2	unmethylated	rdr6_EVD_F6	Silenced	Chr5	16431374	16431382	13	#5
rdr6_EVD_F6
Silenced
210385	204	3	unmethylated	rdr6_EVD_F6	Silenced	Chr5	17922734	17922745	13	#5
rdr6_EVD_F6
Silenced
210385	207	3	unmethylated	rdr6_EVD_F6	Silenced	Chr5	19638215	19638221	13	#5
rdr6_EVD_F6
Silenced
210385	215	NA	?	rdr6_EVD_F6	Silenced	Chr5	22185732	22185746	13	#5
rdr6_EVD_F6
Silenced
210385	219	1	unmethylated	rdr6_EVD_F6	Silenced	Chr5	23436275	23436285	13	#5
rdr6_EVD_F6
Silenced
210385	221	2	unmethylated	rdr6_EVD_F6	Silenced	Chr5	24161037	24161044	13	#5
rdr6_EVD_F6
Silenced
210386	2	1	unmethylated	rdr6_EVD_F6	Silenced	Chr1	1006371	1006376	14	#6
rdr6_EVD_F6
Silenced
210386	3	1	unmethylated	rdr6_EVD_F6	Silenced	Chr1	1214283	1214289	14	#6
rdr6_EVD_F6
Silenced
210386	9	1	unmethylated	rdr6_EVD_F6	Silenced	Chr1	3814275	3814281	14	#6
rdr6_EVD_F6
Silenced
210386	14	1	unmethylated	rdr6_EVD_F6	Silenced	Chr1	4910574	4910580	14	#6
rdr6_EVD_F6
Silenced
210386	21	1	unmethylated	rdr6_EVD_F6	Silenced	Chr1	8056463	8056469	14	#6
rdr6_EVD_F6
Silenced
210386	29	1	unmethylated	rdr6_EVD_F6	Silenced	Chr1	11094762	11094759	14	#6
rdr6_EVD_F6
Silenced
210386	31	1	unmethylated	rdr6_EVD_F6	Silenced	Chr1	18556571	18556576	14	#6
rdr6_EVD_F6
Silenced
210386	34	1	unmethylated	rdr6_EVD_F6	Silenced	Chr1	19346996	19346996	14	#6
rdr6_EVD_F6
Silenced
210386	36	1	unmethylated	rdr6_EVD_F6	Silenced	Chr1	20280744	20280730	14	#6
rdr6_EVD_F6
Silenced
210386	39	1	unmethylated	rdr6_EVD_F6	Silenced	Chr1	21149489	21149461	14	#6
rdr6_EVD_F6
Silenced
210386	42	1	unmethylated	rdr6_EVD_F6	Silenced	Chr1	23427854	23427860	14	#6
rdr6_EVD_F6
Silenced
210386	44	1	unmethylated	rdr6_EVD_F6	Silenced	Chr1	23707475	23707481	14	#6
rdr6_EVD_F6
Silenced
210386	45	1	unmethylated	rdr6_EVD_F6	Silenced	Chr1	23905689	23905698	14	#6
rdr6_EVD_F6
Silenced
210386	46	1	CG only	rdr6_EVD_F6	Silenced	Chr1	24850104	24850111	14	#6
rdr6_EVD_F6
Silenced
210386	53	1	unmethylated	rdr6_EVD_F6	Silenced	Chr1	29640573	29640579	14	#6
rdr6_EVD_F6
Silenced
210386	58	1	unmethylated	rdr6_EVD_F6	Silenced	Chr2	2014304	2014310	14	#6
rdr6_EVD_F6
Silenced
210386	59	1	silenced	rdr6_EVD_F6	Silenced	Chr2	2038960	2038965	14	#6
rdr6_EVD_F6
Silenced
210386	60	1	silenced	rdr6_EVD_F6	Silenced	Chr2	2304713	2304719	14	#6
rdr6_EVD_F6
Silenced
210386	64	NA	?	rdr6_EVD_F6	Silenced	Chr2	4116960	4116968	14	#6
rdr6_EVD_F6
Silenced
210386	65	1	silenced	rdr6_EVD_F6	Silenced	Chr2	4983282	4983293	14	#6
rdr6_EVD_F6
Silenced
210386	67	1	silenced	rdr6_EVD_F6	Silenced	Chr2	5885345	5885354	14	#6
rdr6_EVD_F6
Silenced
210386	68	NA	?	rdr6_EVD_F6	Silenced	Chr2	6273700	6273711	14	#6
rdr6_EVD_F6
Silenced
210386	70	1	CG only	rdr6_EVD_F6	Silenced	Chr2	6799820	6799828	14	#6
rdr6_EVD_F6
Silenced
210386	71	NA	?	rdr6_EVD_F6	Silenced	Chr2	6997027	6997037	14	#6
rdr6_EVD_F6
Silenced
210386	84	1	unmethylated	rdr6_EVD_F6	Silenced	Chr2	14575614	14575620	14	#6
rdr6_EVD_F6
Silenced
210386	89	1	unmethylated	rdr6_EVD_F6	Silenced	Chr2	18480127	18480133	14	#6
rdr6_EVD_F6
Silenced
210386	95	1	unmethylated	rdr6_EVD_F6	Silenced	Chr3	1724165	1724170	14	#6
rdr6_EVD_F6
Silenced
210386	99	1	unmethylated	rdr6_EVD_F6	Silenced	Chr3	4876816	4876827	14	#6
rdr6_EVD_F6
Silenced
210386	103	2	unmethylated	rdr6_EVD_F6	Silenced	Chr3	7339268	7339274	14	#6
rdr6_EVD_F6
Silenced
210386	104	1	unmethylated	rdr6_EVD_F6	Silenced	Chr3	8767712	8767718	14	#6
rdr6_EVD_F6
Silenced
210386	108	1	silenced	rdr6_EVD_F6	Silenced	Chr3	10182096	10182084	14	#6
rdr6_EVD_F6
Silenced
210386	110	1	unmethylated	rdr6_EVD_F6	Silenced	Chr3	12664314	12664321	14	#6
rdr6_EVD_F6
Silenced
210386	120	1	unmethylated	rdr6_EVD_F6	Silenced	Chr3	20435078	20435077	14	#6
rdr6_EVD_F6
Silenced
210386	121	1	unmethylated	rdr6_EVD_F6	Silenced	Chr3	20620757	20620764	14	#6
rdr6_EVD_F6
Silenced
210386	127	1	unmethylated	rdr6_EVD_F6	Silenced	Chr3	21580858	21580864	14	#6
rdr6_EVD_F6
Silenced
210386	128	1	unmethylated	rdr6_EVD_F6	Silenced	Chr3	21616637	21616647	14	#6
rdr6_EVD_F6
Silenced
210386	131	1	unmethylated	rdr6_EVD_F6	Silenced	Chr3	23267237	23267245	14	#6
rdr6_EVD_F6
Silenced
210386	134	1	unmethylated	rdr6_EVD_F6	Silenced	Chr4	1529487	1529495	14	#6
rdr6_EVD_F6
Silenced
210386	148	1	unmethylated	rdr6_EVD_F6	Silenced	Chr4	7829902	7829912	14	#6
rdr6_EVD_F6
Silenced
210386	151	1	unmethylated	rdr6_EVD_F6	Silenced	Chr4	9282768	9282772	14	#6
rdr6_EVD_F6
Silenced
210386	158	1	unmethylated	rdr6_EVD_F6	Silenced	Chr4	10530857	10530867	14	#6
rdr6_EVD_F6
Silenced
210386	162	1	silenced	rdr6_EVD_F6	Silenced	Chr4	11362923	11362928	14	#6
rdr6_EVD_F6
Silenced
210386	163	1	unmethylated	rdr6_EVD_F6	Silenced	Chr4	11959936	11959940	14	#6
rdr6_EVD_F6
Silenced
210386	165	1	unmethylated	rdr6_EVD_F6	Silenced	Chr4	13324793	13324799	14	#6
rdr6_EVD_F6
Silenced
210386	172	1	CG only	rdr6_EVD_F6	Silenced	Chr4	15366406	15366415	14	#6
rdr6_EVD_F6
Silenced
210386	173	1	unmethylated	rdr6_EVD_F6	Silenced	Chr4	16053161	16053169	14	#6
rdr6_EVD_F6
Silenced
210386	177	1	unmethylated	rdr6_EVD_F6	Silenced	Chr5	254533	254538	14	#6
rdr6_EVD_F6
Silenced
210386	182	1	unmethylated	rdr6_EVD_F6	Silenced	Chr5	8030173	8030178	14	#6
rdr6_EVD_F6
Silenced
210386	192	1	unmethylated	rdr6_EVD_F6	Silenced	Chr5	15540078	15540085	14	#6
rdr6_EVD_F6
Silenced
210386	194	1	silenced	rdr6_EVD_F6	Silenced	Chr5	16108999	16108989	14	#6
rdr6_EVD_F6
Silenced
210386	196	1	unmethylated	rdr6_EVD_F6	Silenced	Chr5	16195416	16195425	14	#6
rdr6_EVD_F6
Silenced
210386	197	2	unmethylated	rdr6_EVD_F6	Silenced	Chr5	16431374	16431382	14	#6
rdr6_EVD_F6
Silenced
210386	201	1	unmethylated	rdr6_EVD_F6	Silenced	Chr5	17132281	17132287	14	#6
rdr6_EVD_F6
Silenced
210386	203	1	unmethylated	rdr6_EVD_F6	Silenced	Chr5	17328474	17328486	14	#6
rdr6_EVD_F6
Silenced
210386	205	1	unmethylated	rdr6_EVD_F6	Silenced	Chr5	17929883	17929899	14	#6
rdr6_EVD_F6
Silenced
210386	216	1	unmethylated	rdr6_EVD_F6	Silenced	Chr5	22978449	22978455	14	#6
rdr6_EVD_F6
Silenced
