# Supplementary material for: PTGS is dispensable for the initiation of epigenetic silencing of an active transposon in Arabidopsis
Source: EMBO Rep. 2024 Nov 7;25(12):28. doi: 10.1038/s44319-024-00304-5 (PMC11624286; doi:10.1038/s44319-024-00304-5)
Supplement: Supplementary file 8 — Source data Fig. 7 [file 44319_2024_304_MOESM8_ESM.zip › Figure 7/7E/meth_before_vs_after_insertion.xlsx]

## Sheet: bef_vs_after_5mC
context	sample_genotype	EVD status	posabs	meth_level_roll	num_clust
CHH	RDR6_EVD F6	Silenced	-500	0.000929887329706363	33
CHH	RDR6_EVD F6	Silenced	-499	0.000895016554842375	33
CHH	RDR6_EVD F6	Silenced	-498	-0.00128368673223217	33
CHH	RDR6_EVD F6	Silenced	-497	-0.00136453788529577	33
CHH	RDR6_EVD F6	Silenced	-496	-0.00113820148041137	33
CHH	RDR6_EVD F6	Silenced	-495	-0.0011156628372349	33
CHH	RDR6_EVD F6	Silenced	-494	-0.00464794289208231	33
CHH	RDR6_EVD F6	Silenced	-493	-0.00456186987556227	33
CHH	RDR6_EVD F6	Silenced	-492	-0.00496577390716116	33
CHH	RDR6_EVD F6	Silenced	-491	-0.00488241825930357	33
CHH	RDR6_EVD F6	Silenced	-490	-0.00449181382838339	33
CHH	RDR6_EVD F6	Silenced	-489	-0.00374921343632981	33
CHH	RDR6_EVD F6	Silenced	-488	-0.00378181529229789	33
CHH	RDR6_EVD F6	Silenced	-487	-0.00447822033652902	33
CHH	RDR6_EVD F6	Silenced	-486	-0.00455748087345874	33
CHH	RDR6_EVD F6	Silenced	-485	-0.00480981677948265	33
CHH	RDR6_EVD F6	Silenced	-484	-0.00488198521228472	33
CHH	RDR6_EVD F6	Silenced	-483	-0.00511270618301119	33
CHH	RDR6_EVD F6	Silenced	-482	-0.0047957141506756	33
CHH	RDR6_EVD F6	Silenced	-481	-0.00435102158779754	33
CHH	RDR6_EVD F6	Silenced	-480	-0.00402262780529293	33
CHH	RDR6_EVD F6	Silenced	-479	-0.00381538646574129	33
CHH	RDR6_EVD F6	Silenced	-478	-0.00366406787296667	33
CHH	RDR6_EVD F6	Silenced	-477	-0.00219937102984936	33
CHH	RDR6_EVD F6	Silenced	-476	-0.00196610663219973	33
CHH	RDR6_EVD F6	Silenced	-475	-0.00247166886291883	33
CHH	RDR6_EVD F6	Silenced	-474	-0.00236044874028226	33
CHH	RDR6_EVD F6	Silenced	-473	0.00130077175964792	33
CHH	RDR6_EVD F6	Silenced	-472	-0.00106286460398844	33
CHH	RDR6_EVD F6	Silenced	-471	-0.00095473456729452	33
CHH	RDR6_EVD F6	Silenced	-470	-0.00113476468697754	33
CHH	RDR6_EVD F6	Silenced	-469	-0.00135710763800436	33
CHH	RDR6_EVD F6	Silenced	-468	-0.00212738906866315	33
CHH	RDR6_EVD F6	Silenced	-467	-0.00182200203133512	33
CHH	RDR6_EVD F6	Silenced	-466	-0.000957038205346596	33
CHH	RDR6_EVD F6	Silenced	-465	-0.000975095529975777	33
CHH	RDR6_EVD F6	Silenced	-464	-0.000939637510703931	33
CHH	RDR6_EVD F6	Silenced	-463	-0.000965982487639555	33
CHH	RDR6_EVD F6	Silenced	-462	-0.000584919668101802	33
CHH	RDR6_EVD F6	Silenced	-461	-0.000565481327006692	33
CHH	RDR6_EVD F6	Silenced	-460	-0.00103792163158661	33
CHH	RDR6_EVD F6	Silenced	-459	-0.00147654671386851	33
CHH	RDR6_EVD F6	Silenced	-458	-0.00162041453805282	33
CHH	RDR6_EVD F6	Silenced	-457	-0.00172379375953615	33
CHH	RDR6_EVD F6	Silenced	-456	-0.00174821617534624	33
CHH	RDR6_EVD F6	Silenced	-455	-0.0019083539358033	33
CHH	RDR6_EVD F6	Silenced	-454	-0.00147969848563521	33
CHH	RDR6_EVD F6	Silenced	-453	-0.00145486211441353	33
CHH	RDR6_EVD F6	Silenced	-452	-0.00178615655861052	33
CHH	RDR6_EVD F6	Silenced	-451	0.000556185783731824	33
CHH	RDR6_EVD F6	Silenced	-450	0.000780147218962758	33
CHH	RDR6_EVD F6	Silenced	-449	0.000335803898236642	33
CHH	RDR6_EVD F6	Silenced	-448	0.000796801024462698	33
CHH	RDR6_EVD F6	Silenced	-447	0.000796801024462698	33
CHH	RDR6_EVD F6	Silenced	-446	-0.0034813711219392	33
CHH	RDR6_EVD F6	Silenced	-445	-0.00370445226132116	33
CHH	RDR6_EVD F6	Silenced	-444	-0.00370445226132116	33
CHH	RDR6_EVD F6	Silenced	-443	-0.00376993750786014	33
CHH	RDR6_EVD F6	Silenced	-442	-0.0036442729242648	33
CHH	RDR6_EVD F6	Silenced	-441	-0.00402097955097143	33
CHH	RDR6_EVD F6	Silenced	-440	-0.00392676344054814	33
CHH	RDR6_EVD F6	Silenced	-439	-0.00389320135985969	33
CHH	RDR6_EVD F6	Silenced	-438	-0.00381227473433	33
CHH	RDR6_EVD F6	Silenced	-437	-0.00381227473433	33
CHH	RDR6_EVD F6	Silenced	-436	-0.00377883372788851	33
CHH	RDR6_EVD F6	Silenced	-435	-0.00346215367797987	33
CHH	RDR6_EVD F6	Silenced	-434	-0.0034044511166802	33
CHH	RDR6_EVD F6	Silenced	-433	-0.00361534631859844	33
CHH	RDR6_EVD F6	Silenced	-432	-0.00378403952139808	33
CHH	RDR6_EVD F6	Silenced	-431	-0.00479211202594147	33
CHH	RDR6_EVD F6	Silenced	-430	-0.00502473882331727	33
CHH	RDR6_EVD F6	Silenced	-429	-0.00480692939029682	33
CHH	RDR6_EVD F6	Silenced	-428	-0.00466726982819636	33
CHH	RDR6_EVD F6	Silenced	-427	-0.00485092882784819	33
CHH	RDR6_EVD F6	Silenced	-426	-0.00464829751180625	33
CHH	RDR6_EVD F6	Silenced	-425	2.67653e+09	33
CHH	RDR6_EVD F6	Silenced	-424	0.000208441757940647	33
CHH	RDR6_EVD F6	Silenced	-423	0.000214758174847939	33
CHH	RDR6_EVD F6	Silenced	-422	0.00100065052810304	33
CHH	RDR6_EVD F6	Silenced	-421	0.000829970674845555	33
CHH	RDR6_EVD F6	Silenced	-420	0.000975166567565984	33
CHH	RDR6_EVD F6	Silenced	-419	0.00112850172090114	33
CHH	RDR6_EVD F6	Silenced	-418	0.00108467641135158	33
CHH	RDR6_EVD F6	Silenced	-417	0.00105397802235106	33
CHH	RDR6_EVD F6	Silenced	-416	0.00102496945292856	33
CHH	RDR6_EVD F6	Silenced	-415	0.00133318237795447	33
CHH	RDR6_EVD F6	Silenced	-414	0.00138445862326041	33
CHH	RDR6_EVD F6	Silenced	-413	0.00298525507766645	33
CHH	RDR6_EVD F6	Silenced	-412	0.00320653936741162	33
CHH	RDR6_EVD F6	Silenced	-411	0.00299071109368238	33
CHH	RDR6_EVD F6	Silenced	-410	0.00382941014480791	33
CHH	RDR6_EVD F6	Silenced	-409	0.00379552155945563	33
CHH	RDR6_EVD F6	Silenced	-408	0.0035240378808923	33
CHH	RDR6_EVD F6	Silenced	-407	0.00346275026557243	33
CHH	RDR6_EVD F6	Silenced	-406	0.00251634302355819	33
CHH	RDR6_EVD F6	Silenced	-405	0.00240533886195794	33
CHH	RDR6_EVD F6	Silenced	-404	0.00242589731376955	33
CHH	RDR6_EVD F6	Silenced	-403	0.00270903496237752	33
CHH	RDR6_EVD F6	Silenced	-402	0.00302663253298591	33
CHH	RDR6_EVD F6	Silenced	-401	0.00230770687842015	33
CHH	RDR6_EVD F6	Silenced	-400	0.00241273516739215	33
CHH	RDR6_EVD F6	Silenced	-399	-0.00307621797822862	33
CHH	RDR6_EVD F6	Silenced	-398	-0.00401860512795409	33
CHH	RDR6_EVD F6	Silenced	-397	-0.00380594203494126	33
CHH	RDR6_EVD F6	Silenced	-396	-0.00476687830542335	33
CHH	RDR6_EVD F6	Silenced	-395	-0.00492984850389937	33
CHH	RDR6_EVD F6	Silenced	-394	-0.005296124360053	33
CHH	RDR6_EVD F6	Silenced	-393	-0.00528429707651936	33
CHH	RDR6_EVD F6	Silenced	-392	-0.00683778638979494	33
CHH	RDR6_EVD F6	Silenced	-391	-0.00709671950828759	33
CHH	RDR6_EVD F6	Silenced	-390	-0.00697241715897784	33
CHH	RDR6_EVD F6	Silenced	-389	-0.00689989185375329	33
CHH	RDR6_EVD F6	Silenced	-388	-0.00655209301363062	33
CHH	RDR6_EVD F6	Silenced	-387	-0.00623685417415134	33
CHH	RDR6_EVD F6	Silenced	-386	-0.00621627943882955	33
CHH	RDR6_EVD F6	Silenced	-385	-0.00581604325031244	33
CHH	RDR6_EVD F6	Silenced	-384	-0.00586797220790451	33
CHH	RDR6_EVD F6	Silenced	-383	-0.00571489467204614	33
CHH	RDR6_EVD F6	Silenced	-382	-0.00603728218836554	33
CHH	RDR6_EVD F6	Silenced	-381	-0.0103333036617898	33
CHH	RDR6_EVD F6	Silenced	-380	-0.0103738177248747	33
CHH	RDR6_EVD F6	Silenced	-379	-0.0109234922428913	33
CHH	RDR6_EVD F6	Silenced	-378	-0.00501873697387829	33
CHH	RDR6_EVD F6	Silenced	-377	-0.00445358031263615	33
CHH	RDR6_EVD F6	Silenced	-376	-0.00465711956699657	33
CHH	RDR6_EVD F6	Silenced	-375	-0.00389289670675936	33
CHH	RDR6_EVD F6	Silenced	-374	-0.00357351303299288	33
CHH	RDR6_EVD F6	Silenced	-373	-0.0035759101034396	33
CHH	RDR6_EVD F6	Silenced	-372	-0.00351668506271652	33
CHH	RDR6_EVD F6	Silenced	-371	-0.00380353577941269	33
CHH	RDR6_EVD F6	Silenced	-370	-0.00385447581087642	33
CHH	RDR6_EVD F6	Silenced	-369	-0.0040281773915608	33
CHH	RDR6_EVD F6	Silenced	-368	-0.00402463891306174	33
CHH	RDR6_EVD F6	Silenced	-367	-0.00417582320830361	33
CHH	RDR6_EVD F6	Silenced	-366	-0.00298261184840591	33
CHH	RDR6_EVD F6	Silenced	-365	-0.00323810827357174	33
CHH	RDR6_EVD F6	Silenced	-364	-0.00351702704863948	33
CHH	RDR6_EVD F6	Silenced	-363	-0.00250413387553786	33
CHH	RDR6_EVD F6	Silenced	-362	-0.00796139897961293	33
CHH	RDR6_EVD F6	Silenced	-361	-0.00714580698469011	33
CHH	RDR6_EVD F6	Silenced	-360	-0.00272609414917464	33
CHH	RDR6_EVD F6	Silenced	-359	-0.00215467478260019	33
CHH	RDR6_EVD F6	Silenced	-358	-0.00144102221106105	33
CHH	RDR6_EVD F6	Silenced	-357	-0.00140311347969359	33
CHH	RDR6_EVD F6	Silenced	-356	-0.00096621415420657	33
CHH	RDR6_EVD F6	Silenced	-355	0.000330085469622555	33
CHH	RDR6_EVD F6	Silenced	-354	-0.000791679289751629	33
CHH	RDR6_EVD F6	Silenced	-353	-0.000878821057115886	33
CHH	RDR6_EVD F6	Silenced	-352	-7.36956e+09	33
CHH	RDR6_EVD F6	Silenced	-351	-0.000501642264857927	33
CHH	RDR6_EVD F6	Silenced	-350	-0.00062913985175346	33
CHH	RDR6_EVD F6	Silenced	-349	-0.000225387124138402	33
CHH	RDR6_EVD F6	Silenced	-348	-0.000518085360450298	33
CHH	RDR6_EVD F6	Silenced	-347	-1.5891e+08	33
CHH	RDR6_EVD F6	Silenced	-346	0.000119662417357061	33
CHH	RDR6_EVD F6	Silenced	-345	-0.000851028885252226	33
CHH	RDR6_EVD F6	Silenced	-344	-0.000693142854374166	33
CHH	RDR6_EVD F6	Silenced	-343	-0.000527634744476782	33
CHH	RDR6_EVD F6	Silenced	-342	-0.00151071552992898	33
CHH	RDR6_EVD F6	Silenced	-341	0.00271295705621283	33
CHH	RDR6_EVD F6	Silenced	-340	0.00236667844855159	33
CHH	RDR6_EVD F6	Silenced	-339	0.00242299331707797	33
CHH	RDR6_EVD F6	Silenced	-338	0.00217284385592386	33
CHH	RDR6_EVD F6	Silenced	-337	0.00221814044518916	33
CHH	RDR6_EVD F6	Silenced	-336	0.00251860524836019	33
CHH	RDR6_EVD F6	Silenced	-335	0.00195955890126427	33
CHH	RDR6_EVD F6	Silenced	-334	0.000803973928860969	33
CHH	RDR6_EVD F6	Silenced	-333	0.00150683936993756	33
CHH	RDR6_EVD F6	Silenced	-332	0.00155181708279594	33
CHH	RDR6_EVD F6	Silenced	-331	0.00122484190612269	33
CHH	RDR6_EVD F6	Silenced	-330	0.00129413945354732	33
CHH	RDR6_EVD F6	Silenced	-329	0.00154233757949216	33
CHH	RDR6_EVD F6	Silenced	-328	0.00114812754565262	33
CHH	RDR6_EVD F6	Silenced	-327	0.00141267781020288	33
CHH	RDR6_EVD F6	Silenced	-326	0.000898732197345223	33
CHH	RDR6_EVD F6	Silenced	-325	0.000622583706043745	33
CHH	RDR6_EVD F6	Silenced	-324	0.000499152916643375	33
CHH	RDR6_EVD F6	Silenced	-323	0.000556871167492708	33
CHH	RDR6_EVD F6	Silenced	-322	0.0012146870352688	33
CHH	RDR6_EVD F6	Silenced	-321	0.00161090741348082	33
CHH	RDR6_EVD F6	Silenced	-320	0.00170728648950103	33
CHH	RDR6_EVD F6	Silenced	-319	0.00151016444252922	33
CHH	RDR6_EVD F6	Silenced	-318	0.00143245319146849	33
CHH	RDR6_EVD F6	Silenced	-317	0.00150045633020815	33
CHH	RDR6_EVD F6	Silenced	-316	0.00135523247531779	33
CHH	RDR6_EVD F6	Silenced	-315	0.00138995245375055	33
CHH	RDR6_EVD F6	Silenced	-314	0.00173889564645653	33
CHH	RDR6_EVD F6	Silenced	-313	0.00189994207288405	33
CHH	RDR6_EVD F6	Silenced	-312	0.00206623877987456	33
CHH	RDR6_EVD F6	Silenced	-311	0.00211003883660804	33
CHH	RDR6_EVD F6	Silenced	-310	0.00162669385640772	33
CHH	RDR6_EVD F6	Silenced	-309	0.00177346408543218	33
CHH	RDR6_EVD F6	Silenced	-308	0.00158286104725075	33
CHH	RDR6_EVD F6	Silenced	-307	0.00187958340311375	33
CHH	RDR6_EVD F6	Silenced	-306	0.00176684044135442	33
CHH	RDR6_EVD F6	Silenced	-305	0.00175871510749495	33
CHH	RDR6_EVD F6	Silenced	-304	0.00219277120014406	33
CHH	RDR6_EVD F6	Silenced	-303	0.00228190824080032	33
CHH	RDR6_EVD F6	Silenced	-302	0.002258259261156	33
CHH	RDR6_EVD F6	Silenced	-301	0.00152457588996907	33
CHH	RDR6_EVD F6	Silenced	-300	0.0010837163731051	33
CHH	RDR6_EVD F6	Silenced	-299	0.00105770718015058	33
CHH	RDR6_EVD F6	Silenced	-298	0.00121985252827557	33
CHH	RDR6_EVD F6	Silenced	-297	0.00135322949991867	33
CHH	RDR6_EVD F6	Silenced	-296	0.00118211825804513	33
CHH	RDR6_EVD F6	Silenced	-295	0.00116032826535077	33
CHH	RDR6_EVD F6	Silenced	-294	0.000959080041154404	33
CHH	RDR6_EVD F6	Silenced	-293	0.000765552862515563	33
CHH	RDR6_EVD F6	Silenced	-292	0.00075906512639255	33
CHH	RDR6_EVD F6	Silenced	-291	0.000595250265343836	33
CHH	RDR6_EVD F6	Silenced	-290	0.000523093091159846	33
CHH	RDR6_EVD F6	Silenced	-289	0.000831667533341411	33
CHH	RDR6_EVD F6	Silenced	-288	0.00255818437490352	33
CHH	RDR6_EVD F6	Silenced	-287	0.00243598042492271	33
CHH	RDR6_EVD F6	Silenced	-286	0.00233146915759755	33
CHH	RDR6_EVD F6	Silenced	-285	0.00271900586189194	33
CHH	RDR6_EVD F6	Silenced	-284	0.00301254416391852	33
CHH	RDR6_EVD F6	Silenced	-283	0.00257516142416453	33
CHH	RDR6_EVD F6	Silenced	-282	0.0025246680629064	33
CHH	RDR6_EVD F6	Silenced	-281	0.00296733520448102	33
CHH	RDR6_EVD F6	Silenced	-280	0.00347150974309116	33
CHH	RDR6_EVD F6	Silenced	-279	0.00427038836059794	33
CHH	RDR6_EVD F6	Silenced	-278	0.0044037311124496	33
CHH	RDR6_EVD F6	Silenced	-277	0.0044728147342798	33
CHH	RDR6_EVD F6	Silenced	-276	0.00413928246766035	33
CHH	RDR6_EVD F6	Silenced	-275	0.00426471526971066	33
CHH	RDR6_EVD F6	Silenced	-274	0.00418026546238966	33
CHH	RDR6_EVD F6	Silenced	-273	0.00422206811701356	33
CHH	RDR6_EVD F6	Silenced	-272	0.00484587824215503	33
CHH	RDR6_EVD F6	Silenced	-271	0.0050924409879214	33
CHH	RDR6_EVD F6	Silenced	-270	0.00618353778908709	33
CHH	RDR6_EVD F6	Silenced	-269	0.00596973798345055	33
CHH	RDR6_EVD F6	Silenced	-268	0.00535901406306888	33
CHH	RDR6_EVD F6	Silenced	-267	0.00308973825155993	33
CHH	RDR6_EVD F6	Silenced	-266	0.00333951147483457	33
CHH	RDR6_EVD F6	Silenced	-265	0.00359930476918585	33
CHH	RDR6_EVD F6	Silenced	-264	0.00309996785814699	33
CHH	RDR6_EVD F6	Silenced	-263	0.00423106678269934	33
CHH	RDR6_EVD F6	Silenced	-262	0.00452452541145826	33
CHH	RDR6_EVD F6	Silenced	-261	0.00466326356069704	33
CHH	RDR6_EVD F6	Silenced	-260	0.00431619493509639	33
CHH	RDR6_EVD F6	Silenced	-259	0.00358621024915967	33
CHH	RDR6_EVD F6	Silenced	-258	0.00371467840153631	33
CHH	RDR6_EVD F6	Silenced	-257	0.00357317590365043	33
CHH	RDR6_EVD F6	Silenced	-256	0.00330245266295076	33
CHH	RDR6_EVD F6	Silenced	-255	0.00348237381962682	33
CHH	RDR6_EVD F6	Silenced	-254	0.00338825560828556	33
CHH	RDR6_EVD F6	Silenced	-253	0.00410573343071806	33
CHH	RDR6_EVD F6	Silenced	-252	0.0040317562517862	33
CHH	RDR6_EVD F6	Silenced	-251	0.0038043624670344	33
CHH	RDR6_EVD F6	Silenced	-250	0.00351735919335356	33
CHH	RDR6_EVD F6	Silenced	-249	0.0029254681013145	33
CHH	RDR6_EVD F6	Silenced	-248	0.00289887293675709	33
CHH	RDR6_EVD F6	Silenced	-247	0.00341602082866973	33
CHH	RDR6_EVD F6	Silenced	-246	0.0037701229323368	33
CHH	RDR6_EVD F6	Silenced	-245	0.00373488813857664	33
CHH	RDR6_EVD F6	Silenced	-244	0.00348649994029484	33
CHH	RDR6_EVD F6	Silenced	-243	0.00383766811408644	33
CHH	RDR6_EVD F6	Silenced	-242	0.00243790776142786	33
CHH	RDR6_EVD F6	Silenced	-241	0.00232339795015325	33
CHH	RDR6_EVD F6	Silenced	-240	0.00229334202280272	33
CHH	RDR6_EVD F6	Silenced	-239	0.00227085827748112	33
CHH	RDR6_EVD F6	Silenced	-238	0.00238791282786675	33
CHH	RDR6_EVD F6	Silenced	-237	0.00174048464111361	33
CHH	RDR6_EVD F6	Silenced	-236	0.00177832126374651	33
CHH	RDR6_EVD F6	Silenced	-235	0.00222355944119245	33
CHH	RDR6_EVD F6	Silenced	-234	0.00227917678126372	33
CHH	RDR6_EVD F6	Silenced	-233	0.00228752713505	33
CHH	RDR6_EVD F6	Silenced	-232	0.00150398460207401	33
CHH	RDR6_EVD F6	Silenced	-231	0.0022014981089965	33
CHH	RDR6_EVD F6	Silenced	-230	0.00181872874651967	33
CHH	RDR6_EVD F6	Silenced	-229	0.00175586364467232	33
CHH	RDR6_EVD F6	Silenced	-228	0.00288044119102103	33
CHH	RDR6_EVD F6	Silenced	-227	0.00294045038250063	33
CHH	RDR6_EVD F6	Silenced	-226	0.00360809584922337	33
CHH	RDR6_EVD F6	Silenced	-225	0.00333535109722726	33
CHH	RDR6_EVD F6	Silenced	-224	0.00317279707597446	33
CHH	RDR6_EVD F6	Silenced	-223	0.00310737857956261	33
CHH	RDR6_EVD F6	Silenced	-222	0.00313538836652005	33
CHH	RDR6_EVD F6	Silenced	-221	0.000322124843407324	33
CHH	RDR6_EVD F6	Silenced	-220	0.00082060264362558	33
CHH	RDR6_EVD F6	Silenced	-219	0.000567069322929368	33
CHH	RDR6_EVD F6	Silenced	-218	0.000976229872216651	33
CHH	RDR6_EVD F6	Silenced	-217	0.00163940553916465	33
CHH	RDR6_EVD F6	Silenced	-216	-0.00319567399737173	33
CHH	RDR6_EVD F6	Silenced	-215	-0.00326694004667845	33
CHH	RDR6_EVD F6	Silenced	-214	-0.0067251159987564	33
CHH	RDR6_EVD F6	Silenced	-213	-0.00708005120614318	33
CHH	RDR6_EVD F6	Silenced	-212	-0.00742244186117233	33
CHH	RDR6_EVD F6	Silenced	-211	-0.0105885028132731	33
CHH	RDR6_EVD F6	Silenced	-210	-0.00990493324931427	33
CHH	RDR6_EVD F6	Silenced	-209	-0.00940065425340672	33
CHH	RDR6_EVD F6	Silenced	-208	-0.00965706401952125	33
CHH	RDR6_EVD F6	Silenced	-207	-0.0106973900598473	33
CHH	RDR6_EVD F6	Silenced	-206	-0.00996695470853306	33
CHH	RDR6_EVD F6	Silenced	-205	-0.0106583566933319	33
CHH	RDR6_EVD F6	Silenced	-204	-0.010767441767785	33
CHH	RDR6_EVD F6	Silenced	-203	-0.0134334140997678	33
CHH	RDR6_EVD F6	Silenced	-202	-0.0122433912513291	33
CHH	RDR6_EVD F6	Silenced	-201	-0.0118087030421051	33
CHH	RDR6_EVD F6	Silenced	-200	-0.00853056674553557	33
CHH	RDR6_EVD F6	Silenced	-199	-0.00928942861827089	33
CHH	RDR6_EVD F6	Silenced	-198	-0.00871542683676419	33
CHH	RDR6_EVD F6	Silenced	-197	-0.0092730586054217	33
CHH	RDR6_EVD F6	Silenced	-196	-0.00980823584544837	33
CHH	RDR6_EVD F6	Silenced	-195	-0.00594116545919726	33
CHH	RDR6_EVD F6	Silenced	-194	-0.00535905132001307	33
CHH	RDR6_EVD F6	Silenced	-193	-0.00141472528356005	33
CHH	RDR6_EVD F6	Silenced	-192	-0.00149472797617447	33
CHH	RDR6_EVD F6	Silenced	-191	-0.00160573552328315	33
CHH	RDR6_EVD F6	Silenced	-190	0.0012468234656213	33
CHH	RDR6_EVD F6	Silenced	-189	0.000736807336497996	33
CHH	RDR6_EVD F6	Silenced	-188	0.000324572044554718	33
CHH	RDR6_EVD F6	Silenced	-187	0.000439816969121677	33
CHH	RDR6_EVD F6	Silenced	-186	0.00146222021697354	33
CHH	RDR6_EVD F6	Silenced	-185	0.00147533605891825	33
CHH	RDR6_EVD F6	Silenced	-184	0.00146272634901297	33
CHH	RDR6_EVD F6	Silenced	-183	0.00148816506812624	33
CHH	RDR6_EVD F6	Silenced	-182	0.00508505272191345	33
CHH	RDR6_EVD F6	Silenced	-181	0.00400671022181658	33
CHH	RDR6_EVD F6	Silenced	-180	0.00424302043057209	33
CHH	RDR6_EVD F6	Silenced	-179	0.00353999628488929	33
CHH	RDR6_EVD F6	Silenced	-178	0.00363254361928749	33
CHH	RDR6_EVD F6	Silenced	-177	0.00524888772875171	33
CHH	RDR6_EVD F6	Silenced	-176	0.00583456869432226	33
CHH	RDR6_EVD F6	Silenced	-175	0.00588164000307581	33
CHH	RDR6_EVD F6	Silenced	-174	0.00650538601370028	33
CHH	RDR6_EVD F6	Silenced	-173	0.00663096988650665	33
CHH	RDR6_EVD F6	Silenced	-172	0.00579146485404195	33
CHH	RDR6_EVD F6	Silenced	-171	0.00616699539540683	33
CHH	RDR6_EVD F6	Silenced	-170	0.00730818815251931	33
CHH	RDR6_EVD F6	Silenced	-169	0.00768118212673202	33
CHH	RDR6_EVD F6	Silenced	-168	0.00807267534484158	33
CHH	RDR6_EVD F6	Silenced	-167	0.000305563467670048	33
CHH	RDR6_EVD F6	Silenced	-166	0.000415525957462786	33
CHH	RDR6_EVD F6	Silenced	-165	-0.000906985088640725	33
CHH	RDR6_EVD F6	Silenced	-164	0.00169741009615829	33
CHH	RDR6_EVD F6	Silenced	-163	0.00162819552268283	33
CHH	RDR6_EVD F6	Silenced	-162	-0.00653967164727463	33
CHH	RDR6_EVD F6	Silenced	-161	-0.0070111988091002	33
CHH	RDR6_EVD F6	Silenced	-160	-0.00688862629263055	33
CHH	RDR6_EVD F6	Silenced	-159	-0.00668222794381734	33
CHH	RDR6_EVD F6	Silenced	-158	-0.00628376098048468	33
CHH	RDR6_EVD F6	Silenced	-157	-0.00646977288524658	33
CHH	RDR6_EVD F6	Silenced	-156	-0.00512830440736344	33
CHH	RDR6_EVD F6	Silenced	-155	-0.00571237907784487	33
CHH	RDR6_EVD F6	Silenced	-154	-0.00606521420220093	33
CHH	RDR6_EVD F6	Silenced	-153	-0.00626349844380077	33
CHH	RDR6_EVD F6	Silenced	-152	-0.00633711910806951	33
CHH	RDR6_EVD F6	Silenced	-151	-0.00495663636861493	33
CHH	RDR6_EVD F6	Silenced	-150	-0.00448747608119192	33
CHH	RDR6_EVD F6	Silenced	-149	-0.00568704055741216	33
CHH	RDR6_EVD F6	Silenced	-148	-0.0049379749607544	33
CHH	RDR6_EVD F6	Silenced	-147	-0.00467898325879791	33
CHH	RDR6_EVD F6	Silenced	-146	0.00241881445508187	33
CHH	RDR6_EVD F6	Silenced	-145	0.00234970547065096	33
CHH	RDR6_EVD F6	Silenced	-144	0.00208755508369083	33
CHH	RDR6_EVD F6	Silenced	-143	-0.000584328245231964	33
CHH	RDR6_EVD F6	Silenced	-142	-0.000479475061789546	33
CHH	RDR6_EVD F6	Silenced	-141	0.00807315563365718	33
CHH	RDR6_EVD F6	Silenced	-140	0.00777407738723054	33
CHH	RDR6_EVD F6	Silenced	-139	0.00844337426217017	33
CHH	RDR6_EVD F6	Silenced	-138	0.008408841595093	33
CHH	RDR6_EVD F6	Silenced	-137	0.00783914010861302	33
CHH	RDR6_EVD F6	Silenced	-136	0.00173240707159846	33
CHH	RDR6_EVD F6	Silenced	-135	0.000174884163133799	33
CHH	RDR6_EVD F6	Silenced	-134	-5.8738e+09	33
CHH	RDR6_EVD F6	Silenced	-133	0.000335635460970336	33
CHH	RDR6_EVD F6	Silenced	-132	7.17064e+09	33
CHH	RDR6_EVD F6	Silenced	-131	-0.00139360819580596	33
CHH	RDR6_EVD F6	Silenced	-130	-0.00254119059674703	33
CHH	RDR6_EVD F6	Silenced	-129	-0.00140654168103148	33
CHH	RDR6_EVD F6	Silenced	-128	-0.0013930172417908	33
CHH	RDR6_EVD F6	Silenced	-127	0.00166156721406927	33
CHH	RDR6_EVD F6	Silenced	-126	0.00129378828650024	33
CHH	RDR6_EVD F6	Silenced	-125	0.00153244050606184	33
CHH	RDR6_EVD F6	Silenced	-124	0.00144435047184803	33
CHH	RDR6_EVD F6	Silenced	-123	0.00233648948073764	33
CHH	RDR6_EVD F6	Silenced	-122	0.00269380432494433	33
CHH	RDR6_EVD F6	Silenced	-121	0.00351188231194977	33
CHH	RDR6_EVD F6	Silenced	-120	0.00345783526164293	33
CHH	RDR6_EVD F6	Silenced	-119	0.00405067715651774	33
CHH	RDR6_EVD F6	Silenced	-118	0.00356236382910117	33
CHH	RDR6_EVD F6	Silenced	-117	0.00392736965491409	33
CHH	RDR6_EVD F6	Silenced	-116	0.00355484771637198	33
CHH	RDR6_EVD F6	Silenced	-115	0.0118580855944116	33
CHH	RDR6_EVD F6	Silenced	-114	0.0101362268055081	33
CHH	RDR6_EVD F6	Silenced	-113	0.00998095232050424	33
CHH	RDR6_EVD F6	Silenced	-112	0.00979788111781577	33
CHH	RDR6_EVD F6	Silenced	-111	0.00979788111781577	33
CHH	RDR6_EVD F6	Silenced	-110	0.0111595840629024	33
CHH	RDR6_EVD F6	Silenced	-109	0.0113112778638936	33
CHH	RDR6_EVD F6	Silenced	-108	0.0106834883139586	33
CHH	RDR6_EVD F6	Silenced	-107	0.0129407237617939	33
CHH	RDR6_EVD F6	Silenced	-106	0.00929093219913901	33
CHH	RDR6_EVD F6	Silenced	-105	0.0091496918870111	33
CHH	RDR6_EVD F6	Silenced	-104	0.0089837126550075	33
CHH	RDR6_EVD F6	Silenced	-103	0.00883743523681127	33
CHH	RDR6_EVD F6	Silenced	-102	0.00657370795764363	33
CHH	RDR6_EVD F6	Silenced	-101	0.00669620119502854	33
CHH	RDR6_EVD F6	Silenced	-100	0.00624218812876731	33
CHH	RDR6_EVD F6	Silenced	-99	0.0055870981494979	33
CHH	RDR6_EVD F6	Silenced	-98	0.00509840051312593	33
CHH	RDR6_EVD F6	Silenced	-97	0.00479486496526564	33
CHH	RDR6_EVD F6	Silenced	-96	0.00547342979360003	33
CHH	RDR6_EVD F6	Silenced	-95	0.00516303650353851	33
CHH	RDR6_EVD F6	Silenced	-94	0.00359235346673273	33
CHH	RDR6_EVD F6	Silenced	-93	0.00635266592748693	33
CHH	RDR6_EVD F6	Silenced	-92	0.0060696054747889	33
CHH	RDR6_EVD F6	Silenced	-91	0.005929253139393	33
CHH	RDR6_EVD F6	Silenced	-90	0.0065999315408271	33
CHH	RDR6_EVD F6	Silenced	-89	0.00734343136892774	33
CHH	RDR6_EVD F6	Silenced	-88	0.00682949483971182	33
CHH	RDR6_EVD F6	Silenced	-87	0.00702178493454835	33
CHH	RDR6_EVD F6	Silenced	-86	0.00483564183064139	33
CHH	RDR6_EVD F6	Silenced	-85	0.00452022884759564	33
CHH	RDR6_EVD F6	Silenced	-84	0.0044798696614564	33
CHH	RDR6_EVD F6	Silenced	-83	0.00404486988025616	33
CHH	RDR6_EVD F6	Silenced	-82	0.00296891494274515	33
CHH	RDR6_EVD F6	Silenced	-81	0.00376816096124744	33
CHH	RDR6_EVD F6	Silenced	-80	0.00330069187178982	33
CHH	RDR6_EVD F6	Silenced	-79	0.00327199020333947	33
CHH	RDR6_EVD F6	Silenced	-78	0.00339289785540383	33
CHH	RDR6_EVD F6	Silenced	-77	0.00253042354763142	33
CHH	RDR6_EVD F6	Silenced	-76	0.0025700185639387	33
CHH	RDR6_EVD F6	Silenced	-75	0.00127991741996255	33
CHH	RDR6_EVD F6	Silenced	-74	0.00120444818431022	33
CHH	RDR6_EVD F6	Silenced	-73	0.00105969900356354	33
CHH	RDR6_EVD F6	Silenced	-72	-0.000251744969536867	33
CHH	RDR6_EVD F6	Silenced	-71	0.000385301011729861	33
CHH	RDR6_EVD F6	Silenced	-70	0.000259018755928346	33
CHH	RDR6_EVD F6	Silenced	-69	-0.000537516298722942	33
CHH	RDR6_EVD F6	Silenced	-68	-0.000490162990016316	33
CHH	RDR6_EVD F6	Silenced	-67	-0.000722012486571695	33
CHH	RDR6_EVD F6	Silenced	-66	-0.00119617085546691	33
CHH	RDR6_EVD F6	Silenced	-65	-0.00138080335318863	33
CHH	RDR6_EVD F6	Silenced	-64	-0.000903970777891605	33
CHH	RDR6_EVD F6	Silenced	-63	0.000942500391291458	33
CHH	RDR6_EVD F6	Silenced	-62	0.0018521433339603	33
CHH	RDR6_EVD F6	Silenced	-61	0.00292745215876404	33
CHH	RDR6_EVD F6	Silenced	-60	0.00512072217311628	33
CHH	RDR6_EVD F6	Silenced	-59	0.00593257004669453	33
CHH	RDR6_EVD F6	Silenced	-58	0.00707761718356131	33
CHH	RDR6_EVD F6	Silenced	-57	0.00709760118584549	33
CHH	RDR6_EVD F6	Silenced	-56	0.00811212663833902	33
CHH	RDR6_EVD F6	Silenced	-55	0.00888817774625501	33
CHH	RDR6_EVD F6	Silenced	-54	0.00989640161427589	33
CHH	RDR6_EVD F6	Silenced	-53	0.0105974394325809	33
CHH	RDR6_EVD F6	Silenced	-52	0.010921816931447	33
CHH	RDR6_EVD F6	Silenced	-51	0.00969188389606274	33
CHH	RDR6_EVD F6	Silenced	-50	0.00942917849002544	33
CHH	RDR6_EVD F6	Silenced	-49	0.0115977717393753	33
CHH	RDR6_EVD F6	Silenced	-48	0.0127192670664781	33
CHH	RDR6_EVD F6	Silenced	-47	0.0139483470987424	33
CHH	RDR6_EVD F6	Silenced	-46	0.0156681054906522	33
CHH	RDR6_EVD F6	Silenced	-45	0.0166620318043735	33
CHH	RDR6_EVD F6	Silenced	-44	0.0185086708823307	33
CHH	RDR6_EVD F6	Silenced	-43	0.0192234490942069	33
CHH	RDR6_EVD F6	Silenced	-42	0.0197127388980431	33
CHH	RDR6_EVD F6	Silenced	-41	0.020566947126641	33
CHH	RDR6_EVD F6	Silenced	-40	0.022350124400863	33
CHH	RDR6_EVD F6	Silenced	-39	0.022008152114916	33
CHH	RDR6_EVD F6	Silenced	-38	0.0220890301945545	33
CHH	RDR6_EVD F6	Silenced	-37	0.020428031935204	33
CHH	RDR6_EVD F6	Silenced	-36	0.0210230231566177	33
CHH	RDR6_EVD F6	Silenced	-35	0.0203287270692656	33
CHH	RDR6_EVD F6	Silenced	-34	0.019192275163676	33
CHH	RDR6_EVD F6	Silenced	-33	0.018594066914427	33
CHH	RDR6_EVD F6	Silenced	-32	0.020451694424338	33
CHH	RDR6_EVD F6	Silenced	-31	0.0193903196448391	33
CHH	RDR6_EVD F6	Silenced	-30	0.0193903196448391	33
CHH	RDR6_EVD F6	Silenced	-29	0.0206091879980504	33
CHH	RDR6_EVD F6	Silenced	-28	0.0189842541208572	33
CHH	RDR6_EVD F6	Silenced	-27	0.0166591886211251	33
CHH	RDR6_EVD F6	Silenced	-26	0.0160048771668516	33
CHH	RDR6_EVD F6	Silenced	-25	0.0150272939950731	33
CHH	RDR6_EVD F6	Silenced	-24	0.0142803956958695	33
CHH	RDR6_EVD F6	Silenced	-23	0.0143670672624719	33
CHH	RDR6_EVD F6	Silenced	-22	0.0160898532971756	33
CHH	RDR6_EVD F6	Silenced	-21	0.0142979250063663	33
CHH	RDR6_EVD F6	Silenced	-20	0.012724468681791	33
CHH	RDR6_EVD F6	Silenced	-19	0.0120302071799472	33
CHH	RDR6_EVD F6	Silenced	-18	0.0143287177692449	33
CHH	RDR6_EVD F6	Silenced	-17	0.0136813144415998	33
CHH	RDR6_EVD F6	Silenced	-16	0.0192977737384706	33
CHH	RDR6_EVD F6	Silenced	-15	0.0202739587388787	33
CHH	RDR6_EVD F6	Silenced	-14	0.0227375291693797	33
CHH	RDR6_EVD F6	Silenced	-13	0.0276113181139651	33
CHH	RDR6_EVD F6	Silenced	-12	0.0284061385304786	33
CHH	RDR6_EVD F6	Silenced	-11	0.0279495844115899	33
CHH	RDR6_EVD F6	Silenced	-10	0.0297925162875106	33
CHH	RDR6_EVD F6	Silenced	-9	0.0303895224052647	33
CHH	RDR6_EVD F6	Silenced	-8	0.0310784928169378	33
CHH	RDR6_EVD F6	Silenced	-7	0.0320510189868679	33
CHH	RDR6_EVD F6	Silenced	-6	0.0362498714460507	33
CHH	RDR6_EVD F6	Silenced	-5	0.038947108998585	33
CHH	RDR6_EVD F6	Silenced	-4	0.0409505490573238	33
CHH	RDR6_EVD F6	Silenced	-3	0.0402846864710259	33
CHH	RDR6_EVD F6	Silenced	-2	0.0393872484744214	33
CHH	RDR6_EVD F6	Silenced	-1	0.0368840915294471	33
CHH	RDR6_EVD F6	Silenced	0	0.0367108406760739	33
CHH	RDR6_EVD F6	Silenced	1	0.0385466882001206	33
CHH	RDR6_EVD F6	Silenced	2	0.0390452444301243	33
CHH	RDR6_EVD F6	Silenced	3	0.0365737239853731	33
CHH	RDR6_EVD F6	Silenced	4	0.0361651898641826	33
CHH	RDR6_EVD F6	Silenced	5	0.0332440164876272	33
CHH	RDR6_EVD F6	Silenced	6	0.0324873962243762	33
CHH	RDR6_EVD F6	Silenced	7	0.0301254264859976	33
CHH	RDR6_EVD F6	Silenced	8	0.025698383059232	33
CHH	RDR6_EVD F6	Silenced	9	0.0271376882895209	33
CHH	RDR6_EVD F6	Silenced	10	0.0259440163454557	33
CHH	RDR6_EVD F6	Silenced	11	0.0248514041930017	33
CHH	RDR6_EVD F6	Silenced	12	0.024447972632563	33
CHH	RDR6_EVD F6	Silenced	13	0.0228996801043071	33
CHH	RDR6_EVD F6	Silenced	14	0.0248202120939247	33
CHH	RDR6_EVD F6	Silenced	15	0.0222957342159388	33
CHH	RDR6_EVD F6	Silenced	16	0.01935247833652	33
CHH	RDR6_EVD F6	Silenced	17	0.0158581347209793	33
CHH	RDR6_EVD F6	Silenced	18	0.0172940515270106	33
CHH	RDR6_EVD F6	Silenced	19	0.0174492805117039	33
CHH	RDR6_EVD F6	Silenced	20	0.0178871560452692	33
CHH	RDR6_EVD F6	Silenced	21	0.0169221928614483	33
CHH	RDR6_EVD F6	Silenced	22	0.0178260927348336	33
CHH	RDR6_EVD F6	Silenced	23	0.0188572397829145	33
CHH	RDR6_EVD F6	Silenced	24	0.0210620480896032	33
CHH	RDR6_EVD F6	Silenced	25	0.0221050705620286	33
CHH	RDR6_EVD F6	Silenced	26	0.0217292009600657	33
CHH	RDR6_EVD F6	Silenced	27	0.0204140020504729	33
CHH	RDR6_EVD F6	Silenced	28	0.0205736278913892	33
CHH	RDR6_EVD F6	Silenced	29	0.021506778678092	33
CHH	RDR6_EVD F6	Silenced	30	0.0193538955648635	33
CHH	RDR6_EVD F6	Silenced	31	0.0189719629494886	33
CHH	RDR6_EVD F6	Silenced	32	0.0192566763819215	33
CHH	RDR6_EVD F6	Silenced	33	0.0188754364637795	33
CHH	RDR6_EVD F6	Silenced	34	0.0197489352593563	33
CHH	RDR6_EVD F6	Silenced	35	0.0171430724676863	33
CHH	RDR6_EVD F6	Silenced	36	0.0170904391670119	33
CHH	RDR6_EVD F6	Silenced	37	0.0172962392506163	33
CHH	RDR6_EVD F6	Silenced	38	0.0171654931601476	33
CHH	RDR6_EVD F6	Silenced	39	0.0157356603134253	33
CHH	RDR6_EVD F6	Silenced	40	0.0152280583678309	33
CHH	RDR6_EVD F6	Silenced	41	0.0158990625193105	33
CHH	RDR6_EVD F6	Silenced	42	0.016582801111224	33
CHH	RDR6_EVD F6	Silenced	43	0.0192729903829345	33
CHH	RDR6_EVD F6	Silenced	44	0.0167515445715374	33
CHH	RDR6_EVD F6	Silenced	45	0.0134774594875366	33
CHH	RDR6_EVD F6	Silenced	46	0.0132469017208176	33
CHH	RDR6_EVD F6	Silenced	47	0.0122003537835872	33
CHH	RDR6_EVD F6	Silenced	48	0.0131644677529893	33
CHH	RDR6_EVD F6	Silenced	49	0.0133934151001633	33
CHH	RDR6_EVD F6	Silenced	50	0.0124826635504854	33
CHH	RDR6_EVD F6	Silenced	51	0.0122981178755277	33
CHH	RDR6_EVD F6	Silenced	52	0.0144519116732342	33
CHH	RDR6_EVD F6	Silenced	53	0.0145694068900898	33
CHH	RDR6_EVD F6	Silenced	54	0.0146848761347018	33
CHH	RDR6_EVD F6	Silenced	55	0.0140634749763279	33
CHH	RDR6_EVD F6	Silenced	56	0.0146883998991567	33
CHH	RDR6_EVD F6	Silenced	57	0.0144834322639191	33
CHH	RDR6_EVD F6	Silenced	58	0.0143223421826833	33
CHH	RDR6_EVD F6	Silenced	59	0.0136188176931738	33
CHH	RDR6_EVD F6	Silenced	60	0.0137234272391873	33
CHH	RDR6_EVD F6	Silenced	61	0.0149895229372967	33
CHH	RDR6_EVD F6	Silenced	62	0.0132628361973059	33
CHH	RDR6_EVD F6	Silenced	63	0.0132461016086507	33
CHH	RDR6_EVD F6	Silenced	64	0.00934389576609863	33
CHH	RDR6_EVD F6	Silenced	65	0.00926709009211073	33
CHH	RDR6_EVD F6	Silenced	66	0.00995222815098881	33
CHH	RDR6_EVD F6	Silenced	67	0.00910219270941743	33
CHH	RDR6_EVD F6	Silenced	68	0.0095361145844267	33
CHH	RDR6_EVD F6	Silenced	69	0.00949000008684115	33
CHH	RDR6_EVD F6	Silenced	70	0.00923356017512047	33
CHH	RDR6_EVD F6	Silenced	71	0.00980759218245071	33
CHH	RDR6_EVD F6	Silenced	72	0.00902804441959412	33
CHH	RDR6_EVD F6	Silenced	73	0.00749533562641994	33
CHH	RDR6_EVD F6	Silenced	74	0.00727943495808687	33
CHH	RDR6_EVD F6	Silenced	75	0.0075553409803292	33
CHH	RDR6_EVD F6	Silenced	76	0.0074283604596514	33
CHH	RDR6_EVD F6	Silenced	77	0.00744538998290578	33
CHH	RDR6_EVD F6	Silenced	78	0.0077287035070871	33
CHH	RDR6_EVD F6	Silenced	79	0.00706453890697653	33
CHH	RDR6_EVD F6	Silenced	80	0.00713463380922011	33
CHH	RDR6_EVD F6	Silenced	81	0.00744069803637393	33
CHH	RDR6_EVD F6	Silenced	82	0.00530767929916699	33
CHH	RDR6_EVD F6	Silenced	83	0.00532071262761996	33
CHH	RDR6_EVD F6	Silenced	84	0.00513231631184549	33
CHH	RDR6_EVD F6	Silenced	85	0.00446037571662659	33
CHH	RDR6_EVD F6	Silenced	86	0.00420330046498437	33
CHH	RDR6_EVD F6	Silenced	87	0.00290286657128559	33
CHH	RDR6_EVD F6	Silenced	88	0.0029270571260463	33
CHH	RDR6_EVD F6	Silenced	89	0.00272669511440917	33
CHH	RDR6_EVD F6	Silenced	90	0.00092318320598527	33
CHH	RDR6_EVD F6	Silenced	91	0.000752130574406323	33
CHH	RDR6_EVD F6	Silenced	92	0.000345806114229247	33
CHH	RDR6_EVD F6	Silenced	93	0.00201550518818266	33
CHH	RDR6_EVD F6	Silenced	94	0.00165785961946496	33
CHH	RDR6_EVD F6	Silenced	95	0.00242278942640584	33
CHH	RDR6_EVD F6	Silenced	96	0.00209775948614583	33
CHH	RDR6_EVD F6	Silenced	97	0.00204531549899219	33
CHH	RDR6_EVD F6	Silenced	98	-0.000316357915312807	33
CHH	RDR6_EVD F6	Silenced	99	-0.00080655399374418	33
CHH	RDR6_EVD F6	Silenced	100	-0.00142906508411314	33
CHH	RDR6_EVD F6	Silenced	101	-0.00128358431507276	33
CHH	RDR6_EVD F6	Silenced	102	-0.00161459318680713	33
CHH	RDR6_EVD F6	Silenced	103	0.00100593792376484	33
CHH	RDR6_EVD F6	Silenced	104	0.00133715506562986	33
CHH	RDR6_EVD F6	Silenced	105	0.000268818966685578	33
CHH	RDR6_EVD F6	Silenced	106	0.000262208664226096	33
CHH	RDR6_EVD F6	Silenced	107	0.00111432861294745	33
CHH	RDR6_EVD F6	Silenced	108	0.00234746150568617	33
CHH	RDR6_EVD F6	Silenced	109	0.00253420286889812	33
CHH	RDR6_EVD F6	Silenced	110	0.00249317780335852	33
CHH	RDR6_EVD F6	Silenced	111	0.00401488799919582	33
CHH	RDR6_EVD F6	Silenced	112	0.00425643389291563	33
CHH	RDR6_EVD F6	Silenced	113	0.00392827395630378	33
CHH	RDR6_EVD F6	Silenced	114	0.00284164861827695	33
CHH	RDR6_EVD F6	Silenced	115	0.00282445267705576	33
CHH	RDR6_EVD F6	Silenced	116	0.00507951833568954	33
CHH	RDR6_EVD F6	Silenced	117	0.0048471731176123	33
CHH	RDR6_EVD F6	Silenced	118	0.00571913970026295	33
CHH	RDR6_EVD F6	Silenced	119	0.00857085814648403	33
CHH	RDR6_EVD F6	Silenced	120	0.00838495465563654	33
CHH	RDR6_EVD F6	Silenced	121	0.00939022970396721	33
CHH	RDR6_EVD F6	Silenced	122	0.00967318758613097	33
CHH	RDR6_EVD F6	Silenced	123	0.00975825043030346	33
CHH	RDR6_EVD F6	Silenced	124	0.00759650201380784	33
CHH	RDR6_EVD F6	Silenced	125	0.008268751392425	33
CHH	RDR6_EVD F6	Silenced	126	0.00906648986498533	33
CHH	RDR6_EVD F6	Silenced	127	0.00930300699189799	33
CHH	RDR6_EVD F6	Silenced	128	0.00946179716203032	33
CHH	RDR6_EVD F6	Silenced	129	0.00873025646980188	33
CHH	RDR6_EVD F6	Silenced	130	0.00917416201760958	33
CHH	RDR6_EVD F6	Silenced	131	0.00964509956141889	33
CHH	RDR6_EVD F6	Silenced	132	0.00947617698182118	33
CHH	RDR6_EVD F6	Silenced	133	0.00938981305995697	33
CHH	RDR6_EVD F6	Silenced	134	0.0108943222582048	33
CHH	RDR6_EVD F6	Silenced	135	0.0108333469813266	33
CHH	RDR6_EVD F6	Silenced	136	0.0118384959799514	33
CHH	RDR6_EVD F6	Silenced	137	0.00893213991948782	33
CHH	RDR6_EVD F6	Silenced	138	0.00883291424109849	33
CHH	RDR6_EVD F6	Silenced	139	0.00802608178743353	33
CHH	RDR6_EVD F6	Silenced	140	0.00731145000448779	33
CHH	RDR6_EVD F6	Silenced	141	0.0078603662728659	33
CHH	RDR6_EVD F6	Silenced	142	0.0124459756367353	33
CHH	RDR6_EVD F6	Silenced	143	0.0125456709417981	33
CHH	RDR6_EVD F6	Silenced	144	0.0109968329267942	33
CHH	RDR6_EVD F6	Silenced	145	0.0109873673438772	33
CHH	RDR6_EVD F6	Silenced	146	0.01037937641387	33
CHH	RDR6_EVD F6	Silenced	147	0.0156201356170138	33
CHH	RDR6_EVD F6	Silenced	148	0.015725635527665	33
CHH	RDR6_EVD F6	Silenced	149	0.0155682142383097	33
CHH	RDR6_EVD F6	Silenced	150	0.0159979824079041	33
CHH	RDR6_EVD F6	Silenced	151	0.0147255795001591	33
CHH	RDR6_EVD F6	Silenced	152	0.0145790996111864	33
CHH	RDR6_EVD F6	Silenced	153	0.0149162256120292	33
CHH	RDR6_EVD F6	Silenced	154	0.0158944937070644	33
CHH	RDR6_EVD F6	Silenced	155	0.0148312922697454	33
CHH	RDR6_EVD F6	Silenced	156	0.015520440251342	33
CHH	RDR6_EVD F6	Silenced	157	0.0139820501064641	33
CHH	RDR6_EVD F6	Silenced	158	0.0135837879605309	33
CHH	RDR6_EVD F6	Silenced	159	0.013703998473456	33
CHH	RDR6_EVD F6	Silenced	160	0.0139509173648696	33
CHH	RDR6_EVD F6	Silenced	161	0.0142083176222698	33
CHH	RDR6_EVD F6	Silenced	162	0.0138343371831421	33
CHH	RDR6_EVD F6	Silenced	163	0.00890555737575965	33
CHH	RDR6_EVD F6	Silenced	164	0.00813037870385343	33
CHH	RDR6_EVD F6	Silenced	165	0.00951759707878374	33
CHH	RDR6_EVD F6	Silenced	166	0.00987294264115197	33
CHH	RDR6_EVD F6	Silenced	167	0.0108362674561143	33
CHH	RDR6_EVD F6	Silenced	168	0.00556418722755548	33
CHH	RDR6_EVD F6	Silenced	169	0.00510141913158365	33
CHH	RDR6_EVD F6	Silenced	170	0.00455761890077646	33
CHH	RDR6_EVD F6	Silenced	171	0.0047995946748298	33
CHH	RDR6_EVD F6	Silenced	172	0.0056414560869524	33
CHH	RDR6_EVD F6	Silenced	173	0.00541653103355808	33
CHH	RDR6_EVD F6	Silenced	174	0.00455689146827554	33
CHH	RDR6_EVD F6	Silenced	175	0.00340439619999213	33
CHH	RDR6_EVD F6	Silenced	176	0.00313909019387326	33
CHH	RDR6_EVD F6	Silenced	177	0.00269194875513978	33
CHH	RDR6_EVD F6	Silenced	178	0.00295621678182119	33
CHH	RDR6_EVD F6	Silenced	179	0.00315314065457898	33
CHH	RDR6_EVD F6	Silenced	180	0.00351225148898371	33
CHH	RDR6_EVD F6	Silenced	181	0.00407043665721983	33
CHH	RDR6_EVD F6	Silenced	182	0.0039108893447646	33
CHH	RDR6_EVD F6	Silenced	183	0.00440865118139965	33
CHH	RDR6_EVD F6	Silenced	184	0.00415789267526326	33
CHH	RDR6_EVD F6	Silenced	185	0.00415222729881892	33
CHH	RDR6_EVD F6	Silenced	186	0.00388099947373884	33
CHH	RDR6_EVD F6	Silenced	187	0.00374673524173025	33
CHH	RDR6_EVD F6	Silenced	188	0.00271877219940123	33
CHH	RDR6_EVD F6	Silenced	189	0.0018806725955693	33
CHH	RDR6_EVD F6	Silenced	190	0.00208526761457214	33
CHH	RDR6_EVD F6	Silenced	191	0.00250669055002615	33
CHH	RDR6_EVD F6	Silenced	192	0.00130565267279085	33
CHH	RDR6_EVD F6	Silenced	193	0.00118830391401806	33
CHH	RDR6_EVD F6	Silenced	194	0.00221827410006307	33
CHH	RDR6_EVD F6	Silenced	195	0.00296274470300947	33
CHH	RDR6_EVD F6	Silenced	196	0.00567392876746598	33
CHH	RDR6_EVD F6	Silenced	197	0.00576036034948697	33
CHH	RDR6_EVD F6	Silenced	198	0.00611433159627837	33
CHH	RDR6_EVD F6	Silenced	199	0.00578055948707992	33
CHH	RDR6_EVD F6	Silenced	200	0.00587341203863912	33
CHH	RDR6_EVD F6	Silenced	201	0.0054213307010091	33
CHH	RDR6_EVD F6	Silenced	202	0.00521017597693025	33
CHH	RDR6_EVD F6	Silenced	203	0.00529771628292204	33
CHH	RDR6_EVD F6	Silenced	204	0.00501954431154161	33
CHH	RDR6_EVD F6	Silenced	205	0.00506002450760243	33
CHH	RDR6_EVD F6	Silenced	206	0.00530935106641347	33
CHH	RDR6_EVD F6	Silenced	207	0.00618942088622284	33
CHH	RDR6_EVD F6	Silenced	208	0.00644138742480274	33
CHH	RDR6_EVD F6	Silenced	209	0.00657914836313005	33
CHH	RDR6_EVD F6	Silenced	210	0.00797797375414147	33
CHH	RDR6_EVD F6	Silenced	211	0.00795777991197676	33
CHH	RDR6_EVD F6	Silenced	212	0.00761868473875596	33
CHH	RDR6_EVD F6	Silenced	213	0.00888438019110978	33
CHH	RDR6_EVD F6	Silenced	214	0.00871274822904524	33
CHH	RDR6_EVD F6	Silenced	215	0.00827272896179941	33
CHH	RDR6_EVD F6	Silenced	216	0.00807986480852601	33
CHH	RDR6_EVD F6	Silenced	217	0.00516714132962873	33
CHH	RDR6_EVD F6	Silenced	218	0.00484749565662335	33
CHH	RDR6_EVD F6	Silenced	219	0.00508575602402674	33
CHH	RDR6_EVD F6	Silenced	220	0.00533703972786412	33
CHH	RDR6_EVD F6	Silenced	221	0.00504502816480285	33
CHH	RDR6_EVD F6	Silenced	222	0.00564067720707212	33
CHH	RDR6_EVD F6	Silenced	223	0.00533446400476191	33
CHH	RDR6_EVD F6	Silenced	224	0.00561916664000503	33
CHH	RDR6_EVD F6	Silenced	225	0.00561364714285594	33
CHH	RDR6_EVD F6	Silenced	226	0.00624481821865745	33
CHH	RDR6_EVD F6	Silenced	227	0.00670426421678858	33
CHH	RDR6_EVD F6	Silenced	228	0.00604275835428218	33
CHH	RDR6_EVD F6	Silenced	229	0.00637051974399047	33
CHH	RDR6_EVD F6	Silenced	230	0.0064549163531343	33
CHH	RDR6_EVD F6	Silenced	231	0.00607741288965687	33
CHH	RDR6_EVD F6	Silenced	232	0.00589839065067249	33
CHH	RDR6_EVD F6	Silenced	233	0.00599561561511891	33
CHH	RDR6_EVD F6	Silenced	234	0.00574600472242449	33
CHH	RDR6_EVD F6	Silenced	235	0.00537358325814324	33
CHH	RDR6_EVD F6	Silenced	236	0.00468716295274274	33
CHH	RDR6_EVD F6	Silenced	237	0.00490038296084455	33
CHH	RDR6_EVD F6	Silenced	238	0.00490038296084455	33
CHH	RDR6_EVD F6	Silenced	239	0.00497657767758747	33
CHH	RDR6_EVD F6	Silenced	240	0.00492270336930563	33
CHH	RDR6_EVD F6	Silenced	241	0.00450769860934474	33
CHH	RDR6_EVD F6	Silenced	242	0.00462729641704913	33
CHH	RDR6_EVD F6	Silenced	243	0.00155498414253948	33
CHH	RDR6_EVD F6	Silenced	244	0.00150329113049018	33
CHH	RDR6_EVD F6	Silenced	245	0.00116998355859894	33
CHH	RDR6_EVD F6	Silenced	246	0.000850323635197695	33
CHH	RDR6_EVD F6	Silenced	247	3.82578e+09	33
CHH	RDR6_EVD F6	Silenced	248	-0.000347302392625531	33
CHH	RDR6_EVD F6	Silenced	249	-0.000210047519869787	33
CHH	RDR6_EVD F6	Silenced	250	-0.000538859926273066	33
CHH	RDR6_EVD F6	Silenced	251	-0.000671518718894019	33
CHH	RDR6_EVD F6	Silenced	252	-0.000713400149829267	33
CHH	RDR6_EVD F6	Silenced	253	-0.000985694654303918	33
CHH	RDR6_EVD F6	Silenced	254	-0.00118949346411887	33
CHH	RDR6_EVD F6	Silenced	255	-0.000990725823490762	33
CHH	RDR6_EVD F6	Silenced	256	-0.00111836858970763	33
CHH	RDR6_EVD F6	Silenced	257	-0.000875400954067532	33
CHH	RDR6_EVD F6	Silenced	258	-0.000831218556943959	33
CHH	RDR6_EVD F6	Silenced	259	-0.000598920632626426	33
CHH	RDR6_EVD F6	Silenced	260	-0.000457390011041914	33
CHH	RDR6_EVD F6	Silenced	261	-0.000781912475394888	33
CHH	RDR6_EVD F6	Silenced	262	-0.000795393724970662	33
CHH	RDR6_EVD F6	Silenced	263	-0.00064403926131594	33
CHH	RDR6_EVD F6	Silenced	264	0.00193359434498481	33
CHH	RDR6_EVD F6	Silenced	265	0.00178913432700162	33
CHH	RDR6_EVD F6	Silenced	266	0.00177427750984972	33
CHH	RDR6_EVD F6	Silenced	267	0.00182180280029212	33
CHH	RDR6_EVD F6	Silenced	268	0.00148453644595482	33
CHH	RDR6_EVD F6	Silenced	269	0.00111688439953729	33
CHH	RDR6_EVD F6	Silenced	270	0.000953268779420705	33
CHH	RDR6_EVD F6	Silenced	271	0.000783931726666378	33
CHH	RDR6_EVD F6	Silenced	272	0.00119558859410894	33
CHH	RDR6_EVD F6	Silenced	273	0.00133816701101619	33
CHH	RDR6_EVD F6	Silenced	274	0.00162186913932643	33
CHH	RDR6_EVD F6	Silenced	275	0.00158271044767516	33
CHH	RDR6_EVD F6	Silenced	276	0.00152364497213642	33
CHH	RDR6_EVD F6	Silenced	277	0.00188019949243541	33
CHH	RDR6_EVD F6	Silenced	278	0.00195098456322048	33
CHH	RDR6_EVD F6	Silenced	279	0.00187037149926448	33
CHH	RDR6_EVD F6	Silenced	280	0.0013536570066074	33
CHH	RDR6_EVD F6	Silenced	281	0.00141226312503963	33
CHH	RDR6_EVD F6	Silenced	282	0.00127186746729229	33
CHH	RDR6_EVD F6	Silenced	283	0.00187794198482229	33
CHH	RDR6_EVD F6	Silenced	284	0.00207991119826623	33
CHH	RDR6_EVD F6	Silenced	285	0.00184676058304417	33
CHH	RDR6_EVD F6	Silenced	286	0.00222482250669955	33
CHH	RDR6_EVD F6	Silenced	287	0.00203533989182364	33
CHH	RDR6_EVD F6	Silenced	288	0.00209680637541094	33
CHH	RDR6_EVD F6	Silenced	289	0.00262825300314327	33
CHH	RDR6_EVD F6	Silenced	290	0.00272235268699641	33
CHH	RDR6_EVD F6	Silenced	291	0.00277791925206438	33
CHH	RDR6_EVD F6	Silenced	292	0.0030316952957316	33
CHH	RDR6_EVD F6	Silenced	293	0.00290714854866764	33
CHH	RDR6_EVD F6	Silenced	294	0.00290407491646764	33
CHH	RDR6_EVD F6	Silenced	295	0.00317576472376108	33
CHH	RDR6_EVD F6	Silenced	296	0.00320993375627507	33
CHH	RDR6_EVD F6	Silenced	297	0.0028073446467894	33
CHH	RDR6_EVD F6	Silenced	298	0.00220713773680197	33
CHH	RDR6_EVD F6	Silenced	299	0.0028274937173275	33
CHH	RDR6_EVD F6	Silenced	300	0.00296723323765264	33
CHH	RDR6_EVD F6	Silenced	301	0.0032274783443665	33
CHH	RDR6_EVD F6	Silenced	302	0.00090997764966191	33
CHH	RDR6_EVD F6	Silenced	303	0.00090997764966191	33
CHH	RDR6_EVD F6	Silenced	304	0.000322757925993327	33
CHH	RDR6_EVD F6	Silenced	305	0.00054430687861652	33
CHH	RDR6_EVD F6	Silenced	306	0.00041169653747254	33
CHH	RDR6_EVD F6	Silenced	307	-5.08254e+09	33
CHH	RDR6_EVD F6	Silenced	308	4.02309e+08	33
CHH	RDR6_EVD F6	Silenced	309	-0.000115680669058707	33
CHH	RDR6_EVD F6	Silenced	310	-0.000332083397045254	33
CHH	RDR6_EVD F6	Silenced	311	-7.94297e+09	33
CHH	RDR6_EVD F6	Silenced	312	-0.000157292889682541	33
CHH	RDR6_EVD F6	Silenced	313	-0.000399273844550316	33
CHH	RDR6_EVD F6	Silenced	314	-0.000569651652224296	33
CHH	RDR6_EVD F6	Silenced	315	-0.000372072786316504	33
CHH	RDR6_EVD F6	Silenced	316	-0.000503243784377866	33
CHH	RDR6_EVD F6	Silenced	317	-0.000490521066760186	33
CHH	RDR6_EVD F6	Silenced	318	-4.24319e+09	33
CHH	RDR6_EVD F6	Silenced	319	0.000177378667175401	33
CHH	RDR6_EVD F6	Silenced	320	-0.000743620073551208	33
CHH	RDR6_EVD F6	Silenced	321	-0.00108848648131063	33
CHH	RDR6_EVD F6	Silenced	322	-0.00122980956380986	33
CHH	RDR6_EVD F6	Silenced	323	0.000953441117260747	33
CHH	RDR6_EVD F6	Silenced	324	0.000944446389739419	33
CHH	RDR6_EVD F6	Silenced	325	0.000695637906598196	33
CHH	RDR6_EVD F6	Silenced	326	0.000287985281867493	33
CHH	RDR6_EVD F6	Silenced	327	0.000323569834285267	33
CHH	RDR6_EVD F6	Silenced	328	0.000432049220612851	33
CHH	RDR6_EVD F6	Silenced	329	0.000713864452556032	33
CHH	RDR6_EVD F6	Silenced	330	0.000613312959834891	33
CHH	RDR6_EVD F6	Silenced	331	0.000595621239839653	33
CHH	RDR6_EVD F6	Silenced	332	0.000897576531423834	33
CHH	RDR6_EVD F6	Silenced	333	0.0009148376185666	33
CHH	RDR6_EVD F6	Silenced	334	0.00151959151505258	33
CHH	RDR6_EVD F6	Silenced	335	0.00146736230717381	33
CHH	RDR6_EVD F6	Silenced	336	0.00117027558410577	33
CHH	RDR6_EVD F6	Silenced	337	0.000879560763998861	33
CHH	RDR6_EVD F6	Silenced	338	0.000938893129912362	33
CHH	RDR6_EVD F6	Silenced	339	0.00053976176995556	33
CHH	RDR6_EVD F6	Silenced	340	0.000655772340414807	33
CHH	RDR6_EVD F6	Silenced	341	0.00064328143869262	33
CHH	RDR6_EVD F6	Silenced	342	0.00644300376157337	33
CHH	RDR6_EVD F6	Silenced	343	0.00676229357091271	33
CHH	RDR6_EVD F6	Silenced	344	0.00676229357091271	33
CHH	RDR6_EVD F6	Silenced	345	0.00710728752725499	33
CHH	RDR6_EVD F6	Silenced	346	0.00628344667191977	33
CHH	RDR6_EVD F6	Silenced	347	0.00563435538506676	33
CHH	RDR6_EVD F6	Silenced	348	0.00603463655890744	33
CHH	RDR6_EVD F6	Silenced	349	0.00595810387036472	33
CHH	RDR6_EVD F6	Silenced	350	0.00600583936029892	33
CHH	RDR6_EVD F6	Silenced	351	0.00617737616096901	33
CHH	RDR6_EVD F6	Silenced	352	0.00660318096710116	33
CHH	RDR6_EVD F6	Silenced	353	0.00636528830542253	33
CHH	RDR6_EVD F6	Silenced	354	0.00605173658975155	33
CHH	RDR6_EVD F6	Silenced	355	0.00554304999833866	33
CHH	RDR6_EVD F6	Silenced	356	0.00575811365148856	33
CHH	RDR6_EVD F6	Silenced	357	0.00581512467774092	33
CHH	RDR6_EVD F6	Silenced	358	0.00613103169352395	33
CHH	RDR6_EVD F6	Silenced	359	0.00601074564745649	33
CHH	RDR6_EVD F6	Silenced	360	0.0063028496062169	33
CHH	RDR6_EVD F6	Silenced	361	0.00970941714504103	33
CHH	RDR6_EVD F6	Silenced	362	0.00981162153604146	33
CHH	RDR6_EVD F6	Silenced	363	0.00341061388366017	33
CHH	RDR6_EVD F6	Silenced	364	0.00319307360666665	33
CHH	RDR6_EVD F6	Silenced	365	0.00298739128857654	33
CHH	RDR6_EVD F6	Silenced	366	0.00296488709601464	33
CHH	RDR6_EVD F6	Silenced	367	0.00391012313271168	33
CHH	RDR6_EVD F6	Silenced	368	0.00409987572307984	33
CHH	RDR6_EVD F6	Silenced	369	0.00386514583337355	33
CHH	RDR6_EVD F6	Silenced	370	0.00390111159685117	33
CHH	RDR6_EVD F6	Silenced	371	0.00365734783473151	33
CHH	RDR6_EVD F6	Silenced	372	0.00370039574825805	33
CHH	RDR6_EVD F6	Silenced	373	0.00330210146819482	33
CHH	RDR6_EVD F6	Silenced	374	0.00285810686396586	33
CHH	RDR6_EVD F6	Silenced	375	0.00262037614212155	33
CHH	RDR6_EVD F6	Silenced	376	0.00344432889122807	33
CHH	RDR6_EVD F6	Silenced	377	0.00337744871858287	33
CHH	RDR6_EVD F6	Silenced	378	0.00434927826776555	33
CHH	RDR6_EVD F6	Silenced	379	0.00987250430183547	33
CHH	RDR6_EVD F6	Silenced	380	0.0104967857672956	33
CHH	RDR6_EVD F6	Silenced	381	0.0104038938578505	33
CHH	RDR6_EVD F6	Silenced	382	0.00750569694303752	33
CHH	RDR6_EVD F6	Silenced	383	0.00750569694303752	33
CHH	RDR6_EVD F6	Silenced	384	0.00771418852478856	33
CHH	RDR6_EVD F6	Silenced	385	0.0081154031336015	33
CHH	RDR6_EVD F6	Silenced	386	0.0097944932742301	33
CHH	RDR6_EVD F6	Silenced	387	0.00959731414370877	33
CHH	RDR6_EVD F6	Silenced	388	0.0100260148277339	33
CHH	RDR6_EVD F6	Silenced	389	0.00979725056461496	33
CHH	RDR6_EVD F6	Silenced	390	0.00960701268957389	33
CHH	RDR6_EVD F6	Silenced	391	0.00944638707256876	33
CHH	RDR6_EVD F6	Silenced	392	0.0100629517992036	33
CHH	RDR6_EVD F6	Silenced	393	0.00752744502699786	33
CHH	RDR6_EVD F6	Silenced	394	0.00775366504968911	33
CHH	RDR6_EVD F6	Silenced	395	0.00812439971911928	33
CHH	RDR6_EVD F6	Silenced	396	0.00800244313939872	33
CHH	RDR6_EVD F6	Silenced	397	0.00727632735996054	33
CHH	RDR6_EVD F6	Silenced	398	0.00734247579050564	33
CHH	RDR6_EVD F6	Silenced	399	0.00635341215322066	33
CHH	RDR6_EVD F6	Silenced	400	0.000735616537681385	33
CHH	RDR6_EVD F6	Silenced	401	-0.000276768789637915	33
CHH	RDR6_EVD F6	Silenced	402	-0.000282040576107209	33
CHH	RDR6_EVD F6	Silenced	403	-5.4095e+09	33
CHH	RDR6_EVD F6	Silenced	404	0.000132091979521201	33
CHH	RDR6_EVD F6	Silenced	405	0.000272815952547833	33
CHH	RDR6_EVD F6	Silenced	406	0.000258330149757682	33
CHH	RDR6_EVD F6	Silenced	407	-0.0011897792629535	33
CHH	RDR6_EVD F6	Silenced	408	-0.00147861140181786	33
CHH	RDR6_EVD F6	Silenced	409	-0.00159531843357168	33
CHH	RDR6_EVD F6	Silenced	410	-0.00119821964659968	33
CHH	RDR6_EVD F6	Silenced	411	-0.000747009444922892	33
CHH	RDR6_EVD F6	Silenced	412	-0.00120149814619307	33
CHH	RDR6_EVD F6	Silenced	413	-0.00162513008693879	33
CHH	RDR6_EVD F6	Silenced	414	0.000337456020602057	33
CHH	RDR6_EVD F6	Silenced	415	0.000294537215533966	33
CHH	RDR6_EVD F6	Silenced	416	-0.000238005721218525	33
CHH	RDR6_EVD F6	Silenced	417	-0.00039934618289207	33
CHH	RDR6_EVD F6	Silenced	418	-0.000560247228748868	33
CHH	RDR6_EVD F6	Silenced	419	-0.000560247228748868	33
CHH	RDR6_EVD F6	Silenced	420	-0.000701531609783234	33
CHH	RDR6_EVD F6	Silenced	421	-0.000689436237200765	33
CHH	RDR6_EVD F6	Silenced	422	-0.000780432565877173	33
CHH	RDR6_EVD F6	Silenced	423	-0.000605698750622691	33
CHH	RDR6_EVD F6	Silenced	424	-0.000788970895451544	33
CHH	RDR6_EVD F6	Silenced	425	-0.000795545517410781	33
CHH	RDR6_EVD F6	Silenced	426	0.00123715000100415	33
CHH	RDR6_EVD F6	Silenced	427	0.0012805587729692	33
CHH	RDR6_EVD F6	Silenced	428	0.00134568623577089	33
CHH	RDR6_EVD F6	Silenced	429	0.00183872417368618	33
CHH	RDR6_EVD F6	Silenced	430	0.00195617820268787	33
CHH	RDR6_EVD F6	Silenced	431	0.00175363983341125	33
CHH	RDR6_EVD F6	Silenced	432	0.00137298444332392	33
CHH	RDR6_EVD F6	Silenced	433	0.00162652831777955	33
CHH	RDR6_EVD F6	Silenced	434	0.00197532793828785	33
CHH	RDR6_EVD F6	Silenced	435	0.00203922207268233	33
CHH	RDR6_EVD F6	Silenced	436	0.00213881879424784	33
CHH	RDR6_EVD F6	Silenced	437	0.00243098617229128	33
CHH	RDR6_EVD F6	Silenced	438	0.00270265491781211	33
CHH	RDR6_EVD F6	Silenced	439	0.00283609598043286	33
CHH	RDR6_EVD F6	Silenced	440	0.00288585205026501	33
CHH	RDR6_EVD F6	Silenced	441	0.00303205088067437	33
CHH	RDR6_EVD F6	Silenced	442	0.0030588831893529	33
CHH	RDR6_EVD F6	Silenced	443	0.00322276388420705	33
CHH	RDR6_EVD F6	Silenced	444	0.00337642672510473	33
CHH	RDR6_EVD F6	Silenced	445	0.0036601089222307	33
CHH	RDR6_EVD F6	Silenced	446	0.00359339027566617	33
CHH	RDR6_EVD F6	Silenced	447	0.00142846818585436	33
CHH	RDR6_EVD F6	Silenced	448	0.00126251664279695	33
CHH	RDR6_EVD F6	Silenced	449	0.00148475421543047	33
CHH	RDR6_EVD F6	Silenced	450	0.00126628258469996	33
CHH	RDR6_EVD F6	Silenced	451	0.00178415810023642	33
CHH	RDR6_EVD F6	Silenced	452	0.00254916396092062	33
CHH	RDR6_EVD F6	Silenced	453	0.00229473388429227	33
CHH	RDR6_EVD F6	Silenced	454	0.00232906873892377	33
CHH	RDR6_EVD F6	Silenced	455	0.00233216543725295	33
CHH	RDR6_EVD F6	Silenced	456	0.00237237518617111	33
CHH	RDR6_EVD F6	Silenced	457	0.00224044923431935	33
CHH	RDR6_EVD F6	Silenced	458	0.00260133729705644	33
CHH	RDR6_EVD F6	Silenced	459	0.0026495102099649	33
CHH	RDR6_EVD F6	Silenced	460	0.00307074761287523	33
CHH	RDR6_EVD F6	Silenced	461	0.0030163980976031	33
CHH	RDR6_EVD F6	Silenced	462	0.0038342608615289	33
CHH	RDR6_EVD F6	Silenced	463	0.00386849533350684	33
CHH	RDR6_EVD F6	Silenced	464	0.00390334664281771	33
CHH	RDR6_EVD F6	Silenced	465	0.00379624941241565	33
CHH	RDR6_EVD F6	Silenced	466	0.00388080486377366	33
CHH	RDR6_EVD F6	Silenced	467	0.00412643968225254	33
CHH	RDR6_EVD F6	Silenced	468	0.00401074511172209	33
CHH	RDR6_EVD F6	Silenced	469	0.00432566184055548	33
CHH	RDR6_EVD F6	Silenced	470	0.00400734256632343	33
CHH	RDR6_EVD F6	Silenced	471	0.00411358452902136	33
CHH	RDR6_EVD F6	Silenced	472	0.00351306439290035	33
CHH	RDR6_EVD F6	Silenced	473	0.00245068389078761	33
CHH	RDR6_EVD F6	Silenced	474	0.00557789625608088	33
CHH	RDR6_EVD F6	Silenced	475	0.00538935930283805	33
CHH	RDR6_EVD F6	Silenced	476	0.00524354567213447	33
CHH	RDR6_EVD F6	Silenced	477	0.0052949529826456	33
CHH	RDR6_EVD F6	Silenced	478	0.00291948545877255	33
CHH	RDR6_EVD F6	Silenced	479	0.00285929706452328	33
CHH	RDR6_EVD F6	Silenced	480	0.0026901072090643	33
CHH	RDR6_EVD F6	Silenced	481	0.00230454322488094	33
CHH	RDR6_EVD F6	Silenced	482	0.00234949832320566	33
CHH	RDR6_EVD F6	Silenced	483	0.00153557186211946	33
CHH	RDR6_EVD F6	Silenced	484	0.00168521827649085	33
CHH	RDR6_EVD F6	Silenced	485	0.00165311888074817	33
CHH	RDR6_EVD F6	Silenced	486	0.0012033900464584	33
CHH	RDR6_EVD F6	Silenced	487	0.000748735577002816	33
CHH	RDR6_EVD F6	Silenced	488	0.000407839915803326	33
CHH	RDR6_EVD F6	Silenced	489	0.000404098265199625	33
CHH	RDR6_EVD F6	Silenced	490	4.21568e+09	33
CHH	RDR6_EVD F6	Silenced	491	-0.00011042175652647	33
CHH	RDR6_EVD F6	Silenced	492	-0.000516582466398514	33
CHH	RDR6_EVD F6	Silenced	493	-0.000235746052669414	33
CHH	RDR6_EVD F6	Silenced	494	-7.9044e+09	33
CHH	RDR6_EVD F6	Silenced	495	-0.00309521909863744	33
CHH	RDR6_EVD F6	Silenced	496	-0.00319094752436849	33
CHH	RDR6_EVD F6	Silenced	497	-0.00347777426813196	33
CHH	RDR6_EVD F6	Silenced	498	-0.00359909197515981	33
CHH	RDR6_EVD F6	Silenced	499	-0.000986277053297296	33
CHH	RDR6_EVD F6	Silenced	500	-0.00129862069539934	33
CHH	rdr6_EVD F6	Silenced	-500	-0.00232250943268445	107
CHH	rdr6_EVD F6	Silenced	-499	-0.00256378182977088	107
CHH	rdr6_EVD F6	Silenced	-498	-0.00232837869327452	107
CHH	rdr6_EVD F6	Silenced	-497	-0.00208327392549875	107
CHH	rdr6_EVD F6	Silenced	-496	-0.00176632355640618	107
CHH	rdr6_EVD F6	Silenced	-495	-0.00159296241772062	107
CHH	rdr6_EVD F6	Silenced	-494	-0.00174505821212322	107
CHH	rdr6_EVD F6	Silenced	-493	-0.000922364223565155	107
CHH	rdr6_EVD F6	Silenced	-492	-0.000443369206755013	107
CHH	rdr6_EVD F6	Silenced	-491	-0.000139024237081764	107
CHH	rdr6_EVD F6	Silenced	-490	-0.000698649374874964	107
CHH	rdr6_EVD F6	Silenced	-489	0.000345048315111496	107
CHH	rdr6_EVD F6	Silenced	-488	3.00924e+09	107
CHH	rdr6_EVD F6	Silenced	-487	-0.000396715208112169	107
CHH	rdr6_EVD F6	Silenced	-486	-0.000498525296501732	107
CHH	rdr6_EVD F6	Silenced	-485	-0.00064314387050555	107
CHH	rdr6_EVD F6	Silenced	-484	-0.000996444073474209	107
CHH	rdr6_EVD F6	Silenced	-483	-0.00057163397438433	107
CHH	rdr6_EVD F6	Silenced	-482	-0.000262758642380118	107
CHH	rdr6_EVD F6	Silenced	-481	-0.000673325357579746	107
CHH	rdr6_EVD F6	Silenced	-480	-0.000907607782833979	107
CHH	rdr6_EVD F6	Silenced	-479	-0.000235900169100705	107
CHH	rdr6_EVD F6	Silenced	-478	3.85625e+09	107
CHH	rdr6_EVD F6	Silenced	-477	8.3119e+09	107
CHH	rdr6_EVD F6	Silenced	-476	-7.91497e+09	107
CHH	rdr6_EVD F6	Silenced	-475	-0.000115515918704001	107
CHH	rdr6_EVD F6	Silenced	-474	3.73619e+07	107
CHH	rdr6_EVD F6	Silenced	-473	-4.863e+09	107
CHH	rdr6_EVD F6	Silenced	-472	-4.47094e+08	107
CHH	rdr6_EVD F6	Silenced	-471	-0.000720976627002955	107
CHH	rdr6_EVD F6	Silenced	-470	-0.00107051760252238	107
CHH	rdr6_EVD F6	Silenced	-469	-0.000991630566097155	107
CHH	rdr6_EVD F6	Silenced	-468	-0.000785478088702323	107
CHH	rdr6_EVD F6	Silenced	-467	-0.00113306273679476	107
CHH	rdr6_EVD F6	Silenced	-466	-0.000802601471550378	107
CHH	rdr6_EVD F6	Silenced	-465	-0.000424995158508332	107
CHH	rdr6_EVD F6	Silenced	-464	-0.000730097540605366	107
CHH	rdr6_EVD F6	Silenced	-463	-0.000871010165477083	107
CHH	rdr6_EVD F6	Silenced	-462	-0.0010721900846911	107
CHH	rdr6_EVD F6	Silenced	-461	-0.00112840811417833	107
CHH	rdr6_EVD F6	Silenced	-460	-0.000328035937820574	107
CHH	rdr6_EVD F6	Silenced	-459	-0.00121595224608952	107
CHH	rdr6_EVD F6	Silenced	-458	-0.000887722124850251	107
CHH	rdr6_EVD F6	Silenced	-457	-0.00140526318203336	107
CHH	rdr6_EVD F6	Silenced	-456	-0.00155716450447681	107
CHH	rdr6_EVD F6	Silenced	-455	-0.00133092657873648	107
CHH	rdr6_EVD F6	Silenced	-454	-0.00156543363700744	107
CHH	rdr6_EVD F6	Silenced	-453	-0.00268663279457174	107
CHH	rdr6_EVD F6	Silenced	-452	-0.00232115324352685	107
CHH	rdr6_EVD F6	Silenced	-451	-0.00211415910591699	107
CHH	rdr6_EVD F6	Silenced	-450	-0.0022222249940123	107
CHH	rdr6_EVD F6	Silenced	-449	-0.00215005639909653	107
CHH	rdr6_EVD F6	Silenced	-448	-0.00213776442276386	107
CHH	rdr6_EVD F6	Silenced	-447	-0.00217220814954011	107
CHH	rdr6_EVD F6	Silenced	-446	-0.00188112684108005	107
CHH	rdr6_EVD F6	Silenced	-445	-0.00177503929616878	107
CHH	rdr6_EVD F6	Silenced	-444	-0.00194230834978191	107
CHH	rdr6_EVD F6	Silenced	-443	-0.00187205635157048	107
CHH	rdr6_EVD F6	Silenced	-442	-0.00183158864196157	107
CHH	rdr6_EVD F6	Silenced	-441	-0.00174282139488748	107
CHH	rdr6_EVD F6	Silenced	-440	-0.00163133829509341	107
CHH	rdr6_EVD F6	Silenced	-439	-0.00208532116389414	107
CHH	rdr6_EVD F6	Silenced	-438	-0.000908240517172369	107
CHH	rdr6_EVD F6	Silenced	-437	-0.00179977771254395	107
CHH	rdr6_EVD F6	Silenced	-436	-0.00130523586227454	107
CHH	rdr6_EVD F6	Silenced	-435	-0.0011755806674333	107
CHH	rdr6_EVD F6	Silenced	-434	-0.00135409320099489	107
CHH	rdr6_EVD F6	Silenced	-433	-0.00106046119989442	107
CHH	rdr6_EVD F6	Silenced	-432	-0.000108775469887303	107
CHH	rdr6_EVD F6	Silenced	-431	-0.000331763100820204	107
CHH	rdr6_EVD F6	Silenced	-430	-0.000846615944286141	107
CHH	rdr6_EVD F6	Silenced	-429	-0.00050479916020688	107
CHH	rdr6_EVD F6	Silenced	-428	-0.00130462264722354	107
CHH	rdr6_EVD F6	Silenced	-427	-0.001362494267855	107
CHH	rdr6_EVD F6	Silenced	-426	-0.00162505482550587	107
CHH	rdr6_EVD F6	Silenced	-425	-0.00211380399533124	107
CHH	rdr6_EVD F6	Silenced	-424	-0.00223237436031162	107
CHH	rdr6_EVD F6	Silenced	-423	-0.00239621191841916	107
CHH	rdr6_EVD F6	Silenced	-422	-0.00258568485926963	107
CHH	rdr6_EVD F6	Silenced	-421	-0.0028488111736333	107
CHH	rdr6_EVD F6	Silenced	-420	-0.00363713069826694	107
CHH	rdr6_EVD F6	Silenced	-419	-0.00374076243491403	107
CHH	rdr6_EVD F6	Silenced	-418	-0.00382060104244803	107
CHH	rdr6_EVD F6	Silenced	-417	-0.00413470728311233	107
CHH	rdr6_EVD F6	Silenced	-416	-0.00406878085329404	107
CHH	rdr6_EVD F6	Silenced	-415	-0.00402049611075634	107
CHH	rdr6_EVD F6	Silenced	-414	-0.00403009099989141	107
CHH	rdr6_EVD F6	Silenced	-413	-0.00452488777367906	107
CHH	rdr6_EVD F6	Silenced	-412	-0.00475574378697692	107
CHH	rdr6_EVD F6	Silenced	-411	-0.00489915737993461	107
CHH	rdr6_EVD F6	Silenced	-410	-0.00502784050913619	107
CHH	rdr6_EVD F6	Silenced	-409	-0.00520406881219519	107
CHH	rdr6_EVD F6	Silenced	-408	-0.00502656265518263	107
CHH	rdr6_EVD F6	Silenced	-407	-0.00431299416490178	107
CHH	rdr6_EVD F6	Silenced	-406	-0.00375356045122322	107
CHH	rdr6_EVD F6	Silenced	-405	-0.00353704236598345	107
CHH	rdr6_EVD F6	Silenced	-404	-0.00240144068758018	107
CHH	rdr6_EVD F6	Silenced	-403	-0.00271759704742674	107
CHH	rdr6_EVD F6	Silenced	-402	-0.00287283109702075	107
CHH	rdr6_EVD F6	Silenced	-401	-0.00276380005492204	107
CHH	rdr6_EVD F6	Silenced	-400	-0.00308662332941716	107
CHH	rdr6_EVD F6	Silenced	-399	-0.00328661401437662	107
CHH	rdr6_EVD F6	Silenced	-398	-0.00376931953727244	107
CHH	rdr6_EVD F6	Silenced	-397	-0.00357622346824384	107
CHH	rdr6_EVD F6	Silenced	-396	-0.00359803199216838	107
CHH	rdr6_EVD F6	Silenced	-395	-0.00345260359894528	107
CHH	rdr6_EVD F6	Silenced	-394	-0.00387977352323883	107
CHH	rdr6_EVD F6	Silenced	-393	-0.00406693264291002	107
CHH	rdr6_EVD F6	Silenced	-392	-0.00389528201250698	107
CHH	rdr6_EVD F6	Silenced	-391	-0.00395146662000279	107
CHH	rdr6_EVD F6	Silenced	-390	-0.00375360443387944	107
CHH	rdr6_EVD F6	Silenced	-389	-0.00361819422968808	107
CHH	rdr6_EVD F6	Silenced	-388	-0.00326886879880261	107
CHH	rdr6_EVD F6	Silenced	-387	-0.00353821626694804	107
CHH	rdr6_EVD F6	Silenced	-386	-0.00333792119078856	107
CHH	rdr6_EVD F6	Silenced	-385	-0.00331174320313302	107
CHH	rdr6_EVD F6	Silenced	-384	-0.00327650072016549	107
CHH	rdr6_EVD F6	Silenced	-383	-0.00390109489154207	107
CHH	rdr6_EVD F6	Silenced	-382	-0.00368632071903904	107
CHH	rdr6_EVD F6	Silenced	-381	-0.00358107046652075	107
CHH	rdr6_EVD F6	Silenced	-380	-0.00339635431604155	107
CHH	rdr6_EVD F6	Silenced	-379	-0.00300439392173462	107
CHH	rdr6_EVD F6	Silenced	-378	-0.00201367910903557	107
CHH	rdr6_EVD F6	Silenced	-377	-0.00213838359310359	107
CHH	rdr6_EVD F6	Silenced	-376	-0.0022931619235426	107
CHH	rdr6_EVD F6	Silenced	-375	-0.00228960615047264	107
CHH	rdr6_EVD F6	Silenced	-374	-0.00223942172578286	107
CHH	rdr6_EVD F6	Silenced	-373	-0.00189414018220944	107
CHH	rdr6_EVD F6	Silenced	-372	-0.00180042856924857	107
CHH	rdr6_EVD F6	Silenced	-371	-0.00140371378284584	107
CHH	rdr6_EVD F6	Silenced	-370	-0.0016646986095606	107
CHH	rdr6_EVD F6	Silenced	-369	-0.00160165019956822	107
CHH	rdr6_EVD F6	Silenced	-368	-0.00134052852466557	107
CHH	rdr6_EVD F6	Silenced	-367	-0.00142021145834853	107
CHH	rdr6_EVD F6	Silenced	-366	-0.00113863741541272	107
CHH	rdr6_EVD F6	Silenced	-365	-0.00100642910791369	107
CHH	rdr6_EVD F6	Silenced	-364	-0.00110788630781062	107
CHH	rdr6_EVD F6	Silenced	-363	-0.00103773841194077	107
CHH	rdr6_EVD F6	Silenced	-362	-0.00103553646472694	107
CHH	rdr6_EVD F6	Silenced	-361	-0.000871884500254309	107
CHH	rdr6_EVD F6	Silenced	-360	-0.000636508795452055	107
CHH	rdr6_EVD F6	Silenced	-359	-0.00156657756975285	107
CHH	rdr6_EVD F6	Silenced	-358	-0.00131320307596806	107
CHH	rdr6_EVD F6	Silenced	-357	-0.00136535920547319	107
CHH	rdr6_EVD F6	Silenced	-356	-0.00066696900725556	107
CHH	rdr6_EVD F6	Silenced	-355	-0.000522977628082354	107
CHH	rdr6_EVD F6	Silenced	-354	-0.000327738452427198	107
CHH	rdr6_EVD F6	Silenced	-353	-0.000351847577993204	107
CHH	rdr6_EVD F6	Silenced	-352	-0.000458616516387774	107
CHH	rdr6_EVD F6	Silenced	-351	-0.000419386775881186	107
CHH	rdr6_EVD F6	Silenced	-350	-0.000694450689189927	107
CHH	rdr6_EVD F6	Silenced	-349	-0.000925817504571326	107
CHH	rdr6_EVD F6	Silenced	-348	-0.000927200191858046	107
CHH	rdr6_EVD F6	Silenced	-347	-0.00128442513682639	107
CHH	rdr6_EVD F6	Silenced	-346	-0.00116243650220164	107
CHH	rdr6_EVD F6	Silenced	-345	-0.00191223525615927	107
CHH	rdr6_EVD F6	Silenced	-344	-0.00141268893822737	107
CHH	rdr6_EVD F6	Silenced	-343	-0.00170013084867081	107
CHH	rdr6_EVD F6	Silenced	-342	-0.00182625029243104	107
CHH	rdr6_EVD F6	Silenced	-341	-0.00183580008711552	107
CHH	rdr6_EVD F6	Silenced	-340	-0.00175121030795414	107
CHH	rdr6_EVD F6	Silenced	-339	-0.0017732240367218	107
CHH	rdr6_EVD F6	Silenced	-338	-0.000466520924258464	107
CHH	rdr6_EVD F6	Silenced	-337	-0.000289792783148921	107
CHH	rdr6_EVD F6	Silenced	-336	1.97118e+09	107
CHH	rdr6_EVD F6	Silenced	-335	-0.000165902015542807	107
CHH	rdr6_EVD F6	Silenced	-334	-0.000243761661270861	107
CHH	rdr6_EVD F6	Silenced	-333	-0.000245882600272904	107
CHH	rdr6_EVD F6	Silenced	-332	-0.000890636031455951	107
CHH	rdr6_EVD F6	Silenced	-331	-0.000838880110717446	107
CHH	rdr6_EVD F6	Silenced	-330	-0.000864730226096129	107
CHH	rdr6_EVD F6	Silenced	-329	-0.000605629070785954	107
CHH	rdr6_EVD F6	Silenced	-328	9.03101e+08	107
CHH	rdr6_EVD F6	Silenced	-327	-0.000537911600099321	107
CHH	rdr6_EVD F6	Silenced	-326	-0.000882846905952826	107
CHH	rdr6_EVD F6	Silenced	-325	-0.000865037463520163	107
CHH	rdr6_EVD F6	Silenced	-324	-0.000540956712798199	107
CHH	rdr6_EVD F6	Silenced	-323	-0.00163269550984228	107
CHH	rdr6_EVD F6	Silenced	-322	-0.00147054436451634	107
CHH	rdr6_EVD F6	Silenced	-321	-0.00182363233831963	107
CHH	rdr6_EVD F6	Silenced	-320	-0.00225020975553299	107
CHH	rdr6_EVD F6	Silenced	-319	-0.00247722588067836	107
CHH	rdr6_EVD F6	Silenced	-318	-0.00191991532552044	107
CHH	rdr6_EVD F6	Silenced	-317	-0.00253559380673831	107
CHH	rdr6_EVD F6	Silenced	-316	-0.0028406709345222	107
CHH	rdr6_EVD F6	Silenced	-315	-0.00317008145096313	107
CHH	rdr6_EVD F6	Silenced	-314	-0.00309071889692299	107
CHH	rdr6_EVD F6	Silenced	-313	-0.00323992930842288	107
CHH	rdr6_EVD F6	Silenced	-312	-0.0031785940296078	107
CHH	rdr6_EVD F6	Silenced	-311	-0.0025976175724733	107
CHH	rdr6_EVD F6	Silenced	-310	-0.00288311557565409	107
CHH	rdr6_EVD F6	Silenced	-309	-0.00287610639632093	107
CHH	rdr6_EVD F6	Silenced	-308	-0.0030547284962622	107
CHH	rdr6_EVD F6	Silenced	-307	-0.00329101407550879	107
CHH	rdr6_EVD F6	Silenced	-306	-0.00273021585703613	107
CHH	rdr6_EVD F6	Silenced	-305	-0.00232624248867976	107
CHH	rdr6_EVD F6	Silenced	-304	-0.00236283036818763	107
CHH	rdr6_EVD F6	Silenced	-303	-0.00238529516985367	107
CHH	rdr6_EVD F6	Silenced	-302	-0.000885643010410996	107
CHH	rdr6_EVD F6	Silenced	-301	-0.000992192692938595	107
CHH	rdr6_EVD F6	Silenced	-300	-0.000428070366607908	107
CHH	rdr6_EVD F6	Silenced	-299	0.00117499672070264	107
CHH	rdr6_EVD F6	Silenced	-298	0.000657454826606081	107
CHH	rdr6_EVD F6	Silenced	-297	-0.000222363667360896	107
CHH	rdr6_EVD F6	Silenced	-296	-8.7906e+09	107
CHH	rdr6_EVD F6	Silenced	-295	-0.000223927982304865	107
CHH	rdr6_EVD F6	Silenced	-294	6.86652e+09	107
CHH	rdr6_EVD F6	Silenced	-293	0.00146889678346008	107
CHH	rdr6_EVD F6	Silenced	-292	0.000607083835950628	107
CHH	rdr6_EVD F6	Silenced	-291	0.000968848450887483	107
CHH	rdr6_EVD F6	Silenced	-290	0.000855051699267249	107
CHH	rdr6_EVD F6	Silenced	-289	0.00114754026825072	107
CHH	rdr6_EVD F6	Silenced	-288	0.00130172189569388	107
CHH	rdr6_EVD F6	Silenced	-287	0.00162326443136124	107
CHH	rdr6_EVD F6	Silenced	-286	0.00126698344683932	107
CHH	rdr6_EVD F6	Silenced	-285	0.00099132400943219	107
CHH	rdr6_EVD F6	Silenced	-284	0.00222839635480571	107
CHH	rdr6_EVD F6	Silenced	-283	0.00312528280008658	107
CHH	rdr6_EVD F6	Silenced	-282	0.00381366007891953	107
CHH	rdr6_EVD F6	Silenced	-281	0.00272585866455953	107
CHH	rdr6_EVD F6	Silenced	-280	0.00383585245702575	107
CHH	rdr6_EVD F6	Silenced	-279	0.0039204639676331	107
CHH	rdr6_EVD F6	Silenced	-278	0.0030003198270976	107
CHH	rdr6_EVD F6	Silenced	-277	0.00337994249780629	107
CHH	rdr6_EVD F6	Silenced	-276	0.00427291960487116	107
CHH	rdr6_EVD F6	Silenced	-275	0.00354472019584792	107
CHH	rdr6_EVD F6	Silenced	-274	0.00390304803131732	107
CHH	rdr6_EVD F6	Silenced	-273	0.00365257528477706	107
CHH	rdr6_EVD F6	Silenced	-272	0.00228240214105289	107
CHH	rdr6_EVD F6	Silenced	-271	0.00401462715913864	107
CHH	rdr6_EVD F6	Silenced	-270	0.00403627855903357	107
CHH	rdr6_EVD F6	Silenced	-269	0.00405770298004952	107
CHH	rdr6_EVD F6	Silenced	-268	0.00425507615707869	107
CHH	rdr6_EVD F6	Silenced	-267	0.00407347947471869	107
CHH	rdr6_EVD F6	Silenced	-266	0.00392007515366004	107
CHH	rdr6_EVD F6	Silenced	-265	0.00357175369855964	107
CHH	rdr6_EVD F6	Silenced	-264	0.00439650581840098	107
CHH	rdr6_EVD F6	Silenced	-263	0.00300007419853423	107
CHH	rdr6_EVD F6	Silenced	-262	0.00186699181914523	107
CHH	rdr6_EVD F6	Silenced	-261	0.00218272854941628	107
CHH	rdr6_EVD F6	Silenced	-260	0.00233698834815856	107
CHH	rdr6_EVD F6	Silenced	-259	0.00172359092368959	107
CHH	rdr6_EVD F6	Silenced	-258	0.000385372322214936	107
CHH	rdr6_EVD F6	Silenced	-257	0.00218502838029605	107
CHH	rdr6_EVD F6	Silenced	-256	0.00217223589710709	107
CHH	rdr6_EVD F6	Silenced	-255	0.00174391081380978	107
CHH	rdr6_EVD F6	Silenced	-254	0.00243049429183262	107
CHH	rdr6_EVD F6	Silenced	-253	0.00390989191544013	107
CHH	rdr6_EVD F6	Silenced	-252	0.00482052188198459	107
CHH	rdr6_EVD F6	Silenced	-251	0.00474325151390265	107
CHH	rdr6_EVD F6	Silenced	-250	0.00402134773620494	107
CHH	rdr6_EVD F6	Silenced	-249	0.00368060236869027	107
CHH	rdr6_EVD F6	Silenced	-248	0.00381374699347309	107
CHH	rdr6_EVD F6	Silenced	-247	0.00365563957493055	107
CHH	rdr6_EVD F6	Silenced	-246	0.00176167064165866	107
CHH	rdr6_EVD F6	Silenced	-245	0.00173075297677053	107
CHH	rdr6_EVD F6	Silenced	-244	0.00175101925535276	107
CHH	rdr6_EVD F6	Silenced	-243	0.000599122605805582	107
CHH	rdr6_EVD F6	Silenced	-242	0.000397246539845157	107
CHH	rdr6_EVD F6	Silenced	-241	6.97632e+09	107
CHH	rdr6_EVD F6	Silenced	-240	-0.000535432662118554	107
CHH	rdr6_EVD F6	Silenced	-239	-0.00067534856035403	107
CHH	rdr6_EVD F6	Silenced	-238	-0.0012446258545512	107
CHH	rdr6_EVD F6	Silenced	-237	-0.000201734704708449	107
CHH	rdr6_EVD F6	Silenced	-236	-0.00142482519188616	107
CHH	rdr6_EVD F6	Silenced	-235	-0.00110861608186023	107
CHH	rdr6_EVD F6	Silenced	-234	-0.00212486713737303	107
CHH	rdr6_EVD F6	Silenced	-233	-0.00124945704838205	107
CHH	rdr6_EVD F6	Silenced	-232	-0.00278077007226999	107
CHH	rdr6_EVD F6	Silenced	-231	-0.00453588622997644	107
CHH	rdr6_EVD F6	Silenced	-230	-0.00523816380768783	107
CHH	rdr6_EVD F6	Silenced	-229	-0.00504187075274874	107
CHH	rdr6_EVD F6	Silenced	-228	-0.00564536937995617	107
CHH	rdr6_EVD F6	Silenced	-227	-0.00643120157232724	107
CHH	rdr6_EVD F6	Silenced	-226	-0.00675873090709047	107
CHH	rdr6_EVD F6	Silenced	-225	-0.00487416696160914	107
CHH	rdr6_EVD F6	Silenced	-224	-0.00478146004035432	107
CHH	rdr6_EVD F6	Silenced	-223	-0.00409232681680738	107
CHH	rdr6_EVD F6	Silenced	-222	-0.0030070072152243	107
CHH	rdr6_EVD F6	Silenced	-221	-0.00247739829561196	107
CHH	rdr6_EVD F6	Silenced	-220	-0.00214958973438256	107
CHH	rdr6_EVD F6	Silenced	-219	-0.00218232814633145	107
CHH	rdr6_EVD F6	Silenced	-218	-0.00230774328079628	107
CHH	rdr6_EVD F6	Silenced	-217	-0.00219777221408994	107
CHH	rdr6_EVD F6	Silenced	-216	-0.00219464645819184	107
CHH	rdr6_EVD F6	Silenced	-215	-0.00302616899686518	107
CHH	rdr6_EVD F6	Silenced	-214	-0.00304478839795391	107
CHH	rdr6_EVD F6	Silenced	-213	-0.00205833176018122	107
CHH	rdr6_EVD F6	Silenced	-212	-0.00300126859071733	107
CHH	rdr6_EVD F6	Silenced	-211	-0.00300836308693252	107
CHH	rdr6_EVD F6	Silenced	-210	-0.00123452933122988	107
CHH	rdr6_EVD F6	Silenced	-209	-0.000509447105435727	107
CHH	rdr6_EVD F6	Silenced	-208	-0.000692125068774589	107
CHH	rdr6_EVD F6	Silenced	-207	-0.000361385748520976	107
CHH	rdr6_EVD F6	Silenced	-206	-0.000178547326078752	107
CHH	rdr6_EVD F6	Silenced	-205	-0.000178581443344947	107
CHH	rdr6_EVD F6	Silenced	-204	-0.000268569585543553	107
CHH	rdr6_EVD F6	Silenced	-203	0.00154298315658733	107
CHH	rdr6_EVD F6	Silenced	-202	0.00188382453007584	107
CHH	rdr6_EVD F6	Silenced	-201	0.000766881686541841	107
CHH	rdr6_EVD F6	Silenced	-200	0.000649999652873506	107
CHH	rdr6_EVD F6	Silenced	-199	0.00116622424723673	107
CHH	rdr6_EVD F6	Silenced	-198	0.0014635397394341	107
CHH	rdr6_EVD F6	Silenced	-197	0.00276464089983994	107
CHH	rdr6_EVD F6	Silenced	-196	0.00328831024559909	107
CHH	rdr6_EVD F6	Silenced	-195	0.00363518282266417	107
CHH	rdr6_EVD F6	Silenced	-194	0.00426825558175494	107
CHH	rdr6_EVD F6	Silenced	-193	0.00470194805024621	107
CHH	rdr6_EVD F6	Silenced	-192	0.00574848996110106	107
CHH	rdr6_EVD F6	Silenced	-191	0.00500154475321751	107
CHH	rdr6_EVD F6	Silenced	-190	0.00483213697156875	107
CHH	rdr6_EVD F6	Silenced	-189	0.00363658462913228	107
CHH	rdr6_EVD F6	Silenced	-188	0.00343719132642821	107
CHH	rdr6_EVD F6	Silenced	-187	0.00337669065106375	107
CHH	rdr6_EVD F6	Silenced	-186	0.00411979454836272	107
CHH	rdr6_EVD F6	Silenced	-185	0.00457130278681518	107
CHH	rdr6_EVD F6	Silenced	-184	0.00400194941923082	107
CHH	rdr6_EVD F6	Silenced	-183	0.00381956095275149	107
CHH	rdr6_EVD F6	Silenced	-182	0.00232723806224128	107
CHH	rdr6_EVD F6	Silenced	-181	0.00249526194883852	107
CHH	rdr6_EVD F6	Silenced	-180	0.00327777071671264	107
CHH	rdr6_EVD F6	Silenced	-179	0.0031844310831782	107
CHH	rdr6_EVD F6	Silenced	-178	0.00288997034443992	107
CHH	rdr6_EVD F6	Silenced	-177	0.0032432362411019	107
CHH	rdr6_EVD F6	Silenced	-176	0.00188031300961992	107
CHH	rdr6_EVD F6	Silenced	-175	0.00166782338200019	107
CHH	rdr6_EVD F6	Silenced	-174	0.00169562303055149	107
CHH	rdr6_EVD F6	Silenced	-173	0.00151402451323182	107
CHH	rdr6_EVD F6	Silenced	-172	0.00115749041381009	107
CHH	rdr6_EVD F6	Silenced	-171	-0.000512355768618681	107
CHH	rdr6_EVD F6	Silenced	-170	0.000388675092213987	107
CHH	rdr6_EVD F6	Silenced	-169	0.000723802692133158	107
CHH	rdr6_EVD F6	Silenced	-168	0.000943108036145472	107
CHH	rdr6_EVD F6	Silenced	-167	0.00147947419984661	107
CHH	rdr6_EVD F6	Silenced	-166	0.00245311685449898	107
CHH	rdr6_EVD F6	Silenced	-165	0.00191612941611228	107
CHH	rdr6_EVD F6	Silenced	-164	0.00211222378798241	107
CHH	rdr6_EVD F6	Silenced	-163	0.00300128025898946	107
CHH	rdr6_EVD F6	Silenced	-162	0.003122095785172	107
CHH	rdr6_EVD F6	Silenced	-161	0.00304085330692594	107
CHH	rdr6_EVD F6	Silenced	-160	0.00171634303973846	107
CHH	rdr6_EVD F6	Silenced	-159	0.00199331888327417	107
CHH	rdr6_EVD F6	Silenced	-158	0.00206999269554576	107
CHH	rdr6_EVD F6	Silenced	-157	0.00213360696035336	107
CHH	rdr6_EVD F6	Silenced	-156	0.00206410789743938	107
CHH	rdr6_EVD F6	Silenced	-155	0.00272326802288556	107
CHH	rdr6_EVD F6	Silenced	-154	0.00291501023583202	107
CHH	rdr6_EVD F6	Silenced	-153	0.00287287721143328	107
CHH	rdr6_EVD F6	Silenced	-152	0.00284036504116405	107
CHH	rdr6_EVD F6	Silenced	-151	0.00321035999347988	107
CHH	rdr6_EVD F6	Silenced	-150	0.00323775283414783	107
CHH	rdr6_EVD F6	Silenced	-149	0.00324469266178225	107
CHH	rdr6_EVD F6	Silenced	-148	0.00305270145850318	107
CHH	rdr6_EVD F6	Silenced	-147	0.00259516108241485	107
CHH	rdr6_EVD F6	Silenced	-146	0.00179651343776618	107
CHH	rdr6_EVD F6	Silenced	-145	0.00158509361889854	107
CHH	rdr6_EVD F6	Silenced	-144	0.000320014032952349	107
CHH	rdr6_EVD F6	Silenced	-143	0.000835539291091201	107
CHH	rdr6_EVD F6	Silenced	-142	-5.37287e+09	107
CHH	rdr6_EVD F6	Silenced	-141	-0.000262638504923834	107
CHH	rdr6_EVD F6	Silenced	-140	-0.00033717112794534	107
CHH	rdr6_EVD F6	Silenced	-139	-0.000124728765903618	107
CHH	rdr6_EVD F6	Silenced	-138	-0.00164436948452106	107
CHH	rdr6_EVD F6	Silenced	-137	-0.00266441938570771	107
CHH	rdr6_EVD F6	Silenced	-136	-0.00239233793908362	107
CHH	rdr6_EVD F6	Silenced	-135	-0.00297609010258121	107
CHH	rdr6_EVD F6	Silenced	-134	-0.00324503776431238	107
CHH	rdr6_EVD F6	Silenced	-133	-0.00394052459409485	107
CHH	rdr6_EVD F6	Silenced	-132	-0.00430629683908837	107
CHH	rdr6_EVD F6	Silenced	-131	-0.00456396625124702	107
CHH	rdr6_EVD F6	Silenced	-130	-0.00518397789987516	107
CHH	rdr6_EVD F6	Silenced	-129	-0.00473662773358622	107
CHH	rdr6_EVD F6	Silenced	-128	-0.0027574306794324	107
CHH	rdr6_EVD F6	Silenced	-127	-0.00251615295035171	107
CHH	rdr6_EVD F6	Silenced	-126	-0.00221514381300772	107
CHH	rdr6_EVD F6	Silenced	-125	-0.00170166939793138	107
CHH	rdr6_EVD F6	Silenced	-124	-0.00229825443377551	107
CHH	rdr6_EVD F6	Silenced	-123	-0.00130219365531919	107
CHH	rdr6_EVD F6	Silenced	-122	-0.00187760100620605	107
CHH	rdr6_EVD F6	Silenced	-121	-0.00172248693290684	107
CHH	rdr6_EVD F6	Silenced	-120	-0.00109246550566959	107
CHH	rdr6_EVD F6	Silenced	-119	-0.000415109699636439	107
CHH	rdr6_EVD F6	Silenced	-118	0.000251187765947145	107
CHH	rdr6_EVD F6	Silenced	-117	0.00188847967617868	107
CHH	rdr6_EVD F6	Silenced	-116	0.00204821280325601	107
CHH	rdr6_EVD F6	Silenced	-115	0.00231339986598768	107
CHH	rdr6_EVD F6	Silenced	-114	0.00228529561413443	107
CHH	rdr6_EVD F6	Silenced	-113	0.00177762106511859	107
CHH	rdr6_EVD F6	Silenced	-112	0.00204771042382621	107
CHH	rdr6_EVD F6	Silenced	-111	0.00173984372167893	107
CHH	rdr6_EVD F6	Silenced	-110	0.00116438264378665	107
CHH	rdr6_EVD F6	Silenced	-109	0.000771801355213592	107
CHH	rdr6_EVD F6	Silenced	-108	0.000323127867782018	107
CHH	rdr6_EVD F6	Silenced	-107	-0.0020636684150721	107
CHH	rdr6_EVD F6	Silenced	-106	-0.00242635995234198	107
CHH	rdr6_EVD F6	Silenced	-105	-0.00242992671632326	107
CHH	rdr6_EVD F6	Silenced	-104	-0.00266390558647888	107
CHH	rdr6_EVD F6	Silenced	-103	-0.00310851622447224	107
CHH	rdr6_EVD F6	Silenced	-102	-0.00426342297851491	107
CHH	rdr6_EVD F6	Silenced	-101	-0.00395663116340194	107
CHH	rdr6_EVD F6	Silenced	-100	-0.00372447856621109	107
CHH	rdr6_EVD F6	Silenced	-99	-0.00385818711037425	107
CHH	rdr6_EVD F6	Silenced	-98	-0.00458718941131318	107
CHH	rdr6_EVD F6	Silenced	-97	-0.00454819598930455	107
CHH	rdr6_EVD F6	Silenced	-96	-0.00518275607197225	107
CHH	rdr6_EVD F6	Silenced	-95	-0.00477347778173672	107
CHH	rdr6_EVD F6	Silenced	-94	-0.00609963872993473	107
CHH	rdr6_EVD F6	Silenced	-93	-0.00623658487885497	107
CHH	rdr6_EVD F6	Silenced	-92	-0.0046873989659742	107
CHH	rdr6_EVD F6	Silenced	-91	-0.00444682960036611	107
CHH	rdr6_EVD F6	Silenced	-90	-0.00419461926988423	107
CHH	rdr6_EVD F6	Silenced	-89	-0.00400105933379958	107
CHH	rdr6_EVD F6	Silenced	-88	-0.00408479007574329	107
CHH	rdr6_EVD F6	Silenced	-87	-0.00482716226199524	107
CHH	rdr6_EVD F6	Silenced	-86	-0.00481122358826311	107
CHH	rdr6_EVD F6	Silenced	-85	-0.00450984312338702	107
CHH	rdr6_EVD F6	Silenced	-84	-0.00530837130709757	107
CHH	rdr6_EVD F6	Silenced	-83	-0.00559570177346663	107
CHH	rdr6_EVD F6	Silenced	-82	-0.0054087612284126	107
CHH	rdr6_EVD F6	Silenced	-81	-0.00428710470639453	107
CHH	rdr6_EVD F6	Silenced	-80	-0.00396446876570135	107
CHH	rdr6_EVD F6	Silenced	-79	-0.00354881227706816	107
CHH	rdr6_EVD F6	Silenced	-78	-0.00347330130802233	107
CHH	rdr6_EVD F6	Silenced	-77	-0.0032572560017064	107
CHH	rdr6_EVD F6	Silenced	-76	-0.00352502491851467	107
CHH	rdr6_EVD F6	Silenced	-75	-0.00387107027188442	107
CHH	rdr6_EVD F6	Silenced	-74	-0.00366473777021998	107
CHH	rdr6_EVD F6	Silenced	-73	-0.00297271491370629	107
CHH	rdr6_EVD F6	Silenced	-72	-0.00327872239355411	107
CHH	rdr6_EVD F6	Silenced	-71	-0.00397048317668093	107
CHH	rdr6_EVD F6	Silenced	-70	-0.0037808089613416	107
CHH	rdr6_EVD F6	Silenced	-69	-0.00330704737650181	107
CHH	rdr6_EVD F6	Silenced	-68	-0.00250040769539932	107
CHH	rdr6_EVD F6	Silenced	-67	-0.00225684971327518	107
CHH	rdr6_EVD F6	Silenced	-66	-0.000470687335399065	107
CHH	rdr6_EVD F6	Silenced	-65	-0.000462611411033131	107
CHH	rdr6_EVD F6	Silenced	-64	-0.00137697558177261	107
CHH	rdr6_EVD F6	Silenced	-63	-0.000488704197212288	107
CHH	rdr6_EVD F6	Silenced	-62	-0.000137134983942412	107
CHH	rdr6_EVD F6	Silenced	-61	-6.69738e+07	107
CHH	rdr6_EVD F6	Silenced	-60	-7.32734e+09	107
CHH	rdr6_EVD F6	Silenced	-59	-0.000650169557800435	107
CHH	rdr6_EVD F6	Silenced	-58	-0.000770958404803222	107
CHH	rdr6_EVD F6	Silenced	-57	-0.000523662908492211	107
CHH	rdr6_EVD F6	Silenced	-56	-0.001353286791416	107
CHH	rdr6_EVD F6	Silenced	-55	-0.00154624236705463	107
CHH	rdr6_EVD F6	Silenced	-54	-0.000306232518905801	107
CHH	rdr6_EVD F6	Silenced	-53	-0.00043752522466444	107
CHH	rdr6_EVD F6	Silenced	-52	-0.000599291545868595	107
CHH	rdr6_EVD F6	Silenced	-51	0.00117680400638811	107
CHH	rdr6_EVD F6	Silenced	-50	0.00114510371609038	107
CHH	rdr6_EVD F6	Silenced	-49	0.000922701256469402	107
CHH	rdr6_EVD F6	Silenced	-48	0.00108314395858006	107
CHH	rdr6_EVD F6	Silenced	-47	0.000730175462606524	107
CHH	rdr6_EVD F6	Silenced	-46	0.00162518105921198	107
CHH	rdr6_EVD F6	Silenced	-45	0.000807123988202508	107
CHH	rdr6_EVD F6	Silenced	-44	0.00191456245839151	107
CHH	rdr6_EVD F6	Silenced	-43	0.00342783109239546	107
CHH	rdr6_EVD F6	Silenced	-42	0.00322107944833094	107
CHH	rdr6_EVD F6	Silenced	-41	0.00384790736773081	107
CHH	rdr6_EVD F6	Silenced	-40	0.00413712744181413	107
CHH	rdr6_EVD F6	Silenced	-39	0.00560192745551129	107
CHH	rdr6_EVD F6	Silenced	-38	0.00493492866475361	107
CHH	rdr6_EVD F6	Silenced	-37	0.00375196316122039	107
CHH	rdr6_EVD F6	Silenced	-36	0.00274641985868565	107
CHH	rdr6_EVD F6	Silenced	-35	0.00333921409161802	107
CHH	rdr6_EVD F6	Silenced	-34	0.00616259523168695	107
CHH	rdr6_EVD F6	Silenced	-33	0.00512007219138001	107
CHH	rdr6_EVD F6	Silenced	-32	0.00566083437941115	107
CHH	rdr6_EVD F6	Silenced	-31	0.00546945200467784	107
CHH	rdr6_EVD F6	Silenced	-30	0.00370356501918281	107
CHH	rdr6_EVD F6	Silenced	-29	0.00614457239805025	107
CHH	rdr6_EVD F6	Silenced	-28	0.00534771601157283	107
CHH	rdr6_EVD F6	Silenced	-27	0.00452867569152707	107
CHH	rdr6_EVD F6	Silenced	-26	0.00418443749570399	107
CHH	rdr6_EVD F6	Silenced	-25	0.00544866590050415	107
CHH	rdr6_EVD F6	Silenced	-24	0.00637986466582609	107
CHH	rdr6_EVD F6	Silenced	-23	0.00532176015978061	107
CHH	rdr6_EVD F6	Silenced	-22	0.00630101455747774	107
CHH	rdr6_EVD F6	Silenced	-21	0.0079355374090163	107
CHH	rdr6_EVD F6	Silenced	-20	0.00802817654950712	107
CHH	rdr6_EVD F6	Silenced	-19	0.00650392953447305	107
CHH	rdr6_EVD F6	Silenced	-18	0.00565002433217625	107
CHH	rdr6_EVD F6	Silenced	-17	0.00691755323300584	107
CHH	rdr6_EVD F6	Silenced	-16	0.00954758166666634	107
CHH	rdr6_EVD F6	Silenced	-15	0.0124928115638126	107
CHH	rdr6_EVD F6	Silenced	-14	0.0137377179490195	107
CHH	rdr6_EVD F6	Silenced	-13	0.011488574947971	107
CHH	rdr6_EVD F6	Silenced	-12	0.0154190225922981	107
CHH	rdr6_EVD F6	Silenced	-11	0.015765856698616	107
CHH	rdr6_EVD F6	Silenced	-10	0.0285954655233474	107
CHH	rdr6_EVD F6	Silenced	-9	0.0333396353776335	107
CHH	rdr6_EVD F6	Silenced	-8	0.0373633503665879	107
CHH	rdr6_EVD F6	Silenced	-7	0.0407168287328601	107
CHH	rdr6_EVD F6	Silenced	-6	0.0467297818280398	107
CHH	rdr6_EVD F6	Silenced	-5	0.0506610975725297	107
CHH	rdr6_EVD F6	Silenced	-4	0.0501993575620715	107
CHH	rdr6_EVD F6	Silenced	-3	0.0523290644888836	107
CHH	rdr6_EVD F6	Silenced	-2	0.0535542713713223	107
CHH	rdr6_EVD F6	Silenced	-1	0.058057682110485	107
CHH	rdr6_EVD F6	Silenced	0	0.0565591048175961	107
CHH	rdr6_EVD F6	Silenced	1	0.0565625829281662	107
CHH	rdr6_EVD F6	Silenced	2	0.057892305731332	107
CHH	rdr6_EVD F6	Silenced	3	0.058508648117991	107
CHH	rdr6_EVD F6	Silenced	4	0.0588360528808485	107
CHH	rdr6_EVD F6	Silenced	5	0.0593771365770882	107
CHH	rdr6_EVD F6	Silenced	6	0.0605233775472329	107
CHH	rdr6_EVD F6	Silenced	7	0.0585607448408125	107
CHH	rdr6_EVD F6	Silenced	8	0.0582951407144239	107
CHH	rdr6_EVD F6	Silenced	9	0.0562309055629964	107
CHH	rdr6_EVD F6	Silenced	10	0.0558783985945807	107
CHH	rdr6_EVD F6	Silenced	11	0.0477878377982927	107
CHH	rdr6_EVD F6	Silenced	12	0.0429678268839428	107
CHH	rdr6_EVD F6	Silenced	13	0.0382362057646549	107
CHH	rdr6_EVD F6	Silenced	14	0.0377879501643055	107
CHH	rdr6_EVD F6	Silenced	15	0.0332675056727981	107
CHH	rdr6_EVD F6	Silenced	16	0.0287060487590114	107
CHH	rdr6_EVD F6	Silenced	17	0.0281828133293011	107
CHH	rdr6_EVD F6	Silenced	18	0.0265271199782658	107
CHH	rdr6_EVD F6	Silenced	19	0.0254408416586738	107
CHH	rdr6_EVD F6	Silenced	20	0.0183645757851106	107
CHH	rdr6_EVD F6	Silenced	21	0.0180596466074845	107
CHH	rdr6_EVD F6	Silenced	22	0.0195987597327913	107
CHH	rdr6_EVD F6	Silenced	23	0.0191154493624083	107
CHH	rdr6_EVD F6	Silenced	24	0.0173648587152693	107
CHH	rdr6_EVD F6	Silenced	25	0.015904474173627	107
CHH	rdr6_EVD F6	Silenced	26	0.0153656623096682	107
CHH	rdr6_EVD F6	Silenced	27	0.0126404914109868	107
CHH	rdr6_EVD F6	Silenced	28	0.013585326907321	107
CHH	rdr6_EVD F6	Silenced	29	0.0137387934134859	107
CHH	rdr6_EVD F6	Silenced	30	0.0127946497533411	107
CHH	rdr6_EVD F6	Silenced	31	0.013459652754647	107
CHH	rdr6_EVD F6	Silenced	32	0.00985693200381068	107
CHH	rdr6_EVD F6	Silenced	33	0.010777368320876	107
CHH	rdr6_EVD F6	Silenced	34	0.00691038307212391	107
CHH	rdr6_EVD F6	Silenced	35	0.00522995094375269	107
CHH	rdr6_EVD F6	Silenced	36	0.00464172012851584	107
CHH	rdr6_EVD F6	Silenced	37	0.00484294960239084	107
CHH	rdr6_EVD F6	Silenced	38	0.00461042187728244	107
CHH	rdr6_EVD F6	Silenced	39	0.00403932311579856	107
CHH	rdr6_EVD F6	Silenced	40	0.00731959772479607	107
CHH	rdr6_EVD F6	Silenced	41	0.00737302642426906	107
CHH	rdr6_EVD F6	Silenced	42	0.00724393237687816	107
CHH	rdr6_EVD F6	Silenced	43	0.0056028316083506	107
CHH	rdr6_EVD F6	Silenced	44	0.00559194611880339	107
CHH	rdr6_EVD F6	Silenced	45	0.00575076227935621	107
CHH	rdr6_EVD F6	Silenced	46	0.00558325728753215	107
CHH	rdr6_EVD F6	Silenced	47	0.00462622621377139	107
CHH	rdr6_EVD F6	Silenced	48	0.00492245841726139	107
CHH	rdr6_EVD F6	Silenced	49	0.00447364729543943	107
CHH	rdr6_EVD F6	Silenced	50	0.00342115743899156	107
CHH	rdr6_EVD F6	Silenced	51	0.0033179317660707	107
CHH	rdr6_EVD F6	Silenced	52	0.00189199894107836	107
CHH	rdr6_EVD F6	Silenced	53	0.00279754821113322	107
CHH	rdr6_EVD F6	Silenced	54	0.00309173327812256	107
CHH	rdr6_EVD F6	Silenced	55	0.00488104686539074	107
CHH	rdr6_EVD F6	Silenced	56	0.00551901005770349	107
CHH	rdr6_EVD F6	Silenced	57	0.00491571995916595	107
CHH	rdr6_EVD F6	Silenced	58	0.00489627668981096	107
CHH	rdr6_EVD F6	Silenced	59	0.00353771445444424	107
CHH	rdr6_EVD F6	Silenced	60	0.00231843756968373	107
CHH	rdr6_EVD F6	Silenced	61	-0.000936219555773307	107
CHH	rdr6_EVD F6	Silenced	62	-0.000469287738068491	107
CHH	rdr6_EVD F6	Silenced	63	-4.07169e+08	107
CHH	rdr6_EVD F6	Silenced	64	0.000384963282794071	107
CHH	rdr6_EVD F6	Silenced	65	-0.000393853621205072	107
CHH	rdr6_EVD F6	Silenced	66	-0.000675180726708707	107
CHH	rdr6_EVD F6	Silenced	67	0.000372755853647229	107
CHH	rdr6_EVD F6	Silenced	68	0.000644932903622548	107
CHH	rdr6_EVD F6	Silenced	69	0.00077697044725698	107
CHH	rdr6_EVD F6	Silenced	70	0.000678290970145924	107
CHH	rdr6_EVD F6	Silenced	71	-3.66398e+09	107
CHH	rdr6_EVD F6	Silenced	72	0.00036536373999795	107
CHH	rdr6_EVD F6	Silenced	73	0.00272408485967894	107
CHH	rdr6_EVD F6	Silenced	74	0.00237746908335009	107
CHH	rdr6_EVD F6	Silenced	75	0.00256263946903132	107
CHH	rdr6_EVD F6	Silenced	76	0.00294337611311551	107
CHH	rdr6_EVD F6	Silenced	77	0.00232751803881571	107
CHH	rdr6_EVD F6	Silenced	78	0.00152597024134385	107
CHH	rdr6_EVD F6	Silenced	79	0.00149119858499208	107
CHH	rdr6_EVD F6	Silenced	80	0.001605605731466	107
CHH	rdr6_EVD F6	Silenced	81	0.00213326756520759	107
CHH	rdr6_EVD F6	Silenced	82	0.00378849539076674	107
CHH	rdr6_EVD F6	Silenced	83	0.00429568711567511	107
CHH	rdr6_EVD F6	Silenced	84	0.00358218094469908	107
CHH	rdr6_EVD F6	Silenced	85	0.00313840544262078	107
CHH	rdr6_EVD F6	Silenced	86	0.00361594410973073	107
CHH	rdr6_EVD F6	Silenced	87	0.00363073866933176	107
CHH	rdr6_EVD F6	Silenced	88	0.00311436875942904	107
CHH	rdr6_EVD F6	Silenced	89	0.00327897809133881	107
CHH	rdr6_EVD F6	Silenced	90	0.00224553180465259	107
CHH	rdr6_EVD F6	Silenced	91	0.00199777540841025	107
CHH	rdr6_EVD F6	Silenced	92	0.00286174635814375	107
CHH	rdr6_EVD F6	Silenced	93	0.00308682532232794	107
CHH	rdr6_EVD F6	Silenced	94	0.00166840344422788	107
CHH	rdr6_EVD F6	Silenced	95	0.00191667839358077	107
CHH	rdr6_EVD F6	Silenced	96	0.000756848630590955	107
CHH	rdr6_EVD F6	Silenced	97	0.000560184299905881	107
CHH	rdr6_EVD F6	Silenced	98	0.000583381558972449	107
CHH	rdr6_EVD F6	Silenced	99	0.000740565145821073	107
CHH	rdr6_EVD F6	Silenced	100	0.000442169450048071	107
CHH	rdr6_EVD F6	Silenced	101	0.000851551726744545	107
CHH	rdr6_EVD F6	Silenced	102	0.000787492792390939	107
CHH	rdr6_EVD F6	Silenced	103	-0.00030493331821913	107
CHH	rdr6_EVD F6	Silenced	104	-0.00151761406630713	107
CHH	rdr6_EVD F6	Silenced	105	-0.0013522695500437	107
CHH	rdr6_EVD F6	Silenced	106	-0.00139313450670555	107
CHH	rdr6_EVD F6	Silenced	107	-0.0013404351813018	107
CHH	rdr6_EVD F6	Silenced	108	-0.0022494321457377	107
CHH	rdr6_EVD F6	Silenced	109	-0.00178799561313978	107
CHH	rdr6_EVD F6	Silenced	110	-0.00146664883483189	107
CHH	rdr6_EVD F6	Silenced	111	-0.00187582226857704	107
CHH	rdr6_EVD F6	Silenced	112	-0.0018991679173651	107
CHH	rdr6_EVD F6	Silenced	113	-0.0010478735076931	107
CHH	rdr6_EVD F6	Silenced	114	-0.00124186829845756	107
CHH	rdr6_EVD F6	Silenced	115	-0.00150239927690034	107
CHH	rdr6_EVD F6	Silenced	116	-0.00204018531242376	107
CHH	rdr6_EVD F6	Silenced	117	-0.000385984624551122	107
CHH	rdr6_EVD F6	Silenced	118	-0.000615556025031894	107
CHH	rdr6_EVD F6	Silenced	119	-0.00109321054717618	107
CHH	rdr6_EVD F6	Silenced	120	-0.000380191290404584	107
CHH	rdr6_EVD F6	Silenced	121	0.000538290581657816	107
CHH	rdr6_EVD F6	Silenced	122	0.000363375667323547	107
CHH	rdr6_EVD F6	Silenced	123	-0.000339273783897049	107
CHH	rdr6_EVD F6	Silenced	124	-0.00067595995021287	107
CHH	rdr6_EVD F6	Silenced	125	0.000410480834293012	107
CHH	rdr6_EVD F6	Silenced	126	0.00109371560249167	107
CHH	rdr6_EVD F6	Silenced	127	0.000743705487885878	107
CHH	rdr6_EVD F6	Silenced	128	-0.000103520296936426	107
CHH	rdr6_EVD F6	Silenced	129	0.00111123131665637	107
CHH	rdr6_EVD F6	Silenced	130	-0.00017434821989055	107
CHH	rdr6_EVD F6	Silenced	131	-0.000434168500629785	107
CHH	rdr6_EVD F6	Silenced	132	7.32338e+09	107
CHH	rdr6_EVD F6	Silenced	133	0.000549341464474727	107
CHH	rdr6_EVD F6	Silenced	134	-0.00073263080818019	107
CHH	rdr6_EVD F6	Silenced	135	-0.000647930701827238	107
CHH	rdr6_EVD F6	Silenced	136	-0.000137267295069478	107
CHH	rdr6_EVD F6	Silenced	137	0.000370197928737269	107
CHH	rdr6_EVD F6	Silenced	138	-0.000834714389268523	107
CHH	rdr6_EVD F6	Silenced	139	-0.00105315707440302	107
CHH	rdr6_EVD F6	Silenced	140	-0.000533929161050964	107
CHH	rdr6_EVD F6	Silenced	141	-0.000974873460144626	107
CHH	rdr6_EVD F6	Silenced	142	-0.00145381744687064	107
CHH	rdr6_EVD F6	Silenced	143	-0.00128930580205164	107
CHH	rdr6_EVD F6	Silenced	144	-0.00207596054402176	107
CHH	rdr6_EVD F6	Silenced	145	-0.00177903332477595	107
CHH	rdr6_EVD F6	Silenced	146	-0.00266563109211475	107
CHH	rdr6_EVD F6	Silenced	147	-0.00344972003551801	107
CHH	rdr6_EVD F6	Silenced	148	-0.00306513091030214	107
CHH	rdr6_EVD F6	Silenced	149	-0.00265801212651474	107
CHH	rdr6_EVD F6	Silenced	150	-0.00289936629707182	107
CHH	rdr6_EVD F6	Silenced	151	-0.00197843105129594	107
CHH	rdr6_EVD F6	Silenced	152	-0.00255472108450571	107
CHH	rdr6_EVD F6	Silenced	153	-0.00211750922708124	107
CHH	rdr6_EVD F6	Silenced	154	-0.00208227894682915	107
CHH	rdr6_EVD F6	Silenced	155	-0.00202489142932542	107
CHH	rdr6_EVD F6	Silenced	156	-0.00214727213267925	107
CHH	rdr6_EVD F6	Silenced	157	-0.00241988066952337	107
CHH	rdr6_EVD F6	Silenced	158	-0.00248432202275575	107
CHH	rdr6_EVD F6	Silenced	159	-0.00152566878721611	107
CHH	rdr6_EVD F6	Silenced	160	-0.00243123299469869	107
CHH	rdr6_EVD F6	Silenced	161	-0.0020745563125268	107
CHH	rdr6_EVD F6	Silenced	162	-0.000924558294782262	107
CHH	rdr6_EVD F6	Silenced	163	-0.000925488325343921	107
CHH	rdr6_EVD F6	Silenced	164	-0.00162273466884387	107
CHH	rdr6_EVD F6	Silenced	165	-0.000560369807623924	107
CHH	rdr6_EVD F6	Silenced	166	-0.000747513282835774	107
CHH	rdr6_EVD F6	Silenced	167	-3.29108e+09	107
CHH	rdr6_EVD F6	Silenced	168	-0.000141089718166038	107
CHH	rdr6_EVD F6	Silenced	169	-0.000705072858711711	107
CHH	rdr6_EVD F6	Silenced	170	-0.00022372829771668	107
CHH	rdr6_EVD F6	Silenced	171	-0.000114818171392136	107
CHH	rdr6_EVD F6	Silenced	172	-0.00197606373729906	107
CHH	rdr6_EVD F6	Silenced	173	-0.00221068917393695	107
CHH	rdr6_EVD F6	Silenced	174	-0.00291777248957407	107
CHH	rdr6_EVD F6	Silenced	175	-0.00339007168769178	107
CHH	rdr6_EVD F6	Silenced	176	-0.00274078542570133	107
CHH	rdr6_EVD F6	Silenced	177	-0.00319041916556188	107
CHH	rdr6_EVD F6	Silenced	178	-0.00318276673609943	107
CHH	rdr6_EVD F6	Silenced	179	-0.0040921024022749	107
CHH	rdr6_EVD F6	Silenced	180	-0.00481010784754629	107
CHH	rdr6_EVD F6	Silenced	181	-0.00380215267526541	107
CHH	rdr6_EVD F6	Silenced	182	-0.0048212200248434	107
CHH	rdr6_EVD F6	Silenced	183	-0.00653148165684382	107
CHH	rdr6_EVD F6	Silenced	184	-0.00645922747834996	107
CHH	rdr6_EVD F6	Silenced	185	-0.0058427331083511	107
CHH	rdr6_EVD F6	Silenced	186	-0.00585525085189273	107
CHH	rdr6_EVD F6	Silenced	187	-0.00574098138735493	107
CHH	rdr6_EVD F6	Silenced	188	-0.00653689031115708	107
CHH	rdr6_EVD F6	Silenced	189	-0.0065270612196581	107
CHH	rdr6_EVD F6	Silenced	190	-0.00638668841392995	107
CHH	rdr6_EVD F6	Silenced	191	-0.00677077633570704	107
CHH	rdr6_EVD F6	Silenced	192	-0.00689659769616008	107
CHH	rdr6_EVD F6	Silenced	193	-0.00527060865114312	107
CHH	rdr6_EVD F6	Silenced	194	-0.00511196019010656	107
CHH	rdr6_EVD F6	Silenced	195	-0.0042306596283917	107
CHH	rdr6_EVD F6	Silenced	196	-0.0035108268411869	107
CHH	rdr6_EVD F6	Silenced	197	-0.00413329113555774	107
CHH	rdr6_EVD F6	Silenced	198	-0.00317682640220657	107
CHH	rdr6_EVD F6	Silenced	199	-0.00315094321159769	107
CHH	rdr6_EVD F6	Silenced	200	-0.00261918352643508	107
CHH	rdr6_EVD F6	Silenced	201	-0.00255046347642404	107
CHH	rdr6_EVD F6	Silenced	202	-0.00289637870011397	107
CHH	rdr6_EVD F6	Silenced	203	-0.0024579604668759	107
CHH	rdr6_EVD F6	Silenced	204	-0.00170270285746392	107
CHH	rdr6_EVD F6	Silenced	205	-0.00218274823114877	107
CHH	rdr6_EVD F6	Silenced	206	-0.00245244639192656	107
CHH	rdr6_EVD F6	Silenced	207	-0.00273479299184041	107
CHH	rdr6_EVD F6	Silenced	208	-0.00324665262682484	107
CHH	rdr6_EVD F6	Silenced	209	-0.00293491600532794	107
CHH	rdr6_EVD F6	Silenced	210	-0.00295016550758772	107
CHH	rdr6_EVD F6	Silenced	211	-0.00278999764042729	107
CHH	rdr6_EVD F6	Silenced	212	-0.00281901879159022	107
CHH	rdr6_EVD F6	Silenced	213	-0.00293392959994855	107
CHH	rdr6_EVD F6	Silenced	214	-0.00364985200949076	107
CHH	rdr6_EVD F6	Silenced	215	-0.00446531130218585	107
CHH	rdr6_EVD F6	Silenced	216	-0.00457613081837367	107
CHH	rdr6_EVD F6	Silenced	217	-0.00455366838621913	107
CHH	rdr6_EVD F6	Silenced	218	-0.00467458428630576	107
CHH	rdr6_EVD F6	Silenced	219	-0.00484355417103315	107
CHH	rdr6_EVD F6	Silenced	220	-0.00490210000876088	107
CHH	rdr6_EVD F6	Silenced	221	-0.00489160533627592	107
CHH	rdr6_EVD F6	Silenced	222	-0.00504688819488547	107
CHH	rdr6_EVD F6	Silenced	223	-0.00475316269847333	107
CHH	rdr6_EVD F6	Silenced	224	-0.00438574967311338	107
CHH	rdr6_EVD F6	Silenced	225	-0.00453257660844799	107
CHH	rdr6_EVD F6	Silenced	226	-0.00444923870885615	107
CHH	rdr6_EVD F6	Silenced	227	-0.00409164292544802	107
CHH	rdr6_EVD F6	Silenced	228	-0.00391012370221787	107
CHH	rdr6_EVD F6	Silenced	229	-0.00389363190762314	107
CHH	rdr6_EVD F6	Silenced	230	-0.00338794311715159	107
CHH	rdr6_EVD F6	Silenced	231	-0.00317864123805118	107
CHH	rdr6_EVD F6	Silenced	232	-0.00428885163382741	107
CHH	rdr6_EVD F6	Silenced	233	-0.00535169561216123	107
CHH	rdr6_EVD F6	Silenced	234	-0.00540830433366915	107
CHH	rdr6_EVD F6	Silenced	235	-0.00484781535075949	107
CHH	rdr6_EVD F6	Silenced	236	-0.00376464281234227	107
CHH	rdr6_EVD F6	Silenced	237	-0.00487508183014451	107
CHH	rdr6_EVD F6	Silenced	238	-0.00527342854102851	107
CHH	rdr6_EVD F6	Silenced	239	-0.00516723898668227	107
CHH	rdr6_EVD F6	Silenced	240	-0.00583536986093546	107
CHH	rdr6_EVD F6	Silenced	241	-0.00704441536275118	107
CHH	rdr6_EVD F6	Silenced	242	-0.00706235032251198	107
CHH	rdr6_EVD F6	Silenced	243	-0.00681992674950278	107
CHH	rdr6_EVD F6	Silenced	244	-0.00768659110982307	107
CHH	rdr6_EVD F6	Silenced	245	-0.00761447770363386	107
CHH	rdr6_EVD F6	Silenced	246	-0.0078465286234952	107
CHH	rdr6_EVD F6	Silenced	247	-0.00831610191243675	107
CHH	rdr6_EVD F6	Silenced	248	-0.00841761136709817	107
CHH	rdr6_EVD F6	Silenced	249	-0.00861349532238959	107
CHH	rdr6_EVD F6	Silenced	250	-0.00877549796547066	107
CHH	rdr6_EVD F6	Silenced	251	-0.00975340385482474	107
CHH	rdr6_EVD F6	Silenced	252	-0.00957356345328367	107
CHH	rdr6_EVD F6	Silenced	253	-0.00852974253435639	107
CHH	rdr6_EVD F6	Silenced	254	-0.00705053532841251	107
CHH	rdr6_EVD F6	Silenced	255	-0.00788189698875246	107
CHH	rdr6_EVD F6	Silenced	256	-0.0076287004408228	107
CHH	rdr6_EVD F6	Silenced	257	-0.00785991312666573	107
CHH	rdr6_EVD F6	Silenced	258	-0.00743723946355277	107
CHH	rdr6_EVD F6	Silenced	259	-0.00806245374556593	107
CHH	rdr6_EVD F6	Silenced	260	-0.00889275188720638	107
CHH	rdr6_EVD F6	Silenced	261	-0.0087738134994806	107
CHH	rdr6_EVD F6	Silenced	262	-0.00723737814273121	107
CHH	rdr6_EVD F6	Silenced	263	-0.00780185217724033	107
CHH	rdr6_EVD F6	Silenced	264	-0.0100250674192615	107
CHH	rdr6_EVD F6	Silenced	265	-0.0093938183251613	107
CHH	rdr6_EVD F6	Silenced	266	-0.00959409558789793	107
CHH	rdr6_EVD F6	Silenced	267	-0.00899773610080652	107
CHH	rdr6_EVD F6	Silenced	268	-0.00845209538822386	107
CHH	rdr6_EVD F6	Silenced	269	-0.00831714580817672	107
CHH	rdr6_EVD F6	Silenced	270	-0.00856583315763692	107
CHH	rdr6_EVD F6	Silenced	271	-0.00826674791623095	107
CHH	rdr6_EVD F6	Silenced	272	-0.0077843433540143	107
CHH	rdr6_EVD F6	Silenced	273	-0.00928094573444881	107
CHH	rdr6_EVD F6	Silenced	274	-0.00972633691440497	107
CHH	rdr6_EVD F6	Silenced	275	-0.0100261234104738	107
CHH	rdr6_EVD F6	Silenced	276	-0.0091519242206613	107
CHH	rdr6_EVD F6	Silenced	277	-0.0099431284420846	107
CHH	rdr6_EVD F6	Silenced	278	-0.0100273415963756	107
CHH	rdr6_EVD F6	Silenced	279	-0.0102962673398719	107
CHH	rdr6_EVD F6	Silenced	280	-0.00976771634521021	107
CHH	rdr6_EVD F6	Silenced	281	-0.00877916712337257	107
CHH	rdr6_EVD F6	Silenced	282	-0.00900773836756572	107
CHH	rdr6_EVD F6	Silenced	283	-0.00912899811754591	107
CHH	rdr6_EVD F6	Silenced	284	-0.00839181912528277	107
CHH	rdr6_EVD F6	Silenced	285	-0.00652471484234981	107
CHH	rdr6_EVD F6	Silenced	286	-0.00643950421910257	107
CHH	rdr6_EVD F6	Silenced	287	-0.0069741916100761	107
CHH	rdr6_EVD F6	Silenced	288	-0.0070084055806134	107
CHH	rdr6_EVD F6	Silenced	289	-0.00694356174489204	107
CHH	rdr6_EVD F6	Silenced	290	-0.00761424057335409	107
CHH	rdr6_EVD F6	Silenced	291	-0.00689741907194888	107
CHH	rdr6_EVD F6	Silenced	292	-0.00648162646293643	107
CHH	rdr6_EVD F6	Silenced	293	-0.00645036775776423	107
CHH	rdr6_EVD F6	Silenced	294	-0.00595418923258133	107
CHH	rdr6_EVD F6	Silenced	295	-0.00531059445881272	107
CHH	rdr6_EVD F6	Silenced	296	-0.00469005063466269	107
CHH	rdr6_EVD F6	Silenced	297	-0.00449629524386044	107
CHH	rdr6_EVD F6	Silenced	298	-0.00445862026636993	107
CHH	rdr6_EVD F6	Silenced	299	-0.00451237004881796	107
CHH	rdr6_EVD F6	Silenced	300	-0.00358094349403008	107
CHH	rdr6_EVD F6	Silenced	301	-0.00377849943532109	107
CHH	rdr6_EVD F6	Silenced	302	-0.00388699527520891	107
CHH	rdr6_EVD F6	Silenced	303	-0.00342942262337858	107
CHH	rdr6_EVD F6	Silenced	304	-0.00315692266966556	107
CHH	rdr6_EVD F6	Silenced	305	-0.0031256965048088	107
CHH	rdr6_EVD F6	Silenced	306	-0.00301407418624859	107
CHH	rdr6_EVD F6	Silenced	307	-0.00281165292710349	107
CHH	rdr6_EVD F6	Silenced	308	-0.00307206570051835	107
CHH	rdr6_EVD F6	Silenced	309	-0.00313540022792084	107
CHH	rdr6_EVD F6	Silenced	310	-0.00323914172999372	107
CHH	rdr6_EVD F6	Silenced	311	-0.00286941637316218	107
CHH	rdr6_EVD F6	Silenced	312	-0.00364012111420661	107
CHH	rdr6_EVD F6	Silenced	313	-0.00362942209116166	107
CHH	rdr6_EVD F6	Silenced	314	-0.00345038108194504	107
CHH	rdr6_EVD F6	Silenced	315	-0.00249412683764433	107
CHH	rdr6_EVD F6	Silenced	316	-0.00257405686180711	107
CHH	rdr6_EVD F6	Silenced	317	-0.00283202567504325	107
CHH	rdr6_EVD F6	Silenced	318	-0.00288365798956707	107
CHH	rdr6_EVD F6	Silenced	319	-0.00248048203942784	107
CHH	rdr6_EVD F6	Silenced	320	-0.00227294325738219	107
CHH	rdr6_EVD F6	Silenced	321	-0.00259123255628479	107
CHH	rdr6_EVD F6	Silenced	322	-0.00220319930931192	107
CHH	rdr6_EVD F6	Silenced	323	-0.00228811404420948	107
CHH	rdr6_EVD F6	Silenced	324	-0.00256892553865212	107
CHH	rdr6_EVD F6	Silenced	325	-0.00286102564570212	107
CHH	rdr6_EVD F6	Silenced	326	-0.00281693479766306	107
CHH	rdr6_EVD F6	Silenced	327	-0.00275857180016879	107
CHH	rdr6_EVD F6	Silenced	328	-0.0029628933842124	107
CHH	rdr6_EVD F6	Silenced	329	-0.00258423144073697	107
CHH	rdr6_EVD F6	Silenced	330	-0.00250929597913206	107
CHH	rdr6_EVD F6	Silenced	331	-0.00258325050199925	107
CHH	rdr6_EVD F6	Silenced	332	-0.00251134231270188	107
CHH	rdr6_EVD F6	Silenced	333	-0.00186069803650067	107
CHH	rdr6_EVD F6	Silenced	334	-0.00278416781236523	107
CHH	rdr6_EVD F6	Silenced	335	-0.00281497459482789	107
CHH	rdr6_EVD F6	Silenced	336	-0.00330464044988849	107
CHH	rdr6_EVD F6	Silenced	337	-0.00324145501052706	107
CHH	rdr6_EVD F6	Silenced	338	-0.00385907739759221	107
CHH	rdr6_EVD F6	Silenced	339	-0.00411598115683213	107
CHH	rdr6_EVD F6	Silenced	340	-0.00401468129165198	107
CHH	rdr6_EVD F6	Silenced	341	-0.00426713174928332	107
CHH	rdr6_EVD F6	Silenced	342	-0.00422821890799766	107
CHH	rdr6_EVD F6	Silenced	343	-0.00428759158142908	107
CHH	rdr6_EVD F6	Silenced	344	-0.00479442921639673	107
CHH	rdr6_EVD F6	Silenced	345	-0.00490175480009172	107
CHH	rdr6_EVD F6	Silenced	346	-0.00478728263306059	107
CHH	rdr6_EVD F6	Silenced	347	-0.0049539627771456	107
CHH	rdr6_EVD F6	Silenced	348	-0.00575836660254946	107
CHH	rdr6_EVD F6	Silenced	349	-0.0056442698342921	107
CHH	rdr6_EVD F6	Silenced	350	-0.00524413065158032	107
CHH	rdr6_EVD F6	Silenced	351	-0.00507672044834693	107
CHH	rdr6_EVD F6	Silenced	352	-0.0050516529652763	107
CHH	rdr6_EVD F6	Silenced	353	-0.00472503071392552	107
CHH	rdr6_EVD F6	Silenced	354	-0.00465243533260298	107
CHH	rdr6_EVD F6	Silenced	355	-0.00411357776805242	107
CHH	rdr6_EVD F6	Silenced	356	-0.0044446053952992	107
CHH	rdr6_EVD F6	Silenced	357	-0.00526010569390834	107
CHH	rdr6_EVD F6	Silenced	358	-0.00523492883351637	107
CHH	rdr6_EVD F6	Silenced	359	-0.00461859470521665	107
CHH	rdr6_EVD F6	Silenced	360	-0.00449752110560912	107
CHH	rdr6_EVD F6	Silenced	361	-0.00467493699248808	107
CHH	rdr6_EVD F6	Silenced	362	-0.00490797904494962	107
CHH	rdr6_EVD F6	Silenced	363	-0.00458589541204294	107
CHH	rdr6_EVD F6	Silenced	364	-0.00418302178431657	107
CHH	rdr6_EVD F6	Silenced	365	-0.00352837598560989	107
CHH	rdr6_EVD F6	Silenced	366	-0.0032993280171678	107
CHH	rdr6_EVD F6	Silenced	367	-0.00359187305566479	107
CHH	rdr6_EVD F6	Silenced	368	-0.00355983842288293	107
CHH	rdr6_EVD F6	Silenced	369	-0.00294964091033569	107
CHH	rdr6_EVD F6	Silenced	370	-0.00303149251297298	107
CHH	rdr6_EVD F6	Silenced	371	-0.00317002359195281	107
CHH	rdr6_EVD F6	Silenced	372	-0.00337415504444062	107
CHH	rdr6_EVD F6	Silenced	373	-0.00320681580723711	107
CHH	rdr6_EVD F6	Silenced	374	-0.00340630762865151	107
CHH	rdr6_EVD F6	Silenced	375	-0.00370536103755553	107
CHH	rdr6_EVD F6	Silenced	376	-0.00385900643108457	107
CHH	rdr6_EVD F6	Silenced	377	-0.00392343357830023	107
CHH	rdr6_EVD F6	Silenced	378	-0.00305632193887497	107
CHH	rdr6_EVD F6	Silenced	379	-0.002856259406075	107
CHH	rdr6_EVD F6	Silenced	380	-0.003051753846275	107
CHH	rdr6_EVD F6	Silenced	381	-0.00325463089480395	107
CHH	rdr6_EVD F6	Silenced	382	-0.00357932485606041	107
CHH	rdr6_EVD F6	Silenced	383	-0.00297148023745926	107
CHH	rdr6_EVD F6	Silenced	384	-0.00310902792356735	107
CHH	rdr6_EVD F6	Silenced	385	-0.00413945868204877	107
CHH	rdr6_EVD F6	Silenced	386	-0.00430875313690422	107
CHH	rdr6_EVD F6	Silenced	387	-0.00340096252791874	107
CHH	rdr6_EVD F6	Silenced	388	-0.00356278078944887	107
CHH	rdr6_EVD F6	Silenced	389	-0.00363122805783758	107
CHH	rdr6_EVD F6	Silenced	390	-0.00363178669313151	107
CHH	rdr6_EVD F6	Silenced	391	-0.00302263121192345	107
CHH	rdr6_EVD F6	Silenced	392	-0.00317770467318702	107
CHH	rdr6_EVD F6	Silenced	393	-0.0031318183841198	107
CHH	rdr6_EVD F6	Silenced	394	-0.00341254086461659	107
CHH	rdr6_EVD F6	Silenced	395	-0.00365188293015567	107
CHH	rdr6_EVD F6	Silenced	396	-0.00355057888995545	107
CHH	rdr6_EVD F6	Silenced	397	-0.00325215073534311	107
CHH	rdr6_EVD F6	Silenced	398	-0.0029204624702053	107
CHH	rdr6_EVD F6	Silenced	399	-0.00317430481730228	107
CHH	rdr6_EVD F6	Silenced	400	-0.00312284658051909	107
CHH	rdr6_EVD F6	Silenced	401	-0.00303373119604277	107
CHH	rdr6_EVD F6	Silenced	402	-0.00360667993594505	107
CHH	rdr6_EVD F6	Silenced	403	-0.00371795547463574	107
CHH	rdr6_EVD F6	Silenced	404	-0.00350834655326529	107
CHH	rdr6_EVD F6	Silenced	405	-0.00365077513475864	107
CHH	rdr6_EVD F6	Silenced	406	-0.00302178379847937	107
CHH	rdr6_EVD F6	Silenced	407	-0.00324609753327537	107
CHH	rdr6_EVD F6	Silenced	408	-0.00373938747481337	107
CHH	rdr6_EVD F6	Silenced	409	-0.00317504483788139	107
CHH	rdr6_EVD F6	Silenced	410	-0.00306391368063229	107
CHH	rdr6_EVD F6	Silenced	411	-0.00378495498516079	107
CHH	rdr6_EVD F6	Silenced	412	-0.00436616982252912	107
CHH	rdr6_EVD F6	Silenced	413	-0.00410446301748922	107
CHH	rdr6_EVD F6	Silenced	414	-0.00393290081986015	107
CHH	rdr6_EVD F6	Silenced	415	-0.00410605280000645	107
CHH	rdr6_EVD F6	Silenced	416	-0.00411869482512868	107
CHH	rdr6_EVD F6	Silenced	417	-0.00384030157944783	107
CHH	rdr6_EVD F6	Silenced	418	-0.00413192610574937	107
CHH	rdr6_EVD F6	Silenced	419	-0.00420426240738473	107
CHH	rdr6_EVD F6	Silenced	420	-0.00365283417776839	107
CHH	rdr6_EVD F6	Silenced	421	-0.00375281798646913	107
CHH	rdr6_EVD F6	Silenced	422	-0.0038969691441271	107
CHH	rdr6_EVD F6	Silenced	423	-0.00322092531335114	107
CHH	rdr6_EVD F6	Silenced	424	-0.00320357600572562	107
CHH	rdr6_EVD F6	Silenced	425	-0.00321923382997887	107
CHH	rdr6_EVD F6	Silenced	426	-0.00340695231947023	107
CHH	rdr6_EVD F6	Silenced	427	-0.0036176036094067	107
CHH	rdr6_EVD F6	Silenced	428	-0.00330960673763106	107
CHH	rdr6_EVD F6	Silenced	429	-0.0032864015161624	107
CHH	rdr6_EVD F6	Silenced	430	-0.00327729178574969	107
CHH	rdr6_EVD F6	Silenced	431	-0.00375140994699817	107
CHH	rdr6_EVD F6	Silenced	432	-0.00268244766121374	107
CHH	rdr6_EVD F6	Silenced	433	-0.00269950335185014	107
CHH	rdr6_EVD F6	Silenced	434	-0.0027983318246582	107
CHH	rdr6_EVD F6	Silenced	435	-0.00330316942054236	107
CHH	rdr6_EVD F6	Silenced	436	-0.00287041850412521	107
CHH	rdr6_EVD F6	Silenced	437	-0.00284123899591597	107
CHH	rdr6_EVD F6	Silenced	438	-0.00289926923720878	107
CHH	rdr6_EVD F6	Silenced	439	-0.00273721925609594	107
CHH	rdr6_EVD F6	Silenced	440	-0.00270219463094818	107
CHH	rdr6_EVD F6	Silenced	441	-0.00287294580461823	107
CHH	rdr6_EVD F6	Silenced	442	-0.00278365063930595	107
CHH	rdr6_EVD F6	Silenced	443	-0.00302904183403902	107
CHH	rdr6_EVD F6	Silenced	444	-0.00335857954901571	107
CHH	rdr6_EVD F6	Silenced	445	-0.00248228164300282	107
CHH	rdr6_EVD F6	Silenced	446	-0.0026230476124244	107
CHH	rdr6_EVD F6	Silenced	447	-0.00251336259637833	107
CHH	rdr6_EVD F6	Silenced	448	-0.002193915872216	107
CHH	rdr6_EVD F6	Silenced	449	-0.00271132915733167	107
CHH	rdr6_EVD F6	Silenced	450	-0.00287238592405622	107
CHH	rdr6_EVD F6	Silenced	451	-0.00294834360872363	107
CHH	rdr6_EVD F6	Silenced	452	-0.00268555440913842	107
CHH	rdr6_EVD F6	Silenced	453	-0.00337437524296456	107
CHH	rdr6_EVD F6	Silenced	454	-0.00335574336762252	107
CHH	rdr6_EVD F6	Silenced	455	-0.00306262020581112	107
CHH	rdr6_EVD F6	Silenced	456	-0.00333381688084533	107
CHH	rdr6_EVD F6	Silenced	457	-0.00394643178517186	107
CHH	rdr6_EVD F6	Silenced	458	-0.00384141128299794	107
CHH	rdr6_EVD F6	Silenced	459	-0.00385586452909978	107
CHH	rdr6_EVD F6	Silenced	460	-0.00438692033481712	107
CHH	rdr6_EVD F6	Silenced	461	-0.00443383086462416	107
CHH	rdr6_EVD F6	Silenced	462	-0.00412615397403426	107
CHH	rdr6_EVD F6	Silenced	463	-0.00442029696436091	107
CHH	rdr6_EVD F6	Silenced	464	-0.00405855632799134	107
CHH	rdr6_EVD F6	Silenced	465	-0.0036434501212513	107
CHH	rdr6_EVD F6	Silenced	466	-0.00391949372616143	107
CHH	rdr6_EVD F6	Silenced	467	-0.00426377995072886	107
CHH	rdr6_EVD F6	Silenced	468	-0.00444816360222704	107
CHH	rdr6_EVD F6	Silenced	469	-0.00533354548808008	107
CHH	rdr6_EVD F6	Silenced	470	-0.00504357361974435	107
CHH	rdr6_EVD F6	Silenced	471	-0.00498775965928651	107
CHH	rdr6_EVD F6	Silenced	472	-0.0059374196628824	107
CHH	rdr6_EVD F6	Silenced	473	-0.00626075618475041	107
CHH	rdr6_EVD F6	Silenced	474	-0.0056529712744454	107
CHH	rdr6_EVD F6	Silenced	475	-0.00565775251087168	107
CHH	rdr6_EVD F6	Silenced	476	-0.00592838206997323	107
CHH	rdr6_EVD F6	Silenced	477	-0.00529056690182377	107
CHH	rdr6_EVD F6	Silenced	478	-0.0046509890373591	107
CHH	rdr6_EVD F6	Silenced	479	-0.00463111731228883	107
CHH	rdr6_EVD F6	Silenced	480	-0.00587872932892378	107
CHH	rdr6_EVD F6	Silenced	481	-0.0052257528317087	107
CHH	rdr6_EVD F6	Silenced	482	-0.00565591307112504	107
CHH	rdr6_EVD F6	Silenced	483	-0.00556065670062194	107
CHH	rdr6_EVD F6	Silenced	484	-0.00483267565825546	107
CHH	rdr6_EVD F6	Silenced	485	-0.00564652618210438	107
CHH	rdr6_EVD F6	Silenced	486	-0.00616671894441385	107
CHH	rdr6_EVD F6	Silenced	487	-0.00664719082725676	107
CHH	rdr6_EVD F6	Silenced	488	-0.00705302897892721	107
CHH	rdr6_EVD F6	Silenced	489	-0.00697199098031975	107
CHH	rdr6_EVD F6	Silenced	490	-0.00619839596058779	107
CHH	rdr6_EVD F6	Silenced	491	-0.00613571344225984	107
CHH	rdr6_EVD F6	Silenced	492	-0.00594696873993054	107
CHH	rdr6_EVD F6	Silenced	493	-0.00510003243319878	107
CHH	rdr6_EVD F6	Silenced	494	-0.0048016311664682	107
CHH	rdr6_EVD F6	Silenced	495	-0.00497457970490774	107
CHH	rdr6_EVD F6	Silenced	496	-0.00519639507376348	107
CHH	rdr6_EVD F6	Silenced	497	-0.00532702960079536	107
[truncated: 10,013 more rows]
