# Supplementary material for: PTGS is dispensable for the initiation of epigenetic silencing of an active transposon in Arabidopsis
Source: EMBO Rep. 2024 Nov 7;25(12):28. doi: 10.1038/s44319-024-00304-5 (PMC11624286; doi:10.1038/s44319-024-00304-5)
Supplement: Supplementary file 9 — Figure EV1-4 Source Data [file 44319_2024_304_MOESM9_ESM.zip]

Archive with 572 entries (537 files):
- EV Figures/
- __MACOSX/._EV Figures
- EV Figures/.DS_Store
- __MACOSX/EV Figures/._.DS_Store
- EV Figures/Figure EV4/
- __MACOSX/EV Figures/._Figure EV4
- EV Figures/Figure EV3/
- __MACOSX/EV Figures/._Figure EV3
- EV Figures/Figure EV2/
- __MACOSX/EV Figures/._Figure EV2
- EV Figures/Figure EV1/
- __MACOSX/EV Figures/._Figure EV1
- EV Figures/Figure EV4/EV4G/
- __MACOSX/EV Figures/Figure EV4/._EV4G
- EV Figures/Figure EV4/EV4F/
- __MACOSX/EV Figures/Figure EV4/._EV4F
- EV Figures/Figure EV4/.DS_Store
- __MACOSX/EV Figures/Figure EV4/._.DS_Store
- EV Figures/Figure EV4/EV4D/
- __MACOSX/EV Figures/Figure EV4/._EV4D
- EV Figures/Figure EV4/EV4C/
- __MACOSX/EV Figures/Figure EV4/._EV4C
- EV Figures/Figure EV4/EV4B/
- __MACOSX/EV Figures/Figure EV4/._EV4B
- EV Figures/Figure EV4/EV4E/
- __MACOSX/EV Figures/Figure EV4/._EV4E
- EV Figures/Figure EV3/.DS_Store
- __MACOSX/EV Figures/Figure EV3/._.DS_Store
- EV Figures/Figure EV3/EV3C/
- __MACOSX/EV Figures/Figure EV3/._EV3C
- EV Figures/Figure EV3/EV3B/
- __MACOSX/EV Figures/Figure EV3/._EV3B
- EV Figures/Figure EV2/EV2B/
- __MACOSX/EV Figures/Figure EV2/._EV2B
- EV Figures/Figure EV2/EV2E/
- __MACOSX/EV Figures/Figure EV2/._EV2E
- EV Figures/Figure EV2/EV2D/
- __MACOSX/EV Figures/Figure EV2/._EV2D
- EV Figures/Figure EV2/EV2C/
- __MACOSX/EV Figures/Figure EV2/._EV2C
- EV Figures/Figure EV2/.DS_Store
- __MACOSX/EV Figures/Figure EV2/._.DS_Store
- EV Figures/Figure EV2/EV2F/
- __MACOSX/EV Figures/Figure EV2/._EV2F
- EV Figures/Figure EV1/.DS_Store
- __MACOSX/EV Figures/Figure EV1/._.DS_Store
- EV Figures/Figure EV1/rdr6_ExpressionLevels_GAG-POL_bulk.xlsx
- __MACOSX/EV Figures/Figure EV1/._rdr6_ExpressionLevels_GAG-POL_bulk.xlsx
- EV Figures/Figure EV1/Raw qPCR data EV1/
- __MACOSX/EV Figures/Figure EV1/._Raw qPCR data EV1
- EV Figures/Figure EV4/EV4G/.DS_Store
- __MACOSX/EV Figures/Figure EV4/EV4G/._.DS_Store
- EV Figures/Figure EV4/EV4G/LTR_p5_F6+.png
- __MACOSX/EV Figures/Figure EV4/EV4G/._LTR_p5_F6+.png
- EV Figures/Figure EV4/EV4G/LTR_p5_F6-.png
- __MACOSX/EV Figures/Figure EV4/EV4G/._LTR_p5_F6-.png
- EV Figures/Figure EV4/EV4G/LTR_p5_Col-0.png
- __MACOSX/EV Figures/Figure EV4/EV4G/._LTR_p5_Col-0.png
- EV Figures/Figure EV4/EV4G/LTR_p5_nrpe1.png
- __MACOSX/EV Figures/Figure EV4/EV4G/._LTR_p5_nrpe1.png
- EV Figures/Figure EV4/EV4F/.DS_Store
- __MACOSX/EV Figures/Figure EV4/EV4F/._.DS_Store
- EV Figures/Figure EV4/EV4F/LTR_p4_F6-.png
- __MACOSX/EV Figures/Figure EV4/EV4F/._LTR_p4_F6-.png
- EV Figures/Figure EV4/EV4F/LTR_p4_F6+.png
- __MACOSX/EV Figures/Figure EV4/EV4F/._LTR_p4_F6+.png
- EV Figures/Figure EV4/EV4F/LTR_p4_nrpd1.png
- __MACOSX/EV Figures/Figure EV4/EV4F/._LTR_p4_nrpd1.png
- EV Figures/Figure EV4/EV4F/LTR_p4_Col-0.png
- __MACOSX/EV Figures/Figure EV4/EV4F/._LTR_p4_Col-0.png
- EV Figures/Figure EV4/EV4D/.DS_Store
- __MACOSX/EV Figures/Figure EV4/EV4D/._.DS_Store
- EV Figures/Figure EV4/EV4D/GAG_p4_Col-0.png
- __MACOSX/EV Figures/Figure EV4/EV4D/._GAG_p4_Col-0.png
- EV Figures/Figure EV4/EV4D/GAG_p4_F6+.png
- __MACOSX/EV Figures/Figure EV4/EV4D/._GAG_p4_F6+.png
- EV Figures/Figure EV4/EV4D/GAG_p4_nrpd1.png
- __MACOSX/EV Figures/Figure EV4/EV4D/._GAG_p4_nrpd1.png
- EV Figures/Figure EV4/EV4D/GAG_p4_F6-.png
- __MACOSX/EV Figures/Figure EV4/EV4D/._GAG_p4_F6-.png
- EV Figures/Figure EV4/EV4C/.DS_Store
- __MACOSX/EV Figures/Figure EV4/EV4C/._.DS_Store
- EV Figures/Figure EV4/EV4C/EVD-NRPE1 F6 GAG BS.xlsx
- __MACOSX/EV Figures/Figure EV4/EV4C/._EVD-NRPE1 F6 GAG BS.xlsx
- EV Figures/Figure EV4/EV4C/Sanger sequences for Kismeth analyzer/
- __MACOSX/EV Figures/Figure EV4/EV4C/._Sanger sequences for Kismeth analyzer
- EV Figures/Figure EV4/EV4B/.DS_Store
- __MACOSX/EV Figures/Figure EV4/EV4B/._.DS_Store
- EV Figures/Figure EV4/EV4B/Sanger sequences for Kismeth analyzer/
- __MACOSX/EV Figures/Figure EV4/EV4B/._Sanger sequences for Kismeth analyzer
- EV Figures/Figure EV4/EV4B/EVD-NRPD1 F6 GAG BS.xlsx
- __MACOSX/EV Figures/Figure EV4/EV4B/._EVD-NRPD1 F6 GAG BS.xlsx
- EV Figures/Figure EV4/EV4E/.DS_Store
- __MACOSX/EV Figures/Figure EV4/EV4E/._.DS_Store
- EV Figures/Figure EV4/EV4E/GAG_p5_F6-.png
- __MACOSX/EV Figures/Figure EV4/EV4E/._GAG_p5_F6-.png
- EV Figures/Figure EV4/EV4E/GAG_p5_F6+.png
- __MACOSX/EV Figures/Figure EV4/EV4E/._GAG_p5_F6+.png
- EV Figures/Figure EV4/EV4E/GAG_p5_nrpe1.png
- __MACOSX/EV Figures/Figure EV4/EV4E/._GAG_p5_nrpe1.png
- EV Figures/Figure EV4/EV4E/GAG_p5_Col-0.png
- __MACOSX/EV Figures/Figure EV4/EV4E/._GAG_p5_Col-0.png
- EV Figures/Figure EV3/EV3C/new_EVD_loc_tair10.xlsx
- __MACOSX/EV Figures/Figure EV3/EV3C/._new_EVD_loc_tair10.xlsx
- EV Figures/Figure EV3/EV3B/EVD_conc_disc_frgmts.xlsx
- __MACOSX/EV Figures/Figure EV3/EV3B/._EVD_conc_disc_frgmts.xlsx
- EV Figures/Figure EV2/EV2B/libs_GW_reads.xlsx
- __MACOSX/EV Figures/Figure EV2/EV2B/._libs_GW_reads.xlsx
- EV Figures/Figure EV2/EV2B/.DS_Store
- __MACOSX/EV Figures/Figure EV2/EV2B/._.DS_Store
- EV Figures/Figure EV2/EV2E/5mC_IN.xlsx
- __MACOSX/EV Figures/Figure EV2/EV2E/._5mC_IN.xlsx
- EV Figures/Figure EV2/EV2D/5mC_PR.xlsx
- __MACOSX/EV Figures/Figure EV2/EV2D/._5mC_PR.xlsx
- EV Figures/Figure EV2/EV2C/libs_GW_cov.xlsx
- __MACOSX/EV Figures/Figure EV2/EV2C/._libs_GW_cov.xlsx
- EV Figures/Figure EV2/EV2F/5mC_3pLTR.xlsx
- __MACOSX/EV Figures/Figure EV2/EV2F/._5mC_3pLTR.xlsx
- EV Figures/Figure EV1/Raw qPCR data EV1/qPCR_set-up_EL_RDR6_bulks.xlsx
- __MACOSX/EV Figures/Figure EV1/Raw qPCR data EV1/._qPCR_set-up_EL_RDR6_bulks.xlsx
- EV Figures/Figure EV1/Raw qPCR data EV1/rdr6_allGen_explvl_220721.xls
- __MACOSX/EV Figures/Figure EV1/Raw qPCR data EV1/._rdr6_allGen_explvl_220721.xls
- EV Figures/Figure EV1/Raw qPCR data EV1/rdr6_allGen_explvl_220721.xlsx
- __MACOSX/EV Figures/Figure EV1/Raw qPCR data EV1/._rdr6_allGen_explvl_220721.xlsx
- EV Figures/Figure EV4/EV4C/Sanger sequences for Kismeth analyzer/.DS_Store
- __MACOSX/EV Figures/Figure EV4/EV4C/Sanger sequences for Kismeth analyzer/._.DS_Store
- EV Figures/Figure EV4/EV4C/Sanger sequences for Kismeth analyzer/nrpe1m-EVD F6.1/
- __MACOSX/EV Figures/Figure EV4/EV4C/Sanger sequences for Kismeth analyzer/._nrpe1m-EVD F6.1
- EV Figures/Figure EV4/EV4C/Sanger sequences for Kismeth analyzer/NRPE1-EVD F6.1/
- __MACOSX/EV Figures/Figure EV4/EV4C/Sanger sequences for Kismeth analyzer/._NRPE1-EVD F6.1
- EV Figures/Figure EV4/EV4C/Sanger sequences for Kismeth analyzer/Reference sequences/
- __MACOSX/EV Figures/Figure EV4/EV4C/Sanger sequences for Kismeth analyzer/._Reference sequences
- EV Figures/Figure EV4/EV4C/Sanger sequences for Kismeth analyzer/nrpe1m-EVD F6.2/
- __MACOSX/EV Figures/Figure EV4/EV4C/Sanger sequences for Kismeth analyzer/._nrpe1m-EVD F6.2
- EV Figures/Figure EV4/EV4C/Sanger sequences for Kismeth analyzer/Col-0/
- __MACOSX/EV Figures/Figure EV4/EV4C/Sanger sequences for Kismeth analyzer/._Col-0
- EV Figures/Figure EV4/EV4C/Sanger sequences for Kismeth analyzer/NRPE1-EVD F6.2/
- __MACOSX/EV Figures/Figure EV4/EV4C/Sanger sequences for Kismeth analyzer/._NRPE1-EVD F6.2
- EV Figures/Figure EV4/EV4C/Sanger sequences for Kismeth analyzer/nrpe1m/
- __MACOSX/EV Figures/Figure EV4/EV4C/Sanger sequences for Kismeth analyzer/._nrpe1m
- EV Figures/Figure EV4/EV4B/Sanger sequences for Kismeth analyzer/NRPD1-EVD F6.1/
- __MACOSX/EV Figures/Figure EV4/EV4B/Sanger sequences for Kismeth analyzer/._NRPD1-EVD F6.1
- EV Figures/Figure EV4/EV4B/Sanger sequences for Kismeth analyzer/nrpd1m-EVD F6.2/
- __MACOSX/EV Figures/Figure EV4/EV4B/Sanger sequences for Kismeth analyzer/._nrpd1m-EVD F6.2
- EV Figures/Figure EV4/EV4B/Sanger sequences for Kismeth analyzer/.DS_Store
- __MACOSX/EV Figures/Figure EV4/EV4B/Sanger sequences for Kismeth analyzer/._.DS_Store
- EV Figures/Figure EV4/EV4B/Sanger sequences for Kismeth analyzer/nrpd1m/
- __MACOSX/EV Figures/Figure EV4/EV4B/Sanger sequences for Kismeth analyzer/._nrpd1m
- EV Figures/Figure EV4/EV4B/Sanger sequences for Kismeth analyzer/Reference sequences/
- __MACOSX/EV Figures/Figure EV4/EV4B/Sanger sequences for Kismeth analyzer/._Reference sequences
- EV Figures/Figure EV4/EV4B/Sanger sequences for Kismeth analyzer/NRPD1-EVD F6.2/
- __MACOSX/EV Figures/Figure EV4/EV4B/Sanger sequences for Kismeth analyzer/._NRPD1-EVD F6.2
- EV Figures/Figure EV4/EV4B/Sanger sequences for Kismeth analyzer/nrpd1m-EVD F6.1/
- __MACOSX/EV Figures/Figure EV4/EV4B/Sanger sequences for Kismeth analyzer/._nrpd1m-EVD F6.1
- EV Figures/Figure EV4/EV4B/Sanger sequences for Kismeth analyzer/Col-0/
- __MACOSX/EV Figures/Figure EV4/EV4B/Sanger sequences for Kismeth analyzer/._Col-0
- EV Figures/Figure EV4/EV4C/Sanger sequences for Kismeth analyzer/nrpe1m-EVD F6.1/LONC_MP-LL-3GAG-p5.2.2-95-G12_co009_G12.ab1
- __MACOSX/EV Figures/Figure EV4/EV4C/Sanger sequences for Kismeth analyzer/nrpe1m-EVD F6.1/._LONC_MP-LL-3GAG-p5.2.2-95-G12_co009_G12.ab1
- EV Figures/Figure EV4/EV4C/Sanger sequences for Kismeth analyzer/nrpe1m-EVD F6.1/LONC_MP-LL-3GAG-p5.2.2-63-G08_co009_G08.ab1
- __MACOSX/EV Figures/Figure EV4/EV4C/Sanger sequences for Kismeth analyzer/nrpe1m-EVD F6.1/._LONC_MP-LL-3GAG-p5.2.2-63-G08_co009_G08.ab1
- EV Figures/Figure EV4/EV4C/Sanger sequences for Kismeth analyzer/nrpe1m-EVD F6.1/LONC_MP-LL-3GAG-p5.2.2-79-G10_co009_G10.ab1
- __MACOSX/EV Figures/Figure EV4/EV4C/Sanger sequences for Kismeth analyzer/nrpe1m-EVD F6.1/._LONC_MP-LL-3GAG-p5.2.2-79-G10_co009_G10.ab1
- EV Figures/Figure EV4/EV4C/Sanger sequences for Kismeth analyzer/nrpe1m-EVD F6.1/.DS_Store
- __MACOSX/EV Figures/Figure EV4/EV4C/Sanger sequences for Kismeth analyzer/nrpe1m-EVD F6.1/._.DS_Store
- EV Figures/Figure EV4/EV4C/Sanger sequences for Kismeth analyzer/nrpe1m-EVD F6.1/LONC_MP-LL-3GAG-p5.2.2-55-G07_co009_G07.ab1
- __MACOSX/EV Figures/Figure EV4/EV4C/Sanger sequences for Kismeth analyzer/nrpe1m-EVD F6.1/._LONC_MP-LL-3GAG-p5.2.2-55-G07_co009_G07.ab1
- EV Figures/Figure EV4/EV4C/Sanger sequences for Kismeth analyzer/nrpe1m-EVD F6.1/LONC_MP-LL-3GAG-p5.2.2-71-G09_co009_G09.ab1
- __MACOSX/EV Figures/Figure EV4/EV4C/Sanger sequences for Kismeth analyzer/nrpe1m-EVD F6.1/._LONC_MP-LL-3GAG-p5.2.2-71-G09_co009_G09.ab1
- EV Figures/Figure EV4/EV4C/Sanger sequences for Kismeth analyzer/nrpe1m-EVD F6.1/LONC_MP-LL-3GAG-p5.2.2-15-G02_co009_G02.ab1
- __MACOSX/EV Figures/Figure EV4/EV4C/Sanger sequences for Kismeth analyzer/nrpe1m-EVD F6.1/._LONC_MP-LL-3GAG-p5.2.2-15-G02_co009_G02.ab1
- EV Figures/Figure EV4/EV4C/Sanger sequences for Kismeth analyzer/nrpe1m-EVD F6.1/LONC_MP-LL-3GAG-p5.2.2-31-G04_co009_G04.ab1
- __MACOSX/EV Figures/Figure EV4/EV4C/Sanger sequences for Kismeth analyzer/nrpe1m-EVD F6.1/._LONC_MP-LL-3GAG-p5.2.2-31-G04_co009_G04.ab1
- EV Figures/Figure EV4/EV4C/Sanger sequences for Kismeth analyzer/nrpe1m-EVD F6.1/LONC_MP-LL-3GAG-p5.2.2-39-G05_co009_G05.ab1
- __MACOSX/EV Figures/Figure EV4/EV4C/Sanger sequences for Kismeth analyzer/nrpe1m-EVD F6.1/._LONC_MP-LL-3GAG-p5.2.2-39-G05_co009_G05.ab1
- EV Figures/Figure EV4/EV4C/Sanger sequences for Kismeth analyzer/nrpe1m-EVD F6.1/LONC_MP-LL-3GAG-p5.2.2-7-G01_co0097_G01.ab1
- __MACOSX/EV Figures/Figure EV4/EV4C/Sanger sequences for Kismeth analyzer/nrpe1m-EVD F6.1/._LONC_MP-LL-3GAG-p5.2.2-7-G01_co0097_G01.ab1
- EV Figures/Figure EV4/EV4C/Sanger sequences for Kismeth analyzer/nrpe1m-EVD F6.1/LONC_MP-LL-3GAG-p5.2.2-47-G06_co009_G06.ab1
- __MACOSX/EV Figures/Figure EV4/EV4C/Sanger sequences for Kismeth analyzer/nrpe1m-EVD F6.1/._LONC_MP-LL-3GAG-p5.2.2-47-G06_co009_G06.ab1
- EV Figures/Figure EV4/EV4C/Sanger sequences for Kismeth analyzer/nrpe1m-EVD F6.1/LONC_MP-LL-3GAG-p5.2.2-87-G11_co009_G11.ab1
- __MACOSX/EV Figures/Figure EV4/EV4C/Sanger sequences for Kismeth analyzer/nrpe1m-EVD F6.1/._LONC_MP-LL-3GAG-p5.2.2-87-G11_co009_G11.ab1
- EV Figures/Figure EV4/EV4C/Sanger sequences for Kismeth analyzer/nrpe1m-EVD F6.1/LONC_MP-LL-3GAG-p5.2.2-23-G03_co009_G03.ab1
- __MACOSX/EV Figures/Figure EV4/EV4C/Sanger sequences for Kismeth analyzer/nrpe1m-EVD F6.1/._LONC_MP-LL-3GAG-p5.2.2-23-G03_co009_G03.ab1
- EV Figures/Figure EV4/EV4C/Sanger sequences for Kismeth analyzer/NRPE1-EVD F6.1/LONC_MP-LL-3GAG-p5.2.2-85-E11_co009_E11.ab1
- __MACOSX/EV Figures/Figure EV4/EV4C/Sanger sequences for Kismeth analyzer/NRPE1-EVD F6.1/._LONC_MP-LL-3GAG-p5.2.2-85-E11_co009_E11.ab1
- EV Figures/Figure EV4/EV4C/Sanger sequences for Kismeth analyzer/NRPE1-EVD F6.1/LONC_MP-LL-3GAG-p5.2.2-37-E05_co009_E05.ab1
- __MACOSX/EV Figures/Figure EV4/EV4C/Sanger sequences for Kismeth analyzer/NRPE1-EVD F6.1/._LONC_MP-LL-3GAG-p5.2.2-37-E05_co009_E05.ab1
- EV Figures/Figure EV4/EV4C/Sanger sequences for Kismeth analyzer/NRPE1-EVD F6.1/LONC_MP-LL-3GAG-p5.2.2-5-E01_co0097_E01.ab1
- __MACOSX/EV Figures/Figure EV4/EV4C/Sanger sequences for Kismeth analyzer/NRPE1-EVD F6.1/._LONC_MP-LL-3GAG-p5.2.2-5-E01_co0097_E01.ab1
- EV Figures/Figure EV4/EV4C/Sanger sequences for Kismeth analyzer/NRPE1-EVD F6.1/.DS_Store
- __MACOSX/EV Figures/Figure EV4/EV4C/Sanger sequences for Kismeth analyzer/NRPE1-EVD F6.1/._.DS_Store
- EV Figures/Figure EV4/EV4C/Sanger sequences for Kismeth analyzer/NRPE1-EVD F6.1/LONC_MP-LL-3GAG-p5.2.2-77-E10_co009_E10.ab1
- __MACOSX/EV Figures/Figure EV4/EV4C/Sanger sequences for Kismeth analyzer/NRPE1-EVD F6.1/._LONC_MP-LL-3GAG-p5.2.2-77-E10_co009_E10.ab1
- EV Figures/Figure EV4/EV4C/Sanger sequences for Kismeth analyzer/NRPE1-EVD F6.1/LONC_MP-LL-3GAG-p5.2.2-21-E03_co009_E03.ab1
- __MACOSX/EV Figures/Figure EV4/EV4C/Sanger sequences for Kismeth analyzer/NRPE1-EVD F6.1/._LONC_MP-LL-3GAG-p5.2.2-21-E03_co009_E03.ab1
- EV Figures/Figure EV4/EV4C/Sanger sequences for Kismeth analyzer/NRPE1-EVD F6.1/LONC_MP-LL-3GAG-p5.2.2-53-E07_co009_E07.ab1
- __MACOSX/EV Figures/Figure EV4/EV4C/Sanger sequences for Kismeth analyzer/NRPE1-EVD F6.1/._LONC_MP-LL-3GAG-p5.2.2-53-E07_co009_E07.ab1
- EV Figures/Figure EV4/EV4C/Sanger sequences for Kismeth analyzer/NRPE1-EVD F6.1/LONC_MP-LL-3GAG-p5.2.2-61-E08_co009_E08.ab1
- __MACOSX/EV Figures/Figure EV4/EV4C/Sanger sequences for Kismeth analyzer/NRPE1-EVD F6.1/._LONC_MP-LL-3GAG-p5.2.2-61-E08_co009_E08.ab1
- EV Figures/Figure EV4/EV4C/Sanger sequences for Kismeth analyzer/NRPE1-EVD F6.1/LONC_MP-LL-3GAG-p5.2.2-93-E12_co009_E12.ab1
- __MACOSX/EV Figures/Figure EV4/EV4C/Sanger sequences for Kismeth analyzer/NRPE1-EVD F6.1/._LONC_MP-LL-3GAG-p5.2.2-93-E12_co009_E12.ab1
- EV Figures/Figure EV4/EV4C/Sanger sequences for Kismeth analyzer/NRPE1-EVD F6.1/LONC_MP-LL-3GAG-p5.2.2-69-E09_co009_E09.ab1
- __MACOSX/EV Figures/Figure EV4/EV4C/Sanger sequences for Kismeth analyzer/NRPE1-EVD F6.1/._LONC_MP-LL-3GAG-p5.2.2-69-E09_co009_E09.ab1
- EV Figures/Figure EV4/EV4C/Sanger sequences for Kismeth analyzer/NRPE1-EVD F6.1/LONC_MP-LL-3GAG-p5.2.2-29-E04_co009_E04.ab1
- __MACOSX/EV Figures/Figure EV4/EV4C/Sanger sequences for Kismeth analyzer/NRPE1-EVD F6.1/._LONC_MP-LL-3GAG-p5.2.2-29-E04_co009_E04.ab1
- EV Figures/Figure EV4/EV4C/Sanger sequences for Kismeth analyzer/NRPE1-EVD F6.1/LONC_MP-LL-3GAG-p5.2.2-45-E06_co009_E06.ab1
- __MACOSX/EV Figures/Figure EV4/EV4C/Sanger sequences for Kismeth analyzer/NRPE1-EVD F6.1/._LONC_MP-LL-3GAG-p5.2.2-45-E06_co009_E06.ab1
- EV Figures/Figure EV4/EV4C/Sanger sequences for Kismeth analyzer/NRPE1-EVD F6.1/LONC_MP-LL-3GAG-p5.2.2-13-E02_co009_E02.ab1
- __MACOSX/EV Figures/Figure EV4/EV4C/Sanger sequences for Kismeth analyzer/NRPE1-EVD F6.1/._LONC_MP-LL-3GAG-p5.2.2-13-E02_co009_E02.ab1
- EV Figures/Figure EV4/EV4C/Sanger sequences for Kismeth analyzer/Reference sequences/.DS_Store
- __MACOSX/EV Figures/Figure EV4/EV4C/Sanger sequences for Kismeth analyzer/Reference sequences/._.DS_Store
- EV Figures/Figure EV4/EV4C/Sanger sequences for Kismeth analyzer/Reference sequences/EVD_3GAG.fa
- __MACOSX/EV Figures/Figure EV4/EV4C/Sanger sequences for Kismeth analyzer/Reference sequences/._EVD_3GAG.fa
- EV Figures/Figure EV4/EV4C/Sanger sequences for Kismeth analyzer/nrpe1m-EVD F6.2/LONC_MP-LL-3GAG-p5.2.2-24-H03_co009_H03.ab1
- __MACOSX/EV Figures/Figure EV4/EV4C/Sanger sequences for Kismeth analyzer/nrpe1m-EVD F6.2/._LONC_MP-LL-3GAG-p5.2.2-24-H03_co009_H03.ab1
- EV Figures/Figure EV4/EV4C/Sanger sequences for Kismeth analyzer/nrpe1m-EVD F6.2/.DS_Store
- __MACOSX/EV Figures/Figure EV4/EV4C/Sanger sequences for Kismeth analyzer/nrpe1m-EVD F6.2/._.DS_Store
- EV Figures/Figure EV4/EV4C/Sanger sequences for Kismeth analyzer/nrpe1m-EVD F6.2/LONC_MP-LL-3GAG-p5.2.2-8-H01_co0097_H01.ab1
- __MACOSX/EV Figures/Figure EV4/EV4C/Sanger sequences for Kismeth analyzer/nrpe1m-EVD F6.2/._LONC_MP-LL-3GAG-p5.2.2-8-H01_co0097_H01.ab1
- EV Figures/Figure EV4/EV4C/Sanger sequences for Kismeth analyzer/nrpe1m-EVD F6.2/LONC_MP-LL-3GAG-p5.2.2-48-H06_co009_H06.ab1
- __MACOSX/EV Figures/Figure EV4/EV4C/Sanger sequences for Kismeth analyzer/nrpe1m-EVD F6.2/._LONC_MP-LL-3GAG-p5.2.2-48-H06_co009_H06.ab1
- EV Figures/Figure EV4/EV4C/Sanger sequences for Kismeth analyzer/nrpe1m-EVD F6.2/LONC_MP-LL-3GAG-p5.2.2-16-H02_co009_H02.ab1
- __MACOSX/EV Figures/Figure EV4/EV4C/Sanger sequences for Kismeth analyzer/nrpe1m-EVD F6.2/._LONC_MP-LL-3GAG-p5.2.2-16-H02_co009_H02.ab1
- EV Figures/Figure EV4/EV4C/Sanger sequences for Kismeth analyzer/nrpe1m-EVD F6.2/LONC_MP-LL-3GAG-p5.2.2-72-H09_co009_H09.ab1
- __MACOSX/EV Figures/Figure EV4/EV4C/Sanger sequences for Kismeth analyzer/nrpe1m-EVD F6.2/._LONC_MP-LL-3GAG-p5.2.2-72-H09_co009_H09.ab1
- EV Figures/Figure EV4/EV4C/Sanger sequences for Kismeth analyzer/nrpe1m-EVD F6.2/LONC_MP-LL-3GAG-p5.2.2-80-H10_co009_H10.ab1
- __MACOSX/EV Figures/Figure EV4/EV4C/Sanger sequences for Kismeth analyzer/nrpe1m-EVD F6.2/._LONC_MP-LL-3GAG-p5.2.2-80-H10_co009_H10.ab1
- EV Figures/Figure EV4/EV4C/Sanger sequences for Kismeth analyzer/nrpe1m-EVD F6.2/LONC_MP-LL-3GAG-p5.2.2-32-H04_co009_H04.ab1
- __MACOSX/EV Figures/Figure EV4/EV4C/Sanger sequences for Kismeth analyzer/nrpe1m-EVD F6.2/._LONC_MP-LL-3GAG-p5.2.2-32-H04_co009_H04.ab1
- EV Figures/Figure EV4/EV4C/Sanger sequences for Kismeth analyzer/nrpe1m-EVD F6.2/LONC_MP-LL-3GAG-p5.2.2-88-H11_co009_H11.ab1
- __MACOSX/EV Figures/Figure EV4/EV4C/Sanger sequences for Kismeth analyzer/nrpe1m-EVD F6.2/._LONC_MP-LL-3GAG-p5.2.2-88-H11_co009_H11.ab1
- EV Figures/Figure EV4/EV4C/Sanger sequences for Kismeth analyzer/nrpe1m-EVD F6.2/LONC_MP-LL-3GAG-p5.2.2-40-H05_co009_H05.ab1
- __MACOSX/EV Figures/Figure EV4/EV4C/Sanger sequences for Kismeth analyzer/nrpe1m-EVD F6.2/._LONC_MP-LL-3GAG-p5.2.2-40-H05_co009_H05.ab1
- EV Figures/Figure EV4/EV4C/Sanger sequences for Kismeth analyzer/nrpe1m-EVD F6.2/LONC_MP-LL-3GAG-p5.2.2-96-H12_co009_H12.ab1
- __MACOSX/EV Figures/Figure EV4/EV4C/Sanger sequences for Kismeth analyzer/nrpe1m-EVD F6.2/._LONC_MP-LL-3GAG-p5.2.2-96-H12_co009_H12.ab1
- EV Figures/Figure EV4/EV4C/Sanger sequences for Kismeth analyzer/nrpe1m-EVD F6.2/LONC_MP-LL-3GAG-p5.2.2-56-H07_co009_H07.ab1
- __MACOSX/EV Figures/Figure EV4/EV4C/Sanger sequences for Kismeth analyzer/nrpe1m-EVD F6.2/._LONC_MP-LL-3GAG-p5.2.2-56-H07_co009_H07.ab1
- EV Figures/Figure EV4/EV4C/Sanger sequences for Kismeth analyzer/nrpe1m-EVD F6.2/LONC_MP-LL-3GAG-p5.2.2-64-H08_co009_H08.ab1
- __MACOSX/EV Figures/Figure EV4/EV4C/Sanger sequences for Kismeth analyzer/nrpe1m-EVD F6.2/._LONC_MP-LL-3GAG-p5.2.2-64-H08_co009_H08.ab1
- EV Figures/Figure EV4/EV4C/Sanger sequences for Kismeth analyzer/Col-0/LONC_MP-LL-3GAG-p5.1.2-34-B05_co009_B05.ab1
- __MACOSX/EV Figures/Figure EV4/EV4C/Sanger sequences for Kismeth analyzer/Col-0/._LONC_MP-LL-3GAG-p5.1.2-34-B05_co009_B05.ab1
- EV Figures/Figure EV4/EV4C/Sanger sequences for Kismeth analyzer/Col-0/LONC_MP-LL-3GAG-p5.1.2-2-B01_co0097_B01.ab1
- __MACOSX/EV Figures/Figure EV4/EV4C/Sanger sequences for Kismeth analyzer/Col-0/._LONC_MP-LL-3GAG-p5.1.2-2-B01_co0097_B01.ab1
- EV Figures/Figure EV4/EV4C/Sanger sequences for Kismeth analyzer/Col-0/.DS_Store
- __MACOSX/EV Figures/Figure EV4/EV4C/Sanger sequences for Kismeth analyzer/Col-0/._.DS_Store
- EV Figures/Figure EV4/EV4C/Sanger sequences for Kismeth analyzer/Col-0/LONC_MP-LL-3GAG-p5.1.2-58-B08_co009_B08.ab1
- __MACOSX/EV Figures/Figure EV4/EV4C/Sanger sequences for Kismeth analyzer/Col-0/._LONC_MP-LL-3GAG-p5.1.2-58-B08_co009_B08.ab1
- EV Figures/Figure EV4/EV4C/Sanger sequences for Kismeth analyzer/Col-0/LONC_MP-LL-3GAG-p5.1.2-82-B11_co009_B11.ab1
- __MACOSX/EV Figures/Figure EV4/EV4C/Sanger sequences for Kismeth analyzer/Col-0/._LONC_MP-LL-3GAG-p5.1.2-82-B11_co009_B11.ab1
- EV Figures/Figure EV4/EV4C/Sanger sequences for Kismeth analyzer/Col-0/LONC_MP-LL-3GAG-p5.1.2-89-A12_co009_A12.ab1
- __MACOSX/EV Figures/Figure EV4/EV4C/Sanger sequences for Kismeth analyzer/Col-0/._LONC_MP-LL-3GAG-p5.1.2-89-A12_co009_A12.ab1
- EV Figures/Figure EV4/EV4C/Sanger sequences for Kismeth analyzer/Col-0/LONC_MP-LL-3GAG-p5.1.2-57-A08_co009_A08.ab1
- __MACOSX/EV Figures/Figure EV4/EV4C/Sanger sequences for Kismeth analyzer/Col-0/._LONC_MP-LL-3GAG-p5.1.2-57-A08_co009_A08.ab1
- EV Figures/Figure EV4/EV4C/Sanger sequences for Kismeth analyzer/Col-0/LONC_MP-LL-3GAG-p5.1.2-41-A06_co009_A06.ab1
- __MACOSX/EV Figures/Figure EV4/EV4C/Sanger sequences for Kismeth analyzer/Col-0/._LONC_MP-LL-3GAG-p5.1.2-41-A06_co009_A06.ab1
- EV Figures/Figure EV4/EV4C/Sanger sequences for Kismeth analyzer/Col-0/LONC_MP-LL-3GAG-p5.1.2-26-B04_co009_B04.ab1
- __MACOSX/EV Figures/Figure EV4/EV4C/Sanger sequences for Kismeth analyzer/Col-0/._LONC_MP-LL-3GAG-p5.1.2-26-B04_co009_B04.ab1
- EV Figures/Figure EV4/EV4C/Sanger sequences for Kismeth analyzer/Col-0/LONC_MP-LL-3GAG-p5.1.2-66-B09_co009_B09.ab1
- __MACOSX/EV Figures/Figure EV4/EV4C/Sanger sequences for Kismeth analyzer/Col-0/._LONC_MP-LL-3GAG-p5.1.2-66-B09_co009_B09.ab1
- EV Figures/Figure EV4/EV4C/Sanger sequences for Kismeth analyzer/Col-0/LONC_MP-LL-3GAG-p5.1.2-74-B10_co009_B10.ab1
- __MACOSX/EV Figures/Figure EV4/EV4C/Sanger sequences for Kismeth analyzer/Col-0/._LONC_MP-LL-3GAG-p5.1.2-74-B10_co009_B10.ab1
- EV Figures/Figure EV4/EV4C/Sanger sequences for Kismeth analyzer/Col-0/LONC_MP-LL-3GAG-p5.1.2-49-A07_co009_A07.ab1
- __MACOSX/EV Figures/Figure EV4/EV4C/Sanger sequences for Kismeth analyzer/Col-0/._LONC_MP-LL-3GAG-p5.1.2-49-A07_co009_A07.ab1
- EV Figures/Figure EV4/EV4C/Sanger sequences for Kismeth analyzer/Col-0/LONC_MP-LL-3GAG-p5.1.2-50-B07_co009_B07.ab1
- __MACOSX/EV Figures/Figure EV4/EV4C/Sanger sequences for Kismeth analyzer/Col-0/._LONC_MP-LL-3GAG-p5.1.2-50-B07_co009_B07.ab1
- EV Figures/Figure EV4/EV4C/Sanger sequences for Kismeth analyzer/Col-0/LONC_MP-LL-3GAG-p5.1.2-9-A02_co0097_A02.ab1
- __MACOSX/EV Figures/Figure EV4/EV4C/Sanger sequences for Kismeth analyzer/Col-0/._LONC_MP-LL-3GAG-p5.1.2-9-A02_co0097_A02.ab1
- EV Figures/Figure EV4/EV4C/Sanger sequences for Kismeth analyzer/Col-0/LONC_MP-LL-3GAG-p5.1.2-17-A03_co009_A03.ab1
- __MACOSX/EV Figures/Figure EV4/EV4C/Sanger sequences for Kismeth analyzer/Col-0/._LONC_MP-LL-3GAG-p5.1.2-17-A03_co009_A03.ab1
- EV Figures/Figure EV4/EV4C/Sanger sequences for Kismeth analyzer/Col-0/LONC_MP-LL-3GAG-p5.1.2-1-A01_co0097_A01.ab1
- __MACOSX/EV Figures/Figure EV4/EV4C/Sanger sequences for Kismeth analyzer/Col-0/._LONC_MP-LL-3GAG-p5.1.2-1-A01_co0097_A01.ab1
- EV Figures/Figure EV4/EV4C/Sanger sequences for Kismeth analyzer/Col-0/LONC_MP-LL-3GAG-p5.1.2-33-A05_co009_A05.ab1
- __MACOSX/EV Figures/Figure EV4/EV4C/Sanger sequences for Kismeth analyzer/Col-0/._LONC_MP-LL-3GAG-p5.1.2-33-A05_co009_A05.ab1
- EV Figures/Figure EV4/EV4C/Sanger sequences for Kismeth analyzer/Col-0/LONC_MP-LL-3GAG-p5.1.2-81-A11_co009_A11.ab1
- __MACOSX/EV Figures/Figure EV4/EV4C/Sanger sequences for Kismeth analyzer/Col-0/._LONC_MP-LL-3GAG-p5.1.2-81-A11_co009_A11.ab1
- EV Figures/Figure EV4/EV4C/Sanger sequences for Kismeth analyzer/Col-0/LONC_MP-LL-3GAG-p5.1.2-90-B12_co009_B12.ab1
- __MACOSX/EV Figures/Figure EV4/EV4C/Sanger sequences for Kismeth analyzer/Col-0/._LONC_MP-LL-3GAG-p5.1.2-90-B12_co009_B12.ab1
- EV Figures/Figure EV4/EV4C/Sanger sequences for Kismeth analyzer/Col-0/LONC_MP-LL-3GAG-p5.1.2-18-B03_co009_B03.ab1
- __MACOSX/EV Figures/Figure EV4/EV4C/Sanger sequences for Kismeth analyzer/Col-0/._LONC_MP-LL-3GAG-p5.1.2-18-B03_co009_B03.ab1
- EV Figures/Figure EV4/EV4C/Sanger sequences for Kismeth analyzer/Col-0/LONC_MP-LL-3GAG-p5.1.2-73-A10_co009_A10.ab1
- __MACOSX/EV Figures/Figure EV4/EV4C/Sanger sequences for Kismeth analyzer/Col-0/._LONC_MP-LL-3GAG-p5.1.2-73-A10_co009_A10.ab1
- EV Figures/Figure EV4/EV4C/Sanger sequences for Kismeth analyzer/Col-0/LONC_MP-LL-3GAG-p5.1.2-25-A04_co009_A04.ab1
- __MACOSX/EV Figures/Figure EV4/EV4C/Sanger sequences for Kismeth analyzer/Col-0/._LONC_MP-LL-3GAG-p5.1.2-25-A04_co009_A04.ab1
- EV Figures/Figure EV4/EV4C/Sanger sequences for Kismeth analyzer/Col-0/LONC_MP-LL-3GAG-p5.1.2-42-B06_co009_B06.ab1
- __MACOSX/EV Figures/Figure EV4/EV4C/Sanger sequences for Kismeth analyzer/Col-0/._LONC_MP-LL-3GAG-p5.1.2-42-B06_co009_B06.ab1
- EV Figures/Figure EV4/EV4C/Sanger sequences for Kismeth analyzer/Col-0/LONC_MP-LL-3GAG-p5.1.2-65-A09_co009_A09.ab1
- __MACOSX/EV Figures/Figure EV4/EV4C/Sanger sequences for Kismeth analyzer/Col-0/._LONC_MP-LL-3GAG-p5.1.2-65-A09_co009_A09.ab1
- EV Figures/Figure EV4/EV4C/Sanger sequences for Kismeth analyzer/Col-0/LONC_MP-LL-3GAG-p5.1.2-10-B02_co009_B02.ab1
- __MACOSX/EV Figures/Figure EV4/EV4C/Sanger sequences for Kismeth analyzer/Col-0/._LONC_MP-LL-3GAG-p5.1.2-10-B02_co009_B02.ab1
- EV Figures/Figure EV4/EV4C/Sanger sequences for Kismeth analyzer/NRPE1-EVD F6.2/LONC_MP-LL-3GAG-p5.2.2-78-F10_co009_F10.ab1
- __MACOSX/EV Figures/Figure EV4/EV4C/Sanger sequences for Kismeth analyzer/NRPE1-EVD F6.2/._LONC_MP-LL-3GAG-p5.2.2-78-F10_co009_F10.ab1
- EV Figures/Figure EV4/EV4C/Sanger sequences for Kismeth analyzer/NRPE1-EVD F6.2/LONC_MP-LL-3GAG-p5.2.2-94-F12_co009_F12.ab1
- __MACOSX/EV Figures/Figure EV4/EV4C/Sanger sequences for Kismeth analyzer/NRPE1-EVD F6.2/._LONC_MP-LL-3GAG-p5.2.2-94-F12_co009_F12.ab1
- EV Figures/Figure EV4/EV4C/Sanger sequences for Kismeth analyzer/NRPE1-EVD F6.2/LONC_MP-LL-3GAG-p5.2.2-62-F08_co009_F08.ab1
- __MACOSX/EV Figures/Figure EV4/EV4C/Sanger sequences for Kismeth analyzer/NRPE1-EVD F6.2/._LONC_MP-LL-3GAG-p5.2.2-62-F08_co009_F08.ab1
- EV Figures/Figure EV4/EV4C/Sanger sequences for Kismeth analyzer/NRPE1-EVD F6.2/.DS_Store
- __MACOSX/EV Figures/Figure EV4/EV4C/Sanger sequences for Kismeth analyzer/NRPE1-EVD F6.2/._.DS_Store
- EV Figures/Figure EV4/EV4C/Sanger sequences for Kismeth analyzer/NRPE1-EVD F6.2/LONC_MP-LL-3GAG-p5.2.2-54-F07_co009_F07.ab1
- __MACOSX/EV Figures/Figure EV4/EV4C/Sanger sequences for Kismeth analyzer/NRPE1-EVD F6.2/._LONC_MP-LL-3GAG-p5.2.2-54-F07_co009_F07.ab1
- EV Figures/Figure EV4/EV4C/Sanger sequences for Kismeth analyzer/NRPE1-EVD F6.2/LONC_MP-LL-3GAG-p5.2.2-30-F04_co009_F04.ab1
- __MACOSX/EV Figures/Figure EV4/EV4C/Sanger sequences for Kismeth analyzer/NRPE1-EVD F6.2/._LONC_MP-LL-3GAG-p5.2.2-30-F04_co009_F04.ab1
[truncated: 272 more entries]
