# Supplementary material for: PTGS is dispensable for the initiation of epigenetic silencing of an active transposon in Arabidopsis
Source: EMBO Rep. 2024 Nov 7;25(12):28. doi: 10.1038/s44319-024-00304-5 (PMC11624286; doi:10.1038/s44319-024-00304-5)
Supplement: Supplementary file 9 — Figure EV1-4 Source Data [file 44319_2024_304_MOESM9_ESM.zip › EV Figures/Figure EV1/rdr6_ExpressionLevels_GAG-POL_bulk.xlsx]

## Sheet: ExpressionLevel_raw
Well	Sample	PlottingName	Target	Content	Genotype	Generation	BioRep	TechRep	CT
29	Col-0.6	ctrl	ACT2	cDNA	wildtype	F2	1	1	17.538
30	Col-0.6	ctrl	ACT2	cDNA	wildtype	F2	1	2	17.461
31	Col-0.6	ctrl	ACT2	cDNA	wildtype	F2	1	3	17.407
38	Col-0.8	ctrl	ACT2	cDNA	wildtype	F6	3	1	21.749
39	Col-0.8	ctrl	ACT2	cDNA	wildtype	F6	3	2	20.557
40	Col-0.8	ctrl	ACT2	cDNA	wildtype	F6	3	3	18.577
53	Col-0.7	ctrl	ACT2	cDNA	wildtype	F4	2	1	18.299
54	Col-0.7	ctrl	ACT2	cDNA	wildtype	F4	2	2	17.844
55	Col-0.7	ctrl	ACT2	cDNA	wildtype	F4	2	3	17.836
77	rdr6.1	ctrl	ACT2	cDNA	mutant	F2	1	1	17.466
78	rdr6.1	ctrl	ACT2	cDNA	mutant	F2	1	2	18.267
79	rdr6.1	ctrl	ACT2	cDNA	mutant	F2	1	3	17.398
86	rdr6.3	ctrl	ACT2	cDNA	mutant	F6	3	1	20.558
87	rdr6.3	ctrl	ACT2	cDNA	mutant	F6	3	2	19.634
88	rdr6.3	ctrl	ACT2	cDNA	mutant	F6	3	3	17.809
101	rdr6.2	ctrl	ACT2	cDNA	mutant	F4	2	1	17.81
102	rdr6.2	ctrl	ACT2	cDNA	mutant	F4	2	2	17.37
103	rdr6.2	ctrl	ACT2	cDNA	mutant	F4	2	3	17.391
125	F2_1+	F2	ACT2	cDNA	wildtype	F2	1	1	17.501
126	F2_1+	F2	ACT2	cDNA	wildtype	F2	1	2	17.521
127	F2_1+	F2	ACT2	cDNA	wildtype	F2	1	3	17.507
134	F6_1+	F6	ACT2	cDNA	wildtype	F6	1	1	20.974
135	F6_1+	F6	ACT2	cDNA	wildtype	F6	1	2	19.996
149	F4_1+	F4	ACT2	cDNA	wildtype	F4	1	1	17.745
150	F4_1+	F4	ACT2	cDNA	wildtype	F4	1	2	17.724
151	F4_1+	F4	ACT2	cDNA	wildtype	F4	1	3	17.697
173	F2_2+	F2	ACT2	cDNA	wildtype	F2	2	1	17.507
174	F2_2+	F2	ACT2	cDNA	wildtype	F2	2	2	17.488
175	F2_2+	F2	ACT2	cDNA	wildtype	F2	2	3	17.45
182	F6_2+	F6	ACT2	cDNA	wildtype	F6	2	1	20.89
183	F6_2+	F6	ACT2	cDNA	wildtype	F6	2	2	20.251
197	F4_2+	F4	ACT2	cDNA	wildtype	F4	2	1	18.1
198	F4_2+	F4	ACT2	cDNA	wildtype	F4	2	2	18.036
199	F4_2+	F4	ACT2	cDNA	wildtype	F4	2	3	18.155
221	F2_1-	F2	ACT2	cDNA	mutant	F2	1	1	17.359
222	F2_1-	F2	ACT2	cDNA	mutant	F2	1	2	17.196
223	F2_1-	F2	ACT2	cDNA	mutant	F2	1	3	17.886
230	F6_1-	F6	ACT2	cDNA	mutant	F6	1	1	20.212
231	F6_1-	F6	ACT2	cDNA	mutant	F6	1	2	19.797
232	F6_1-	F6	ACT2	cDNA	mutant	F6	1	3	18.001
245	F4_1-	F4	ACT2	cDNA	mutant	F4	1	1	17.78
246	F4_1-	F4	ACT2	cDNA	mutant	F4	1	2	17.788
247	F4_1-	F4	ACT2	cDNA	mutant	F4	1	3	17.985
269	F2_2-	F2	ACT2	cDNA	mutant	F2	2	1	17.242
270	F2_2-	F2	ACT2	cDNA	mutant	F2	2	2	17.319
271	F2_2-	F2	ACT2	cDNA	mutant	F2	2	3	17.347
278	F6_2-	F6	ACT2	cDNA	mutant	F6	2	1	20.015
279	F6_2-	F6	ACT2	cDNA	mutant	F6	2	2	19.504
293	F4_2-	F4	ACT2	cDNA	mutant	F4	2	1	17.75
294	F4_2-	F4	ACT2	cDNA	mutant	F4	2	2	17.932
295	F4_2-	F4	ACT2	cDNA	mutant	F4	2	3	18.08
35	Col-0.6	ctrl	EVD-flGAG-POL	cDNA	wildtype	F2	1	1	33.873
36	Col-0.6	ctrl	EVD-flGAG-POL	cDNA	wildtype	F2	1	2	33.39
37	Col-0.6	ctrl	EVD-flGAG-POL	cDNA	wildtype	F2	1	3	33.478
44	Col-0.8	ctrl	EVD-flGAG-POL	cDNA	wildtype	F6	3	1	33.192
45	Col-0.8	ctrl	EVD-flGAG-POL	cDNA	wildtype	F6	3	2	33.772
46	Col-0.8	ctrl	EVD-flGAG-POL	cDNA	wildtype	F6	3	3	34.362
59	Col-0.7	ctrl	EVD-flGAG-POL	cDNA	wildtype	F4	2	1	32.992
60	Col-0.7	ctrl	EVD-flGAG-POL	cDNA	wildtype	F4	2	2	34.357
61	Col-0.7	ctrl	EVD-flGAG-POL	cDNA	wildtype	F4	2	3	34.654
83	rdr6.1	ctrl	EVD-flGAG-POL	cDNA	mutant	F2	1	1
84	rdr6.1	ctrl	EVD-flGAG-POL	cDNA	mutant	F2	1	2
85	rdr6.1	ctrl	EVD-flGAG-POL	cDNA	mutant	F2	1	3
92	rdr6.3	ctrl	EVD-flGAG-POL	cDNA	mutant	F6	3	1
93	rdr6.3	ctrl	EVD-flGAG-POL	cDNA	mutant	F6	3	2
94	rdr6.3	ctrl	EVD-flGAG-POL	cDNA	mutant	F6	3	3
107	rdr6.2	ctrl	EVD-flGAG-POL	cDNA	mutant	F4	2	1	34.829
108	rdr6.2	ctrl	EVD-flGAG-POL	cDNA	mutant	F4	2	2	38.974
109	rdr6.2	ctrl	EVD-flGAG-POL	cDNA	mutant	F4	2	3
131	F2_1+	F2	EVD-flGAG-POL	cDNA	wildtype	F2	1	1	24.586
132	F2_1+	F2	EVD-flGAG-POL	cDNA	wildtype	F2	1	2	24.68
133	F2_1+	F2	EVD-flGAG-POL	cDNA	wildtype	F2	1	3	24.615
140	F6_1+	F6	EVD-flGAG-POL	cDNA	wildtype	F6	1	1	26.785
141	F6_1+	F6	EVD-flGAG-POL	cDNA	wildtype	F6	1	2	26.241
142	F6_1+	F6	EVD-flGAG-POL	cDNA	wildtype	F6	1	3	26.035
155	F4_1+	F4	EVD-flGAG-POL	cDNA	wildtype	F4	1	1	23.548
156	F4_1+	F4	EVD-flGAG-POL	cDNA	wildtype	F4	1	2	23.498
157	F4_1+	F4	EVD-flGAG-POL	cDNA	wildtype	F4	1	3	23.472
179	F2_2+	F2	EVD-flGAG-POL	cDNA	wildtype	F2	2	1	25.138
180	F2_2+	F2	EVD-flGAG-POL	cDNA	wildtype	F2	2	2	25.526
181	F2_2+	F2	EVD-flGAG-POL	cDNA	wildtype	F2	2	3	25.611
188	F6_2+	F6	EVD-flGAG-POL	cDNA	wildtype	F6	2	1	24.189
189	F6_2+	F6	EVD-flGAG-POL	cDNA	wildtype	F6	2	2	24.382
190	F6_2+	F6	EVD-flGAG-POL	cDNA	wildtype	F6	2	3	23.542
203	F4_2+	F4	EVD-flGAG-POL	cDNA	wildtype	F4	2	1	23.711
204	F4_2+	F4	EVD-flGAG-POL	cDNA	wildtype	F4	2	2	23.827
205	F4_2+	F4	EVD-flGAG-POL	cDNA	wildtype	F4	2	3	23.799
227	F2_1-	F2	EVD-flGAG-POL	cDNA	mutant	F2	1	1	22.483
228	F2_1-	F2	EVD-flGAG-POL	cDNA	mutant	F2	1	2	22.559
229	F2_1-	F2	EVD-flGAG-POL	cDNA	mutant	F2	1	3	22.764
236	F6_1-	F6	EVD-flGAG-POL	cDNA	mutant	F6	1	1	22.783
237	F6_1-	F6	EVD-flGAG-POL	cDNA	mutant	F6	1	2	22.112
238	F6_1-	F6	EVD-flGAG-POL	cDNA	mutant	F6	1	3	22.112
251	F4_1-	F4	EVD-flGAG-POL	cDNA	mutant	F4	1	1	21.295
252	F4_1-	F4	EVD-flGAG-POL	cDNA	mutant	F4	1	2	20.859
253	F4_1-	F4	EVD-flGAG-POL	cDNA	mutant	F4	1	3	20.632
275	F2_2-	F2	EVD-flGAG-POL	cDNA	mutant	F2	2	1	22.291
276	F2_2-	F2	EVD-flGAG-POL	cDNA	mutant	F2	2	2	22.359
277	F2_2-	F2	EVD-flGAG-POL	cDNA	mutant	F2	2	3	22.387
284	F6_2-	F6	EVD-flGAG-POL	cDNA	mutant	F6	2	1	25.089
285	F6_2-	F6	EVD-flGAG-POL	cDNA	mutant	F6	2	2	25.261
286	F6_2-	F6	EVD-flGAG-POL	cDNA	mutant	F6	2	3	25.064
299	F4_2-	F4	EVD-flGAG-POL	cDNA	mutant	F4	2	1	21.477
300	F4_2-	F4	EVD-flGAG-POL	cDNA	mutant	F4	2	2	21.028
301	F4_2-	F4	EVD-flGAG-POL	cDNA	mutant	F4	2	3	20.628

## Sheet: ExpressionLevel_TechReps
Well	Sample	PlottingName	Target	Content	Genotype	Generation	BioRep	TechRep	CT	CT_ACT2	dCT	FC
35	Col-0.6	ctrl	EVD-flGAG-POL	cDNA	wildtype	F2	1	1	33.873	17.538	16.335	1.20969e-05
36	Col-0.6	ctrl	EVD-flGAG-POL	cDNA	wildtype	F2	1	2	33.39	17.461	15.929	1.60285e-05
37	Col-0.6	ctrl	EVD-flGAG-POL	cDNA	wildtype	F2	1	3	33.478	17.407	16.071	1.4526e-05
44	Col-0.8	ctrl	EVD-flGAG-POL	cDNA	wildtype	F6	3	1	33.192	21.749	11.443	0.000359181
45	Col-0.8	ctrl	EVD-flGAG-POL	cDNA	wildtype	F6	3	2	33.772	20.557	13.215	0.000105169
46	Col-0.8	ctrl	EVD-flGAG-POL	cDNA	wildtype	F6	3	3	34.362	18.577	15.785	1.77109e-05
59	Col-0.7	ctrl	EVD-flGAG-POL	cDNA	wildtype	F4	2	1	32.992	18.299	14.693	3.77543e-05
60	Col-0.7	ctrl	EVD-flGAG-POL	cDNA	wildtype	F4	2	2	34.357	17.844	16.513	1.06928e-05
61	Col-0.7	ctrl	EVD-flGAG-POL	cDNA	wildtype	F4	2	3	34.654	17.836	16.818	8.65521e-06
83	rdr6.1	ctrl	EVD-flGAG-POL	cDNA	mutant	F2	1	1		17.466
84	rdr6.1	ctrl	EVD-flGAG-POL	cDNA	mutant	F2	1	2		18.267
85	rdr6.1	ctrl	EVD-flGAG-POL	cDNA	mutant	F2	1	3		17.398
92	rdr6.3	ctrl	EVD-flGAG-POL	cDNA	mutant	F6	3	1		20.558
93	rdr6.3	ctrl	EVD-flGAG-POL	cDNA	mutant	F6	3	2		19.634
94	rdr6.3	ctrl	EVD-flGAG-POL	cDNA	mutant	F6	3	3		17.809
107	rdr6.2	ctrl	EVD-flGAG-POL	cDNA	mutant	F4	2	1	34.829	17.81	17.019	7.52958e-06
108	rdr6.2	ctrl	EVD-flGAG-POL	cDNA	mutant	F4	2	2	38.974	17.37	21.604	3.13724e-07
109	rdr6.2	ctrl	EVD-flGAG-POL	cDNA	mutant	F4	2	3		17.391
131	F2_1+	F2	EVD-flGAG-POL	cDNA	wildtype	F2	1	1	24.586	17.501	7.085	0.0073655
132	F2_1+	F2	EVD-flGAG-POL	cDNA	wildtype	F2	1	2	24.68	17.521	7.159	0.00699723
133	F2_1+	F2	EVD-flGAG-POL	cDNA	wildtype	F2	1	3	24.615	17.507	7.108	0.00724901
140	F6_1+	F6	EVD-flGAG-POL	cDNA	wildtype	F6	1	1	26.785	20.974	5.811	0.0178121
141	F6_1+	F6	EVD-flGAG-POL	cDNA	wildtype	F6	1	2	26.241	19.996	6.245	0.0131846
142	F6_1+	F6	EVD-flGAG-POL	cDNA	wildtype	F6	1	3	26.035
155	F4_1+	F4	EVD-flGAG-POL	cDNA	wildtype	F4	1	1	23.548	17.745	5.803	0.0179111
156	F4_1+	F4	EVD-flGAG-POL	cDNA	wildtype	F4	1	2	23.498	17.724	5.774	0.0182748
157	F4_1+	F4	EVD-flGAG-POL	cDNA	wildtype	F4	1	3	23.472	17.697	5.775	0.0182621
179	F2_2+	F2	EVD-flGAG-POL	cDNA	wildtype	F2	2	1	25.138	17.507	7.631	0.00504476
180	F2_2+	F2	EVD-flGAG-POL	cDNA	wildtype	F2	2	2	25.526	17.488	8.038	0.0038047
181	F2_2+	F2	EVD-flGAG-POL	cDNA	wildtype	F2	2	3	25.611	17.45	8.161	0.00349377
188	F6_2+	F6	EVD-flGAG-POL	cDNA	wildtype	F6	2	1	24.189	20.89	3.299	0.101602
189	F6_2+	F6	EVD-flGAG-POL	cDNA	wildtype	F6	2	2	24.382	20.251	4.131	0.0570749
190	F6_2+	F6	EVD-flGAG-POL	cDNA	wildtype	F6	2	3	23.542
203	F4_2+	F4	EVD-flGAG-POL	cDNA	wildtype	F4	2	1	23.711	18.1	5.611	0.0204607
204	F4_2+	F4	EVD-flGAG-POL	cDNA	wildtype	F4	2	2	23.827	18.036	5.791	0.0180607
205	F4_2+	F4	EVD-flGAG-POL	cDNA	wildtype	F4	2	3	23.799	18.155	5.644	0.019998
227	F2_1-	F2	EVD-flGAG-POL	cDNA	mutant	F2	1	1	22.483	17.359	5.124	0.0286762
228	F2_1-	F2	EVD-flGAG-POL	cDNA	mutant	F2	1	2	22.559	17.196	5.363	0.0242983
229	F2_1-	F2	EVD-flGAG-POL	cDNA	mutant	F2	1	3	22.764	17.886	4.878	0.0340076
236	F6_1-	F6	EVD-flGAG-POL	cDNA	mutant	F6	1	1	22.783	20.212	2.571	0.168288
237	F6_1-	F6	EVD-flGAG-POL	cDNA	mutant	F6	1	2	22.112	19.797	2.315	0.200963
238	F6_1-	F6	EVD-flGAG-POL	cDNA	mutant	F6	1	3	22.112	18.001	4.111	0.0578716
251	F4_1-	F4	EVD-flGAG-POL	cDNA	mutant	F4	1	1	21.295	17.78	3.515	0.0874741
252	F4_1-	F4	EVD-flGAG-POL	cDNA	mutant	F4	1	2	20.859	17.788	3.071	0.118997
253	F4_1-	F4	EVD-flGAG-POL	cDNA	mutant	F4	1	3	20.632	17.985	2.647	0.159652
275	F2_2-	F2	EVD-flGAG-POL	cDNA	mutant	F2	2	1	22.291	17.242	5.049	0.0302064
276	F2_2-	F2	EVD-flGAG-POL	cDNA	mutant	F2	2	2	22.359	17.319	5.04	0.0303955
277	F2_2-	F2	EVD-flGAG-POL	cDNA	mutant	F2	2	3	22.387	17.347	5.04	0.0303955
284	F6_2-	F6	EVD-flGAG-POL	cDNA	mutant	F6	2	1	25.089	20.015	5.074	0.0296875
285	F6_2-	F6	EVD-flGAG-POL	cDNA	mutant	F6	2	2	25.261	19.504	5.757	0.0184914
286	F6_2-	F6	EVD-flGAG-POL	cDNA	mutant	F6	2	3	25.064
299	F4_2-	F4	EVD-flGAG-POL	cDNA	mutant	F4	2	1	21.477	17.75	3.727	0.0755199
300	F4_2-	F4	EVD-flGAG-POL	cDNA	mutant	F4	2	2	21.028	17.932	3.096	0.116953
301	F4_2-	F4	EVD-flGAG-POL	cDNA	mutant	F4	2	3	20.628	18.08	2.548	0.170992

## Sheet: ExpressionLevel_plotting
Target	Sample	Genotype	Generation	BioRep	meanFC
EVD-flGAG-POL	Col-0.6	wildtype	F2	1	1.41223e-05
EVD-flGAG-POL	Col-0.7	wildtype	F4	2	1.51744e-05
EVD-flGAG-POL	Col-0.8	wildtype	F6	3	8.7461e-05
EVD-flGAG-POL	F2_1+	wildtype	F2	1	0.00720227
EVD-flGAG-POL	F2_1-	mutant	F2	1	0.0287227
EVD-flGAG-POL	F2_2+	wildtype	F2	2	0.00406273
EVD-flGAG-POL	F2_2-	mutant	F2	2	0.0303323
EVD-flGAG-POL	F4_1+	wildtype	F4	1	0.0181486
EVD-flGAG-POL	F4_1-	mutant	F4	1	0.118449
EVD-flGAG-POL	F4_2+	wildtype	F4	2	0.0194781
EVD-flGAG-POL	F4_2-	mutant	F4	2	0.114731
EVD-flGAG-POL	F6_1+	wildtype	F6	1	0.0153247
EVD-flGAG-POL	F6_1-	mutant	F6	1	0.125087
EVD-flGAG-POL	F6_2+	wildtype	F6	2	0.0761506
EVD-flGAG-POL	F6_2-	mutant	F6	2	0.02343
EVD-flGAG-POL	rdr6.1	mutant	F2	1	#NUM!
EVD-flGAG-POL	rdr6.2	mutant	F4	2	1.53695e-06
EVD-flGAG-POL	rdr6.3	mutant	F6	3	#NUM!
