# Supplementary material for: PTGS is dispensable for the initiation of epigenetic silencing of an active transposon in Arabidopsis
Source: EMBO Rep. 2024 Nov 7;25(12):28. doi: 10.1038/s44319-024-00304-5 (PMC11624286; doi:10.1038/s44319-024-00304-5)
Supplement: Supplementary file 9 — Figure EV1-4 Source Data [file 44319_2024_304_MOESM9_ESM.zip › EV Figures/Figure EV4/EV4C/EVD-NRPE1 F6 GAG BS.xlsx]

## Sheet: Tabelle1
		Total			% methylated			Sum of Clones	Sum of Exp	Conf Level	z score	Wilson Score Interval						95% confidence intervals
		CG	CHG	CHH	CG	CHG	CHH					CG int-	CHG int-	CHH int-	CG int+	CHG int+	CHH int+	CG er-	CHG er-	CHH er-	CG er+	CHG er+	CHH er+
GAG	Col-0	228	205	1583	0.8947	0.1707	0.0656	23	2	0.95	1.95996	0.848113	0.125371	0.0544248	0.928208	0.228144	0.0788784	0.0465874	0.0453295	0.0111752	0.0335075	0.0574439	0.0132784
	nrpe1	240	216	1676	0.9166	0.2592	0.0531	24	2	0.95	1.95996	0.874719	0.205331	0.0433505	0.945355	0.321485	0.0648935	0.0418813	0.0538693	0.00974955	0.0287551	0.0622847	0.0117935
	F6+	188	169	1294	0.7234	0.3076	0.1027	19	2	0.95	1.95996	0.65547	0.242942	0.0873187	0.782383	0.38081	0.120433	0.0679296	0.0646578	0.0153813	0.0589828	0.0732101	0.0177333
	F6-	99	89	675	0.5454	0.1573	0.0148	10	2	0.95	1.95996	0.447454	0.0960755	0.0080562	0.639955	0.246884	0.0270351	0.0979465	0.0612245	0.0067438	0.0945548	0.089584	0.0122351
