# Supplementary material for: PTGS is dispensable for the initiation of epigenetic silencing of an active transposon in Arabidopsis
Source: EMBO Rep. 2024 Nov 7;25(12):28. doi: 10.1038/s44319-024-00304-5 (PMC11624286; doi:10.1038/s44319-024-00304-5)
Supplement: Supplementary file 9 — Figure EV1-4 Source Data [file 44319_2024_304_MOESM9_ESM.zip › EV Figures/Figure EV4/EV4B/EVD-NRPD1 F6 GAG BS.xlsx]

## Sheet: Tabelle1
		Total			% methylated			Sum of Clones	Sum of Exp	Conf Level	z score	Wilson Score Interval						95% confidence intervals
		CG	CHG	CHH	CG	CHG	CHH					CG int-	CHG int-	CHH int-	CG int+	CHG int+	CHH int+	CG er-	CHG er-	CHH er-	CG er+	CHG er+	CHH er+
GAG	Col-0	158	139	1069	0.9177	0.41	0.1057	16	2	0.95	1.95996	0.8643	0.331728	0.0886602	0.951271	0.493113	0.125563	0.0534001	0.0782723	0.0170398	0.0335711	0.0831131	0.0198635
	nrpd1	210	189	1461	0.9095	0.2275	0.0629	21	2	0.95	1.95996	0.862994	0.173512	0.0515607	0.941294	0.292345	0.0765319	0.0465064	0.0539883	0.0113393	0.0317938	0.0648449	0.0136319
	F6+	199	178	1364	0.7286	0.2921	0.0689	20	2	0.95	1.95996	0.662922	0.230254	0.0566336	0.785619	0.36273	0.0835878	0.0656777	0.0618465	0.0122664	0.0570191	0.0706304	0.0146878
	F6-	128	115	889	0.7578	0.1391	0.0461	13	2	0.95	1.95996	0.676775	0.0874653	0.0341599	0.823802	0.214066	0.0619459	0.0810247	0.0516347	0.0119401	0.0660017	0.0749663	0.0158459
