# Supplementary material for: PTGS is dispensable for the initiation of epigenetic silencing of an active transposon in Arabidopsis
Source: EMBO Rep. 2024 Nov 7;25(12):28. doi: 10.1038/s44319-024-00304-5 (PMC11624286; doi:10.1038/s44319-024-00304-5)
Supplement: Supplementary file 9 — Figure EV1-4 Source Data [file 44319_2024_304_MOESM9_ESM.zip › EV Figures/Figure EV3/EV3C/new_EVD_loc_tair10.xlsx]

## Sheet: Sheet1
sample_id	chr.out	cluster	insertionSite	isSplitRead	insertionStrand	insertionSite5p	insertionSite3p	isSplitRead5p	isSplitRead3p
RDR6-EVD_2	Chr1	229	11008964:11008959	TRUE:TRUE	-	11008964	11008959	TRUE	TRUE
RDR6-EVD_2	Chr1	254	18925006:18924994	TRUE:TRUE	-	18925006	18924994	TRUE	TRUE
RDR6-EVD_2	Chr1	255	19335685:19335679	TRUE:TRUE	+	19335685	19335679	TRUE	TRUE
RDR6-EVD_2	Chr1	259	22813685:22813678	TRUE:TRUE	-	22813685	22813678	TRUE	TRUE
RDR6-EVD_2	Chr1	270	30014145:30014139	TRUE:TRUE	+	30014145	30014139	TRUE	TRUE
RDR6-EVD_2	Chr2	278	4116968:4116960	TRUE:TRUE	-	4116968	4116960	TRUE	TRUE
RDR6-EVD_2	Chr2	282	6273711:6273700	TRUE:TRUE	-	6273711	6273700	TRUE	TRUE
RDR6-EVD_2	Chr2	284	6997037:6997027	TRUE:TRUE	-	6997037	6997027	TRUE	TRUE
RDR6-EVD_2	Chr2	297	18887433:18887426	TRUE:TRUE	-	18887433	18887426	TRUE	TRUE
RDR6-EVD_2	Chr3	300	1647004:1646990	TRUE:TRUE	-	1647004	1646990	TRUE	TRUE
RDR6-EVD_2	Chr3	307	7339274:7339268	TRUE:TRUE	-	7339274	7339268	TRUE	TRUE
RDR6-EVD_2	Chr3	325	17374439:17374432	TRUE:TRUE	+	17374439	17374432	TRUE	TRUE
RDR6-EVD_2	Chr3	333	21459190:21459181	TRUE:TRUE	-	21459190	21459181	TRUE	TRUE
RDR6-EVD_2	Chr4	348	6995367:6995361	TRUE:TRUE	+	6995367	6995361	TRUE	TRUE
RDR6-EVD_2	Chr4	350	8127106:8127101	TRUE:TRUE	-	8127106	8127101	TRUE	TRUE
RDR6-EVD_2	Chr4	353	11295232:11295224	TRUE:TRUE	-	11295232	11295224	TRUE	TRUE
RDR6-EVD_2	Chr4	359	12203606:12203599	TRUE:TRUE	-	12203606	12203599	TRUE	TRUE
RDR6-EVD_2	Chr5	367	256687:256675	TRUE:TRUE	-	256687	256675	TRUE	TRUE
RDR6-EVD_2	Chr5	377	5010701:5010695	TRUE:TRUE	-	5010701	5010695	TRUE	TRUE
RDR6-EVD_2	Chr5	403	20199645:20199623	TRUE:TRUE	-	20199645	20199623	TRUE	TRUE
RDR6-EVD_2	Chr5	406	22015468:22015463	TRUE:TRUE	+	22015468	22015463	TRUE	TRUE
RDR6-EVD_2	Chr5	408	22185746:22185732	TRUE:TRUE	-	22185746	22185732	TRUE	TRUE
RDR6-EVD_2	Chr5	411	23143391:23143377	TRUE:TRUE	-	23143391	23143377	TRUE	TRUE
RDR6-EVD_2	Chr5	413	24161044:24161037	TRUE:TRUE	+	24161044	24161037	TRUE	TRUE
RDR6-EVD_9	Chr1	433	3751230:3751224	TRUE:TRUE	+	3751230	3751224	TRUE	TRUE
RDR6-EVD_9	Chr1	439	8652312:8652306	TRUE:TRUE	+	8652312	8652306	TRUE	TRUE
RDR6-EVD_9	Chr1	441	8857409:8857404	TRUE:TRUE	+	8857409	8857404	TRUE	TRUE
RDR6-EVD_9	Chr1	443	9934295:9934292	TRUE:FALSE	-	9934295	9934292	TRUE	FALSE
RDR6-EVD_9	Chr1	446	12331128:12331117	TRUE:TRUE	-	12331128	12331117	TRUE	TRUE
RDR6-EVD_9	Chr1	463	18925000:18924994	TRUE:TRUE	-	18925000	18924994	TRUE	TRUE
RDR6-EVD_9	Chr2	479	2971350:2971344	TRUE:TRUE	-	2971350	2971344	TRUE	TRUE
RDR6-EVD_9	Chr2	486	4116968:4116960	TRUE:TRUE	-	4116968	4116960	TRUE	TRUE
RDR6-EVD_9	Chr2	493	6273711:6273700	TRUE:TRUE	-	6273711	6273700	TRUE	TRUE
RDR6-EVD_9	Chr2	495	6997037:6997027	TRUE:TRUE	-	6997037	6997027	TRUE	TRUE
RDR6-EVD_9	Chr2	507	11321348:11321338	TRUE:TRUE	-	11321348	11321338	TRUE	TRUE
RDR6-EVD_9	Chr2	514	13838782:13838774	TRUE:TRUE	-	13838782	13838774	TRUE	TRUE
RDR6-EVD_9	Chr2	519	16345612:16345607	TRUE:TRUE	+	16345612	16345607	TRUE	TRUE
RDR6-EVD_9	Chr3	529	4045398:4045388	TRUE:TRUE	+	4045398	4045388	TRUE	TRUE
RDR6-EVD_9	Chr3	533	7038164:7038158	TRUE:TRUE	-	7038164	7038158	TRUE	TRUE
RDR6-EVD_9	Chr3	535	7339274:7339268	TRUE:TRUE	-	7339274	7339268	TRUE	TRUE
RDR6-EVD_9	Chr3	548	17326692:17326679	TRUE:TRUE	+	17326692	17326679	TRUE	TRUE
RDR6-EVD_9	Chr3	550	17374439:17374432	TRUE:TRUE	+	17374439	17374432	TRUE	TRUE
RDR6-EVD_9	Chr3	563	19409117:19409109	TRUE:TRUE	-	19409117	19409109	TRUE	TRUE
RDR6-EVD_9	Chr4	575	5724315:5724304	TRUE:TRUE	+	5724315	5724304	TRUE	TRUE
RDR6-EVD_9	Chr4	578	6487962:6487955	TRUE:TRUE	-	6487962	6487955	TRUE	TRUE
RDR6-EVD_9	Chr4	580	6971878:6971872	TRUE:TRUE	+	6971878	6971872	TRUE	TRUE
RDR6-EVD_9	Chr4	585	9285015:9285010	TRUE:TRUE	-	9285015	9285010	TRUE	TRUE
RDR6-EVD_9	Chr4	588	9769029:9769024	TRUE:TRUE	-	9769029	9769024	TRUE	TRUE
RDR6-EVD_9	Chr4	594	14515515:14515506	TRUE:TRUE	+	14515515	14515506	TRUE	TRUE
RDR6-EVD_9	Chr4	599	16663992:16663986	TRUE:TRUE	+	16663992	16663986	TRUE	TRUE
RDR6-EVD_9	Chr5	629	18340426:18340417	TRUE:TRUE	+	18340426	18340417	TRUE	TRUE
RDR6-EVD_9	Chr5	634	20714722:20714713	TRUE:TRUE	-	20714722	20714713	TRUE	TRUE
RDR6-EVD_9	Chr5	635	22015468:22015463	TRUE:TRUE	+	22015468	22015463	TRUE	TRUE
RDR6-EVD_9	Chr5	636	22185746:22185732	TRUE:TRUE	-	22185746	22185732	TRUE	TRUE
RDR6-EVD_9	Chr5	638	23753119:23753106	TRUE:TRUE	+	23753119	23753106	TRUE	TRUE
RDR6-EVD_9	Chr5	641	24161044:24161037	TRUE:TRUE	+	24161044	24161037	TRUE	TRUE
RDR6-EVD_9	Chr5	645	26068412:26068407	TRUE:TRUE	-	26068412	26068407	TRUE	TRUE
RDR6-EVD_1	Chr1	655	4626166:4626148	TRUE:TRUE	+	4626166	4626148	TRUE	TRUE
RDR6-EVD_1	Chr1	656	5375632:5375627	TRUE:TRUE	-	5375632	5375627	TRUE	TRUE
RDR6-EVD_1	Chr1	660	7124639:7124628	TRUE:TRUE	+	7124639	7124628	TRUE	TRUE
RDR6-EVD_1	Chr1	662	10054058:10054041	TRUE:TRUE	+	10054058	10054041	TRUE	TRUE
RDR6-EVD_1	Chr1	688	18925000:18924994	TRUE:TRUE	-	18925000	18924994	TRUE	TRUE
RDR6-EVD_1	Chr1	690	20469466:20469460	TRUE:TRUE	-	20469466	20469460	TRUE	TRUE
RDR6-EVD_1	Chr1	696	28246170:28246161	TRUE:TRUE	+	28246170	28246161	TRUE	TRUE
RDR6-EVD_1	Chr1	698	28821454:28821434	TRUE:TRUE	+	28821454	28821434	TRUE	TRUE
RDR6-EVD_1	Chr1	702	29380833:29380825	TRUE:TRUE	-	29380833	29380825	TRUE	TRUE
RDR6-EVD_1	Chr2	705	1022720:1022712	TRUE:TRUE	-	1022720	1022712	TRUE	TRUE
RDR6-EVD_1	Chr2	710	4116968:4116960	TRUE:TRUE	-	4116968	4116960	TRUE	TRUE
RDR6-EVD_1	Chr2	714	4985598:4985593	TRUE:TRUE	-	4985598	4985593	TRUE	TRUE
RDR6-EVD_1	Chr2	716	6273711:6273700	TRUE:FALSE	-	6273711	6273700	TRUE	FALSE
RDR6-EVD_1	Chr2	717	6997037:6997027	TRUE:TRUE	-	6997037	6997027	TRUE	TRUE
RDR6-EVD_1	Chr2	730	17881163:17881158	TRUE:TRUE	-	17881163	17881158	TRUE	TRUE
RDR6-EVD_1	Chr3	736	2005250:2005243	TRUE:TRUE	-	2005250	2005243	TRUE	TRUE
RDR6-EVD_1	Chr3	744	9273555:9273540	TRUE:TRUE	+	9273555	9273540	TRUE	TRUE
RDR6-EVD_1	Chr3	754	13035344:13035337	TRUE:TRUE	-	13035344	13035337	TRUE	TRUE
RDR6-EVD_1	Chr3	760	17374439:17374432	TRUE:TRUE	+	17374439	17374432	TRUE	TRUE
RDR6-EVD_1	Chr3	761	17835494:17835486	TRUE:TRUE	+	17835494	17835486	TRUE	TRUE
RDR6-EVD_1	Chr3	768	20874533:20874522	TRUE:TRUE	+	20874533	20874522	TRUE	TRUE
RDR6-EVD_1	Chr3	770	21004191:21004186	TRUE:TRUE	+	21004191	21004186	TRUE	TRUE
RDR6-EVD_1	Chr4	779	1316944:1316932	TRUE:TRUE	+	1316944	1316932	TRUE	TRUE
RDR6-EVD_1	Chr4	783	2573187:2573182	TRUE:TRUE	+	2573187	2573182	TRUE	TRUE
RDR6-EVD_1	Chr4	791	6800649:6800640	TRUE:FALSE	+	6800649	6800640	TRUE	FALSE
RDR6-EVD_1	Chr4	794	6988139:6988126	TRUE:TRUE	-	6988139	6988126	TRUE	TRUE
RDR6-EVD_1	Chr4	800	10219760:10219755	TRUE:TRUE	-	10219760	10219755	TRUE	TRUE
RDR6-EVD_1	Chr4	811	16396279:16396273	TRUE:TRUE	-	16396279	16396273	TRUE	TRUE
RDR6-EVD_1	Chr5	830	16161418:16161413	TRUE:TRUE	-	16161418	16161413	TRUE	TRUE
RDR6-EVD_1	Chr5	831	16431382:16431374	TRUE:TRUE	-	16431382	16431374	TRUE	TRUE
RDR6-EVD_1	Chr5	832	16740851:16740843	TRUE:TRUE	+	16740851	16740843	TRUE	TRUE
RDR6-EVD_1	Chr5	835	17296970:17296962	TRUE:TRUE	-	17296970	17296962	TRUE	TRUE
RDR6-EVD_1	Chr5	838	20166392:20166387	TRUE:TRUE	+	20166392	20166387	TRUE	TRUE
RDR6-EVD_1	Chr5	839	20397216:20397206	TRUE:TRUE	+	20397216	20397206	TRUE	TRUE
RDR6-EVD_1	Chr5	845	21741920:21741911	TRUE:TRUE	-	21741920	21741911	TRUE	TRUE
RDR6-EVD_1	Chr5	847	22185753:22185732	TRUE:TRUE	-	22185753	22185732	TRUE	TRUE
RDR6-EVD_1	Chr5	849	23273591:23273584	TRUE:TRUE	-	23273591	23273584	TRUE	TRUE
210383	Chr1	855	4626166:4626149	TRUE:TRUE	+	4626166	4626149	TRUE	TRUE
210383	Chr1	856	5375632:5375627	TRUE:TRUE	-	5375632	5375627	TRUE	TRUE
210383	Chr1	863	7124639:7124628	TRUE:TRUE	+	7124639	7124628	TRUE	TRUE
210383	Chr1	868	10054058:10054041	TRUE:TRUE	+	10054058	10054041	TRUE	TRUE
210383	Chr1	894	18925001:18924994	TRUE:TRUE	-	18925001	18924994	TRUE	TRUE
210383	Chr1	897	20469466:20469460	TRUE:TRUE	-	20469466	20469460	TRUE	TRUE
210383	Chr1	903	28246170:28246161	TRUE:TRUE	+	28246170	28246161	TRUE	TRUE
210383	Chr1	909	28821471:28821434	TRUE:TRUE	+	28821471	28821434	TRUE	TRUE
210383	Chr1	910	29380840:29380825	TRUE:TRUE	-	29380840	29380825	TRUE	TRUE
210383	Chr2	912	1022721:1022713	TRUE:TRUE	-	1022721	1022713	TRUE	TRUE
210383	Chr2	920	4019519:4019512	TRUE:TRUE	+	4019519	4019512	TRUE	TRUE
210383	Chr2	922	4116968:4116960	TRUE:TRUE	-	4116968	4116960	TRUE	TRUE
210383	Chr2	923	4985598:4985593	TRUE:TRUE	-	4985598	4985593	TRUE	TRUE
210383	Chr2	924	6273711:6273700	TRUE:TRUE	-	6273711	6273700	TRUE	TRUE
210383	Chr2	926	6997037:6997041	TRUE:FALSE	-	6997037	6997041	TRUE	FALSE
210383	Chr2	935	11944817:11944810	TRUE:TRUE	-	11944817	11944810	TRUE	TRUE
210383	Chr2	942	17881163:17881158	TRUE:TRUE	-	17881163	17881158	TRUE	TRUE
210383	Chr3	949	2005250:2005245	TRUE:TRUE	-	2005250	2005245	TRUE	TRUE
210383	Chr3	960	9273555:9273539	TRUE:TRUE	+	9273555	9273539	TRUE	TRUE
210383	Chr3	970	17374439:17374432	TRUE:TRUE	+	17374439	17374432	TRUE	TRUE
210383	Chr3	972	17835494:17835486	TRUE:TRUE	+	17835494	17835486	TRUE	TRUE
210383	Chr3	975	20874533:20874522	TRUE:TRUE	+	20874533	20874522	TRUE	TRUE
210383	Chr4	982	1316948:1316932	TRUE:TRUE	+	1316948	1316932	TRUE	TRUE
210383	Chr4	991	6988139:6988126	TRUE:TRUE	-	6988139	6988126	TRUE	TRUE
210383	Chr4	996	10219760:10219755	TRUE:TRUE	-	10219760	10219755	TRUE	TRUE
210383	Chr5	1025	16161418:16161413	TRUE:TRUE	-	16161418	16161413	TRUE	TRUE
210383	Chr5	1026	16431382:16431374	TRUE:TRUE	-	16431382	16431374	TRUE	TRUE
210383	Chr5	1027	16740851:16740843	TRUE:TRUE	+	16740851	16740843	TRUE	TRUE
210383	Chr5	1031	17296970:17296965	TRUE:TRUE	-	17296970	17296965	TRUE	TRUE
210383	Chr5	1034	20397216:20397206	TRUE:TRUE	+	20397216	20397206	TRUE	TRUE
210383	Chr5	1039	21741920:21741911	TRUE:TRUE	-	21741920	21741911	TRUE	TRUE
210383	Chr5	1040	22185746:22185732	TRUE:TRUE	-	22185746	22185732	TRUE	TRUE
210383	Chr5	1042	23273591:23273584	TRUE:TRUE	-	23273591	23273584	TRUE	TRUE
RDR6-EVD_8	Chr1	1062	2036385:2036379	TRUE:TRUE	-	2036385	2036379	TRUE	TRUE
RDR6-EVD_8	Chr1	1067	3683080:3683075	TRUE:TRUE	+	3683080	3683075	TRUE	TRUE
RDR6-EVD_8	Chr1	1073	6837860:6837853	TRUE:TRUE	-	6837860	6837853	TRUE	TRUE
RDR6-EVD_8	Chr1	1081	9388181:9388176	TRUE:TRUE	+	9388181	9388176	TRUE	TRUE
RDR6-EVD_8	Chr1	1090	10581798:10581796	TRUE:FALSE	+	10581798	10581796	TRUE	FALSE
RDR6-EVD_8	Chr1	1123	18925000:18924994	TRUE:TRUE	-	18925000	18924994	TRUE	TRUE
RDR6-EVD_8	Chr1	1133	23532103:23532097	TRUE:TRUE	+	23532103	23532097	TRUE	TRUE
RDR6-EVD_8	Chr2	1166	6794460:6794451	TRUE:TRUE	+	6794460	6794451	TRUE	TRUE
RDR6-EVD_8	Chr2	1192	16981155:16981152	TRUE:FALSE	+	16981155	16981152	TRUE	FALSE
RDR6-EVD_8	Chr3	1197	3268:3261	TRUE:TRUE	-	3268	3261	TRUE	TRUE
RDR6-EVD_8	Chr3	1198	1113044:1113035	TRUE:TRUE	+	1113044	1113035	TRUE	TRUE
RDR6-EVD_8	Chr3	1209	5573637:5573631	TRUE:TRUE	-	5573637	5573631	TRUE	TRUE
RDR6-EVD_8	Chr3	1216	7339274:7339268	TRUE:TRUE	-	7339274	7339268	TRUE	TRUE
RDR6-EVD_8	Chr3	1230	11283307:11283302	TRUE:TRUE	+	11283307	11283302	TRUE	TRUE
RDR6-EVD_8	Chr3	1238	14596355:14596348	TRUE:TRUE	-	14596355	14596348	TRUE	TRUE
RDR6-EVD_8	Chr3	1249	20979676:20979663	TRUE:TRUE	-	20979676	20979663	TRUE	TRUE
RDR6-EVD_8	Chr4	1275	10283186:10283172	TRUE:TRUE	-	10283186	10283172	TRUE	TRUE
RDR6-EVD_8	Chr4	1288	13751073:13751063	TRUE:TRUE	-	13751073	13751063	TRUE	TRUE
RDR6-EVD_8	Chr4	1290	14205512:14205507	TRUE:TRUE	-	14205512	14205507	TRUE	TRUE
RDR6-EVD_8	Chr5	1325	10279666:10279659	TRUE:TRUE	+	10279666	10279659	TRUE	TRUE
RDR6-EVD_8	Chr5	1338	14204769:14204762	TRUE:TRUE	+	14204769	14204762	TRUE	TRUE
RDR6-EVD_8	Chr5	1343	14992639:14992632	TRUE:TRUE	-	14992639	14992632	TRUE	TRUE
RDR6-EVD_8	Chr5	1346	15865312:15865304	TRUE:TRUE	-	15865312	15865304	TRUE	TRUE
RDR6-EVD_8	Chr5	1349	16431382:16431374	TRUE:TRUE	-	16431382	16431374	TRUE	TRUE
RDR6-EVD_8	Chr5	1350	16615088:16615083	TRUE:TRUE	-	16615088	16615083	TRUE	TRUE
RDR6-EVD_8	Chr5	1353	17922745:17922734	TRUE:TRUE	+	17922745	17922734	TRUE	TRUE
RDR6-EVD_8	Chr5	1356	19638221:19638215	TRUE:TRUE	+	19638221	19638215	TRUE	TRUE
RDR6-EVD_8	Chr5	1366	22185746:22185732	TRUE:TRUE	-	22185746	22185732	TRUE	TRUE
RDR6-EVD_8	Chr5	1372	24161044:24161053	TRUE:FALSE	+	24161044	24161053	TRUE	FALSE
RDR6-EVD_5	Chr1	1391	844583:844576	TRUE:TRUE	+	844583	844576	TRUE	TRUE
RDR6-EVD_5	Chr1	1395	2194723:2194717	TRUE:TRUE	-	2194723	2194717	TRUE	TRUE
RDR6-EVD_5	Chr1	1400	2530044:2530034	TRUE:TRUE	+	2530044	2530034	TRUE	TRUE
RDR6-EVD_5	Chr1	1404	3928308:3928301	TRUE:TRUE	+	3928308	3928301	TRUE	TRUE
RDR6-EVD_5	Chr1	1405	4605170:4605194	TRUE:FALSE	+	4605170	4605194	TRUE	FALSE
RDR6-EVD_5	Chr1	1406	4781707:4781711	TRUE:FALSE	-	4781707	4781711	TRUE	FALSE
RDR6-EVD_5	Chr1	1408	5323308:5323301	TRUE:TRUE	-	5323308	5323301	TRUE	TRUE
RDR6-EVD_5	Chr1	1410	5342656:5342650	TRUE:TRUE	+	5342656	5342650	TRUE	TRUE
RDR6-EVD_5	Chr1	1411	5375679:5375668	TRUE:TRUE	+	5375679	5375668	TRUE	TRUE
RDR6-EVD_5	Chr1	1450	18925000:18924994	TRUE:TRUE	-	18925000	18924994	TRUE	TRUE
RDR6-EVD_5	Chr1	1455	20804382:20804376	TRUE:TRUE	-	20804382	20804376	TRUE	TRUE
RDR6-EVD_5	Chr1	1456	21483432:21483426	TRUE:TRUE	-	21483432	21483426	TRUE	TRUE
RDR6-EVD_5	Chr2	1481	587032:587026	TRUE:TRUE	+	587032	587026	TRUE	TRUE
RDR6-EVD_5	Chr2	1484	960598:960591	TRUE:TRUE	+	960598	960591	TRUE	TRUE
RDR6-EVD_5	Chr2	1495	3710767:3710761	TRUE:TRUE	+	3710767	3710761	TRUE	TRUE
RDR6-EVD_5	Chr2	1498	4116968:4116960	TRUE:TRUE	-	4116968	4116960	TRUE	TRUE
RDR6-EVD_5	Chr2	1511	9224434:9224429	TRUE:TRUE	-	9224434	9224429	TRUE	TRUE
RDR6-EVD_5	Chr2	1512	9374025:9374016	TRUE:TRUE	-	9374025	9374016	TRUE	TRUE
RDR6-EVD_5	Chr2	1520	10622617:10622611	TRUE:TRUE	-	10622617	10622611	TRUE	TRUE
RDR6-EVD_5	Chr2	1523	11022242:11022236	TRUE:TRUE	-	11022242	11022236	TRUE	TRUE
RDR6-EVD_5	Chr2	1526	12921797:12921792	TRUE:TRUE	-	12921797	12921792	TRUE	TRUE
RDR6-EVD_5	Chr2	1532	13860657:13860650	TRUE:TRUE	+	13860657	13860650	TRUE	TRUE
RDR6-EVD_5	Chr2	1540	17527636:17527627	TRUE:TRUE	-	17527636	17527627	TRUE	TRUE
RDR6-EVD_5	Chr2	1546	19067706:19067699	TRUE:TRUE	-	19067706	19067699	TRUE	TRUE
RDR6-EVD_5	Chr3	1557	3819847:3819842	TRUE:TRUE	+	3819847	3819842	TRUE	TRUE
RDR6-EVD_5	Chr3	1560	6653953:6653935	TRUE:TRUE	-	6653953	6653935	TRUE	TRUE
RDR6-EVD_5	Chr3	1566	7339274:7339268	TRUE:TRUE	-	7339274	7339268	TRUE	TRUE
RDR6-EVD_5	Chr3	1573	9721636:9721630	TRUE:TRUE	+	9721636	9721630	TRUE	TRUE
RDR6-EVD_5	Chr3	1591	18240175:18240157	TRUE:TRUE	-	18240175	18240157	TRUE	TRUE
RDR6-EVD_5	Chr3	1592	18621465:18621459	TRUE:TRUE	-	18621465	18621459	TRUE	TRUE
RDR6-EVD_5	Chr3	1599	19829036:19829025	TRUE:TRUE	+	19829036	19829025	TRUE	TRUE
RDR6-EVD_5	Chr3	1601	20937260:20937253	TRUE:TRUE	+	20937260	20937253	TRUE	TRUE
RDR6-EVD_5	Chr4	1614	751988:751981	TRUE:TRUE	+	751988	751981	TRUE	TRUE
RDR6-EVD_5	Chr4	1615	1546025:1546019	TRUE:TRUE	+	1546025	1546019	TRUE	TRUE
RDR6-EVD_5	Chr4	1627	6929295:6929290	TRUE:TRUE	-	6929295	6929290	TRUE	TRUE
RDR6-EVD_5	Chr4	1628	6994102:6994119	TRUE:FALSE	-	6994102	6994119	TRUE	FALSE
RDR6-EVD_5	Chr4	1633	7276617:7276611	TRUE:TRUE	-	7276617	7276611	TRUE	TRUE
RDR6-EVD_5	Chr4	1636	8272384:8272378	TRUE:TRUE	+	8272384	8272378	TRUE	TRUE
RDR6-EVD_5	Chr4	1640	9407272:9407266	TRUE:TRUE	+	9407272	9407266	TRUE	TRUE
RDR6-EVD_5	Chr4	1642	10122894:10122885	TRUE:TRUE	+	10122894	10122885	TRUE	TRUE
RDR6-EVD_5	Chr4	1643	10283186:10283180	TRUE:TRUE	-	10283186	10283180	TRUE	TRUE
RDR6-EVD_5	Chr4	1649	10944820:10944811	TRUE:TRUE	+	10944820	10944811	TRUE	TRUE
RDR6-EVD_5	Chr4	1653	13392870:13392853	TRUE:TRUE	-	13392870	13392853	TRUE	TRUE
RDR6-EVD_5	Chr4	1656	13623502:13623497	TRUE:TRUE	+	13623502	13623497	TRUE	TRUE
RDR6-EVD_5	Chr4	1658	14205512:14205507	TRUE:TRUE	-	14205512	14205507	TRUE	TRUE
RDR6-EVD_5	Chr4	1661	16380895:16380918	FALSE:TRUE	+	16380895	16380918	FALSE	TRUE
RDR6-EVD_5	Chr5	1670	1061971:1061965	TRUE:TRUE	-	1061971	1061965	TRUE	TRUE
RDR6-EVD_5	Chr5	1687	8159308:8159303	TRUE:TRUE	-	8159308	8159303	TRUE	TRUE
RDR6-EVD_5	Chr5	1691	10279666:10279659	TRUE:TRUE	+	10279666	10279659	TRUE	TRUE
RDR6-EVD_5	Chr5	1698	12981756:12981751	TRUE:TRUE	+	12981756	12981751	TRUE	TRUE
RDR6-EVD_5	Chr5	1706	16431382:16431374	TRUE:TRUE	-	16431382	16431374	TRUE	TRUE
RDR6-EVD_5	Chr5	1714	17922741:17922734	TRUE:TRUE	+	17922741	17922734	TRUE	TRUE
RDR6-EVD_5	Chr5	1718	19638221:19638215	TRUE:TRUE	+	19638221	19638215	TRUE	TRUE
RDR6-EVD_5	Chr5	1724	22185738:22185732	TRUE:TRUE	-	22185738	22185732	TRUE	TRUE
RDR6-EVD_5	Chr5	1725	23436285:23436275	TRUE:TRUE	+	23436285	23436275	TRUE	TRUE
RDR6-EVD_5	Chr5	1727	24161044:24161037	TRUE:TRUE	+	24161044	24161037	TRUE	TRUE
RDR6-EVD_6	Chr1	1741	1006376:1006371	TRUE:TRUE	-	1006376	1006371	TRUE	TRUE
RDR6-EVD_6	Chr1	1742	1214289:1214283	TRUE:TRUE	-	1214289	1214283	TRUE	TRUE
RDR6-EVD_6	Chr1	1745	3814281:3814275	TRUE:TRUE	+	3814281	3814275	TRUE	TRUE
RDR6-EVD_6	Chr1	1750	4910580:4910574	TRUE:TRUE	-	4910580	4910574	TRUE	TRUE
RDR6-EVD_6	Chr1	1754	8056469:8056463	TRUE:TRUE	-	8056469	8056463	TRUE	TRUE
RDR6-EVD_6	Chr1	1758	11094759:11094762	FALSE:TRUE	-	11094759	11094762	FALSE	TRUE
RDR6-EVD_6	Chr1	1779	18556576:18556571	TRUE:TRUE	-	18556576	18556571	TRUE	TRUE
RDR6-EVD_6	Chr1	1780	19346996:19346996	TRUE:FALSE	-	19346996	19346996	TRUE	FALSE
RDR6-EVD_6	Chr1	1782	20280730:20280744	TRUE:FALSE	-	20280730	20280744	TRUE	FALSE
RDR6-EVD_6	Chr1	1783	21149461:21149489	FALSE:TRUE	+	21149461	21149489	FALSE	TRUE
RDR6-EVD_6	Chr1	1786	23427860:23427854	TRUE:TRUE	-	23427860	23427854	TRUE	TRUE
RDR6-EVD_6	Chr1	1788	23707481:23707475	TRUE:TRUE	+	23707481	23707475	TRUE	TRUE
RDR6-EVD_6	Chr1	1790	23905698:23905689	TRUE:TRUE	-	23905698	23905689	TRUE	TRUE
RDR6-EVD_6	Chr1	1791	24850111:24850104	TRUE:TRUE	+	24850111	24850104	TRUE	TRUE
RDR6-EVD_6	Chr1	1802	29640579:29640573	TRUE:TRUE	+	29640579	29640573	TRUE	TRUE
RDR6-EVD_6	Chr2	1808	2014310:2014304	TRUE:TRUE	+	2014310	2014304	TRUE	TRUE
RDR6-EVD_6	Chr2	1810	2038965:2038960	TRUE:TRUE	+	2038965	2038960	TRUE	TRUE
RDR6-EVD_6	Chr2	1811	2304719:2304713	TRUE:TRUE	+	2304719	2304713	TRUE	TRUE
RDR6-EVD_6	Chr2	1820	4116968:4116961	TRUE:TRUE	-	4116968	4116961	TRUE	TRUE
RDR6-EVD_6	Chr2	1821	4983293:4983282	TRUE:TRUE	+	4983293	4983282	TRUE	TRUE
RDR6-EVD_6	Chr2	1824	5885354:5885345	TRUE:TRUE	+	5885354	5885345	TRUE	TRUE
RDR6-EVD_6	Chr2	1826	6273711:6273700	TRUE:TRUE	-	6273711	6273700	TRUE	TRUE
RDR6-EVD_6	Chr2	1828	6799828:6799820	TRUE:TRUE	-	6799828	6799820	TRUE	TRUE
RDR6-EVD_6	Chr2	1831	6997037:6997027	TRUE:TRUE	-	6997037	6997027	TRUE	TRUE
RDR6-EVD_6	Chr2	1846	14575620:14575614	TRUE:TRUE	-	14575620	14575614	TRUE	TRUE
RDR6-EVD_6	Chr2	1849	18480133:18480127	TRUE:TRUE	+	18480133	18480127	TRUE	TRUE
RDR6-EVD_6	Chr3	1854	1724170:1724165	TRUE:TRUE	+	1724170	1724165	TRUE	TRUE
RDR6-EVD_6	Chr3	1857	4876827:4876816	TRUE:TRUE	+	4876827	4876816	TRUE	TRUE
RDR6-EVD_6	Chr3	1861	7339274:7339268	TRUE:TRUE	-	7339274	7339268	TRUE	TRUE
RDR6-EVD_6	Chr3	1864	8767718:8767712	TRUE:TRUE	+	8767718	8767712	TRUE	TRUE
RDR6-EVD_6	Chr3	1866	10182084:10182096	FALSE:FALSE	-	10182084	10182096	FALSE	FALSE
RDR6-EVD_6	Chr3	1871	12664321:12664314	TRUE:TRUE	-	12664321	12664314	TRUE	TRUE
RDR6-EVD_6	Chr3	1879	20435077:20435078	FALSE:TRUE	+	20435077	20435078	FALSE	TRUE
RDR6-EVD_6	Chr3	1881	20620764:20620757	TRUE:TRUE	+	20620764	20620757	TRUE	TRUE
RDR6-EVD_6	Chr3	1884	21580864:21580858	TRUE:TRUE	-	21580864	21580858	TRUE	TRUE
RDR6-EVD_6	Chr3	1886	21616647:21616637	TRUE:TRUE	-	21616647	21616637	TRUE	TRUE
RDR6-EVD_6	Chr3	1888	23267245:23267237	TRUE:TRUE	-	23267245	23267237	TRUE	TRUE
RDR6-EVD_6	Chr4	1891	1529495:1529487	TRUE:TRUE	+	1529495	1529487	TRUE	TRUE
RDR6-EVD_6	Chr4	1908	7829912:7829902	TRUE:TRUE	-	7829912	7829902	TRUE	TRUE
RDR6-EVD_6	Chr4	1910	9282772:9282768	TRUE:TRUE	-	9282772	9282768	TRUE	TRUE
RDR6-EVD_6	Chr4	1915	10530867:10530857	TRUE:TRUE	-	10530867	10530857	TRUE	TRUE
RDR6-EVD_6	Chr4	1917	11362928:11362923	TRUE:TRUE	+	11362928	11362923	TRUE	TRUE
RDR6-EVD_6	Chr4	1920	11959940:11959936	TRUE:FALSE	-	11959940	11959936	TRUE	FALSE
RDR6-EVD_6	Chr4	1923	13324799:13324793	TRUE:TRUE	-	13324799	13324793	TRUE	TRUE
RDR6-EVD_6	Chr4	1926	15366415:15366406	TRUE:TRUE	+	15366415	15366406	TRUE	TRUE
RDR6-EVD_6	Chr4	1927	16053169:16053161	TRUE:TRUE	-	16053169	16053161	TRUE	TRUE
RDR6-EVD_6	Chr5	1932	254538:254533	TRUE:TRUE	+	254538	254533	TRUE	TRUE
RDR6-EVD_6	Chr5	1942	8030178:8030173	FALSE:TRUE	-	8030178	8030173	FALSE	TRUE
RDR6-EVD_6	Chr5	1962	15540085:15540078	TRUE:TRUE	-	15540085	15540078	TRUE	TRUE
RDR6-EVD_6	Chr5	1965	16108989:16108999	FALSE:TRUE	-	16108989	16108999	FALSE	TRUE
RDR6-EVD_6	Chr5	1967	16195425:16195416	TRUE:TRUE	+	16195425	16195416	TRUE	TRUE
RDR6-EVD_6	Chr5	1969	16431382:16431374	TRUE:TRUE	-	16431382	16431374	TRUE	TRUE
RDR6-EVD_6	Chr5	1971	17132287:17132281	TRUE:TRUE	+	17132287	17132281	TRUE	TRUE
RDR6-EVD_6	Chr5	1975	17328486:17328474	FALSE:TRUE	+	17328486	17328474	FALSE	TRUE
RDR6-EVD_6	Chr5	1980	17929899:17929883	TRUE:TRUE	+	17929899	17929883	TRUE	TRUE
RDR6-EVD_6	Chr5	1986	22978455:22978449	TRUE:TRUE	-	22978455	22978449	TRUE	TRUE
RDR6-EVD_10	Chr1	2013	2036385:2036379	TRUE:TRUE	-	2036385	2036379	TRUE	TRUE
RDR6-EVD_10	Chr1	2040	9388181:9388176	TRUE:TRUE	+	9388181	9388176	TRUE	TRUE
RDR6-EVD_10	Chr1	2077	18925000:18924994	TRUE:TRUE	-	18925000	18924994	TRUE	TRUE
RDR6-EVD_10	Chr1	2080	20272582:20272574	TRUE:TRUE	-	20272582	20272574	TRUE	TRUE
RDR6-EVD_10	Chr1	2103	26795206:26795198	TRUE:TRUE	-	26795206	26795198	TRUE	TRUE
RDR6-EVD_10	Chr1	2104	27133216:27133210	TRUE:TRUE	-	27133216	27133210	TRUE	TRUE
RDR6-EVD_10	Chr1	2106	27141069:27141062	TRUE:TRUE	+	27141069	27141062	TRUE	TRUE
RDR6-EVD_10	Chr2	2129	6794460:6794451	TRUE:TRUE	+	6794460	6794451	TRUE	TRUE
RDR6-EVD_10	Chr2	2137	8091346:8091339	TRUE:TRUE	-	8091346	8091339	TRUE	TRUE
RDR6-EVD_10	Chr2	2147	12489057:12489049	TRUE:TRUE	+	12489057	12489049	TRUE	TRUE
RDR6-EVD_10	Chr2	2149	12684231:12684225	TRUE:TRUE	+	12684231	12684225	TRUE	TRUE
RDR6-EVD_10	Chr3	2183	7339274:7339268	TRUE:TRUE	-	7339274	7339268	TRUE	TRUE
RDR6-EVD_10	Chr3	2193	9969830:9969821	TRUE:TRUE	-	9969830	9969821	TRUE	TRUE
RDR6-EVD_10	Chr3	2207	14596355:14596348	TRUE:TRUE	-	14596355	14596348	TRUE	TRUE
RDR6-EVD_10	Chr3	2223	22066180:22066175	TRUE:TRUE	-	22066180	22066175	TRUE	TRUE
RDR6-EVD_10	Chr3	2225	22289183:22289176	TRUE:TRUE	+	22289183	22289176	TRUE	TRUE
RDR6-EVD_10	Chr4	2251	6486145:6486139	FALSE:TRUE	+	6486145	6486139	FALSE	TRUE
RDR6-EVD_10	Chr4	2254	6501268:6501262	TRUE:TRUE	+	6501268	6501262	TRUE	TRUE
RDR6-EVD_10	Chr4	2267	10283186:10283179	TRUE:TRUE	-	10283186	10283179	TRUE	TRUE
RDR6-EVD_10	Chr4	2269	10829484:10829478	TRUE:TRUE	+	10829484	10829478	TRUE	TRUE
RDR6-EVD_10	Chr4	2275	13751070:13751063	FALSE:TRUE	-	13751070	13751063	FALSE	TRUE
RDR6-EVD_10	Chr4	2279	14205512:14205507	TRUE:TRUE	-	14205512	14205507	TRUE	TRUE
RDR6-EVD_10	Chr4	2281	14497334:14497327	TRUE:TRUE	+	14497334	14497327	TRUE	TRUE
RDR6-EVD_10	Chr5	2294	2831508:2831498	TRUE:TRUE	+	2831508	2831498	TRUE	TRUE
RDR6-EVD_10	Chr5	2306	8750096:8750094	TRUE:TRUE	-	8750096	8750094	TRUE	TRUE
RDR6-EVD_10	Chr5	2309	8941228:8941220	TRUE:TRUE	+	8941228	8941220	TRUE	TRUE
RDR6-EVD_10	Chr5	2314	10279666:10279659	TRUE:TRUE	+	10279666	10279659	TRUE	TRUE
RDR6-EVD_10	Chr5	2315	10640463:10640458	TRUE:TRUE	-	10640463	10640458	TRUE	TRUE
RDR6-EVD_10	Chr5	2322	14204769:14204762	TRUE:TRUE	+	14204769	14204762	TRUE	TRUE
RDR6-EVD_10	Chr5	2324	14936296:14936291	TRUE:TRUE	-	14936296	14936291	TRUE	TRUE
RDR6-EVD_10	Chr5	2325	14992639:14992632	TRUE:TRUE	-	14992639	14992632	TRUE	TRUE
RDR6-EVD_10	Chr5	2329	15865312:15865304	TRUE:TRUE	-	15865312	15865304	TRUE	TRUE
RDR6-EVD_10	Chr5	2331	16431382:16431374	TRUE:TRUE	-	16431382	16431374	TRUE	TRUE
RDR6-EVD_10	Chr5	2332	16615088:16615083	TRUE:TRUE	-	16615088	16615083	TRUE	TRUE
RDR6-EVD_10	Chr5	2334	16753262:16753254	TRUE:TRUE	+	16753262	16753254	TRUE	TRUE
RDR6-EVD_10	Chr5	2340	17922745:17922734	TRUE:TRUE	+	17922745	17922734	TRUE	TRUE
RDR6-EVD_10	Chr5	2343	19638221:19638215	FALSE:FALSE	+	19638221	19638215	FALSE	FALSE
RDR6-EVD_10	Chr5	2351	22119967:22119958	TRUE:TRUE	-	22119967	22119958	TRUE	TRUE
RDR6-EVD_10	Chr5	2353	22185746:22185732	TRUE:TRUE	-	22185746	22185732	TRUE	TRUE
RDR6-EVD_10	Chr5	2364	24161044:24161037	TRUE:TRUE	+	24161044	24161037	TRUE	TRUE
RDR6-EVD_10	Chr5	2366	24257193:24257187	TRUE:TRUE	+	24257193	24257187	TRUE	TRUE
RDR6-EVD_10	Chr5	2374	26707087:26707082	TRUE:TRUE	-	26707087	26707082	TRUE	TRUE
