# Supplementary material for: PTGS is dispensable for the initiation of epigenetic silencing of an active transposon in Arabidopsis
Source: EMBO Rep. 2024 Nov 7;25(12):28. doi: 10.1038/s44319-024-00304-5 (PMC11624286; doi:10.1038/s44319-024-00304-5)
Supplement: Supplementary file 9 — Figure EV1-4 Source Data [file 44319_2024_304_MOESM9_ESM.zip › EV Figures/Figure EV3/EV3B/EVD_conc_disc_frgmts.xlsx]

## Sheet: Sheet1
sample_id	type	N
Col-0_rep1	EVD_conc	526
Col-0_rep1	EVD_disc	0
Col-0_rep2	EVD_conc	941
Col-0_rep2	EVD_disc	0
rdr6_rep1	EVD_conc	863
rdr6_rep1	EVD_disc	0
rdr6_rep2	EVD_conc	639
rdr6_rep2	EVD_disc	0
RDR6-EVD_2	EVD_conc	15613
RDR6-EVD_2	EVD_disc	863
RDR6-EVD_9	EVD_conc	17572
RDR6-EVD_9	EVD_disc	941
RDR6-EVD_1	EVD_conc	23021
RDR6-EVD_1	EVD_disc	1034
RDR6-EVD_7	EVD_conc	23957
RDR6-EVD_7	EVD_disc	1110
rdr6-EVD_8	EVD_conc	17780
rdr6-EVD_8	EVD_disc	838
rdr6-EVD_10	EVD_conc	28410
rdr6-EVD_10	EVD_disc	1027
rdr6-EVD_5	EVD_conc	41574
rdr6-EVD_5	EVD_disc	1096
rdr6-EVD_6	EVD_conc	18831
rdr6-EVD_6	EVD_disc	990
