# Supplementary material for: PTGS is dispensable for the initiation of epigenetic silencing of an active transposon in Arabidopsis
Source: EMBO Rep. 2024 Nov 7;25(12):28. doi: 10.1038/s44319-024-00304-5 (PMC11624286; doi:10.1038/s44319-024-00304-5)
Supplement: Supplementary file 9 — Figure EV1-4 Source Data [file 44319_2024_304_MOESM9_ESM.zip › EV Figures/Figure EV2/EV2B/libs_GW_reads.xlsx]

## Sheet: Sheet1
sample_id	type	numreads
Col-0_rep1	Whole genome PE	37458434
Col-0_rep2	Whole genome PE	64569414
rdr6_rep1	Whole genome PE	57068526
rdr6_rep2	Whole genome PE	44422790
RDR6-EVD_2	Whole genome PE	55255596
RDR6-EVD_9	Whole genome PE	50403528
RDR6-EVD_1	Whole genome PE	56124294
RDR6-EVD_7	Whole genome PE	61543178
rdr6-EVD_8	Whole genome PE	54115856
rdr6-EVD_10	Whole genome PE	60608438
rdr6-EVD_5	Whole genome PE	53317328
rdr6-EVD_6	Whole genome PE	44297486
