# Supplementary material for: PTGS is dispensable for the initiation of epigenetic silencing of an active transposon in Arabidopsis
Source: EMBO Rep. 2024 Nov 7;25(12):28. doi: 10.1038/s44319-024-00304-5 (PMC11624286; doi:10.1038/s44319-024-00304-5)
Supplement: Supplementary file 9 — Figure EV1-4 Source Data [file 44319_2024_304_MOESM9_ESM.zip › EV Figures/Figure EV2/EV2E/5mC_IN.xlsx]

## Sheet: Sheet1
position	sample_id	chr	pos	meth	unmeth	meth_level	context	annot	sample_genotype	EVD status
1	Col-0_rep1	Chr5	5631846	0	6	0	CHH	INTEGRASE	col-0	Silenced
1	Col-0_rep1	Chr5	5631848	0	9	0	CHH	INTEGRASE	col-0	Silenced
1	Col-0_rep1	Chr5	5631851	0	6	0	CHH	INTEGRASE	col-0	Silenced
1	Col-0_rep1	Chr5	5631853	0	9	0	CHH	INTEGRASE	col-0	Silenced
1	Col-0_rep1	Chr5	5631855	0	9	0	CHH	INTEGRASE	col-0	Silenced
1	Col-0_rep1	Chr5	5631856	4	5	0.444444444444444	CHH	INTEGRASE	col-0	Silenced
1	Col-0_rep1	Chr5	5631860	0	9	0	CHH	INTEGRASE	col-0	Silenced
1	Col-0_rep1	Chr5	5631862	0	9	0	CHH	INTEGRASE	col-0	Silenced
1	Col-0_rep1	Chr5	5631865	5	6	0.454545454545455	CHH	INTEGRASE	col-0	Silenced
1	Col-0_rep1	Chr5	5631868	0	6	0	CHH	INTEGRASE	col-0	Silenced
1	Col-0_rep1	Chr5	5631869	1	10	0.0909090909090909	CHG	INTEGRASE	col-0	Silenced
1	Col-0_rep1	Chr5	5631871	0	6	0	CHG	INTEGRASE	col-0	Silenced
1	Col-0_rep1	Chr5	5631877	0	11	0	CHH	INTEGRASE	col-0	Silenced
1	Col-0_rep1	Chr5	5631878	0	11	0	CHH	INTEGRASE	col-0	Silenced
1	Col-0_rep1	Chr5	5631880	3	8	0.272727272727273	CHH	INTEGRASE	col-0	Silenced
1	Col-0_rep1	Chr5	5631884	0	6	0	CHH	INTEGRASE	col-0	Silenced
1	Col-0_rep1	Chr5	5631886	0	11	0	CHH	INTEGRASE	col-0	Silenced
1	Col-0_rep1	Chr5	5631888	1	10	0.0909090909090909	CHH	INTEGRASE	col-0	Silenced
1	Col-0_rep1	Chr5	5631894	1	4	0.2	CHH	INTEGRASE	col-0	Silenced
1	Col-0_rep1	Chr5	5631895	0	5	0	CHH	INTEGRASE	col-0	Silenced
1	Col-0_rep1	Chr5	5631896	1	9	0.1	CHH	INTEGRASE	col-0	Silenced
1	Col-0_rep1	Chr5	5631899	0	10	0	CHH	INTEGRASE	col-0	Silenced
1	Col-0_rep1	Chr5	5631901	1	9	0.1	CHH	INTEGRASE	col-0	Silenced
1	Col-0_rep1	Chr5	5631910	0	8	0	CHH	INTEGRASE	col-0	Silenced
1	Col-0_rep1	Chr5	5631914	1	4	0.2	CHH	INTEGRASE	col-0	Silenced
1	Col-0_rep1	Chr5	5631916	0	5	0	CHH	INTEGRASE	col-0	Silenced
1	Col-0_rep1	Chr5	5631917	0	5	0	CHH	INTEGRASE	col-0	Silenced
1	Col-0_rep1	Chr5	5631918	0	9	0	CHH	INTEGRASE	col-0	Silenced
1	Col-0_rep1	Chr5	5631921	0	4	0	CHH	INTEGRASE	col-0	Silenced
1	Col-0_rep1	Chr5	5631922	3	6	0.333333333333333	CHH	INTEGRASE	col-0	Silenced
1	Col-0_rep1	Chr5	5631925	0	5	0	CHH	INTEGRASE	col-0	Silenced
1	Col-0_rep1	Chr5	5631926	0	5	0	CHH	INTEGRASE	col-0	Silenced
1	Col-0_rep1	Chr5	5631927	0	9	0	CHH	INTEGRASE	col-0	Silenced
1	Col-0_rep1	Chr5	5631930	0	5	0	CHH	INTEGRASE	col-0	Silenced
1	Col-0_rep1	Chr5	5631931	0	5	0	CHH	INTEGRASE	col-0	Silenced
1	Col-0_rep1	Chr5	5631933	1	8	0.111111111111111	CHH	INTEGRASE	col-0	Silenced
1	Col-0_rep1	Chr5	5631936	0	9	0	CHH	INTEGRASE	col-0	Silenced
1	Col-0_rep1	Chr5	5631937	0	9	0	CHH	INTEGRASE	col-0	Silenced
1	Col-0_rep1	Chr5	5631939	0	8	0	CHH	INTEGRASE	col-0	Silenced
1	Col-0_rep1	Chr5	5631943	3	5	0.375	CHH	INTEGRASE	col-0	Silenced
1	Col-0_rep1	Chr5	5631946	0	5	0	CHH	INTEGRASE	col-0	Silenced
1	Col-0_rep1	Chr5	5631948	0	5	0	CHH	INTEGRASE	col-0	Silenced
1	Col-0_rep1	Chr5	5631949	0	8	0	CHH	INTEGRASE	col-0	Silenced
1	Col-0_rep1	Chr5	5631951	2	6	0.25	CHH	INTEGRASE	col-0	Silenced
1	Col-0_rep1	Chr5	5631957	0	9	0	CHH	INTEGRASE	col-0	Silenced
1	Col-0_rep1	Chr5	5631959	0	9	0	CHH	INTEGRASE	col-0	Silenced
1	Col-0_rep1	Chr5	5631962	0	3	0	CHH	INTEGRASE	col-0	Silenced
1	Col-0_rep1	Chr5	5631966	0	9	0	CHH	INTEGRASE	col-0	Silenced
1	Col-0_rep1	Chr5	5631967	0	9	0	CHH	INTEGRASE	col-0	Silenced
1	Col-0_rep1	Chr5	5631976	0	9	0	CHH	INTEGRASE	col-0	Silenced
1	Col-0_rep1	Chr5	5631981	1	2	0.333333333333333	CHH	INTEGRASE	col-0	Silenced
1	Col-0_rep1	Chr5	5631984	0	7	0	CHH	INTEGRASE	col-0	Silenced
1	Col-0_rep1	Chr5	5631988	0	7	0	CHH	INTEGRASE	col-0	Silenced
1	Col-0_rep1	Chr5	5631991	0	3	0	CHH	INTEGRASE	col-0	Silenced
1	Col-0_rep1	Chr5	5631994	1	3	0.25	CHH	INTEGRASE	col-0	Silenced
1	Col-0_rep1	Chr5	5631996	0	4	0	CHH	INTEGRASE	col-0	Silenced
1	Col-0_rep1	Chr5	5631998	0	4	0	CHH	INTEGRASE	col-0	Silenced
1	Col-0_rep1	Chr5	5631999	0	3	0	CHH	INTEGRASE	col-0	Silenced
1	Col-0_rep1	Chr5	5632000	0	6	0	CHH	INTEGRASE	col-0	Silenced
1	Col-0_rep1	Chr5	5632003	0	3	0	CHH	INTEGRASE	col-0	Silenced
1	Col-0_rep1	Chr5	5632008	0	8	0	CHH	INTEGRASE	col-0	Silenced
1	Col-0_rep1	Chr5	5632011	0	3	0	CHH	INTEGRASE	col-0	Silenced
1	Col-0_rep1	Chr5	5632012	0	3	0	CHH	INTEGRASE	col-0	Silenced
1	Col-0_rep1	Chr5	5632017	0	6	0	CHH	INTEGRASE	col-0	Silenced
1	Col-0_rep1	Chr5	5632021	0	2	0	CHH	INTEGRASE	col-0	Silenced
1	Col-0_rep1	Chr5	5632022	2	5	0.285714285714286	CHH	INTEGRASE	col-0	Silenced
1	Col-0_rep1	Chr5	5632027	7	1	0.875	CG	INTEGRASE	col-0	Silenced
1	Col-0_rep1	Chr5	5632028	2	0	1	CG	INTEGRASE	col-0	Silenced
1	Col-0_rep1	Chr5	5632029	0	2	0	CHG	INTEGRASE	col-0	Silenced
1	Col-0_rep1	Chr5	5632035	0	8	0	CHH	INTEGRASE	col-0	Silenced
1	Col-0_rep1	Chr5	5632036	1	7	0.125	CHH	INTEGRASE	col-0	Silenced
1	Col-0_rep1	Chr5	5632042	0	10	0	CHH	INTEGRASE	col-0	Silenced
1	Col-0_rep1	Chr5	5632044	0	10	0	CHH	INTEGRASE	col-0	Silenced
1	Col-0_rep1	Chr5	5632048	0	11	0	CHH	INTEGRASE	col-0	Silenced
1	Col-0_rep1	Chr5	5632052	3	8	0.272727272727273	CHH	INTEGRASE	col-0	Silenced
1	Col-0_rep1	Chr5	5632056	0	3	0	CHH	INTEGRASE	col-0	Silenced
1	Col-0_rep1	Chr5	5632058	0	2	0	CHH	INTEGRASE	col-0	Silenced
1	Col-0_rep1	Chr5	5632063	0	2	0	CHH	INTEGRASE	col-0	Silenced
1	Col-0_rep1	Chr5	5632068	0	2	0	CHH	INTEGRASE	col-0	Silenced
1	Col-0_rep1	Chr5	5632071	0	15	0	CHH	INTEGRASE	col-0	Silenced
1	Col-0_rep1	Chr5	5632074	0	2	0	CHH	INTEGRASE	col-0	Silenced
1	Col-0_rep1	Chr5	5632077	0	15	0	CHH	INTEGRASE	col-0	Silenced
1	Col-0_rep1	Chr5	5632081	13	3	0.8125	CG	INTEGRASE	col-0	Silenced
1	Col-0_rep1	Chr5	5632082	2	0	1	CG	INTEGRASE	col-0	Silenced
1	Col-0_rep1	Chr5	5632083	0	2	0	CHG	INTEGRASE	col-0	Silenced
1	Col-0_rep1	Chr5	5632086	0	2	0	CHH	INTEGRASE	col-0	Silenced
1	Col-0_rep1	Chr5	5632090	0	2	0	CHH	INTEGRASE	col-0	Silenced
1	Col-0_rep1	Chr5	5632091	0	2	0	CHH	INTEGRASE	col-0	Silenced
1	Col-0_rep1	Chr5	5632093	0	16	0	CHH	INTEGRASE	col-0	Silenced
1	Col-0_rep1	Chr5	5632094	0	16	0	CHH	INTEGRASE	col-0	Silenced
1	Col-0_rep1	Chr5	5632096	0	16	0	CHH	INTEGRASE	col-0	Silenced
1	Col-0_rep1	Chr5	5632098	1	15	0.0625	CHH	INTEGRASE	col-0	Silenced
1	Col-0_rep1	Chr5	5632099	0	16	0	CHH	INTEGRASE	col-0	Silenced
1	Col-0_rep1	Chr5	5632102	0	3	0	CHH	INTEGRASE	col-0	Silenced
1	Col-0_rep1	Chr5	5632104	0	3	0	CHH	INTEGRASE	col-0	Silenced
1	Col-0_rep1	Chr5	5632108	5	11	0.3125	CHH	INTEGRASE	col-0	Silenced
1	Col-0_rep1	Chr5	5632111	0	3	0	CHH	INTEGRASE	col-0	Silenced
1	Col-0_rep1	Chr5	5632113	0	3	0	CHH	INTEGRASE	col-0	Silenced
1	Col-0_rep1	Chr5	5632115	3	13	0.1875	CHH	INTEGRASE	col-0	Silenced
1	Col-0_rep1	Chr5	5632118	3	14	0.176470588235294	CHH	INTEGRASE	col-0	Silenced
1	Col-0_rep1	Chr5	5632121	2	16	0.111111111111111	CHH	INTEGRASE	col-0	Silenced
1	Col-0_rep1	Chr5	5632131	0	4	0	CHH	INTEGRASE	col-0	Silenced
1	Col-0_rep1	Chr5	5632133	0	21	0	CHH	INTEGRASE	col-0	Silenced
1	Col-0_rep1	Chr5	5632135	0	21	0	CHH	INTEGRASE	col-0	Silenced
1	Col-0_rep1	Chr5	5632143	0	4	0	CHH	INTEGRASE	col-0	Silenced
1	Col-0_rep1	Chr5	5632146	0	4	0	CHH	INTEGRASE	col-0	Silenced
1	Col-0_rep1	Chr5	5632148	0	5	0	CHH	INTEGRASE	col-0	Silenced
1	Col-0_rep1	Chr5	5632153	1	20	0.0476190476190476	CHH	INTEGRASE	col-0	Silenced
1	Col-0_rep1	Chr5	5632157	0	5	0	CHH	INTEGRASE	col-0	Silenced
1	Col-0_rep1	Chr5	5632160	0	19	0	CHH	INTEGRASE	col-0	Silenced
1	Col-0_rep1	Chr5	5632162	0	19	0	CHH	INTEGRASE	col-0	Silenced
1	Col-0_rep1	Chr5	5632165	0	5	0	CHH	INTEGRASE	col-0	Silenced
1	Col-0_rep1	Chr5	5632166	0	5	0	CHH	INTEGRASE	col-0	Silenced
1	Col-0_rep1	Chr5	5632171	0	18	0	CHH	INTEGRASE	col-0	Silenced
1	Col-0_rep1	Chr5	5632173	8	10	0.444444444444444	CHH	INTEGRASE	col-0	Silenced
1	Col-0_rep1	Chr5	5632179	0	18	0	CHH	INTEGRASE	col-0	Silenced
1	Col-0_rep1	Chr5	5632180	0	18	0	CHH	INTEGRASE	col-0	Silenced
1	Col-0_rep1	Chr5	5632181	3	15	0.166666666666667	CHH	INTEGRASE	col-0	Silenced
1	Col-0_rep1	Chr5	5632183	12	6	0.666666666666667	CHH	INTEGRASE	col-0	Silenced
1	Col-0_rep1	Chr5	5632188	0	5	0	CHH	INTEGRASE	col-0	Silenced
1	Col-0_rep1	Chr5	5632192	1	5	0.166666666666667	CHH	INTEGRASE	col-0	Silenced
1	Col-0_rep1	Chr5	5632194	0	6	0	CHH	INTEGRASE	col-0	Silenced
1	Col-0_rep1	Chr5	5632196	0	6	0	CHH	INTEGRASE	col-0	Silenced
1	Col-0_rep1	Chr5	5632200	1	5	0.166666666666667	CHH	INTEGRASE	col-0	Silenced
1	Col-0_rep1	Chr5	5632203	0	6	0	CHH	INTEGRASE	col-0	Silenced
1	Col-0_rep1	Chr5	5632204	0	15	0	CHH	INTEGRASE	col-0	Silenced
1	Col-0_rep1	Chr5	5632208	0	15	0	CHH	INTEGRASE	col-0	Silenced
1	Col-0_rep1	Chr5	5632210	3	10	0.230769230769231	CHH	INTEGRASE	col-0	Silenced
1	Col-0_rep1	Chr5	5632214	0	13	0	CHH	INTEGRASE	col-0	Silenced
1	Col-0_rep1	Chr5	5632218	0	6	0	CHH	INTEGRASE	col-0	Silenced
1	Col-0_rep1	Chr5	5632222	0	12	0	CHH	INTEGRASE	col-0	Silenced
1	Col-0_rep1	Chr5	5632223	0	12	0	CHH	INTEGRASE	col-0	Silenced
1	Col-0_rep1	Chr5	5632227	0	6	0	CHH	INTEGRASE	col-0	Silenced
1	Col-0_rep1	Chr5	5632229	0	13	0	CHH	INTEGRASE	col-0	Silenced
1	Col-0_rep1	Chr5	5632231	1	11	0.0833333333333333	CHH	INTEGRASE	col-0	Silenced
1	Col-0_rep1	Chr5	5632236	0	13	0	CHH	INTEGRASE	col-0	Silenced
1	Col-0_rep1	Chr5	5632245	0	7	0	CHH	INTEGRASE	col-0	Silenced
1	Col-0_rep1	Chr5	5632246	4	9	0.307692307692308	CHH	INTEGRASE	col-0	Silenced
1	Col-0_rep1	Chr5	5632250	0	6	0	CHH	INTEGRASE	col-0	Silenced
1	Col-0_rep1	Chr5	5632257	0	6	0	CHH	INTEGRASE	col-0	Silenced
1	Col-0_rep1	Chr5	5632259	0	6	0	CHH	INTEGRASE	col-0	Silenced
1	Col-0_rep1	Chr5	5632264	2	4	0.333333333333333	CHH	INTEGRASE	col-0	Silenced
1	Col-0_rep1	Chr5	5632265	0	6	0	CHH	INTEGRASE	col-0	Silenced
1	Col-0_rep1	Chr5	5632267	0	11	0	CHG	INTEGRASE	col-0	Silenced
1	Col-0_rep1	Chr5	5632268	8	3	0.727272727272727	CG	INTEGRASE	col-0	Silenced
1	Col-0_rep1	Chr5	5632269	6	0	1	CG	INTEGRASE	col-0	Silenced
1	Col-0_rep1	Chr5	5632275	0	7	0	CHH	INTEGRASE	col-0	Silenced
1	Col-0_rep1	Chr5	5632276	3	4	0.428571428571429	CHH	INTEGRASE	col-0	Silenced
1	Col-0_rep1	Chr5	5632278	1	6	0.142857142857143	CHH	INTEGRASE	col-0	Silenced
1	Col-0_rep1	Chr5	5632279	0	7	0	CHH	INTEGRASE	col-0	Silenced
1	Col-0_rep1	Chr5	5632281	0	7	0	CHH	INTEGRASE	col-0	Silenced
1	Col-0_rep1	Chr5	5632286	0	6	0	CHH	INTEGRASE	col-0	Silenced
1	Col-0_rep1	Chr5	5632288	0	6	0	CHH	INTEGRASE	col-0	Silenced
1	Col-0_rep1	Chr5	5632291	0	6	0	CHH	INTEGRASE	col-0	Silenced
1	Col-0_rep1	Chr5	5632292	0	6	0	CHH	INTEGRASE	col-0	Silenced
1	Col-0_rep1	Chr5	5632293	1	5	0.166666666666667	CHH	INTEGRASE	col-0	Silenced
1	Col-0_rep1	Chr5	5632298	0	6	0	CHH	INTEGRASE	col-0	Silenced
1	Col-0_rep1	Chr5	5632302	5	2	0.714285714285714	CG	INTEGRASE	col-0	Silenced
1	Col-0_rep1	Chr5	5632303	6	0	1	CG	INTEGRASE	col-0	Silenced
1	Col-0_rep1	Chr5	5632305	0	6	0	CHH	INTEGRASE	col-0	Silenced
1	Col-0_rep1	Chr5	5632308	0	7	0	CHH	INTEGRASE	col-0	Silenced
1	Col-0_rep1	Chr5	5632311	1	6	0.142857142857143	CHH	INTEGRASE	col-0	Silenced
1	Col-0_rep1	Chr5	5632314	0	8	0	CHH	INTEGRASE	col-0	Silenced
1	Col-0_rep1	Chr5	5632315	0	8	0	CHH	INTEGRASE	col-0	Silenced
1	Col-0_rep1	Chr5	5632316	2	6	0.25	CHH	INTEGRASE	col-0	Silenced
1	Col-0_rep1	Chr5	5632320	6	2	0.75	CG	INTEGRASE	col-0	Silenced
1	Col-0_rep1	Chr5	5632321	7	1	0.875	CG	INTEGRASE	col-0	Silenced
1	Col-0_rep1	Chr5	5632323	0	8	0	CHH	INTEGRASE	col-0	Silenced
1	Col-0_rep1	Chr5	5632324	0	8	0	CHH	INTEGRASE	col-0	Silenced
1	Col-0_rep1	Chr5	5632332	2	6	0.25	CHH	INTEGRASE	col-0	Silenced
1	Col-0_rep1	Chr5	5632334	0	7	0	CHH	INTEGRASE	col-0	Silenced
1	Col-0_rep1	Chr5	5632335	1	6	0.142857142857143	CHH	INTEGRASE	col-0	Silenced
1	Col-0_rep1	Chr5	5632339	2	6	0.25	CHH	INTEGRASE	col-0	Silenced
1	Col-0_rep1	Chr5	5632342	0	6	0	CHH	INTEGRASE	col-0	Silenced
1	Col-0_rep1	Chr5	5632345	1	5	0.166666666666667	CHH	INTEGRASE	col-0	Silenced
1	Col-0_rep1	Chr5	5632346	0	7	0	CHH	INTEGRASE	col-0	Silenced
1	Col-0_rep1	Chr5	5632347	4	3	0.571428571428571	CHG	INTEGRASE	col-0	Silenced
1	Col-0_rep1	Chr5	5632348	6	1	0.857142857142857	CG	INTEGRASE	col-0	Silenced
1	Col-0_rep1	Chr5	5632349	5	1	0.833333333333333	CG	INTEGRASE	col-0	Silenced
1	Col-0_rep1	Chr5	5632352	1	6	0.142857142857143	CHH	INTEGRASE	col-0	Silenced
1	Col-0_rep1	Chr5	5632354	0	7	0	CHH	INTEGRASE	col-0	Silenced
1	Col-0_rep1	Chr5	5632356	0	7	0	CHH	INTEGRASE	col-0	Silenced
1	Col-0_rep1	Chr5	5632357	0	7	0	CHH	INTEGRASE	col-0	Silenced
1	Col-0_rep1	Chr5	5632359	4	3	0.571428571428571	CHH	INTEGRASE	col-0	Silenced
1	Col-0_rep1	Chr5	5632362	3	4	0.428571428571429	CHH	INTEGRASE	col-0	Silenced
1	Col-0_rep1	Chr5	5632368	0	7	0	CHH	INTEGRASE	col-0	Silenced
1	Col-0_rep1	Chr5	5632369	0	7	0	CHH	INTEGRASE	col-0	Silenced
1	Col-0_rep1	Chr5	5632371	0	7	0	CHH	INTEGRASE	col-0	Silenced
1	Col-0_rep1	Chr5	5632373	1	6	0.142857142857143	CHH	INTEGRASE	col-0	Silenced
1	Col-0_rep1	Chr5	5632374	0	7	0	CHH	INTEGRASE	col-0	Silenced
1	Col-0_rep1	Chr5	5632375	5	1	0.833333333333333	CG	INTEGRASE	col-0	Silenced
1	Col-0_rep1	Chr5	5632376	5	1	0.833333333333333	CG	INTEGRASE	col-0	Silenced
1	Col-0_rep1	Chr5	5632377	5	2	0.714285714285714	CHG	INTEGRASE	col-0	Silenced
1	Col-0_rep1	Chr5	5632379	0	5	0	CHH	INTEGRASE	col-0	Silenced
1	Col-0_rep1	Chr5	5632381	0	6	0	CHH	INTEGRASE	col-0	Silenced
1	Col-0_rep1	Chr5	5632385	1	5	0.166666666666667	CHH	INTEGRASE	col-0	Silenced
1	Col-0_rep1	Chr5	5632388	4	1	0.8	CHG	INTEGRASE	col-0	Silenced
1	Col-0_rep1	Chr5	5632389	5	0	1	CG	INTEGRASE	col-0	Silenced
1	Col-0_rep1	Chr5	5632390	6	0	1	CG	INTEGRASE	col-0	Silenced
1	Col-0_rep1	Chr5	5632392	0	5	0	CHH	INTEGRASE	col-0	Silenced
1	Col-0_rep1	Chr5	5632395	1	4	0.2	CHH	INTEGRASE	col-0	Silenced
1	Col-0_rep1	Chr5	5632397	0	5	0	CHH	INTEGRASE	col-0	Silenced
1	Col-0_rep1	Chr5	5632400	0	7	0	CHH	INTEGRASE	col-0	Silenced
1	Col-0_rep1	Chr5	5632401	0	7	0	CHH	INTEGRASE	col-0	Silenced
1	Col-0_rep1	Chr5	5632403	0	7	0	CHH	INTEGRASE	col-0	Silenced
1	Col-0_rep1	Chr5	5632404	0	7	0	CHH	INTEGRASE	col-0	Silenced
1	Col-0_rep1	Chr5	5632406	1	6	0.142857142857143	CHH	INTEGRASE	col-0	Silenced
1	Col-0_rep1	Chr5	5632407	0	7	0	CHH	INTEGRASE	col-0	Silenced
1	Col-0_rep1	Chr5	5632408	4	0	1	CG	INTEGRASE	col-0	Silenced
1	Col-0_rep1	Chr5	5632409	7	0	1	CG	INTEGRASE	col-0	Silenced
1	Col-0_rep1	Chr5	5632410	4	0	1	CG	INTEGRASE	col-0	Silenced
1	Col-0_rep1	Chr5	5632411	7	0	1	CG	INTEGRASE	col-0	Silenced
1	Col-0_rep1	Chr5	5632412	0	7	0	CHG	INTEGRASE	col-0	Silenced
1	Col-0_rep1	Chr5	5632414	1	3	0.25	CHH	INTEGRASE	col-0	Silenced
1	Col-0_rep1	Chr5	5632418	0	10	0	CHH	INTEGRASE	col-0	Silenced
1	Col-0_rep1	Chr5	5632421	0	9	0	CHH	INTEGRASE	col-0	Silenced
1	Col-0_rep1	Chr5	5632425	0	4	0	CHH	INTEGRASE	col-0	Silenced
1	Col-0_rep1	Chr5	5632429	2	2	0.5	CHH	INTEGRASE	col-0	Silenced
1	Col-0_rep1	Chr5	5632432	0	13	0	CHH	INTEGRASE	col-0	Silenced
1	Col-0_rep1	Chr5	5632434	0	13	0	CHH	INTEGRASE	col-0	Silenced
1	Col-0_rep1	Chr5	5632437	0	4	0	CHH	INTEGRASE	col-0	Silenced
1	Col-0_rep1	Chr5	5632438	2	2	0.5	CHH	INTEGRASE	col-0	Silenced
1	Col-0_rep1	Chr5	5632442	0	14	0	CHH	INTEGRASE	col-0	Silenced
1	Col-0_rep1	Chr5	5632444	0	14	0	CHH	INTEGRASE	col-0	Silenced
1	Col-0_rep1	Chr5	5632450	3	11	0.214285714285714	CHH	INTEGRASE	col-0	Silenced
1	Col-0_rep1	Chr5	5632451	1	13	0.0714285714285714	CHH	INTEGRASE	col-0	Silenced
1	Col-0_rep1	Chr5	5632452	0	14	0	CHH	INTEGRASE	col-0	Silenced
1	Col-0_rep1	Chr5	5632453	0	14	0	CHH	INTEGRASE	col-0	Silenced
1	Col-0_rep1	Chr5	5632455	0	15	0	CHH	INTEGRASE	col-0	Silenced
1	Col-0_rep1	Chr5	5632458	0	14	0	CHH	INTEGRASE	col-0	Silenced
1	Col-0_rep1	Chr5	5632459	3	0	1	CG	INTEGRASE	col-0	Silenced
1	Col-0_rep1	Chr5	5632460	13	1	0.928571428571429	CG	INTEGRASE	col-0	Silenced
1	Col-0_rep1	Chr5	5632461	1	13	0.0714285714285714	CHG	INTEGRASE	col-0	Silenced
1	Col-0_rep1	Chr5	5632463	1	2	0.333333333333333	CHH	INTEGRASE	col-0	Silenced
1	Col-0_rep1	Chr5	5632468	0	3	0	CHG	INTEGRASE	col-0	Silenced
1	Col-0_rep1	Chr5	5632469	2	1	0.666666666666667	CG	INTEGRASE	col-0	Silenced
1	Col-0_rep1	Chr5	5632470	14	2	0.875	CG	INTEGRASE	col-0	Silenced
1	Col-0_rep1	Chr5	5632471	2	0	1	CG	INTEGRASE	col-0	Silenced
1	Col-0_rep1	Chr5	5632472	12	3	0.8	CG	INTEGRASE	col-0	Silenced
1	Col-0_rep1	Chr5	5632474	0	16	0	CHH	INTEGRASE	col-0	Silenced
1	Col-0_rep1	Chr5	5632475	0	3	0	CHH	INTEGRASE	col-0	Silenced
1	Col-0_rep1	Chr5	5632478	0	3	0	CHH	INTEGRASE	col-0	Silenced
1	Col-0_rep1	Chr5	5632479	0	3	0	CHH	INTEGRASE	col-0	Silenced
1	Col-0_rep1	Chr5	5632484	0	3	0	CHH	INTEGRASE	col-0	Silenced
1	Col-0_rep1	Chr5	5632488	2	0	1	CG	INTEGRASE	col-0	Silenced
1	Col-0_rep1	Chr5	5632489	17	2	0.894736842105263	CG	INTEGRASE	col-0	Silenced
1	Col-0_rep1	Chr5	5632492	0	2	0	CHH	INTEGRASE	col-0	Silenced
1	Col-0_rep1	Chr5	5632494	0	2	0	CHH	INTEGRASE	col-0	Silenced
1	Col-0_rep1	Chr5	5632495	0	3	0	CHH	INTEGRASE	col-0	Silenced
1	Col-0_rep1	Chr5	5632498	1	2	0.333333333333333	CHH	INTEGRASE	col-0	Silenced
1	Col-0_rep1	Chr5	5632503	2	19	0.0952380952380952	CHH	INTEGRASE	col-0	Silenced
1	Col-0_rep1	Chr5	5632505	0	4	0	CHH	INTEGRASE	col-0	Silenced
1	Col-0_rep1	Chr5	5632510	1	20	0.0476190476190476	CHH	INTEGRASE	col-0	Silenced
1	Col-0_rep1	Chr5	5632512	0	21	0	CHH	INTEGRASE	col-0	Silenced
1	Col-0_rep1	Chr5	5632514	0	5	0	CHH	INTEGRASE	col-0	Silenced
1	Col-0_rep1	Chr5	5632519	0	5	0	CHH	INTEGRASE	col-0	Silenced
1	Col-0_rep1	Chr5	5632521	0	6	0	CHH	INTEGRASE	col-0	Silenced
1	Col-0_rep1	Chr5	5632522	0	6	0	CHH	INTEGRASE	col-0	Silenced
1	Col-0_rep1	Chr5	5632523	1	5	0.166666666666667	CHH	INTEGRASE	col-0	Silenced
1	Col-0_rep1	Chr5	5632526	6	0	1	CG	INTEGRASE	col-0	Silenced
1	Col-0_rep1	Chr5	5632527	17	3	0.85	CG	INTEGRASE	col-0	Silenced
1	Col-0_rep1	Chr5	5632529	1	19	0.05	CHH	INTEGRASE	col-0	Silenced
1	Col-0_rep1	Chr5	5632530	0	20	0	CHH	INTEGRASE	col-0	Silenced
1	Col-0_rep1	Chr5	5632533	1	6	0.142857142857143	CHH	INTEGRASE	col-0	Silenced
1	Col-0_rep1	Chr5	5632538	0	8	0	CHH	INTEGRASE	col-0	Silenced
1	Col-0_rep1	Chr5	5632548	1	8	0.111111111111111	CHG	INTEGRASE	col-0	Silenced
1	Col-0_rep1	Chr5	5632549	9	0	1	CG	INTEGRASE	col-0	Silenced
1	Col-0_rep1	Chr5	5632550	23	0	1	CG	INTEGRASE	col-0	Silenced
1	Col-0_rep1	Chr5	5632553	0	11	0	CHH	INTEGRASE	col-0	Silenced
1	Col-0_rep1	Chr5	5632557	3	20	0.130434782608696	CHH	INTEGRASE	col-0	Silenced
1	Col-0_rep1	Chr5	5632560	1	10	0.0909090909090909	CHH	INTEGRASE	col-0	Silenced
1	Col-0_rep1	Chr5	5632562	0	11	0	CHH	INTEGRASE	col-0	Silenced
1	Col-0_rep1	Chr5	5632566	11	0	1	CG	INTEGRASE	col-0	Silenced
1	Col-0_rep1	Chr5	5632567	19	1	0.95	CG	INTEGRASE	col-0	Silenced
1	Col-0_rep1	Chr5	5632569	0	19	0	CHH	INTEGRASE	col-0	Silenced
1	Col-0_rep1	Chr5	5632571	0	19	0	CHH	INTEGRASE	col-0	Silenced
1	Col-0_rep1	Chr5	5632575	3	17	0.15	CHH	INTEGRASE	col-0	Silenced
1	Col-0_rep1	Chr5	5632576	0	20	0	CHH	INTEGRASE	col-0	Silenced
1	Col-0_rep1	Chr5	5632579	3	14	0.176470588235294	CHH	INTEGRASE	col-0	Silenced
1	Col-0_rep1	Chr5	5632581	1	15	0.0625	CHH	INTEGRASE	col-0	Silenced
1	Col-0_rep1	Chr5	5632585	0	15	0	CHH	INTEGRASE	col-0	Silenced
1	Col-0_rep1	Chr5	5632590	0	16	0	CHH	INTEGRASE	col-0	Silenced
1	Col-0_rep1	Chr5	5632595	2	14	0.125	CHH	INTEGRASE	col-0	Silenced
1	Col-0_rep1	Chr5	5632599	0	12	0	CHH	INTEGRASE	col-0	Silenced
1	Col-0_rep1	Chr5	5632600	3	9	0.25	CHG	INTEGRASE	col-0	Silenced
1	Col-0_rep1	Chr5	5632601	12	0	1	CG	INTEGRASE	col-0	Silenced
1	Col-0_rep1	Chr5	5632602	15	2	0.882352941176471	CG	INTEGRASE	col-0	Silenced
1	Col-0_rep1	Chr5	5632603	6	11	0.352941176470588	CHG	INTEGRASE	col-0	Silenced
1	Col-0_rep1	Chr5	5632605	1	16	0.0588235294117647	CHH	INTEGRASE	col-0	Silenced
1	Col-0_rep1	Chr5	5632608	2	10	0.166666666666667	CHH	INTEGRASE	col-0	Silenced
1	Col-0_rep1	Chr5	5632612	2	15	0.117647058823529	CHH	INTEGRASE	col-0	Silenced
1	Col-0_rep1	Chr5	5632615	0	16	0	CHH	INTEGRASE	col-0	Silenced
1	Col-0_rep1	Chr5	5632616	1	11	0.0833333333333333	CHH	INTEGRASE	col-0	Silenced
1	Col-0_rep1	Chr5	5632619	2	15	0.117647058823529	CHH	INTEGRASE	col-0	Silenced
1	Col-0_rep1	Chr5	5632620	3	9	0.25	CHH	INTEGRASE	col-0	Silenced
1	Col-0_rep1	Chr5	5632623	3	15	0.166666666666667	CHH	INTEGRASE	col-0	Silenced
1	Col-0_rep1	Chr5	5632626	0	15	0	CHH	INTEGRASE	col-0	Silenced
1	Col-0_rep1	Chr5	5632627	11	0	1	CG	INTEGRASE	col-0	Silenced
1	Col-0_rep1	Chr5	5632628	15	1	0.9375	CG	INTEGRASE	col-0	Silenced
1	Col-0_rep1	Chr5	5632631	3	12	0.2	CHH	INTEGRASE	col-0	Silenced
1	Col-0_rep1	Chr5	5632633	1	13	0.0714285714285714	CHH	INTEGRASE	col-0	Silenced
1	Col-0_rep1	Chr5	5632634	0	11	0	CHH	INTEGRASE	col-0	Silenced
1	Col-0_rep1	Chr5	5632636	2	9	0.181818181818182	CHH	INTEGRASE	col-0	Silenced
1	Col-0_rep1	Chr5	5632640	2	11	0.153846153846154	CHH	INTEGRASE	col-0	Silenced
1	Col-0_rep1	Chr5	5632642	0	13	0	CHH	INTEGRASE	col-0	Silenced
1	Col-0_rep1	Chr5	5632646	0	14	0	CHH	INTEGRASE	col-0	Silenced
1	Col-0_rep1	Chr5	5632650	0	10	0	CHH	INTEGRASE	col-0	Silenced
1	Col-0_rep1	Chr5	5632653	3	11	0.214285714285714	CHH	INTEGRASE	col-0	Silenced
1	Col-0_rep1	Chr5	5632654	0	14	0	CHH	INTEGRASE	col-0	Silenced
1	Col-0_rep1	Chr5	5632655	2	9	0.181818181818182	CHH	INTEGRASE	col-0	Silenced
1	Col-0_rep1	Chr5	5632658	0	10	0	CHH	INTEGRASE	col-0	Silenced
1	Col-0_rep1	Chr5	5632660	4	6	0.4	CHH	INTEGRASE	col-0	Silenced
1	Col-0_rep1	Chr5	5632663	1	9	0.1	CHH	INTEGRASE	col-0	Silenced
1	Col-0_rep1	Chr5	5632666	0	10	0	CHH	INTEGRASE	col-0	Silenced
1	Col-0_rep1	Chr5	5632668	3	8	0.272727272727273	CHH	INTEGRASE	col-0	Silenced
1	Col-0_rep1	Chr5	5632674	1	14	0.0666666666666667	CHH	INTEGRASE	col-0	Silenced
1	Col-0_rep1	Chr5	5632675	0	15	0	CHH	INTEGRASE	col-0	Silenced
1	Col-0_rep1	Chr5	5632684	1	14	0.0666666666666667	CHH	INTEGRASE	col-0	Silenced
1	Col-0_rep1	Chr5	5632685	0	10	0	CHH	INTEGRASE	col-0	Silenced
1	Col-0_rep1	Chr5	5632689	4	11	0.266666666666667	CHH	INTEGRASE	col-0	Silenced
1	Col-0_rep1	Chr5	5632692	1	10	0.0909090909090909	CHH	INTEGRASE	col-0	Silenced
1	Col-0_rep1	Chr5	5632693	3	8	0.272727272727273	CHH	INTEGRASE	col-0	Silenced
1	Col-0_rep1	Chr5	5632696	0	11	0	CHH	INTEGRASE	col-0	Silenced
1	Col-0_rep1	Chr5	5632697	3	8	0.272727272727273	CHH	INTEGRASE	col-0	Silenced
1	Col-0_rep1	Chr5	5632700	0	16	0	CHH	INTEGRASE	col-0	Silenced
1	Col-0_rep1	Chr5	5632703	3	8	0.272727272727273	CHG	INTEGRASE	col-0	Silenced
1	Col-0_rep1	Chr5	5632704	11	0	1	CG	INTEGRASE	col-0	Silenced
1	Col-0_rep1	Chr5	5632705	14	1	0.933333333333333	CG	INTEGRASE	col-0	Silenced
1	Col-0_rep1	Chr5	5632706	0	11	0	CHH	INTEGRASE	col-0	Silenced
1	Col-0_rep1	Chr5	5632708	0	11	0	CHH	INTEGRASE	col-0	Silenced
1	Col-0_rep1	Chr5	5632717	0	12	0	CHH	INTEGRASE	col-0	Silenced
1	Col-0_rep1	Chr5	5632718	6	6	0.5	CHG	INTEGRASE	col-0	Silenced
1	Col-0_rep1	Chr5	5632719	12	0	1	CG	INTEGRASE	col-0	Silenced
1	Col-0_rep1	Chr5	5632720	19	0	1	CG	INTEGRASE	col-0	Silenced
1	Col-0_rep1	Chr5	5632722	0	20	0	CHH	INTEGRASE	col-0	Silenced
1	Col-0_rep1	Chr5	5632725	0	19	0	CHH	INTEGRASE	col-0	Silenced
1	Col-0_rep1	Chr5	5632727	1	13	0.0714285714285714	CHH	INTEGRASE	col-0	Silenced
1	Col-0_rep1	Chr5	5632730	0	20	0	CHH	INTEGRASE	col-0	Silenced
1	Col-0_rep1	Chr5	5632734	0	15	0	CHH	INTEGRASE	col-0	Silenced
1	Col-0_rep1	Chr5	5632737	2	19	0.0952380952380952	CHH	INTEGRASE	col-0	Silenced
1	Col-0_rep1	Chr5	5632742	0	17	0	CHH	INTEGRASE	col-0	Silenced
1	Col-0_rep1	Chr5	5632743	1	16	0.0588235294117647	CHH	INTEGRASE	col-0	Silenced
1	Col-0_rep1	Chr5	5632746	1	23	0.0416666666666667	CHH	INTEGRASE	col-0	Silenced
1	Col-0_rep1	Chr5	5632748	1	15	0.0625	CHH	INTEGRASE	col-0	Silenced
1	Col-0_rep1	Chr5	5632751	6	10	0.375	CHH	INTEGRASE	col-0	Silenced
1	Col-0_rep1	Chr5	5632754	0	16	0	CHH	INTEGRASE	col-0	Silenced
1	Col-0_rep1	Chr5	5632757	1	15	0.0625	CHH	INTEGRASE	col-0	Silenced
1	Col-0_rep1	Chr5	5632760	0	23	0	CHH	INTEGRASE	col-0	Silenced
1	Col-0_rep1	Chr5	5632763	3	20	0.130434782608696	CHH	INTEGRASE	col-0	Silenced
1	Col-0_rep1	Chr5	5632764	0	23	0	CHH	INTEGRASE	col-0	Silenced
1	Col-0_rep1	Chr5	5632768	6	17	0.260869565217391	CHH	INTEGRASE	col-0	Silenced
1	Col-0_rep1	Chr5	5632769	0	23	0	CHH	INTEGRASE	col-0	Silenced
1	Col-0_rep1	Chr5	5632770	0	23	0	CHH	INTEGRASE	col-0	Silenced
1	Col-0_rep1	Chr5	5632772	2	20	0.0909090909090909	CHH	INTEGRASE	col-0	Silenced
1	Col-0_rep1	Chr5	5632775	0	18	0	CHH	INTEGRASE	col-0	Silenced
1	Col-0_rep1	Chr5	5632776	1	17	0.0555555555555556	CHH	INTEGRASE	col-0	Silenced
1	Col-0_rep1	Chr5	5632782	0	22	0	CHH	INTEGRASE	col-0	Silenced
1	Col-0_rep1	Chr5	5632785	0	18	0	CHH	INTEGRASE	col-0	Silenced
1	Col-0_rep1	Chr5	5632789	0	18	0	CHH	INTEGRASE	col-0	Silenced
1	Col-0_rep1	Chr5	5632791	2	16	0.111111111111111	CHH	INTEGRASE	col-0	Silenced
1	Col-0_rep1	Chr5	5632795	0	19	0	CHH	INTEGRASE	col-0	Silenced
1	Col-0_rep1	Chr5	5632796	0	19	0	CHH	INTEGRASE	col-0	Silenced
1	Col-0_rep1	Chr5	5632798	0	21	0	CHH	INTEGRASE	col-0	Silenced
1	Col-0_rep1	Chr5	5632799	3	18	0.142857142857143	CHH	INTEGRASE	col-0	Silenced
1	Col-0_rep1	Chr5	5632801	11	9	0.55	CHG	INTEGRASE	col-0	Silenced
1	Col-0_rep1	Chr5	5632802	20	2	0.909090909090909	CG	INTEGRASE	col-0	Silenced
1	Col-0_rep1	Chr5	5632803	22	2	0.916666666666667	CG	INTEGRASE	col-0	Silenced
1	Col-0_rep1	Chr5	5632806	20	2	0.909090909090909	CG	INTEGRASE	col-0	Silenced
1	Col-0_rep1	Chr5	5632807	23	2	0.92	CG	INTEGRASE	col-0	Silenced
1	Col-0_rep1	Chr5	5632809	0	25	0	CHH	INTEGRASE	col-0	Silenced
1	Col-0_rep1	Chr5	5632812	4	21	0.16	CHH	INTEGRASE	col-0	Silenced
1	Col-0_rep1	Chr5	5632813	8	14	0.363636363636364	CHH	INTEGRASE	col-0	Silenced
1	Col-0_rep1	Chr5	5632816	0	23	0	CHH	INTEGRASE	col-0	Silenced
1	Col-0_rep1	Chr5	5632818	6	18	0.25	CHH	INTEGRASE	col-0	Silenced
1	Col-0_rep1	Chr5	5632823	0	23	0	CHH	INTEGRASE	col-0	Silenced
1	Col-0_rep1	Chr5	5632827	0	24	0	CHH	INTEGRASE	col-0	Silenced
1	Col-0_rep1	Chr5	5632832	2	20	0.0909090909090909	CHH	INTEGRASE	col-0	Silenced
1	Col-0_rep1	Chr5	5632833	0	23	0	CHH	INTEGRASE	col-0	Silenced
1	Col-0_rep1	Chr5	5632836	0	22	0	CHH	INTEGRASE	col-0	Silenced
1	Col-0_rep1	Chr5	5632841	2	19	0.0952380952380952	CHH	INTEGRASE	col-0	Silenced
1	Col-0_rep1	Chr5	5632842	0	21	0	CHH	INTEGRASE	col-0	Silenced
1	Col-0_rep1	Chr5	5632843	0	20	0	CHH	INTEGRASE	col-0	Silenced
1	Col-0_rep1	Chr5	5632844	7	15	0.318181818181818	CHH	INTEGRASE	col-0	Silenced
1	Col-0_rep1	Chr5	5632848	0	20	0	CHH	INTEGRASE	col-0	Silenced
1	Col-0_rep1	Chr5	5632850	1	22	0.0434782608695652	CHH	INTEGRASE	col-0	Silenced
1	Col-0_rep1	Chr5	5632852	4	18	0.181818181818182	CHH	INTEGRASE	col-0	Silenced
1	Col-0_rep1	Chr5	5632855	0	22	0	CHH	INTEGRASE	col-0	Silenced
1	Col-0_rep1	Chr5	5632858	21	1	0.954545454545455	CG	INTEGRASE	col-0	Silenced
1	Col-0_rep1	Chr5	5632859	17	2	0.894736842105263	CG	INTEGRASE	col-0	Silenced
1	Col-0_rep1	Chr5	5632861	6	16	0.272727272727273	CHH	INTEGRASE	col-0	Silenced
1	Col-0_rep1	Chr5	5632864	0	22	0	CHH	INTEGRASE	col-0	Silenced
1	Col-0_rep1	Chr5	5632866	3	19	0.136363636363636	CHH	INTEGRASE	col-0	Silenced
1	Col-0_rep1	Chr5	5632869	0	21	0	CHH	INTEGRASE	col-0	Silenced
1	Col-0_rep1	Chr5	5632872	5	16	0.238095238095238	CHH	INTEGRASE	col-0	Silenced
1	Col-0_rep1	Chr5	5632875	10	10	0.5	CHG	INTEGRASE	col-0	Silenced
1	Col-0_rep1	Chr5	5632876	19	1	0.95	CG	INTEGRASE	col-0	Silenced
1	Col-0_rep1	Chr5	5632877	19	0	1	CG	INTEGRASE	col-0	Silenced
1	Col-0_rep1	Chr5	5632878	8	11	0.421052631578947	CHG	INTEGRASE	col-0	Silenced
1	Col-0_rep1	Chr5	5632880	1	19	0.05	CHH	INTEGRASE	col-0	Silenced
1	Col-0_rep1	Chr5	5632883	1	17	0.0555555555555556	CHH	INTEGRASE	col-0	Silenced
1	Col-0_rep1	Chr5	5632885	0	22	0	CHH	INTEGRASE	col-0	Silenced
1	Col-0_rep1	Chr5	5632887	5	16	0.238095238095238	CHH	INTEGRASE	col-0	Silenced
1	Col-0_rep1	Chr5	5632890	2	14	0.125	CHH	INTEGRASE	col-0	Silenced
1	Col-0_rep1	Chr5	5632893	3	17	0.15	CHH	INTEGRASE	col-0	Silenced
1	Col-0_rep1	Chr5	5632896	0	16	0	CHH	INTEGRASE	col-0	Silenced
1	Col-0_rep1	Chr5	5632899	1	14	0.0666666666666667	CHH	INTEGRASE	col-0	Silenced
1	Col-0_rep1	Chr5	5632901	0	20	0	CHH	INTEGRASE	col-0	Silenced
1	Col-0_rep1	Chr5	5632904	0	15	0	CHH	INTEGRASE	col-0	Silenced
1	Col-0_rep1	Chr5	5632908	3	18	0.142857142857143	CHH	INTEGRASE	col-0	Silenced
1	Col-0_rep1	Chr5	5632911	0	16	0	CHH	INTEGRASE	col-0	Silenced
1	Col-0_rep1	Chr5	5632913	1	15	0.0625	CHH	INTEGRASE	col-0	Silenced
1	Col-0_rep1	Chr5	5632917	0	15	0	CHH	INTEGRASE	col-0	Silenced
1	Col-0_rep1	Chr5	5632919	0	15	0	CHH	INTEGRASE	col-0	Silenced
1	Col-0_rep1	Chr5	5632920	0	15	0	CHH	INTEGRASE	col-0	Silenced
1	Col-0_rep1	Chr5	5632922	4	11	0.266666666666667	CHH	INTEGRASE	col-0	Silenced
1	Col-0_rep1	Chr5	5632923	0	15	0	CHH	INTEGRASE	col-0	Silenced
1	Col-0_rep1	Chr5	5632925	1	15	0.0625	CHH	INTEGRASE	col-0	Silenced
1	Col-0_rep1	Chr5	5632927	0	20	0	CHH	INTEGRASE	col-0	Silenced
1	Col-0_rep1	Chr5	5632928	0	20	0	CHH	INTEGRASE	col-0	Silenced
1	Col-0_rep1	Chr5	5632929	4	16	0.2	CHH	INTEGRASE	col-0	Silenced
1	Col-0_rep1	Chr5	5632932	6	14	0.3	CHH	INTEGRASE	col-0	Silenced
1	Col-0_rep1	Chr5	5632935	0	21	0	CHH	INTEGRASE	col-0	Silenced
1	Col-0_rep1	Chr5	5632938	3	18	0.142857142857143	CHH	INTEGRASE	col-0	Silenced
1	Col-0_rep1	Chr5	5632941	0	14	0	CHH	INTEGRASE	col-0	Silenced
1	Col-0_rep1	Chr5	5632947	0	19	0	CHH	INTEGRASE	col-0	Silenced
1	Col-0_rep1	Chr5	5632951	0	19	0	CHH	INTEGRASE	col-0	Silenced
1	Col-0_rep1	Chr5	5632953	0	18	0	CHH	INTEGRASE	col-0	Silenced
1	Col-0_rep1	Chr5	5632955	19	2	0.904761904761905	CG	INTEGRASE	col-0	Silenced
1	Col-0_rep1	Chr5	5632956	11	4	0.733333333333333	CG	INTEGRASE	col-0	Silenced
1	Col-0_rep1	Chr5	5632958	0	17	0	CHH	INTEGRASE	col-0	Silenced
1	Col-0_rep1	Chr5	5632959	9	12	0.428571428571429	CHH	INTEGRASE	col-0	Silenced
1	Col-0_rep1	Chr5	5632962	0	17	0	CHH	INTEGRASE	col-0	Silenced
1	Col-0_rep1	Chr5	5632965	0	17	0	CHH	INTEGRASE	col-0	Silenced
1	Col-0_rep1	Chr5	5632968	0	19	0	CHH	INTEGRASE	col-0	Silenced
1	Col-0_rep1	Chr5	5632969	1	18	0.0526315789473684	CHH	INTEGRASE	col-0	Silenced
1	Col-0_rep1	Chr5	5632971	1	18	0.0526315789473684	CHH	INTEGRASE	col-0	Silenced
1	Col-0_rep1	Chr5	5632972	6	13	0.315789473684211	CHH	INTEGRASE	col-0	Silenced
1	Col-0_rep1	Chr5	5632976	0	19	0	CHH	INTEGRASE	col-0	Silenced
1	Col-0_rep1	Chr5	5632978	1	17	0.0555555555555556	CHH	INTEGRASE	col-0	Silenced
1	Col-0_rep1	Chr5	5632980	4	14	0.222222222222222	CHH	INTEGRASE	col-0	Silenced
1	Col-0_rep1	Chr5	5632983	0	20	0	CHH	INTEGRASE	col-0	Silenced
1	Col-0_rep1	Chr5	5632986	0	17	0	CHH	INTEGRASE	col-0	Silenced
1	Col-0_rep1	Chr5	5632988	0	17	0	CHH	INTEGRASE	col-0	Silenced
1	Col-0_rep1	Chr5	5632990	9	8	0.529411764705882	CHG	INTEGRASE	col-0	Silenced
1	Col-0_rep1	Chr5	5632992	5	15	0.25	CHG	INTEGRASE	col-0	Silenced
1	Col-0_rep1	Chr5	5632995	0	17	0	CHH	INTEGRASE	col-0	Silenced
1	Col-0_rep1	Chr5	5632998	0	19	0	CHH	INTEGRASE	col-0	Silenced
1	Col-0_rep1	Chr5	5633001	2	14	0.125	CHH	INTEGRASE	col-0	Silenced
1	Col-0_rep1	Chr5	5633004	2	18	0.1	CHH	INTEGRASE	col-0	Silenced
1	Col-0_rep1	Chr5	5633009	0	16	0	CHH	INTEGRASE	col-0	Silenced
1	Col-0_rep1	Chr5	5633010	1	15	0.0625	CHH	INTEGRASE	col-0	Silenced
1	Col-0_rep1	Chr5	5633013	1	18	0.0526315789473684	CHH	INTEGRASE	col-0	Silenced
1	Col-0_rep1	Chr5	5633016	2	16	0.111111111111111	CHH	INTEGRASE	col-0	Silenced
1	Col-0_rep1	Chr5	5633018	0	17	0	CHH	INTEGRASE	col-0	Silenced
1	Col-0_rep1	Chr5	5633020	4	14	0.222222222222222	CHH	INTEGRASE	col-0	Silenced
1	Col-0_rep1	Chr5	5633023	0	19	0	CHH	INTEGRASE	col-0	Silenced
1	Col-0_rep1	Chr5	5633025	0	19	0	CHH	INTEGRASE	col-0	Silenced
1	Col-0_rep1	Chr5	5633028	3	17	0.15	CHH	INTEGRASE	col-0	Silenced
1	Col-0_rep1	Chr5	5633031	0	20	0	CHH	INTEGRASE	col-0	Silenced
1	Col-0_rep1	Chr5	5633034	1	19	0.05	CHH	INTEGRASE	col-0	Silenced
1	Col-0_rep1	Chr5	5633037	15	4	0.789473684210526	CG	INTEGRASE	col-0	Silenced
1	Col-0_rep1	Chr5	5633038	13	7	0.65	CG	INTEGRASE	col-0	Silenced
1	Col-0_rep1	Chr5	5633041	1	18	0.0526315789473684	CHH	INTEGRASE	col-0	Silenced
1	Col-0_rep1	Chr5	5633043	8	11	0.421052631578947	CHH	INTEGRASE	col-0	Silenced
1	Col-0_rep1	Chr5	5633046	0	20	0	CHH	INTEGRASE	col-0	Silenced
1	Col-0_rep1	Chr5	5633049	0	18	0	CHH	INTEGRASE	col-0	Silenced
1	Col-0_rep1	Chr5	5633052	1	16	0.0588235294117647	CHH	INTEGRASE	col-0	Silenced
1	Col-0_rep1	Chr5	5633053	1	16	0.0588235294117647	CHH	INTEGRASE	col-0	Silenced
1	Col-0_rep1	Chr5	5633055	0	17	0	CHH	INTEGRASE	col-0	Silenced
1	Col-0_rep1	Chr5	5633056	3	14	0.176470588235294	CHH	INTEGRASE	col-0	Silenced
1	Col-0_rep1	Chr5	5633058	2	16	0.111111111111111	CHH	INTEGRASE	col-0	Silenced
1	Col-0_rep1	Chr5	5633059	2	16	0.111111111111111	CHH	INTEGRASE	col-0	Silenced
1	Col-0_rep1	Chr5	5633061	2	16	0.111111111111111	CHH	INTEGRASE	col-0	Silenced
1	Col-0_rep1	Chr5	5633062	3	15	0.166666666666667	CHH	INTEGRASE	col-0	Silenced
1	Col-0_rep1	Chr5	5633064	1	17	0.0555555555555556	CHH	INTEGRASE	col-0	Silenced
1	Col-0_rep1	Chr5	5633065	1	17	0.0555555555555556	CHH	INTEGRASE	col-0	Silenced
1	Col-0_rep1	Chr5	5633067	2	16	0.111111111111111	CHH	INTEGRASE	col-0	Silenced
1	Col-0_rep1	Chr5	5633071	8	12	0.4	CHH	INTEGRASE	col-0	Silenced
1	Col-0_rep1	Chr5	5633074	4	16	0.2	CHH	INTEGRASE	col-0	Silenced
1	Col-0_rep1	Chr5	5633075	1	19	0.05	CHH	INTEGRASE	col-0	Silenced
1	Col-0_rep1	Chr5	5633077	0	20	0	CHH	INTEGRASE	col-0	Silenced
1	Col-0_rep1	Chr5	5633080	1	15	0.0625	CHH	INTEGRASE	col-0	Silenced
1	Col-0_rep1	Chr5	5633082	16	0	1	CG	INTEGRASE	col-0	Silenced
1	Col-0_rep1	Chr5	5633083	18	2	0.9	CG	INTEGRASE	col-0	Silenced
1	Col-0_rep1	Chr5	5633084	0	15	0	CHH	INTEGRASE	col-0	Silenced
1	Col-0_rep1	Chr5	5633088	14	1	0.933333333333333	CG	INTEGRASE	col-0	Silenced
1	Col-0_rep1	Chr5	5633089	19	0	1	CG	INTEGRASE	col-0	Silenced
1	Col-0_rep1	Chr5	5633091	14	0	1	CG	INTEGRASE	col-0	Silenced
1	Col-0_rep1	Chr5	5633092	19	0	1	CG	INTEGRASE	col-0	Silenced
1	Col-0_rep1	Chr5	5633093	4	10	0.285714285714286	CHH	INTEGRASE	col-0	Silenced
1	Col-0_rep1	Chr5	5633096	2	20	0.0909090909090909	CHH	INTEGRASE	col-0	Silenced
1	Col-0_rep1	Chr5	5633099	0	21	0	CHH	INTEGRASE	col-0	Silenced
1	Col-0_rep1	Chr5	5633100	0	21	0	CHH	INTEGRASE	col-0	Silenced
1	Col-0_rep1	Chr5	5633105	0	13	0	CHH	INTEGRASE	col-0	Silenced
1	Col-0_rep1	Chr5	5633108	1	13	0.0714285714285714	CHH	INTEGRASE	col-0	Silenced
1	Col-0_rep1	Chr5	5633111	0	14	0	CHH	INTEGRASE	col-0	Silenced
1	Col-0_rep1	Chr5	5633113	4	10	0.285714285714286	CHH	INTEGRASE	col-0	Silenced
2	Col-0_rep2	Chr5	5631846	2	10	0.166666666666667	CHH	INTEGRASE	col-0	Silenced
2	Col-0_rep2	Chr5	5631848	0	12	0	CHH	INTEGRASE	col-0	Silenced
2	Col-0_rep2	Chr5	5631851	4	8	0.333333333333333	CHH	INTEGRASE	col-0	Silenced
2	Col-0_rep2	Chr5	5631853	2	10	0.166666666666667	CHH	INTEGRASE	col-0	Silenced
2	Col-0_rep2	Chr5	5631855	1	11	0.0833333333333333	CHH	INTEGRASE	col-0	Silenced
2	Col-0_rep2	Chr5	5631856	2	10	0.166666666666667	CHH	INTEGRASE	col-0	Silenced
2	Col-0_rep2	Chr5	5631860	0	12	0	CHH	INTEGRASE	col-0	Silenced
2	Col-0_rep2	Chr5	5631862	4	8	0.333333333333333	CHH	INTEGRASE	col-0	Silenced
2	Col-0_rep2	Chr5	5631865	4	8	0.333333333333333	CHH	INTEGRASE	col-0	Silenced
2	Col-0_rep2	Chr5	5631868	0	13	0	CHH	INTEGRASE	col-0	Silenced
2	Col-0_rep2	Chr5	5631869	3	8	0.272727272727273	CHG	INTEGRASE	col-0	Silenced
2	Col-0_rep2	Chr5	5631871	4	9	0.307692307692308	CHG	INTEGRASE	col-0	Silenced
2	Col-0_rep2	Chr5	5631877	0	10	0	CHH	INTEGRASE	col-0	Silenced
2	Col-0_rep2	Chr5	5631878	2	8	0.2	CHH	INTEGRASE	col-0	Silenced
2	Col-0_rep2	Chr5	5631880	0	10	0	CHH	INTEGRASE	col-0	Silenced
2	Col-0_rep2	Chr5	5631884	0	16	0	CHH	INTEGRASE	col-0	Silenced
2	Col-0_rep2	Chr5	5631886	0	9	0	CHH	INTEGRASE	col-0	Silenced
2	Col-0_rep2	Chr5	5631888	0	9	0	CHH	INTEGRASE	col-0	Silenced
2	Col-0_rep2	Chr5	5631894	2	13	0.133333333333333	CHH	INTEGRASE	col-0	Silenced
2	Col-0_rep2	Chr5	5631895	0	14	0	CHH	INTEGRASE	col-0	Silenced
2	Col-0_rep2	Chr5	5631896	0	9	0	CHH	INTEGRASE	col-0	Silenced
2	Col-0_rep2	Chr5	5631899	1	8	0.111111111111111	CHH	INTEGRASE	col-0	Silenced
2	Col-0_rep2	Chr5	5631901	0	10	0	CHH	INTEGRASE	col-0	Silenced
2	Col-0_rep2	Chr5	5631910	0	11	0	CHH	INTEGRASE	col-0	Silenced
2	Col-0_rep2	Chr5	5631914	5	8	0.384615384615385	CHH	INTEGRASE	col-0	Silenced
2	Col-0_rep2	Chr5	5631916	0	12	0	CHH	INTEGRASE	col-0	Silenced
2	Col-0_rep2	Chr5	5631917	0	12	0	CHH	INTEGRASE	col-0	Silenced
2	Col-0_rep2	Chr5	5631918	0	11	0	CHH	INTEGRASE	col-0	Silenced
2	Col-0_rep2	Chr5	5631921	0	12	0	CHH	INTEGRASE	col-0	Silenced
2	Col-0_rep2	Chr5	5631922	1	9	0.1	CHH	INTEGRASE	col-0	Silenced
2	Col-0_rep2	Chr5	5631925	2	9	0.181818181818182	CHH	INTEGRASE	col-0	Silenced
2	Col-0_rep2	Chr5	5631926	0	11	0	CHH	INTEGRASE	col-0	Silenced
2	Col-0_rep2	Chr5	5631927	0	11	0	CHH	INTEGRASE	col-0	Silenced
2	Col-0_rep2	Chr5	5631930	0	11	0	CHH	INTEGRASE	col-0	Silenced
2	Col-0_rep2	Chr5	5631931	0	10	0	CHH	INTEGRASE	col-0	Silenced
2	Col-0_rep2	Chr5	5631933	0	11	0	CHH	INTEGRASE	col-0	Silenced
2	Col-0_rep2	Chr5	5631936	0	11	0	CHH	INTEGRASE	col-0	Silenced
2	Col-0_rep2	Chr5	5631937	1	10	0.0909090909090909	CHH	INTEGRASE	col-0	Silenced
2	Col-0_rep2	Chr5	5631939	0	11	0	CHH	INTEGRASE	col-0	Silenced
2	Col-0_rep2	Chr5	5631943	1	8	0.111111111111111	CHH	INTEGRASE	col-0	Silenced
2	Col-0_rep2	Chr5	5631946	0	10	0	CHH	INTEGRASE	col-0	Silenced
2	Col-0_rep2	Chr5	5631948	0	10	0	CHH	INTEGRASE	col-0	Silenced
2	Col-0_rep2	Chr5	5631949	0	10	0	CHH	INTEGRASE	col-0	Silenced
2	Col-0_rep2	Chr5	5631951	0	9	0	CHH	INTEGRASE	col-0	Silenced
2	Col-0_rep2	Chr5	5631957	0	9	0	CHH	INTEGRASE	col-0	Silenced
2	Col-0_rep2	Chr5	5631959	0	9	0	CHH	INTEGRASE	col-0	Silenced
2	Col-0_rep2	Chr5	5631962	0	10	0	CHH	INTEGRASE	col-0	Silenced
2	Col-0_rep2	Chr5	5631966	0	11	0	CHH	INTEGRASE	col-0	Silenced
2	Col-0_rep2	Chr5	5631967	0	11	0	CHH	INTEGRASE	col-0	Silenced
2	Col-0_rep2	Chr5	5631976	0	12	0	CHH	INTEGRASE	col-0	Silenced
2	Col-0_rep2	Chr5	5631981	1	6	0.142857142857143	CHH	INTEGRASE	col-0	Silenced
2	Col-0_rep2	Chr5	5631984	2	10	0.166666666666667	CHH	INTEGRASE	col-0	Silenced
2	Col-0_rep2	Chr5	5631988	1	9	0.1	CHH	INTEGRASE	col-0	Silenced
2	Col-0_rep2	Chr5	5631991	0	7	0	CHH	INTEGRASE	col-0	Silenced
2	Col-0_rep2	Chr5	5631994	2	5	0.285714285714286	CHH	INTEGRASE	col-0	Silenced
2	Col-0_rep2	Chr5	5631996	0	7	0	CHH	INTEGRASE	col-0	Silenced
2	Col-0_rep2	Chr5	5631998	1	6	0.142857142857143	CHH	INTEGRASE	col-0	Silenced
2	Col-0_rep2	Chr5	5631999	0	7	0	CHH	INTEGRASE	col-0	Silenced
2	Col-0_rep2	Chr5	5632000	0	10	0	CHH	INTEGRASE	col-0	Silenced
2	Col-0_rep2	Chr5	5632003	0	7	0	CHH	INTEGRASE	col-0	Silenced
2	Col-0_rep2	Chr5	5632008	0	11	0	CHH	INTEGRASE	col-0	Silenced
2	Col-0_rep2	Chr5	5632011	1	7	0.125	CHH	INTEGRASE	col-0	Silenced
2	Col-0_rep2	Chr5	5632012	0	8	0	CHH	INTEGRASE	col-0	Silenced
2	Col-0_rep2	Chr5	5632017	0	11	0	CHH	INTEGRASE	col-0	Silenced
2	Col-0_rep2	Chr5	5632021	1	7	0.125	CHH	INTEGRASE	col-0	Silenced
2	Col-0_rep2	Chr5	5632022	1	11	0.0833333333333333	CHH	INTEGRASE	col-0	Silenced
2	Col-0_rep2	Chr5	5632027	13	0	1	CG	INTEGRASE	col-0	Silenced
2	Col-0_rep2	Chr5	5632028	5	1	0.833333333333333	CG	INTEGRASE	col-0	Silenced
2	Col-0_rep2	Chr5	5632029	0	6	0	CHG	INTEGRASE	col-0	Silenced
2	Col-0_rep2	Chr5	5632035	0	13	0	CHH	INTEGRASE	col-0	Silenced
2	Col-0_rep2	Chr5	5632036	4	9	0.307692307692308	CHH	INTEGRASE	col-0	Silenced
2	Col-0_rep2	Chr5	5632042	0	16	0	CHH	INTEGRASE	col-0	Silenced
2	Col-0_rep2	Chr5	5632044	0	17	0	CHH	INTEGRASE	col-0	Silenced
2	Col-0_rep2	Chr5	5632048	3	16	0.157894736842105	CHH	INTEGRASE	col-0	Silenced
2	Col-0_rep2	Chr5	5632052	3	14	0.176470588235294	CHH	INTEGRASE	col-0	Silenced
2	Col-0_rep2	Chr5	5632056	0	4	0	CHH	INTEGRASE	col-0	Silenced
2	Col-0_rep2	Chr5	5632058	0	4	0	CHH	INTEGRASE	col-0	Silenced
2	Col-0_rep2	Chr5	5632063	0	4	0	CHH	INTEGRASE	col-0	Silenced
2	Col-0_rep2	Chr5	5632068	0	5	0	CHH	INTEGRASE	col-0	Silenced
2	Col-0_rep2	Chr5	5632071	2	19	0.0952380952380952	CHH	INTEGRASE	col-0	Silenced
2	Col-0_rep2	Chr5	5632074	1	4	0.2	CHH	INTEGRASE	col-0	Silenced
2	Col-0_rep2	Chr5	5632077	0	21	0	CHH	INTEGRASE	col-0	Silenced
2	Col-0_rep2	Chr5	5632081	21	2	0.91304347826087	CG	INTEGRASE	col-0	Silenced
2	Col-0_rep2	Chr5	5632082	5	0	1	CG	INTEGRASE	col-0	Silenced
2	Col-0_rep2	Chr5	5632083	1	4	0.2	CHG	INTEGRASE	col-0	Silenced
2	Col-0_rep2	Chr5	5632086	0	6	0	CHH	INTEGRASE	col-0	Silenced
2	Col-0_rep2	Chr5	5632090	0	6	0	CHH	INTEGRASE	col-0	Silenced
2	Col-0_rep2	Chr5	5632091	0	6	0	CHH	INTEGRASE	col-0	Silenced
2	Col-0_rep2	Chr5	5632093	0	26	0	CHH	INTEGRASE	col-0	Silenced
2	Col-0_rep2	Chr5	5632094	0	26	0	CHH	INTEGRASE	col-0	Silenced
2	Col-0_rep2	Chr5	5632096	3	22	0.12	CHH	INTEGRASE	col-0	Silenced
2	Col-0_rep2	Chr5	5632098	0	25	0	CHH	INTEGRASE	col-0	Silenced
2	Col-0_rep2	Chr5	5632099	0	26	0	CHH	INTEGRASE	col-0	Silenced
2	Col-0_rep2	Chr5	5632102	0	7	0	CHH	INTEGRASE	col-0	Silenced
2	Col-0_rep2	Chr5	5632104	0	7	0	CHH	INTEGRASE	col-0	Silenced
2	Col-0_rep2	Chr5	5632108	3	24	0.111111111111111	CHH	INTEGRASE	col-0	Silenced
2	Col-0_rep2	Chr5	5632111	3	4	0.428571428571429	CHH	INTEGRASE	col-0	Silenced
2	Col-0_rep2	Chr5	5632113	0	7	0	CHH	INTEGRASE	col-0	Silenced
2	Col-0_rep2	Chr5	5632115	6	22	0.214285714285714	CHH	INTEGRASE	col-0	Silenced
2	Col-0_rep2	Chr5	5632118	9	20	0.310344827586207	CHH	INTEGRASE	col-0	Silenced
2	Col-0_rep2	Chr5	5632121	1	30	0.032258064516129	CHH	INTEGRASE	col-0	Silenced
2	Col-0_rep2	Chr5	5632131	1	6	0.142857142857143	CHH	INTEGRASE	col-0	Silenced
2	Col-0_rep2	Chr5	5632133	0	33	0	CHH	INTEGRASE	col-0	Silenced
2	Col-0_rep2	Chr5	5632135	0	33	0	CHH	INTEGRASE	col-0	Silenced
2	Col-0_rep2	Chr5	5632143	4	3	0.571428571428571	CHH	INTEGRASE	col-0	Silenced
2	Col-0_rep2	Chr5	5632146	0	7	0	CHH	INTEGRASE	col-0	Silenced
2	Col-0_rep2	Chr5	5632148	0	7	0	CHH	INTEGRASE	col-0	Silenced
2	Col-0_rep2	Chr5	5632153	0	32	0	CHH	INTEGRASE	col-0	Silenced
2	Col-0_rep2	Chr5	5632157	0	6	0	CHH	INTEGRASE	col-0	Silenced
2	Col-0_rep2	Chr5	5632160	1	30	0.032258064516129	CHH	INTEGRASE	col-0	Silenced
2	Col-0_rep2	Chr5	5632162	0	30	0	CHH	INTEGRASE	col-0	Silenced
2	Col-0_rep2	Chr5	5632165	3	2	0.6	CHH	INTEGRASE	col-0	Silenced
2	Col-0_rep2	Chr5	5632166	0	5	0	CHH	INTEGRASE	col-0	Silenced
2	Col-0_rep2	Chr5	5632171	0	29	0	CHH	INTEGRASE	col-0	Silenced
2	Col-0_rep2	Chr5	5632173	11	17	0.392857142857143	CHH	INTEGRASE	col-0	Silenced
2	Col-0_rep2	Chr5	5632179	0	26	0	CHH	INTEGRASE	col-0	Silenced
2	Col-0_rep2	Chr5	5632180	0	26	0	CHH	INTEGRASE	col-0	Silenced
2	Col-0_rep2	Chr5	5632181	4	22	0.153846153846154	CHH	INTEGRASE	col-0	Silenced
2	Col-0_rep2	Chr5	5632183	12	14	0.461538461538462	CHH	INTEGRASE	col-0	Silenced
2	Col-0_rep2	Chr5	5632188	0	6	0	CHH	INTEGRASE	col-0	Silenced
2	Col-0_rep2	Chr5	5632192	4	3	0.571428571428571	CHH	INTEGRASE	col-0	Silenced
2	Col-0_rep2	Chr5	5632194	0	7	0	CHH	INTEGRASE	col-0	Silenced
2	Col-0_rep2	Chr5	5632196	0	6	0	CHH	INTEGRASE	col-0	Silenced
2	Col-0_rep2	Chr5	5632200	0	5	0	CHH	INTEGRASE	col-0	Silenced
2	Col-0_rep2	Chr5	5632203	0	5	0	CHH	INTEGRASE	col-0	Silenced
2	Col-0_rep2	Chr5	5632204	0	23	0	CHH	INTEGRASE	col-0	Silenced
2	Col-0_rep2	Chr5	5632208	1	21	0.0454545454545455	CHH	INTEGRASE	col-0	Silenced
2	Col-0_rep2	Chr5	5632210	5	17	0.227272727272727	CHH	INTEGRASE	col-0	Silenced
2	Col-0_rep2	Chr5	5632214	0	21	0	CHH	INTEGRASE	col-0	Silenced
2	Col-0_rep2	Chr5	5632218	1	4	0.2	CHH	INTEGRASE	col-0	Silenced
2	Col-0_rep2	Chr5	5632222	0	20	0	CHH	INTEGRASE	col-0	Silenced
2	Col-0_rep2	Chr5	5632223	0	20	0	CHH	INTEGRASE	col-0	Silenced
2	Col-0_rep2	Chr5	5632227	0	5	0	CHH	INTEGRASE	col-0	Silenced
2	Col-0_rep2	Chr5	5632229	0	17	0	CHH	INTEGRASE	col-0	Silenced
2	Col-0_rep2	Chr5	5632231	3	14	0.176470588235294	CHH	INTEGRASE	col-0	Silenced
2	Col-0_rep2	Chr5	5632236	1	16	0.0588235294117647	CHH	INTEGRASE	col-0	Silenced
2	Col-0_rep2	Chr5	5632245	0	4	0	CHH	INTEGRASE	col-0	Silenced
2	Col-0_rep2	Chr5	5632246	1	16	0.0588235294117647	CHH	INTEGRASE	col-0	Silenced
2	Col-0_rep2	Chr5	5632250	0	4	0	CHH	INTEGRASE	col-0	Silenced
2	Col-0_rep2	Chr5	5632257	0	4	0	CHH	INTEGRASE	col-0	Silenced
2	Col-0_rep2	Chr5	5632259	0	4	0	CHH	INTEGRASE	col-0	Silenced
2	Col-0_rep2	Chr5	5632264	0	5	0	CHH	INTEGRASE	col-0	Silenced
2	Col-0_rep2	Chr5	5632265	0	5	0	CHH	INTEGRASE	col-0	Silenced
2	Col-0_rep2	Chr5	5632267	2	12	0.142857142857143	CHG	INTEGRASE	col-0	Silenced
2	Col-0_rep2	Chr5	5632268	14	0	1	CG	INTEGRASE	col-0	Silenced
2	Col-0_rep2	Chr5	5632269	5	0	1	CG	INTEGRASE	col-0	Silenced
2	Col-0_rep2	Chr5	5632275	1	5	0.166666666666667	CHH	INTEGRASE	col-0	Silenced
2	Col-0_rep2	Chr5	5632276	1	5	0.166666666666667	CHH	INTEGRASE	col-0	Silenced
2	Col-0_rep2	Chr5	5632278	1	5	0.166666666666667	CHH	INTEGRASE	col-0	Silenced
2	Col-0_rep2	Chr5	5632279	0	6	0	CHH	INTEGRASE	col-0	Silenced
2	Col-0_rep2	Chr5	5632281	0	6	0	CHH	INTEGRASE	col-0	Silenced
2	Col-0_rep2	Chr5	5632286	0	12	0	CHH	INTEGRASE	col-0	Silenced
2	Col-0_rep2	Chr5	5632288	1	11	0.0833333333333333	CHH	INTEGRASE	col-0	Silenced
2	Col-0_rep2	Chr5	5632291	0	6	0	CHH	INTEGRASE	col-0	Silenced
2	Col-0_rep2	Chr5	5632292	0	12	0	CHH	INTEGRASE	col-0	Silenced
2	Col-0_rep2	Chr5	5632293	2	10	0.166666666666667	CHH	INTEGRASE	col-0	Silenced
2	Col-0_rep2	Chr5	5632298	0	6	0	CHH	INTEGRASE	col-0	Silenced
2	Col-0_rep2	Chr5	5632302	5	1	0.833333333333333	CG	INTEGRASE	col-0	Silenced
2	Col-0_rep2	Chr5	5632303	7	0	1	CG	INTEGRASE	col-0	Silenced
2	Col-0_rep2	Chr5	5632305	0	7	0	CHH	INTEGRASE	col-0	Silenced
2	Col-0_rep2	Chr5	5632308	0	6	0	CHH	INTEGRASE	col-0	Silenced
2	Col-0_rep2	Chr5	5632311	0	7	0	CHH	INTEGRASE	col-0	Silenced
2	Col-0_rep2	Chr5	5632314	0	10	0	CHH	INTEGRASE	col-0	Silenced
2	Col-0_rep2	Chr5	5632315	0	7	0	CHH	INTEGRASE	col-0	Silenced
2	Col-0_rep2	Chr5	5632316	0	7	0	CHH	INTEGRASE	col-0	Silenced
2	Col-0_rep2	Chr5	5632320	4	3	0.571428571428571	CG	INTEGRASE	col-0	Silenced
2	Col-0_rep2	Chr5	5632321	8	2	0.8	CG	INTEGRASE	col-0	Silenced
2	Col-0_rep2	Chr5	5632323	0	10	0	CHH	INTEGRASE	col-0	Silenced
2	Col-0_rep2	Chr5	5632324	0	10	0	CHH	INTEGRASE	col-0	Silenced
2	Col-0_rep2	Chr5	5632332	0	7	0	CHH	INTEGRASE	col-0	Silenced
2	Col-0_rep2	Chr5	5632334	0	7	0	CHH	INTEGRASE	col-0	Silenced
2	Col-0_rep2	Chr5	5632335	0	7	0	CHH	INTEGRASE	col-0	Silenced
2	Col-0_rep2	Chr5	5632339	0	7	0	CHH	INTEGRASE	col-0	Silenced
2	Col-0_rep2	Chr5	5632342	0	9	0	CHH	INTEGRASE	col-0	Silenced
2	Col-0_rep2	Chr5	5632345	3	6	0.333333333333333	CHH	INTEGRASE	col-0	Silenced
2	Col-0_rep2	Chr5	5632346	0	6	0	CHH	INTEGRASE	col-0	Silenced
2	Col-0_rep2	Chr5	5632347	0	6	0	CHG	INTEGRASE	col-0	Silenced
2	Col-0_rep2	Chr5	5632348	6	0	1	CG	INTEGRASE	col-0	Silenced
2	Col-0_rep2	Chr5	5632349	8	1	0.888888888888889	CG	INTEGRASE	col-0	Silenced
2	Col-0_rep2	Chr5	5632352	0	6	0	CHH	INTEGRASE	col-0	Silenced
2	Col-0_rep2	Chr5	5632354	0	6	0	CHH	INTEGRASE	col-0	Silenced
2	Col-0_rep2	Chr5	5632356	0	6	0	CHH	INTEGRASE	col-0	Silenced
2	Col-0_rep2	Chr5	5632357	0	7	0	CHH	INTEGRASE	col-0	Silenced
2	Col-0_rep2	Chr5	5632359	3	5	0.375	CHH	INTEGRASE	col-0	Silenced
2	Col-0_rep2	Chr5	5632362	1	7	0.125	CHH	INTEGRASE	col-0	Silenced
2	Col-0_rep2	Chr5	5632368	0	9	0	CHH	INTEGRASE	col-0	Silenced
2	Col-0_rep2	Chr5	5632369	3	6	0.333333333333333	CHH	INTEGRASE	col-0	Silenced
2	Col-0_rep2	Chr5	5632371	2	7	0.222222222222222	CHH	INTEGRASE	col-0	Silenced
2	Col-0_rep2	Chr5	5632373	2	8	0.2	CHH	INTEGRASE	col-0	Silenced
2	Col-0_rep2	Chr5	5632374	0	10	0	CHH	INTEGRASE	col-0	Silenced
2	Col-0_rep2	Chr5	5632375	9	0	1	CG	INTEGRASE	col-0	Silenced
2	Col-0_rep2	Chr5	5632376	10	0	1	CG	INTEGRASE	col-0	Silenced
2	Col-0_rep2	Chr5	5632377	6	4	0.6	CHG	INTEGRASE	col-0	Silenced
2	Col-0_rep2	Chr5	5632379	1	9	0.1	CHH	INTEGRASE	col-0	Silenced
2	Col-0_rep2	Chr5	5632381	2	8	0.2	CHH	INTEGRASE	col-0	Silenced
2	Col-0_rep2	Chr5	5632385	1	8	0.111111111111111	CHH	INTEGRASE	col-0	Silenced
2	Col-0_rep2	Chr5	5632388	1	8	0.111111111111111	CHG	INTEGRASE	col-0	Silenced
2	Col-0_rep2	Chr5	5632389	9	0	1	CG	INTEGRASE	col-0	Silenced
2	Col-0_rep2	Chr5	5632390	11	0	1	CG	INTEGRASE	col-0	Silenced
2	Col-0_rep2	Chr5	5632392	0	9	0	CHH	INTEGRASE	col-0	Silenced
2	Col-0_rep2	Chr5	5632395	0	9	0	CHH	INTEGRASE	col-0	Silenced
2	Col-0_rep2	Chr5	5632397	1	9	0.1	CHH	INTEGRASE	col-0	Silenced
2	Col-0_rep2	Chr5	5632400	1	13	0.0714285714285714	CHH	INTEGRASE	col-0	Silenced
2	Col-0_rep2	Chr5	5632401	2	12	0.142857142857143	CHH	INTEGRASE	col-0	Silenced
2	Col-0_rep2	Chr5	5632403	0	14	0	CHH	INTEGRASE	col-0	Silenced
2	Col-0_rep2	Chr5	5632404	0	13	0	CHH	INTEGRASE	col-0	Silenced
2	Col-0_rep2	Chr5	5632406	1	15	0.0625	CHH	INTEGRASE	col-0	Silenced
2	Col-0_rep2	Chr5	5632407	0	16	0	CHH	INTEGRASE	col-0	Silenced
2	Col-0_rep2	Chr5	5632408	9	1	0.9	CG	INTEGRASE	col-0	Silenced
2	Col-0_rep2	Chr5	5632409	16	0	1	CG	INTEGRASE	col-0	Silenced
2	Col-0_rep2	Chr5	5632410	10	0	1	CG	INTEGRASE	col-0	Silenced
2	Col-0_rep2	Chr5	5632411	16	0	1	CG	INTEGRASE	col-0	Silenced
2	Col-0_rep2	Chr5	5632412	7	8	0.466666666666667	CHG	INTEGRASE	col-0	Silenced
2	Col-0_rep2	Chr5	5632414	2	8	0.2	CHH	INTEGRASE	col-0	Silenced
2	Col-0_rep2	Chr5	5632418	0	17	0	CHH	INTEGRASE	col-0	Silenced
2	Col-0_rep2	Chr5	5632421	0	16	0	CHH	INTEGRASE	col-0	Silenced
2	Col-0_rep2	Chr5	5632425	0	9	0	CHH	INTEGRASE	col-0	Silenced
2	Col-0_rep2	Chr5	5632429	5	3	0.625	CHH	INTEGRASE	col-0	Silenced
2	Col-0_rep2	Chr5	5632432	0	19	0	CHH	INTEGRASE	col-0	Silenced
2	Col-0_rep2	Chr5	5632434	0	19	0	CHH	INTEGRASE	col-0	Silenced
2	Col-0_rep2	Chr5	5632437	0	8	0	CHH	INTEGRASE	col-0	Silenced
2	Col-0_rep2	Chr5	5632438	4	4	0.5	CHH	INTEGRASE	col-0	Silenced
2	Col-0_rep2	Chr5	5632442	1	20	0.0476190476190476	CHH	INTEGRASE	col-0	Silenced
2	Col-0_rep2	Chr5	5632444	0	21	0	CHH	INTEGRASE	col-0	Silenced
2	Col-0_rep2	Chr5	5632450	7	15	0.318181818181818	CHH	INTEGRASE	col-0	Silenced
2	Col-0_rep2	Chr5	5632451	1	21	0.0454545454545455	CHH	INTEGRASE	col-0	Silenced
2	Col-0_rep2	Chr5	5632452	0	22	0	CHH	INTEGRASE	col-0	Silenced
2	Col-0_rep2	Chr5	5632453	0	22	0	CHH	INTEGRASE	col-0	Silenced
2	Col-0_rep2	Chr5	5632455	1	21	0.0454545454545455	CHH	INTEGRASE	col-0	Silenced
2	Col-0_rep2	Chr5	5632458	1	22	0.0434782608695652	CHH	INTEGRASE	col-0	Silenced
2	Col-0_rep2	Chr5	5632459	7	1	0.875	CG	INTEGRASE	col-0	Silenced
2	Col-0_rep2	Chr5	5632460	21	0	1	CG	INTEGRASE	col-0	Silenced
2	Col-0_rep2	Chr5	5632461	4	17	0.19047619047619	CHG	INTEGRASE	col-0	Silenced
2	Col-0_rep2	Chr5	5632463	0	8	0	CHH	INTEGRASE	col-0	Silenced
2	Col-0_rep2	Chr5	5632468	3	5	0.375	CHG	INTEGRASE	col-0	Silenced
2	Col-0_rep2	Chr5	5632469	7	1	0.875	CG	INTEGRASE	col-0	Silenced
2	Col-0_rep2	Chr5	5632470	24	0	1	CG	INTEGRASE	col-0	Silenced
2	Col-0_rep2	Chr5	5632471	6	2	0.75	CG	INTEGRASE	col-0	Silenced
2	Col-0_rep2	Chr5	5632472	23	1	0.958333333333333	CG	INTEGRASE	col-0	Silenced
2	Col-0_rep2	Chr5	5632474	0	24	0	CHH	INTEGRASE	col-0	Silenced
2	Col-0_rep2	Chr5	5632475	3	5	0.375	CHH	INTEGRASE	col-0	Silenced
2	Col-0_rep2	Chr5	5632478	0	8	0	CHH	INTEGRASE	col-0	Silenced
2	Col-0_rep2	Chr5	5632479	1	7	0.125	CHH	INTEGRASE	col-0	Silenced
2	Col-0_rep2	Chr5	5632484	0	8	0	CHH	INTEGRASE	col-0	Silenced
2	Col-0_rep2	Chr5	5632488	8	1	0.888888888888889	CG	INTEGRASE	col-0	Silenced
2	Col-0_rep2	Chr5	5632489	25	1	0.961538461538462	CG	INTEGRASE	col-0	Silenced
2	Col-0_rep2	Chr5	5632492	0	11	0	CHH	INTEGRASE	col-0	Silenced
2	Col-0_rep2	Chr5	5632494	0	12	0	CHH	INTEGRASE	col-0	Silenced
2	Col-0_rep2	Chr5	5632495	1	11	0.0833333333333333	CHH	INTEGRASE	col-0	Silenced
2	Col-0_rep2	Chr5	5632498	3	9	0.25	CHH	INTEGRASE	col-0	Silenced
2	Col-0_rep2	Chr5	5632503	0	27	0	CHH	INTEGRASE	col-0	Silenced
2	Col-0_rep2	Chr5	5632505	0	12	0	CHH	INTEGRASE	col-0	Silenced
2	Col-0_rep2	Chr5	5632510	1	28	0.0344827586206897	CHH	INTEGRASE	col-0	Silenced
2	Col-0_rep2	Chr5	5632512	1	28	0.0344827586206897	CHH	INTEGRASE	col-0	Silenced
2	Col-0_rep2	Chr5	5632514	0	10	0	CHH	INTEGRASE	col-0	Silenced
2	Col-0_rep2	Chr5	5632519	0	9	0	CHH	INTEGRASE	col-0	Silenced
2	Col-0_rep2	Chr5	5632521	0	9	0	CHH	INTEGRASE	col-0	Silenced
2	Col-0_rep2	Chr5	5632522	0	9	0	CHH	INTEGRASE	col-0	Silenced
2	Col-0_rep2	Chr5	5632523	0	8	0	CHH	INTEGRASE	col-0	Silenced
2	Col-0_rep2	Chr5	5632526	7	0	1	CG	INTEGRASE	col-0	Silenced
2	Col-0_rep2	Chr5	5632527	29	4	0.878787878787879	CG	INTEGRASE	col-0	Silenced
2	Col-0_rep2	Chr5	5632529	1	33	0.0294117647058824	CHH	INTEGRASE	col-0	Silenced
2	Col-0_rep2	Chr5	5632530	0	35	0	CHH	INTEGRASE	col-0	Silenced
2	Col-0_rep2	Chr5	5632533	0	7	0	CHH	INTEGRASE	col-0	Silenced
2	Col-0_rep2	Chr5	5632538	0	7	0	CHH	INTEGRASE	col-0	Silenced
2	Col-0_rep2	Chr5	5632548	1	6	0.142857142857143	CHG	INTEGRASE	col-0	Silenced
2	Col-0_rep2	Chr5	5632549	6	1	0.857142857142857	CG	INTEGRASE	col-0	Silenced
2	Col-0_rep2	Chr5	5632550	36	1	0.972972972972973	CG	INTEGRASE	col-0	Silenced
2	Col-0_rep2	Chr5	5632553	0	7	0	CHH	INTEGRASE	col-0	Silenced
2	Col-0_rep2	Chr5	5632557	10	25	0.285714285714286	CHH	INTEGRASE	col-0	Silenced
2	Col-0_rep2	Chr5	5632560	0	8	0	CHH	INTEGRASE	col-0	Silenced
2	Col-0_rep2	Chr5	5632562	0	8	0	CHH	INTEGRASE	col-0	Silenced
2	Col-0_rep2	Chr5	5632566	6	2	0.75	CG	INTEGRASE	col-0	Silenced
2	Col-0_rep2	Chr5	5632567	32	3	0.914285714285714	CG	INTEGRASE	col-0	Silenced
2	Col-0_rep2	Chr5	5632569	1	35	0.0277777777777778	CHH	INTEGRASE	col-0	Silenced
2	Col-0_rep2	Chr5	5632571	0	36	0	CHH	INTEGRASE	col-0	Silenced
2	Col-0_rep2	Chr5	5632575	3	31	0.0882352941176471	CHH	INTEGRASE	col-0	Silenced
2	Col-0_rep2	Chr5	5632576	0	34	0	CHH	INTEGRASE	col-0	Silenced
2	Col-0_rep2	Chr5	5632579	9	24	0.272727272727273	CHH	INTEGRASE	col-0	Silenced
2	Col-0_rep2	Chr5	5632581	1	31	0.03125	CHH	INTEGRASE	col-0	Silenced
2	Col-0_rep2	Chr5	5632585	1	30	0.032258064516129	CHH	INTEGRASE	col-0	Silenced
2	Col-0_rep2	Chr5	5632590	2	29	0.0645161290322581	CHH	INTEGRASE	col-0	Silenced
2	Col-0_rep2	Chr5	5632595	4	27	0.129032258064516	CHH	INTEGRASE	col-0	Silenced
2	Col-0_rep2	Chr5	5632599	0	8	0	CHH	INTEGRASE	col-0	Silenced
2	Col-0_rep2	Chr5	5632600	2	6	0.25	CHG	INTEGRASE	col-0	Silenced
2	Col-0_rep2	Chr5	5632601	8	0	1	CG	INTEGRASE	col-0	Silenced
2	Col-0_rep2	Chr5	5632602	29	0	1	CG	INTEGRASE	col-0	Silenced
2	Col-0_rep2	Chr5	5632603	9	19	0.321428571428571	CHG	INTEGRASE	col-0	Silenced
2	Col-0_rep2	Chr5	5632605	1	28	0.0344827586206897	CHH	INTEGRASE	col-0	Silenced
2	Col-0_rep2	Chr5	5632608	1	6	0.142857142857143	CHH	INTEGRASE	col-0	Silenced
2	Col-0_rep2	Chr5	5632612	1	27	0.0357142857142857	CHH	INTEGRASE	col-0	Silenced
2	Col-0_rep2	Chr5	5632615	0	28	0	CHH	INTEGRASE	col-0	Silenced
2	Col-0_rep2	Chr5	5632616	0	7	0	CHH	INTEGRASE	col-0	Silenced
2	Col-0_rep2	Chr5	5632619	0	28	0	CHH	INTEGRASE	col-0	Silenced
2	Col-0_rep2	Chr5	5632620	0	7	0	CHH	INTEGRASE	col-0	Silenced
2	Col-0_rep2	Chr5	5632623	4	24	0.142857142857143	CHH	INTEGRASE	col-0	Silenced
2	Col-0_rep2	Chr5	5632626	1	30	0.032258064516129	CHH	INTEGRASE	col-0	Silenced
2	Col-0_rep2	Chr5	5632627	9	0	1	CG	INTEGRASE	col-0	Silenced
2	Col-0_rep2	Chr5	5632628	30	2	0.9375	CG	INTEGRASE	col-0	Silenced
2	Col-0_rep2	Chr5	5632631	3	28	0.0967741935483871	CHH	INTEGRASE	col-0	Silenced
2	Col-0_rep2	Chr5	5632633	2	29	0.0645161290322581	CHH	INTEGRASE	col-0	Silenced
2	Col-0_rep2	Chr5	5632634	0	9	0	CHH	INTEGRASE	col-0	Silenced
2	Col-0_rep2	Chr5	5632636	2	6	0.25	CHH	INTEGRASE	col-0	Silenced
2	Col-0_rep2	Chr5	5632640	2	29	0.0645161290322581	CHH	INTEGRASE	col-0	Silenced
2	Col-0_rep2	Chr5	5632642	1	29	0.0333333333333333	CHH	INTEGRASE	col-0	Silenced
2	Col-0_rep2	Chr5	5632646	0	29	0	CHH	INTEGRASE	col-0	Silenced
2	Col-0_rep2	Chr5	5632650	0	7	0	CHH	INTEGRASE	col-0	Silenced
2	Col-0_rep2	Chr5	5632653	5	24	0.172413793103448	CHH	INTEGRASE	col-0	Silenced
2	Col-0_rep2	Chr5	5632654	0	28	0	CHH	INTEGRASE	col-0	Silenced
2	Col-0_rep2	Chr5	5632655	1	6	0.142857142857143	CHH	INTEGRASE	col-0	Silenced
2	Col-0_rep2	Chr5	5632658	0	7	0	CHH	INTEGRASE	col-0	Silenced
2	Col-0_rep2	Chr5	5632660	2	5	0.285714285714286	CHH	INTEGRASE	col-0	Silenced
2	Col-0_rep2	Chr5	5632663	1	6	0.142857142857143	CHH	INTEGRASE	col-0	Silenced
2	Col-0_rep2	Chr5	5632666	0	9	0	CHH	INTEGRASE	col-0	Silenced
2	Col-0_rep2	Chr5	5632668	4	5	0.444444444444444	CHH	INTEGRASE	col-0	Silenced
2	Col-0_rep2	Chr5	5632674	0	26	0	CHH	INTEGRASE	col-0	Silenced
2	Col-0_rep2	Chr5	5632675	0	26	0	CHH	INTEGRASE	col-0	Silenced
2	Col-0_rep2	Chr5	5632684	0	25	0	CHH	INTEGRASE	col-0	Silenced
2	Col-0_rep2	Chr5	5632685	0	12	0	CHH	INTEGRASE	col-0	Silenced
2	Col-0_rep2	Chr5	5632689	4	19	0.173913043478261	CHH	INTEGRASE	col-0	Silenced
2	Col-0_rep2	Chr5	5632692	0	12	0	CHH	INTEGRASE	col-0	Silenced
2	Col-0_rep2	Chr5	5632693	0	12	0	CHH	INTEGRASE	col-0	Silenced
2	Col-0_rep2	Chr5	5632696	0	12	0	CHH	INTEGRASE	col-0	Silenced
2	Col-0_rep2	Chr5	5632697	1	11	0.0833333333333333	CHH	INTEGRASE	col-0	Silenced
2	Col-0_rep2	Chr5	5632700	0	20	0	CHH	INTEGRASE	col-0	Silenced
2	Col-0_rep2	Chr5	5632703	0	13	0	CHG	INTEGRASE	col-0	Silenced
2	Col-0_rep2	Chr5	5632704	1	12	0.0769230769230769	CG	INTEGRASE	col-0	Silenced
2	Col-0_rep2	Chr5	5632705	3	18	0.142857142857143	CG	INTEGRASE	col-0	Silenced
2	Col-0_rep2	Chr5	5632706	0	14	0	CHH	INTEGRASE	col-0	Silenced
2	Col-0_rep2	Chr5	5632708	0	14	0	CHH	INTEGRASE	col-0	Silenced
2	Col-0_rep2	Chr5	5632717	0	17	0	CHH	INTEGRASE	col-0	Silenced
2	Col-0_rep2	Chr5	5632718	3	14	0.176470588235294	CHG	INTEGRASE	col-0	Silenced
2	Col-0_rep2	Chr5	5632719	17	1	0.944444444444444	CG	INTEGRASE	col-0	Silenced
2	Col-0_rep2	Chr5	5632720	19	2	0.904761904761905	CG	INTEGRASE	col-0	Silenced
2	Col-0_rep2	Chr5	5632722	0	23	0	CHH	INTEGRASE	col-0	Silenced
2	Col-0_rep2	Chr5	5632725	0	24	0	CHH	INTEGRASE	col-0	Silenced
2	Col-0_rep2	Chr5	5632727	3	17	0.15	CHH	INTEGRASE	col-0	Silenced
2	Col-0_rep2	Chr5	5632730	0	28	0	CHH	INTEGRASE	col-0	Silenced
2	Col-0_rep2	Chr5	5632734	2	18	0.1	CHH	INTEGRASE	col-0	Silenced
2	Col-0_rep2	Chr5	5632737	0	29	0	CHH	INTEGRASE	col-0	Silenced
2	Col-0_rep2	Chr5	5632742	1	19	0.05	CHH	INTEGRASE	col-0	Silenced
2	Col-0_rep2	Chr5	5632743	2	19	0.0952380952380952	CHH	INTEGRASE	col-0	Silenced
2	Col-0_rep2	Chr5	5632746	0	33	0	CHH	INTEGRASE	col-0	Silenced
2	Col-0_rep2	Chr5	5632748	8	13	0.380952380952381	CHH	INTEGRASE	col-0	Silenced
2	Col-0_rep2	Chr5	5632751	11	11	0.5	CHH	INTEGRASE	col-0	Silenced
2	Col-0_rep2	Chr5	5632754	2	22	0.0833333333333333	CHH	INTEGRASE	col-0	Silenced
2	Col-0_rep2	Chr5	5632757	5	22	0.185185185185185	CHH	INTEGRASE	col-0	Silenced
2	Col-0_rep2	Chr5	5632760	0	35	0	CHH	INTEGRASE	col-0	Silenced
2	Col-0_rep2	Chr5	5632763	2	34	0.0555555555555556	CHH	INTEGRASE	col-0	Silenced
2	Col-0_rep2	Chr5	5632764	0	36	0	CHH	INTEGRASE	col-0	Silenced
2	Col-0_rep2	Chr5	5632768	10	26	0.277777777777778	CHH	INTEGRASE	col-0	Silenced
2	Col-0_rep2	Chr5	5632769	1	34	0.0285714285714286	CHH	INTEGRASE	col-0	Silenced
2	Col-0_rep2	Chr5	5632770	0	34	0	CHH	INTEGRASE	col-0	Silenced
2	Col-0_rep2	Chr5	5632772	2	33	0.0571428571428571	CHH	INTEGRASE	col-0	Silenced
2	Col-0_rep2	Chr5	5632775	0	28	0	CHH	INTEGRASE	col-0	Silenced
2	Col-0_rep2	Chr5	5632776	4	24	0.142857142857143	CHH	INTEGRASE	col-0	Silenced
2	Col-0_rep2	Chr5	5632782	0	35	0	CHH	INTEGRASE	col-0	Silenced
2	Col-0_rep2	Chr5	5632785	1	29	0.0333333333333333	CHH	INTEGRASE	col-0	Silenced
2	Col-0_rep2	Chr5	5632789	0	29	0	CHH	INTEGRASE	col-0	Silenced
2	Col-0_rep2	Chr5	5632791	0	28	0	CHH	INTEGRASE	col-0	Silenced
2	Col-0_rep2	Chr5	5632795	0	28	0	CHH	INTEGRASE	col-0	Silenced
2	Col-0_rep2	Chr5	5632796	0	28	0	CHH	INTEGRASE	col-0	Silenced
2	Col-0_rep2	Chr5	5632798	0	28	0	CHH	INTEGRASE	col-0	Silenced
2	Col-0_rep2	Chr5	5632799	1	27	0.0357142857142857	CHH	INTEGRASE	col-0	Silenced
2	Col-0_rep2	Chr5	5632801	13	16	0.448275862068966	CHG	INTEGRASE	col-0	Silenced
2	Col-0_rep2	Chr5	5632802	27	2	0.931034482758621	CG	INTEGRASE	col-0	Silenced
2	Col-0_rep2	Chr5	5632803	38	1	0.974358974358974	CG	INTEGRASE	col-0	Silenced
2	Col-0_rep2	Chr5	5632806	27	4	0.870967741935484	CG	INTEGRASE	col-0	Silenced
2	Col-0_rep2	Chr5	5632807	37	3	0.925	CG	INTEGRASE	col-0	Silenced
2	Col-0_rep2	Chr5	5632809	0	38	0	CHH	INTEGRASE	col-0	Silenced
2	Col-0_rep2	Chr5	5632812	6	32	0.157894736842105	CHH	INTEGRASE	col-0	Silenced
2	Col-0_rep2	Chr5	5632813	8	26	0.235294117647059	CHH	INTEGRASE	col-0	Silenced
2	Col-0_rep2	Chr5	5632816	0	32	0	CHH	INTEGRASE	col-0	Silenced
2	Col-0_rep2	Chr5	5632818	5	27	0.15625	CHH	INTEGRASE	col-0	Silenced
2	Col-0_rep2	Chr5	5632823	0	36	0	CHH	INTEGRASE	col-0	Silenced
2	Col-0_rep2	Chr5	5632827	0	32	0	CHH	INTEGRASE	col-0	Silenced
2	Col-0_rep2	Chr5	5632832	6	30	0.166666666666667	CHH	INTEGRASE	col-0	Silenced
2	Col-0_rep2	Chr5	5632833	1	34	0.0285714285714286	CHH	INTEGRASE	col-0	Silenced
2	Col-0_rep2	Chr5	5632836	0	31	0	CHH	INTEGRASE	col-0	Silenced
2	Col-0_rep2	Chr5	5632841	16	20	0.444444444444444	CHH	INTEGRASE	col-0	Silenced
2	Col-0_rep2	Chr5	5632842	1	35	0.0277777777777778	CHH	INTEGRASE	col-0	Silenced
2	Col-0_rep2	Chr5	5632843	0	36	0	CHH	INTEGRASE	col-0	Silenced
2	Col-0_rep2	Chr5	5632844	9	25	0.264705882352941	CHH	INTEGRASE	col-0	Silenced
2	Col-0_rep2	Chr5	5632848	1	34	0.0285714285714286	CHH	INTEGRASE	col-0	Silenced
2	Col-0_rep2	Chr5	5632850	0	33	0	CHH	INTEGRASE	col-0	Silenced
2	Col-0_rep2	Chr5	5632852	12	21	0.363636363636364	CHH	INTEGRASE	col-0	Silenced
2	Col-0_rep2	Chr5	5632855	1	34	0.0285714285714286	CHH	INTEGRASE	col-0	Silenced
2	Col-0_rep2	Chr5	5632858	32	3	0.914285714285714	CG	INTEGRASE	col-0	Silenced
2	Col-0_rep2	Chr5	5632859	33	0	1	CG	INTEGRASE	col-0	Silenced
2	Col-0_rep2	Chr5	5632861	14	21	0.4	CHH	INTEGRASE	col-0	Silenced
2	Col-0_rep2	Chr5	5632864	0	36	0	CHH	INTEGRASE	col-0	Silenced
2	Col-0_rep2	Chr5	5632866	12	23	0.342857142857143	CHH	INTEGRASE	col-0	Silenced
2	Col-0_rep2	Chr5	5632869	1	34	0.0285714285714286	CHH	INTEGRASE	col-0	Silenced
2	Col-0_rep2	Chr5	5632872	14	21	0.4	CHH	INTEGRASE	col-0	Silenced
2	Col-0_rep2	Chr5	5632875	17	17	0.5	CHG	INTEGRASE	col-0	Silenced
2	Col-0_rep2	Chr5	5632876	31	3	0.911764705882353	CG	INTEGRASE	col-0	Silenced
2	Col-0_rep2	Chr5	5632877	28	3	0.903225806451613	CG	INTEGRASE	col-0	Silenced
2	Col-0_rep2	Chr5	5632878	12	19	0.387096774193548	CHG	INTEGRASE	col-0	Silenced
2	Col-0_rep2	Chr5	5632880	5	25	0.166666666666667	CHH	INTEGRASE	col-0	Silenced
2	Col-0_rep2	Chr5	5632883	1	30	0.032258064516129	CHH	INTEGRASE	col-0	Silenced
2	Col-0_rep2	Chr5	5632885	1	32	0.0303030303030303	CHH	INTEGRASE	col-0	Silenced
2	Col-0_rep2	Chr5	5632887	8	26	0.235294117647059	CHH	INTEGRASE	col-0	Silenced
2	Col-0_rep2	Chr5	5632890	6	25	0.193548387096774	CHH	INTEGRASE	col-0	Silenced
2	Col-0_rep2	Chr5	5632893	3	32	0.0857142857142857	CHH	INTEGRASE	col-0	Silenced
2	Col-0_rep2	Chr5	5632896	1	28	0.0344827586206897	CHH	INTEGRASE	col-0	Silenced
2	Col-0_rep2	Chr5	5632899	4	24	0.142857142857143	CHH	INTEGRASE	col-0	Silenced
2	Col-0_rep2	Chr5	5632901	1	34	0.0285714285714286	CHH	INTEGRASE	col-0	Silenced
2	Col-0_rep2	Chr5	5632904	5	22	0.185185185185185	CHH	INTEGRASE	col-0	Silenced
2	Col-0_rep2	Chr5	5632908	10	22	0.3125	CHH	INTEGRASE	col-0	Silenced
2	Col-0_rep2	Chr5	5632911	3	24	0.111111111111111	CHH	INTEGRASE	col-0	Silenced
2	Col-0_rep2	Chr5	5632913	3	25	0.107142857142857	CHH	INTEGRASE	col-0	Silenced
2	Col-0_rep2	Chr5	5632917	1	28	0.0344827586206897	CHH	INTEGRASE	col-0	Silenced
2	Col-0_rep2	Chr5	5632919	1	29	0.0333333333333333	CHH	INTEGRASE	col-0	Silenced
2	Col-0_rep2	Chr5	5632920	1	29	0.0333333333333333	CHH	INTEGRASE	col-0	Silenced
2	Col-0_rep2	Chr5	5632922	8	22	0.266666666666667	CHH	INTEGRASE	col-0	Silenced
2	Col-0_rep2	Chr5	5632923	0	30	0	CHH	INTEGRASE	col-0	Silenced
2	Col-0_rep2	Chr5	5632925	1	27	0.0357142857142857	CHH	INTEGRASE	col-0	Silenced
2	Col-0_rep2	Chr5	5632927	0	31	0	CHH	INTEGRASE	col-0	Silenced
2	Col-0_rep2	Chr5	5632928	0	32	0	CHH	INTEGRASE	col-0	Silenced
2	Col-0_rep2	Chr5	5632929	9	22	0.290322580645161	CHH	INTEGRASE	col-0	Silenced
2	Col-0_rep2	Chr5	5632932	6	24	0.2	CHH	INTEGRASE	col-0	Silenced
2	Col-0_rep2	Chr5	5632935	1	29	0.0333333333333333	CHH	INTEGRASE	col-0	Silenced
2	Col-0_rep2	Chr5	5632938	6	25	0.193548387096774	CHH	INTEGRASE	col-0	Silenced
2	Col-0_rep2	Chr5	5632941	0	32	0	CHH	INTEGRASE	col-0	Silenced
2	Col-0_rep2	Chr5	5632947	1	30	0.032258064516129	CHH	INTEGRASE	col-0	Silenced
2	Col-0_rep2	Chr5	5632951	0	31	0	CHH	INTEGRASE	col-0	Silenced
2	Col-0_rep2	Chr5	5632953	2	27	0.0689655172413793	CHH	INTEGRASE	col-0	Silenced
2	Col-0_rep2	Chr5	5632955	27	2	0.931034482758621	CG	INTEGRASE	col-0	Silenced
2	Col-0_rep2	Chr5	5632956	25	7	0.78125	CG	INTEGRASE	col-0	Silenced
2	Col-0_rep2	Chr5	5632958	0	32	0	CHH	INTEGRASE	col-0	Silenced
2	Col-0_rep2	Chr5	5632959	7	23	0.233333333333333	CHH	INTEGRASE	col-0	Silenced
2	Col-0_rep2	Chr5	5632962	3	29	0.09375	CHH	INTEGRASE	col-0	Silenced
2	Col-0_rep2	Chr5	5632965	3	28	0.0967741935483871	CHH	INTEGRASE	col-0	Silenced
2	Col-0_rep2	Chr5	5632968	0	28	0	CHH	INTEGRASE	col-0	Silenced
2	Col-0_rep2	Chr5	5632969	1	27	0.0357142857142857	CHH	INTEGRASE	col-0	Silenced
2	Col-0_rep2	Chr5	5632971	1	26	0.037037037037037	CHH	INTEGRASE	col-0	Silenced
2	Col-0_rep2	Chr5	5632972	10	17	0.37037037037037	CHH	INTEGRASE	col-0	Silenced
2	Col-0_rep2	Chr5	5632976	0	30	0	CHH	INTEGRASE	col-0	Silenced
2	Col-0_rep2	Chr5	5632978	0	32	0	CHH	INTEGRASE	col-0	Silenced
2	Col-0_rep2	Chr5	5632980	11	22	0.333333333333333	CHH	INTEGRASE	col-0	Silenced
2	Col-0_rep2	Chr5	5632983	1	31	0.03125	CHH	INTEGRASE	col-0	Silenced
2	Col-0_rep2	Chr5	5632986	0	33	0	CHH	INTEGRASE	col-0	Silenced
2	Col-0_rep2	Chr5	5632988	1	31	0.03125	CHH	INTEGRASE	col-0	Silenced
2	Col-0_rep2	Chr5	5632990	5	27	0.15625	CHG	INTEGRASE	col-0	Silenced
2	Col-0_rep2	Chr5	5632992	11	21	0.34375	CHG	INTEGRASE	col-0	Silenced
2	Col-0_rep2	Chr5	5632995	0	31	0	CHH	INTEGRASE	col-0	Silenced
2	Col-0_rep2	Chr5	5632998	1	33	0.0294117647058824	CHH	INTEGRASE	col-0	Silenced
2	Col-0_rep2	Chr5	5633001	2	30	0.0625	CHH	INTEGRASE	col-0	Silenced
2	Col-0_rep2	Chr5	5633004	0	35	0	CHH	INTEGRASE	col-0	Silenced
2	Col-0_rep2	Chr5	5633009	0	30	0	CHH	INTEGRASE	col-0	Silenced
2	Col-0_rep2	Chr5	5633010	2	29	0.0645161290322581	CHH	INTEGRASE	col-0	Silenced
2	Col-0_rep2	Chr5	5633013	0	38	0	CHH	INTEGRASE	col-0	Silenced
2	Col-0_rep2	Chr5	5633016	3	35	0.0789473684210526	CHH	INTEGRASE	col-0	Silenced
2	Col-0_rep2	Chr5	5633018	1	30	0.032258064516129	CHH	INTEGRASE	col-0	Silenced
2	Col-0_rep2	Chr5	5633020	3	28	0.0967741935483871	CHH	INTEGRASE	col-0	Silenced
2	Col-0_rep2	Chr5	5633023	0	37	0	CHH	INTEGRASE	col-0	Silenced
2	Col-0_rep2	Chr5	5633025	0	37	0	CHH	INTEGRASE	col-0	Silenced
2	Col-0_rep2	Chr5	5633028	4	33	0.108108108108108	CHH	INTEGRASE	col-0	Silenced
2	Col-0_rep2	Chr5	5633031	1	36	0.027027027027027	CHH	INTEGRASE	col-0	Silenced
2	Col-0_rep2	Chr5	5633034	0	37	0	CHH	INTEGRASE	col-0	Silenced
2	Col-0_rep2	Chr5	5633037	1	33	0.0294117647058824	CG	INTEGRASE	col-0	Silenced
2	Col-0_rep2	Chr5	5633038	6	31	0.162162162162162	CG	INTEGRASE	col-0	Silenced
2	Col-0_rep2	Chr5	5633041	0	32	0	CHH	INTEGRASE	col-0	Silenced
2	Col-0_rep2	Chr5	5633043	10	23	0.303030303030303	CHH	INTEGRASE	col-0	Silenced
2	Col-0_rep2	Chr5	5633046	0	35	0	CHH	INTEGRASE	col-0	Silenced
2	Col-0_rep2	Chr5	5633049	1	30	0.032258064516129	CHH	INTEGRASE	col-0	Silenced
2	Col-0_rep2	Chr5	5633052	1	30	0.032258064516129	CHH	INTEGRASE	col-0	Silenced
2	Col-0_rep2	Chr5	5633053	1	30	0.032258064516129	CHH	INTEGRASE	col-0	Silenced
2	Col-0_rep2	Chr5	5633055	0	31	0	CHH	INTEGRASE	col-0	Silenced
2	Col-0_rep2	Chr5	5633056	4	27	0.129032258064516	CHH	INTEGRASE	col-0	Silenced
2	Col-0_rep2	Chr5	5633058	6	24	0.2	CHH	INTEGRASE	col-0	Silenced
2	Col-0_rep2	Chr5	5633059	2	28	0.0666666666666667	CHH	INTEGRASE	col-0	Silenced
2	Col-0_rep2	Chr5	5633061	0	30	0	CHH	INTEGRASE	col-0	Silenced
2	Col-0_rep2	Chr5	5633062	1	29	0.0333333333333333	CHH	INTEGRASE	col-0	Silenced
2	Col-0_rep2	Chr5	5633064	0	29	0	CHH	INTEGRASE	col-0	Silenced
2	Col-0_rep2	Chr5	5633065	5	24	0.172413793103448	CHH	INTEGRASE	col-0	Silenced
2	Col-0_rep2	Chr5	5633067	7	21	0.25	CHH	INTEGRASE	col-0	Silenced
2	Col-0_rep2	Chr5	5633071	14	21	0.4	CHH	INTEGRASE	col-0	Silenced
2	Col-0_rep2	Chr5	5633074	5	32	0.135135135135135	CHH	INTEGRASE	col-0	Silenced
2	Col-0_rep2	Chr5	5633075	1	36	0.027027027027027	CHH	INTEGRASE	col-0	Silenced
2	Col-0_rep2	Chr5	5633077	3	34	0.0810810810810811	CHH	INTEGRASE	col-0	Silenced
2	Col-0_rep2	Chr5	5633080	0	26	0	CHH	INTEGRASE	col-0	Silenced
2	Col-0_rep2	Chr5	5633082	24	2	0.923076923076923	CG	INTEGRASE	col-0	Silenced
2	Col-0_rep2	Chr5	5633083	35	3	0.921052631578947	CG	INTEGRASE	col-0	Silenced
2	Col-0_rep2	Chr5	5633084	1	25	0.0384615384615385	CHH	INTEGRASE	col-0	Silenced
2	Col-0_rep2	Chr5	5633088	24	2	0.923076923076923	CG	INTEGRASE	col-0	Silenced
2	Col-0_rep2	Chr5	5633089	34	2	0.944444444444444	CG	INTEGRASE	col-0	Silenced
2	Col-0_rep2	Chr5	5633091	22	3	0.88	CG	INTEGRASE	col-0	Silenced
2	Col-0_rep2	Chr5	5633092	32	4	0.888888888888889	CG	INTEGRASE	col-0	Silenced
2	Col-0_rep2	Chr5	5633093	8	18	0.307692307692308	CHH	INTEGRASE	col-0	Silenced
2	Col-0_rep2	Chr5	5633096	9	30	0.230769230769231	CHH	INTEGRASE	col-0	Silenced
2	Col-0_rep2	Chr5	5633099	0	38	0	CHH	INTEGRASE	col-0	Silenced
2	Col-0_rep2	Chr5	5633100	0	38	0	CHH	INTEGRASE	col-0	Silenced
2	Col-0_rep2	Chr5	5633105	1	22	0.0434782608695652	CHH	INTEGRASE	col-0	Silenced
2	Col-0_rep2	Chr5	5633108	3	18	0.142857142857143	CHH	INTEGRASE	col-0	Silenced
2	Col-0_rep2	Chr5	5633111	3	17	0.15	CHH	INTEGRASE	col-0	Silenced
2	Col-0_rep2	Chr5	5633113	8	12	0.4	CHH	INTEGRASE	col-0	Silenced
3	rdr6_rep1	Chr5	5631846	1	17	0.0555555555555556	CHH	INTEGRASE	rdr6	Silenced
3	rdr6_rep1	Chr5	5631848	0	12	0	CHH	INTEGRASE	rdr6	Silenced
3	rdr6_rep1	Chr5	5631851	0	18	0	CHH	INTEGRASE	rdr6	Silenced
3	rdr6_rep1	Chr5	5631853	0	11	0	CHH	INTEGRASE	rdr6	Silenced
3	rdr6_rep1	Chr5	5631855	0	11	0	CHH	INTEGRASE	rdr6	Silenced
3	rdr6_rep1	Chr5	5631856	5	5	0.5	CHH	INTEGRASE	rdr6	Silenced
3	rdr6_rep1	Chr5	5631860	0	8	0	CHH	INTEGRASE	rdr6	Silenced
3	rdr6_rep1	Chr5	5631862	0	9	0	CHH	INTEGRASE	rdr6	Silenced
3	rdr6_rep1	Chr5	5631865	5	4	0.555555555555556	CHH	INTEGRASE	rdr6	Silenced
3	rdr6_rep1	Chr5	5631868	0	17	0	CHH	INTEGRASE	rdr6	Silenced
3	rdr6_rep1	Chr5	5631869	0	10	0	CHG	INTEGRASE	rdr6	Silenced
3	rdr6_rep1	Chr5	5631871	1	16	0.0588235294117647	CHG	INTEGRASE	rdr6	Silenced
3	rdr6_rep1	Chr5	5631877	0	9	0	CHH	INTEGRASE	rdr6	Silenced
3	rdr6_rep1	Chr5	5631878	0	9	0	CHH	INTEGRASE	rdr6	Silenced
3	rdr6_rep1	Chr5	5631880	1	8	0.111111111111111	CHH	INTEGRASE	rdr6	Silenced
3	rdr6_rep1	Chr5	5631884	0	18	0	CHH	INTEGRASE	rdr6	Silenced
3	rdr6_rep1	Chr5	5631886	0	9	0	CHH	INTEGRASE	rdr6	Silenced
3	rdr6_rep1	Chr5	5631888	0	9	0	CHH	INTEGRASE	rdr6	Silenced
3	rdr6_rep1	Chr5	5631894	3	14	0.176470588235294	CHH	INTEGRASE	rdr6	Silenced
3	rdr6_rep1	Chr5	5631895	0	16	0	CHH	INTEGRASE	rdr6	Silenced
3	rdr6_rep1	Chr5	5631896	0	9	0	CHH	INTEGRASE	rdr6	Silenced
3	rdr6_rep1	Chr5	5631899	0	9	0	CHH	INTEGRASE	rdr6	Silenced
3	rdr6_rep1	Chr5	5631901	0	9	0	CHH	INTEGRASE	rdr6	Silenced
3	rdr6_rep1	Chr5	5631910	0	10	0	CHH	INTEGRASE	rdr6	Silenced
3	rdr6_rep1	Chr5	5631914	1	14	0.0666666666666667	CHH	INTEGRASE	rdr6	Silenced
3	rdr6_rep1	Chr5	5631916	0	15	0	CHH	INTEGRASE	rdr6	Silenced
3	rdr6_rep1	Chr5	5631917	0	16	0	CHH	INTEGRASE	rdr6	Silenced
3	rdr6_rep1	Chr5	5631918	0	10	0	CHH	INTEGRASE	rdr6	Silenced
3	rdr6_rep1	Chr5	5631921	0	16	0	CHH	INTEGRASE	rdr6	Silenced
3	rdr6_rep1	Chr5	5631922	2	9	0.181818181818182	CHH	INTEGRASE	rdr6	Silenced
3	rdr6_rep1	Chr5	5631925	0	16	0	CHH	INTEGRASE	rdr6	Silenced
3	rdr6_rep1	Chr5	5631926	0	15	0	CHH	INTEGRASE	rdr6	Silenced
3	rdr6_rep1	Chr5	5631927	1	10	0.0909090909090909	CHH	INTEGRASE	rdr6	Silenced
3	rdr6_rep1	Chr5	5631930	0	15	0	CHH	INTEGRASE	rdr6	Silenced
3	rdr6_rep1	Chr5	5631931	0	15	0	CHH	INTEGRASE	rdr6	Silenced
3	rdr6_rep1	Chr5	5631933	0	11	0	CHH	INTEGRASE	rdr6	Silenced
3	rdr6_rep1	Chr5	5631936	0	11	0	CHH	INTEGRASE	rdr6	Silenced
3	rdr6_rep1	Chr5	5631937	0	10	0	CHH	INTEGRASE	rdr6	Silenced
3	rdr6_rep1	Chr5	5631939	0	10	0	CHH	INTEGRASE	rdr6	Silenced
3	rdr6_rep1	Chr5	5631943	2	7	0.222222222222222	CHH	INTEGRASE	rdr6	Silenced
3	rdr6_rep1	Chr5	5631946	0	11	0	CHH	INTEGRASE	rdr6	Silenced
3	rdr6_rep1	Chr5	5631948	0	11	0	CHH	INTEGRASE	rdr6	Silenced
3	rdr6_rep1	Chr5	5631949	0	9	0	CHH	INTEGRASE	rdr6	Silenced
3	rdr6_rep1	Chr5	5631951	1	8	0.111111111111111	CHH	INTEGRASE	rdr6	Silenced
3	rdr6_rep1	Chr5	5631957	0	10	0	CHH	INTEGRASE	rdr6	Silenced
3	rdr6_rep1	Chr5	5631959	0	10	0	CHH	INTEGRASE	rdr6	Silenced
3	rdr6_rep1	Chr5	5631962	0	10	0	CHH	INTEGRASE	rdr6	Silenced
3	rdr6_rep1	Chr5	5631966	0	9	0	CHH	INTEGRASE	rdr6	Silenced
3	rdr6_rep1	Chr5	5631967	1	8	0.111111111111111	CHH	INTEGRASE	rdr6	Silenced
3	rdr6_rep1	Chr5	5631976	0	9	0	CHH	INTEGRASE	rdr6	Silenced
3	rdr6_rep1	Chr5	5631981	1	8	0.111111111111111	CHH	INTEGRASE	rdr6	Silenced
3	rdr6_rep1	Chr5	5631984	3	5	0.375	CHH	INTEGRASE	rdr6	Silenced
3	rdr6_rep1	Chr5	5631988	2	6	0.25	CHH	INTEGRASE	rdr6	Silenced
3	rdr6_rep1	Chr5	5631991	0	9	0	CHH	INTEGRASE	rdr6	Silenced
3	rdr6_rep1	Chr5	5631994	2	6	0.25	CHH	INTEGRASE	rdr6	Silenced
3	rdr6_rep1	Chr5	5631996	0	9	0	CHH	INTEGRASE	rdr6	Silenced
3	rdr6_rep1	Chr5	5631998	1	7	0.125	CHH	INTEGRASE	rdr6	Silenced
3	rdr6_rep1	Chr5	5631999	0	8	0	CHH	INTEGRASE	rdr6	Silenced
3	rdr6_rep1	Chr5	5632000	0	9	0	CHH	INTEGRASE	rdr6	Silenced
3	rdr6_rep1	Chr5	5632003	1	7	0.125	CHH	INTEGRASE	rdr6	Silenced
3	rdr6_rep1	Chr5	5632008	0	10	0	CHH	INTEGRASE	rdr6	Silenced
3	rdr6_rep1	Chr5	5632011	1	8	0.111111111111111	CHH	INTEGRASE	rdr6	Silenced
3	rdr6_rep1	Chr5	5632012	0	9	0	CHH	INTEGRASE	rdr6	Silenced
3	rdr6_rep1	Chr5	5632017	0	11	0	CHH	INTEGRASE	rdr6	Silenced
3	rdr6_rep1	Chr5	5632021	2	7	0.222222222222222	CHH	INTEGRASE	rdr6	Silenced
3	rdr6_rep1	Chr5	5632022	3	8	0.272727272727273	CHH	INTEGRASE	rdr6	Silenced
3	rdr6_rep1	Chr5	5632027	13	1	0.928571428571429	CG	INTEGRASE	rdr6	Silenced
3	rdr6_rep1	Chr5	5632028	8	0	1	CG	INTEGRASE	rdr6	Silenced
3	rdr6_rep1	Chr5	5632029	1	7	0.125	CHG	INTEGRASE	rdr6	Silenced
3	rdr6_rep1	Chr5	5632035	0	13	0	CHH	INTEGRASE	rdr6	Silenced
3	rdr6_rep1	Chr5	5632036	3	10	0.230769230769231	CHH	INTEGRASE	rdr6	Silenced
3	rdr6_rep1	Chr5	5632042	0	17	0	CHH	INTEGRASE	rdr6	Silenced
3	rdr6_rep1	Chr5	5632044	3	15	0.166666666666667	CHH	INTEGRASE	rdr6	Silenced
3	rdr6_rep1	Chr5	5632048	1	16	0.0588235294117647	CHH	INTEGRASE	rdr6	Silenced
3	rdr6_rep1	Chr5	5632052	2	15	0.117647058823529	CHH	INTEGRASE	rdr6	Silenced
3	rdr6_rep1	Chr5	5632056	0	7	0	CHH	INTEGRASE	rdr6	Silenced
3	rdr6_rep1	Chr5	5632058	0	7	0	CHH	INTEGRASE	rdr6	Silenced
3	rdr6_rep1	Chr5	5632063	0	8	0	CHH	INTEGRASE	rdr6	Silenced
3	rdr6_rep1	Chr5	5632068	1	6	0.142857142857143	CHH	INTEGRASE	rdr6	Silenced
3	rdr6_rep1	Chr5	5632071	0	22	0	CHH	INTEGRASE	rdr6	Silenced
3	rdr6_rep1	Chr5	5632074	0	7	0	CHH	INTEGRASE	rdr6	Silenced
3	rdr6_rep1	Chr5	5632077	1	22	0.0434782608695652	CHH	INTEGRASE	rdr6	Silenced
3	rdr6_rep1	Chr5	5632081	22	3	0.88	CG	INTEGRASE	rdr6	Silenced
3	rdr6_rep1	Chr5	5632082	7	0	1	CG	INTEGRASE	rdr6	Silenced
3	rdr6_rep1	Chr5	5632083	0	7	0	CHG	INTEGRASE	rdr6	Silenced
3	rdr6_rep1	Chr5	5632086	0	7	0	CHH	INTEGRASE	rdr6	Silenced
3	rdr6_rep1	Chr5	5632090	1	5	0.166666666666667	CHH	INTEGRASE	rdr6	Silenced
3	rdr6_rep1	Chr5	5632091	0	6	0	CHH	INTEGRASE	rdr6	Silenced
3	rdr6_rep1	Chr5	5632093	0	25	0	CHH	INTEGRASE	rdr6	Silenced
3	rdr6_rep1	Chr5	5632094	0	25	0	CHH	INTEGRASE	rdr6	Silenced
3	rdr6_rep1	Chr5	5632096	2	24	0.0769230769230769	CHH	INTEGRASE	rdr6	Silenced
3	rdr6_rep1	Chr5	5632098	0	26	0	CHH	INTEGRASE	rdr6	Silenced
3	rdr6_rep1	Chr5	5632099	0	26	0	CHH	INTEGRASE	rdr6	Silenced
3	rdr6_rep1	Chr5	5632102	0	5	0	CHH	INTEGRASE	rdr6	Silenced
3	rdr6_rep1	Chr5	5632104	0	4	0	CHH	INTEGRASE	rdr6	Silenced
3	rdr6_rep1	Chr5	5632108	2	23	0.08	CHH	INTEGRASE	rdr6	Silenced
3	rdr6_rep1	Chr5	5632111	2	3	0.4	CHH	INTEGRASE	rdr6	Silenced
3	rdr6_rep1	Chr5	5632113	0	5	0	CHH	INTEGRASE	rdr6	Silenced
3	rdr6_rep1	Chr5	5632115	4	24	0.142857142857143	CHH	INTEGRASE	rdr6	Silenced
3	rdr6_rep1	Chr5	5632118	4	24	0.142857142857143	CHH	INTEGRASE	rdr6	Silenced
3	rdr6_rep1	Chr5	5632121	4	24	0.142857142857143	CHH	INTEGRASE	rdr6	Silenced
3	rdr6_rep1	Chr5	5632131	1	5	0.166666666666667	CHH	INTEGRASE	rdr6	Silenced
3	rdr6_rep1	Chr5	5632133	1	28	0.0344827586206897	CHH	INTEGRASE	rdr6	Silenced
3	rdr6_rep1	Chr5	5632135	1	28	0.0344827586206897	CHH	INTEGRASE	rdr6	Silenced
3	rdr6_rep1	Chr5	5632143	1	5	0.166666666666667	CHH	INTEGRASE	rdr6	Silenced
3	rdr6_rep1	Chr5	5632146	1	4	0.2	CHH	INTEGRASE	rdr6	Silenced
3	rdr6_rep1	Chr5	5632148	0	5	0	CHH	INTEGRASE	rdr6	Silenced
3	rdr6_rep1	Chr5	5632153	1	29	0.0333333333333333	CHH	INTEGRASE	rdr6	Silenced
3	rdr6_rep1	Chr5	5632157	0	4	0	CHH	INTEGRASE	rdr6	Silenced
3	rdr6_rep1	Chr5	5632160	0	30	0	CHH	INTEGRASE	rdr6	Silenced
3	rdr6_rep1	Chr5	5632162	1	28	0.0344827586206897	CHH	INTEGRASE	rdr6	Silenced
3	rdr6_rep1	Chr5	5632165	0	6	0	CHH	INTEGRASE	rdr6	Silenced
3	rdr6_rep1	Chr5	5632166	0	6	0	CHH	INTEGRASE	rdr6	Silenced
3	rdr6_rep1	Chr5	5632171	0	29	0	CHH	INTEGRASE	rdr6	Silenced
3	rdr6_rep1	Chr5	5632173	8	21	0.275862068965517	CHH	INTEGRASE	rdr6	Silenced
3	rdr6_rep1	Chr5	5632179	0	28	0	CHH	INTEGRASE	rdr6	Silenced
3	rdr6_rep1	Chr5	5632180	0	28	0	CHH	INTEGRASE	rdr6	Silenced
3	rdr6_rep1	Chr5	5632181	1	27	0.0357142857142857	CHH	INTEGRASE	rdr6	Silenced
3	rdr6_rep1	Chr5	5632183	10	18	0.357142857142857	CHH	INTEGRASE	rdr6	Silenced
3	rdr6_rep1	Chr5	5632188	0	6	0	CHH	INTEGRASE	rdr6	Silenced
3	rdr6_rep1	Chr5	5632192	3	3	0.5	CHH	INTEGRASE	rdr6	Silenced
3	rdr6_rep1	Chr5	5632194	0	6	0	CHH	INTEGRASE	rdr6	Silenced
3	rdr6_rep1	Chr5	5632196	0	6	0	CHH	INTEGRASE	rdr6	Silenced
3	rdr6_rep1	Chr5	5632200	1	4	0.2	CHH	INTEGRASE	rdr6	Silenced
3	rdr6_rep1	Chr5	5632203	0	5	0	CHH	INTEGRASE	rdr6	Silenced
3	rdr6_rep1	Chr5	5632204	0	21	0	CHH	INTEGRASE	rdr6	Silenced
3	rdr6_rep1	Chr5	5632208	1	19	0.05	CHH	INTEGRASE	rdr6	Silenced
3	rdr6_rep1	Chr5	5632210	5	14	0.263157894736842	CHH	INTEGRASE	rdr6	Silenced
3	rdr6_rep1	Chr5	5632214	0	19	0	CHH	INTEGRASE	rdr6	Silenced
3	rdr6_rep1	Chr5	5632218	0	4	0	CHH	INTEGRASE	rdr6	Silenced
3	rdr6_rep1	Chr5	5632222	0	17	0	CHH	INTEGRASE	rdr6	Silenced
3	rdr6_rep1	Chr5	5632223	1	16	0.0588235294117647	CHH	INTEGRASE	rdr6	Silenced
3	rdr6_rep1	Chr5	5632227	0	5	0	CHH	INTEGRASE	rdr6	Silenced
3	rdr6_rep1	Chr5	5632229	0	14	0	CHH	INTEGRASE	rdr6	Silenced
3	rdr6_rep1	Chr5	5632231	5	9	0.357142857142857	CHH	INTEGRASE	rdr6	Silenced
3	rdr6_rep1	Chr5	5632236	1	12	0.0769230769230769	CHH	INTEGRASE	rdr6	Silenced
3	rdr6_rep1	Chr5	5632245	0	6	0	CHH	INTEGRASE	rdr6	Silenced
3	rdr6_rep1	Chr5	5632246	3	9	0.25	CHH	INTEGRASE	rdr6	Silenced
3	rdr6_rep1	Chr5	5632250	0	6	0	CHH	INTEGRASE	rdr6	Silenced
3	rdr6_rep1	Chr5	5632257	0	5	0	CHH	INTEGRASE	rdr6	Silenced
3	rdr6_rep1	Chr5	5632259	0	5	0	CHH	INTEGRASE	rdr6	Silenced
3	rdr6_rep1	Chr5	5632264	1	3	0.25	CHH	INTEGRASE	rdr6	Silenced
3	rdr6_rep1	Chr5	5632265	0	4	0	CHH	INTEGRASE	rdr6	Silenced
3	rdr6_rep1	Chr5	5632267	1	8	0.111111111111111	CHG	INTEGRASE	rdr6	Silenced
3	rdr6_rep1	Chr5	5632268	9	1	0.9	CG	INTEGRASE	rdr6	Silenced
3	rdr6_rep1	Chr5	5632269	3	1	0.75	CG	INTEGRASE	rdr6	Silenced
3	rdr6_rep1	Chr5	5632275	0	6	0	CHH	INTEGRASE	rdr6	Silenced
3	rdr6_rep1	Chr5	5632276	1	5	0.166666666666667	CHH	INTEGRASE	rdr6	Silenced
3	rdr6_rep1	Chr5	5632278	0	6	0	CHH	INTEGRASE	rdr6	Silenced
3	rdr6_rep1	Chr5	5632279	0	6	0	CHH	INTEGRASE	rdr6	Silenced
3	rdr6_rep1	Chr5	5632281	0	6	0	CHH	INTEGRASE	rdr6	Silenced
3	rdr6_rep1	Chr5	5632286	0	9	0	CHH	INTEGRASE	rdr6	Silenced
3	rdr6_rep1	Chr5	5632288	1	8	0.111111111111111	CHH	INTEGRASE	rdr6	Silenced
3	rdr6_rep1	Chr5	5632291	0	6	0	CHH	INTEGRASE	rdr6	Silenced
3	rdr6_rep1	Chr5	5632292	0	9	0	CHH	INTEGRASE	rdr6	Silenced
3	rdr6_rep1	Chr5	5632293	4	6	0.4	CHH	INTEGRASE	rdr6	Silenced
3	rdr6_rep1	Chr5	5632298	0	6	0	CHH	INTEGRASE	rdr6	Silenced
3	rdr6_rep1	Chr5	5632302	9	1	0.9	CG	INTEGRASE	rdr6	Silenced
3	rdr6_rep1	Chr5	5632303	6	0	1	CG	INTEGRASE	rdr6	Silenced
3	rdr6_rep1	Chr5	5632305	0	6	0	CHH	INTEGRASE	rdr6	Silenced
3	rdr6_rep1	Chr5	5632308	0	9	0	CHH	INTEGRASE	rdr6	Silenced
3	rdr6_rep1	Chr5	5632311	1	7	0.125	CHH	INTEGRASE	rdr6	Silenced
3	rdr6_rep1	Chr5	5632314	0	4	0	CHH	INTEGRASE	rdr6	Silenced
3	rdr6_rep1	Chr5	5632315	0	8	0	CHH	INTEGRASE	rdr6	Silenced
3	rdr6_rep1	Chr5	5632316	0	8	0	CHH	INTEGRASE	rdr6	Silenced
3	rdr6_rep1	Chr5	5632320	5	3	0.625	CG	INTEGRASE	rdr6	Silenced
3	rdr6_rep1	Chr5	5632321	4	2	0.666666666666667	CG	INTEGRASE	rdr6	Silenced
3	rdr6_rep1	Chr5	5632323	0	6	0	CHH	INTEGRASE	rdr6	Silenced
3	rdr6_rep1	Chr5	5632324	0	6	0	CHH	INTEGRASE	rdr6	Silenced
3	rdr6_rep1	Chr5	5632332	0	7	0	CHH	INTEGRASE	rdr6	Silenced
3	rdr6_rep1	Chr5	5632334	0	7	0	CHH	INTEGRASE	rdr6	Silenced
3	rdr6_rep1	Chr5	5632335	1	6	0.142857142857143	CHH	INTEGRASE	rdr6	Silenced
3	rdr6_rep1	Chr5	5632339	1	5	0.166666666666667	CHH	INTEGRASE	rdr6	Silenced
3	rdr6_rep1	Chr5	5632342	0	6	0	CHH	INTEGRASE	rdr6	Silenced
3	rdr6_rep1	Chr5	5632345	0	6	0	CHH	INTEGRASE	rdr6	Silenced
3	rdr6_rep1	Chr5	5632346	0	6	0	CHH	INTEGRASE	rdr6	Silenced
3	rdr6_rep1	Chr5	5632347	2	4	0.333333333333333	CHG	INTEGRASE	rdr6	Silenced
3	rdr6_rep1	Chr5	5632348	4	2	0.666666666666667	CG	INTEGRASE	rdr6	Silenced
3	rdr6_rep1	Chr5	5632349	5	1	0.833333333333333	CG	INTEGRASE	rdr6	Silenced
3	rdr6_rep1	Chr5	5632352	1	5	0.166666666666667	CHH	INTEGRASE	rdr6	Silenced
3	rdr6_rep1	Chr5	5632354	0	6	0	CHH	INTEGRASE	rdr6	Silenced
3	rdr6_rep1	Chr5	5632356	0	6	0	CHH	INTEGRASE	rdr6	Silenced
3	rdr6_rep1	Chr5	5632357	0	6	0	CHH	INTEGRASE	rdr6	Silenced
3	rdr6_rep1	Chr5	5632359	3	3	0.5	CHH	INTEGRASE	rdr6	Silenced
3	rdr6_rep1	Chr5	5632362	1	5	0.166666666666667	CHH	INTEGRASE	rdr6	Silenced
3	rdr6_rep1	Chr5	5632368	0	7	0	CHH	INTEGRASE	rdr6	Silenced
3	rdr6_rep1	Chr5	5632369	0	7	0	CHH	INTEGRASE	rdr6	Silenced
3	rdr6_rep1	Chr5	5632371	0	6	0	CHH	INTEGRASE	rdr6	Silenced
3	rdr6_rep1	Chr5	5632373	0	6	0	CHH	INTEGRASE	rdr6	Silenced
3	rdr6_rep1	Chr5	5632374	0	6	0	CHH	INTEGRASE	rdr6	Silenced
3	rdr6_rep1	Chr5	5632375	6	0	1	CG	INTEGRASE	rdr6	Silenced
3	rdr6_rep1	Chr5	5632376	6	0	1	CG	INTEGRASE	rdr6	Silenced
3	rdr6_rep1	Chr5	5632377	2	4	0.333333333333333	CHG	INTEGRASE	rdr6	Silenced
3	rdr6_rep1	Chr5	5632379	1	5	0.166666666666667	CHH	INTEGRASE	rdr6	Silenced
3	rdr6_rep1	Chr5	5632381	0	5	0	CHH	INTEGRASE	rdr6	Silenced
3	rdr6_rep1	Chr5	5632385	0	5	0	CHH	INTEGRASE	rdr6	Silenced
3	rdr6_rep1	Chr5	5632388	2	5	0.285714285714286	CHG	INTEGRASE	rdr6	Silenced
3	rdr6_rep1	Chr5	5632389	7	0	1	CG	INTEGRASE	rdr6	Silenced
3	rdr6_rep1	Chr5	5632390	5	0	1	CG	INTEGRASE	rdr6	Silenced
3	rdr6_rep1	Chr5	5632392	1	6	0.142857142857143	CHH	INTEGRASE	rdr6	Silenced
3	rdr6_rep1	Chr5	5632395	0	6	0	CHH	INTEGRASE	rdr6	Silenced
3	rdr6_rep1	Chr5	5632397	0	6	0	CHH	INTEGRASE	rdr6	Silenced
3	rdr6_rep1	Chr5	5632400	0	6	0	CHH	INTEGRASE	rdr6	Silenced
3	rdr6_rep1	Chr5	5632401	0	6	0	CHH	INTEGRASE	rdr6	Silenced
3	rdr6_rep1	Chr5	5632403	0	6	0	CHH	INTEGRASE	rdr6	Silenced
3	rdr6_rep1	Chr5	5632404	0	7	0	CHH	INTEGRASE	rdr6	Silenced
3	rdr6_rep1	Chr5	5632406	0	9	0	CHH	INTEGRASE	rdr6	Silenced
3	rdr6_rep1	Chr5	5632407	0	10	0	CHH	INTEGRASE	rdr6	Silenced
3	rdr6_rep1	Chr5	5632408	5	1	0.833333333333333	CG	INTEGRASE	rdr6	Silenced
3	rdr6_rep1	Chr5	5632409	8	1	0.888888888888889	CG	INTEGRASE	rdr6	Silenced
3	rdr6_rep1	Chr5	5632410	5	0	1	CG	INTEGRASE	rdr6	Silenced
3	rdr6_rep1	Chr5	5632411	9	1	0.9	CG	INTEGRASE	rdr6	Silenced
3	rdr6_rep1	Chr5	5632412	6	4	0.6	CHG	INTEGRASE	rdr6	Silenced
3	rdr6_rep1	Chr5	5632414	2	3	0.4	CHH	INTEGRASE	rdr6	Silenced
3	rdr6_rep1	Chr5	5632418	0	12	0	CHH	INTEGRASE	rdr6	Silenced
3	rdr6_rep1	Chr5	5632421	0	11	0	CHH	INTEGRASE	rdr6	Silenced
3	rdr6_rep1	Chr5	5632425	0	3	0	CHH	INTEGRASE	rdr6	Silenced
3	rdr6_rep1	Chr5	5632429	2	1	0.666666666666667	CHH	INTEGRASE	rdr6	Silenced
3	rdr6_rep1	Chr5	5632432	0	10	0	CHH	INTEGRASE	rdr6	Silenced
3	rdr6_rep1	Chr5	5632434	0	10	0	CHH	INTEGRASE	rdr6	Silenced
3	rdr6_rep1	Chr5	5632437	0	3	0	CHH	INTEGRASE	rdr6	Silenced
3	rdr6_rep1	Chr5	5632438	2	2	0.5	CHH	INTEGRASE	rdr6	Silenced
3	rdr6_rep1	Chr5	5632442	0	12	0	CHH	INTEGRASE	rdr6	Silenced
3	rdr6_rep1	Chr5	5632444	0	12	0	CHH	INTEGRASE	rdr6	Silenced
3	rdr6_rep1	Chr5	5632450	3	11	0.214285714285714	CHH	INTEGRASE	rdr6	Silenced
3	rdr6_rep1	Chr5	5632451	3	12	0.2	CHH	INTEGRASE	rdr6	Silenced
3	rdr6_rep1	Chr5	5632452	0	15	0	CHH	INTEGRASE	rdr6	Silenced
3	rdr6_rep1	Chr5	5632453	0	15	0	CHH	INTEGRASE	rdr6	Silenced
3	rdr6_rep1	Chr5	5632455	0	15	0	CHH	INTEGRASE	rdr6	Silenced
3	rdr6_rep1	Chr5	5632458	2	14	0.125	CHH	INTEGRASE	rdr6	Silenced
3	rdr6_rep1	Chr5	5632459	5	0	1	CG	INTEGRASE	rdr6	Silenced
3	rdr6_rep1	Chr5	5632460	14	2	0.875	CG	INTEGRASE	rdr6	Silenced
3	rdr6_rep1	Chr5	5632461	4	11	0.266666666666667	CHG	INTEGRASE	rdr6	Silenced
3	rdr6_rep1	Chr5	5632463	1	4	0.2	CHH	INTEGRASE	rdr6	Silenced
3	rdr6_rep1	Chr5	5632468	3	2	0.6	CHG	INTEGRASE	rdr6	Silenced
3	rdr6_rep1	Chr5	5632469	5	0	1	CG	INTEGRASE	rdr6	Silenced
3	rdr6_rep1	Chr5	5632470	14	2	0.875	CG	INTEGRASE	rdr6	Silenced
3	rdr6_rep1	Chr5	5632471	5	0	1	CG	INTEGRASE	rdr6	Silenced
3	rdr6_rep1	Chr5	5632472	15	2	0.882352941176471	CG	INTEGRASE	rdr6	Silenced
3	rdr6_rep1	Chr5	5632474	0	18	0	CHH	INTEGRASE	rdr6	Silenced
3	rdr6_rep1	Chr5	5632475	0	5	0	CHH	INTEGRASE	rdr6	Silenced
3	rdr6_rep1	Chr5	5632478	0	6	0	CHH	INTEGRASE	rdr6	Silenced
3	rdr6_rep1	Chr5	5632479	0	6	0	CHH	INTEGRASE	rdr6	Silenced
3	rdr6_rep1	Chr5	5632484	2	4	0.333333333333333	CHH	INTEGRASE	rdr6	Silenced
3	rdr6_rep1	Chr5	5632488	6	0	1	CG	INTEGRASE	rdr6	Silenced
3	rdr6_rep1	Chr5	5632489	20	1	0.952380952380952	CG	INTEGRASE	rdr6	Silenced
3	rdr6_rep1	Chr5	5632492	0	7	0	CHH	INTEGRASE	rdr6	Silenced
3	rdr6_rep1	Chr5	5632494	0	7	0	CHH	INTEGRASE	rdr6	Silenced
3	rdr6_rep1	Chr5	5632495	1	6	0.142857142857143	CHH	INTEGRASE	rdr6	Silenced
3	rdr6_rep1	Chr5	5632498	3	4	0.428571428571429	CHH	INTEGRASE	rdr6	Silenced
3	rdr6_rep1	Chr5	5632503	0	23	0	CHH	INTEGRASE	rdr6	Silenced
3	rdr6_rep1	Chr5	5632505	1	6	0.142857142857143	CHH	INTEGRASE	rdr6	Silenced
3	rdr6_rep1	Chr5	5632510	1	23	0.0416666666666667	CHH	INTEGRASE	rdr6	Silenced
3	rdr6_rep1	Chr5	5632512	1	23	0.0416666666666667	CHH	INTEGRASE	rdr6	Silenced
3	rdr6_rep1	Chr5	5632514	0	8	0	CHH	INTEGRASE	rdr6	Silenced
3	rdr6_rep1	Chr5	5632519	0	8	0	CHH	INTEGRASE	rdr6	Silenced
3	rdr6_rep1	Chr5	5632521	0	8	0	CHH	INTEGRASE	rdr6	Silenced
3	rdr6_rep1	Chr5	5632522	0	8	0	CHH	INTEGRASE	rdr6	Silenced
3	rdr6_rep1	Chr5	5632523	2	6	0.25	CHH	INTEGRASE	rdr6	Silenced
3	rdr6_rep1	Chr5	5632526	9	0	1	CG	INTEGRASE	rdr6	Silenced
3	rdr6_rep1	Chr5	5632527	23	1	0.958333333333333	CG	INTEGRASE	rdr6	Silenced
3	rdr6_rep1	Chr5	5632529	1	23	0.0416666666666667	CHH	INTEGRASE	rdr6	Silenced
3	rdr6_rep1	Chr5	5632530	0	24	0	CHH	INTEGRASE	rdr6	Silenced
3	rdr6_rep1	Chr5	5632533	0	11	0	CHH	INTEGRASE	rdr6	Silenced
3	rdr6_rep1	Chr5	5632538	2	9	0.181818181818182	CHH	INTEGRASE	rdr6	Silenced
3	rdr6_rep1	Chr5	5632548	1	10	0.0909090909090909	CHG	INTEGRASE	rdr6	Silenced
3	rdr6_rep1	Chr5	5632549	11	0	1	CG	INTEGRASE	rdr6	Silenced
3	rdr6_rep1	Chr5	5632550	25	1	0.961538461538462	CG	INTEGRASE	rdr6	Silenced
3	rdr6_rep1	Chr5	5632553	0	13	0	CHH	INTEGRASE	rdr6	Silenced
3	rdr6_rep1	Chr5	5632557	6	18	0.25	CHH	INTEGRASE	rdr6	Silenced
3	rdr6_rep1	Chr5	5632560	1	13	0.0714285714285714	CHH	INTEGRASE	rdr6	Silenced
3	rdr6_rep1	Chr5	5632562	1	13	0.0714285714285714	CHH	INTEGRASE	rdr6	Silenced
3	rdr6_rep1	Chr5	5632566	14	0	1	CG	INTEGRASE	rdr6	Silenced
3	rdr6_rep1	Chr5	5632567	19	4	0.826086956521739	CG	INTEGRASE	rdr6	Silenced
3	rdr6_rep1	Chr5	5632569	0	24	0	CHH	INTEGRASE	rdr6	Silenced
3	rdr6_rep1	Chr5	5632571	0	24	0	CHH	INTEGRASE	rdr6	Silenced
3	rdr6_rep1	Chr5	5632575	1	24	0.04	CHH	INTEGRASE	rdr6	Silenced
3	rdr6_rep1	Chr5	5632576	0	25	0	CHH	INTEGRASE	rdr6	Silenced
3	rdr6_rep1	Chr5	5632579	5	20	0.2	CHH	INTEGRASE	rdr6	Silenced
3	rdr6_rep1	Chr5	5632581	0	26	0	CHH	INTEGRASE	rdr6	Silenced
3	rdr6_rep1	Chr5	5632585	1	26	0.037037037037037	CHH	INTEGRASE	rdr6	Silenced
3	rdr6_rep1	Chr5	5632590	2	25	0.0740740740740741	CHH	INTEGRASE	rdr6	Silenced
3	rdr6_rep1	Chr5	5632595	2	23	0.08	CHH	INTEGRASE	rdr6	Silenced
3	rdr6_rep1	Chr5	5632599	0	18	0	CHH	INTEGRASE	rdr6	Silenced
3	rdr6_rep1	Chr5	5632600	8	9	0.470588235294118	CHG	INTEGRASE	rdr6	Silenced
3	rdr6_rep1	Chr5	5632601	16	1	0.941176470588235	CG	INTEGRASE	rdr6	Silenced
3	rdr6_rep1	Chr5	5632602	20	1	0.952380952380952	CG	INTEGRASE	rdr6	Silenced
3	rdr6_rep1	Chr5	5632603	6	16	0.272727272727273	CHG	INTEGRASE	rdr6	Silenced
3	rdr6_rep1	Chr5	5632605	0	21	0	CHH	INTEGRASE	rdr6	Silenced
3	rdr6_rep1	Chr5	5632608	1	17	0.0555555555555556	CHH	INTEGRASE	rdr6	Silenced
3	rdr6_rep1	Chr5	5632612	1	20	0.0476190476190476	CHH	INTEGRASE	rdr6	Silenced
3	rdr6_rep1	Chr5	5632615	0	21	0	CHH	INTEGRASE	rdr6	Silenced
3	rdr6_rep1	Chr5	5632616	1	18	0.0526315789473684	CHH	INTEGRASE	rdr6	Silenced
3	rdr6_rep1	Chr5	5632619	2	19	0.0952380952380952	CHH	INTEGRASE	rdr6	Silenced
3	rdr6_rep1	Chr5	5632620	3	18	0.142857142857143	CHH	INTEGRASE	rdr6	Silenced
3	rdr6_rep1	Chr5	5632623	3	20	0.130434782608696	CHH	INTEGRASE	rdr6	Silenced
3	rdr6_rep1	Chr5	5632626	0	22	0	CHH	INTEGRASE	rdr6	Silenced
3	rdr6_rep1	Chr5	5632627	18	2	0.9	CG	INTEGRASE	rdr6	Silenced
3	rdr6_rep1	Chr5	5632628	22	1	0.956521739130435	CG	INTEGRASE	rdr6	Silenced
3	rdr6_rep1	Chr5	5632631	0	23	0	CHH	INTEGRASE	rdr6	Silenced
3	rdr6_rep1	Chr5	5632633	0	22	0	CHH	INTEGRASE	rdr6	Silenced
3	rdr6_rep1	Chr5	5632634	1	22	0.0434782608695652	CHH	INTEGRASE	rdr6	Silenced
3	rdr6_rep1	Chr5	5632636	5	17	0.227272727272727	CHH	INTEGRASE	rdr6	Silenced
3	rdr6_rep1	Chr5	5632640	1	21	0.0454545454545455	CHH	INTEGRASE	rdr6	Silenced
3	rdr6_rep1	Chr5	5632642	0	22	0	CHH	INTEGRASE	rdr6	Silenced
3	rdr6_rep1	Chr5	5632646	0	22	0	CHH	INTEGRASE	rdr6	Silenced
3	rdr6_rep1	Chr5	5632650	0	22	0	CHH	INTEGRASE	rdr6	Silenced
3	rdr6_rep1	Chr5	5632653	1	21	0.0454545454545455	CHH	INTEGRASE	rdr6	Silenced
3	rdr6_rep1	Chr5	5632654	0	22	0	CHH	INTEGRASE	rdr6	Silenced
3	rdr6_rep1	Chr5	5632655	3	19	0.136363636363636	CHH	INTEGRASE	rdr6	Silenced
3	rdr6_rep1	Chr5	5632658	0	22	0	CHH	INTEGRASE	rdr6	Silenced
3	rdr6_rep1	Chr5	5632660	6	16	0.272727272727273	CHH	INTEGRASE	rdr6	Silenced
3	rdr6_rep1	Chr5	5632663	6	16	0.272727272727273	CHH	INTEGRASE	rdr6	Silenced
3	rdr6_rep1	Chr5	5632666	0	22	0	CHH	INTEGRASE	rdr6	Silenced
3	rdr6_rep1	Chr5	5632668	7	16	0.304347826086957	CHH	INTEGRASE	rdr6	Silenced
3	rdr6_rep1	Chr5	5632674	0	23	0	CHH	INTEGRASE	rdr6	Silenced
3	rdr6_rep1	Chr5	5632675	0	24	0	CHH	INTEGRASE	rdr6	Silenced
3	rdr6_rep1	Chr5	5632684	0	24	0	CHH	INTEGRASE	rdr6	Silenced
3	rdr6_rep1	Chr5	5632685	0	24	0	CHH	INTEGRASE	rdr6	Silenced
3	rdr6_rep1	Chr5	5632689	7	15	0.318181818181818	CHH	INTEGRASE	rdr6	Silenced
3	rdr6_rep1	Chr5	5632692	0	27	0	CHH	INTEGRASE	rdr6	Silenced
3	rdr6_rep1	Chr5	5632693	5	22	0.185185185185185	CHH	INTEGRASE	rdr6	Silenced
3	rdr6_rep1	Chr5	5632696	0	28	0	CHH	INTEGRASE	rdr6	Silenced
3	rdr6_rep1	Chr5	5632697	8	20	0.285714285714286	CHH	INTEGRASE	rdr6	Silenced
3	rdr6_rep1	Chr5	5632700	0	24	0	CHH	INTEGRASE	rdr6	Silenced
3	rdr6_rep1	Chr5	5632703	9	17	0.346153846153846	CHG	INTEGRASE	rdr6	Silenced
3	rdr6_rep1	Chr5	5632704	26	0	1	CG	INTEGRASE	rdr6	Silenced
3	rdr6_rep1	Chr5	5632705	24	3	0.888888888888889	CG	INTEGRASE	rdr6	Silenced
3	rdr6_rep1	Chr5	5632706	1	25	0.0384615384615385	CHH	INTEGRASE	rdr6	Silenced
3	rdr6_rep1	Chr5	5632708	0	25	0	CHH	INTEGRASE	rdr6	Silenced
3	rdr6_rep1	Chr5	5632717	0	26	0	CHH	INTEGRASE	rdr6	Silenced
3	rdr6_rep1	Chr5	5632718	12	14	0.461538461538462	CHG	INTEGRASE	rdr6	Silenced
3	rdr6_rep1	Chr5	5632719	26	0	1	CG	INTEGRASE	rdr6	Silenced
3	rdr6_rep1	Chr5	5632720	26	3	0.896551724137931	CG	INTEGRASE	rdr6	Silenced
3	rdr6_rep1	Chr5	5632722	0	28	0	CHH	INTEGRASE	rdr6	Silenced
3	rdr6_rep1	Chr5	5632725	2	25	0.0740740740740741	CHH	INTEGRASE	rdr6	Silenced
3	rdr6_rep1	Chr5	5632727	3	24	0.111111111111111	CHH	INTEGRASE	rdr6	Silenced
3	rdr6_rep1	Chr5	5632730	1	26	0.037037037037037	CHH	INTEGRASE	rdr6	Silenced
3	rdr6_rep1	Chr5	5632734	2	26	0.0714285714285714	CHH	INTEGRASE	rdr6	Silenced
3	rdr6_rep1	Chr5	5632737	9	20	0.310344827586207	CHH	INTEGRASE	rdr6	Silenced
3	rdr6_rep1	Chr5	5632742	1	28	0.0344827586206897	CHH	INTEGRASE	rdr6	Silenced
3	rdr6_rep1	Chr5	5632743	2	27	0.0689655172413793	CHH	INTEGRASE	rdr6	Silenced
3	rdr6_rep1	Chr5	5632746	2	30	0.0625	CHH	INTEGRASE	rdr6	Silenced
3	rdr6_rep1	Chr5	5632748	3	27	0.1	CHH	INTEGRASE	rdr6	Silenced
3	rdr6_rep1	Chr5	5632751	10	22	0.3125	CHH	INTEGRASE	rdr6	Silenced
3	rdr6_rep1	Chr5	5632754	5	27	0.15625	CHH	INTEGRASE	rdr6	Silenced
3	rdr6_rep1	Chr5	5632757	5	26	0.161290322580645	CHH	INTEGRASE	rdr6	Silenced
3	rdr6_rep1	Chr5	5632760	3	29	0.09375	CHH	INTEGRASE	rdr6	Silenced
3	rdr6_rep1	Chr5	5632763	7	25	0.21875	CHH	INTEGRASE	rdr6	Silenced
3	rdr6_rep1	Chr5	5632764	1	31	0.03125	CHH	INTEGRASE	rdr6	Silenced
3	rdr6_rep1	Chr5	5632768	18	14	0.5625	CHH	INTEGRASE	rdr6	Silenced
3	rdr6_rep1	Chr5	5632769	0	32	0	CHH	INTEGRASE	rdr6	Silenced
3	rdr6_rep1	Chr5	5632770	0	33	0	CHH	INTEGRASE	rdr6	Silenced
3	rdr6_rep1	Chr5	5632772	5	28	0.151515151515152	CHH	INTEGRASE	rdr6	Silenced
3	rdr6_rep1	Chr5	5632775	0	35	0	CHH	INTEGRASE	rdr6	Silenced
3	rdr6_rep1	Chr5	5632776	5	30	0.142857142857143	CHH	INTEGRASE	rdr6	Silenced
3	rdr6_rep1	Chr5	5632782	1	32	0.0303030303030303	CHH	INTEGRASE	rdr6	Silenced
3	rdr6_rep1	Chr5	5632785	0	37	0	CHH	INTEGRASE	rdr6	Silenced
3	rdr6_rep1	Chr5	5632789	2	35	0.0540540540540541	CHH	INTEGRASE	rdr6	Silenced
3	rdr6_rep1	Chr5	5632791	7	31	0.184210526315789	CHH	INTEGRASE	rdr6	Silenced
3	rdr6_rep1	Chr5	5632795	3	37	0.075	CHH	INTEGRASE	rdr6	Silenced
3	rdr6_rep1	Chr5	5632796	0	40	0	CHH	INTEGRASE	rdr6	Silenced
3	rdr6_rep1	Chr5	5632798	0	41	0	CHH	INTEGRASE	rdr6	Silenced
3	rdr6_rep1	Chr5	5632799	3	39	0.0714285714285714	CHH	INTEGRASE	rdr6	Silenced
3	rdr6_rep1	Chr5	5632801	25	17	0.595238095238095	CHG	INTEGRASE	rdr6	Silenced
3	rdr6_rep1	Chr5	5632802	41	0	1	CG	INTEGRASE	rdr6	Silenced
3	rdr6_rep1	Chr5	5632803	37	0	1	CG	INTEGRASE	rdr6	Silenced
3	rdr6_rep1	Chr5	5632806	42	0	1	CG	INTEGRASE	rdr6	Silenced
3	rdr6_rep1	Chr5	5632807	37	2	0.948717948717949	CG	INTEGRASE	rdr6	Silenced
3	rdr6_rep1	Chr5	5632809	0	39	0	CHH	INTEGRASE	rdr6	Silenced
3	rdr6_rep1	Chr5	5632812	16	22	0.421052631578947	CHH	INTEGRASE	rdr6	Silenced
3	rdr6_rep1	Chr5	5632813	16	29	0.355555555555556	CHH	INTEGRASE	rdr6	Silenced
3	rdr6_rep1	Chr5	5632816	0	46	0	CHH	INTEGRASE	rdr6	Silenced
3	rdr6_rep1	Chr5	5632818	12	33	0.266666666666667	CHH	INTEGRASE	rdr6	Silenced
3	rdr6_rep1	Chr5	5632823	0	40	0	CHH	INTEGRASE	rdr6	Silenced
3	rdr6_rep1	Chr5	5632827	1	43	0.0227272727272727	CHH	INTEGRASE	rdr6	Silenced
3	rdr6_rep1	Chr5	5632832	8	34	0.19047619047619	CHH	INTEGRASE	rdr6	Silenced
3	rdr6_rep1	Chr5	5632833	0	42	0	CHH	INTEGRASE	rdr6	Silenced
3	rdr6_rep1	Chr5	5632836	0	43	0	CHH	INTEGRASE	rdr6	Silenced
3	rdr6_rep1	Chr5	5632841	11	31	0.261904761904762	CHH	INTEGRASE	rdr6	Silenced
3	rdr6_rep1	Chr5	5632842	2	40	0.0476190476190476	CHH	INTEGRASE	rdr6	Silenced
3	rdr6_rep1	Chr5	5632843	0	42	0	CHH	INTEGRASE	rdr6	Silenced
3	rdr6_rep1	Chr5	5632844	5	37	0.119047619047619	CHH	INTEGRASE	rdr6	Silenced
3	rdr6_rep1	Chr5	5632848	0	41	0	CHH	INTEGRASE	rdr6	Silenced
3	rdr6_rep1	Chr5	5632850	0	41	0	CHH	INTEGRASE	rdr6	Silenced
3	rdr6_rep1	Chr5	5632852	12	29	0.292682926829268	CHH	INTEGRASE	rdr6	Silenced
3	rdr6_rep1	Chr5	5632855	0	42	0	CHH	INTEGRASE	rdr6	Silenced
3	rdr6_rep1	Chr5	5632858	37	5	0.880952380952381	CG	INTEGRASE	rdr6	Silenced
3	rdr6_rep1	Chr5	5632859	35	2	0.945945945945946	CG	INTEGRASE	rdr6	Silenced
3	rdr6_rep1	Chr5	5632861	13	28	0.317073170731707	CHH	INTEGRASE	rdr6	Silenced
3	rdr6_rep1	Chr5	5632864	0	41	0	CHH	INTEGRASE	rdr6	Silenced
3	rdr6_rep1	Chr5	5632866	15	26	0.365853658536585	CHH	INTEGRASE	rdr6	Silenced
3	rdr6_rep1	Chr5	5632869	0	42	0	CHH	INTEGRASE	rdr6	Silenced
3	rdr6_rep1	Chr5	5632872	10	32	0.238095238095238	CHH	INTEGRASE	rdr6	Silenced
3	rdr6_rep1	Chr5	5632875	26	16	0.619047619047619	CHG	INTEGRASE	rdr6	Silenced
3	rdr6_rep1	Chr5	5632876	41	1	0.976190476190476	CG	INTEGRASE	rdr6	Silenced
3	rdr6_rep1	Chr5	5632877	32	2	0.941176470588235	CG	INTEGRASE	rdr6	Silenced
3	rdr6_rep1	Chr5	5632878	17	17	0.5	CHG	INTEGRASE	rdr6	Silenced
3	rdr6_rep1	Chr5	5632880	1	32	0.0303030303030303	CHH	INTEGRASE	rdr6	Silenced
3	rdr6_rep1	Chr5	5632883	0	34	0	CHH	INTEGRASE	rdr6	Silenced
3	rdr6_rep1	Chr5	5632885	3	40	0.0697674418604651	CHH	INTEGRASE	rdr6	Silenced
3	rdr6_rep1	Chr5	5632887	11	31	0.261904761904762	CHH	INTEGRASE	rdr6	Silenced
3	rdr6_rep1	Chr5	5632890	2	29	0.0645161290322581	CHH	INTEGRASE	rdr6	Silenced
3	rdr6_rep1	Chr5	5632893	6	36	0.142857142857143	CHH	INTEGRASE	rdr6	Silenced
3	rdr6_rep1	Chr5	5632896	0	33	0	CHH	INTEGRASE	rdr6	Silenced
3	rdr6_rep1	Chr5	5632899	5	29	0.147058823529412	CHH	INTEGRASE	rdr6	Silenced
3	rdr6_rep1	Chr5	5632901	1	35	0.0277777777777778	CHH	INTEGRASE	rdr6	Silenced
3	rdr6_rep1	Chr5	5632904	5	31	0.138888888888889	CHH	INTEGRASE	rdr6	Silenced
3	rdr6_rep1	Chr5	5632908	11	26	0.297297297297297	CHH	INTEGRASE	rdr6	Silenced
3	rdr6_rep1	Chr5	5632911	4	32	0.111111111111111	CHH	INTEGRASE	rdr6	Silenced
3	rdr6_rep1	Chr5	5632913	4	32	0.111111111111111	CHH	INTEGRASE	rdr6	Silenced
3	rdr6_rep1	Chr5	5632917	2	33	0.0571428571428571	CHH	INTEGRASE	rdr6	Silenced
3	rdr6_rep1	Chr5	5632919	2	33	0.0571428571428571	CHH	INTEGRASE	rdr6	Silenced
3	rdr6_rep1	Chr5	5632920	0	35	0	CHH	INTEGRASE	rdr6	Silenced
3	rdr6_rep1	Chr5	5632922	7	28	0.2	CHH	INTEGRASE	rdr6	Silenced
3	rdr6_rep1	Chr5	5632923	0	36	0	CHH	INTEGRASE	rdr6	Silenced
3	rdr6_rep1	Chr5	5632925	1	34	0.0285714285714286	CHH	INTEGRASE	rdr6	Silenced
3	rdr6_rep1	Chr5	5632927	1	30	0.032258064516129	CHH	INTEGRASE	rdr6	Silenced
3	rdr6_rep1	Chr5	5632928	0	31	0	CHH	INTEGRASE	rdr6	Silenced
3	rdr6_rep1	Chr5	5632929	7	24	0.225806451612903	CHH	INTEGRASE	rdr6	Silenced
3	rdr6_rep1	Chr5	5632932	6	22	0.214285714285714	CHH	INTEGRASE	rdr6	Silenced
3	rdr6_rep1	Chr5	5632935	1	27	0.0357142857142857	CHH	INTEGRASE	rdr6	Silenced
3	rdr6_rep1	Chr5	5632938	5	23	0.178571428571429	CHH	INTEGRASE	rdr6	Silenced
3	rdr6_rep1	Chr5	5632941	0	33	0	CHH	INTEGRASE	rdr6	Silenced
3	rdr6_rep1	Chr5	5632947	1	25	0.0384615384615385	CHH	INTEGRASE	rdr6	Silenced
3	rdr6_rep1	Chr5	5632951	0	26	0	CHH	INTEGRASE	rdr6	Silenced
3	rdr6_rep1	Chr5	5632953	1	25	0.0384615384615385	CHH	INTEGRASE	rdr6	Silenced
3	rdr6_rep1	Chr5	5632955	13	12	0.52	CG	INTEGRASE	rdr6	Silenced
3	rdr6_rep1	Chr5	5632956	20	12	0.625	CG	INTEGRASE	rdr6	Silenced
3	rdr6_rep1	Chr5	5632958	0	32	0	CHH	INTEGRASE	rdr6	Silenced
3	rdr6_rep1	Chr5	5632959	10	13	0.434782608695652	CHH	INTEGRASE	rdr6	Silenced
3	rdr6_rep1	Chr5	5632962	1	32	0.0303030303030303	CHH	INTEGRASE	rdr6	Silenced
3	rdr6_rep1	Chr5	5632965	0	34	0	CHH	INTEGRASE	rdr6	Silenced
3	rdr6_rep1	Chr5	5632968	0	21	0	CHH	INTEGRASE	rdr6	Silenced
3	rdr6_rep1	Chr5	5632969	2	20	0.0909090909090909	CHH	INTEGRASE	rdr6	Silenced
3	rdr6_rep1	Chr5	5632971	2	19	0.0952380952380952	CHH	INTEGRASE	rdr6	Silenced
3	rdr6_rep1	Chr5	5632972	7	14	0.333333333333333	CHH	INTEGRASE	rdr6	Silenced
3	rdr6_rep1	Chr5	5632976	0	21	0	CHH	INTEGRASE	rdr6	Silenced
3	rdr6_rep1	Chr5	5632978	1	20	0.0476190476190476	CHH	INTEGRASE	rdr6	Silenced
3	rdr6_rep1	Chr5	5632980	6	16	0.272727272727273	CHH	INTEGRASE	rdr6	Silenced
3	rdr6_rep1	Chr5	5632983	0	35	0	CHH	INTEGRASE	rdr6	Silenced
3	rdr6_rep1	Chr5	5632986	1	21	0.0454545454545455	CHH	INTEGRASE	rdr6	Silenced
3	rdr6_rep1	Chr5	5632988	1	23	0.0416666666666667	CHH	INTEGRASE	rdr6	Silenced
3	rdr6_rep1	Chr5	5632990	7	18	0.28	CHG	INTEGRASE	rdr6	Silenced
3	rdr6_rep1	Chr5	5632992	11	26	0.297297297297297	CHG	INTEGRASE	rdr6	Silenced
3	rdr6_rep1	Chr5	5632995	0	22	0	CHH	INTEGRASE	rdr6	Silenced
3	rdr6_rep1	Chr5	5632998	0	36	0	CHH	INTEGRASE	rdr6	Silenced
3	rdr6_rep1	Chr5	5633001	5	18	0.217391304347826	CHH	INTEGRASE	rdr6	Silenced
3	rdr6_rep1	Chr5	5633004	0	36	0	CHH	INTEGRASE	rdr6	Silenced
3	rdr6_rep1	Chr5	5633009	0	24	0	CHH	INTEGRASE	rdr6	Silenced
3	rdr6_rep1	Chr5	5633010	4	20	0.166666666666667	CHH	INTEGRASE	rdr6	Silenced
3	rdr6_rep1	Chr5	5633013	0	38	0	CHH	INTEGRASE	rdr6	Silenced
3	rdr6_rep1	Chr5	5633016	1	37	0.0263157894736842	CHH	INTEGRASE	rdr6	Silenced
3	rdr6_rep1	Chr5	5633018	0	24	0	CHH	INTEGRASE	rdr6	Silenced
3	rdr6_rep1	Chr5	5633020	6	18	0.25	CHH	INTEGRASE	rdr6	Silenced
3	rdr6_rep1	Chr5	5633023	0	39	0	CHH	INTEGRASE	rdr6	Silenced
3	rdr6_rep1	Chr5	5633025	0	39	0	CHH	INTEGRASE	rdr6	Silenced
3	rdr6_rep1	Chr5	5633028	0	40	0	CHH	INTEGRASE	rdr6	Silenced
3	rdr6_rep1	Chr5	5633031	2	38	0.05	CHH	INTEGRASE	rdr6	Silenced
3	rdr6_rep1	Chr5	5633034	0	40	0	CHH	INTEGRASE	rdr6	Silenced
3	rdr6_rep1	Chr5	5633037	17	8	0.68	CG	INTEGRASE	rdr6	Silenced
3	rdr6_rep1	Chr5	5633038	24	16	0.6	CG	INTEGRASE	rdr6	Silenced
3	rdr6_rep1	Chr5	5633041	0	25	0	CHH	INTEGRASE	rdr6	Silenced
3	rdr6_rep1	Chr5	5633043	8	17	0.32	CHH	INTEGRASE	rdr6	Silenced
3	rdr6_rep1	Chr5	5633046	0	39	0	CHH	INTEGRASE	rdr6	Silenced
3	rdr6_rep1	Chr5	5633049	0	24	0	CHH	INTEGRASE	rdr6	Silenced
3	rdr6_rep1	Chr5	5633052	2	23	0.08	CHH	INTEGRASE	rdr6	Silenced
3	rdr6_rep1	Chr5	5633053	0	25	0	CHH	INTEGRASE	rdr6	Silenced
3	rdr6_rep1	Chr5	5633055	0	25	0	CHH	INTEGRASE	rdr6	Silenced
3	rdr6_rep1	Chr5	5633056	2	23	0.08	CHH	INTEGRASE	rdr6	Silenced
3	rdr6_rep1	Chr5	5633058	3	22	0.12	CHH	INTEGRASE	rdr6	Silenced
3	rdr6_rep1	Chr5	5633059	3	22	0.12	CHH	INTEGRASE	rdr6	Silenced
3	rdr6_rep1	Chr5	5633061	1	24	0.04	CHH	INTEGRASE	rdr6	Silenced
3	rdr6_rep1	Chr5	5633062	2	23	0.08	CHH	INTEGRASE	rdr6	Silenced
3	rdr6_rep1	Chr5	5633064	0	25	0	CHH	INTEGRASE	rdr6	Silenced
3	rdr6_rep1	Chr5	5633065	2	23	0.08	CHH	INTEGRASE	rdr6	Silenced
3	rdr6_rep1	Chr5	5633067	5	20	0.2	CHH	INTEGRASE	rdr6	Silenced
3	rdr6_rep1	Chr5	5633071	14	23	0.378378378378378	CHH	INTEGRASE	rdr6	Silenced
3	rdr6_rep1	Chr5	5633074	5	30	0.142857142857143	CHH	INTEGRASE	rdr6	Silenced
3	rdr6_rep1	Chr5	5633075	0	35	0	CHH	INTEGRASE	rdr6	Silenced
3	rdr6_rep1	Chr5	5633077	0	35	0	CHH	INTEGRASE	rdr6	Silenced
3	rdr6_rep1	Chr5	5633080	1	22	0.0434782608695652	CHH	INTEGRASE	rdr6	Silenced
3	rdr6_rep1	Chr5	5633082	20	3	0.869565217391304	CG	INTEGRASE	rdr6	Silenced
3	rdr6_rep1	Chr5	5633083	34	0	1	CG	INTEGRASE	rdr6	Silenced
3	rdr6_rep1	Chr5	5633084	0	22	0	CHH	INTEGRASE	rdr6	Silenced
3	rdr6_rep1	Chr5	5633088	21	1	0.954545454545455	CG	INTEGRASE	rdr6	Silenced
3	rdr6_rep1	Chr5	5633089	34	2	0.944444444444444	CG	INTEGRASE	rdr6	Silenced
3	rdr6_rep1	Chr5	5633091	20	2	0.909090909090909	CG	INTEGRASE	rdr6	Silenced
3	rdr6_rep1	Chr5	5633092	37	1	0.973684210526316	CG	INTEGRASE	rdr6	Silenced
3	rdr6_rep1	Chr5	5633093	3	18	0.142857142857143	CHH	INTEGRASE	rdr6	Silenced
3	rdr6_rep1	Chr5	5633096	5	33	0.131578947368421	CHH	INTEGRASE	rdr6	Silenced
3	rdr6_rep1	Chr5	5633099	0	38	0	CHH	INTEGRASE	rdr6	Silenced
3	rdr6_rep1	Chr5	5633100	0	37	0	CHH	INTEGRASE	rdr6	Silenced
3	rdr6_rep1	Chr5	5633105	0	20	0	CHH	INTEGRASE	rdr6	Silenced
3	rdr6_rep1	Chr5	5633108	2	19	0.0952380952380952	CHH	INTEGRASE	rdr6	Silenced
3	rdr6_rep1	Chr5	5633111	0	20	0	CHH	INTEGRASE	rdr6	Silenced
3	rdr6_rep1	Chr5	5633113	3	18	0.142857142857143	CHH	INTEGRASE	rdr6	Silenced
4	rdr6_rep2	Chr5	5631846	0	6	0	CHH	INTEGRASE	rdr6	Silenced
4	rdr6_rep2	Chr5	5631848	0	8	0	CHH	INTEGRASE	rdr6	Silenced
4	rdr6_rep2	Chr5	5631851	1	5	0.166666666666667	CHH	INTEGRASE	rdr6	Silenced
4	rdr6_rep2	Chr5	5631853	2	6	0.25	CHH	INTEGRASE	rdr6	Silenced
4	rdr6_rep2	Chr5	5631855	1	6	0.142857142857143	CHH	INTEGRASE	rdr6	Silenced
4	rdr6_rep2	Chr5	5631856	4	4	0.5	CHH	INTEGRASE	rdr6	Silenced
4	rdr6_rep2	Chr5	5631860	0	8	0	CHH	INTEGRASE	rdr6	Silenced
4	rdr6_rep2	Chr5	5631862	0	8	0	CHH	INTEGRASE	rdr6	Silenced
4	rdr6_rep2	Chr5	5631865	2	6	0.25	CHH	INTEGRASE	rdr6	Silenced
4	rdr6_rep2	Chr5	5631868	0	6	0	CHH	INTEGRASE	rdr6	Silenced
4	rdr6_rep2	Chr5	5631869	2	6	0.25	CHG	INTEGRASE	rdr6	Silenced
4	rdr6_rep2	Chr5	5631871	0	6	0	CHG	INTEGRASE	rdr6	Silenced
4	rdr6_rep2	Chr5	5631877	0	7	0	CHH	INTEGRASE	rdr6	Silenced
4	rdr6_rep2	Chr5	5631878	0	7	0	CHH	INTEGRASE	rdr6	Silenced
4	rdr6_rep2	Chr5	5631880	0	7	0	CHH	INTEGRASE	rdr6	Silenced
4	rdr6_rep2	Chr5	5631884	0	6	0	CHH	INTEGRASE	rdr6	Silenced
4	rdr6_rep2	Chr5	5631886	2	5	0.285714285714286	CHH	INTEGRASE	rdr6	Silenced
4	rdr6_rep2	Chr5	5631888	0	7	0	CHH	INTEGRASE	rdr6	Silenced
4	rdr6_rep2	Chr5	5631894	2	7	0.222222222222222	CHH	INTEGRASE	rdr6	Silenced
4	rdr6_rep2	Chr5	5631895	0	9	0	CHH	INTEGRASE	rdr6	Silenced
4	rdr6_rep2	Chr5	5631896	0	9	0	CHH	INTEGRASE	rdr6	Silenced
4	rdr6_rep2	Chr5	5631899	1	8	0.111111111111111	CHH	INTEGRASE	rdr6	Silenced
4	rdr6_rep2	Chr5	5631901	1	8	0.111111111111111	CHH	INTEGRASE	rdr6	Silenced
4	rdr6_rep2	Chr5	5631910	0	10	0	CHH	INTEGRASE	rdr6	Silenced
4	rdr6_rep2	Chr5	5631914	3	6	0.333333333333333	CHH	INTEGRASE	rdr6	Silenced
4	rdr6_rep2	Chr5	5631916	0	9	0	CHH	INTEGRASE	rdr6	Silenced
4	rdr6_rep2	Chr5	5631917	0	9	0	CHH	INTEGRASE	rdr6	Silenced
4	rdr6_rep2	Chr5	5631918	0	10	0	CHH	INTEGRASE	rdr6	Silenced
4	rdr6_rep2	Chr5	5631921	0	9	0	CHH	INTEGRASE	rdr6	Silenced
4	rdr6_rep2	Chr5	5631922	0	10	0	CHH	INTEGRASE	rdr6	Silenced
4	rdr6_rep2	Chr5	5631925	0	9	0	CHH	INTEGRASE	rdr6	Silenced
4	rdr6_rep2	Chr5	5631926	0	9	0	CHH	INTEGRASE	rdr6	Silenced
4	rdr6_rep2	Chr5	5631927	1	12	0.0769230769230769	CHH	INTEGRASE	rdr6	Silenced
4	rdr6_rep2	Chr5	5631930	1	7	0.125	CHH	INTEGRASE	rdr6	Silenced
4	rdr6_rep2	Chr5	5631931	0	8	0	CHH	INTEGRASE	rdr6	Silenced
4	rdr6_rep2	Chr5	5631933	0	12	0	CHH	INTEGRASE	rdr6	Silenced
4	rdr6_rep2	Chr5	5631936	0	12	0	CHH	INTEGRASE	rdr6	Silenced
4	rdr6_rep2	Chr5	5631937	0	12	0	CHH	INTEGRASE	rdr6	Silenced
4	rdr6_rep2	Chr5	5631939	1	11	0.0833333333333333	CHH	INTEGRASE	rdr6	Silenced
4	rdr6_rep2	Chr5	5631943	0	13	0	CHH	INTEGRASE	rdr6	Silenced
4	rdr6_rep2	Chr5	5631946	0	7	0	CHH	INTEGRASE	rdr6	Silenced
4	rdr6_rep2	Chr5	5631948	0	7	0	CHH	INTEGRASE	rdr6	Silenced
4	rdr6_rep2	Chr5	5631949	0	14	0	CHH	INTEGRASE	rdr6	Silenced
4	rdr6_rep2	Chr5	5631951	2	12	0.142857142857143	CHH	INTEGRASE	rdr6	Silenced
4	rdr6_rep2	Chr5	5631957	0	14	0	CHH	INTEGRASE	rdr6	Silenced
4	rdr6_rep2	Chr5	5631959	0	14	0	CHH	INTEGRASE	rdr6	Silenced
4	rdr6_rep2	Chr5	5631962	0	6	0	CHH	INTEGRASE	rdr6	Silenced
4	rdr6_rep2	Chr5	5631966	0	15	0	CHH	INTEGRASE	rdr6	Silenced
4	rdr6_rep2	Chr5	5631967	1	14	0.0666666666666667	CHH	INTEGRASE	rdr6	Silenced
4	rdr6_rep2	Chr5	5631976	0	15	0	CHH	INTEGRASE	rdr6	Silenced
4	rdr6_rep2	Chr5	5631981	0	6	0	CHH	INTEGRASE	rdr6	Silenced
4	rdr6_rep2	Chr5	5631984	2	12	0.142857142857143	CHH	INTEGRASE	rdr6	Silenced
4	rdr6_rep2	Chr5	5631988	1	12	0.0769230769230769	CHH	INTEGRASE	rdr6	Silenced
4	rdr6_rep2	Chr5	5631991	0	6	0	CHH	INTEGRASE	rdr6	Silenced
4	rdr6_rep2	Chr5	5631994	1	5	0.166666666666667	CHH	INTEGRASE	rdr6	Silenced
4	rdr6_rep2	Chr5	5631996	1	5	0.166666666666667	CHH	INTEGRASE	rdr6	Silenced
4	rdr6_rep2	Chr5	5631998	1	5	0.166666666666667	CHH	INTEGRASE	rdr6	Silenced
4	rdr6_rep2	Chr5	5631999	0	6	0	CHH	INTEGRASE	rdr6	Silenced
4	rdr6_rep2	Chr5	5632000	1	13	0.0714285714285714	CHH	INTEGRASE	rdr6	Silenced
4	rdr6_rep2	Chr5	5632003	0	7	0	CHH	INTEGRASE	rdr6	Silenced
4	rdr6_rep2	Chr5	5632008	0	14	0	CHH	INTEGRASE	rdr6	Silenced
4	rdr6_rep2	Chr5	5632011	1	6	0.142857142857143	CHH	INTEGRASE	rdr6	Silenced
4	rdr6_rep2	Chr5	5632012	0	7	0	CHH	INTEGRASE	rdr6	Silenced
4	rdr6_rep2	Chr5	5632017	0	16	0	CHH	INTEGRASE	rdr6	Silenced
4	rdr6_rep2	Chr5	5632021	0	6	0	CHH	INTEGRASE	rdr6	Silenced
4	rdr6_rep2	Chr5	5632022	6	10	0.375	CHH	INTEGRASE	rdr6	Silenced
4	rdr6_rep2	Chr5	5632027	14	2	0.875	CG	INTEGRASE	rdr6	Silenced
4	rdr6_rep2	Chr5	5632028	6	0	1	CG	INTEGRASE	rdr6	Silenced
4	rdr6_rep2	Chr5	5632029	1	5	0.166666666666667	CHG	INTEGRASE	rdr6	Silenced
4	rdr6_rep2	Chr5	5632035	0	16	0	CHH	INTEGRASE	rdr6	Silenced
4	rdr6_rep2	Chr5	5632036	6	10	0.375	CHH	INTEGRASE	rdr6	Silenced
4	rdr6_rep2	Chr5	5632042	0	14	0	CHH	INTEGRASE	rdr6	Silenced
4	rdr6_rep2	Chr5	5632044	1	13	0.0714285714285714	CHH	INTEGRASE	rdr6	Silenced
4	rdr6_rep2	Chr5	5632048	0	14	0	CHH	INTEGRASE	rdr6	Silenced
4	rdr6_rep2	Chr5	5632052	2	12	0.142857142857143	CHH	INTEGRASE	rdr6	Silenced
4	rdr6_rep2	Chr5	5632056	0	3	0	CHH	INTEGRASE	rdr6	Silenced
4	rdr6_rep2	Chr5	5632058	0	3	0	CHH	INTEGRASE	rdr6	Silenced
4	rdr6_rep2	Chr5	5632063	0	3	0	CHH	INTEGRASE	rdr6	Silenced
4	rdr6_rep2	Chr5	5632068	1	2	0.333333333333333	CHH	INTEGRASE	rdr6	Silenced
4	rdr6_rep2	Chr5	5632071	0	15	0	CHH	INTEGRASE	rdr6	Silenced
4	rdr6_rep2	Chr5	5632074	0	4	0	CHH	INTEGRASE	rdr6	Silenced
4	rdr6_rep2	Chr5	5632077	0	13	0	CHH	INTEGRASE	rdr6	Silenced
4	rdr6_rep2	Chr5	5632081	15	1	0.9375	CG	INTEGRASE	rdr6	Silenced
4	rdr6_rep2	Chr5	5632082	3	1	0.75	CG	INTEGRASE	rdr6	Silenced
4	rdr6_rep2	Chr5	5632083	0	4	0	CHG	INTEGRASE	rdr6	Silenced
4	rdr6_rep2	Chr5	5632086	0	4	0	CHH	INTEGRASE	rdr6	Silenced
4	rdr6_rep2	Chr5	5632090	0	4	0	CHH	INTEGRASE	rdr6	Silenced
4	rdr6_rep2	Chr5	5632091	0	4	0	CHH	INTEGRASE	rdr6	Silenced
4	rdr6_rep2	Chr5	5632093	0	18	0	CHH	INTEGRASE	rdr6	Silenced
4	rdr6_rep2	Chr5	5632094	0	18	0	CHH	INTEGRASE	rdr6	Silenced
4	rdr6_rep2	Chr5	5632096	1	18	0.0526315789473684	CHH	INTEGRASE	rdr6	Silenced
4	rdr6_rep2	Chr5	5632098	0	19	0	CHH	INTEGRASE	rdr6	Silenced
4	rdr6_rep2	Chr5	5632099	0	19	0	CHH	INTEGRASE	rdr6	Silenced
4	rdr6_rep2	Chr5	5632102	0	5	0	CHH	INTEGRASE	rdr6	Silenced
4	rdr6_rep2	Chr5	5632104	0	5	0	CHH	INTEGRASE	rdr6	Silenced
4	rdr6_rep2	Chr5	5632108	2	18	0.1	CHH	INTEGRASE	rdr6	Silenced
4	rdr6_rep2	Chr5	5632111	1	4	0.2	CHH	INTEGRASE	rdr6	Silenced
4	rdr6_rep2	Chr5	5632113	1	4	0.2	CHH	INTEGRASE	rdr6	Silenced
4	rdr6_rep2	Chr5	5632115	4	16	0.2	CHH	INTEGRASE	rdr6	Silenced
4	rdr6_rep2	Chr5	5632118	6	14	0.3	CHH	INTEGRASE	rdr6	Silenced
4	rdr6_rep2	Chr5	5632121	1	20	0.0476190476190476	CHH	INTEGRASE	rdr6	Silenced
4	rdr6_rep2	Chr5	5632131	0	5	0	CHH	INTEGRASE	rdr6	Silenced
4	rdr6_rep2	Chr5	5632133	0	24	0	CHH	INTEGRASE	rdr6	Silenced
4	rdr6_rep2	Chr5	5632135	0	24	0	CHH	INTEGRASE	rdr6	Silenced
4	rdr6_rep2	Chr5	5632143	2	3	0.4	CHH	INTEGRASE	rdr6	Silenced
4	rdr6_rep2	Chr5	5632146	0	5	0	CHH	INTEGRASE	rdr6	Silenced
4	rdr6_rep2	Chr5	5632148	0	5	0	CHH	INTEGRASE	rdr6	Silenced
4	rdr6_rep2	Chr5	5632153	1	22	0.0434782608695652	CHH	INTEGRASE	rdr6	Silenced
4	rdr6_rep2	Chr5	5632157	0	4	0	CHH	INTEGRASE	rdr6	Silenced
4	rdr6_rep2	Chr5	5632160	0	21	0	CHH	INTEGRASE	rdr6	Silenced
4	rdr6_rep2	Chr5	5632162	0	21	0	CHH	INTEGRASE	rdr6	Silenced
4	rdr6_rep2	Chr5	5632165	2	4	0.333333333333333	CHH	INTEGRASE	rdr6	Silenced
4	rdr6_rep2	Chr5	5632166	0	6	0	CHH	INTEGRASE	rdr6	Silenced
4	rdr6_rep2	Chr5	5632171	0	21	0	CHH	INTEGRASE	rdr6	Silenced
4	rdr6_rep2	Chr5	5632173	8	13	0.380952380952381	CHH	INTEGRASE	rdr6	Silenced
4	rdr6_rep2	Chr5	5632179	0	21	0	CHH	INTEGRASE	rdr6	Silenced
4	rdr6_rep2	Chr5	5632180	0	21	0	CHH	INTEGRASE	rdr6	Silenced
4	rdr6_rep2	Chr5	5632181	1	20	0.0476190476190476	CHH	INTEGRASE	rdr6	Silenced
4	rdr6_rep2	Chr5	5632183	12	9	0.571428571428571	CHH	INTEGRASE	rdr6	Silenced
4	rdr6_rep2	Chr5	5632188	0	8	0	CHH	INTEGRASE	rdr6	Silenced
4	rdr6_rep2	Chr5	5632192	3	5	0.375	CHH	INTEGRASE	rdr6	Silenced
4	rdr6_rep2	Chr5	5632194	0	7	0	CHH	INTEGRASE	rdr6	Silenced
4	rdr6_rep2	Chr5	5632196	0	8	0	CHH	INTEGRASE	rdr6	Silenced
4	rdr6_rep2	Chr5	5632200	2	5	0.285714285714286	CHH	INTEGRASE	rdr6	Silenced
4	rdr6_rep2	Chr5	5632203	0	7	0	CHH	INTEGRASE	rdr6	Silenced
4	rdr6_rep2	Chr5	5632204	1	22	0.0434782608695652	CHH	INTEGRASE	rdr6	Silenced
4	rdr6_rep2	Chr5	5632208	0	23	0	CHH	INTEGRASE	rdr6	Silenced
4	rdr6_rep2	Chr5	5632210	5	18	0.217391304347826	CHH	INTEGRASE	rdr6	Silenced
4	rdr6_rep2	Chr5	5632214	0	21	0	CHH	INTEGRASE	rdr6	Silenced
4	rdr6_rep2	Chr5	5632218	0	6	0	CHH	INTEGRASE	rdr6	Silenced
4	rdr6_rep2	Chr5	5632222	0	21	0	CHH	INTEGRASE	rdr6	Silenced
4	rdr6_rep2	Chr5	5632223	0	21	0	CHH	INTEGRASE	rdr6	Silenced
4	rdr6_rep2	Chr5	5632227	0	6	0	CHH	INTEGRASE	rdr6	Silenced
4	rdr6_rep2	Chr5	5632229	1	19	0.05	CHH	INTEGRASE	rdr6	Silenced
4	rdr6_rep2	Chr5	5632231	5	16	0.238095238095238	CHH	INTEGRASE	rdr6	Silenced
4	rdr6_rep2	Chr5	5632236	1	19	0.05	CHH	INTEGRASE	rdr6	Silenced
4	rdr6_rep2	Chr5	5632245	0	6	0	CHH	INTEGRASE	rdr6	Silenced
4	rdr6_rep2	Chr5	5632246	3	12	0.2	CHH	INTEGRASE	rdr6	Silenced
4	rdr6_rep2	Chr5	5632250	0	5	0	CHH	INTEGRASE	rdr6	Silenced
4	rdr6_rep2	Chr5	5632257	0	6	0	CHH	INTEGRASE	rdr6	Silenced
4	rdr6_rep2	Chr5	5632259	0	6	0	CHH	INTEGRASE	rdr6	Silenced
4	rdr6_rep2	Chr5	5632264	1	6	0.142857142857143	CHH	INTEGRASE	rdr6	Silenced
4	rdr6_rep2	Chr5	5632265	0	7	0	CHH	INTEGRASE	rdr6	Silenced
4	rdr6_rep2	Chr5	5632267	1	12	0.0769230769230769	CHG	INTEGRASE	rdr6	Silenced
4	rdr6_rep2	Chr5	5632268	12	1	0.923076923076923	CG	INTEGRASE	rdr6	Silenced
4	rdr6_rep2	Chr5	5632269	7	0	1	CG	INTEGRASE	rdr6	Silenced
4	rdr6_rep2	Chr5	5632275	1	7	0.125	CHH	INTEGRASE	rdr6	Silenced
4	rdr6_rep2	Chr5	5632276	2	6	0.25	CHH	INTEGRASE	rdr6	Silenced
4	rdr6_rep2	Chr5	5632278	0	7	0	CHH	INTEGRASE	rdr6	Silenced
4	rdr6_rep2	Chr5	5632279	0	7	0	CHH	INTEGRASE	rdr6	Silenced
4	rdr6_rep2	Chr5	5632281	0	7	0	CHH	INTEGRASE	rdr6	Silenced
4	rdr6_rep2	Chr5	5632286	0	8	0	CHH	INTEGRASE	rdr6	Silenced
4	rdr6_rep2	Chr5	5632288	0	8	0	CHH	INTEGRASE	rdr6	Silenced
4	rdr6_rep2	Chr5	5632291	0	8	0	CHH	INTEGRASE	rdr6	Silenced
4	rdr6_rep2	Chr5	5632292	0	7	0	CHH	INTEGRASE	rdr6	Silenced
4	rdr6_rep2	Chr5	5632293	1	6	0.142857142857143	CHH	INTEGRASE	rdr6	Silenced
4	rdr6_rep2	Chr5	5632298	0	8	0	CHH	INTEGRASE	rdr6	Silenced
4	rdr6_rep2	Chr5	5632302	4	3	0.571428571428571	CG	INTEGRASE	rdr6	Silenced
4	rdr6_rep2	Chr5	5632303	8	1	0.888888888888889	CG	INTEGRASE	rdr6	Silenced
4	rdr6_rep2	Chr5	5632305	0	9	0	CHH	INTEGRASE	rdr6	Silenced
4	rdr6_rep2	Chr5	5632308	0	8	0	CHH	INTEGRASE	rdr6	Silenced
4	rdr6_rep2	Chr5	5632311	0	8	0	CHH	INTEGRASE	rdr6	Silenced
4	rdr6_rep2	Chr5	5632314	0	7	0	CHH	INTEGRASE	rdr6	Silenced
4	rdr6_rep2	Chr5	5632315	0	8	0	CHH	INTEGRASE	rdr6	Silenced
4	rdr6_rep2	Chr5	5632316	0	8	0	CHH	INTEGRASE	rdr6	Silenced
4	rdr6_rep2	Chr5	5632320	3	6	0.333333333333333	CG	INTEGRASE	rdr6	Silenced
4	rdr6_rep2	Chr5	5632321	5	2	0.714285714285714	CG	INTEGRASE	rdr6	Silenced
4	rdr6_rep2	Chr5	5632323	0	7	0	CHH	INTEGRASE	rdr6	Silenced
4	rdr6_rep2	Chr5	5632324	0	7	0	CHH	INTEGRASE	rdr6	Silenced
4	rdr6_rep2	Chr5	5632332	0	10	0	CHH	INTEGRASE	rdr6	Silenced
4	rdr6_rep2	Chr5	5632334	0	10	0	CHH	INTEGRASE	rdr6	Silenced
4	rdr6_rep2	Chr5	5632335	0	10	0	CHH	INTEGRASE	rdr6	Silenced
4	rdr6_rep2	Chr5	5632339	1	10	0.0909090909090909	CHH	INTEGRASE	rdr6	Silenced
4	rdr6_rep2	Chr5	5632342	0	5	0	CHH	INTEGRASE	rdr6	Silenced
4	rdr6_rep2	Chr5	5632345	1	4	0.2	CHH	INTEGRASE	rdr6	Silenced
4	rdr6_rep2	Chr5	5632346	0	9	0	CHH	INTEGRASE	rdr6	Silenced
4	rdr6_rep2	Chr5	5632347	2	7	0.222222222222222	CHG	INTEGRASE	rdr6	Silenced
4	rdr6_rep2	Chr5	5632348	7	2	0.777777777777778	CG	INTEGRASE	rdr6	Silenced
4	rdr6_rep2	Chr5	5632349	5	0	1	CG	INTEGRASE	rdr6	Silenced
4	rdr6_rep2	Chr5	5632352	0	7	0	CHH	INTEGRASE	rdr6	Silenced
4	rdr6_rep2	Chr5	5632354	0	7	0	CHH	INTEGRASE	rdr6	Silenced
4	rdr6_rep2	Chr5	5632356	0	7	0	CHH	INTEGRASE	rdr6	Silenced
4	rdr6_rep2	Chr5	5632357	0	7	0	CHH	INTEGRASE	rdr6	Silenced
4	rdr6_rep2	Chr5	5632359	2	5	0.285714285714286	CHH	INTEGRASE	rdr6	Silenced
4	rdr6_rep2	Chr5	5632362	1	6	0.142857142857143	CHH	INTEGRASE	rdr6	Silenced
4	rdr6_rep2	Chr5	5632368	0	6	0	CHH	INTEGRASE	rdr6	Silenced
4	rdr6_rep2	Chr5	5632369	0	6	0	CHH	INTEGRASE	rdr6	Silenced
4	rdr6_rep2	Chr5	5632371	0	7	0	CHH	INTEGRASE	rdr6	Silenced
4	rdr6_rep2	Chr5	5632373	1	6	0.142857142857143	CHH	INTEGRASE	rdr6	Silenced
4	rdr6_rep2	Chr5	5632374	1	5	0.166666666666667	CHH	INTEGRASE	rdr6	Silenced
4	rdr6_rep2	Chr5	5632375	7	0	1	CG	INTEGRASE	rdr6	Silenced
4	rdr6_rep2	Chr5	5632376	6	2	0.75	CG	INTEGRASE	rdr6	Silenced
4	rdr6_rep2	Chr5	5632377	1	7	0.125	CHG	INTEGRASE	rdr6	Silenced
4	rdr6_rep2	Chr5	5632379	0	8	0	CHH	INTEGRASE	rdr6	Silenced
4	rdr6_rep2	Chr5	5632381	2	6	0.25	CHH	INTEGRASE	rdr6	Silenced
4	rdr6_rep2	Chr5	5632385	0	8	0	CHH	INTEGRASE	rdr6	Silenced
4	rdr6_rep2	Chr5	5632388	1	5	0.166666666666667	CHG	INTEGRASE	rdr6	Silenced
4	rdr6_rep2	Chr5	5632389	6	0	1	CG	INTEGRASE	rdr6	Silenced
4	rdr6_rep2	Chr5	5632390	8	1	0.888888888888889	CG	INTEGRASE	rdr6	Silenced
4	rdr6_rep2	Chr5	5632392	0	6	0	CHH	INTEGRASE	rdr6	Silenced
4	rdr6_rep2	Chr5	5632395	0	6	0	CHH	INTEGRASE	rdr6	Silenced
4	rdr6_rep2	Chr5	5632397	0	6	0	CHH	INTEGRASE	rdr6	Silenced
4	rdr6_rep2	Chr5	5632400	0	8	0	CHH	INTEGRASE	rdr6	Silenced
4	rdr6_rep2	Chr5	5632401	0	9	0	CHH	INTEGRASE	rdr6	Silenced
4	rdr6_rep2	Chr5	5632403	0	9	0	CHH	INTEGRASE	rdr6	Silenced
4	rdr6_rep2	Chr5	5632404	0	7	0	CHH	INTEGRASE	rdr6	Silenced
4	rdr6_rep2	Chr5	5632406	2	7	0.222222222222222	CHH	INTEGRASE	rdr6	Silenced
4	rdr6_rep2	Chr5	5632407	0	10	0	CHH	INTEGRASE	rdr6	Silenced
4	rdr6_rep2	Chr5	5632408	5	0	1	CG	INTEGRASE	rdr6	Silenced
4	rdr6_rep2	Chr5	5632409	8	1	0.888888888888889	CG	INTEGRASE	rdr6	Silenced
4	rdr6_rep2	Chr5	5632410	4	2	0.666666666666667	CG	INTEGRASE	rdr6	Silenced
4	rdr6_rep2	Chr5	5632411	9	1	0.9	CG	INTEGRASE	rdr6	Silenced
4	rdr6_rep2	Chr5	5632412	3	7	0.3	CHG	INTEGRASE	rdr6	Silenced
4	rdr6_rep2	Chr5	5632414	1	5	0.166666666666667	CHH	INTEGRASE	rdr6	Silenced
4	rdr6_rep2	Chr5	5632418	0	11	0	CHH	INTEGRASE	rdr6	Silenced
4	rdr6_rep2	Chr5	5632421	0	13	0	CHH	INTEGRASE	rdr6	Silenced
4	rdr6_rep2	Chr5	5632425	0	6	0	CHH	INTEGRASE	rdr6	Silenced
4	rdr6_rep2	Chr5	5632429	1	5	0.166666666666667	CHH	INTEGRASE	rdr6	Silenced
4	rdr6_rep2	Chr5	5632432	0	13	0	CHH	INTEGRASE	rdr6	Silenced
4	rdr6_rep2	Chr5	5632434	0	14	0	CHH	INTEGRASE	rdr6	Silenced
4	rdr6_rep2	Chr5	5632437	0	6	0	CHH	INTEGRASE	rdr6	Silenced
4	rdr6_rep2	Chr5	5632438	0	6	0	CHH	INTEGRASE	rdr6	Silenced
4	rdr6_rep2	Chr5	5632442	0	14	0	CHH	INTEGRASE	rdr6	Silenced
4	rdr6_rep2	Chr5	5632444	0	14	0	CHH	INTEGRASE	rdr6	Silenced
4	rdr6_rep2	Chr5	5632450	1	16	0.0588235294117647	CHH	INTEGRASE	rdr6	Silenced
4	rdr6_rep2	Chr5	5632451	1	16	0.0588235294117647	CHH	INTEGRASE	rdr6	Silenced
4	rdr6_rep2	Chr5	5632452	0	17	0	CHH	INTEGRASE	rdr6	Silenced
4	rdr6_rep2	Chr5	5632453	0	17	0	CHH	INTEGRASE	rdr6	Silenced
4	rdr6_rep2	Chr5	5632455	2	15	0.117647058823529	CHH	INTEGRASE	rdr6	Silenced
4	rdr6_rep2	Chr5	5632458	0	18	0	CHH	INTEGRASE	rdr6	Silenced
4	rdr6_rep2	Chr5	5632459	6	0	1	CG	INTEGRASE	rdr6	Silenced
4	rdr6_rep2	Chr5	5632460	18	1	0.947368421052632	CG	INTEGRASE	rdr6	Silenced
4	rdr6_rep2	Chr5	5632461	1	20	0.0476190476190476	CHG	INTEGRASE	rdr6	Silenced
4	rdr6_rep2	Chr5	5632463	0	6	0	CHH	INTEGRASE	rdr6	Silenced
4	rdr6_rep2	Chr5	5632468	2	3	0.4	CHG	INTEGRASE	rdr6	Silenced
4	rdr6_rep2	Chr5	5632469	5	0	1	CG	INTEGRASE	rdr6	Silenced
4	rdr6_rep2	Chr5	5632470	22	2	0.916666666666667	CG	INTEGRASE	rdr6	Silenced
4	rdr6_rep2	Chr5	5632471	4	1	0.8	CG	INTEGRASE	rdr6	Silenced
4	rdr6_rep2	Chr5	5632472	19	5	0.791666666666667	CG	INTEGRASE	rdr6	Silenced
4	rdr6_rep2	Chr5	5632474	0	24	0	CHH	INTEGRASE	rdr6	Silenced
4	rdr6_rep2	Chr5	5632475	1	3	0.25	CHH	INTEGRASE	rdr6	Silenced
4	rdr6_rep2	Chr5	5632478	1	3	0.25	CHH	INTEGRASE	rdr6	Silenced
4	rdr6_rep2	Chr5	5632479	0	4	0	CHH	INTEGRASE	rdr6	Silenced
4	rdr6_rep2	Chr5	5632484	0	3	0	CHH	INTEGRASE	rdr6	Silenced
4	rdr6_rep2	Chr5	5632488	2	0	1	CG	INTEGRASE	rdr6	Silenced
4	rdr6_rep2	Chr5	5632489	26	1	0.962962962962963	CG	INTEGRASE	rdr6	Silenced
4	rdr6_rep2	Chr5	5632492	0	2	0	CHH	INTEGRASE	rdr6	Silenced
4	rdr6_rep2	Chr5	5632494	0	2	0	CHH	INTEGRASE	rdr6	Silenced
4	rdr6_rep2	Chr5	5632495	1	1	0.5	CHH	INTEGRASE	rdr6	Silenced
4	rdr6_rep2	Chr5	5632498	2	0	1	CHH	INTEGRASE	rdr6	Silenced
4	rdr6_rep2	Chr5	5632503	0	27	0	CHH	INTEGRASE	rdr6	Silenced
4	rdr6_rep2	Chr5	5632505	0	2	0	CHH	INTEGRASE	rdr6	Silenced
4	rdr6_rep2	Chr5	5632510	0	27	0	CHH	INTEGRASE	rdr6	Silenced
4	rdr6_rep2	Chr5	5632512	0	27	0	CHH	INTEGRASE	rdr6	Silenced
4	rdr6_rep2	Chr5	5632514	0	2	0	CHH	INTEGRASE	rdr6	Silenced
4	rdr6_rep2	Chr5	5632519	0	2	0	CHH	INTEGRASE	rdr6	Silenced
4	rdr6_rep2	Chr5	5632521	0	2	0	CHH	INTEGRASE	rdr6	Silenced
4	rdr6_rep2	Chr5	5632522	0	2	0	CHH	INTEGRASE	rdr6	Silenced
4	rdr6_rep2	Chr5	5632523	0	2	0	CHH	INTEGRASE	rdr6	Silenced
4	rdr6_rep2	Chr5	5632526	2	0	1	CG	INTEGRASE	rdr6	Silenced
4	rdr6_rep2	Chr5	5632527	23	4	0.851851851851852	CG	INTEGRASE	rdr6	Silenced
4	rdr6_rep2	Chr5	5632529	0	27	0	CHH	INTEGRASE	rdr6	Silenced
4	rdr6_rep2	Chr5	5632530	0	27	0	CHH	INTEGRASE	rdr6	Silenced
4	rdr6_rep2	Chr5	5632533	0	2	0	CHH	INTEGRASE	rdr6	Silenced
4	rdr6_rep2	Chr5	5632538	0	2	0	CHH	INTEGRASE	rdr6	Silenced
4	rdr6_rep2	Chr5	5632548	1	1	0.5	CHG	INTEGRASE	rdr6	Silenced
4	rdr6_rep2	Chr5	5632549	2	0	1	CG	INTEGRASE	rdr6	Silenced
4	rdr6_rep2	Chr5	5632550	27	2	0.931034482758621	CG	INTEGRASE	rdr6	Silenced
4	rdr6_rep2	Chr5	5632553	0	2	0	CHH	INTEGRASE	rdr6	Silenced
4	rdr6_rep2	Chr5	5632557	4	23	0.148148148148148	CHH	INTEGRASE	rdr6	Silenced
4	rdr6_rep2	Chr5	5632560	0	2	0	CHH	INTEGRASE	rdr6	Silenced
4	rdr6_rep2	Chr5	5632562	0	2	0	CHH	INTEGRASE	rdr6	Silenced
4	rdr6_rep2	Chr5	5632566	2	0	1	CG	INTEGRASE	rdr6	Silenced
4	rdr6_rep2	Chr5	5632567	20	4	0.833333333333333	CG	INTEGRASE	rdr6	Silenced
4	rdr6_rep2	Chr5	5632569	2	21	0.0869565217391304	CHH	INTEGRASE	rdr6	Silenced
4	rdr6_rep2	Chr5	5632571	1	21	0.0454545454545455	CHH	INTEGRASE	rdr6	Silenced
4	rdr6_rep2	Chr5	5632575	3	18	0.142857142857143	CHH	INTEGRASE	rdr6	Silenced
4	rdr6_rep2	Chr5	5632576	0	20	0	CHH	INTEGRASE	rdr6	Silenced
4	rdr6_rep2	Chr5	5632579	4	16	0.2	CHH	INTEGRASE	rdr6	Silenced
4	rdr6_rep2	Chr5	5632581	0	21	0	CHH	INTEGRASE	rdr6	Silenced
4	rdr6_rep2	Chr5	5632585	0	20	0	CHH	INTEGRASE	rdr6	Silenced
4	rdr6_rep2	Chr5	5632590	1	20	0.0476190476190476	CHH	INTEGRASE	rdr6	Silenced
4	rdr6_rep2	Chr5	5632595	2	17	0.105263157894737	CHH	INTEGRASE	rdr6	Silenced
4	rdr6_rep2	Chr5	5632599	0	3	0	CHH	INTEGRASE	rdr6	Silenced
4	rdr6_rep2	Chr5	5632600	1	2	0.333333333333333	CHG	INTEGRASE	rdr6	Silenced
4	rdr6_rep2	Chr5	5632601	3	0	1	CG	INTEGRASE	rdr6	Silenced
4	rdr6_rep2	Chr5	5632602	17	3	0.85	CG	INTEGRASE	rdr6	Silenced
4	rdr6_rep2	Chr5	5632603	3	17	0.15	CHG	INTEGRASE	rdr6	Silenced
4	rdr6_rep2	Chr5	5632605	0	21	0	CHH	INTEGRASE	rdr6	Silenced
4	rdr6_rep2	Chr5	5632608	1	3	0.25	CHH	INTEGRASE	rdr6	Silenced
4	rdr6_rep2	Chr5	5632612	0	19	0	CHH	INTEGRASE	rdr6	Silenced
4	rdr6_rep2	Chr5	5632615	0	18	0	CHH	INTEGRASE	rdr6	Silenced
4	rdr6_rep2	Chr5	5632616	0	5	0	CHH	INTEGRASE	rdr6	Silenced
4	rdr6_rep2	Chr5	5632619	1	16	0.0588235294117647	CHH	INTEGRASE	rdr6	Silenced
4	rdr6_rep2	Chr5	5632620	1	5	0.166666666666667	CHH	INTEGRASE	rdr6	Silenced
4	rdr6_rep2	Chr5	5632623	2	15	0.117647058823529	CHH	INTEGRASE	rdr6	Silenced
4	rdr6_rep2	Chr5	5632626	0	16	0	CHH	INTEGRASE	rdr6	Silenced
4	rdr6_rep2	Chr5	5632627	7	0	1	CG	INTEGRASE	rdr6	Silenced
4	rdr6_rep2	Chr5	5632628	15	1	0.9375	CG	INTEGRASE	rdr6	Silenced
4	rdr6_rep2	Chr5	5632631	0	17	0	CHH	INTEGRASE	rdr6	Silenced
4	rdr6_rep2	Chr5	5632633	0	17	0	CHH	INTEGRASE	rdr6	Silenced
4	rdr6_rep2	Chr5	5632634	0	9	0	CHH	INTEGRASE	rdr6	Silenced
4	rdr6_rep2	Chr5	5632636	1	9	0.1	CHH	INTEGRASE	rdr6	Silenced
4	rdr6_rep2	Chr5	5632640	1	15	0.0625	CHH	INTEGRASE	rdr6	Silenced
4	rdr6_rep2	Chr5	5632642	1	15	0.0625	CHH	INTEGRASE	rdr6	Silenced
4	rdr6_rep2	Chr5	5632646	0	16	0	CHH	INTEGRASE	rdr6	Silenced
4	rdr6_rep2	Chr5	5632650	0	12	0	CHH	INTEGRASE	rdr6	Silenced
4	rdr6_rep2	Chr5	5632653	4	13	0.235294117647059	CHH	INTEGRASE	rdr6	Silenced
4	rdr6_rep2	Chr5	5632654	0	17	0	CHH	INTEGRASE	rdr6	Silenced
4	rdr6_rep2	Chr5	5632655	1	11	0.0833333333333333	CHH	INTEGRASE	rdr6	Silenced
4	rdr6_rep2	Chr5	5632658	1	11	0.0833333333333333	CHH	INTEGRASE	rdr6	Silenced
4	rdr6_rep2	Chr5	5632660	5	7	0.416666666666667	CHH	INTEGRASE	rdr6	Silenced
4	rdr6_rep2	Chr5	5632663	3	9	0.25	CHH	INTEGRASE	rdr6	Silenced
4	rdr6_rep2	Chr5	5632666	0	12	0	CHH	INTEGRASE	rdr6	Silenced
4	rdr6_rep2	Chr5	5632668	3	9	0.25	CHH	INTEGRASE	rdr6	Silenced
4	rdr6_rep2	Chr5	5632674	0	15	0	CHH	INTEGRASE	rdr6	Silenced
4	rdr6_rep2	Chr5	5632675	0	15	0	CHH	INTEGRASE	rdr6	Silenced
4	rdr6_rep2	Chr5	5632684	0	13	0	CHH	INTEGRASE	rdr6	Silenced
4	rdr6_rep2	Chr5	5632685	0	15	0	CHH	INTEGRASE	rdr6	Silenced
4	rdr6_rep2	Chr5	5632689	1	12	0.0769230769230769	CHH	INTEGRASE	rdr6	Silenced
4	rdr6_rep2	Chr5	5632692	0	17	0	CHH	INTEGRASE	rdr6	Silenced
4	rdr6_rep2	Chr5	5632693	2	15	0.117647058823529	CHH	INTEGRASE	rdr6	Silenced
4	rdr6_rep2	Chr5	5632696	0	17	0	CHH	INTEGRASE	rdr6	Silenced
4	rdr6_rep2	Chr5	5632697	4	13	0.235294117647059	CHH	INTEGRASE	rdr6	Silenced
4	rdr6_rep2	Chr5	5632700	0	13	0	CHH	INTEGRASE	rdr6	Silenced
4	rdr6_rep2	Chr5	5632703	7	10	0.411764705882353	CHG	INTEGRASE	rdr6	Silenced
4	rdr6_rep2	Chr5	5632704	18	0	1	CG	INTEGRASE	rdr6	Silenced
4	rdr6_rep2	Chr5	5632705	12	1	0.923076923076923	CG	INTEGRASE	rdr6	Silenced
4	rdr6_rep2	Chr5	5632706	0	18	0	CHH	INTEGRASE	rdr6	Silenced
4	rdr6_rep2	Chr5	5632708	0	19	0	CHH	INTEGRASE	rdr6	Silenced
4	rdr6_rep2	Chr5	5632717	0	19	0	CHH	INTEGRASE	rdr6	Silenced
4	rdr6_rep2	Chr5	5632718	8	11	0.421052631578947	CHG	INTEGRASE	rdr6	Silenced
4	rdr6_rep2	Chr5	5632719	19	0	1	CG	INTEGRASE	rdr6	Silenced
4	rdr6_rep2	Chr5	5632720	13	0	1	CG	INTEGRASE	rdr6	Silenced
4	rdr6_rep2	Chr5	5632722	0	14	0	CHH	INTEGRASE	rdr6	Silenced
4	rdr6_rep2	Chr5	5632725	0	14	0	CHH	INTEGRASE	rdr6	Silenced
4	rdr6_rep2	Chr5	5632727	3	16	0.157894736842105	CHH	INTEGRASE	rdr6	Silenced
4	rdr6_rep2	Chr5	5632730	0	13	0	CHH	INTEGRASE	rdr6	Silenced
4	rdr6_rep2	Chr5	5632734	0	21	0	CHH	INTEGRASE	rdr6	Silenced
4	rdr6_rep2	Chr5	5632737	1	12	0.0769230769230769	CHH	INTEGRASE	rdr6	Silenced
4	rdr6_rep2	Chr5	5632742	1	21	0.0454545454545455	CHH	INTEGRASE	rdr6	Silenced
4	rdr6_rep2	Chr5	5632743	1	21	0.0454545454545455	CHH	INTEGRASE	rdr6	Silenced
4	rdr6_rep2	Chr5	5632746	0	15	0	CHH	INTEGRASE	rdr6	Silenced
4	rdr6_rep2	Chr5	5632748	1	22	0.0434782608695652	CHH	INTEGRASE	rdr6	Silenced
4	rdr6_rep2	Chr5	5632751	6	17	0.260869565217391	CHH	INTEGRASE	rdr6	Silenced
4	rdr6_rep2	Chr5	5632754	2	20	0.0909090909090909	CHH	INTEGRASE	rdr6	Silenced
4	rdr6_rep2	Chr5	5632757	0	22	0	CHH	INTEGRASE	rdr6	Silenced
4	rdr6_rep2	Chr5	5632760	0	16	0	CHH	INTEGRASE	rdr6	Silenced
4	rdr6_rep2	Chr5	5632763	0	15	0	CHH	INTEGRASE	rdr6	Silenced
4	rdr6_rep2	Chr5	5632764	0	15	0	CHH	INTEGRASE	rdr6	Silenced
4	rdr6_rep2	Chr5	5632768	4	11	0.266666666666667	CHH	INTEGRASE	rdr6	Silenced
4	rdr6_rep2	Chr5	5632769	0	17	0	CHH	INTEGRASE	rdr6	Silenced
4	rdr6_rep2	Chr5	5632770	0	17	0	CHH	INTEGRASE	rdr6	Silenced
4	rdr6_rep2	Chr5	5632772	2	15	0.117647058823529	CHH	INTEGRASE	rdr6	Silenced
4	rdr6_rep2	Chr5	5632775	0	22	0	CHH	INTEGRASE	rdr6	Silenced
4	rdr6_rep2	Chr5	5632776	0	23	0	CHH	INTEGRASE	rdr6	Silenced
4	rdr6_rep2	Chr5	5632782	0	19	0	CHH	INTEGRASE	rdr6	Silenced
4	rdr6_rep2	Chr5	5632785	0	23	0	CHH	INTEGRASE	rdr6	Silenced
4	rdr6_rep2	Chr5	5632789	0	23	0	CHH	INTEGRASE	rdr6	Silenced
4	rdr6_rep2	Chr5	5632791	0	23	0	CHH	INTEGRASE	rdr6	Silenced
4	rdr6_rep2	Chr5	5632795	0	23	0	CHH	INTEGRASE	rdr6	Silenced
4	rdr6_rep2	Chr5	5632796	0	23	0	CHH	INTEGRASE	rdr6	Silenced
4	rdr6_rep2	Chr5	5632798	0	22	0	CHH	INTEGRASE	rdr6	Silenced
4	rdr6_rep2	Chr5	5632799	0	22	0	CHH	INTEGRASE	rdr6	Silenced
4	rdr6_rep2	Chr5	5632801	13	9	0.590909090909091	CHG	INTEGRASE	rdr6	Silenced
4	rdr6_rep2	Chr5	5632802	19	3	0.863636363636364	CG	INTEGRASE	rdr6	Silenced
4	rdr6_rep2	Chr5	5632803	20	1	0.952380952380952	CG	INTEGRASE	rdr6	Silenced
4	rdr6_rep2	Chr5	5632806	17	4	0.80952380952381	CG	INTEGRASE	rdr6	Silenced
4	rdr6_rep2	Chr5	5632807	22	0	1	CG	INTEGRASE	rdr6	Silenced
4	rdr6_rep2	Chr5	5632809	0	23	0	CHH	INTEGRASE	rdr6	Silenced
4	rdr6_rep2	Chr5	5632812	3	20	0.130434782608696	CHH	INTEGRASE	rdr6	Silenced
4	rdr6_rep2	Chr5	5632813	2	21	0.0869565217391304	CHH	INTEGRASE	rdr6	Silenced
4	rdr6_rep2	Chr5	5632816	0	23	0	CHH	INTEGRASE	rdr6	Silenced
4	rdr6_rep2	Chr5	5632818	2	21	0.0869565217391304	CHH	INTEGRASE	rdr6	Silenced
4	rdr6_rep2	Chr5	5632823	0	23	0	CHH	INTEGRASE	rdr6	Silenced
4	rdr6_rep2	Chr5	5632827	0	22	0	CHH	INTEGRASE	rdr6	Silenced
4	rdr6_rep2	Chr5	5632832	2	21	0.0869565217391304	CHH	INTEGRASE	rdr6	Silenced
4	rdr6_rep2	Chr5	5632833	0	25	0	CHH	INTEGRASE	rdr6	Silenced
4	rdr6_rep2	Chr5	5632836	0	23	0	CHH	INTEGRASE	rdr6	Silenced
4	rdr6_rep2	Chr5	5632841	4	21	0.16	CHH	INTEGRASE	rdr6	Silenced
4	rdr6_rep2	Chr5	5632842	2	23	0.08	CHH	INTEGRASE	rdr6	Silenced
4	rdr6_rep2	Chr5	5632843	0	25	0	CHH	INTEGRASE	rdr6	Silenced
4	rdr6_rep2	Chr5	5632844	2	19	0.0952380952380952	CHH	INTEGRASE	rdr6	Silenced
4	rdr6_rep2	Chr5	5632848	0	24	0	CHH	INTEGRASE	rdr6	Silenced
4	rdr6_rep2	Chr5	5632850	0	22	0	CHH	INTEGRASE	rdr6	Silenced
4	rdr6_rep2	Chr5	5632852	4	20	0.166666666666667	CHH	INTEGRASE	rdr6	Silenced
4	rdr6_rep2	Chr5	5632855	0	23	0	CHH	INTEGRASE	rdr6	Silenced
4	rdr6_rep2	Chr5	5632858	18	5	0.782608695652174	CG	INTEGRASE	rdr6	Silenced
4	rdr6_rep2	Chr5	5632859	18	6	0.75	CG	INTEGRASE	rdr6	Silenced
4	rdr6_rep2	Chr5	5632861	3	18	0.142857142857143	CHH	INTEGRASE	rdr6	Silenced
4	rdr6_rep2	Chr5	5632864	0	22	0	CHH	INTEGRASE	rdr6	Silenced
4	rdr6_rep2	Chr5	5632866	5	17	0.227272727272727	CHH	INTEGRASE	rdr6	Silenced
4	rdr6_rep2	Chr5	5632869	0	25	0	CHH	INTEGRASE	rdr6	Silenced
4	rdr6_rep2	Chr5	5632872	5	20	0.2	CHH	INTEGRASE	rdr6	Silenced
4	rdr6_rep2	Chr5	5632875	7	18	0.28	CHG	INTEGRASE	rdr6	Silenced
4	rdr6_rep2	Chr5	5632876	19	5	0.791666666666667	CG	INTEGRASE	rdr6	Silenced
4	rdr6_rep2	Chr5	5632877	23	0	1	CG	INTEGRASE	rdr6	Silenced
4	rdr6_rep2	Chr5	5632878	11	11	0.5	CHG	INTEGRASE	rdr6	Silenced
4	rdr6_rep2	Chr5	5632880	3	19	0.136363636363636	CHH	INTEGRASE	rdr6	Silenced
4	rdr6_rep2	Chr5	5632883	1	21	0.0454545454545455	CHH	INTEGRASE	rdr6	Silenced
4	rdr6_rep2	Chr5	5632885	1	22	0.0434782608695652	CHH	INTEGRASE	rdr6	Silenced
4	rdr6_rep2	Chr5	5632887	3	21	0.125	CHH	INTEGRASE	rdr6	Silenced
4	rdr6_rep2	Chr5	5632890	1	22	0.0434782608695652	CHH	INTEGRASE	rdr6	Silenced
4	rdr6_rep2	Chr5	5632893	2	23	0.08	CHH	INTEGRASE	rdr6	Silenced
4	rdr6_rep2	Chr5	5632896	0	23	0	CHH	INTEGRASE	rdr6	Silenced
4	rdr6_rep2	Chr5	5632899	2	22	0.0833333333333333	CHH	INTEGRASE	rdr6	Silenced
4	rdr6_rep2	Chr5	5632901	1	24	0.04	CHH	INTEGRASE	rdr6	Silenced
4	rdr6_rep2	Chr5	5632904	3	20	0.130434782608696	CHH	INTEGRASE	rdr6	Silenced
4	rdr6_rep2	Chr5	5632908	7	19	0.269230769230769	CHH	INTEGRASE	rdr6	Silenced
4	rdr6_rep2	Chr5	5632911	2	23	0.08	CHH	INTEGRASE	rdr6	Silenced
4	rdr6_rep2	Chr5	5632913	2	23	0.08	CHH	INTEGRASE	rdr6	Silenced
4	rdr6_rep2	Chr5	5632917	3	23	0.115384615384615	CHH	INTEGRASE	rdr6	Silenced
4	rdr6_rep2	Chr5	5632919	0	26	0	CHH	INTEGRASE	rdr6	Silenced
4	rdr6_rep2	Chr5	5632920	0	26	0	CHH	INTEGRASE	rdr6	Silenced
4	rdr6_rep2	Chr5	5632922	6	20	0.230769230769231	CHH	INTEGRASE	rdr6	Silenced
4	rdr6_rep2	Chr5	5632923	0	26	0	CHH	INTEGRASE	rdr6	Silenced
4	rdr6_rep2	Chr5	5632925	0	26	0	CHH	INTEGRASE	rdr6	Silenced
4	rdr6_rep2	Chr5	5632927	0	25	0	CHH	INTEGRASE	rdr6	Silenced
4	rdr6_rep2	Chr5	5632928	0	26	0	CHH	INTEGRASE	rdr6	Silenced
4	rdr6_rep2	Chr5	5632929	4	22	0.153846153846154	CHH	INTEGRASE	rdr6	Silenced
4	rdr6_rep2	Chr5	5632932	2	23	0.08	CHH	INTEGRASE	rdr6	Silenced
4	rdr6_rep2	Chr5	5632935	1	26	0.037037037037037	CHH	INTEGRASE	rdr6	Silenced
4	rdr6_rep2	Chr5	5632938	5	21	0.192307692307692	CHH	INTEGRASE	rdr6	Silenced
4	rdr6_rep2	Chr5	5632941	0	28	0	CHH	INTEGRASE	rdr6	Silenced
4	rdr6_rep2	Chr5	5632947	0	27	0	CHH	INTEGRASE	rdr6	Silenced
4	rdr6_rep2	Chr5	5632951	0	27	0	CHH	INTEGRASE	rdr6	Silenced
4	rdr6_rep2	Chr5	5632953	0	27	0	CHH	INTEGRASE	rdr6	Silenced
4	rdr6_rep2	Chr5	5632955	20	8	0.714285714285714	CG	INTEGRASE	rdr6	Silenced
4	rdr6_rep2	Chr5	5632956	19	9	0.678571428571429	CG	INTEGRASE	rdr6	Silenced
4	rdr6_rep2	Chr5	5632958	0	27	0	CHH	INTEGRASE	rdr6	Silenced
4	rdr6_rep2	Chr5	5632959	3	27	0.1	CHH	INTEGRASE	rdr6	Silenced
4	rdr6_rep2	Chr5	5632962	1	26	0.037037037037037	CHH	INTEGRASE	rdr6	Silenced
4	rdr6_rep2	Chr5	5632965	0	27	0	CHH	INTEGRASE	rdr6	Silenced
4	rdr6_rep2	Chr5	5632968	0	31	0	CHH	INTEGRASE	rdr6	Silenced
4	rdr6_rep2	Chr5	5632969	0	30	0	CHH	INTEGRASE	rdr6	Silenced
4	rdr6_rep2	Chr5	5632971	1	29	0.0333333333333333	CHH	INTEGRASE	rdr6	Silenced
4	rdr6_rep2	Chr5	5632972	6	24	0.2	CHH	INTEGRASE	rdr6	Silenced
4	rdr6_rep2	Chr5	5632976	0	29	0	CHH	INTEGRASE	rdr6	Silenced
4	rdr6_rep2	Chr5	5632978	0	30	0	CHH	INTEGRASE	rdr6	Silenced
4	rdr6_rep2	Chr5	5632980	5	25	0.166666666666667	CHH	INTEGRASE	rdr6	Silenced
4	rdr6_rep2	Chr5	5632983	1	25	0.0384615384615385	CHH	INTEGRASE	rdr6	Silenced
4	rdr6_rep2	Chr5	5632986	0	30	0	CHH	INTEGRASE	rdr6	Silenced
4	rdr6_rep2	Chr5	5632988	1	30	0.032258064516129	CHH	INTEGRASE	rdr6	Silenced
4	rdr6_rep2	Chr5	5632990	12	19	0.387096774193548	CHG	INTEGRASE	rdr6	Silenced
4	rdr6_rep2	Chr5	5632992	7	19	0.269230769230769	CHG	INTEGRASE	rdr6	Silenced
4	rdr6_rep2	Chr5	5632995	0	31	0	CHH	INTEGRASE	rdr6	Silenced
4	rdr6_rep2	Chr5	5632998	0	26	0	CHH	INTEGRASE	rdr6	Silenced
4	rdr6_rep2	Chr5	5633001	1	28	0.0344827586206897	CHH	INTEGRASE	rdr6	Silenced
4	rdr6_rep2	Chr5	5633004	0	26	0	CHH	INTEGRASE	rdr6	Silenced
4	rdr6_rep2	Chr5	5633009	0	30	0	CHH	INTEGRASE	rdr6	Silenced
4	rdr6_rep2	Chr5	5633010	2	28	0.0666666666666667	CHH	INTEGRASE	rdr6	Silenced
4	rdr6_rep2	Chr5	5633013	0	29	0	CHH	INTEGRASE	rdr6	Silenced
4	rdr6_rep2	Chr5	5633016	1	30	0.032258064516129	CHH	INTEGRASE	rdr6	Silenced
4	rdr6_rep2	Chr5	5633018	0	31	0	CHH	INTEGRASE	rdr6	Silenced
4	rdr6_rep2	Chr5	5633020	3	27	0.1	CHH	INTEGRASE	rdr6	Silenced
4	rdr6_rep2	Chr5	5633023	0	30	0	CHH	INTEGRASE	rdr6	Silenced
4	rdr6_rep2	Chr5	5633025	0	29	0	CHH	INTEGRASE	rdr6	Silenced
4	rdr6_rep2	Chr5	5633028	2	27	0.0689655172413793	CHH	INTEGRASE	rdr6	Silenced
4	rdr6_rep2	Chr5	5633031	2	26	0.0714285714285714	CHH	INTEGRASE	rdr6	Silenced
4	rdr6_rep2	Chr5	5633034	0	29	0	CHH	INTEGRASE	rdr6	Silenced
4	rdr6_rep2	Chr5	5633037	22	7	0.758620689655172	CG	INTEGRASE	rdr6	Silenced
4	rdr6_rep2	Chr5	5633038	17	13	0.566666666666667	CG	INTEGRASE	rdr6	Silenced
4	rdr6_rep2	Chr5	5633041	0	28	0	CHH	INTEGRASE	rdr6	Silenced
4	rdr6_rep2	Chr5	5633043	10	18	0.357142857142857	CHH	INTEGRASE	rdr6	Silenced
4	rdr6_rep2	Chr5	5633046	0	27	0	CHH	INTEGRASE	rdr6	Silenced
4	rdr6_rep2	Chr5	5633049	0	29	0	CHH	INTEGRASE	rdr6	Silenced
4	rdr6_rep2	Chr5	5633052	2	27	0.0689655172413793	CHH	INTEGRASE	rdr6	Silenced
4	rdr6_rep2	Chr5	5633053	1	28	0.0344827586206897	CHH	INTEGRASE	rdr6	Silenced
4	rdr6_rep2	Chr5	5633055	0	29	0	CHH	INTEGRASE	rdr6	Silenced
4	rdr6_rep2	Chr5	5633056	0	29	0	CHH	INTEGRASE	rdr6	Silenced
4	rdr6_rep2	Chr5	5633058	3	26	0.103448275862069	CHH	INTEGRASE	rdr6	Silenced
4	rdr6_rep2	Chr5	5633059	1	28	0.0344827586206897	CHH	INTEGRASE	rdr6	Silenced
4	rdr6_rep2	Chr5	5633061	2	26	0.0714285714285714	CHH	INTEGRASE	rdr6	Silenced
4	rdr6_rep2	Chr5	5633062	1	27	0.0357142857142857	CHH	INTEGRASE	rdr6	Silenced
4	rdr6_rep2	Chr5	5633064	0	28	0	CHH	INTEGRASE	rdr6	Silenced
4	rdr6_rep2	Chr5	5633065	3	25	0.107142857142857	CHH	INTEGRASE	rdr6	Silenced
4	rdr6_rep2	Chr5	5633067	2	26	0.0714285714285714	CHH	INTEGRASE	rdr6	Silenced
4	rdr6_rep2	Chr5	5633071	7	13	0.35	CHH	INTEGRASE	rdr6	Silenced
4	rdr6_rep2	Chr5	5633074	2	18	0.1	CHH	INTEGRASE	rdr6	Silenced
4	rdr6_rep2	Chr5	5633075	1	19	0.05	CHH	INTEGRASE	rdr6	Silenced
4	rdr6_rep2	Chr5	5633077	0	21	0	CHH	INTEGRASE	rdr6	Silenced
4	rdr6_rep2	Chr5	5633080	0	27	0	CHH	INTEGRASE	rdr6	Silenced
4	rdr6_rep2	Chr5	5633082	26	1	0.962962962962963	CG	INTEGRASE	rdr6	Silenced
4	rdr6_rep2	Chr5	5633083	20	1	0.952380952380952	CG	INTEGRASE	rdr6	Silenced
4	rdr6_rep2	Chr5	5633084	0	25	0	CHH	INTEGRASE	rdr6	Silenced
4	rdr6_rep2	Chr5	5633088	24	1	0.96	CG	INTEGRASE	rdr6	Silenced
4	rdr6_rep2	Chr5	5633089	21	1	0.954545454545455	CG	INTEGRASE	rdr6	Silenced
4	rdr6_rep2	Chr5	5633091	23	0	1	CG	INTEGRASE	rdr6	Silenced
4	rdr6_rep2	Chr5	5633092	21	1	0.954545454545455	CG	INTEGRASE	rdr6	Silenced
4	rdr6_rep2	Chr5	5633093	6	18	0.25	CHH	INTEGRASE	rdr6	Silenced
4	rdr6_rep2	Chr5	5633096	3	17	0.15	CHH	INTEGRASE	rdr6	Silenced
4	rdr6_rep2	Chr5	5633099	0	20	0	CHH	INTEGRASE	rdr6	Silenced
4	rdr6_rep2	Chr5	5633100	0	20	0	CHH	INTEGRASE	rdr6	Silenced
4	rdr6_rep2	Chr5	5633105	0	24	0	CHH	INTEGRASE	rdr6	Silenced
4	rdr6_rep2	Chr5	5633108	0	21	0	CHH	INTEGRASE	rdr6	Silenced
4	rdr6_rep2	Chr5	5633111	0	20	0	CHH	INTEGRASE	rdr6	Silenced
4	rdr6_rep2	Chr5	5633113	2	16	0.111111111111111	CHH	INTEGRASE	rdr6	Silenced
5	RDR6-EVD_2	Chr5	5631846	3	269	0.0110294117647059	CHH	INTEGRASE	rdr6_F6+	Active
5	RDR6-EVD_2	Chr5	5631848	3	267	0.0111111111111111	CHH	INTEGRASE	rdr6_F6+	Active
5	RDR6-EVD_2	Chr5	5631851	4	259	0.0152091254752852	CHH	INTEGRASE	rdr6_F6+	Active
5	RDR6-EVD_2	Chr5	5631853	3	256	0.0115830115830116	CHH	INTEGRASE	rdr6_F6+	Active
5	RDR6-EVD_2	Chr5	5631855	1	252	0.00395256916996047	CHH	INTEGRASE	rdr6_F6+	Active
5	RDR6-EVD_2	Chr5	5631856	8	244	0.0317460317460317	CHH	INTEGRASE	rdr6_F6+	Active
5	RDR6-EVD_2	Chr5	5631860	1	246	0.00404858299595142	CHH	INTEGRASE	rdr6_F6+	Active
5	RDR6-EVD_2	Chr5	5631862	1	244	0.00408163265306122	CHH	INTEGRASE	rdr6_F6+	Active
5	RDR6-EVD_2	Chr5	5631865	6	246	0.0238095238095238	CHH	INTEGRASE	rdr6_F6+	Active
5	RDR6-EVD_2	Chr5	5631868	1	243	0.00409836065573771	CHH	INTEGRASE	rdr6_F6+	Active
5	RDR6-EVD_2	Chr5	5631869	7	246	0.0276679841897233	CHG	INTEGRASE	rdr6_F6+	Active
[truncated: 3,965 more rows]
