# Supplementary material for: PTGS is dispensable for the initiation of epigenetic silencing of an active transposon in Arabidopsis
Source: EMBO Rep. 2024 Nov 7;25(12):28. doi: 10.1038/s44319-024-00304-5 (PMC11624286; doi:10.1038/s44319-024-00304-5)
Supplement: Supplementary file 9 — Figure EV1-4 Source Data [file 44319_2024_304_MOESM9_ESM.zip › EV Figures/Figure EV2/EV2D/5mC_PR.xlsx]

## Sheet: Sheet1
position	sample_id	chr	pos	meth	unmeth	meth_level	context	annot	sample_genotype	EVD status
1	Col-0_rep1	Chr5	5631402	2	10	0.166666666666667	CHH	PROTEINASE	col-0	Silenced
1	Col-0_rep1	Chr5	5631404	1	11	0.0833333333333333	CHH	PROTEINASE	col-0	Silenced
1	Col-0_rep1	Chr5	5631406	0	13	0	CHH	PROTEINASE	col-0	Silenced
1	Col-0_rep1	Chr5	5631409	0	14	0	CHH	PROTEINASE	col-0	Silenced
1	Col-0_rep1	Chr5	5631410	0	14	0	CHH	PROTEINASE	col-0	Silenced
1	Col-0_rep1	Chr5	5631412	0	14	0	CHH	PROTEINASE	col-0	Silenced
1	Col-0_rep1	Chr5	5631415	0	15	0	CHH	PROTEINASE	col-0	Silenced
1	Col-0_rep1	Chr5	5631419	14	1	0.933333333333333	CG	PROTEINASE	col-0	Silenced
1	Col-0_rep1	Chr5	5631420	11	1	0.916666666666667	CG	PROTEINASE	col-0	Silenced
1	Col-0_rep1	Chr5	5631421	3	9	0.25	CHG	PROTEINASE	col-0	Silenced
1	Col-0_rep1	Chr5	5631423	1	11	0.0833333333333333	CHH	PROTEINASE	col-0	Silenced
1	Col-0_rep1	Chr5	5631425	3	12	0.2	CHH	PROTEINASE	col-0	Silenced
1	Col-0_rep1	Chr5	5631429	0	12	0	CHH	PROTEINASE	col-0	Silenced
1	Col-0_rep1	Chr5	5631431	2	9	0.181818181818182	CHH	PROTEINASE	col-0	Silenced
1	Col-0_rep1	Chr5	5631433	1	13	0.0714285714285714	CHH	PROTEINASE	col-0	Silenced
1	Col-0_rep1	Chr5	5631434	0	14	0	CHH	PROTEINASE	col-0	Silenced
1	Col-0_rep1	Chr5	5631437	2	12	0.142857142857143	CHH	PROTEINASE	col-0	Silenced
1	Col-0_rep1	Chr5	5631439	13	1	0.928571428571429	CG	PROTEINASE	col-0	Silenced
1	Col-0_rep1	Chr5	5631440	13	0	1	CG	PROTEINASE	col-0	Silenced
1	Col-0_rep1	Chr5	5631441	4	8	0.333333333333333	CHG	PROTEINASE	col-0	Silenced
1	Col-0_rep1	Chr5	5631443	1	15	0.0625	CHH	PROTEINASE	col-0	Silenced
1	Col-0_rep1	Chr5	5631446	4	9	0.307692307692308	CHH	PROTEINASE	col-0	Silenced
1	Col-0_rep1	Chr5	5631447	0	13	0	CHH	PROTEINASE	col-0	Silenced
1	Col-0_rep1	Chr5	5631450	0	15	0	CHH	PROTEINASE	col-0	Silenced
1	Col-0_rep1	Chr5	5631451	2	15	0.117647058823529	CHH	PROTEINASE	col-0	Silenced
1	Col-0_rep1	Chr5	5631453	0	17	0	CHH	PROTEINASE	col-0	Silenced
1	Col-0_rep1	Chr5	5631455	0	18	0	CHH	PROTEINASE	col-0	Silenced
1	Col-0_rep1	Chr5	5631458	1	17	0.0555555555555556	CHH	PROTEINASE	col-0	Silenced
1	Col-0_rep1	Chr5	5631461	0	15	0	CHH	PROTEINASE	col-0	Silenced
1	Col-0_rep1	Chr5	5631463	0	17	0	CHH	PROTEINASE	col-0	Silenced
1	Col-0_rep1	Chr5	5631464	0	16	0	CHH	PROTEINASE	col-0	Silenced
1	Col-0_rep1	Chr5	5631468	1	16	0.0588235294117647	CHH	PROTEINASE	col-0	Silenced
1	Col-0_rep1	Chr5	5631469	0	15	0	CHH	PROTEINASE	col-0	Silenced
1	Col-0_rep1	Chr5	5631472	1	15	0.0625	CHH	PROTEINASE	col-0	Silenced
1	Col-0_rep1	Chr5	5631474	0	16	0	CHH	PROTEINASE	col-0	Silenced
1	Col-0_rep1	Chr5	5631476	5	10	0.333333333333333	CHH	PROTEINASE	col-0	Silenced
1	Col-0_rep1	Chr5	5631480	0	17	0	CHH	PROTEINASE	col-0	Silenced
1	Col-0_rep1	Chr5	5631484	3	14	0.176470588235294	CHG	PROTEINASE	col-0	Silenced
1	Col-0_rep1	Chr5	5631485	18	0	1	CG	PROTEINASE	col-0	Silenced
1	Col-0_rep1	Chr5	5631486	16	1	0.941176470588235	CG	PROTEINASE	col-0	Silenced
1	Col-0_rep1	Chr5	5631487	3	14	0.176470588235294	CHG	PROTEINASE	col-0	Silenced
1	Col-0_rep1	Chr5	5631491	0	19	0	CHH	PROTEINASE	col-0	Silenced
1	Col-0_rep1	Chr5	5631493	1	18	0.0526315789473684	CHH	PROTEINASE	col-0	Silenced
1	Col-0_rep1	Chr5	5631497	0	19	0	CHH	PROTEINASE	col-0	Silenced
1	Col-0_rep1	Chr5	5631499	0	19	0	CHH	PROTEINASE	col-0	Silenced
1	Col-0_rep1	Chr5	5631502	1	18	0.0526315789473684	CHH	PROTEINASE	col-0	Silenced
1	Col-0_rep1	Chr5	5631504	1	19	0.05	CHH	PROTEINASE	col-0	Silenced
1	Col-0_rep1	Chr5	5631508	0	22	0	CHH	PROTEINASE	col-0	Silenced
1	Col-0_rep1	Chr5	5631511	3	19	0.136363636363636	CHH	PROTEINASE	col-0	Silenced
1	Col-0_rep1	Chr5	5631514	3	12	0.2	CHH	PROTEINASE	col-0	Silenced
1	Col-0_rep1	Chr5	5631517	5	12	0.294117647058824	CHH	PROTEINASE	col-0	Silenced
1	Col-0_rep1	Chr5	5631520	0	23	0	CHH	PROTEINASE	col-0	Silenced
1	Col-0_rep1	Chr5	5631525	7	9	0.4375	CHH	PROTEINASE	col-0	Silenced
1	Col-0_rep1	Chr5	5631527	0	16	0	CHH	PROTEINASE	col-0	Silenced
1	Col-0_rep1	Chr5	5631531	3	13	0.1875	CHH	PROTEINASE	col-0	Silenced
1	Col-0_rep1	Chr5	5631533	0	28	0	CHH	PROTEINASE	col-0	Silenced
1	Col-0_rep1	Chr5	5631535	26	2	0.928571428571429	CG	PROTEINASE	col-0	Silenced
1	Col-0_rep1	Chr5	5631536	15	1	0.9375	CG	PROTEINASE	col-0	Silenced
1	Col-0_rep1	Chr5	5631537	7	8	0.466666666666667	CHG	PROTEINASE	col-0	Silenced
1	Col-0_rep1	Chr5	5631538	0	15	0	CHH	PROTEINASE	col-0	Silenced
1	Col-0_rep1	Chr5	5631540	0	15	0	CHH	PROTEINASE	col-0	Silenced
1	Col-0_rep1	Chr5	5631541	0	30	0	CHH	PROTEINASE	col-0	Silenced
1	Col-0_rep1	Chr5	5631544	0	29	0	CHH	PROTEINASE	col-0	Silenced
1	Col-0_rep1	Chr5	5631546	0	28	0	CHH	PROTEINASE	col-0	Silenced
1	Col-0_rep1	Chr5	5631549	0	27	0	CHH	PROTEINASE	col-0	Silenced
1	Col-0_rep1	Chr5	5631554	1	15	0.0625	CHH	PROTEINASE	col-0	Silenced
1	Col-0_rep1	Chr5	5631559	1	15	0.0625	CHH	PROTEINASE	col-0	Silenced
1	Col-0_rep1	Chr5	5631563	1	27	0.0357142857142857	CHH	PROTEINASE	col-0	Silenced
1	Col-0_rep1	Chr5	5631565	7	21	0.25	CHH	PROTEINASE	col-0	Silenced
1	Col-0_rep1	Chr5	5631570	1	28	0.0344827586206897	CHH	PROTEINASE	col-0	Silenced
1	Col-0_rep1	Chr5	5631573	1	31	0.03125	CHH	PROTEINASE	col-0	Silenced
1	Col-0_rep1	Chr5	5631576	4	13	0.235294117647059	CHH	PROTEINASE	col-0	Silenced
1	Col-0_rep1	Chr5	5631581	0	31	0	CHH	PROTEINASE	col-0	Silenced
1	Col-0_rep1	Chr5	5631585	3	13	0.1875	CHH	PROTEINASE	col-0	Silenced
1	Col-0_rep1	Chr5	5631588	1	29	0.0333333333333333	CHH	PROTEINASE	col-0	Silenced
1	Col-0_rep1	Chr5	5631589	0	30	0	CHG	PROTEINASE	col-0	Silenced
1	Col-0_rep1	Chr5	5631591	0	16	0	CHG	PROTEINASE	col-0	Silenced
1	Col-0_rep1	Chr5	5631592	0	30	0	CHH	PROTEINASE	col-0	Silenced
1	Col-0_rep1	Chr5	5631594	4	26	0.133333333333333	CHH	PROTEINASE	col-0	Silenced
1	Col-0_rep1	Chr5	5631597	2	12	0.142857142857143	CHH	PROTEINASE	col-0	Silenced
1	Col-0_rep1	Chr5	5631598	0	13	0	CHH	PROTEINASE	col-0	Silenced
1	Col-0_rep1	Chr5	5631600	0	29	0	CHH	PROTEINASE	col-0	Silenced
1	Col-0_rep1	Chr5	5631603	0	14	0	CHH	PROTEINASE	col-0	Silenced
1	Col-0_rep1	Chr5	5631612	1	11	0.0833333333333333	CHH	PROTEINASE	col-0	Silenced
1	Col-0_rep1	Chr5	5631613	3	27	0.1	CHH	PROTEINASE	col-0	Silenced
1	Col-0_rep1	Chr5	5631618	0	12	0	CHH	PROTEINASE	col-0	Silenced
1	Col-0_rep1	Chr5	5631619	0	12	0	CHH	PROTEINASE	col-0	Silenced
1	Col-0_rep1	Chr5	5631621	1	12	0.0769230769230769	CHH	PROTEINASE	col-0	Silenced
1	Col-0_rep1	Chr5	5631623	1	29	0.0333333333333333	CHH	PROTEINASE	col-0	Silenced
1	Col-0_rep1	Chr5	5631627	0	15	0	CHH	PROTEINASE	col-0	Silenced
1	Col-0_rep1	Chr5	5631630	0	28	0	CHH	PROTEINASE	col-0	Silenced
1	Col-0_rep1	Chr5	5631631	0	28	0	CHH	PROTEINASE	col-0	Silenced
1	Col-0_rep1	Chr5	5631636	3	11	0.214285714285714	CHH	PROTEINASE	col-0	Silenced
1	Col-0_rep1	Chr5	5631639	0	14	0	CHH	PROTEINASE	col-0	Silenced
1	Col-0_rep1	Chr5	5631640	0	14	0	CHH	PROTEINASE	col-0	Silenced
1	Col-0_rep1	Chr5	5631641	0	14	0	CHH	PROTEINASE	col-0	Silenced
1	Col-0_rep1	Chr5	5631645	2	13	0.133333333333333	CHH	PROTEINASE	col-0	Silenced
1	Col-0_rep1	Chr5	5631646	0	15	0	CHH	PROTEINASE	col-0	Silenced
1	Col-0_rep1	Chr5	5631650	0	26	0	CHH	PROTEINASE	col-0	Silenced
1	Col-0_rep1	Chr5	5631653	0	17	0	CHH	PROTEINASE	col-0	Silenced
1	Col-0_rep1	Chr5	5631659	0	17	0	CHH	PROTEINASE	col-0	Silenced
1	Col-0_rep1	Chr5	5631665	0	24	0	CHH	PROTEINASE	col-0	Silenced
1	Col-0_rep1	Chr5	5631669	0	16	0	CHH	PROTEINASE	col-0	Silenced
1	Col-0_rep1	Chr5	5631673	1	22	0.0434782608695652	CHH	PROTEINASE	col-0	Silenced
1	Col-0_rep1	Chr5	5631678	0	19	0	CHH	PROTEINASE	col-0	Silenced
1	Col-0_rep1	Chr5	5631679	0	23	0	CHH	PROTEINASE	col-0	Silenced
1	Col-0_rep1	Chr5	5631683	0	20	0	CHH	PROTEINASE	col-0	Silenced
1	Col-0_rep1	Chr5	5631689	0	19	0	CHH	PROTEINASE	col-0	Silenced
1	Col-0_rep1	Chr5	5631690	0	19	0	CHH	PROTEINASE	col-0	Silenced
1	Col-0_rep1	Chr5	5631691	1	18	0.0526315789473684	CHH	PROTEINASE	col-0	Silenced
1	Col-0_rep1	Chr5	5631695	0	19	0	CHH	PROTEINASE	col-0	Silenced
1	Col-0_rep1	Chr5	5631698	0	18	0	CHH	PROTEINASE	col-0	Silenced
1	Col-0_rep1	Chr5	5631700	0	18	0	CHH	PROTEINASE	col-0	Silenced
1	Col-0_rep1	Chr5	5631703	0	18	0	CHH	PROTEINASE	col-0	Silenced
1	Col-0_rep1	Chr5	5631707	0	16	0	CHH	PROTEINASE	col-0	Silenced
1	Col-0_rep1	Chr5	5631715	3	13	0.1875	CHG	PROTEINASE	col-0	Silenced
1	Col-0_rep1	Chr5	5631716	14	2	0.875	CG	PROTEINASE	col-0	Silenced
1	Col-0_rep1	Chr5	5631717	13	3	0.8125	CG	PROTEINASE	col-0	Silenced
1	Col-0_rep1	Chr5	5631719	0	17	0	CHH	PROTEINASE	col-0	Silenced
1	Col-0_rep1	Chr5	5631724	0	15	0	CHH	PROTEINASE	col-0	Silenced
1	Col-0_rep1	Chr5	5631725	0	15	0	CHH	PROTEINASE	col-0	Silenced
1	Col-0_rep1	Chr5	5631727	0	11	0	CHH	PROTEINASE	col-0	Silenced
1	Col-0_rep1	Chr5	5631728	0	11	0	CHH	PROTEINASE	col-0	Silenced
1	Col-0_rep1	Chr5	5631730	3	8	0.272727272727273	CHH	PROTEINASE	col-0	Silenced
1	Col-0_rep1	Chr5	5631733	4	11	0.266666666666667	CHH	PROTEINASE	col-0	Silenced
1	Col-0_rep1	Chr5	5631735	0	15	0	CHH	PROTEINASE	col-0	Silenced
1	Col-0_rep1	Chr5	5631737	0	11	0	CHH	PROTEINASE	col-0	Silenced
1	Col-0_rep1	Chr5	5631745	2	13	0.133333333333333	CHH	PROTEINASE	col-0	Silenced
1	Col-0_rep1	Chr5	5631750	0	14	0	CHH	PROTEINASE	col-0	Silenced
1	Col-0_rep1	Chr5	5631751	9	3	0.75	CG	PROTEINASE	col-0	Silenced
1	Col-0_rep1	Chr5	5631752	11	3	0.785714285714286	CG	PROTEINASE	col-0	Silenced
1	Col-0_rep1	Chr5	5631759	4	11	0.266666666666667	CHH	PROTEINASE	col-0	Silenced
1	Col-0_rep1	Chr5	5631760	0	15	0	CHH	PROTEINASE	col-0	Silenced
1	Col-0_rep1	Chr5	5631761	0	13	0	CHH	PROTEINASE	col-0	Silenced
1	Col-0_rep1	Chr5	5631762	0	13	0	CHH	PROTEINASE	col-0	Silenced
1	Col-0_rep1	Chr5	5631763	5	8	0.384615384615385	CHH	PROTEINASE	col-0	Silenced
1	Col-0_rep1	Chr5	5631768	0	15	0	CHH	PROTEINASE	col-0	Silenced
1	Col-0_rep1	Chr5	5631771	0	14	0	CHH	PROTEINASE	col-0	Silenced
1	Col-0_rep1	Chr5	5631773	0	14	0	CHH	PROTEINASE	col-0	Silenced
1	Col-0_rep1	Chr5	5631780	0	13	0	CHG	PROTEINASE	col-0	Silenced
1	Col-0_rep1	Chr5	5631782	0	14	0	CHG	PROTEINASE	col-0	Silenced
1	Col-0_rep1	Chr5	5631783	0	14	0	CHH	PROTEINASE	col-0	Silenced
1	Col-0_rep1	Chr5	5631789	3	11	0.214285714285714	CHH	PROTEINASE	col-0	Silenced
1	Col-0_rep1	Chr5	5631791	2	12	0.142857142857143	CHH	PROTEINASE	col-0	Silenced
1	Col-0_rep1	Chr5	5631793	12	1	0.923076923076923	CG	PROTEINASE	col-0	Silenced
1	Col-0_rep1	Chr5	5631794	13	0	1	CG	PROTEINASE	col-0	Silenced
1	Col-0_rep1	Chr5	5631795	1	12	0.0769230769230769	CHG	PROTEINASE	col-0	Silenced
1	Col-0_rep1	Chr5	5631796	0	13	0	CHH	PROTEINASE	col-0	Silenced
1	Col-0_rep1	Chr5	5631801	0	10	0	CHH	PROTEINASE	col-0	Silenced
1	Col-0_rep1	Chr5	5631807	1	10	0.0909090909090909	CHH	PROTEINASE	col-0	Silenced
1	Col-0_rep1	Chr5	5631808	0	12	0	CHH	PROTEINASE	col-0	Silenced
1	Col-0_rep1	Chr5	5631810	0	12	0	CHH	PROTEINASE	col-0	Silenced
1	Col-0_rep1	Chr5	5631813	0	11	0	CHH	PROTEINASE	col-0	Silenced
1	Col-0_rep1	Chr5	5631814	0	10	0	CHH	PROTEINASE	col-0	Silenced
1	Col-0_rep1	Chr5	5631816	0	10	0	CHH	PROTEINASE	col-0	Silenced
1	Col-0_rep1	Chr5	5631817	0	10	0	CHH	PROTEINASE	col-0	Silenced
1	Col-0_rep1	Chr5	5631820	0	8	0	CHH	PROTEINASE	col-0	Silenced
1	Col-0_rep1	Chr5	5631825	0	7	0	CHH	PROTEINASE	col-0	Silenced
1	Col-0_rep1	Chr5	5631826	0	7	0	CHH	PROTEINASE	col-0	Silenced
1	Col-0_rep1	Chr5	5631828	0	7	0	CHH	PROTEINASE	col-0	Silenced
1	Col-0_rep1	Chr5	5631831	0	9	0	CHH	PROTEINASE	col-0	Silenced
1	Col-0_rep1	Chr5	5631833	4	5	0.444444444444444	CHH	PROTEINASE	col-0	Silenced
1	Col-0_rep1	Chr5	5631837	0	6	0	CHH	PROTEINASE	col-0	Silenced
1	Col-0_rep1	Chr5	5631840	0	8	0	CHH	PROTEINASE	col-0	Silenced
1	Col-0_rep1	Chr5	5631843	1	5	0.166666666666667	CHH	PROTEINASE	col-0	Silenced
2	Col-0_rep2	Chr5	5631402	5	35	0.125	CHH	PROTEINASE	col-0	Silenced
2	Col-0_rep2	Chr5	5631404	4	36	0.1	CHH	PROTEINASE	col-0	Silenced
2	Col-0_rep2	Chr5	5631406	0	24	0	CHH	PROTEINASE	col-0	Silenced
2	Col-0_rep2	Chr5	5631409	0	24	0	CHH	PROTEINASE	col-0	Silenced
2	Col-0_rep2	Chr5	5631410	0	25	0	CHH	PROTEINASE	col-0	Silenced
2	Col-0_rep2	Chr5	5631412	4	22	0.153846153846154	CHH	PROTEINASE	col-0	Silenced
2	Col-0_rep2	Chr5	5631415	0	25	0	CHH	PROTEINASE	col-0	Silenced
2	Col-0_rep2	Chr5	5631419	21	3	0.875	CG	PROTEINASE	col-0	Silenced
2	Col-0_rep2	Chr5	5631420	38	2	0.95	CG	PROTEINASE	col-0	Silenced
2	Col-0_rep2	Chr5	5631421	16	24	0.4	CHG	PROTEINASE	col-0	Silenced
2	Col-0_rep2	Chr5	5631423	4	36	0.1	CHH	PROTEINASE	col-0	Silenced
2	Col-0_rep2	Chr5	5631425	6	21	0.222222222222222	CHH	PROTEINASE	col-0	Silenced
2	Col-0_rep2	Chr5	5631429	1	39	0.025	CHH	PROTEINASE	col-0	Silenced
2	Col-0_rep2	Chr5	5631431	2	38	0.05	CHH	PROTEINASE	col-0	Silenced
2	Col-0_rep2	Chr5	5631433	4	36	0.1	CHH	PROTEINASE	col-0	Silenced
2	Col-0_rep2	Chr5	5631434	0	41	0	CHH	PROTEINASE	col-0	Silenced
2	Col-0_rep2	Chr5	5631437	3	38	0.0731707317073171	CHH	PROTEINASE	col-0	Silenced
2	Col-0_rep2	Chr5	5631439	25	6	0.806451612903226	CG	PROTEINASE	col-0	Silenced
2	Col-0_rep2	Chr5	5631440	39	4	0.906976744186046	CG	PROTEINASE	col-0	Silenced
2	Col-0_rep2	Chr5	5631441	11	33	0.25	CHG	PROTEINASE	col-0	Silenced
2	Col-0_rep2	Chr5	5631443	0	33	0	CHH	PROTEINASE	col-0	Silenced
2	Col-0_rep2	Chr5	5631446	6	38	0.136363636363636	CHH	PROTEINASE	col-0	Silenced
2	Col-0_rep2	Chr5	5631447	0	44	0	CHH	PROTEINASE	col-0	Silenced
2	Col-0_rep2	Chr5	5631450	0	44	0	CHH	PROTEINASE	col-0	Silenced
2	Col-0_rep2	Chr5	5631451	0	35	0	CHH	PROTEINASE	col-0	Silenced
2	Col-0_rep2	Chr5	5631453	0	36	0	CHH	PROTEINASE	col-0	Silenced
2	Col-0_rep2	Chr5	5631455	3	34	0.0810810810810811	CHH	PROTEINASE	col-0	Silenced
2	Col-0_rep2	Chr5	5631458	5	32	0.135135135135135	CHH	PROTEINASE	col-0	Silenced
2	Col-0_rep2	Chr5	5631461	0	42	0	CHH	PROTEINASE	col-0	Silenced
2	Col-0_rep2	Chr5	5631463	1	37	0.0263157894736842	CHH	PROTEINASE	col-0	Silenced
2	Col-0_rep2	Chr5	5631464	0	38	0	CHH	PROTEINASE	col-0	Silenced
2	Col-0_rep2	Chr5	5631468	6	36	0.142857142857143	CHH	PROTEINASE	col-0	Silenced
2	Col-0_rep2	Chr5	5631469	1	37	0.0263157894736842	CHH	PROTEINASE	col-0	Silenced
2	Col-0_rep2	Chr5	5631472	2	36	0.0526315789473684	CHH	PROTEINASE	col-0	Silenced
2	Col-0_rep2	Chr5	5631474	0	38	0	CHH	PROTEINASE	col-0	Silenced
2	Col-0_rep2	Chr5	5631476	17	21	0.447368421052632	CHH	PROTEINASE	col-0	Silenced
2	Col-0_rep2	Chr5	5631480	0	40	0	CHH	PROTEINASE	col-0	Silenced
2	Col-0_rep2	Chr5	5631484	2	37	0.0512820512820513	CHG	PROTEINASE	col-0	Silenced
2	Col-0_rep2	Chr5	5631485	33	5	0.868421052631579	CG	PROTEINASE	col-0	Silenced
2	Col-0_rep2	Chr5	5631486	37	2	0.948717948717949	CG	PROTEINASE	col-0	Silenced
2	Col-0_rep2	Chr5	5631487	6	33	0.153846153846154	CHG	PROTEINASE	col-0	Silenced
2	Col-0_rep2	Chr5	5631491	1	37	0.0263157894736842	CHH	PROTEINASE	col-0	Silenced
2	Col-0_rep2	Chr5	5631493	0	38	0	CHH	PROTEINASE	col-0	Silenced
2	Col-0_rep2	Chr5	5631497	0	38	0	CHH	PROTEINASE	col-0	Silenced
2	Col-0_rep2	Chr5	5631499	0	37	0	CHH	PROTEINASE	col-0	Silenced
2	Col-0_rep2	Chr5	5631502	1	36	0.027027027027027	CHH	PROTEINASE	col-0	Silenced
2	Col-0_rep2	Chr5	5631504	8	29	0.216216216216216	CHH	PROTEINASE	col-0	Silenced
2	Col-0_rep2	Chr5	5631508	1	36	0.027027027027027	CHH	PROTEINASE	col-0	Silenced
2	Col-0_rep2	Chr5	5631511	0	39	0	CHH	PROTEINASE	col-0	Silenced
2	Col-0_rep2	Chr5	5631514	9	26	0.257142857142857	CHH	PROTEINASE	col-0	Silenced
2	Col-0_rep2	Chr5	5631517	7	27	0.205882352941176	CHH	PROTEINASE	col-0	Silenced
2	Col-0_rep2	Chr5	5631520	9	30	0.230769230769231	CHH	PROTEINASE	col-0	Silenced
2	Col-0_rep2	Chr5	5631525	9	24	0.272727272727273	CHH	PROTEINASE	col-0	Silenced
2	Col-0_rep2	Chr5	5631527	0	33	0	CHH	PROTEINASE	col-0	Silenced
2	Col-0_rep2	Chr5	5631531	11	22	0.333333333333333	CHH	PROTEINASE	col-0	Silenced
2	Col-0_rep2	Chr5	5631533	0	38	0	CHH	PROTEINASE	col-0	Silenced
2	Col-0_rep2	Chr5	5631535	37	1	0.973684210526316	CG	PROTEINASE	col-0	Silenced
2	Col-0_rep2	Chr5	5631536	29	1	0.966666666666667	CG	PROTEINASE	col-0	Silenced
2	Col-0_rep2	Chr5	5631537	13	18	0.419354838709677	CHG	PROTEINASE	col-0	Silenced
2	Col-0_rep2	Chr5	5631538	0	30	0	CHH	PROTEINASE	col-0	Silenced
2	Col-0_rep2	Chr5	5631540	1	27	0.0357142857142857	CHH	PROTEINASE	col-0	Silenced
2	Col-0_rep2	Chr5	5631541	1	38	0.0256410256410256	CHH	PROTEINASE	col-0	Silenced
2	Col-0_rep2	Chr5	5631544	4	37	0.0975609756097561	CHH	PROTEINASE	col-0	Silenced
2	Col-0_rep2	Chr5	5631546	0	40	0	CHH	PROTEINASE	col-0	Silenced
2	Col-0_rep2	Chr5	5631549	3	37	0.075	CHH	PROTEINASE	col-0	Silenced
2	Col-0_rep2	Chr5	5631554	0	27	0	CHH	PROTEINASE	col-0	Silenced
2	Col-0_rep2	Chr5	5631559	2	25	0.0740740740740741	CHH	PROTEINASE	col-0	Silenced
2	Col-0_rep2	Chr5	5631563	0	43	0	CHH	PROTEINASE	col-0	Silenced
2	Col-0_rep2	Chr5	5631565	14	30	0.318181818181818	CHH	PROTEINASE	col-0	Silenced
2	Col-0_rep2	Chr5	5631570	1	43	0.0227272727272727	CHH	PROTEINASE	col-0	Silenced
2	Col-0_rep2	Chr5	5631573	1	44	0.0222222222222222	CHH	PROTEINASE	col-0	Silenced
2	Col-0_rep2	Chr5	5631576	7	23	0.233333333333333	CHH	PROTEINASE	col-0	Silenced
2	Col-0_rep2	Chr5	5631581	1	44	0.0222222222222222	CHH	PROTEINASE	col-0	Silenced
2	Col-0_rep2	Chr5	5631585	3	28	0.0967741935483871	CHH	PROTEINASE	col-0	Silenced
2	Col-0_rep2	Chr5	5631588	0	43	0	CHH	PROTEINASE	col-0	Silenced
2	Col-0_rep2	Chr5	5631589	0	42	0	CHG	PROTEINASE	col-0	Silenced
2	Col-0_rep2	Chr5	5631591	1	28	0.0344827586206897	CHG	PROTEINASE	col-0	Silenced
2	Col-0_rep2	Chr5	5631592	0	43	0	CHH	PROTEINASE	col-0	Silenced
2	Col-0_rep2	Chr5	5631594	3	40	0.0697674418604651	CHH	PROTEINASE	col-0	Silenced
2	Col-0_rep2	Chr5	5631597	3	27	0.1	CHH	PROTEINASE	col-0	Silenced
2	Col-0_rep2	Chr5	5631598	0	30	0	CHH	PROTEINASE	col-0	Silenced
2	Col-0_rep2	Chr5	5631600	0	42	0	CHH	PROTEINASE	col-0	Silenced
2	Col-0_rep2	Chr5	5631603	0	29	0	CHH	PROTEINASE	col-0	Silenced
2	Col-0_rep2	Chr5	5631612	4	25	0.137931034482759	CHH	PROTEINASE	col-0	Silenced
2	Col-0_rep2	Chr5	5631613	3	35	0.0789473684210526	CHH	PROTEINASE	col-0	Silenced
2	Col-0_rep2	Chr5	5631618	0	33	0	CHH	PROTEINASE	col-0	Silenced
2	Col-0_rep2	Chr5	5631619	0	33	0	CHH	PROTEINASE	col-0	Silenced
2	Col-0_rep2	Chr5	5631621	0	34	0	CHH	PROTEINASE	col-0	Silenced
2	Col-0_rep2	Chr5	5631623	1	37	0.0263157894736842	CHH	PROTEINASE	col-0	Silenced
2	Col-0_rep2	Chr5	5631627	0	34	0	CHH	PROTEINASE	col-0	Silenced
2	Col-0_rep2	Chr5	5631630	0	37	0	CHH	PROTEINASE	col-0	Silenced
2	Col-0_rep2	Chr5	5631631	0	37	0	CHH	PROTEINASE	col-0	Silenced
2	Col-0_rep2	Chr5	5631636	3	32	0.0857142857142857	CHH	PROTEINASE	col-0	Silenced
2	Col-0_rep2	Chr5	5631639	1	35	0.0277777777777778	CHH	PROTEINASE	col-0	Silenced
2	Col-0_rep2	Chr5	5631640	0	37	0	CHH	PROTEINASE	col-0	Silenced
2	Col-0_rep2	Chr5	5631641	0	37	0	CHH	PROTEINASE	col-0	Silenced
2	Col-0_rep2	Chr5	5631645	2	38	0.05	CHH	PROTEINASE	col-0	Silenced
2	Col-0_rep2	Chr5	5631646	0	40	0	CHH	PROTEINASE	col-0	Silenced
2	Col-0_rep2	Chr5	5631650	0	35	0	CHH	PROTEINASE	col-0	Silenced
2	Col-0_rep2	Chr5	5631653	0	40	0	CHH	PROTEINASE	col-0	Silenced
2	Col-0_rep2	Chr5	5631659	5	35	0.125	CHH	PROTEINASE	col-0	Silenced
2	Col-0_rep2	Chr5	5631665	0	31	0	CHH	PROTEINASE	col-0	Silenced
2	Col-0_rep2	Chr5	5631669	0	40	0	CHH	PROTEINASE	col-0	Silenced
2	Col-0_rep2	Chr5	5631673	5	25	0.166666666666667	CHH	PROTEINASE	col-0	Silenced
2	Col-0_rep2	Chr5	5631678	0	43	0	CHH	PROTEINASE	col-0	Silenced
2	Col-0_rep2	Chr5	5631679	0	29	0	CHH	PROTEINASE	col-0	Silenced
2	Col-0_rep2	Chr5	5631683	0	27	0	CHH	PROTEINASE	col-0	Silenced
2	Col-0_rep2	Chr5	5631689	1	41	0.0238095238095238	CHH	PROTEINASE	col-0	Silenced
2	Col-0_rep2	Chr5	5631690	0	23	0	CHH	PROTEINASE	col-0	Silenced
2	Col-0_rep2	Chr5	5631691	2	21	0.0869565217391304	CHH	PROTEINASE	col-0	Silenced
2	Col-0_rep2	Chr5	5631695	0	38	0	CHH	PROTEINASE	col-0	Silenced
2	Col-0_rep2	Chr5	5631698	0	22	0	CHH	PROTEINASE	col-0	Silenced
2	Col-0_rep2	Chr5	5631700	0	21	0	CHH	PROTEINASE	col-0	Silenced
2	Col-0_rep2	Chr5	5631703	2	18	0.1	CHH	PROTEINASE	col-0	Silenced
2	Col-0_rep2	Chr5	5631707	0	20	0	CHH	PROTEINASE	col-0	Silenced
2	Col-0_rep2	Chr5	5631715	5	13	0.277777777777778	CHG	PROTEINASE	col-0	Silenced
2	Col-0_rep2	Chr5	5631716	16	2	0.888888888888889	CG	PROTEINASE	col-0	Silenced
2	Col-0_rep2	Chr5	5631717	34	1	0.971428571428571	CG	PROTEINASE	col-0	Silenced
2	Col-0_rep2	Chr5	5631719	0	35	0	CHH	PROTEINASE	col-0	Silenced
2	Col-0_rep2	Chr5	5631724	2	32	0.0588235294117647	CHH	PROTEINASE	col-0	Silenced
2	Col-0_rep2	Chr5	5631725	0	33	0	CHH	PROTEINASE	col-0	Silenced
2	Col-0_rep2	Chr5	5631727	0	17	0	CHH	PROTEINASE	col-0	Silenced
2	Col-0_rep2	Chr5	5631728	0	17	0	CHH	PROTEINASE	col-0	Silenced
2	Col-0_rep2	Chr5	5631730	6	11	0.352941176470588	CHH	PROTEINASE	col-0	Silenced
2	Col-0_rep2	Chr5	5631733	9	20	0.310344827586207	CHH	PROTEINASE	col-0	Silenced
2	Col-0_rep2	Chr5	5631735	3	25	0.107142857142857	CHH	PROTEINASE	col-0	Silenced
2	Col-0_rep2	Chr5	5631737	0	17	0	CHH	PROTEINASE	col-0	Silenced
2	Col-0_rep2	Chr5	5631745	3	26	0.103448275862069	CHH	PROTEINASE	col-0	Silenced
2	Col-0_rep2	Chr5	5631750	0	30	0	CHH	PROTEINASE	col-0	Silenced
2	Col-0_rep2	Chr5	5631751	12	4	0.75	CG	PROTEINASE	col-0	Silenced
2	Col-0_rep2	Chr5	5631752	25	5	0.833333333333333	CG	PROTEINASE	col-0	Silenced
2	Col-0_rep2	Chr5	5631759	7	21	0.25	CHH	PROTEINASE	col-0	Silenced
2	Col-0_rep2	Chr5	5631760	0	28	0	CHH	PROTEINASE	col-0	Silenced
2	Col-0_rep2	Chr5	5631761	0	14	0	CHH	PROTEINASE	col-0	Silenced
2	Col-0_rep2	Chr5	5631762	0	14	0	CHH	PROTEINASE	col-0	Silenced
2	Col-0_rep2	Chr5	5631763	4	10	0.285714285714286	CHH	PROTEINASE	col-0	Silenced
2	Col-0_rep2	Chr5	5631768	1	25	0.0384615384615385	CHH	PROTEINASE	col-0	Silenced
2	Col-0_rep2	Chr5	5631771	0	24	0	CHH	PROTEINASE	col-0	Silenced
2	Col-0_rep2	Chr5	5631773	1	23	0.0416666666666667	CHH	PROTEINASE	col-0	Silenced
2	Col-0_rep2	Chr5	5631780	0	11	0	CHG	PROTEINASE	col-0	Silenced
2	Col-0_rep2	Chr5	5631782	1	22	0.0434782608695652	CHG	PROTEINASE	col-0	Silenced
2	Col-0_rep2	Chr5	5631783	0	23	0	CHH	PROTEINASE	col-0	Silenced
2	Col-0_rep2	Chr5	5631789	5	15	0.25	CHH	PROTEINASE	col-0	Silenced
2	Col-0_rep2	Chr5	5631791	5	15	0.25	CHH	PROTEINASE	col-0	Silenced
2	Col-0_rep2	Chr5	5631793	11	2	0.846153846153846	CG	PROTEINASE	col-0	Silenced
2	Col-0_rep2	Chr5	5631794	16	1	0.941176470588235	CG	PROTEINASE	col-0	Silenced
2	Col-0_rep2	Chr5	5631795	2	14	0.125	CHG	PROTEINASE	col-0	Silenced
2	Col-0_rep2	Chr5	5631796	0	16	0	CHH	PROTEINASE	col-0	Silenced
2	Col-0_rep2	Chr5	5631801	3	13	0.1875	CHH	PROTEINASE	col-0	Silenced
2	Col-0_rep2	Chr5	5631807	4	10	0.285714285714286	CHH	PROTEINASE	col-0	Silenced
2	Col-0_rep2	Chr5	5631808	1	13	0.0714285714285714	CHH	PROTEINASE	col-0	Silenced
2	Col-0_rep2	Chr5	5631810	3	11	0.214285714285714	CHH	PROTEINASE	col-0	Silenced
2	Col-0_rep2	Chr5	5631813	1	13	0.0714285714285714	CHH	PROTEINASE	col-0	Silenced
2	Col-0_rep2	Chr5	5631814	1	13	0.0714285714285714	CHH	PROTEINASE	col-0	Silenced
2	Col-0_rep2	Chr5	5631816	1	13	0.0714285714285714	CHH	PROTEINASE	col-0	Silenced
2	Col-0_rep2	Chr5	5631817	0	14	0	CHH	PROTEINASE	col-0	Silenced
2	Col-0_rep2	Chr5	5631820	4	8	0.333333333333333	CHH	PROTEINASE	col-0	Silenced
2	Col-0_rep2	Chr5	5631825	0	12	0	CHH	PROTEINASE	col-0	Silenced
2	Col-0_rep2	Chr5	5631826	0	11	0	CHH	PROTEINASE	col-0	Silenced
2	Col-0_rep2	Chr5	5631828	1	11	0.0833333333333333	CHH	PROTEINASE	col-0	Silenced
2	Col-0_rep2	Chr5	5631831	0	11	0	CHH	PROTEINASE	col-0	Silenced
2	Col-0_rep2	Chr5	5631833	4	7	0.363636363636364	CHH	PROTEINASE	col-0	Silenced
2	Col-0_rep2	Chr5	5631837	0	12	0	CHH	PROTEINASE	col-0	Silenced
2	Col-0_rep2	Chr5	5631840	0	13	0	CHH	PROTEINASE	col-0	Silenced
2	Col-0_rep2	Chr5	5631843	4	8	0.333333333333333	CHH	PROTEINASE	col-0	Silenced
3	rdr6_rep1	Chr5	5631402	4	31	0.114285714285714	CHH	PROTEINASE	rdr6	Silenced
3	rdr6_rep1	Chr5	5631404	0	36	0	CHH	PROTEINASE	rdr6	Silenced
3	rdr6_rep1	Chr5	5631406	0	24	0	CHH	PROTEINASE	rdr6	Silenced
3	rdr6_rep1	Chr5	5631409	1	23	0.0416666666666667	CHH	PROTEINASE	rdr6	Silenced
3	rdr6_rep1	Chr5	5631410	0	24	0	CHH	PROTEINASE	rdr6	Silenced
3	rdr6_rep1	Chr5	5631412	0	24	0	CHH	PROTEINASE	rdr6	Silenced
3	rdr6_rep1	Chr5	5631415	0	24	0	CHH	PROTEINASE	rdr6	Silenced
3	rdr6_rep1	Chr5	5631419	24	1	0.96	CG	PROTEINASE	rdr6	Silenced
3	rdr6_rep1	Chr5	5631420	32	3	0.914285714285714	CG	PROTEINASE	rdr6	Silenced
3	rdr6_rep1	Chr5	5631421	7	27	0.205882352941176	CHG	PROTEINASE	rdr6	Silenced
3	rdr6_rep1	Chr5	5631423	3	32	0.0857142857142857	CHH	PROTEINASE	rdr6	Silenced
3	rdr6_rep1	Chr5	5631425	0	26	0	CHH	PROTEINASE	rdr6	Silenced
3	rdr6_rep1	Chr5	5631429	0	34	0	CHH	PROTEINASE	rdr6	Silenced
3	rdr6_rep1	Chr5	5631431	0	37	0	CHH	PROTEINASE	rdr6	Silenced
3	rdr6_rep1	Chr5	5631433	0	37	0	CHH	PROTEINASE	rdr6	Silenced
3	rdr6_rep1	Chr5	5631434	0	37	0	CHH	PROTEINASE	rdr6	Silenced
3	rdr6_rep1	Chr5	5631437	1	35	0.0277777777777778	CHH	PROTEINASE	rdr6	Silenced
3	rdr6_rep1	Chr5	5631439	0	24	0	CG	PROTEINASE	rdr6	Silenced
3	rdr6_rep1	Chr5	5631440	0	38	0	CG	PROTEINASE	rdr6	Silenced
3	rdr6_rep1	Chr5	5631441	0	38	0	CHG	PROTEINASE	rdr6	Silenced
3	rdr6_rep1	Chr5	5631443	0	23	0	CHH	PROTEINASE	rdr6	Silenced
3	rdr6_rep1	Chr5	5631446	3	36	0.0769230769230769	CHH	PROTEINASE	rdr6	Silenced
3	rdr6_rep1	Chr5	5631447	0	39	0	CHH	PROTEINASE	rdr6	Silenced
3	rdr6_rep1	Chr5	5631450	0	39	0	CHH	PROTEINASE	rdr6	Silenced
3	rdr6_rep1	Chr5	5631451	0	22	0	CHH	PROTEINASE	rdr6	Silenced
3	rdr6_rep1	Chr5	5631453	1	21	0.0454545454545455	CHH	PROTEINASE	rdr6	Silenced
3	rdr6_rep1	Chr5	5631455	2	21	0.0869565217391304	CHH	PROTEINASE	rdr6	Silenced
3	rdr6_rep1	Chr5	5631458	3	20	0.130434782608696	CHH	PROTEINASE	rdr6	Silenced
3	rdr6_rep1	Chr5	5631461	0	36	0	CHH	PROTEINASE	rdr6	Silenced
3	rdr6_rep1	Chr5	5631463	1	23	0.0416666666666667	CHH	PROTEINASE	rdr6	Silenced
3	rdr6_rep1	Chr5	5631464	1	23	0.0416666666666667	CHH	PROTEINASE	rdr6	Silenced
3	rdr6_rep1	Chr5	5631468	2	31	0.0606060606060606	CHH	PROTEINASE	rdr6	Silenced
3	rdr6_rep1	Chr5	5631469	0	24	0	CHH	PROTEINASE	rdr6	Silenced
3	rdr6_rep1	Chr5	5631472	3	21	0.125	CHH	PROTEINASE	rdr6	Silenced
3	rdr6_rep1	Chr5	5631474	0	24	0	CHH	PROTEINASE	rdr6	Silenced
3	rdr6_rep1	Chr5	5631476	8	17	0.32	CHH	PROTEINASE	rdr6	Silenced
3	rdr6_rep1	Chr5	5631480	0	32	0	CHH	PROTEINASE	rdr6	Silenced
3	rdr6_rep1	Chr5	5631484	1	21	0.0454545454545455	CHG	PROTEINASE	rdr6	Silenced
3	rdr6_rep1	Chr5	5631485	24	1	0.96	CG	PROTEINASE	rdr6	Silenced
3	rdr6_rep1	Chr5	5631486	27	3	0.9	CG	PROTEINASE	rdr6	Silenced
3	rdr6_rep1	Chr5	5631487	2	28	0.0666666666666667	CHG	PROTEINASE	rdr6	Silenced
3	rdr6_rep1	Chr5	5631491	0	24	0	CHH	PROTEINASE	rdr6	Silenced
3	rdr6_rep1	Chr5	5631493	0	25	0	CHH	PROTEINASE	rdr6	Silenced
3	rdr6_rep1	Chr5	5631497	0	25	0	CHH	PROTEINASE	rdr6	Silenced
3	rdr6_rep1	Chr5	5631499	0	24	0	CHH	PROTEINASE	rdr6	Silenced
3	rdr6_rep1	Chr5	5631502	0	24	0	CHH	PROTEINASE	rdr6	Silenced
3	rdr6_rep1	Chr5	5631504	2	23	0.08	CHH	PROTEINASE	rdr6	Silenced
3	rdr6_rep1	Chr5	5631508	1	24	0.04	CHH	PROTEINASE	rdr6	Silenced
3	rdr6_rep1	Chr5	5631511	1	25	0.0384615384615385	CHH	PROTEINASE	rdr6	Silenced
3	rdr6_rep1	Chr5	5631514	4	23	0.148148148148148	CHH	PROTEINASE	rdr6	Silenced
3	rdr6_rep1	Chr5	5631517	5	23	0.178571428571429	CHH	PROTEINASE	rdr6	Silenced
3	rdr6_rep1	Chr5	5631520	1	28	0.0344827586206897	CHH	PROTEINASE	rdr6	Silenced
3	rdr6_rep1	Chr5	5631525	8	20	0.285714285714286	CHH	PROTEINASE	rdr6	Silenced
3	rdr6_rep1	Chr5	5631527	0	29	0	CHH	PROTEINASE	rdr6	Silenced
3	rdr6_rep1	Chr5	5631531	9	19	0.321428571428571	CHH	PROTEINASE	rdr6	Silenced
3	rdr6_rep1	Chr5	5631533	0	31	0	CHH	PROTEINASE	rdr6	Silenced
3	rdr6_rep1	Chr5	5631535	31	2	0.939393939393939	CG	PROTEINASE	rdr6	Silenced
3	rdr6_rep1	Chr5	5631536	28	1	0.96551724137931	CG	PROTEINASE	rdr6	Silenced
3	rdr6_rep1	Chr5	5631537	11	18	0.379310344827586	CHG	PROTEINASE	rdr6	Silenced
3	rdr6_rep1	Chr5	5631538	0	29	0	CHH	PROTEINASE	rdr6	Silenced
3	rdr6_rep1	Chr5	5631540	0	30	0	CHH	PROTEINASE	rdr6	Silenced
3	rdr6_rep1	Chr5	5631541	0	35	0	CHH	PROTEINASE	rdr6	Silenced
3	rdr6_rep1	Chr5	5631544	5	28	0.151515151515152	CHH	PROTEINASE	rdr6	Silenced
3	rdr6_rep1	Chr5	5631546	0	31	0	CHH	PROTEINASE	rdr6	Silenced
3	rdr6_rep1	Chr5	5631549	1	31	0.03125	CHH	PROTEINASE	rdr6	Silenced
3	rdr6_rep1	Chr5	5631554	0	30	0	CHH	PROTEINASE	rdr6	Silenced
3	rdr6_rep1	Chr5	5631559	2	28	0.0666666666666667	CHH	PROTEINASE	rdr6	Silenced
3	rdr6_rep1	Chr5	5631563	1	31	0.03125	CHH	PROTEINASE	rdr6	Silenced
3	rdr6_rep1	Chr5	5631565	4	28	0.125	CHH	PROTEINASE	rdr6	Silenced
3	rdr6_rep1	Chr5	5631570	0	31	0	CHH	PROTEINASE	rdr6	Silenced
3	rdr6_rep1	Chr5	5631573	0	31	0	CHH	PROTEINASE	rdr6	Silenced
3	rdr6_rep1	Chr5	5631576	2	31	0.0606060606060606	CHH	PROTEINASE	rdr6	Silenced
3	rdr6_rep1	Chr5	5631581	0	34	0	CHH	PROTEINASE	rdr6	Silenced
3	rdr6_rep1	Chr5	5631585	2	32	0.0588235294117647	CHH	PROTEINASE	rdr6	Silenced
3	rdr6_rep1	Chr5	5631588	0	36	0	CHH	PROTEINASE	rdr6	Silenced
3	rdr6_rep1	Chr5	5631589	1	35	0.0277777777777778	CHG	PROTEINASE	rdr6	Silenced
3	rdr6_rep1	Chr5	5631591	1	33	0.0294117647058824	CHG	PROTEINASE	rdr6	Silenced
3	rdr6_rep1	Chr5	5631592	0	36	0	CHH	PROTEINASE	rdr6	Silenced
3	rdr6_rep1	Chr5	5631594	0	36	0	CHH	PROTEINASE	rdr6	Silenced
3	rdr6_rep1	Chr5	5631597	5	27	0.15625	CHH	PROTEINASE	rdr6	Silenced
3	rdr6_rep1	Chr5	5631598	0	32	0	CHH	PROTEINASE	rdr6	Silenced
3	rdr6_rep1	Chr5	5631600	0	36	0	CHH	PROTEINASE	rdr6	Silenced
3	rdr6_rep1	Chr5	5631603	0	33	0	CHH	PROTEINASE	rdr6	Silenced
3	rdr6_rep1	Chr5	5631612	2	34	0.0555555555555556	CHH	PROTEINASE	rdr6	Silenced
3	rdr6_rep1	Chr5	5631613	3	32	0.0857142857142857	CHH	PROTEINASE	rdr6	Silenced
3	rdr6_rep1	Chr5	5631618	0	37	0	CHH	PROTEINASE	rdr6	Silenced
3	rdr6_rep1	Chr5	5631619	0	37	0	CHH	PROTEINASE	rdr6	Silenced
3	rdr6_rep1	Chr5	5631621	0	37	0	CHH	PROTEINASE	rdr6	Silenced
3	rdr6_rep1	Chr5	5631623	0	34	0	CHH	PROTEINASE	rdr6	Silenced
3	rdr6_rep1	Chr5	5631627	0	36	0	CHH	PROTEINASE	rdr6	Silenced
3	rdr6_rep1	Chr5	5631630	0	33	0	CHH	PROTEINASE	rdr6	Silenced
3	rdr6_rep1	Chr5	5631631	0	32	0	CHH	PROTEINASE	rdr6	Silenced
3	rdr6_rep1	Chr5	5631636	4	35	0.102564102564103	CHH	PROTEINASE	rdr6	Silenced
3	rdr6_rep1	Chr5	5631639	0	40	0	CHH	PROTEINASE	rdr6	Silenced
3	rdr6_rep1	Chr5	5631640	0	41	0	CHH	PROTEINASE	rdr6	Silenced
3	rdr6_rep1	Chr5	5631641	0	41	0	CHH	PROTEINASE	rdr6	Silenced
3	rdr6_rep1	Chr5	5631645	1	40	0.024390243902439	CHH	PROTEINASE	rdr6	Silenced
3	rdr6_rep1	Chr5	5631646	0	41	0	CHH	PROTEINASE	rdr6	Silenced
3	rdr6_rep1	Chr5	5631650	0	29	0	CHH	PROTEINASE	rdr6	Silenced
3	rdr6_rep1	Chr5	5631653	0	42	0	CHH	PROTEINASE	rdr6	Silenced
3	rdr6_rep1	Chr5	5631659	0	44	0	CHH	PROTEINASE	rdr6	Silenced
3	rdr6_rep1	Chr5	5631665	1	27	0.0357142857142857	CHH	PROTEINASE	rdr6	Silenced
3	rdr6_rep1	Chr5	5631669	0	42	0	CHH	PROTEINASE	rdr6	Silenced
3	rdr6_rep1	Chr5	5631673	3	25	0.107142857142857	CHH	PROTEINASE	rdr6	Silenced
3	rdr6_rep1	Chr5	5631678	0	40	0	CHH	PROTEINASE	rdr6	Silenced
3	rdr6_rep1	Chr5	5631679	0	29	0	CHH	PROTEINASE	rdr6	Silenced
3	rdr6_rep1	Chr5	5631683	0	26	0	CHH	PROTEINASE	rdr6	Silenced
3	rdr6_rep1	Chr5	5631689	1	39	0.025	CHH	PROTEINASE	rdr6	Silenced
3	rdr6_rep1	Chr5	5631690	0	22	0	CHH	PROTEINASE	rdr6	Silenced
3	rdr6_rep1	Chr5	5631691	1	21	0.0454545454545455	CHH	PROTEINASE	rdr6	Silenced
3	rdr6_rep1	Chr5	5631695	0	40	0	CHH	PROTEINASE	rdr6	Silenced
3	rdr6_rep1	Chr5	5631698	0	21	0	CHH	PROTEINASE	rdr6	Silenced
3	rdr6_rep1	Chr5	5631700	0	21	0	CHH	PROTEINASE	rdr6	Silenced
3	rdr6_rep1	Chr5	5631703	0	20	0	CHH	PROTEINASE	rdr6	Silenced
3	rdr6_rep1	Chr5	5631707	0	22	0	CHH	PROTEINASE	rdr6	Silenced
3	rdr6_rep1	Chr5	5631715	1	20	0.0476190476190476	CHG	PROTEINASE	rdr6	Silenced
3	rdr6_rep1	Chr5	5631716	15	6	0.714285714285714	CG	PROTEINASE	rdr6	Silenced
3	rdr6_rep1	Chr5	5631717	28	4	0.875	CG	PROTEINASE	rdr6	Silenced
3	rdr6_rep1	Chr5	5631719	0	31	0	CHH	PROTEINASE	rdr6	Silenced
3	rdr6_rep1	Chr5	5631724	0	29	0	CHH	PROTEINASE	rdr6	Silenced
3	rdr6_rep1	Chr5	5631725	0	29	0	CHH	PROTEINASE	rdr6	Silenced
3	rdr6_rep1	Chr5	5631727	0	17	0	CHH	PROTEINASE	rdr6	Silenced
3	rdr6_rep1	Chr5	5631728	0	17	0	CHH	PROTEINASE	rdr6	Silenced
3	rdr6_rep1	Chr5	5631730	3	13	0.1875	CHH	PROTEINASE	rdr6	Silenced
3	rdr6_rep1	Chr5	5631733	5	21	0.192307692307692	CHH	PROTEINASE	rdr6	Silenced
3	rdr6_rep1	Chr5	5631735	2	24	0.0769230769230769	CHH	PROTEINASE	rdr6	Silenced
3	rdr6_rep1	Chr5	5631737	0	15	0	CHH	PROTEINASE	rdr6	Silenced
3	rdr6_rep1	Chr5	5631745	3	22	0.12	CHH	PROTEINASE	rdr6	Silenced
3	rdr6_rep1	Chr5	5631750	0	24	0	CHH	PROTEINASE	rdr6	Silenced
3	rdr6_rep1	Chr5	5631751	13	3	0.8125	CG	PROTEINASE	rdr6	Silenced
3	rdr6_rep1	Chr5	5631752	23	2	0.92	CG	PROTEINASE	rdr6	Silenced
3	rdr6_rep1	Chr5	5631759	1	23	0.0416666666666667	CHH	PROTEINASE	rdr6	Silenced
3	rdr6_rep1	Chr5	5631760	0	24	0	CHH	PROTEINASE	rdr6	Silenced
3	rdr6_rep1	Chr5	5631761	0	16	0	CHH	PROTEINASE	rdr6	Silenced
3	rdr6_rep1	Chr5	5631762	1	15	0.0625	CHH	PROTEINASE	rdr6	Silenced
3	rdr6_rep1	Chr5	5631763	3	13	0.1875	CHH	PROTEINASE	rdr6	Silenced
3	rdr6_rep1	Chr5	5631768	1	20	0.0476190476190476	CHH	PROTEINASE	rdr6	Silenced
3	rdr6_rep1	Chr5	5631771	0	21	0	CHH	PROTEINASE	rdr6	Silenced
3	rdr6_rep1	Chr5	5631773	0	21	0	CHH	PROTEINASE	rdr6	Silenced
3	rdr6_rep1	Chr5	5631780	0	16	0	CHG	PROTEINASE	rdr6	Silenced
3	rdr6_rep1	Chr5	5631782	0	18	0	CHG	PROTEINASE	rdr6	Silenced
3	rdr6_rep1	Chr5	5631783	0	18	0	CHH	PROTEINASE	rdr6	Silenced
3	rdr6_rep1	Chr5	5631789	3	15	0.166666666666667	CHH	PROTEINASE	rdr6	Silenced
3	rdr6_rep1	Chr5	5631791	1	17	0.0555555555555556	CHH	PROTEINASE	rdr6	Silenced
3	rdr6_rep1	Chr5	5631793	13	1	0.928571428571429	CG	PROTEINASE	rdr6	Silenced
3	rdr6_rep1	Chr5	5631794	17	1	0.944444444444444	CG	PROTEINASE	rdr6	Silenced
3	rdr6_rep1	Chr5	5631795	3	17	0.15	CHG	PROTEINASE	rdr6	Silenced
3	rdr6_rep1	Chr5	5631796	0	20	0	CHH	PROTEINASE	rdr6	Silenced
3	rdr6_rep1	Chr5	5631801	0	20	0	CHH	PROTEINASE	rdr6	Silenced
3	rdr6_rep1	Chr5	5631807	5	15	0.25	CHH	PROTEINASE	rdr6	Silenced
3	rdr6_rep1	Chr5	5631808	0	20	0	CHH	PROTEINASE	rdr6	Silenced
3	rdr6_rep1	Chr5	5631810	1	18	0.0526315789473684	CHH	PROTEINASE	rdr6	Silenced
3	rdr6_rep1	Chr5	5631813	0	19	0	CHH	PROTEINASE	rdr6	Silenced
3	rdr6_rep1	Chr5	5631814	0	19	0	CHH	PROTEINASE	rdr6	Silenced
3	rdr6_rep1	Chr5	5631816	0	18	0	CHH	PROTEINASE	rdr6	Silenced
3	rdr6_rep1	Chr5	5631817	0	18	0	CHH	PROTEINASE	rdr6	Silenced
3	rdr6_rep1	Chr5	5631820	1	13	0.0714285714285714	CHH	PROTEINASE	rdr6	Silenced
3	rdr6_rep1	Chr5	5631825	0	18	0	CHH	PROTEINASE	rdr6	Silenced
3	rdr6_rep1	Chr5	5631826	0	18	0	CHH	PROTEINASE	rdr6	Silenced
3	rdr6_rep1	Chr5	5631828	0	19	0	CHH	PROTEINASE	rdr6	Silenced
3	rdr6_rep1	Chr5	5631831	0	13	0	CHH	PROTEINASE	rdr6	Silenced
3	rdr6_rep1	Chr5	5631833	1	11	0.0833333333333333	CHH	PROTEINASE	rdr6	Silenced
3	rdr6_rep1	Chr5	5631837	0	19	0	CHH	PROTEINASE	rdr6	Silenced
3	rdr6_rep1	Chr5	5631840	0	12	0	CHH	PROTEINASE	rdr6	Silenced
3	rdr6_rep1	Chr5	5631843	4	13	0.235294117647059	CHH	PROTEINASE	rdr6	Silenced
4	rdr6_rep2	Chr5	5631402	4	20	0.166666666666667	CHH	PROTEINASE	rdr6	Silenced
4	rdr6_rep2	Chr5	5631404	1	24	0.04	CHH	PROTEINASE	rdr6	Silenced
4	rdr6_rep2	Chr5	5631406	0	13	0	CHH	PROTEINASE	rdr6	Silenced
4	rdr6_rep2	Chr5	5631409	0	13	0	CHH	PROTEINASE	rdr6	Silenced
4	rdr6_rep2	Chr5	5631410	0	13	0	CHH	PROTEINASE	rdr6	Silenced
4	rdr6_rep2	Chr5	5631412	0	14	0	CHH	PROTEINASE	rdr6	Silenced
4	rdr6_rep2	Chr5	5631415	1	14	0.0666666666666667	CHH	PROTEINASE	rdr6	Silenced
4	rdr6_rep2	Chr5	5631419	13	2	0.866666666666667	CG	PROTEINASE	rdr6	Silenced
4	rdr6_rep2	Chr5	5631420	27	1	0.964285714285714	CG	PROTEINASE	rdr6	Silenced
4	rdr6_rep2	Chr5	5631421	9	17	0.346153846153846	CHG	PROTEINASE	rdr6	Silenced
4	rdr6_rep2	Chr5	5631423	1	25	0.0384615384615385	CHH	PROTEINASE	rdr6	Silenced
4	rdr6_rep2	Chr5	5631425	1	14	0.0666666666666667	CHH	PROTEINASE	rdr6	Silenced
4	rdr6_rep2	Chr5	5631429	0	26	0	CHH	PROTEINASE	rdr6	Silenced
4	rdr6_rep2	Chr5	5631431	0	25	0	CHH	PROTEINASE	rdr6	Silenced
4	rdr6_rep2	Chr5	5631433	4	21	0.16	CHH	PROTEINASE	rdr6	Silenced
4	rdr6_rep2	Chr5	5631434	0	24	0	CHH	PROTEINASE	rdr6	Silenced
4	rdr6_rep2	Chr5	5631437	4	20	0.166666666666667	CHH	PROTEINASE	rdr6	Silenced
4	rdr6_rep2	Chr5	5631439	15	1	0.9375	CG	PROTEINASE	rdr6	Silenced
4	rdr6_rep2	Chr5	5631440	24	0	1	CG	PROTEINASE	rdr6	Silenced
4	rdr6_rep2	Chr5	5631441	3	22	0.12	CHG	PROTEINASE	rdr6	Silenced
4	rdr6_rep2	Chr5	5631443	0	17	0	CHH	PROTEINASE	rdr6	Silenced
4	rdr6_rep2	Chr5	5631446	3	22	0.12	CHH	PROTEINASE	rdr6	Silenced
4	rdr6_rep2	Chr5	5631447	0	24	0	CHH	PROTEINASE	rdr6	Silenced
4	rdr6_rep2	Chr5	5631450	0	24	0	CHH	PROTEINASE	rdr6	Silenced
4	rdr6_rep2	Chr5	5631451	0	19	0	CHH	PROTEINASE	rdr6	Silenced
4	rdr6_rep2	Chr5	5631453	0	19	0	CHH	PROTEINASE	rdr6	Silenced
4	rdr6_rep2	Chr5	5631455	1	18	0.0526315789473684	CHH	PROTEINASE	rdr6	Silenced
4	rdr6_rep2	Chr5	5631458	1	18	0.0526315789473684	CHH	PROTEINASE	rdr6	Silenced
4	rdr6_rep2	Chr5	5631461	0	22	0	CHH	PROTEINASE	rdr6	Silenced
4	rdr6_rep2	Chr5	5631463	1	18	0.0526315789473684	CHH	PROTEINASE	rdr6	Silenced
4	rdr6_rep2	Chr5	5631464	0	19	0	CHH	PROTEINASE	rdr6	Silenced
4	rdr6_rep2	Chr5	5631468	5	16	0.238095238095238	CHH	PROTEINASE	rdr6	Silenced
4	rdr6_rep2	Chr5	5631469	0	20	0	CHH	PROTEINASE	rdr6	Silenced
4	rdr6_rep2	Chr5	5631472	0	20	0	CHH	PROTEINASE	rdr6	Silenced
4	rdr6_rep2	Chr5	5631474	1	20	0.0476190476190476	CHH	PROTEINASE	rdr6	Silenced
4	rdr6_rep2	Chr5	5631476	8	13	0.380952380952381	CHH	PROTEINASE	rdr6	Silenced
4	rdr6_rep2	Chr5	5631480	0	21	0	CHH	PROTEINASE	rdr6	Silenced
4	rdr6_rep2	Chr5	5631484	3	17	0.15	CHG	PROTEINASE	rdr6	Silenced
4	rdr6_rep2	Chr5	5631485	17	3	0.85	CG	PROTEINASE	rdr6	Silenced
4	rdr6_rep2	Chr5	5631486	20	2	0.909090909090909	CG	PROTEINASE	rdr6	Silenced
4	rdr6_rep2	Chr5	5631487	7	15	0.318181818181818	CHG	PROTEINASE	rdr6	Silenced
4	rdr6_rep2	Chr5	5631491	0	20	0	CHH	PROTEINASE	rdr6	Silenced
4	rdr6_rep2	Chr5	5631493	0	21	0	CHH	PROTEINASE	rdr6	Silenced
4	rdr6_rep2	Chr5	5631497	0	21	0	CHH	PROTEINASE	rdr6	Silenced
4	rdr6_rep2	Chr5	5631499	1	20	0.0476190476190476	CHH	PROTEINASE	rdr6	Silenced
4	rdr6_rep2	Chr5	5631502	0	21	0	CHH	PROTEINASE	rdr6	Silenced
4	rdr6_rep2	Chr5	5631504	1	19	0.05	CHH	PROTEINASE	rdr6	Silenced
4	rdr6_rep2	Chr5	5631508	0	20	0	CHH	PROTEINASE	rdr6	Silenced
4	rdr6_rep2	Chr5	5631511	2	20	0.0909090909090909	CHH	PROTEINASE	rdr6	Silenced
4	rdr6_rep2	Chr5	5631514	6	14	0.3	CHH	PROTEINASE	rdr6	Silenced
4	rdr6_rep2	Chr5	5631517	4	17	0.19047619047619	CHH	PROTEINASE	rdr6	Silenced
4	rdr6_rep2	Chr5	5631520	2	23	0.08	CHH	PROTEINASE	rdr6	Silenced
4	rdr6_rep2	Chr5	5631525	6	16	0.272727272727273	CHH	PROTEINASE	rdr6	Silenced
4	rdr6_rep2	Chr5	5631527	0	22	0	CHH	PROTEINASE	rdr6	Silenced
4	rdr6_rep2	Chr5	5631531	7	17	0.291666666666667	CHH	PROTEINASE	rdr6	Silenced
4	rdr6_rep2	Chr5	5631533	2	22	0.0833333333333333	CHH	PROTEINASE	rdr6	Silenced
4	rdr6_rep2	Chr5	5631535	22	2	0.916666666666667	CG	PROTEINASE	rdr6	Silenced
4	rdr6_rep2	Chr5	5631536	22	2	0.916666666666667	CG	PROTEINASE	rdr6	Silenced
4	rdr6_rep2	Chr5	5631537	11	14	0.44	CHG	PROTEINASE	rdr6	Silenced
4	rdr6_rep2	Chr5	5631538	0	24	0	CHH	PROTEINASE	rdr6	Silenced
4	rdr6_rep2	Chr5	5631540	0	23	0	CHH	PROTEINASE	rdr6	Silenced
4	rdr6_rep2	Chr5	5631541	0	24	0	CHH	PROTEINASE	rdr6	Silenced
4	rdr6_rep2	Chr5	5631544	2	24	0.0769230769230769	CHH	PROTEINASE	rdr6	Silenced
4	rdr6_rep2	Chr5	5631546	0	26	0	CHH	PROTEINASE	rdr6	Silenced
4	rdr6_rep2	Chr5	5631549	0	26	0	CHH	PROTEINASE	rdr6	Silenced
4	rdr6_rep2	Chr5	5631554	0	24	0	CHH	PROTEINASE	rdr6	Silenced
4	rdr6_rep2	Chr5	5631559	2	20	0.0909090909090909	CHH	PROTEINASE	rdr6	Silenced
4	rdr6_rep2	Chr5	5631563	0	29	0	CHH	PROTEINASE	rdr6	Silenced
4	rdr6_rep2	Chr5	5631565	13	16	0.448275862068966	CHH	PROTEINASE	rdr6	Silenced
4	rdr6_rep2	Chr5	5631570	1	29	0.0333333333333333	CHH	PROTEINASE	rdr6	Silenced
4	rdr6_rep2	Chr5	5631573	0	31	0	CHH	PROTEINASE	rdr6	Silenced
4	rdr6_rep2	Chr5	5631576	2	20	0.0909090909090909	CHH	PROTEINASE	rdr6	Silenced
4	rdr6_rep2	Chr5	5631581	0	30	0	CHH	PROTEINASE	rdr6	Silenced
4	rdr6_rep2	Chr5	5631585	2	21	0.0869565217391304	CHH	PROTEINASE	rdr6	Silenced
4	rdr6_rep2	Chr5	5631588	0	30	0	CHH	PROTEINASE	rdr6	Silenced
4	rdr6_rep2	Chr5	5631589	1	29	0.0333333333333333	CHG	PROTEINASE	rdr6	Silenced
4	rdr6_rep2	Chr5	5631591	2	19	0.0952380952380952	CHG	PROTEINASE	rdr6	Silenced
4	rdr6_rep2	Chr5	5631592	0	30	0	CHH	PROTEINASE	rdr6	Silenced
4	rdr6_rep2	Chr5	5631594	0	28	0	CHH	PROTEINASE	rdr6	Silenced
4	rdr6_rep2	Chr5	5631597	4	19	0.173913043478261	CHH	PROTEINASE	rdr6	Silenced
4	rdr6_rep2	Chr5	5631598	0	23	0	CHH	PROTEINASE	rdr6	Silenced
4	rdr6_rep2	Chr5	5631600	0	28	0	CHH	PROTEINASE	rdr6	Silenced
4	rdr6_rep2	Chr5	5631603	0	25	0	CHH	PROTEINASE	rdr6	Silenced
4	rdr6_rep2	Chr5	5631612	2	25	0.0740740740740741	CHH	PROTEINASE	rdr6	Silenced
4	rdr6_rep2	Chr5	5631613	5	23	0.178571428571429	CHH	PROTEINASE	rdr6	Silenced
4	rdr6_rep2	Chr5	5631618	0	27	0	CHH	PROTEINASE	rdr6	Silenced
4	rdr6_rep2	Chr5	5631619	0	27	0	CHH	PROTEINASE	rdr6	Silenced
4	rdr6_rep2	Chr5	5631621	2	25	0.0740740740740741	CHH	PROTEINASE	rdr6	Silenced
4	rdr6_rep2	Chr5	5631623	1	25	0.0384615384615385	CHH	PROTEINASE	rdr6	Silenced
4	rdr6_rep2	Chr5	5631627	0	24	0	CHH	PROTEINASE	rdr6	Silenced
4	rdr6_rep2	Chr5	5631630	0	26	0	CHH	PROTEINASE	rdr6	Silenced
4	rdr6_rep2	Chr5	5631631	1	25	0.0384615384615385	CHH	PROTEINASE	rdr6	Silenced
4	rdr6_rep2	Chr5	5631636	6	16	0.272727272727273	CHH	PROTEINASE	rdr6	Silenced
4	rdr6_rep2	Chr5	5631639	0	22	0	CHH	PROTEINASE	rdr6	Silenced
4	rdr6_rep2	Chr5	5631640	0	23	0	CHH	PROTEINASE	rdr6	Silenced
4	rdr6_rep2	Chr5	5631641	0	24	0	CHH	PROTEINASE	rdr6	Silenced
4	rdr6_rep2	Chr5	5631645	3	21	0.125	CHH	PROTEINASE	rdr6	Silenced
4	rdr6_rep2	Chr5	5631646	0	24	0	CHH	PROTEINASE	rdr6	Silenced
4	rdr6_rep2	Chr5	5631650	1	21	0.0454545454545455	CHH	PROTEINASE	rdr6	Silenced
4	rdr6_rep2	Chr5	5631653	2	23	0.08	CHH	PROTEINASE	rdr6	Silenced
4	rdr6_rep2	Chr5	5631659	1	25	0.0384615384615385	CHH	PROTEINASE	rdr6	Silenced
4	rdr6_rep2	Chr5	5631665	2	16	0.111111111111111	CHH	PROTEINASE	rdr6	Silenced
4	rdr6_rep2	Chr5	5631669	0	28	0	CHH	PROTEINASE	rdr6	Silenced
4	rdr6_rep2	Chr5	5631673	4	14	0.222222222222222	CHH	PROTEINASE	rdr6	Silenced
4	rdr6_rep2	Chr5	5631678	0	26	0	CHH	PROTEINASE	rdr6	Silenced
4	rdr6_rep2	Chr5	5631679	0	15	0	CHH	PROTEINASE	rdr6	Silenced
4	rdr6_rep2	Chr5	5631683	0	15	0	CHH	PROTEINASE	rdr6	Silenced
4	rdr6_rep2	Chr5	5631689	2	22	0.0833333333333333	CHH	PROTEINASE	rdr6	Silenced
4	rdr6_rep2	Chr5	5631690	0	15	0	CHH	PROTEINASE	rdr6	Silenced
4	rdr6_rep2	Chr5	5631691	3	11	0.214285714285714	CHH	PROTEINASE	rdr6	Silenced
4	rdr6_rep2	Chr5	5631695	0	23	0	CHH	PROTEINASE	rdr6	Silenced
4	rdr6_rep2	Chr5	5631698	1	12	0.0769230769230769	CHH	PROTEINASE	rdr6	Silenced
4	rdr6_rep2	Chr5	5631700	0	13	0	CHH	PROTEINASE	rdr6	Silenced
4	rdr6_rep2	Chr5	5631703	2	10	0.166666666666667	CHH	PROTEINASE	rdr6	Silenced
4	rdr6_rep2	Chr5	5631707	0	14	0	CHH	PROTEINASE	rdr6	Silenced
4	rdr6_rep2	Chr5	5631715	4	9	0.307692307692308	CHG	PROTEINASE	rdr6	Silenced
4	rdr6_rep2	Chr5	5631716	11	2	0.846153846153846	CG	PROTEINASE	rdr6	Silenced
4	rdr6_rep2	Chr5	5631717	19	1	0.95	CG	PROTEINASE	rdr6	Silenced
4	rdr6_rep2	Chr5	5631719	0	20	0	CHH	PROTEINASE	rdr6	Silenced
4	rdr6_rep2	Chr5	5631724	2	17	0.105263157894737	CHH	PROTEINASE	rdr6	Silenced
4	rdr6_rep2	Chr5	5631725	1	17	0.0555555555555556	CHH	PROTEINASE	rdr6	Silenced
4	rdr6_rep2	Chr5	5631727	0	12	0	CHH	PROTEINASE	rdr6	Silenced
4	rdr6_rep2	Chr5	5631728	0	12	0	CHH	PROTEINASE	rdr6	Silenced
4	rdr6_rep2	Chr5	5631730	4	8	0.333333333333333	CHH	PROTEINASE	rdr6	Silenced
4	rdr6_rep2	Chr5	5631733	9	8	0.529411764705882	CHH	PROTEINASE	rdr6	Silenced
4	rdr6_rep2	Chr5	5631735	1	15	0.0625	CHH	PROTEINASE	rdr6	Silenced
4	rdr6_rep2	Chr5	5631737	0	13	0	CHH	PROTEINASE	rdr6	Silenced
4	rdr6_rep2	Chr5	5631745	4	11	0.266666666666667	CHH	PROTEINASE	rdr6	Silenced
4	rdr6_rep2	Chr5	5631750	0	12	0	CHH	PROTEINASE	rdr6	Silenced
4	rdr6_rep2	Chr5	5631751	9	4	0.692307692307692	CG	PROTEINASE	rdr6	Silenced
4	rdr6_rep2	Chr5	5631752	12	0	1	CG	PROTEINASE	rdr6	Silenced
4	rdr6_rep2	Chr5	5631759	4	8	0.333333333333333	CHH	PROTEINASE	rdr6	Silenced
4	rdr6_rep2	Chr5	5631760	0	12	0	CHH	PROTEINASE	rdr6	Silenced
4	rdr6_rep2	Chr5	5631761	0	11	0	CHH	PROTEINASE	rdr6	Silenced
4	rdr6_rep2	Chr5	5631762	0	11	0	CHH	PROTEINASE	rdr6	Silenced
4	rdr6_rep2	Chr5	5631763	4	7	0.363636363636364	CHH	PROTEINASE	rdr6	Silenced
4	rdr6_rep2	Chr5	5631768	0	11	0	CHH	PROTEINASE	rdr6	Silenced
4	rdr6_rep2	Chr5	5631771	0	10	0	CHH	PROTEINASE	rdr6	Silenced
4	rdr6_rep2	Chr5	5631773	0	11	0	CHH	PROTEINASE	rdr6	Silenced
4	rdr6_rep2	Chr5	5631780	0	11	0	CHG	PROTEINASE	rdr6	Silenced
4	rdr6_rep2	Chr5	5631782	0	11	0	CHG	PROTEINASE	rdr6	Silenced
4	rdr6_rep2	Chr5	5631783	0	12	0	CHH	PROTEINASE	rdr6	Silenced
4	rdr6_rep2	Chr5	5631789	4	8	0.333333333333333	CHH	PROTEINASE	rdr6	Silenced
4	rdr6_rep2	Chr5	5631791	2	8	0.2	CHH	PROTEINASE	rdr6	Silenced
4	rdr6_rep2	Chr5	5631793	10	2	0.833333333333333	CG	PROTEINASE	rdr6	Silenced
4	rdr6_rep2	Chr5	5631794	10	0	1	CG	PROTEINASE	rdr6	Silenced
4	rdr6_rep2	Chr5	5631795	3	7	0.3	CHG	PROTEINASE	rdr6	Silenced
4	rdr6_rep2	Chr5	5631796	0	10	0	CHH	PROTEINASE	rdr6	Silenced
4	rdr6_rep2	Chr5	5631801	0	10	0	CHH	PROTEINASE	rdr6	Silenced
4	rdr6_rep2	Chr5	5631807	1	9	0.1	CHH	PROTEINASE	rdr6	Silenced
4	rdr6_rep2	Chr5	5631808	0	9	0	CHH	PROTEINASE	rdr6	Silenced
4	rdr6_rep2	Chr5	5631810	0	9	0	CHH	PROTEINASE	rdr6	Silenced
4	rdr6_rep2	Chr5	5631813	0	9	0	CHH	PROTEINASE	rdr6	Silenced
4	rdr6_rep2	Chr5	5631814	0	7	0	CHH	PROTEINASE	rdr6	Silenced
4	rdr6_rep2	Chr5	5631816	0	6	0	CHH	PROTEINASE	rdr6	Silenced
4	rdr6_rep2	Chr5	5631817	0	6	0	CHH	PROTEINASE	rdr6	Silenced
4	rdr6_rep2	Chr5	5631820	1	9	0.1	CHH	PROTEINASE	rdr6	Silenced
4	rdr6_rep2	Chr5	5631825	0	5	0	CHH	PROTEINASE	rdr6	Silenced
4	rdr6_rep2	Chr5	5631826	0	5	0	CHH	PROTEINASE	rdr6	Silenced
4	rdr6_rep2	Chr5	5631828	0	6	0	CHH	PROTEINASE	rdr6	Silenced
4	rdr6_rep2	Chr5	5631831	0	8	0	CHH	PROTEINASE	rdr6	Silenced
4	rdr6_rep2	Chr5	5631833	4	3	0.571428571428571	CHH	PROTEINASE	rdr6	Silenced
4	rdr6_rep2	Chr5	5631837	0	6	0	CHH	PROTEINASE	rdr6	Silenced
4	rdr6_rep2	Chr5	5631840	0	9	0	CHH	PROTEINASE	rdr6	Silenced
4	rdr6_rep2	Chr5	5631843	3	3	0.5	CHH	PROTEINASE	rdr6	Silenced
5	RDR6-EVD_2	Chr5	5631402	17	683	0.0242857142857143	CHH	PROTEINASE	rdr6_F6+	Active
5	RDR6-EVD_2	Chr5	5631404	10	694	0.0142045454545455	CHH	PROTEINASE	rdr6_F6+	Active
5	RDR6-EVD_2	Chr5	5631406	4	443	0.00894854586129754	CHH	PROTEINASE	rdr6_F6+	Active
5	RDR6-EVD_2	Chr5	5631409	7	449	0.0153508771929825	CHH	PROTEINASE	rdr6_F6+	Active
5	RDR6-EVD_2	Chr5	5631410	4	455	0.00871459694989107	CHH	PROTEINASE	rdr6_F6+	Active
5	RDR6-EVD_2	Chr5	5631412	3	456	0.0065359477124183	CHH	PROTEINASE	rdr6_F6+	Active
5	RDR6-EVD_2	Chr5	5631415	2	466	0.00427350427350427	CHH	PROTEINASE	rdr6_F6+	Active
5	RDR6-EVD_2	Chr5	5631419	83	383	0.178111587982833	CG	PROTEINASE	rdr6_F6+	Active
5	RDR6-EVD_2	Chr5	5631420	102	602	0.144886363636364	CG	PROTEINASE	rdr6_F6+	Active
5	RDR6-EVD_2	Chr5	5631421	16	693	0.0225669957686883	CHG	PROTEINASE	rdr6_F6+	Active
5	RDR6-EVD_2	Chr5	5631423	7	701	0.00988700564971751	CHH	PROTEINASE	rdr6_F6+	Active
5	RDR6-EVD_2	Chr5	5631425	11	474	0.022680412371134	CHH	PROTEINASE	rdr6_F6+	Active
5	RDR6-EVD_2	Chr5	5631429	2	702	0.00284090909090909	CHH	PROTEINASE	rdr6_F6+	Active
5	RDR6-EVD_2	Chr5	5631431	6	694	0.00857142857142857	CHH	PROTEINASE	rdr6_F6+	Active
5	RDR6-EVD_2	Chr5	5631433	5	698	0.00711237553342817	CHH	PROTEINASE	rdr6_F6+	Active
5	RDR6-EVD_2	Chr5	5631434	4	696	0.00571428571428571	CHH	PROTEINASE	rdr6_F6+	Active
5	RDR6-EVD_2	Chr5	5631437	6	693	0.00858369098712446	CHH	PROTEINASE	rdr6_F6+	Active
5	RDR6-EVD_2	Chr5	5631439	104	416	0.2	CG	PROTEINASE	rdr6_F6+	Active
5	RDR6-EVD_2	Chr5	5631440	134	568	0.190883190883191	CG	PROTEINASE	rdr6_F6+	Active
5	RDR6-EVD_2	Chr5	5631441	9	688	0.0129124820659971	CHG	PROTEINASE	rdr6_F6+	Active
5	RDR6-EVD_2	Chr5	5631443	4	529	0.0075046904315197	CHH	PROTEINASE	rdr6_F6+	Active
5	RDR6-EVD_2	Chr5	5631446	11	684	0.0158273381294964	CHH	PROTEINASE	rdr6_F6+	Active
5	RDR6-EVD_2	Chr5	5631447	8	691	0.011444921316166	CHH	PROTEINASE	rdr6_F6+	Active
5	RDR6-EVD_2	Chr5	5631450	6	699	0.00851063829787234	CHH	PROTEINASE	rdr6_F6+	Active
5	RDR6-EVD_2	Chr5	5631451	4	552	0.00719424460431655	CHH	PROTEINASE	rdr6_F6+	Active
5	RDR6-EVD_2	Chr5	5631453	8	551	0.0143112701252236	CHH	PROTEINASE	rdr6_F6+	Active
5	RDR6-EVD_2	Chr5	5631455	11	558	0.0193321616871705	CHH	PROTEINASE	rdr6_F6+	Active
5	RDR6-EVD_2	Chr5	5631458	14	556	0.0245614035087719	CHH	PROTEINASE	rdr6_F6+	Active
5	RDR6-EVD_2	Chr5	5631461	6	710	0.00837988826815642	CHH	PROTEINASE	rdr6_F6+	Active
5	RDR6-EVD_2	Chr5	5631463	4	578	0.00687285223367698	CHH	PROTEINASE	rdr6_F6+	Active
5	RDR6-EVD_2	Chr5	5631464	3	578	0.00516351118760757	CHH	PROTEINASE	rdr6_F6+	Active
5	RDR6-EVD_2	Chr5	5631468	11	705	0.0153631284916201	CHH	PROTEINASE	rdr6_F6+	Active
5	RDR6-EVD_2	Chr5	5631469	5	589	0.00841750841750842	CHH	PROTEINASE	rdr6_F6+	Active
5	RDR6-EVD_2	Chr5	5631472	7	598	0.0115702479338843	CHH	PROTEINASE	rdr6_F6+	Active
5	RDR6-EVD_2	Chr5	5631474	4	604	0.00657894736842105	CHH	PROTEINASE	rdr6_F6+	Active
5	RDR6-EVD_2	Chr5	5631476	36	578	0.0586319218241042	CHH	PROTEINASE	rdr6_F6+	Active
5	RDR6-EVD_2	Chr5	5631480	6	690	0.00862068965517241	CHH	PROTEINASE	rdr6_F6+	Active
5	RDR6-EVD_2	Chr5	5631484	8	622	0.0126984126984127	CHG	PROTEINASE	rdr6_F6+	Active
5	RDR6-EVD_2	Chr5	5631485	70	562	0.110759493670886	CG	PROTEINASE	rdr6_F6+	Active
5	RDR6-EVD_2	Chr5	5631486	50	642	0.0722543352601156	CG	PROTEINASE	rdr6_F6+	Active
5	RDR6-EVD_2	Chr5	5631487	11	682	0.0158730158730159	CHG	PROTEINASE	rdr6_F6+	Active
5	RDR6-EVD_2	Chr5	5631491	7	642	0.0107858243451464	CHH	PROTEINASE	rdr6_F6+	Active
5	RDR6-EVD_2	Chr5	5631493	5	649	0.00764525993883792	CHH	PROTEINASE	rdr6_F6+	Active
5	RDR6-EVD_2	Chr5	5631497	9	664	0.0133729569093611	CHH	PROTEINASE	rdr6_F6+	Active
5	RDR6-EVD_2	Chr5	5631499	6	676	0.00879765395894428	CHH	PROTEINASE	rdr6_F6+	Active
5	RDR6-EVD_2	Chr5	5631502	7	679	0.0102040816326531	CHH	PROTEINASE	rdr6_F6+	Active
5	RDR6-EVD_2	Chr5	5631504	13	680	0.0187590187590188	CHH	PROTEINASE	rdr6_F6+	Active
5	RDR6-EVD_2	Chr5	5631508	6	693	0.00858369098712446	CHH	PROTEINASE	rdr6_F6+	Active
5	RDR6-EVD_2	Chr5	5631511	7	704	0.00984528832630099	CHH	PROTEINASE	rdr6_F6+	Active
5	RDR6-EVD_2	Chr5	5631514	16	602	0.0258899676375405	CHH	PROTEINASE	rdr6_F6+	Active
5	RDR6-EVD_2	Chr5	5631517	18	587	0.0297520661157025	CHH	PROTEINASE	rdr6_F6+	Active
5	RDR6-EVD_2	Chr5	5631520	10	717	0.0137551581843191	CHH	PROTEINASE	rdr6_F6+	Active
5	RDR6-EVD_2	Chr5	5631525	13	585	0.0217391304347826	CHH	PROTEINASE	rdr6_F6+	Active
5	RDR6-EVD_2	Chr5	5631527	6	584	0.0101694915254237	CHH	PROTEINASE	rdr6_F6+	Active
5	RDR6-EVD_2	Chr5	5631531	17	565	0.0292096219931271	CHH	PROTEINASE	rdr6_F6+	Active
5	RDR6-EVD_2	Chr5	5631533	2	723	0.00275862068965517	CHH	PROTEINASE	rdr6_F6+	Active
5	RDR6-EVD_2	Chr5	5631535	165	570	0.224489795918367	CG	PROTEINASE	rdr6_F6+	Active
5	RDR6-EVD_2	Chr5	5631536	138	446	0.236301369863014	CG	PROTEINASE	rdr6_F6+	Active
5	RDR6-EVD_2	Chr5	5631537	17	564	0.0292598967297762	CHG	PROTEINASE	rdr6_F6+	Active
5	RDR6-EVD_2	Chr5	5631538	3	577	0.00517241379310345	CHH	PROTEINASE	rdr6_F6+	Active
5	RDR6-EVD_2	Chr5	5631540	2	581	0.00343053173241852	CHH	PROTEINASE	rdr6_F6+	Active
5	RDR6-EVD_2	Chr5	5631541	7	731	0.00948509485094851	CHH	PROTEINASE	rdr6_F6+	Active
5	RDR6-EVD_2	Chr5	5631544	12	724	0.016304347826087	CHH	PROTEINASE	rdr6_F6+	Active
5	RDR6-EVD_2	Chr5	5631546	8	722	0.010958904109589	CHH	PROTEINASE	rdr6_F6+	Active
5	RDR6-EVD_2	Chr5	5631549	5	727	0.00683060109289617	CHH	PROTEINASE	rdr6_F6+	Active
5	RDR6-EVD_2	Chr5	5631554	4	596	0.00666666666666667	CHH	PROTEINASE	rdr6_F6+	Active
5	RDR6-EVD_2	Chr5	5631559	7	593	0.0116666666666667	CHH	PROTEINASE	rdr6_F6+	Active
5	RDR6-EVD_2	Chr5	5631563	8	723	0.0109439124487004	CHH	PROTEINASE	rdr6_F6+	Active
5	RDR6-EVD_2	Chr5	5631565	25	707	0.0341530054644809	CHH	PROTEINASE	rdr6_F6+	Active
5	RDR6-EVD_2	Chr5	5631570	8	732	0.0108108108108108	CHH	PROTEINASE	rdr6_F6+	Active
5	RDR6-EVD_2	Chr5	5631573	8	735	0.0107671601615074	CHH	PROTEINASE	rdr6_F6+	Active
5	RDR6-EVD_2	Chr5	5631576	7	605	0.011437908496732	CHH	PROTEINASE	rdr6_F6+	Active
5	RDR6-EVD_2	Chr5	5631581	8	730	0.010840108401084	CHH	PROTEINASE	rdr6_F6+	Active
5	RDR6-EVD_2	Chr5	5631585	6	612	0.00970873786407767	CHH	PROTEINASE	rdr6_F6+	Active
5	RDR6-EVD_2	Chr5	5631588	6	740	0.00804289544235925	CHH	PROTEINASE	rdr6_F6+	Active
5	RDR6-EVD_2	Chr5	5631589	10	740	0.0133333333333333	CHG	PROTEINASE	rdr6_F6+	Active
5	RDR6-EVD_2	Chr5	5631591	5	615	0.00806451612903226	CHG	PROTEINASE	rdr6_F6+	Active
5	RDR6-EVD_2	Chr5	5631592	8	740	0.0106951871657754	CHH	PROTEINASE	rdr6_F6+	Active
5	RDR6-EVD_2	Chr5	5631594	20	723	0.0269179004037685	CHH	PROTEINASE	rdr6_F6+	Active
5	RDR6-EVD_2	Chr5	5631597	14	610	0.0224358974358974	CHH	PROTEINASE	rdr6_F6+	Active
5	RDR6-EVD_2	Chr5	5631598	4	618	0.00643086816720257	CHH	PROTEINASE	rdr6_F6+	Active
5	RDR6-EVD_2	Chr5	5631600	8	710	0.011142061281337	CHH	PROTEINASE	rdr6_F6+	Active
5	RDR6-EVD_2	Chr5	5631603	6	627	0.00947867298578199	CHH	PROTEINASE	rdr6_F6+	Active
5	RDR6-EVD_2	Chr5	5631612	7	617	0.0112179487179487	CHH	PROTEINASE	rdr6_F6+	Active
5	RDR6-EVD_2	Chr5	5631613	20	662	0.0293255131964809	CHH	PROTEINASE	rdr6_F6+	Active
5	RDR6-EVD_2	Chr5	5631618	1	619	0.00161290322580645	CHH	PROTEINASE	rdr6_F6+	Active
5	RDR6-EVD_2	Chr5	5631619	2	622	0.00320512820512821	CHH	PROTEINASE	rdr6_F6+	Active
5	RDR6-EVD_2	Chr5	5631621	5	623	0.00796178343949045	CHH	PROTEINASE	rdr6_F6+	Active
5	RDR6-EVD_2	Chr5	5631623	7	646	0.0107197549770291	CHH	PROTEINASE	rdr6_F6+	Active
5	RDR6-EVD_2	Chr5	5631627	3	629	0.00474683544303797	CHH	PROTEINASE	rdr6_F6+	Active
5	RDR6-EVD_2	Chr5	5631630	8	629	0.0125588697017268	CHH	PROTEINASE	rdr6_F6+	Active
5	RDR6-EVD_2	Chr5	5631631	9	627	0.0141509433962264	CHH	PROTEINASE	rdr6_F6+	Active
5	RDR6-EVD_2	Chr5	5631636	13	638	0.0199692780337942	CHH	PROTEINASE	rdr6_F6+	Active
5	RDR6-EVD_2	Chr5	5631639	2	650	0.00306748466257669	CHH	PROTEINASE	rdr6_F6+	Active
5	RDR6-EVD_2	Chr5	5631640	2	654	0.00304878048780488	CHH	PROTEINASE	rdr6_F6+	Active
5	RDR6-EVD_2	Chr5	5631641	2	655	0.0030441400304414	CHH	PROTEINASE	rdr6_F6+	Active
5	RDR6-EVD_2	Chr5	5631645	10	660	0.0149253731343284	CHH	PROTEINASE	rdr6_F6+	Active
5	RDR6-EVD_2	Chr5	5631646	2	669	0.0029806259314456	CHH	PROTEINASE	rdr6_F6+	Active
5	RDR6-EVD_2	Chr5	5631650	6	560	0.0106007067137809	CHH	PROTEINASE	rdr6_F6+	Active
5	RDR6-EVD_2	Chr5	5631653	7	686	0.0101010101010101	CHH	PROTEINASE	rdr6_F6+	Active
5	RDR6-EVD_2	Chr5	5631659	4	708	0.00561797752808989	CHH	PROTEINASE	rdr6_F6+	Active
5	RDR6-EVD_2	Chr5	5631665	9	506	0.0174757281553398	CHH	PROTEINASE	rdr6_F6+	Active
5	RDR6-EVD_2	Chr5	5631669	5	734	0.006765899864682	CHH	PROTEINASE	rdr6_F6+	Active
5	RDR6-EVD_2	Chr5	5631673	25	454	0.0521920668058455	CHH	PROTEINASE	rdr6_F6+	Active
5	RDR6-EVD_2	Chr5	5631678	7	759	0.00913838120104439	CHH	PROTEINASE	rdr6_F6+	Active
5	RDR6-EVD_2	Chr5	5631679	7	453	0.0152173913043478	CHH	PROTEINASE	rdr6_F6+	Active
5	RDR6-EVD_2	Chr5	5631683	7	441	0.015625	CHH	PROTEINASE	rdr6_F6+	Active
5	RDR6-EVD_2	Chr5	5631689	12	737	0.0160213618157543	CHH	PROTEINASE	rdr6_F6+	Active
5	RDR6-EVD_2	Chr5	5631690	7	417	0.0165094339622642	CHH	PROTEINASE	rdr6_F6+	Active
5	RDR6-EVD_2	Chr5	5631691	10	408	0.0239234449760766	CHH	PROTEINASE	rdr6_F6+	Active
5	RDR6-EVD_2	Chr5	5631695	8	713	0.0110957004160888	CHH	PROTEINASE	rdr6_F6+	Active
5	RDR6-EVD_2	Chr5	5631698	6	395	0.0149625935162095	CHH	PROTEINASE	rdr6_F6+	Active
5	RDR6-EVD_2	Chr5	5631700	1	398	0.0025062656641604	CHH	PROTEINASE	rdr6_F6+	Active
5	RDR6-EVD_2	Chr5	5631703	6	393	0.0150375939849624	CHH	PROTEINASE	rdr6_F6+	Active
5	RDR6-EVD_2	Chr5	5631707	7	384	0.0179028132992327	CHH	PROTEINASE	rdr6_F6+	Active
5	RDR6-EVD_2	Chr5	5631715	18	345	0.0495867768595041	CHG	PROTEINASE	rdr6_F6+	Active
5	RDR6-EVD_2	Chr5	5631716	129	225	0.364406779661017	CG	PROTEINASE	rdr6_F6+	Active
5	RDR6-EVD_2	Chr5	5631717	238	401	0.37245696400626	CG	PROTEINASE	rdr6_F6+	Active
5	RDR6-EVD_2	Chr5	5631719	3	626	0.00476947535771065	CHH	PROTEINASE	rdr6_F6+	Active
5	RDR6-EVD_2	Chr5	5631724	5	613	0.00809061488673139	CHH	PROTEINASE	rdr6_F6+	Active
5	RDR6-EVD_2	Chr5	5631725	3	611	0.00488599348534202	CHH	PROTEINASE	rdr6_F6+	Active
5	RDR6-EVD_2	Chr5	5631727	6	323	0.0182370820668693	CHH	PROTEINASE	rdr6_F6+	Active
5	RDR6-EVD_2	Chr5	5631728	6	320	0.0184049079754601	CHH	PROTEINASE	rdr6_F6+	Active
5	RDR6-EVD_2	Chr5	5631730	6	318	0.0185185185185185	CHH	PROTEINASE	rdr6_F6+	Active
5	RDR6-EVD_2	Chr5	5631733	19	559	0.0328719723183391	CHH	PROTEINASE	rdr6_F6+	Active
5	RDR6-EVD_2	Chr5	5631735	10	564	0.0174216027874564	CHH	PROTEINASE	rdr6_F6+	Active
5	RDR6-EVD_2	Chr5	5631737	3	299	0.00993377483443709	CHH	PROTEINASE	rdr6_F6+	Active
5	RDR6-EVD_2	Chr5	5631745	12	537	0.0218579234972678	CHH	PROTEINASE	rdr6_F6+	Active
5	RDR6-EVD_2	Chr5	5631750	3	534	0.00558659217877095	CHH	PROTEINASE	rdr6_F6+	Active
5	RDR6-EVD_2	Chr5	5631751	113	177	0.389655172413793	CG	PROTEINASE	rdr6_F6+	Active
5	RDR6-EVD_2	Chr5	5631752	176	349	0.335238095238095	CG	PROTEINASE	rdr6_F6+	Active
5	RDR6-EVD_2	Chr5	5631759	8	494	0.0159362549800797	CHH	PROTEINASE	rdr6_F6+	Active
5	RDR6-EVD_2	Chr5	5631760	2	497	0.00400801603206413	CHH	PROTEINASE	rdr6_F6+	Active
5	RDR6-EVD_2	Chr5	5631761	2	286	0.00694444444444444	CHH	PROTEINASE	rdr6_F6+	Active
5	RDR6-EVD_2	Chr5	5631762	5	284	0.0173010380622837	CHH	PROTEINASE	rdr6_F6+	Active
5	RDR6-EVD_2	Chr5	5631763	11	279	0.0379310344827586	CHH	PROTEINASE	rdr6_F6+	Active
5	RDR6-EVD_2	Chr5	5631768	0	480	0	CHH	PROTEINASE	rdr6_F6+	Active
5	RDR6-EVD_2	Chr5	5631771	3	466	0.00639658848614072	CHH	PROTEINASE	rdr6_F6+	Active
5	RDR6-EVD_2	Chr5	5631773	3	466	0.00639658848614072	CHH	PROTEINASE	rdr6_F6+	Active
5	RDR6-EVD_2	Chr5	5631780	9	270	0.032258064516129	CHG	PROTEINASE	rdr6_F6+	Active
5	RDR6-EVD_2	Chr5	5631782	6	428	0.0138248847926267	CHG	PROTEINASE	rdr6_F6+	Active
5	RDR6-EVD_2	Chr5	5631783	2	431	0.0046189376443418	CHH	PROTEINASE	rdr6_F6+	Active
5	RDR6-EVD_2	Chr5	5631789	13	399	0.0315533980582524	CHH	PROTEINASE	rdr6_F6+	Active
5	RDR6-EVD_2	Chr5	5631791	8	396	0.0198019801980198	CHH	PROTEINASE	rdr6_F6+	Active
5	RDR6-EVD_2	Chr5	5631793	135	143	0.485611510791367	CG	PROTEINASE	rdr6_F6+	Active
5	RDR6-EVD_2	Chr5	5631794	182	205	0.470284237726098	CG	PROTEINASE	rdr6_F6+	Active
5	RDR6-EVD_2	Chr5	5631795	8	379	0.020671834625323	CHG	PROTEINASE	rdr6_F6+	Active
5	RDR6-EVD_2	Chr5	5631796	3	382	0.00779220779220779	CHH	PROTEINASE	rdr6_F6+	Active
5	RDR6-EVD_2	Chr5	5631801	7	366	0.0187667560321716	CHH	PROTEINASE	rdr6_F6+	Active
5	RDR6-EVD_2	Chr5	5631807	13	342	0.0366197183098592	CHH	PROTEINASE	rdr6_F6+	Active
5	RDR6-EVD_2	Chr5	5631808	5	350	0.0140845070422535	CHH	PROTEINASE	rdr6_F6+	Active
5	RDR6-EVD_2	Chr5	5631810	8	343	0.0227920227920228	CHH	PROTEINASE	rdr6_F6+	Active
5	RDR6-EVD_2	Chr5	5631813	5	339	0.0145348837209302	CHH	PROTEINASE	rdr6_F6+	Active
5	RDR6-EVD_2	Chr5	5631814	5	331	0.0148809523809524	CHH	PROTEINASE	rdr6_F6+	Active
5	RDR6-EVD_2	Chr5	5631816	4	324	0.0121951219512195	CHH	PROTEINASE	rdr6_F6+	Active
5	RDR6-EVD_2	Chr5	5631817	4	317	0.0124610591900312	CHH	PROTEINASE	rdr6_F6+	Active
5	RDR6-EVD_2	Chr5	5631820	13	268	0.0462633451957295	CHH	PROTEINASE	rdr6_F6+	Active
5	RDR6-EVD_2	Chr5	5631825	5	293	0.0167785234899329	CHH	PROTEINASE	rdr6_F6+	Active
5	RDR6-EVD_2	Chr5	5631826	5	290	0.0169491525423729	CHH	PROTEINASE	rdr6_F6+	Active
5	RDR6-EVD_2	Chr5	5631828	6	281	0.0209059233449477	CHH	PROTEINASE	rdr6_F6+	Active
5	RDR6-EVD_2	Chr5	5631831	5	272	0.0180505415162455	CHH	PROTEINASE	rdr6_F6+	Active
5	RDR6-EVD_2	Chr5	5631833	11	267	0.039568345323741	CHH	PROTEINASE	rdr6_F6+	Active
5	RDR6-EVD_2	Chr5	5631837	3	273	0.0108695652173913	CHH	PROTEINASE	rdr6_F6+	Active
5	RDR6-EVD_2	Chr5	5631840	5	262	0.0187265917602996	CHH	PROTEINASE	rdr6_F6+	Active
5	RDR6-EVD_2	Chr5	5631843	10	264	0.0364963503649635	CHH	PROTEINASE	rdr6_F6+	Active
6	RDR6-EVD_9	Chr5	5631402	25	774	0.0312891113892365	CHH	PROTEINASE	rdr6_F6+	Active
6	RDR6-EVD_9	Chr5	5631404	12	790	0.0149625935162095	CHH	PROTEINASE	rdr6_F6+	Active
6	RDR6-EVD_9	Chr5	5631406	5	499	0.00992063492063492	CHH	PROTEINASE	rdr6_F6+	Active
6	RDR6-EVD_9	Chr5	5631409	7	499	0.0138339920948617	CHH	PROTEINASE	rdr6_F6+	Active
6	RDR6-EVD_9	Chr5	5631410	8	508	0.0155038759689922	CHH	PROTEINASE	rdr6_F6+	Active
6	RDR6-EVD_9	Chr5	5631412	3	517	0.00576923076923077	CHH	PROTEINASE	rdr6_F6+	Active
6	RDR6-EVD_9	Chr5	5631415	2	526	0.00378787878787879	CHH	PROTEINASE	rdr6_F6+	Active
6	RDR6-EVD_9	Chr5	5631419	114	411	0.217142857142857	CG	PROTEINASE	rdr6_F6+	Active
6	RDR6-EVD_9	Chr5	5631420	168	645	0.206642066420664	CG	PROTEINASE	rdr6_F6+	Active
6	RDR6-EVD_9	Chr5	5631421	26	791	0.0318237454100367	CHG	PROTEINASE	rdr6_F6+	Active
6	RDR6-EVD_9	Chr5	5631423	10	809	0.0122100122100122	CHH	PROTEINASE	rdr6_F6+	Active
6	RDR6-EVD_9	Chr5	5631425	6	524	0.0113207547169811	CHH	PROTEINASE	rdr6_F6+	Active
6	RDR6-EVD_9	Chr5	5631429	8	815	0.00972053462940462	CHH	PROTEINASE	rdr6_F6+	Active
6	RDR6-EVD_9	Chr5	5631431	8	816	0.00970873786407767	CHH	PROTEINASE	rdr6_F6+	Active
6	RDR6-EVD_9	Chr5	5631433	11	814	0.0133333333333333	CHH	PROTEINASE	rdr6_F6+	Active
6	RDR6-EVD_9	Chr5	5631434	6	813	0.00732600732600733	CHH	PROTEINASE	rdr6_F6+	Active
6	RDR6-EVD_9	Chr5	5631437	12	814	0.0145278450363196	CHH	PROTEINASE	rdr6_F6+	Active
6	RDR6-EVD_9	Chr5	5631439	37	527	0.0656028368794326	CG	PROTEINASE	rdr6_F6+	Active
6	RDR6-EVD_9	Chr5	5631440	68	762	0.0819277108433735	CG	PROTEINASE	rdr6_F6+	Active
6	RDR6-EVD_9	Chr5	5631441	18	810	0.0217391304347826	CHG	PROTEINASE	rdr6_F6+	Active
6	RDR6-EVD_9	Chr5	5631443	4	572	0.00694444444444444	CHH	PROTEINASE	rdr6_F6+	Active
6	RDR6-EVD_9	Chr5	5631446	18	803	0.0219244823386114	CHH	PROTEINASE	rdr6_F6+	Active
6	RDR6-EVD_9	Chr5	5631447	8	820	0.00966183574879227	CHH	PROTEINASE	rdr6_F6+	Active
6	RDR6-EVD_9	Chr5	5631450	10	810	0.0121951219512195	CHH	PROTEINASE	rdr6_F6+	Active
6	RDR6-EVD_9	Chr5	5631451	5	600	0.00826446280991736	CHH	PROTEINASE	rdr6_F6+	Active
6	RDR6-EVD_9	Chr5	5631453	5	607	0.00816993464052288	CHH	PROTEINASE	rdr6_F6+	Active
6	RDR6-EVD_9	Chr5	5631455	6	613	0.00969305331179321	CHH	PROTEINASE	rdr6_F6+	Active
6	RDR6-EVD_9	Chr5	5631458	12	612	0.0192307692307692	CHH	PROTEINASE	rdr6_F6+	Active
6	RDR6-EVD_9	Chr5	5631461	12	806	0.0146699266503667	CHH	PROTEINASE	rdr6_F6+	Active
6	RDR6-EVD_9	Chr5	5631463	6	629	0.0094488188976378	CHH	PROTEINASE	rdr6_F6+	Active
6	RDR6-EVD_9	Chr5	5631464	7	631	0.0109717868338558	CHH	PROTEINASE	rdr6_F6+	Active
6	RDR6-EVD_9	Chr5	5631468	10	806	0.0122549019607843	CHH	PROTEINASE	rdr6_F6+	Active
6	RDR6-EVD_9	Chr5	5631469	6	648	0.00917431192660551	CHH	PROTEINASE	rdr6_F6+	Active
6	RDR6-EVD_9	Chr5	5631472	10	655	0.0150375939849624	CHH	PROTEINASE	rdr6_F6+	Active
6	RDR6-EVD_9	Chr5	5631474	6	661	0.00899550224887556	CHH	PROTEINASE	rdr6_F6+	Active
6	RDR6-EVD_9	Chr5	5631476	29	644	0.0430906389301634	CHH	PROTEINASE	rdr6_F6+	Active
6	RDR6-EVD_9	Chr5	5631480	7	793	0.00875	CHH	PROTEINASE	rdr6_F6+	Active
6	RDR6-EVD_9	Chr5	5631484	5	696	0.00713266761768902	CHG	PROTEINASE	rdr6_F6+	Active
6	RDR6-EVD_9	Chr5	5631485	60	643	0.085348506401138	CG	PROTEINASE	rdr6_F6+	Active
6	RDR6-EVD_9	Chr5	5631486	82	695	0.105534105534106	CG	PROTEINASE	rdr6_F6+	Active
6	RDR6-EVD_9	Chr5	5631487	9	766	0.0116129032258065	CHG	PROTEINASE	rdr6_F6+	Active
6	RDR6-EVD_9	Chr5	5631491	5	718	0.00691562932226833	CHH	PROTEINASE	rdr6_F6+	Active
6	RDR6-EVD_9	Chr5	5631493	3	728	0.00410396716826265	CHH	PROTEINASE	rdr6_F6+	Active
6	RDR6-EVD_9	Chr5	5631497	5	743	0.00668449197860963	CHH	PROTEINASE	rdr6_F6+	Active
6	RDR6-EVD_9	Chr5	5631499	6	749	0.00794701986754967	CHH	PROTEINASE	rdr6_F6+	Active
6	RDR6-EVD_9	Chr5	5631502	7	757	0.00916230366492147	CHH	PROTEINASE	rdr6_F6+	Active
6	RDR6-EVD_9	Chr5	5631504	14	761	0.0180645161290323	CHH	PROTEINASE	rdr6_F6+	Active
6	RDR6-EVD_9	Chr5	5631508	6	783	0.00760456273764259	CHH	PROTEINASE	rdr6_F6+	Active
6	RDR6-EVD_9	Chr5	5631511	8	791	0.0100125156445557	CHH	PROTEINASE	rdr6_F6+	Active
6	RDR6-EVD_9	Chr5	5631514	13	684	0.0186513629842181	CHH	PROTEINASE	rdr6_F6+	Active
6	RDR6-EVD_9	Chr5	5631517	18	674	0.0260115606936416	CHH	PROTEINASE	rdr6_F6+	Active
6	RDR6-EVD_9	Chr5	5631520	8	813	0.0097442143727162	CHH	PROTEINASE	rdr6_F6+	Active
6	RDR6-EVD_9	Chr5	5631525	14	661	0.0207407407407407	CHH	PROTEINASE	rdr6_F6+	Active
6	RDR6-EVD_9	Chr5	5631527	2	667	0.00298953662182362	CHH	PROTEINASE	rdr6_F6+	Active
6	RDR6-EVD_9	Chr5	5631531	20	636	0.0304878048780488	CHH	PROTEINASE	rdr6_F6+	Active
6	RDR6-EVD_9	Chr5	5631533	5	799	0.00621890547263682	CHH	PROTEINASE	rdr6_F6+	Active
6	RDR6-EVD_9	Chr5	5631535	249	566	0.305521472392638	CG	PROTEINASE	rdr6_F6+	Active
6	RDR6-EVD_9	Chr5	5631536	183	468	0.28110599078341	CG	PROTEINASE	rdr6_F6+	Active
6	RDR6-EVD_9	Chr5	5631537	22	626	0.0339506172839506	CHG	PROTEINASE	rdr6_F6+	Active
6	RDR6-EVD_9	Chr5	5631538	3	648	0.00460829493087558	CHH	PROTEINASE	rdr6_F6+	Active
6	RDR6-EVD_9	Chr5	5631540	2	656	0.00303951367781155	CHH	PROTEINASE	rdr6_F6+	Active
6	RDR6-EVD_9	Chr5	5631541	9	813	0.0109489051094891	CHH	PROTEINASE	rdr6_F6+	Active
6	RDR6-EVD_9	Chr5	5631544	14	818	0.0168269230769231	CHH	PROTEINASE	rdr6_F6+	Active
6	RDR6-EVD_9	Chr5	5631546	7	824	0.00842358604091456	CHH	PROTEINASE	rdr6_F6+	Active
6	RDR6-EVD_9	Chr5	5631549	6	827	0.00720288115246098	CHH	PROTEINASE	rdr6_F6+	Active
6	RDR6-EVD_9	Chr5	5631554	5	624	0.00794912559618442	CHH	PROTEINASE	rdr6_F6+	Active
6	RDR6-EVD_9	Chr5	5631559	3	635	0.00470219435736677	CHH	PROTEINASE	rdr6_F6+	Active
6	RDR6-EVD_9	Chr5	5631563	9	835	0.0106635071090047	CHH	PROTEINASE	rdr6_F6+	Active
6	RDR6-EVD_9	Chr5	5631565	21	828	0.0247349823321555	CHH	PROTEINASE	rdr6_F6+	Active
6	RDR6-EVD_9	Chr5	5631570	7	851	0.00815850815850816	CHH	PROTEINASE	rdr6_F6+	Active
6	RDR6-EVD_9	Chr5	5631573	8	866	0.0091533180778032	CHH	PROTEINASE	rdr6_F6+	Active
6	RDR6-EVD_9	Chr5	5631576	7	624	0.0110935023771791	CHH	PROTEINASE	rdr6_F6+	Active
6	RDR6-EVD_9	Chr5	5631581	4	873	0.00456100342075257	CHH	PROTEINASE	rdr6_F6+	Active
6	RDR6-EVD_9	Chr5	5631585	11	603	0.0179153094462541	CHH	PROTEINASE	rdr6_F6+	Active
6	RDR6-EVD_9	Chr5	5631588	8	865	0.00916380297823597	CHH	PROTEINASE	rdr6_F6+	Active
6	RDR6-EVD_9	Chr5	5631589	9	865	0.0102974828375286	CHG	PROTEINASE	rdr6_F6+	Active
6	RDR6-EVD_9	Chr5	5631591	5	613	0.00809061488673139	CHG	PROTEINASE	rdr6_F6+	Active
6	RDR6-EVD_9	Chr5	5631592	8	849	0.00933488914819136	CHH	PROTEINASE	rdr6_F6+	Active
6	RDR6-EVD_9	Chr5	5631594	14	837	0.0164512338425382	CHH	PROTEINASE	rdr6_F6+	Active
6	RDR6-EVD_9	Chr5	5631597	7	616	0.0112359550561798	CHH	PROTEINASE	rdr6_F6+	Active
6	RDR6-EVD_9	Chr5	5631598	3	620	0.00481540930979133	CHH	PROTEINASE	rdr6_F6+	Active
6	RDR6-EVD_9	Chr5	5631600	7	821	0.00845410628019324	CHH	PROTEINASE	rdr6_F6+	Active
6	RDR6-EVD_9	Chr5	5631603	2	634	0.00314465408805031	CHH	PROTEINASE	rdr6_F6+	Active
6	RDR6-EVD_9	Chr5	5631612	8	639	0.0123647604327666	CHH	PROTEINASE	rdr6_F6+	Active
6	RDR6-EVD_9	Chr5	5631613	8	768	0.0103092783505155	CHH	PROTEINASE	rdr6_F6+	Active
6	RDR6-EVD_9	Chr5	5631618	4	652	0.00609756097560976	CHH	PROTEINASE	rdr6_F6+	Active
6	RDR6-EVD_9	Chr5	5631619	4	652	0.00609756097560976	CHH	PROTEINASE	rdr6_F6+	Active
6	RDR6-EVD_9	Chr5	5631621	5	657	0.00755287009063444	CHH	PROTEINASE	rdr6_F6+	Active
6	RDR6-EVD_9	Chr5	5631623	3	743	0.00402144772117962	CHH	PROTEINASE	rdr6_F6+	Active
6	RDR6-EVD_9	Chr5	5631627	6	679	0.00875912408759124	CHH	PROTEINASE	rdr6_F6+	Active
6	RDR6-EVD_9	Chr5	5631630	7	713	0.00972222222222222	CHH	PROTEINASE	rdr6_F6+	Active
6	RDR6-EVD_9	Chr5	5631631	8	703	0.0112517580872011	CHH	PROTEINASE	rdr6_F6+	Active
6	RDR6-EVD_9	Chr5	5631636	15	689	0.0213068181818182	CHH	PROTEINASE	rdr6_F6+	Active
6	RDR6-EVD_9	Chr5	5631639	7	706	0.00981767180925666	CHH	PROTEINASE	rdr6_F6+	Active
6	RDR6-EVD_9	Chr5	5631640	5	708	0.00701262272089762	CHH	PROTEINASE	rdr6_F6+	Active
6	RDR6-EVD_9	Chr5	5631641	5	711	0.00698324022346369	CHH	PROTEINASE	rdr6_F6+	Active
6	RDR6-EVD_9	Chr5	5631645	11	709	0.0152777777777778	CHH	PROTEINASE	rdr6_F6+	Active
6	RDR6-EVD_9	Chr5	5631646	5	713	0.00696378830083565	CHH	PROTEINASE	rdr6_F6+	Active
6	RDR6-EVD_9	Chr5	5631650	3	627	0.00476190476190476	CHH	PROTEINASE	rdr6_F6+	Active
6	RDR6-EVD_9	Chr5	5631653	7	733	0.00945945945945946	CHH	PROTEINASE	rdr6_F6+	Active
6	RDR6-EVD_9	Chr5	5631659	7	743	0.00933333333333333	CHH	PROTEINASE	rdr6_F6+	Active
6	RDR6-EVD_9	Chr5	5631665	6	574	0.0103448275862069	CHH	PROTEINASE	rdr6_F6+	Active
6	RDR6-EVD_9	Chr5	5631669	3	768	0.00389105058365759	CHH	PROTEINASE	rdr6_F6+	Active
6	RDR6-EVD_9	Chr5	5631673	13	543	0.0233812949640288	CHH	PROTEINASE	rdr6_F6+	Active
6	RDR6-EVD_9	Chr5	5631678	4	795	0.00500625782227785	CHH	PROTEINASE	rdr6_F6+	Active
6	RDR6-EVD_9	Chr5	5631679	3	533	0.00559701492537313	CHH	PROTEINASE	rdr6_F6+	Active
6	RDR6-EVD_9	Chr5	5631683	2	522	0.00381679389312977	CHH	PROTEINASE	rdr6_F6+	Active
6	RDR6-EVD_9	Chr5	5631689	7	783	0.00886075949367089	CHH	PROTEINASE	rdr6_F6+	Active
6	RDR6-EVD_9	Chr5	5631690	2	488	0.00408163265306122	CHH	PROTEINASE	rdr6_F6+	Active
6	RDR6-EVD_9	Chr5	5631691	10	479	0.0204498977505112	CHH	PROTEINASE	rdr6_F6+	Active
6	RDR6-EVD_9	Chr5	5631695	4	766	0.00519480519480519	CHH	PROTEINASE	rdr6_F6+	Active
6	RDR6-EVD_9	Chr5	5631698	1	462	0.00215982721382289	CHH	PROTEINASE	rdr6_F6+	Active
6	RDR6-EVD_9	Chr5	5631700	4	453	0.0087527352297593	CHH	PROTEINASE	rdr6_F6+	Active
6	RDR6-EVD_9	Chr5	5631703	3	445	0.00669642857142857	CHH	PROTEINASE	rdr6_F6+	Active
6	RDR6-EVD_9	Chr5	5631707	3	435	0.00684931506849315	CHH	PROTEINASE	rdr6_F6+	Active
6	RDR6-EVD_9	Chr5	5631715	16	388	0.0396039603960396	CHG	PROTEINASE	rdr6_F6+	Active
6	RDR6-EVD_9	Chr5	5631716	130	275	0.320987654320988	CG	PROTEINASE	rdr6_F6+	Active
6	RDR6-EVD_9	Chr5	5631717	212	460	0.31547619047619	CG	PROTEINASE	rdr6_F6+	Active
6	RDR6-EVD_9	Chr5	5631719	2	651	0.00306278713629403	CHH	PROTEINASE	rdr6_F6+	Active
6	RDR6-EVD_9	Chr5	5631724	7	638	0.0108527131782946	CHH	PROTEINASE	rdr6_F6+	Active
6	RDR6-EVD_9	Chr5	5631725	5	640	0.00775193798449612	CHH	PROTEINASE	rdr6_F6+	Active
6	RDR6-EVD_9	Chr5	5631727	3	349	0.00852272727272727	CHH	PROTEINASE	rdr6_F6+	Active
6	RDR6-EVD_9	Chr5	5631728	4	348	0.0113636363636364	CHH	PROTEINASE	rdr6_F6+	Active
6	RDR6-EVD_9	Chr5	5631730	14	336	0.04	CHH	PROTEINASE	rdr6_F6+	Active
6	RDR6-EVD_9	Chr5	5631733	24	606	0.0380952380952381	CHH	PROTEINASE	rdr6_F6+	Active
6	RDR6-EVD_9	Chr5	5631735	14	604	0.0226537216828479	CHH	PROTEINASE	rdr6_F6+	Active
6	RDR6-EVD_9	Chr5	5631737	2	331	0.00600600600600601	CHH	PROTEINASE	rdr6_F6+	Active
6	RDR6-EVD_9	Chr5	5631745	15	579	0.0252525252525253	CHH	PROTEINASE	rdr6_F6+	Active
6	RDR6-EVD_9	Chr5	5631750	3	565	0.00528169014084507	CHH	PROTEINASE	rdr6_F6+	Active
6	RDR6-EVD_9	Chr5	5631751	120	222	0.350877192982456	CG	PROTEINASE	rdr6_F6+	Active
6	RDR6-EVD_9	Chr5	5631752	170	389	0.304114490161002	CG	PROTEINASE	rdr6_F6+	Active
6	RDR6-EVD_9	Chr5	5631759	15	521	0.0279850746268657	CHH	PROTEINASE	rdr6_F6+	Active
6	RDR6-EVD_9	Chr5	5631760	2	532	0.00374531835205993	CHH	PROTEINASE	rdr6_F6+	Active
6	RDR6-EVD_9	Chr5	5631761	2	337	0.00589970501474926	CHH	PROTEINASE	rdr6_F6+	Active
6	RDR6-EVD_9	Chr5	5631762	5	330	0.0149253731343284	CHH	PROTEINASE	rdr6_F6+	Active
6	RDR6-EVD_9	Chr5	5631763	12	325	0.0356083086053412	CHH	PROTEINASE	rdr6_F6+	Active
6	RDR6-EVD_9	Chr5	5631768	3	510	0.00584795321637427	CHH	PROTEINASE	rdr6_F6+	Active
6	RDR6-EVD_9	Chr5	5631771	4	499	0.00795228628230616	CHH	PROTEINASE	rdr6_F6+	Active
6	RDR6-EVD_9	Chr5	5631773	7	490	0.0140845070422535	CHH	PROTEINASE	rdr6_F6+	Active
6	RDR6-EVD_9	Chr5	5631780	5	325	0.0151515151515152	CHG	PROTEINASE	rdr6_F6+	Active
6	RDR6-EVD_9	Chr5	5631782	13	451	0.0280172413793103	CHG	PROTEINASE	rdr6_F6+	Active
6	RDR6-EVD_9	Chr5	5631783	4	455	0.00871459694989107	CHH	PROTEINASE	rdr6_F6+	Active
6	RDR6-EVD_9	Chr5	5631789	28	397	0.0658823529411765	CHH	PROTEINASE	rdr6_F6+	Active
6	RDR6-EVD_9	Chr5	5631791	16	404	0.0380952380952381	CHH	PROTEINASE	rdr6_F6+	Active
6	RDR6-EVD_9	Chr5	5631793	125	195	0.390625	CG	PROTEINASE	rdr6_F6+	Active
6	RDR6-EVD_9	Chr5	5631794	173	239	0.419902912621359	CG	PROTEINASE	rdr6_F6+	Active
6	RDR6-EVD_9	Chr5	5631795	18	392	0.0439024390243902	CHG	PROTEINASE	rdr6_F6+	Active
6	RDR6-EVD_9	Chr5	5631796	6	398	0.0148514851485149	CHH	PROTEINASE	rdr6_F6+	Active
6	RDR6-EVD_9	Chr5	5631801	5	374	0.0131926121372032	CHH	PROTEINASE	rdr6_F6+	Active
6	RDR6-EVD_9	Chr5	5631807	17	340	0.0476190476190476	CHH	PROTEINASE	rdr6_F6+	Active
6	RDR6-EVD_9	Chr5	5631808	5	345	0.0142857142857143	CHH	PROTEINASE	rdr6_F6+	Active
6	RDR6-EVD_9	Chr5	5631810	15	323	0.0443786982248521	CHH	PROTEINASE	rdr6_F6+	Active
6	RDR6-EVD_9	Chr5	5631813	6	323	0.0182370820668693	CHH	PROTEINASE	rdr6_F6+	Active
6	RDR6-EVD_9	Chr5	5631814	4	322	0.0122699386503067	CHH	PROTEINASE	rdr6_F6+	Active
6	RDR6-EVD_9	Chr5	5631816	6	318	0.0185185185185185	CHH	PROTEINASE	rdr6_F6+	Active
6	RDR6-EVD_9	Chr5	5631817	5	309	0.0159235668789809	CHH	PROTEINASE	rdr6_F6+	Active
6	RDR6-EVD_9	Chr5	5631820	3	293	0.0101351351351351	CHH	PROTEINASE	rdr6_F6+	Active
6	RDR6-EVD_9	Chr5	5631825	3	271	0.0109489051094891	CHH	PROTEINASE	rdr6_F6+	Active
6	RDR6-EVD_9	Chr5	5631826	4	267	0.014760147601476	CHH	PROTEINASE	rdr6_F6+	Active
6	RDR6-EVD_9	Chr5	5631828	3	260	0.0114068441064639	CHH	PROTEINASE	rdr6_F6+	Active
6	RDR6-EVD_9	Chr5	5631831	3	284	0.0104529616724739	CHH	PROTEINASE	rdr6_F6+	Active
6	RDR6-EVD_9	Chr5	5631833	10	278	0.0347222222222222	CHH	PROTEINASE	rdr6_F6+	Active
6	RDR6-EVD_9	Chr5	5631837	3	251	0.0118110236220472	CHH	PROTEINASE	rdr6_F6+	Active
6	RDR6-EVD_9	Chr5	5631840	5	276	0.0177935943060498	CHH	PROTEINASE	rdr6_F6+	Active
6	RDR6-EVD_9	Chr5	5631843	11	236	0.0445344129554656	CHH	PROTEINASE	rdr6_F6+	Active
7	RDR6-EVD_1	Chr5	5631402	46	980	0.0448343079922027	CHH	PROTEINASE	rdr6_F6+	Silenced
7	RDR6-EVD_1	Chr5	5631404	16	1011	0.0155793573515093	CHH	PROTEINASE	rdr6_F6+	Silenced
7	RDR6-EVD_1	Chr5	5631406	2	665	0.00299850074962519	CHH	PROTEINASE	rdr6_F6+	Silenced
7	RDR6-EVD_1	Chr5	5631409	4	681	0.00583941605839416	CHH	PROTEINASE	rdr6_F6+	Silenced
7	RDR6-EVD_1	Chr5	5631410	7	681	0.0101744186046512	CHH	PROTEINASE	rdr6_F6+	Silenced
7	RDR6-EVD_1	Chr5	5631412	7	684	0.0101302460202605	CHH	PROTEINASE	rdr6_F6+	Silenced
7	RDR6-EVD_1	Chr5	5631415	5	703	0.00706214689265537	CHH	PROTEINASE	rdr6_F6+	Silenced
7	RDR6-EVD_1	Chr5	5631419	219	497	0.305865921787709	CG	PROTEINASE	rdr6_F6+	Silenced
7	RDR6-EVD_1	Chr5	5631420	347	679	0.338206627680312	CG	PROTEINASE	rdr6_F6+	Silenced
7	RDR6-EVD_1	Chr5	5631421	75	947	0.073385518590998	CHG	PROTEINASE	rdr6_F6+	Silenced
7	RDR6-EVD_1	Chr5	5631423	19	993	0.0187747035573123	CHH	PROTEINASE	rdr6_F6+	Silenced
7	RDR6-EVD_1	Chr5	5631425	22	717	0.0297699594046008	CHH	PROTEINASE	rdr6_F6+	Silenced
7	RDR6-EVD_1	Chr5	5631429	4	1014	0.00392927308447937	CHH	PROTEINASE	rdr6_F6+	Silenced
7	RDR6-EVD_1	Chr5	5631431	15	1010	0.0146341463414634	CHH	PROTEINASE	rdr6_F6+	Silenced
7	RDR6-EVD_1	Chr5	5631433	23	998	0.0225269343780607	CHH	PROTEINASE	rdr6_F6+	Silenced
7	RDR6-EVD_1	Chr5	5631434	1	1020	0.000979431929480901	CHH	PROTEINASE	rdr6_F6+	Silenced
7	RDR6-EVD_1	Chr5	5631437	16	1005	0.0156709108716944	CHH	PROTEINASE	rdr6_F6+	Silenced
7	RDR6-EVD_1	Chr5	5631439	190	589	0.24390243902439	CG	PROTEINASE	rdr6_F6+	Silenced
7	RDR6-EVD_1	Chr5	5631440	267	757	0.2607421875	CG	PROTEINASE	rdr6_F6+	Silenced
7	RDR6-EVD_1	Chr5	5631441	36	999	0.0347826086956522	CHG	PROTEINASE	rdr6_F6+	Silenced
7	RDR6-EVD_1	Chr5	5631443	2	795	0.00250941028858218	CHH	PROTEINASE	rdr6_F6+	Silenced
7	RDR6-EVD_1	Chr5	5631446	33	1002	0.0318840579710145	CHH	PROTEINASE	rdr6_F6+	Silenced
7	RDR6-EVD_1	Chr5	5631447	7	1022	0.00680272108843537	CHH	PROTEINASE	rdr6_F6+	Silenced
7	RDR6-EVD_1	Chr5	5631450	3	1028	0.002909796314258	CHH	PROTEINASE	rdr6_F6+	Silenced
7	RDR6-EVD_1	Chr5	5631451	3	830	0.00360144057623049	CHH	PROTEINASE	rdr6_F6+	Silenced
7	RDR6-EVD_1	Chr5	5631453	3	834	0.003584229390681	CHH	PROTEINASE	rdr6_F6+	Silenced
7	RDR6-EVD_1	Chr5	5631455	11	836	0.012987012987013	CHH	PROTEINASE	rdr6_F6+	Silenced
7	RDR6-EVD_1	Chr5	5631458	30	826	0.0350467289719626	CHH	PROTEINASE	rdr6_F6+	Silenced
7	RDR6-EVD_1	Chr5	5631461	2	1040	0.00191938579654511	CHH	PROTEINASE	rdr6_F6+	Silenced
7	RDR6-EVD_1	Chr5	5631463	10	880	0.0112359550561798	CHH	PROTEINASE	rdr6_F6+	Silenced
7	RDR6-EVD_1	Chr5	5631464	3	888	0.00336700336700337	CHH	PROTEINASE	rdr6_F6+	Silenced
7	RDR6-EVD_1	Chr5	5631468	28	1018	0.0267686424474187	CHH	PROTEINASE	rdr6_F6+	Silenced
7	RDR6-EVD_1	Chr5	5631469	4	908	0.0043859649122807	CHH	PROTEINASE	rdr6_F6+	Silenced
7	RDR6-EVD_1	Chr5	5631472	19	910	0.0204520990312164	CHH	PROTEINASE	rdr6_F6+	Silenced
7	RDR6-EVD_1	Chr5	5631474	6	920	0.00647948164146868	CHH	PROTEINASE	rdr6_F6+	Silenced
7	RDR6-EVD_1	Chr5	5631476	113	825	0.12046908315565	CHH	PROTEINASE	rdr6_F6+	Silenced
7	RDR6-EVD_1	Chr5	5631480	1	992	0.00100704934541793	CHH	PROTEINASE	rdr6_F6+	Silenced
7	RDR6-EVD_1	Chr5	5631484	17	959	0.0174180327868852	CHG	PROTEINASE	rdr6_F6+	Silenced
7	RDR6-EVD_1	Chr5	5631485	242	737	0.247191011235955	CG	PROTEINASE	rdr6_F6+	Silenced
7	RDR6-EVD_1	Chr5	5631486	255	723	0.260736196319018	CG	PROTEINASE	rdr6_F6+	Silenced
7	RDR6-EVD_1	Chr5	5631487	47	933	0.0479591836734694	CHG	PROTEINASE	rdr6_F6+	Silenced
7	RDR6-EVD_1	Chr5	5631491	9	1010	0.00883218842001963	CHH	PROTEINASE	rdr6_F6+	Silenced
7	RDR6-EVD_1	Chr5	5631493	9	1019	0.00875486381322957	CHH	PROTEINASE	rdr6_F6+	Silenced
7	RDR6-EVD_1	Chr5	5631497	8	1054	0.00753295668549906	CHH	PROTEINASE	rdr6_F6+	Silenced
7	RDR6-EVD_1	Chr5	5631499	13	1058	0.0121381886087768	CHH	PROTEINASE	rdr6_F6+	Silenced
7	RDR6-EVD_1	Chr5	5631502	9	1075	0.00830258302583026	CHH	PROTEINASE	rdr6_F6+	Silenced
7	RDR6-EVD_1	Chr5	5631504	62	1039	0.0563124432334242	CHH	PROTEINASE	rdr6_F6+	Silenced
7	RDR6-EVD_1	Chr5	5631508	10	1106	0.00896057347670251	CHH	PROTEINASE	rdr6_F6+	Silenced
7	RDR6-EVD_1	Chr5	5631511	22	1103	0.0195555555555556	CHH	PROTEINASE	rdr6_F6+	Silenced
7	RDR6-EVD_1	Chr5	5631514	63	853	0.0687772925764192	CHH	PROTEINASE	rdr6_F6+	Silenced
7	RDR6-EVD_1	Chr5	5631517	63	842	0.0696132596685083	CHH	PROTEINASE	rdr6_F6+	Silenced
7	RDR6-EVD_1	Chr5	5631520	36	1128	0.0309278350515464	CHH	PROTEINASE	rdr6_F6+	Silenced
7	RDR6-EVD_1	Chr5	5631525	93	809	0.10310421286031	CHH	PROTEINASE	rdr6_F6+	Silenced
7	RDR6-EVD_1	Chr5	5631527	2	902	0.00221238938053097	CHH	PROTEINASE	rdr6_F6+	Silenced
7	RDR6-EVD_1	Chr5	5631531	111	769	0.126136363636364	CHH	PROTEINASE	rdr6_F6+	Silenced
7	RDR6-EVD_1	Chr5	5631533	6	1152	0.00518134715025907	CHH	PROTEINASE	rdr6_F6+	Silenced
7	RDR6-EVD_1	Chr5	5631535	582	578	0.501724137931034	CG	PROTEINASE	rdr6_F6+	Silenced
7	RDR6-EVD_1	Chr5	5631536	452	410	0.524361948955916	CG	PROTEINASE	rdr6_F6+	Silenced
7	RDR6-EVD_1	Chr5	5631537	108	758	0.124711316397229	CHG	PROTEINASE	rdr6_F6+	Silenced
7	RDR6-EVD_1	Chr5	5631538	2	866	0.00230414746543779	CHH	PROTEINASE	rdr6_F6+	Silenced
7	RDR6-EVD_1	Chr5	5631540	1	866	0.00115340253748558	CHH	PROTEINASE	rdr6_F6+	Silenced
7	RDR6-EVD_1	Chr5	5631541	8	1154	0.00688468158347676	CHH	PROTEINASE	rdr6_F6+	Silenced
7	RDR6-EVD_1	Chr5	5631544	40	1117	0.0345721694036301	CHH	PROTEINASE	rdr6_F6+	Silenced
7	RDR6-EVD_1	Chr5	5631546	4	1144	0.00348432055749129	CHH	PROTEINASE	rdr6_F6+	Silenced
7	RDR6-EVD_1	Chr5	5631549	14	1121	0.0123348017621145	CHH	PROTEINASE	rdr6_F6+	Silenced
7	RDR6-EVD_1	Chr5	5631554	8	855	0.00926998841251448	CHH	PROTEINASE	rdr6_F6+	Silenced
7	RDR6-EVD_1	Chr5	5631559	26	843	0.0299194476409666	CHH	PROTEINASE	rdr6_F6+	Silenced
7	RDR6-EVD_1	Chr5	5631563	5	1107	0.00449640287769784	CHH	PROTEINASE	rdr6_F6+	Silenced
7	RDR6-EVD_1	Chr5	5631565	76	1035	0.0684068406840684	CHH	PROTEINASE	rdr6_F6+	Silenced
7	RDR6-EVD_1	Chr5	5631570	6	1097	0.00543970988213962	CHH	PROTEINASE	rdr6_F6+	Silenced
7	RDR6-EVD_1	Chr5	5631573	1	1099	0.000909090909090909	CHH	PROTEINASE	rdr6_F6+	Silenced
7	RDR6-EVD_1	Chr5	5631576	33	839	0.0378440366972477	CHH	PROTEINASE	rdr6_F6+	Silenced
7	RDR6-EVD_1	Chr5	5631581	4	1096	0.00363636363636364	CHH	PROTEINASE	rdr6_F6+	Silenced
7	RDR6-EVD_1	Chr5	5631585	32	845	0.0364880273660205	CHH	PROTEINASE	rdr6_F6+	Silenced
7	RDR6-EVD_1	Chr5	5631588	4	1112	0.003584229390681	CHH	PROTEINASE	rdr6_F6+	Silenced
7	RDR6-EVD_1	Chr5	5631589	10	1108	0.00894454382826476	CHG	PROTEINASE	rdr6_F6+	Silenced
7	RDR6-EVD_1	Chr5	5631591	4	867	0.00459242250287026	CHG	PROTEINASE	rdr6_F6+	Silenced
7	RDR6-EVD_1	Chr5	5631592	6	1095	0.00544959128065395	CHH	PROTEINASE	rdr6_F6+	Silenced
7	RDR6-EVD_1	Chr5	5631594	37	1054	0.0339138405132906	CHH	PROTEINASE	rdr6_F6+	Silenced
7	RDR6-EVD_1	Chr5	5631597	34	848	0.0385487528344671	CHH	PROTEINASE	rdr6_F6+	Silenced
7	RDR6-EVD_1	Chr5	5631598	2	881	0.00226500566251416	CHH	PROTEINASE	rdr6_F6+	Silenced
7	RDR6-EVD_1	Chr5	5631600	5	1053	0.00472589792060491	CHH	PROTEINASE	rdr6_F6+	Silenced
7	RDR6-EVD_1	Chr5	5631603	5	882	0.0056369785794814	CHH	PROTEINASE	rdr6_F6+	Silenced
7	RDR6-EVD_1	Chr5	5631612	37	854	0.0415263748597082	CHH	PROTEINASE	rdr6_F6+	Silenced
7	RDR6-EVD_1	Chr5	5631613	27	967	0.0271629778672032	CHH	PROTEINASE	rdr6_F6+	Silenced
7	RDR6-EVD_1	Chr5	5631618	4	892	0.00446428571428571	CHH	PROTEINASE	rdr6_F6+	Silenced
7	RDR6-EVD_1	Chr5	5631619	7	890	0.00780379041248606	CHH	PROTEINASE	rdr6_F6+	Silenced
7	RDR6-EVD_1	Chr5	5631621	8	898	0.00883002207505519	CHH	PROTEINASE	rdr6_F6+	Silenced
7	RDR6-EVD_1	Chr5	5631623	21	917	0.0223880597014925	CHH	PROTEINASE	rdr6_F6+	Silenced
7	RDR6-EVD_1	Chr5	5631627	0	926	0	CHH	PROTEINASE	rdr6_F6+	Silenced
7	RDR6-EVD_1	Chr5	5631630	1	904	0.00110497237569061	CHH	PROTEINASE	rdr6_F6+	Silenced
7	RDR6-EVD_1	Chr5	5631631	7	897	0.00774336283185841	CHH	PROTEINASE	rdr6_F6+	Silenced
7	RDR6-EVD_1	Chr5	5631636	53	907	0.0552083333333333	CHH	PROTEINASE	rdr6_F6+	Silenced
7	RDR6-EVD_1	Chr5	5631639	7	964	0.00720906282183316	CHH	PROTEINASE	rdr6_F6+	Silenced
7	RDR6-EVD_1	Chr5	5631640	1	974	0.00102564102564103	CHH	PROTEINASE	rdr6_F6+	Silenced
7	RDR6-EVD_1	Chr5	5631641	3	976	0.00306435137895812	CHH	PROTEINASE	rdr6_F6+	Silenced
7	RDR6-EVD_1	Chr5	5631645	28	965	0.0281973816717019	CHH	PROTEINASE	rdr6_F6+	Silenced
7	RDR6-EVD_1	Chr5	5631646	1	998	0.001001001001001	CHH	PROTEINASE	rdr6_F6+	Silenced
7	RDR6-EVD_1	Chr5	5631650	1	787	0.00126903553299492	CHH	PROTEINASE	rdr6_F6+	Silenced
7	RDR6-EVD_1	Chr5	5631653	9	995	0.00896414342629482	CHH	PROTEINASE	rdr6_F6+	Silenced
7	RDR6-EVD_1	Chr5	5631659	25	987	0.024703557312253	CHH	PROTEINASE	rdr6_F6+	Silenced
7	RDR6-EVD_1	Chr5	5631665	10	729	0.013531799729364	CHH	PROTEINASE	rdr6_F6+	Silenced
7	RDR6-EVD_1	Chr5	5631669	5	1038	0.00479386385426654	CHH	PROTEINASE	rdr6_F6+	Silenced
7	RDR6-EVD_1	Chr5	5631673	40	657	0.0573888091822095	CHH	PROTEINASE	rdr6_F6+	Silenced
7	RDR6-EVD_1	Chr5	5631678	6	1080	0.00552486187845304	CHH	PROTEINASE	rdr6_F6+	Silenced
7	RDR6-EVD_1	Chr5	5631679	1	662	0.00150829562594268	CHH	PROTEINASE	rdr6_F6+	Silenced
7	RDR6-EVD_1	Chr5	5631683	3	644	0.00463678516228748	CHH	PROTEINASE	rdr6_F6+	Silenced
7	RDR6-EVD_1	Chr5	5631689	16	1037	0.0151946818613485	CHH	PROTEINASE	rdr6_F6+	Silenced
7	RDR6-EVD_1	Chr5	5631690	4	601	0.00661157024793388	CHH	PROTEINASE	rdr6_F6+	Silenced
7	RDR6-EVD_1	Chr5	5631691	27	578	0.0446280991735537	CHH	PROTEINASE	rdr6_F6+	Silenced
7	RDR6-EVD_1	Chr5	5631695	9	1025	0.00870406189555126	CHH	PROTEINASE	rdr6_F6+	Silenced
7	RDR6-EVD_1	Chr5	5631698	6	592	0.0100334448160535	CHH	PROTEINASE	rdr6_F6+	Silenced
7	RDR6-EVD_1	Chr5	5631700	3	586	0.00509337860780985	CHH	PROTEINASE	rdr6_F6+	Silenced
7	RDR6-EVD_1	Chr5	5631703	12	557	0.0210896309314587	CHH	PROTEINASE	rdr6_F6+	Silenced
7	RDR6-EVD_1	Chr5	5631707	7	553	0.0125	CHH	PROTEINASE	rdr6_F6+	Silenced
7	RDR6-EVD_1	Chr5	5631715	73	472	0.13394495412844	CHG	PROTEINASE	rdr6_F6+	Silenced
7	RDR6-EVD_1	Chr5	5631716	353	187	0.653703703703704	CG	PROTEINASE	rdr6_F6+	Silenced
7	RDR6-EVD_1	Chr5	5631717	604	299	0.668881506090808	CG	PROTEINASE	rdr6_F6+	Silenced
7	RDR6-EVD_1	Chr5	5631719	12	896	0.013215859030837	CHH	PROTEINASE	rdr6_F6+	Silenced
7	RDR6-EVD_1	Chr5	5631724	25	857	0.0283446712018141	CHH	PROTEINASE	rdr6_F6+	Silenced
7	RDR6-EVD_1	Chr5	5631725	10	864	0.011441647597254	CHH	PROTEINASE	rdr6_F6+	Silenced
7	RDR6-EVD_1	Chr5	5631727	11	498	0.0216110019646365	CHH	PROTEINASE	rdr6_F6+	Silenced
7	RDR6-EVD_1	Chr5	5631728	13	493	0.0256916996047431	CHH	PROTEINASE	rdr6_F6+	Silenced
7	RDR6-EVD_1	Chr5	5631730	45	451	0.0907258064516129	CHH	PROTEINASE	rdr6_F6+	Silenced
7	RDR6-EVD_1	Chr5	5631733	79	762	0.093935790725327	CHH	PROTEINASE	rdr6_F6+	Silenced
7	RDR6-EVD_1	Chr5	5631735	27	793	0.0329268292682927	CHH	PROTEINASE	rdr6_F6+	Silenced
7	RDR6-EVD_1	Chr5	5631737	10	470	0.0208333333333333	CHH	PROTEINASE	rdr6_F6+	Silenced
7	RDR6-EVD_1	Chr5	5631745	41	739	0.0525641025641026	CHH	PROTEINASE	rdr6_F6+	Silenced
7	RDR6-EVD_1	Chr5	5631750	10	752	0.0131233595800525	CHH	PROTEINASE	rdr6_F6+	Silenced
7	RDR6-EVD_1	Chr5	5631751	226	223	0.503340757238307	CG	PROTEINASE	rdr6_F6+	Silenced
7	RDR6-EVD_1	Chr5	5631752	362	379	0.488529014844804	CG	PROTEINASE	rdr6_F6+	Silenced
7	RDR6-EVD_1	Chr5	5631759	43	676	0.0598052851182197	CHH	PROTEINASE	rdr6_F6+	Silenced
7	RDR6-EVD_1	Chr5	5631760	4	710	0.00560224089635854	CHH	PROTEINASE	rdr6_F6+	Silenced
7	RDR6-EVD_1	Chr5	5631761	3	438	0.00680272108843537	CHH	PROTEINASE	rdr6_F6+	Silenced
7	RDR6-EVD_1	Chr5	5631762	7	431	0.0159817351598174	CHH	PROTEINASE	rdr6_F6+	Silenced
7	RDR6-EVD_1	Chr5	5631763	35	401	0.0802752293577982	CHH	PROTEINASE	rdr6_F6+	Silenced
7	RDR6-EVD_1	Chr5	5631768	5	673	0.00737463126843658	CHH	PROTEINASE	rdr6_F6+	Silenced
7	RDR6-EVD_1	Chr5	5631771	4	660	0.00602409638554217	CHH	PROTEINASE	rdr6_F6+	Silenced
7	RDR6-EVD_1	Chr5	5631773	4	652	0.00609756097560976	CHH	PROTEINASE	rdr6_F6+	Silenced
7	RDR6-EVD_1	Chr5	5631780	10	416	0.0234741784037559	CHG	PROTEINASE	rdr6_F6+	Silenced
7	RDR6-EVD_1	Chr5	5631782	20	599	0.0323101777059774	CHG	PROTEINASE	rdr6_F6+	Silenced
7	RDR6-EVD_1	Chr5	5631783	1	617	0.00161812297734628	CHH	PROTEINASE	rdr6_F6+	Silenced
7	RDR6-EVD_1	Chr5	5631789	44	549	0.0741989881956155	CHH	PROTEINASE	rdr6_F6+	Silenced
7	RDR6-EVD_1	Chr5	5631791	18	568	0.0307167235494881	CHH	PROTEINASE	rdr6_F6+	Silenced
7	RDR6-EVD_1	Chr5	5631793	323	99	0.765402843601896	CG	PROTEINASE	rdr6_F6+	Silenced
7	RDR6-EVD_1	Chr5	5631794	397	148	0.728440366972477	CG	PROTEINASE	rdr6_F6+	Silenced
7	RDR6-EVD_1	Chr5	5631795	26	541	0.0458553791887125	CHG	PROTEINASE	rdr6_F6+	Silenced
7	RDR6-EVD_1	Chr5	5631796	3	560	0.00532859680284192	CHH	PROTEINASE	rdr6_F6+	Silenced
7	RDR6-EVD_1	Chr5	5631801	6	528	0.0112359550561798	CHH	PROTEINASE	rdr6_F6+	Silenced
7	RDR6-EVD_1	Chr5	5631807	43	467	0.0843137254901961	CHH	PROTEINASE	rdr6_F6+	Silenced
7	RDR6-EVD_1	Chr5	5631808	7	507	0.0136186770428016	CHH	PROTEINASE	rdr6_F6+	Silenced
7	RDR6-EVD_1	Chr5	5631810	20	482	0.0398406374501992	CHH	PROTEINASE	rdr6_F6+	Silenced
7	RDR6-EVD_1	Chr5	5631813	9	481	0.0183673469387755	CHH	PROTEINASE	rdr6_F6+	Silenced
7	RDR6-EVD_1	Chr5	5631814	4	483	0.0082135523613963	CHH	PROTEINASE	rdr6_F6+	Silenced
7	RDR6-EVD_1	Chr5	5631816	5	471	0.0105042016806723	CHH	PROTEINASE	rdr6_F6+	Silenced
7	RDR6-EVD_1	Chr5	5631817	4	466	0.00851063829787234	CHH	PROTEINASE	rdr6_F6+	Silenced
7	RDR6-EVD_1	Chr5	5631820	18	387	0.0444444444444444	CHH	PROTEINASE	rdr6_F6+	Silenced
7	RDR6-EVD_1	Chr5	5631825	7	411	0.0167464114832536	CHH	PROTEINASE	rdr6_F6+	Silenced
7	RDR6-EVD_1	Chr5	5631826	3	414	0.00719424460431655	CHH	PROTEINASE	rdr6_F6+	Silenced
7	RDR6-EVD_1	Chr5	5631828	4	402	0.00985221674876847	CHH	PROTEINASE	rdr6_F6+	Silenced
7	RDR6-EVD_1	Chr5	5631831	4	397	0.00997506234413965	CHH	PROTEINASE	rdr6_F6+	Silenced
7	RDR6-EVD_1	Chr5	5631833	30	368	0.0753768844221105	CHH	PROTEINASE	rdr6_F6+	Silenced
7	RDR6-EVD_1	Chr5	5631837	1	389	0.00256410256410256	CHH	PROTEINASE	rdr6_F6+	Silenced
7	RDR6-EVD_1	Chr5	5631840	3	389	0.0076530612244898	CHH	PROTEINASE	rdr6_F6+	Silenced
7	RDR6-EVD_1	Chr5	5631843	38	347	0.0987012987012987	CHH	PROTEINASE	rdr6_F6+	Silenced
8	RDR6-EVD_7	Chr5	5631402	55	1011	0.0515947467166979	CHH	PROTEINASE	rdr6_F6+	Silenced
8	RDR6-EVD_7	Chr5	5631404	23	1039	0.0216572504708098	CHH	PROTEINASE	rdr6_F6+	Silenced
8	RDR6-EVD_7	Chr5	5631406	4	699	0.00568990042674253	CHH	PROTEINASE	rdr6_F6+	Silenced
8	RDR6-EVD_7	Chr5	5631409	0	713	0	CHH	PROTEINASE	rdr6_F6+	Silenced
8	RDR6-EVD_7	Chr5	5631410	3	715	0.00417827298050139	CHH	PROTEINASE	rdr6_F6+	Silenced
8	RDR6-EVD_7	Chr5	5631412	8	716	0.0110497237569061	CHH	PROTEINASE	rdr6_F6+	Silenced
8	RDR6-EVD_7	Chr5	5631415	2	734	0.00271739130434783	CHH	PROTEINASE	rdr6_F6+	Silenced
8	RDR6-EVD_7	Chr5	5631419	263	486	0.351134846461949	CG	PROTEINASE	rdr6_F6+	Silenced
8	RDR6-EVD_7	Chr5	5631420	348	690	0.335260115606936	CG	PROTEINASE	rdr6_F6+	Silenced
8	RDR6-EVD_7	Chr5	5631421	80	959	0.0769971126082772	CHG	PROTEINASE	rdr6_F6+	Silenced
8	RDR6-EVD_7	Chr5	5631423	21	1025	0.0200764818355641	CHH	PROTEINASE	rdr6_F6+	Silenced
8	RDR6-EVD_7	Chr5	5631425	25	744	0.0325097529258778	CHH	PROTEINASE	rdr6_F6+	Silenced
8	RDR6-EVD_7	Chr5	5631429	3	1042	0.00287081339712919	CHH	PROTEINASE	rdr6_F6+	Silenced
8	RDR6-EVD_7	Chr5	5631431	17	1034	0.0161750713606089	CHH	PROTEINASE	rdr6_F6+	Silenced
8	RDR6-EVD_7	Chr5	5631433	22	1028	0.020952380952381	CHH	PROTEINASE	rdr6_F6+	Silenced
8	RDR6-EVD_7	Chr5	5631434	2	1056	0.00189035916824197	CHH	PROTEINASE	rdr6_F6+	Silenced
8	RDR6-EVD_7	Chr5	5631437	13	1045	0.0122873345935728	CHH	PROTEINASE	rdr6_F6+	Silenced
8	RDR6-EVD_7	Chr5	5631439	218	610	0.263285024154589	CG	PROTEINASE	rdr6_F6+	Silenced
8	RDR6-EVD_7	Chr5	5631440	288	772	0.271698113207547	CG	PROTEINASE	rdr6_F6+	Silenced
8	RDR6-EVD_7	Chr5	5631441	28	1029	0.0264900662251656	CHG	PROTEINASE	rdr6_F6+	Silenced
8	RDR6-EVD_7	Chr5	5631443	3	849	0.00352112676056338	CHH	PROTEINASE	rdr6_F6+	Silenced
8	RDR6-EVD_7	Chr5	5631446	47	1024	0.0438842203548086	CHH	PROTEINASE	rdr6_F6+	Silenced
8	RDR6-EVD_7	Chr5	5631447	5	1066	0.00466853408029879	CHH	PROTEINASE	rdr6_F6+	Silenced
8	RDR6-EVD_7	Chr5	5631450	3	1056	0.0028328611898017	CHH	PROTEINASE	rdr6_F6+	Silenced
8	RDR6-EVD_7	Chr5	5631451	4	877	0.00454029511918275	CHH	PROTEINASE	rdr6_F6+	Silenced
8	RDR6-EVD_7	Chr5	5631453	6	885	0.00673400673400673	CHH	PROTEINASE	rdr6_F6+	Silenced
8	RDR6-EVD_7	Chr5	5631455	7	887	0.00782997762863535	CHH	PROTEINASE	rdr6_F6+	Silenced
8	RDR6-EVD_7	Chr5	5631458	50	852	0.0554323725055432	CHH	PROTEINASE	rdr6_F6+	Silenced
8	RDR6-EVD_7	Chr5	5631461	1	1069	0.000934579439252336	CHH	PROTEINASE	rdr6_F6+	Silenced
8	RDR6-EVD_7	Chr5	5631463	11	909	0.0119565217391304	CHH	PROTEINASE	rdr6_F6+	Silenced
8	RDR6-EVD_7	Chr5	5631464	1	924	0.00108108108108108	CHH	PROTEINASE	rdr6_F6+	Silenced
8	RDR6-EVD_7	Chr5	5631468	41	1037	0.0380333951762523	CHH	PROTEINASE	rdr6_F6+	Silenced
8	RDR6-EVD_7	Chr5	5631469	4	941	0.00423280423280423	CHH	PROTEINASE	rdr6_F6+	Silenced
8	RDR6-EVD_7	Chr5	5631472	33	918	0.0347003154574132	CHH	PROTEINASE	rdr6_F6+	Silenced
8	RDR6-EVD_7	Chr5	5631474	6	942	0.00632911392405063	CHH	PROTEINASE	rdr6_F6+	Silenced
8	RDR6-EVD_7	Chr5	5631476	150	803	0.157397691500525	CHH	PROTEINASE	rdr6_F6+	Silenced
8	RDR6-EVD_7	Chr5	5631480	1	1034	0.000966183574879227	CHH	PROTEINASE	rdr6_F6+	Silenced
8	RDR6-EVD_7	Chr5	5631484	34	982	0.0334645669291339	CHG	PROTEINASE	rdr6_F6+	Silenced
8	RDR6-EVD_7	Chr5	5631485	328	690	0.322200392927308	CG	PROTEINASE	rdr6_F6+	Silenced
8	RDR6-EVD_7	Chr5	5631486	338	678	0.332677165354331	CG	PROTEINASE	rdr6_F6+	Silenced
8	RDR6-EVD_7	Chr5	5631487	49	964	0.0483711747285291	CHG	PROTEINASE	rdr6_F6+	Silenced
8	RDR6-EVD_7	Chr5	5631491	5	1034	0.00481231953801732	CHH	PROTEINASE	rdr6_F6+	Silenced
8	RDR6-EVD_7	Chr5	5631493	4	1040	0.00383141762452107	CHH	PROTEINASE	rdr6_F6+	Silenced
8	RDR6-EVD_7	Chr5	5631497	9	1065	0.00837988826815642	CHH	PROTEINASE	rdr6_F6+	Silenced
8	RDR6-EVD_7	Chr5	5631499	18	1062	0.0166666666666667	CHH	PROTEINASE	rdr6_F6+	Silenced
8	RDR6-EVD_7	Chr5	5631502	11	1083	0.010054844606947	CHH	PROTEINASE	rdr6_F6+	Silenced
8	RDR6-EVD_7	Chr5	5631504	97	1011	0.0875451263537906	CHH	PROTEINASE	rdr6_F6+	Silenced
8	RDR6-EVD_7	Chr5	5631508	13	1114	0.0115350488021295	CHH	PROTEINASE	rdr6_F6+	Silenced
8	RDR6-EVD_7	Chr5	5631511	48	1107	0.0415584415584416	CHH	PROTEINASE	rdr6_F6+	Silenced
8	RDR6-EVD_7	Chr5	5631514	90	867	0.0940438871473354	CHH	PROTEINASE	rdr6_F6+	Silenced
8	RDR6-EVD_7	Chr5	5631517	72	876	0.0759493670886076	CHH	PROTEINASE	rdr6_F6+	Silenced
8	RDR6-EVD_7	Chr5	5631520	66	1125	0.0554156171284635	CHH	PROTEINASE	rdr6_F6+	Silenced
8	RDR6-EVD_7	Chr5	5631525	113	816	0.121636167922497	CHH	PROTEINASE	rdr6_F6+	Silenced
8	RDR6-EVD_7	Chr5	5631527	7	921	0.00754310344827586	CHH	PROTEINASE	rdr6_F6+	Silenced
8	RDR6-EVD_7	Chr5	5631531	134	786	0.145652173913043	CHH	PROTEINASE	rdr6_F6+	Silenced
8	RDR6-EVD_7	Chr5	5631533	6	1170	0.00510204081632653	CHH	PROTEINASE	rdr6_F6+	Silenced
8	RDR6-EVD_7	Chr5	5631535	646	541	0.544229149115417	CG	PROTEINASE	rdr6_F6+	Silenced
8	RDR6-EVD_7	Chr5	5631536	456	447	0.504983388704319	CG	PROTEINASE	rdr6_F6+	Silenced
8	RDR6-EVD_7	Chr5	5631537	121	794	0.13224043715847	CHG	PROTEINASE	rdr6_F6+	Silenced
8	RDR6-EVD_7	Chr5	5631538	2	914	0.00218340611353712	CHH	PROTEINASE	rdr6_F6+	Silenced
8	RDR6-EVD_7	Chr5	5631540	4	914	0.00435729847494553	CHH	PROTEINASE	rdr6_F6+	Silenced
8	RDR6-EVD_7	Chr5	5631541	11	1181	0.00922818791946309	CHH	PROTEINASE	rdr6_F6+	Silenced
8	RDR6-EVD_7	Chr5	5631544	63	1129	0.0528523489932886	CHH	PROTEINASE	rdr6_F6+	Silenced
8	RDR6-EVD_7	Chr5	5631546	6	1179	0.00506329113924051	CHH	PROTEINASE	rdr6_F6+	Silenced
8	RDR6-EVD_7	Chr5	5631549	17	1165	0.0143824027072758	CHH	PROTEINASE	rdr6_F6+	Silenced
8	RDR6-EVD_7	Chr5	5631554	3	936	0.00319488817891374	CHH	PROTEINASE	rdr6_F6+	Silenced
8	RDR6-EVD_7	Chr5	5631559	28	908	0.0299145299145299	CHH	PROTEINASE	rdr6_F6+	Silenced
8	RDR6-EVD_7	Chr5	5631563	5	1159	0.00429553264604811	CHH	PROTEINASE	rdr6_F6+	Silenced
8	RDR6-EVD_7	Chr5	5631565	108	1058	0.0926243567753002	CHH	PROTEINASE	rdr6_F6+	Silenced
8	RDR6-EVD_7	Chr5	5631570	5	1152	0.00432152117545376	CHH	PROTEINASE	rdr6_F6+	Silenced
8	RDR6-EVD_7	Chr5	5631573	3	1147	0.00260869565217391	CHH	PROTEINASE	rdr6_F6+	Silenced
8	RDR6-EVD_7	Chr5	5631576	47	896	0.0498409331919406	CHH	PROTEINASE	rdr6_F6+	Silenced
8	RDR6-EVD_7	Chr5	5631581	3	1157	0.00258620689655172	CHH	PROTEINASE	rdr6_F6+	Silenced
8	RDR6-EVD_7	Chr5	5631585	42	904	0.0443974630021142	CHH	PROTEINASE	rdr6_F6+	Silenced
8	RDR6-EVD_7	Chr5	5631588	6	1153	0.00517687661777394	CHH	PROTEINASE	rdr6_F6+	Silenced
8	RDR6-EVD_7	Chr5	5631589	15	1146	0.0129198966408269	CHG	PROTEINASE	rdr6_F6+	Silenced
8	RDR6-EVD_7	Chr5	5631591	14	923	0.0149413020277481	CHG	PROTEINASE	rdr6_F6+	Silenced
8	RDR6-EVD_7	Chr5	5631592	5	1149	0.00433275563258232	CHH	PROTEINASE	rdr6_F6+	Silenced
8	RDR6-EVD_7	Chr5	5631594	65	1075	0.0570175438596491	CHH	PROTEINASE	rdr6_F6+	Silenced
8	RDR6-EVD_7	Chr5	5631597	45	899	0.0476694915254237	CHH	PROTEINASE	rdr6_F6+	Silenced
8	RDR6-EVD_7	Chr5	5631598	3	933	0.00320512820512821	CHH	PROTEINASE	rdr6_F6+	Silenced
8	RDR6-EVD_7	Chr5	5631600	1	1101	0.000907441016333938	CHH	PROTEINASE	rdr6_F6+	Silenced
8	RDR6-EVD_7	Chr5	5631603	3	936	0.00319488817891374	CHH	PROTEINASE	rdr6_F6+	Silenced
8	RDR6-EVD_7	Chr5	5631612	34	893	0.0366774541531823	CHH	PROTEINASE	rdr6_F6+	Silenced
8	RDR6-EVD_7	Chr5	5631613	40	1002	0.0383877159309021	CHH	PROTEINASE	rdr6_F6+	Silenced
8	RDR6-EVD_7	Chr5	5631618	3	925	0.00323275862068966	CHH	PROTEINASE	rdr6_F6+	Silenced
8	RDR6-EVD_7	Chr5	5631619	9	922	0.00966702470461869	CHH	PROTEINASE	rdr6_F6+	Silenced
8	RDR6-EVD_7	Chr5	5631621	12	930	0.0127388535031847	CHH	PROTEINASE	rdr6_F6+	Silenced
8	RDR6-EVD_7	Chr5	5631623	20	963	0.0203458799593082	CHH	PROTEINASE	rdr6_F6+	Silenced
8	RDR6-EVD_7	Chr5	5631627	4	970	0.00410677618069815	CHH	PROTEINASE	rdr6_F6+	Silenced
8	RDR6-EVD_7	Chr5	5631630	0	945	0	CHH	PROTEINASE	rdr6_F6+	Silenced
8	RDR6-EVD_7	Chr5	5631631	16	926	0.0169851380042463	CHH	PROTEINASE	rdr6_F6+	Silenced
8	RDR6-EVD_7	Chr5	5631636	70	929	0.0700700700700701	CHH	PROTEINASE	rdr6_F6+	Silenced
8	RDR6-EVD_7	Chr5	5631639	8	1003	0.00791295746785361	CHH	PROTEINASE	rdr6_F6+	Silenced
8	RDR6-EVD_7	Chr5	5631640	5	1011	0.00492125984251968	CHH	PROTEINASE	rdr6_F6+	Silenced
8	RDR6-EVD_7	Chr5	5631641	5	1015	0.00490196078431373	CHH	PROTEINASE	rdr6_F6+	Silenced
8	RDR6-EVD_7	Chr5	5631645	42	1008	0.04	CHH	PROTEINASE	rdr6_F6+	Silenced
8	RDR6-EVD_7	Chr5	5631646	5	1045	0.00476190476190476	CHH	PROTEINASE	rdr6_F6+	Silenced
8	RDR6-EVD_7	Chr5	5631650	1	854	0.00116959064327485	CHH	PROTEINASE	rdr6_F6+	Silenced
8	RDR6-EVD_7	Chr5	5631653	12	1072	0.011070110701107	CHH	PROTEINASE	rdr6_F6+	Silenced
8	RDR6-EVD_7	Chr5	5631659	28	1069	0.0255241567912489	CHH	PROTEINASE	rdr6_F6+	Silenced
8	RDR6-EVD_7	Chr5	5631665	17	761	0.0218508997429306	CHH	PROTEINASE	rdr6_F6+	Silenced
8	RDR6-EVD_7	Chr5	5631669	9	1119	0.00797872340425532	CHH	PROTEINASE	rdr6_F6+	Silenced
8	RDR6-EVD_7	Chr5	5631673	52	695	0.069611780455154	CHH	PROTEINASE	rdr6_F6+	Silenced
8	RDR6-EVD_7	Chr5	5631678	8	1164	0.0068259385665529	CHH	PROTEINASE	rdr6_F6+	Silenced
8	RDR6-EVD_7	Chr5	5631679	5	716	0.00693481276005548	CHH	PROTEINASE	rdr6_F6+	Silenced
8	RDR6-EVD_7	Chr5	5631683	7	700	0.0099009900990099	CHH	PROTEINASE	rdr6_F6+	Silenced
8	RDR6-EVD_7	Chr5	5631689	32	1108	0.0280701754385965	CHH	PROTEINASE	rdr6_F6+	Silenced
8	RDR6-EVD_7	Chr5	5631690	5	656	0.0075642965204236	CHH	PROTEINASE	rdr6_F6+	Silenced
8	RDR6-EVD_7	Chr5	5631691	38	622	0.0575757575757576	CHH	PROTEINASE	rdr6_F6+	Silenced
8	RDR6-EVD_7	Chr5	5631695	12	1084	0.0109489051094891	CHH	PROTEINASE	rdr6_F6+	Silenced
8	RDR6-EVD_7	Chr5	5631698	5	621	0.00798722044728434	CHH	PROTEINASE	rdr6_F6+	Silenced
8	RDR6-EVD_7	Chr5	5631700	5	618	0.00802568218298555	CHH	PROTEINASE	rdr6_F6+	Silenced
8	RDR6-EVD_7	Chr5	5631703	11	597	0.0180921052631579	CHH	PROTEINASE	rdr6_F6+	Silenced
8	RDR6-EVD_7	Chr5	5631707	5	594	0.00834724540901502	CHH	PROTEINASE	rdr6_F6+	Silenced
8	RDR6-EVD_7	Chr5	5631715	104	475	0.179620034542314	CHG	PROTEINASE	rdr6_F6+	Silenced
8	RDR6-EVD_7	Chr5	5631716	429	148	0.743500866551127	CG	PROTEINASE	rdr6_F6+	Silenced
8	RDR6-EVD_7	Chr5	5631717	674	287	0.701352757544225	CG	PROTEINASE	rdr6_F6+	Silenced
8	RDR6-EVD_7	Chr5	5631719	13	954	0.0134436401240951	CHH	PROTEINASE	rdr6_F6+	Silenced
8	RDR6-EVD_7	Chr5	5631724	30	910	0.0319148936170213	CHH	PROTEINASE	rdr6_F6+	Silenced
8	RDR6-EVD_7	Chr5	5631725	14	923	0.0149413020277481	CHH	PROTEINASE	rdr6_F6+	Silenced
8	RDR6-EVD_7	Chr5	5631727	4	522	0.00760456273764259	CHH	PROTEINASE	rdr6_F6+	Silenced
8	RDR6-EVD_7	Chr5	5631728	5	514	0.00963391136801541	CHH	PROTEINASE	rdr6_F6+	Silenced
8	RDR6-EVD_7	Chr5	5631730	63	446	0.1237721021611	CHH	PROTEINASE	rdr6_F6+	Silenced
8	RDR6-EVD_7	Chr5	5631733	105	788	0.117581187010078	CHH	PROTEINASE	rdr6_F6+	Silenced
8	RDR6-EVD_7	Chr5	5631735	57	822	0.0648464163822526	CHH	PROTEINASE	rdr6_F6+	Silenced
8	RDR6-EVD_7	Chr5	5631737	3	467	0.00638297872340425	CHH	PROTEINASE	rdr6_F6+	Silenced
8	RDR6-EVD_7	Chr5	5631745	72	760	0.0865384615384615	CHH	PROTEINASE	rdr6_F6+	Silenced
8	RDR6-EVD_7	Chr5	5631750	12	803	0.0147239263803681	CHH	PROTEINASE	rdr6_F6+	Silenced
8	RDR6-EVD_7	Chr5	5631751	248	203	0.549889135254989	CG	PROTEINASE	rdr6_F6+	Silenced
8	RDR6-EVD_7	Chr5	5631752	412	379	0.520859671302149	CG	PROTEINASE	rdr6_F6+	Silenced
8	RDR6-EVD_7	Chr5	5631759	76	694	0.0987012987012987	CHH	PROTEINASE	rdr6_F6+	Silenced
8	RDR6-EVD_7	Chr5	5631760	10	753	0.0131061598951507	CHH	PROTEINASE	rdr6_F6+	Silenced
8	RDR6-EVD_7	Chr5	5631761	1	431	0.00231481481481481	CHH	PROTEINASE	rdr6_F6+	Silenced
8	RDR6-EVD_7	Chr5	5631762	9	425	0.0207373271889401	CHH	PROTEINASE	rdr6_F6+	Silenced
8	RDR6-EVD_7	Chr5	5631763	45	387	0.104166666666667	CHH	PROTEINASE	rdr6_F6+	Silenced
8	RDR6-EVD_7	Chr5	5631768	16	715	0.0218878248974008	CHH	PROTEINASE	rdr6_F6+	Silenced
8	RDR6-EVD_7	Chr5	5631771	9	706	0.0125874125874126	CHH	PROTEINASE	rdr6_F6+	Silenced
8	RDR6-EVD_7	Chr5	5631773	10	694	0.0142045454545455	CHH	PROTEINASE	rdr6_F6+	Silenced
8	RDR6-EVD_7	Chr5	5631780	8	419	0.0187353629976581	CHG	PROTEINASE	rdr6_F6+	Silenced
8	RDR6-EVD_7	Chr5	5631782	24	633	0.0365296803652968	CHG	PROTEINASE	rdr6_F6+	Silenced
8	RDR6-EVD_7	Chr5	5631783	2	648	0.00307692307692308	CHH	PROTEINASE	rdr6_F6+	Silenced
8	RDR6-EVD_7	Chr5	5631789	80	535	0.130081300813008	CHH	PROTEINASE	rdr6_F6+	Silenced
8	RDR6-EVD_7	Chr5	5631791	31	569	0.0516666666666667	CHH	PROTEINASE	rdr6_F6+	Silenced
8	RDR6-EVD_7	Chr5	5631793	298	115	0.721549636803874	CG	PROTEINASE	rdr6_F6+	Silenced
8	RDR6-EVD_7	Chr5	5631794	398	169	0.701940035273369	CG	PROTEINASE	rdr6_F6+	Silenced
8	RDR6-EVD_7	Chr5	5631795	39	527	0.068904593639576	CHG	PROTEINASE	rdr6_F6+	Silenced
8	RDR6-EVD_7	Chr5	5631796	4	563	0.00705467372134039	CHH	PROTEINASE	rdr6_F6+	Silenced
8	RDR6-EVD_7	Chr5	5631801	5	533	0.00929368029739777	CHH	PROTEINASE	rdr6_F6+	Silenced
8	RDR6-EVD_7	Chr5	5631807	51	465	0.0988372093023256	CHH	PROTEINASE	rdr6_F6+	Silenced
8	RDR6-EVD_7	Chr5	5631808	4	509	0.00779727095516569	CHH	PROTEINASE	rdr6_F6+	Silenced
8	RDR6-EVD_7	Chr5	5631810	31	478	0.0609037328094303	CHH	PROTEINASE	rdr6_F6+	Silenced
8	RDR6-EVD_7	Chr5	5631813	12	488	0.024	CHH	PROTEINASE	rdr6_F6+	Silenced
8	RDR6-EVD_7	Chr5	5631814	4	487	0.00814663951120163	CHH	PROTEINASE	rdr6_F6+	Silenced
8	RDR6-EVD_7	Chr5	5631816	4	476	0.00833333333333333	CHH	PROTEINASE	rdr6_F6+	Silenced
8	RDR6-EVD_7	Chr5	5631817	4	467	0.00849256900212314	CHH	PROTEINASE	rdr6_F6+	Silenced
8	RDR6-EVD_7	Chr5	5631820	29	367	0.0732323232323232	CHH	PROTEINASE	rdr6_F6+	Silenced
8	RDR6-EVD_7	Chr5	5631825	12	415	0.0281030444964871	CHH	PROTEINASE	rdr6_F6+	Silenced
8	RDR6-EVD_7	Chr5	5631826	3	421	0.00707547169811321	CHH	PROTEINASE	rdr6_F6+	Silenced
8	RDR6-EVD_7	Chr5	5631828	5	405	0.0121951219512195	CHH	PROTEINASE	rdr6_F6+	Silenced
8	RDR6-EVD_7	Chr5	5631831	2	415	0.00479616306954436	CHH	PROTEINASE	rdr6_F6+	Silenced
8	RDR6-EVD_7	Chr5	5631833	43	375	0.102870813397129	CHH	PROTEINASE	rdr6_F6+	Silenced
8	RDR6-EVD_7	Chr5	5631837	4	375	0.0105540897097625	CHH	PROTEINASE	rdr6_F6+	Silenced
8	RDR6-EVD_7	Chr5	5631840	3	412	0.0072289156626506	CHH	PROTEINASE	rdr6_F6+	Silenced
8	RDR6-EVD_7	Chr5	5631843	45	327	0.120967741935484	CHH	PROTEINASE	rdr6_F6+	Silenced
9	rdr6-EVD_8	Chr5	5631402	3	797	0.00375	CHH	PROTEINASE	rdr6_F6-	Active
9	rdr6-EVD_8	Chr5	5631404	2	800	0.00249376558603491	CHH	PROTEINASE	rdr6_F6-	Active
9	rdr6-EVD_8	Chr5	5631406	1	506	0.0019723865877712	CHH	PROTEINASE	rdr6_F6-	Active
9	rdr6-EVD_8	Chr5	5631409	1	511	0.001953125	CHH	PROTEINASE	rdr6_F6-	Active
9	rdr6-EVD_8	Chr5	5631410	1	517	0.00193050193050193	CHH	PROTEINASE	rdr6_F6-	Active
9	rdr6-EVD_8	Chr5	5631412	1	516	0.00193423597678917	CHH	PROTEINASE	rdr6_F6-	Active
9	rdr6-EVD_8	Chr5	5631415	1	522	0.00191204588910134	CHH	PROTEINASE	rdr6_F6-	Active
9	rdr6-EVD_8	Chr5	5631419	15	529	0.0275735294117647	CG	PROTEINASE	rdr6_F6-	Active
9	rdr6-EVD_8	Chr5	5631420	27	778	0.0335403726708075	CG	PROTEINASE	rdr6_F6-	Active
9	rdr6-EVD_8	Chr5	5631421	7	805	0.00862068965517241	CHG	PROTEINASE	rdr6_F6-	Active
9	rdr6-EVD_8	Chr5	5631423	1	813	0.00122850122850123	CHH	PROTEINASE	rdr6_F6-	Active
9	rdr6-EVD_8	Chr5	5631425	1	552	0.00180831826401447	CHH	PROTEINASE	rdr6_F6-	Active
9	rdr6-EVD_8	Chr5	5631429	0	824	0	CHH	PROTEINASE	rdr6_F6-	Active
9	rdr6-EVD_8	Chr5	5631431	2	825	0.00241837968561064	CHH	PROTEINASE	rdr6_F6-	Active
9	rdr6-EVD_8	Chr5	5631433	3	819	0.00364963503649635	CHH	PROTEINASE	rdr6_F6-	Active
9	rdr6-EVD_8	Chr5	5631434	1	820	0.00121802679658952	CHH	PROTEINASE	rdr6_F6-	Active
9	rdr6-EVD_8	Chr5	5631437	2	817	0.00244200244200244	CHH	PROTEINASE	rdr6_F6-	Active
9	rdr6-EVD_8	Chr5	5631439	14	584	0.0234113712374582	CG	PROTEINASE	rdr6_F6-	Active
9	rdr6-EVD_8	Chr5	5631440	24	796	0.0292682926829268	CG	PROTEINASE	rdr6_F6-	Active
9	rdr6-EVD_8	Chr5	5631441	2	816	0.00244498777506112	CHG	PROTEINASE	rdr6_F6-	Active
9	rdr6-EVD_8	Chr5	5631443	2	600	0.00332225913621262	CHH	PROTEINASE	rdr6_F6-	Active
9	rdr6-EVD_8	Chr5	5631446	3	821	0.00364077669902913	CHH	PROTEINASE	rdr6_F6-	Active
9	rdr6-EVD_8	Chr5	5631447	2	822	0.00242718446601942	CHH	PROTEINASE	rdr6_F6-	Active
9	rdr6-EVD_8	Chr5	5631450	2	828	0.00240963855421687	CHH	PROTEINASE	rdr6_F6-	Active
9	rdr6-EVD_8	Chr5	5631451	3	614	0.00486223662884927	CHH	PROTEINASE	rdr6_F6-	Active
9	rdr6-EVD_8	Chr5	5631453	1	621	0.00160771704180064	CHH	PROTEINASE	rdr6_F6-	Active
9	rdr6-EVD_8	Chr5	5631455	2	624	0.00319488817891374	CHH	PROTEINASE	rdr6_F6-	Active
9	rdr6-EVD_8	Chr5	5631458	5	626	0.00792393026941363	CHH	PROTEINASE	rdr6_F6-	Active
9	rdr6-EVD_8	Chr5	5631461	2	819	0.00243605359317905	CHH	PROTEINASE	rdr6_F6-	Active
9	rdr6-EVD_8	Chr5	5631463	0	643	0	CHH	PROTEINASE	rdr6_F6-	Active
9	rdr6-EVD_8	Chr5	5631464	1	650	0.00153609831029186	CHH	PROTEINASE	rdr6_F6-	Active
9	rdr6-EVD_8	Chr5	5631468	2	817	0.00244200244200244	CHH	PROTEINASE	rdr6_F6-	Active
9	rdr6-EVD_8	Chr5	5631469	2	669	0.0029806259314456	CHH	PROTEINASE	rdr6_F6-	Active
9	rdr6-EVD_8	Chr5	5631472	4	677	0.00587371512481645	CHH	PROTEINASE	rdr6_F6-	Active
9	rdr6-EVD_8	Chr5	5631474	2	685	0.00291120815138282	CHH	PROTEINASE	rdr6_F6-	Active
9	rdr6-EVD_8	Chr5	5631476	17	675	0.0245664739884393	CHH	PROTEINASE	rdr6_F6-	Active
9	rdr6-EVD_8	Chr5	5631480	1	798	0.00125156445556946	CHH	PROTEINASE	rdr6_F6-	Active
9	rdr6-EVD_8	Chr5	5631484	5	722	0.00687757909215956	CHG	PROTEINASE	rdr6_F6-	Active
9	rdr6-EVD_8	Chr5	5631485	33	698	0.0451436388508892	CG	PROTEINASE	rdr6_F6-	Active
9	rdr6-EVD_8	Chr5	5631486	25	755	0.032051282051282	CG	PROTEINASE	rdr6_F6-	Active
9	rdr6-EVD_8	Chr5	5631487	5	768	0.00646830530401035	CHG	PROTEINASE	rdr6_F6-	Active
9	rdr6-EVD_8	Chr5	5631491	1	747	0.00133689839572193	CHH	PROTEINASE	rdr6_F6-	Active
9	rdr6-EVD_8	Chr5	5631493	1	755	0.00132275132275132	CHH	PROTEINASE	rdr6_F6-	Active
9	rdr6-EVD_8	Chr5	5631497	0	776	0	CHH	PROTEINASE	rdr6_F6-	Active
9	rdr6-EVD_8	Chr5	5631499	0	779	0	CHH	PROTEINASE	rdr6_F6-	Active
9	rdr6-EVD_8	Chr5	5631502	2	788	0.00253164556962025	CHH	PROTEINASE	rdr6_F6-	Active
9	rdr6-EVD_8	Chr5	5631504	11	788	0.0137672090112641	CHH	PROTEINASE	rdr6_F6-	Active
9	rdr6-EVD_8	Chr5	5631508	3	802	0.00372670807453416	CHH	PROTEINASE	rdr6_F6-	Active
9	rdr6-EVD_8	Chr5	5631511	2	816	0.00244498777506112	CHH	PROTEINASE	rdr6_F6-	Active
9	rdr6-EVD_8	Chr5	5631514	4	730	0.00544959128065395	CHH	PROTEINASE	rdr6_F6-	Active
9	rdr6-EVD_8	Chr5	5631517	3	725	0.00412087912087912	CHH	PROTEINASE	rdr6_F6-	Active
9	rdr6-EVD_8	Chr5	5631520	4	839	0.00474495848161329	CHH	PROTEINASE	rdr6_F6-	Active
9	rdr6-EVD_8	Chr5	5631525	8	703	0.0112517580872011	CHH	PROTEINASE	rdr6_F6-	Active
9	rdr6-EVD_8	Chr5	5631527	2	703	0.00283687943262411	CHH	PROTEINASE	rdr6_F6-	Active
9	rdr6-EVD_8	Chr5	5631531	5	695	0.00714285714285714	CHH	PROTEINASE	rdr6_F6-	Active
9	rdr6-EVD_8	Chr5	5631533	2	828	0.00240963855421687	CHH	PROTEINASE	rdr6_F6-	Active
9	rdr6-EVD_8	Chr5	5631535	80	748	0.0966183574879227	CG	PROTEINASE	rdr6_F6-	Active
9	rdr6-EVD_8	Chr5	5631536	72	614	0.104956268221574	CG	PROTEINASE	rdr6_F6-	Active
9	rdr6-EVD_8	Chr5	5631537	6	680	0.0087463556851312	CHG	PROTEINASE	rdr6_F6-	Active
9	rdr6-EVD_8	Chr5	5631538	2	684	0.00291545189504373	CHH	PROTEINASE	rdr6_F6-	Active
9	rdr6-EVD_8	Chr5	5631540	2	687	0.00290275761973875	CHH	PROTEINASE	rdr6_F6-	Active
9	rdr6-EVD_8	Chr5	5631541	1	828	0.00120627261761158	CHH	PROTEINASE	rdr6_F6-	Active
9	rdr6-EVD_8	Chr5	5631544	5	829	0.00599520383693046	CHH	PROTEINASE	rdr6_F6-	Active
9	rdr6-EVD_8	Chr5	5631546	1	830	0.00120336943441637	CHH	PROTEINASE	rdr6_F6-	Active
9	rdr6-EVD_8	Chr5	5631549	4	832	0.00478468899521531	CHH	PROTEINASE	rdr6_F6-	Active
9	rdr6-EVD_8	Chr5	5631554	2	656	0.00303951367781155	CHH	PROTEINASE	rdr6_F6-	Active
9	rdr6-EVD_8	Chr5	5631559	3	655	0.00455927051671732	CHH	PROTEINASE	rdr6_F6-	Active
9	rdr6-EVD_8	Chr5	5631563	2	838	0.00238095238095238	CHH	PROTEINASE	rdr6_F6-	Active
9	rdr6-EVD_8	Chr5	5631565	9	832	0.0107015457788347	CHH	PROTEINASE	rdr6_F6-	Active
9	rdr6-EVD_8	Chr5	5631570	2	840	0.00237529691211401	CHH	PROTEINASE	rdr6_F6-	Active
9	rdr6-EVD_8	Chr5	5631573	2	835	0.002389486260454	CHH	PROTEINASE	rdr6_F6-	Active
9	rdr6-EVD_8	Chr5	5631576	4	652	0.00609756097560976	CHH	PROTEINASE	rdr6_F6-	Active
9	rdr6-EVD_8	Chr5	5631581	2	839	0.00237812128418549	CHH	PROTEINASE	rdr6_F6-	Active
9	rdr6-EVD_8	Chr5	5631585	2	653	0.00305343511450382	CHH	PROTEINASE	rdr6_F6-	Active
9	rdr6-EVD_8	Chr5	5631588	3	841	0.00355450236966825	CHH	PROTEINASE	rdr6_F6-	Active
9	rdr6-EVD_8	Chr5	5631589	4	839	0.00474495848161329	CHG	PROTEINASE	rdr6_F6-	Active
9	rdr6-EVD_8	Chr5	5631591	2	644	0.00309597523219814	CHG	PROTEINASE	rdr6_F6-	Active
9	rdr6-EVD_8	Chr5	5631592	3	828	0.0036101083032491	CHH	PROTEINASE	rdr6_F6-	Active
9	rdr6-EVD_8	Chr5	5631594	5	824	0.0060313630880579	CHH	PROTEINASE	rdr6_F6-	Active
9	rdr6-EVD_8	Chr5	5631597	1	657	0.00151975683890578	CHH	PROTEINASE	rdr6_F6-	Active
9	rdr6-EVD_8	Chr5	5631598	0	656	0	CHH	PROTEINASE	rdr6_F6-	Active
9	rdr6-EVD_8	Chr5	5631600	2	805	0.00247831474597274	CHH	PROTEINASE	rdr6_F6-	Active
9	rdr6-EVD_8	Chr5	5631603	0	655	0	CHH	PROTEINASE	rdr6_F6-	Active
9	rdr6-EVD_8	Chr5	5631612	2	645	0.00309119010819165	CHH	PROTEINASE	rdr6_F6-	Active
9	rdr6-EVD_8	Chr5	5631613	5	755	0.00657894736842105	CHH	PROTEINASE	rdr6_F6-	Active
9	rdr6-EVD_8	Chr5	5631618	0	662	0	CHH	PROTEINASE	rdr6_F6-	Active
9	rdr6-EVD_8	Chr5	5631619	0	661	0	CHH	PROTEINASE	rdr6_F6-	Active
9	rdr6-EVD_8	Chr5	5631621	0	666	0	CHH	PROTEINASE	rdr6_F6-	Active
9	rdr6-EVD_8	Chr5	5631623	1	723	0.00138121546961326	CHH	PROTEINASE	rdr6_F6-	Active
9	rdr6-EVD_8	Chr5	5631627	0	670	0	CHH	PROTEINASE	rdr6_F6-	Active
9	rdr6-EVD_8	Chr5	5631630	2	691	0.00288600288600289	CHH	PROTEINASE	rdr6_F6-	Active
9	rdr6-EVD_8	Chr5	5631631	1	688	0.00145137880986938	CHH	PROTEINASE	rdr6_F6-	Active
9	rdr6-EVD_8	Chr5	5631636	6	692	0.00859598853868195	CHH	PROTEINASE	rdr6_F6-	Active
9	rdr6-EVD_8	Chr5	5631639	1	710	0.00140646976090014	CHH	PROTEINASE	rdr6_F6-	Active
9	rdr6-EVD_8	Chr5	5631640	0	711	0	CHH	PROTEINASE	rdr6_F6-	Active
9	rdr6-EVD_8	Chr5	5631641	0	713	0	CHH	PROTEINASE	rdr6_F6-	Active
9	rdr6-EVD_8	Chr5	5631645	3	718	0.00416088765603329	CHH	PROTEINASE	rdr6_F6-	Active
9	rdr6-EVD_8	Chr5	5631646	0	725	0	CHH	PROTEINASE	rdr6_F6-	Active
9	rdr6-EVD_8	Chr5	5631650	1	610	0.0016366612111293	CHH	PROTEINASE	rdr6_F6-	Active
9	rdr6-EVD_8	Chr5	5631653	1	725	0.00137741046831956	CHH	PROTEINASE	rdr6_F6-	Active
9	rdr6-EVD_8	Chr5	5631659	3	735	0.0040650406504065	CHH	PROTEINASE	rdr6_F6-	Active
9	rdr6-EVD_8	Chr5	5631665	2	552	0.0036101083032491	CHH	PROTEINASE	rdr6_F6-	Active
9	rdr6-EVD_8	Chr5	5631669	0	764	0	CHH	PROTEINASE	rdr6_F6-	Active
9	rdr6-EVD_8	Chr5	5631673	5	520	0.00952380952380952	CHH	PROTEINASE	rdr6_F6-	Active
9	rdr6-EVD_8	Chr5	5631678	0	778	0	CHH	PROTEINASE	rdr6_F6-	Active
9	rdr6-EVD_8	Chr5	5631679	3	509	0.005859375	CHH	PROTEINASE	rdr6_F6-	Active
9	rdr6-EVD_8	Chr5	5631683	3	506	0.00589390962671906	CHH	PROTEINASE	rdr6_F6-	Active
9	rdr6-EVD_8	Chr5	5631689	0	782	0	CHH	PROTEINASE	rdr6_F6-	Active
9	rdr6-EVD_8	Chr5	5631690	3	470	0.00634249471458774	CHH	PROTEINASE	rdr6_F6-	Active
9	rdr6-EVD_8	Chr5	5631691	6	463	0.0127931769722814	CHH	PROTEINASE	rdr6_F6-	Active
9	rdr6-EVD_8	Chr5	5631695	1	758	0.00131752305665349	CHH	PROTEINASE	rdr6_F6-	Active
9	rdr6-EVD_8	Chr5	5631698	3	435	0.00684931506849315	CHH	PROTEINASE	rdr6_F6-	Active
9	rdr6-EVD_8	Chr5	5631700	2	421	0.00472813238770686	CHH	PROTEINASE	rdr6_F6-	Active
9	rdr6-EVD_8	Chr5	5631703	4	406	0.00975609756097561	CHH	PROTEINASE	rdr6_F6-	Active
9	rdr6-EVD_8	Chr5	5631707	3	391	0.00761421319796954	CHH	PROTEINASE	rdr6_F6-	Active
9	rdr6-EVD_8	Chr5	5631715	11	365	0.0292553191489362	CHG	PROTEINASE	rdr6_F6-	Active
9	rdr6-EVD_8	Chr5	5631716	102	274	0.271276595744681	CG	PROTEINASE	rdr6_F6-	Active
9	rdr6-EVD_8	Chr5	5631717	160	495	0.244274809160305	CG	PROTEINASE	rdr6_F6-	Active
9	rdr6-EVD_8	Chr5	5631719	0	653	0	CHH	PROTEINASE	rdr6_F6-	Active
9	rdr6-EVD_8	Chr5	5631724	0	635	0	CHH	PROTEINASE	rdr6_F6-	Active
9	rdr6-EVD_8	Chr5	5631725	0	630	0	CHH	PROTEINASE	rdr6_F6-	Active
9	rdr6-EVD_8	Chr5	5631727	2	336	0.00591715976331361	CHH	PROTEINASE	rdr6_F6-	Active
9	rdr6-EVD_8	Chr5	5631728	3	336	0.00884955752212389	CHH	PROTEINASE	rdr6_F6-	Active
9	rdr6-EVD_8	Chr5	5631730	6	330	0.0178571428571429	CHH	PROTEINASE	rdr6_F6-	Active
9	rdr6-EVD_8	Chr5	5631733	6	596	0.00996677740863787	CHH	PROTEINASE	rdr6_F6-	Active
9	rdr6-EVD_8	Chr5	5631735	3	585	0.00510204081632653	CHH	PROTEINASE	rdr6_F6-	Active
9	rdr6-EVD_8	Chr5	5631737	3	306	0.00970873786407767	CHH	PROTEINASE	rdr6_F6-	Active
9	rdr6-EVD_8	Chr5	5631745	2	543	0.0036697247706422	CHH	PROTEINASE	rdr6_F6-	Active
9	rdr6-EVD_8	Chr5	5631750	1	534	0.00186915887850467	CHH	PROTEINASE	rdr6_F6-	Active
9	rdr6-EVD_8	Chr5	5631751	72	236	0.233766233766234	CG	PROTEINASE	rdr6_F6-	Active
9	rdr6-EVD_8	Chr5	5631752	125	407	0.234962406015038	CG	PROTEINASE	rdr6_F6-	Active
9	rdr6-EVD_8	Chr5	5631759	5	500	0.0099009900990099	CHH	PROTEINASE	rdr6_F6-	Active
9	rdr6-EVD_8	Chr5	5631760	1	502	0.00198807157057654	CHH	PROTEINASE	rdr6_F6-	Active
9	rdr6-EVD_8	Chr5	5631761	2	294	0.00675675675675676	CHH	PROTEINASE	rdr6_F6-	Active
9	rdr6-EVD_8	Chr5	5631762	2	292	0.00680272108843537	CHH	PROTEINASE	rdr6_F6-	Active
9	rdr6-EVD_8	Chr5	5631763	5	291	0.0168918918918919	CHH	PROTEINASE	rdr6_F6-	Active
9	rdr6-EVD_8	Chr5	5631768	2	467	0.00426439232409382	CHH	PROTEINASE	rdr6_F6-	Active
9	rdr6-EVD_8	Chr5	5631771	1	460	0.00216919739696312	CHH	PROTEINASE	rdr6_F6-	Active
9	rdr6-EVD_8	Chr5	5631773	2	449	0.00443458980044346	CHH	PROTEINASE	rdr6_F6-	Active
9	rdr6-EVD_8	Chr5	5631780	0	289	0	CHG	PROTEINASE	rdr6_F6-	Active
9	rdr6-EVD_8	Chr5	5631782	0	409	0	CHG	PROTEINASE	rdr6_F6-	Active
9	rdr6-EVD_8	Chr5	5631783	0	404	0	CHH	PROTEINASE	rdr6_F6-	Active
9	rdr6-EVD_8	Chr5	5631789	5	372	0.013262599469496	CHH	PROTEINASE	rdr6_F6-	Active
9	rdr6-EVD_8	Chr5	5631791	0	373	0	CHH	PROTEINASE	rdr6_F6-	Active
9	rdr6-EVD_8	Chr5	5631793	71	211	0.25177304964539	CG	PROTEINASE	rdr6_F6-	Active
9	rdr6-EVD_8	Chr5	5631794	90	271	0.249307479224377	CG	PROTEINASE	rdr6_F6-	Active
9	rdr6-EVD_8	Chr5	5631795	2	356	0.00558659217877095	CHG	PROTEINASE	rdr6_F6-	Active
9	rdr6-EVD_8	Chr5	5631796	0	357	0	CHH	PROTEINASE	rdr6_F6-	Active
9	rdr6-EVD_8	Chr5	5631801	0	336	0	CHH	PROTEINASE	rdr6_F6-	Active
9	rdr6-EVD_8	Chr5	5631807	2	320	0.0062111801242236	CHH	PROTEINASE	rdr6_F6-	Active
9	rdr6-EVD_8	Chr5	5631808	0	318	0	CHH	PROTEINASE	rdr6_F6-	Active
9	rdr6-EVD_8	Chr5	5631810	1	310	0.00321543408360129	CHH	PROTEINASE	rdr6_F6-	Active
9	rdr6-EVD_8	Chr5	5631813	0	303	0	CHH	PROTEINASE	rdr6_F6-	Active
9	rdr6-EVD_8	Chr5	5631814	0	304	0	CHH	PROTEINASE	rdr6_F6-	Active
9	rdr6-EVD_8	Chr5	5631816	0	298	0	CHH	PROTEINASE	rdr6_F6-	Active
9	rdr6-EVD_8	Chr5	5631817	0	297	0	CHH	PROTEINASE	rdr6_F6-	Active
9	rdr6-EVD_8	Chr5	5631820	3	280	0.0106007067137809	CHH	PROTEINASE	rdr6_F6-	Active
9	rdr6-EVD_8	Chr5	5631825	0	275	0	CHH	PROTEINASE	rdr6_F6-	Active
9	rdr6-EVD_8	Chr5	5631826	0	272	0	CHH	PROTEINASE	rdr6_F6-	Active
9	rdr6-EVD_8	Chr5	5631828	0	264	0	CHH	PROTEINASE	rdr6_F6-	Active
9	rdr6-EVD_8	Chr5	5631831	0	272	0	CHH	PROTEINASE	rdr6_F6-	Active
9	rdr6-EVD_8	Chr5	5631833	5	269	0.0182481751824818	CHH	PROTEINASE	rdr6_F6-	Active
9	rdr6-EVD_8	Chr5	5631837	0	247	0	CHH	PROTEINASE	rdr6_F6-	Active
9	rdr6-EVD_8	Chr5	5631840	0	274	0	CHH	PROTEINASE	rdr6_F6-	Active
9	rdr6-EVD_8	Chr5	5631843	2	244	0.00813008130081301	CHH	PROTEINASE	rdr6_F6-	Active
11	rdr6-EVD_5	Chr5	5631402	22	1880	0.0115667718191377	CHH	PROTEINASE	rdr6_F6-	Silenced
11	rdr6-EVD_5	Chr5	5631404	7	1898	0.0036745406824147	CHH	PROTEINASE	rdr6_F6-	Silenced
11	rdr6-EVD_5	Chr5	5631406	2	1209	0.00165152766308836	CHH	PROTEINASE	rdr6_F6-	Silenced
11	rdr6-EVD_5	Chr5	5631409	3	1230	0.0024330900243309	CHH	PROTEINASE	rdr6_F6-	Silenced
11	rdr6-EVD_5	Chr5	5631410	2	1241	0.00160901045856798	CHH	PROTEINASE	rdr6_F6-	Silenced
11	rdr6-EVD_5	Chr5	5631412	5	1235	0.00403225806451613	CHH	PROTEINASE	rdr6_F6-	Silenced
11	rdr6-EVD_5	Chr5	5631415	3	1261	0.00237341772151899	CHH	PROTEINASE	rdr6_F6-	Silenced
11	rdr6-EVD_5	Chr5	5631419	51	1233	0.0397196261682243	CG	PROTEINASE	rdr6_F6-	Silenced
11	rdr6-EVD_5	Chr5	5631420	76	1829	0.0398950131233596	CG	PROTEINASE	rdr6_F6-	Silenced
11	rdr6-EVD_5	Chr5	5631421	13	1895	0.00681341719077568	CHG	PROTEINASE	rdr6_F6-	Silenced
11	rdr6-EVD_5	Chr5	5631423	12	1910	0.00624349635796046	CHH	PROTEINASE	rdr6_F6-	Silenced
11	rdr6-EVD_5	Chr5	5631425	8	1288	0.00617283950617284	CHH	PROTEINASE	rdr6_F6-	Silenced
11	rdr6-EVD_5	Chr5	5631429	2	1938	0.00103092783505155	CHH	PROTEINASE	rdr6_F6-	Silenced
11	rdr6-EVD_5	Chr5	5631431	9	1928	0.00464636035105834	CHH	PROTEINASE	rdr6_F6-	Silenced
11	rdr6-EVD_5	Chr5	5631433	12	1931	0.00617601646937725	CHH	PROTEINASE	rdr6_F6-	Silenced
11	rdr6-EVD_5	Chr5	5631434	1	1934	0.000516795865633075	CHH	PROTEINASE	rdr6_F6-	Silenced
11	rdr6-EVD_5	Chr5	5631437	8	1920	0.004149377593361	CHH	PROTEINASE	rdr6_F6-	Silenced
11	rdr6-EVD_5	Chr5	5631439	17	1358	0.0123636363636364	CG	PROTEINASE	rdr6_F6-	Silenced
11	rdr6-EVD_5	Chr5	5631440	34	1906	0.0175257731958763	CG	PROTEINASE	rdr6_F6-	Silenced
11	rdr6-EVD_5	Chr5	5631441	8	1932	0.00412371134020619	CHG	PROTEINASE	rdr6_F6-	Silenced
11	rdr6-EVD_5	Chr5	5631443	4	1400	0.00284900284900285	CHH	PROTEINASE	rdr6_F6-	Silenced
11	rdr6-EVD_5	Chr5	5631446	35	1910	0.0179948586118252	CHH	PROTEINASE	rdr6_F6-	Silenced
11	rdr6-EVD_5	Chr5	5631447	7	1939	0.00359712230215827	CHH	PROTEINASE	rdr6_F6-	Silenced
11	rdr6-EVD_5	Chr5	5631450	2	1944	0.00102774922918808	CHH	PROTEINASE	rdr6_F6-	Silenced
11	rdr6-EVD_5	Chr5	5631451	2	1441	0.00138600138600139	CHH	PROTEINASE	rdr6_F6-	Silenced
11	rdr6-EVD_5	Chr5	5631453	3	1453	0.00206043956043956	CHH	PROTEINASE	rdr6_F6-	Silenced
11	rdr6-EVD_5	Chr5	5631455	7	1464	0.00475866757307954	CHH	PROTEINASE	rdr6_F6-	Silenced
11	rdr6-EVD_5	Chr5	5631458	25	1457	0.0168690958164642	CHH	PROTEINASE	rdr6_F6-	Silenced
11	rdr6-EVD_5	Chr5	5631461	1	1922	0.000520020800832033	CHH	PROTEINASE	rdr6_F6-	Silenced
11	rdr6-EVD_5	Chr5	5631463	15	1491	0.0099601593625498	CHH	PROTEINASE	rdr6_F6-	Silenced
11	rdr6-EVD_5	Chr5	5631464	2	1512	0.00132100396301189	CHH	PROTEINASE	rdr6_F6-	Silenced
11	rdr6-EVD_5	Chr5	5631468	27	1903	0.0139896373056995	CHH	PROTEINASE	rdr6_F6-	Silenced
11	rdr6-EVD_5	Chr5	5631469	2	1539	0.00129785853341986	CHH	PROTEINASE	rdr6_F6-	Silenced
11	rdr6-EVD_5	Chr5	5631472	24	1534	0.0154043645699615	CHH	PROTEINASE	rdr6_F6-	Silenced
11	rdr6-EVD_5	Chr5	5631474	5	1559	0.00319693094629156	CHH	PROTEINASE	rdr6_F6-	Silenced
11	rdr6-EVD_5	Chr5	5631476	95	1469	0.0607416879795396	CHH	PROTEINASE	rdr6_F6-	Silenced
11	rdr6-EVD_5	Chr5	5631480	2	1839	0.00108636610537751	CHH	PROTEINASE	rdr6_F6-	Silenced
11	rdr6-EVD_5	Chr5	5631484	3	1624	0.00184388444990781	CHG	PROTEINASE	rdr6_F6-	Silenced
11	rdr6-EVD_5	Chr5	5631485	51	1586	0.0311545510079414	CG	PROTEINASE	rdr6_F6-	Silenced
11	rdr6-EVD_5	Chr5	5631486	61	1752	0.0336458907887479	CG	PROTEINASE	rdr6_F6-	Silenced
11	rdr6-EVD_5	Chr5	5631487	6	1792	0.00333704115684093	CHG	PROTEINASE	rdr6_F6-	Silenced
11	rdr6-EVD_5	Chr5	5631491	5	1671	0.00298329355608592	CHH	PROTEINASE	rdr6_F6-	Silenced
11	rdr6-EVD_5	Chr5	5631493	3	1687	0.00177514792899408	CHH	PROTEINASE	rdr6_F6-	Silenced
11	rdr6-EVD_5	Chr5	5631497	4	1711	0.00233236151603499	CHH	PROTEINASE	rdr6_F6-	Silenced
11	rdr6-EVD_5	Chr5	5631499	6	1728	0.00346020761245675	CHH	PROTEINASE	rdr6_F6-	Silenced
11	rdr6-EVD_5	Chr5	5631502	5	1751	0.00284738041002278	CHH	PROTEINASE	rdr6_F6-	Silenced
11	rdr6-EVD_5	Chr5	5631504	61	1711	0.0344243792325056	CHH	PROTEINASE	rdr6_F6-	Silenced
11	rdr6-EVD_5	Chr5	5631508	6	1795	0.00333148250971682	CHH	PROTEINASE	rdr6_F6-	Silenced
11	rdr6-EVD_5	Chr5	5631511	29	1794	0.015907844212836	CHH	PROTEINASE	rdr6_F6-	Silenced
11	rdr6-EVD_5	Chr5	5631514	59	1594	0.0356926799758016	CHH	PROTEINASE	rdr6_F6-	Silenced
11	rdr6-EVD_5	Chr5	5631517	54	1576	0.0331288343558282	CHH	PROTEINASE	rdr6_F6-	Silenced
11	rdr6-EVD_5	Chr5	5631520	25	1831	0.0134698275862069	CHH	PROTEINASE	rdr6_F6-	Silenced
11	rdr6-EVD_5	Chr5	5631525	71	1524	0.0445141065830721	CHH	PROTEINASE	rdr6_F6-	Silenced
11	rdr6-EVD_5	Chr5	5631527	4	1582	0.00252206809583859	CHH	PROTEINASE	rdr6_F6-	Silenced
11	rdr6-EVD_5	Chr5	5631531	111	1449	0.0711538461538462	CHH	PROTEINASE	rdr6_F6-	Silenced
11	rdr6-EVD_5	Chr5	5631533	2	1853	0.00107816711590297	CHH	PROTEINASE	rdr6_F6-	Silenced
11	rdr6-EVD_5	Chr5	5631535	198	1661	0.106508875739645	CG	PROTEINASE	rdr6_F6-	Silenced
11	rdr6-EVD_5	Chr5	5631536	173	1358	0.112998040496408	CG	PROTEINASE	rdr6_F6-	Silenced
11	rdr6-EVD_5	Chr5	5631537	44	1489	0.0287018917155903	CHG	PROTEINASE	rdr6_F6-	Silenced
11	rdr6-EVD_5	Chr5	5631538	2	1539	0.00129785853341986	CHH	PROTEINASE	rdr6_F6-	Silenced
11	rdr6-EVD_5	Chr5	5631540	4	1541	0.00258899676375405	CHH	PROTEINASE	rdr6_F6-	Silenced
11	rdr6-EVD_5	Chr5	5631541	6	1848	0.00323624595469256	CHH	PROTEINASE	rdr6_F6-	Silenced
11	rdr6-EVD_5	Chr5	5631544	16	1830	0.00866738894907909	CHH	PROTEINASE	rdr6_F6-	Silenced
11	rdr6-EVD_5	Chr5	5631546	2	1833	0.00108991825613079	CHH	PROTEINASE	rdr6_F6-	Silenced
11	rdr6-EVD_5	Chr5	5631549	2	1828	0.00109289617486339	CHH	PROTEINASE	rdr6_F6-	Silenced
11	rdr6-EVD_5	Chr5	5631554	2	1506	0.0013262599469496	CHH	PROTEINASE	rdr6_F6-	Silenced
11	rdr6-EVD_5	Chr5	5631559	19	1495	0.0125495376486129	CHH	PROTEINASE	rdr6_F6-	Silenced
11	rdr6-EVD_5	Chr5	5631563	5	1837	0.00271444082519001	CHH	PROTEINASE	rdr6_F6-	Silenced
11	rdr6-EVD_5	Chr5	5631565	79	1763	0.0428881650380022	CHH	PROTEINASE	rdr6_F6-	Silenced
11	rdr6-EVD_5	Chr5	5631570	8	1856	0.00429184549356223	CHH	PROTEINASE	rdr6_F6-	Silenced
11	rdr6-EVD_5	Chr5	5631573	2	1868	0.00106951871657754	CHH	PROTEINASE	rdr6_F6-	Silenced
11	rdr6-EVD_5	Chr5	5631576	33	1473	0.0219123505976096	CHH	PROTEINASE	rdr6_F6-	Silenced
11	rdr6-EVD_5	Chr5	5631581	7	1875	0.00371944739638682	CHH	PROTEINASE	rdr6_F6-	Silenced
11	rdr6-EVD_5	Chr5	5631585	30	1464	0.0200803212851406	CHH	PROTEINASE	rdr6_F6-	Silenced
11	rdr6-EVD_5	Chr5	5631588	7	1893	0.00368421052631579	CHH	PROTEINASE	rdr6_F6-	Silenced
11	rdr6-EVD_5	Chr5	5631589	11	1891	0.00578338590956887	CHG	PROTEINASE	rdr6_F6-	Silenced
11	rdr6-EVD_5	Chr5	5631591	9	1492	0.00599600266489007	CHG	PROTEINASE	rdr6_F6-	Silenced
11	rdr6-EVD_5	Chr5	5631592	5	1891	0.00263713080168776	CHH	PROTEINASE	rdr6_F6-	Silenced
11	rdr6-EVD_5	Chr5	5631594	48	1832	0.025531914893617	CHH	PROTEINASE	rdr6_F6-	Silenced
11	rdr6-EVD_5	Chr5	5631597	51	1436	0.0342972427706792	CHH	PROTEINASE	rdr6_F6-	Silenced
11	rdr6-EVD_5	Chr5	5631598	5	1486	0.00335345405767941	CHH	PROTEINASE	rdr6_F6-	Silenced
11	rdr6-EVD_5	Chr5	5631600	9	1826	0.00490463215258856	CHH	PROTEINASE	rdr6_F6-	Silenced
11	rdr6-EVD_5	Chr5	5631603	4	1516	0.00263157894736842	CHH	PROTEINASE	rdr6_F6-	Silenced
11	rdr6-EVD_5	Chr5	5631612	34	1508	0.0220492866407263	CHH	PROTEINASE	rdr6_F6-	Silenced
11	rdr6-EVD_5	Chr5	5631613	49	1670	0.0285049447353112	CHH	PROTEINASE	rdr6_F6-	Silenced
11	rdr6-EVD_5	Chr5	5631618	6	1534	0.0038961038961039	CHH	PROTEINASE	rdr6_F6-	Silenced
11	rdr6-EVD_5	Chr5	5631619	7	1535	0.00453955901426719	CHH	PROTEINASE	rdr6_F6-	Silenced
11	rdr6-EVD_5	Chr5	5631621	12	1542	0.00772200772200772	CHH	PROTEINASE	rdr6_F6-	Silenced
11	rdr6-EVD_5	Chr5	5631623	29	1593	0.0178791615289766	CHH	PROTEINASE	rdr6_F6-	Silenced
11	rdr6-EVD_5	Chr5	5631627	6	1561	0.00382897255902999	CHH	PROTEINASE	rdr6_F6-	Silenced
11	rdr6-EVD_5	Chr5	5631630	9	1573	0.0056890012642225	CHH	PROTEINASE	rdr6_F6-	Silenced
11	rdr6-EVD_5	Chr5	5631631	29	1544	0.0184361093452003	CHH	PROTEINASE	rdr6_F6-	Silenced
11	rdr6-EVD_5	Chr5	5631636	96	1525	0.0592227020357804	CHH	PROTEINASE	rdr6_F6-	Silenced
11	rdr6-EVD_5	Chr5	5631639	22	1633	0.0132930513595166	CHH	PROTEINASE	rdr6_F6-	Silenced
11	rdr6-EVD_5	Chr5	5631640	11	1645	0.00664251207729469	CHH	PROTEINASE	rdr6_F6-	Silenced
11	rdr6-EVD_5	Chr5	5631641	10	1659	0.00599161174355902	CHH	PROTEINASE	rdr6_F6-	Silenced
11	rdr6-EVD_5	Chr5	5631645	52	1651	0.0305343511450382	CHH	PROTEINASE	rdr6_F6-	Silenced
11	rdr6-EVD_5	Chr5	5631646	13	1697	0.00760233918128655	CHH	PROTEINASE	rdr6_F6-	Silenced
11	rdr6-EVD_5	Chr5	5631650	13	1399	0.00920679886685552	CHH	PROTEINASE	rdr6_F6-	Silenced
11	rdr6-EVD_5	Chr5	5631653	30	1712	0.0172215843857635	CHH	PROTEINASE	rdr6_F6-	Silenced
11	rdr6-EVD_5	Chr5	5631659	58	1711	0.0327868852459016	CHH	PROTEINASE	rdr6_F6-	Silenced
11	rdr6-EVD_5	Chr5	5631665	29	1279	0.02217125382263	CHH	PROTEINASE	rdr6_F6-	Silenced
11	rdr6-EVD_5	Chr5	5631669	26	1794	0.0142857142857143	CHH	PROTEINASE	rdr6_F6-	Silenced
11	rdr6-EVD_5	Chr5	5631673	46	1172	0.0377668308702791	CHH	PROTEINASE	rdr6_F6-	Silenced
11	rdr6-EVD_5	Chr5	5631678	25	1847	0.0133547008547009	CHH	PROTEINASE	rdr6_F6-	Silenced
11	rdr6-EVD_5	Chr5	5631679	20	1155	0.0170212765957447	CHH	PROTEINASE	rdr6_F6-	Silenced
11	rdr6-EVD_5	Chr5	5631683	22	1135	0.0190146931719965	CHH	PROTEINASE	rdr6_F6-	Silenced
11	rdr6-EVD_5	Chr5	5631689	47	1805	0.025377969762419	CHH	PROTEINASE	rdr6_F6-	Silenced
11	rdr6-EVD_5	Chr5	5631690	21	1076	0.0191431175934366	CHH	PROTEINASE	rdr6_F6-	Silenced
11	rdr6-EVD_5	Chr5	5631691	52	1041	0.0475754803293687	CHH	PROTEINASE	rdr6_F6-	Silenced
11	rdr6-EVD_5	Chr5	5631695	34	1768	0.0188679245283019	CHH	PROTEINASE	rdr6_F6-	Silenced
11	rdr6-EVD_5	Chr5	5631698	22	1033	0.0208530805687204	CHH	PROTEINASE	rdr6_F6-	Silenced
11	rdr6-EVD_5	Chr5	5631700	21	1008	0.0204081632653061	CHH	PROTEINASE	rdr6_F6-	Silenced
11	rdr6-EVD_5	Chr5	5631703	23	986	0.022794846382557	CHH	PROTEINASE	rdr6_F6-	Silenced
11	rdr6-EVD_5	Chr5	5631707	19	957	0.0194672131147541	CHH	PROTEINASE	rdr6_F6-	Silenced
11	rdr6-EVD_5	Chr5	5631715	53	852	0.0585635359116022	CHG	PROTEINASE	rdr6_F6-	Silenced
11	rdr6-EVD_5	Chr5	5631716	267	628	0.298324022346369	CG	PROTEINASE	rdr6_F6-	Silenced
11	rdr6-EVD_5	Chr5	5631717	525	1074	0.328330206378987	CG	PROTEINASE	rdr6_F6-	Silenced
11	rdr6-EVD_5	Chr5	5631719	42	1527	0.0267686424474187	CHH	PROTEINASE	rdr6_F6-	Silenced
11	rdr6-EVD_5	Chr5	5631724	47	1484	0.030698889614631	CHH	PROTEINASE	rdr6_F6-	Silenced
11	rdr6-EVD_5	Chr5	5631725	35	1487	0.0229960578186597	CHH	PROTEINASE	rdr6_F6-	Silenced
11	rdr6-EVD_5	Chr5	5631727	20	792	0.0246305418719212	CHH	PROTEINASE	rdr6_F6-	Silenced
11	rdr6-EVD_5	Chr5	5631728	23	789	0.0283251231527094	CHH	PROTEINASE	rdr6_F6-	Silenced
11	rdr6-EVD_5	Chr5	5631730	52	753	0.0645962732919255	CHH	PROTEINASE	rdr6_F6-	Silenced
11	rdr6-EVD_5	Chr5	5631733	117	1352	0.079646017699115	CHH	PROTEINASE	rdr6_F6-	Silenced
11	rdr6-EVD_5	Chr5	5631735	60	1391	0.0413507925568573	CHH	PROTEINASE	rdr6_F6-	Silenced
11	rdr6-EVD_5	Chr5	5631737	11	751	0.0144356955380577	CHH	PROTEINASE	rdr6_F6-	Silenced
11	rdr6-EVD_5	Chr5	5631745	79	1305	0.0570809248554913	CHH	PROTEINASE	rdr6_F6-	Silenced
11	rdr6-EVD_5	Chr5	5631750	30	1305	0.0224719101123595	CHH	PROTEINASE	rdr6_F6-	Silenced
11	rdr6-EVD_5	Chr5	5631751	206	539	0.276510067114094	CG	PROTEINASE	rdr6_F6-	Silenced
11	rdr6-EVD_5	Chr5	5631752	348	969	0.264236902050114	CG	PROTEINASE	rdr6_F6-	Silenced
11	rdr6-EVD_5	Chr5	5631759	62	1205	0.0489344909234412	CHH	PROTEINASE	rdr6_F6-	Silenced
11	rdr6-EVD_5	Chr5	5631760	15	1242	0.0119331742243437	CHH	PROTEINASE	rdr6_F6-	Silenced
11	rdr6-EVD_5	Chr5	5631761	5	728	0.00682128240109141	CHH	PROTEINASE	rdr6_F6-	Silenced
11	rdr6-EVD_5	Chr5	5631762	10	719	0.0137174211248285	CHH	PROTEINASE	rdr6_F6-	Silenced
11	rdr6-EVD_5	Chr5	5631763	43	684	0.0591471801925722	CHH	PROTEINASE	rdr6_F6-	Silenced
11	rdr6-EVD_5	Chr5	5631768	18	1168	0.015177065767285	CHH	PROTEINASE	rdr6_F6-	Silenced
11	rdr6-EVD_5	Chr5	5631771	16	1157	0.0136402387041773	CHH	PROTEINASE	rdr6_F6-	Silenced
11	rdr6-EVD_5	Chr5	5631773	20	1129	0.0174064403829417	CHH	PROTEINASE	rdr6_F6-	Silenced
11	rdr6-EVD_5	Chr5	5631780	19	706	0.0262068965517241	CHG	PROTEINASE	rdr6_F6-	Silenced
11	rdr6-EVD_5	Chr5	5631782	47	1033	0.0435185185185185	CHG	PROTEINASE	rdr6_F6-	Silenced
11	rdr6-EVD_5	Chr5	5631783	13	1053	0.0121951219512195	CHH	PROTEINASE	rdr6_F6-	Silenced
11	rdr6-EVD_5	Chr5	5631789	81	910	0.0817356205852674	CHH	PROTEINASE	rdr6_F6-	Silenced
11	rdr6-EVD_5	Chr5	5631791	34	933	0.0351602895553257	CHH	PROTEINASE	rdr6_F6-	Silenced
11	rdr6-EVD_5	Chr5	5631793	347	380	0.477303988995873	CG	PROTEINASE	rdr6_F6-	Silenced
11	rdr6-EVD_5	Chr5	5631794	470	451	0.510314875135722	CG	PROTEINASE	rdr6_F6-	Silenced
11	rdr6-EVD_5	Chr5	5631795	35	892	0.0377562028047465	CHG	PROTEINASE	rdr6_F6-	Silenced
11	rdr6-EVD_5	Chr5	5631796	18	900	0.0196078431372549	CHH	PROTEINASE	rdr6_F6-	Silenced
11	rdr6-EVD_5	Chr5	5631801	28	838	0.0323325635103926	CHH	PROTEINASE	rdr6_F6-	Silenced
11	rdr6-EVD_5	Chr5	5631807	71	744	0.0871165644171779	CHH	PROTEINASE	rdr6_F6-	Silenced
11	rdr6-EVD_5	Chr5	5631808	25	784	0.030902348578492	CHH	PROTEINASE	rdr6_F6-	Silenced
11	rdr6-EVD_5	Chr5	5631810	55	743	0.068922305764411	CHH	PROTEINASE	rdr6_F6-	Silenced
11	rdr6-EVD_5	Chr5	5631813	46	729	0.0593548387096774	CHH	PROTEINASE	rdr6_F6-	Silenced
11	rdr6-EVD_5	Chr5	5631814	31	736	0.0404172099087353	CHH	PROTEINASE	rdr6_F6-	Silenced
11	rdr6-EVD_5	Chr5	5631816	31	716	0.0414993306559572	CHH	PROTEINASE	rdr6_F6-	Silenced
11	rdr6-EVD_5	Chr5	5631817	28	711	0.0378890392422192	CHH	PROTEINASE	rdr6_F6-	Silenced
11	rdr6-EVD_5	Chr5	5631820	64	674	0.0867208672086721	CHH	PROTEINASE	rdr6_F6-	Silenced
11	rdr6-EVD_5	Chr5	5631825	36	636	0.0535714285714286	CHH	PROTEINASE	rdr6_F6-	Silenced
11	rdr6-EVD_5	Chr5	5631826	27	643	0.0402985074626866	CHH	PROTEINASE	rdr6_F6-	Silenced
11	rdr6-EVD_5	Chr5	5631828	18	630	0.0277777777777778	CHH	PROTEINASE	rdr6_F6-	Silenced
11	rdr6-EVD_5	Chr5	5631831	35	684	0.0486787204450626	CHH	PROTEINASE	rdr6_F6-	Silenced
11	rdr6-EVD_5	Chr5	5631833	71	653	0.0980662983425414	CHH	PROTEINASE	rdr6_F6-	Silenced
11	rdr6-EVD_5	Chr5	5631837	20	604	0.032051282051282	CHH	PROTEINASE	rdr6_F6-	Silenced
11	rdr6-EVD_5	Chr5	5631840	26	682	0.0367231638418079	CHH	PROTEINASE	rdr6_F6-	Silenced
11	rdr6-EVD_5	Chr5	5631843	60	563	0.0963081861958267	CHH	PROTEINASE	rdr6_F6-	Silenced
12	rdr6-EVD_6	Chr5	5631402	9	1064	0.00838769804287046	CHH	PROTEINASE	rdr6_F6-	Silenced
12	rdr6-EVD_6	Chr5	5631404	3	1078	0.00277520814061055	CHH	PROTEINASE	rdr6_F6-	Silenced
12	rdr6-EVD_6	Chr5	5631406	1	445	0.00224215246636771	CHH	PROTEINASE	rdr6_F6-	Silenced
12	rdr6-EVD_6	Chr5	5631409	0	455	0	CHH	PROTEINASE	rdr6_F6-	Silenced
12	rdr6-EVD_6	Chr5	5631410	0	456	0	CHH	PROTEINASE	rdr6_F6-	Silenced
12	rdr6-EVD_6	Chr5	5631412	0	457	0	CHH	PROTEINASE	rdr6_F6-	Silenced
12	rdr6-EVD_6	Chr5	5631415	0	468	0	CHH	PROTEINASE	rdr6_F6-	Silenced
12	rdr6-EVD_6	Chr5	5631419	10	459	0.0213219616204691	CG	PROTEINASE	rdr6_F6-	Silenced
12	rdr6-EVD_6	Chr5	5631420	35	1039	0.0325884543761639	CG	PROTEINASE	rdr6_F6-	Silenced
12	rdr6-EVD_6	Chr5	5631421	14	1061	0.0130232558139535	CHG	PROTEINASE	rdr6_F6-	Silenced
12	rdr6-EVD_6	Chr5	5631423	6	1065	0.00560224089635854	CHH	PROTEINASE	rdr6_F6-	Silenced
12	rdr6-EVD_6	Chr5	5631425	2	469	0.00424628450106157	CHH	PROTEINASE	rdr6_F6-	Silenced
12	rdr6-EVD_6	Chr5	5631429	1	1070	0.000933706816059757	CHH	PROTEINASE	rdr6_F6-	Silenced
12	rdr6-EVD_6	Chr5	5631431	3	1077	0.00277777777777778	CHH	PROTEINASE	rdr6_F6-	Silenced
12	rdr6-EVD_6	Chr5	5631433	7	1072	0.00648748841519926	CHH	PROTEINASE	rdr6_F6-	Silenced
12	rdr6-EVD_6	Chr5	5631434	1	1080	0.000925069380203515	CHH	PROTEINASE	rdr6_F6-	Silenced
12	rdr6-EVD_6	Chr5	5631437	2	1083	0.00184331797235023	CHH	PROTEINASE	rdr6_F6-	Silenced
12	rdr6-EVD_6	Chr5	5631439	18	487	0.0356435643564356	CG	PROTEINASE	rdr6_F6-	Silenced
12	rdr6-EVD_6	Chr5	5631440	47	1038	0.0433179723502304	CG	PROTEINASE	rdr6_F6-	Silenced
12	rdr6-EVD_6	Chr5	5631441	10	1077	0.00919963201471941	CHG	PROTEINASE	rdr6_F6-	Silenced
12	rdr6-EVD_6	Chr5	5631443	0	512	0	CHH	PROTEINASE	rdr6_F6-	Silenced
12	rdr6-EVD_6	Chr5	5631446	8	1082	0.0073394495412844	CHH	PROTEINASE	rdr6_F6-	Silenced
12	rdr6-EVD_6	Chr5	5631447	0	1090	0	CHH	PROTEINASE	rdr6_F6-	Silenced
12	rdr6-EVD_6	Chr5	5631450	0	1088	0	CHH	PROTEINASE	rdr6_F6-	Silenced
12	rdr6-EVD_6	Chr5	5631451	0	521	0	CHH	PROTEINASE	rdr6_F6-	Silenced
12	rdr6-EVD_6	Chr5	5631453	0	529	0	CHH	PROTEINASE	rdr6_F6-	Silenced
12	rdr6-EVD_6	Chr5	5631455	1	535	0.00186567164179104	CHH	PROTEINASE	rdr6_F6-	Silenced
12	rdr6-EVD_6	Chr5	5631458	6	539	0.0110091743119266	CHH	PROTEINASE	rdr6_F6-	Silenced
12	rdr6-EVD_6	Chr5	5631461	3	1110	0.00269541778975741	CHH	PROTEINASE	rdr6_F6-	Silenced
12	rdr6-EVD_6	Chr5	5631463	4	561	0.00707964601769911	CHH	PROTEINASE	rdr6_F6-	Silenced
12	rdr6-EVD_6	Chr5	5631464	0	568	0	CHH	PROTEINASE	rdr6_F6-	Silenced
12	rdr6-EVD_6	Chr5	5631468	8	1108	0.00716845878136201	CHH	PROTEINASE	rdr6_F6-	Silenced
12	rdr6-EVD_6	Chr5	5631469	1	576	0.00173310225303293	CHH	PROTEINASE	rdr6_F6-	Silenced
12	rdr6-EVD_6	Chr5	5631472	5	581	0.00853242320819113	CHH	PROTEINASE	rdr6_F6-	Silenced
12	rdr6-EVD_6	Chr5	5631474	1	588	0.00169779286926995	CHH	PROTEINASE	rdr6_F6-	Silenced
12	rdr6-EVD_6	Chr5	5631476	22	574	0.0369127516778524	CHH	PROTEINASE	rdr6_F6-	Silenced
12	rdr6-EVD_6	Chr5	5631480	1	1087	0.000919117647058824	CHH	PROTEINASE	rdr6_F6-	Silenced
12	rdr6-EVD_6	Chr5	5631484	5	607	0.00816993464052288	CHG	PROTEINASE	rdr6_F6-	Silenced
12	rdr6-EVD_6	Chr5	5631485	36	576	0.0588235294117647	CG	PROTEINASE	rdr6_F6-	Silenced
12	rdr6-EVD_6	Chr5	5631486	62	999	0.058435438265787	CG	PROTEINASE	rdr6_F6-	Silenced
12	rdr6-EVD_6	Chr5	5631487	8	1050	0.00756143667296786	CHG	PROTEINASE	rdr6_F6-	Silenced
12	rdr6-EVD_6	Chr5	5631491	4	631	0.0062992125984252	CHH	PROTEINASE	rdr6_F6-	Silenced
12	rdr6-EVD_6	Chr5	5631493	4	639	0.00622083981337481	CHH	PROTEINASE	rdr6_F6-	Silenced
12	rdr6-EVD_6	Chr5	5631497	4	650	0.00611620795107034	CHH	PROTEINASE	rdr6_F6-	Silenced
12	rdr6-EVD_6	Chr5	5631499	6	654	0.00909090909090909	CHH	PROTEINASE	rdr6_F6-	Silenced
12	rdr6-EVD_6	Chr5	5631502	5	665	0.00746268656716418	CHH	PROTEINASE	rdr6_F6-	Silenced
12	rdr6-EVD_6	Chr5	5631504	8	673	0.0117474302496329	CHH	PROTEINASE	rdr6_F6-	Silenced
12	rdr6-EVD_6	Chr5	5631508	2	692	0.00288184438040346	CHH	PROTEINASE	rdr6_F6-	Silenced
12	rdr6-EVD_6	Chr5	5631511	10	692	0.0142450142450142	CHH	PROTEINASE	rdr6_F6-	Silenced
12	rdr6-EVD_6	Chr5	5631514	16	957	0.0164439876670093	CHH	PROTEINASE	rdr6_F6-	Silenced
12	rdr6-EVD_6	Chr5	5631517	11	954	0.0113989637305699	CHH	PROTEINASE	rdr6_F6-	Silenced
12	rdr6-EVD_6	Chr5	5631520	4	718	0.00554016620498615	CHH	PROTEINASE	rdr6_F6-	Silenced
12	rdr6-EVD_6	Chr5	5631525	20	922	0.0212314225053079	CHH	PROTEINASE	rdr6_F6-	Silenced
12	rdr6-EVD_6	Chr5	5631527	1	932	0.00107181136120043	CHH	PROTEINASE	rdr6_F6-	Silenced
12	rdr6-EVD_6	Chr5	5631531	18	891	0.0198019801980198	CHH	PROTEINASE	rdr6_F6-	Silenced
12	rdr6-EVD_6	Chr5	5631533	1	737	0.0013550135501355	CHH	PROTEINASE	rdr6_F6-	Silenced
12	rdr6-EVD_6	Chr5	5631535	74	668	0.0997304582210243	CG	PROTEINASE	rdr6_F6-	Silenced
12	rdr6-EVD_6	Chr5	5631536	90	812	0.0997782705099778	CG	PROTEINASE	rdr6_F6-	Silenced
12	rdr6-EVD_6	Chr5	5631537	13	889	0.0144124168514412	CHG	PROTEINASE	rdr6_F6-	Silenced
12	rdr6-EVD_6	Chr5	5631538	2	902	0.00221238938053097	CHH	PROTEINASE	rdr6_F6-	Silenced
12	rdr6-EVD_6	Chr5	5631540	1	899	0.00111111111111111	CHH	PROTEINASE	rdr6_F6-	Silenced
12	rdr6-EVD_6	Chr5	5631541	0	749	0	CHH	PROTEINASE	rdr6_F6-	Silenced
12	rdr6-EVD_6	Chr5	5631544	7	747	0.00928381962864721	CHH	PROTEINASE	rdr6_F6-	Silenced
12	rdr6-EVD_6	Chr5	5631546	2	756	0.00263852242744063	CHH	PROTEINASE	rdr6_F6-	Silenced
12	rdr6-EVD_6	Chr5	5631549	2	752	0.0026525198938992	CHH	PROTEINASE	rdr6_F6-	Silenced
12	rdr6-EVD_6	Chr5	5631554	3	883	0.00338600451467269	CHH	PROTEINASE	rdr6_F6-	Silenced
12	rdr6-EVD_6	Chr5	5631559	7	878	0.00790960451977401	CHH	PROTEINASE	rdr6_F6-	Silenced
12	rdr6-EVD_6	Chr5	5631563	2	762	0.00261780104712042	CHH	PROTEINASE	rdr6_F6-	Silenced
12	rdr6-EVD_6	Chr5	5631565	11	752	0.0144167758846658	CHH	PROTEINASE	rdr6_F6-	Silenced
12	rdr6-EVD_6	Chr5	5631570	3	764	0.00391134289439374	CHH	PROTEINASE	rdr6_F6-	Silenced
12	rdr6-EVD_6	Chr5	5631573	3	767	0.0038961038961039	CHH	PROTEINASE	rdr6_F6-	Silenced
12	rdr6-EVD_6	Chr5	5631576	9	858	0.0103806228373702	CHH	PROTEINASE	rdr6_F6-	Silenced
12	rdr6-EVD_6	Chr5	5631581	3	756	0.00395256916996047	CHH	PROTEINASE	rdr6_F6-	Silenced
12	rdr6-EVD_6	Chr5	5631585	7	860	0.00807381776239908	CHH	PROTEINASE	rdr6_F6-	Silenced
12	rdr6-EVD_6	Chr5	5631588	3	765	0.00390625	CHH	PROTEINASE	rdr6_F6-	Silenced
12	rdr6-EVD_6	Chr5	5631589	6	760	0.00783289817232376	CHG	PROTEINASE	rdr6_F6-	Silenced
12	rdr6-EVD_6	Chr5	5631591	5	864	0.00575373993095512	CHG	PROTEINASE	rdr6_F6-	Silenced
12	rdr6-EVD_6	Chr5	5631592	1	759	0.00131578947368421	CHH	PROTEINASE	rdr6_F6-	Silenced
12	rdr6-EVD_6	Chr5	5631594	9	744	0.0119521912350598	CHH	PROTEINASE	rdr6_F6-	Silenced
12	rdr6-EVD_6	Chr5	5631597	12	855	0.013840830449827	CHH	PROTEINASE	rdr6_F6-	Silenced
12	rdr6-EVD_6	Chr5	5631598	3	867	0.00344827586206897	CHH	PROTEINASE	rdr6_F6-	Silenced
12	rdr6-EVD_6	Chr5	5631600	3	734	0.00407055630936228	CHH	PROTEINASE	rdr6_F6-	Silenced
12	rdr6-EVD_6	Chr5	5631603	2	863	0.0023121387283237	CHH	PROTEINASE	rdr6_F6-	Silenced
12	rdr6-EVD_6	Chr5	5631612	9	841	0.0105882352941176	CHH	PROTEINASE	rdr6_F6-	Silenced
12	rdr6-EVD_6	Chr5	5631613	7	688	0.0100719424460432	CHH	PROTEINASE	rdr6_F6-	Silenced
12	rdr6-EVD_6	Chr5	5631618	2	862	0.00231481481481481	CHH	PROTEINASE	rdr6_F6-	Silenced
12	rdr6-EVD_6	Chr5	5631619	2	863	0.0023121387283237	CHH	PROTEINASE	rdr6_F6-	Silenced
12	rdr6-EVD_6	Chr5	5631621	3	866	0.00345224395857307	CHH	PROTEINASE	rdr6_F6-	Silenced
12	rdr6-EVD_6	Chr5	5631623	5	659	0.00753012048192771	CHH	PROTEINASE	rdr6_F6-	Silenced
12	rdr6-EVD_6	Chr5	5631627	3	873	0.00342465753424658	CHH	PROTEINASE	rdr6_F6-	Silenced
12	rdr6-EVD_6	Chr5	5631630	1	652	0.00153139356814701	CHH	PROTEINASE	rdr6_F6-	Silenced
12	rdr6-EVD_6	Chr5	5631631	3	648	0.00460829493087558	CHH	PROTEINASE	rdr6_F6-	Silenced
12	rdr6-EVD_6	Chr5	5631636	12	889	0.0133185349611543	CHH	PROTEINASE	rdr6_F6-	Silenced
12	rdr6-EVD_6	Chr5	5631639	4	892	0.00446428571428571	CHH	PROTEINASE	rdr6_F6-	Silenced
12	rdr6-EVD_6	Chr5	5631640	3	896	0.00333704115684093	CHH	PROTEINASE	rdr6_F6-	Silenced
12	rdr6-EVD_6	Chr5	5631641	1	901	0.00110864745011086	CHH	PROTEINASE	rdr6_F6-	Silenced
12	rdr6-EVD_6	Chr5	5631645	6	902	0.0066079295154185	CHH	PROTEINASE	rdr6_F6-	Silenced
12	rdr6-EVD_6	Chr5	5631646	2	911	0.00219058050383352	CHH	PROTEINASE	rdr6_F6-	Silenced
12	rdr6-EVD_6	Chr5	5631650	2	571	0.00349040139616056	CHH	PROTEINASE	rdr6_F6-	Silenced
12	rdr6-EVD_6	Chr5	5631653	3	921	0.00324675324675325	CHH	PROTEINASE	rdr6_F6-	Silenced
12	rdr6-EVD_6	Chr5	5631659	4	942	0.00422832980972516	CHH	PROTEINASE	rdr6_F6-	Silenced
12	rdr6-EVD_6	Chr5	5631665	5	510	0.00970873786407767	CHH	PROTEINASE	rdr6_F6-	Silenced
12	rdr6-EVD_6	Chr5	5631669	0	977	0	CHH	PROTEINASE	rdr6_F6-	Silenced
12	rdr6-EVD_6	Chr5	5631673	5	477	0.0103734439834025	CHH	PROTEINASE	rdr6_F6-	Silenced
12	rdr6-EVD_6	Chr5	5631678	2	1020	0.00195694716242661	CHH	PROTEINASE	rdr6_F6-	Silenced
12	rdr6-EVD_6	Chr5	5631679	1	468	0.00213219616204691	CHH	PROTEINASE	rdr6_F6-	Silenced
12	rdr6-EVD_6	Chr5	5631683	2	453	0.0043956043956044	CHH	PROTEINASE	rdr6_F6-	Silenced
12	rdr6-EVD_6	Chr5	5631689	7	999	0.00695825049701789	CHH	PROTEINASE	rdr6_F6-	Silenced
12	rdr6-EVD_6	Chr5	5631690	1	427	0.00233644859813084	CHH	PROTEINASE	rdr6_F6-	Silenced
12	rdr6-EVD_6	Chr5	5631691	3	422	0.00705882352941176	CHH	PROTEINASE	rdr6_F6-	Silenced
12	rdr6-EVD_6	Chr5	5631695	1	977	0.00102249488752556	CHH	PROTEINASE	rdr6_F6-	Silenced
12	rdr6-EVD_6	Chr5	5631698	1	408	0.00244498777506112	CHH	PROTEINASE	rdr6_F6-	Silenced
12	rdr6-EVD_6	Chr5	5631700	1	399	0.0025	CHH	PROTEINASE	rdr6_F6-	Silenced
12	rdr6-EVD_6	Chr5	5631703	6	386	0.0153061224489796	CHH	PROTEINASE	rdr6_F6-	Silenced
12	rdr6-EVD_6	Chr5	5631707	1	384	0.0025974025974026	CHH	PROTEINASE	rdr6_F6-	Silenced
12	rdr6-EVD_6	Chr5	5631715	8	356	0.021978021978022	CHG	PROTEINASE	rdr6_F6-	Silenced
12	rdr6-EVD_6	Chr5	5631716	43	320	0.118457300275482	CG	PROTEINASE	rdr6_F6-	Silenced
12	rdr6-EVD_6	Chr5	5631717	88	794	0.0997732426303855	CG	PROTEINASE	rdr6_F6-	Silenced
12	rdr6-EVD_6	Chr5	5631719	3	870	0.00343642611683849	CHH	PROTEINASE	rdr6_F6-	Silenced
12	rdr6-EVD_6	Chr5	5631724	7	843	0.00823529411764706	CHH	PROTEINASE	rdr6_F6-	Silenced
12	rdr6-EVD_6	Chr5	5631725	2	839	0.00237812128418549	CHH	PROTEINASE	rdr6_F6-	Silenced
12	rdr6-EVD_6	Chr5	5631727	3	329	0.00903614457831325	CHH	PROTEINASE	rdr6_F6-	Silenced
12	rdr6-EVD_6	Chr5	5631728	4	326	0.0121212121212121	CHH	PROTEINASE	rdr6_F6-	Silenced
12	rdr6-EVD_6	Chr5	5631730	5	317	0.015527950310559	CHH	PROTEINASE	rdr6_F6-	Silenced
12	rdr6-EVD_6	Chr5	5631733	18	786	0.0223880597014925	CHH	PROTEINASE	rdr6_F6-	Silenced
12	rdr6-EVD_6	Chr5	5631735	10	788	0.012531328320802	CHH	PROTEINASE	rdr6_F6-	Silenced
12	rdr6-EVD_6	Chr5	5631737	3	296	0.0100334448160535	CHH	PROTEINASE	rdr6_F6-	Silenced
12	rdr6-EVD_6	Chr5	5631745	8	723	0.0109439124487004	CHH	PROTEINASE	rdr6_F6-	Silenced
12	rdr6-EVD_6	Chr5	5631750	1	717	0.00139275766016713	CHH	PROTEINASE	rdr6_F6-	Silenced
12	rdr6-EVD_6	Chr5	5631751	34	266	0.113333333333333	CG	PROTEINASE	rdr6_F6-	Silenced
12	rdr6-EVD_6	Chr5	5631752	82	626	0.115819209039548	CG	PROTEINASE	rdr6_F6-	Silenced
12	rdr6-EVD_6	Chr5	5631759	10	664	0.0148367952522255	CHH	PROTEINASE	rdr6_F6-	Silenced
12	rdr6-EVD_6	Chr5	5631760	0	665	0	CHH	PROTEINASE	rdr6_F6-	Silenced
12	rdr6-EVD_6	Chr5	5631761	1	292	0.00341296928327645	CHH	PROTEINASE	rdr6_F6-	Silenced
12	rdr6-EVD_6	Chr5	5631762	2	293	0.00677966101694915	CHH	PROTEINASE	rdr6_F6-	Silenced
12	rdr6-EVD_6	Chr5	5631763	5	289	0.0170068027210884	CHH	PROTEINASE	rdr6_F6-	Silenced
12	rdr6-EVD_6	Chr5	5631768	2	628	0.00317460317460317	CHH	PROTEINASE	rdr6_F6-	Silenced
12	rdr6-EVD_6	Chr5	5631771	1	620	0.00161030595813205	CHH	PROTEINASE	rdr6_F6-	Silenced
12	rdr6-EVD_6	Chr5	5631773	2	607	0.00328407224958949	CHH	PROTEINASE	rdr6_F6-	Silenced
12	rdr6-EVD_6	Chr5	5631780	2	282	0.00704225352112676	CHG	PROTEINASE	rdr6_F6-	Silenced
12	rdr6-EVD_6	Chr5	5631782	4	567	0.00700525394045534	CHG	PROTEINASE	rdr6_F6-	Silenced
12	rdr6-EVD_6	Chr5	5631783	0	571	0	CHH	PROTEINASE	rdr6_F6-	Silenced
12	rdr6-EVD_6	Chr5	5631789	12	523	0.0224299065420561	CHH	PROTEINASE	rdr6_F6-	Silenced
12	rdr6-EVD_6	Chr5	5631791	6	527	0.0112570356472795	CHH	PROTEINASE	rdr6_F6-	Silenced
12	rdr6-EVD_6	Chr5	5631793	47	230	0.169675090252708	CG	PROTEINASE	rdr6_F6-	Silenced
12	rdr6-EVD_6	Chr5	5631794	67	453	0.128846153846154	CG	PROTEINASE	rdr6_F6-	Silenced
12	rdr6-EVD_6	Chr5	5631795	7	507	0.0136186770428016	CHG	PROTEINASE	rdr6_F6-	Silenced
12	rdr6-EVD_6	Chr5	5631796	1	511	0.001953125	CHH	PROTEINASE	rdr6_F6-	Silenced
12	rdr6-EVD_6	Chr5	5631801	1	482	0.0020703933747412	CHH	PROTEINASE	rdr6_F6-	Silenced
12	rdr6-EVD_6	Chr5	5631807	7	441	0.015625	CHH	PROTEINASE	rdr6_F6-	Silenced
12	rdr6-EVD_6	Chr5	5631808	1	442	0.00225733634311512	CHH	PROTEINASE	rdr6_F6-	Silenced
12	rdr6-EVD_6	Chr5	5631810	3	435	0.00684931506849315	CHH	PROTEINASE	rdr6_F6-	Silenced
12	rdr6-EVD_6	Chr5	5631813	2	419	0.00475059382422803	CHH	PROTEINASE	rdr6_F6-	Silenced
12	rdr6-EVD_6	Chr5	5631814	0	418	0	CHH	PROTEINASE	rdr6_F6-	Silenced
12	rdr6-EVD_6	Chr5	5631816	0	405	0	CHH	PROTEINASE	rdr6_F6-	Silenced
12	rdr6-EVD_6	Chr5	5631817	0	401	0	CHH	PROTEINASE	rdr6_F6-	Silenced
12	rdr6-EVD_6	Chr5	5631820	3	261	0.0113636363636364	CHH	PROTEINASE	rdr6_F6-	Silenced
12	rdr6-EVD_6	Chr5	5631825	1	358	0.00278551532033426	CHH	PROTEINASE	rdr6_F6-	Silenced
12	rdr6-EVD_6	Chr5	5631826	0	357	0	CHH	PROTEINASE	rdr6_F6-	Silenced
12	rdr6-EVD_6	Chr5	5631828	0	344	0	CHH	PROTEINASE	rdr6_F6-	Silenced
12	rdr6-EVD_6	Chr5	5631831	1	251	0.00396825396825397	CHH	PROTEINASE	rdr6_F6-	Silenced
12	rdr6-EVD_6	Chr5	5631833	3	252	0.0117647058823529	CHH	PROTEINASE	rdr6_F6-	Silenced
12	rdr6-EVD_6	Chr5	5631837	0	330	0	CHH	PROTEINASE	rdr6_F6-	Silenced
12	rdr6-EVD_6	Chr5	5631840	1	245	0.0040650406504065	CHH	PROTEINASE	rdr6_F6-	Silenced
12	rdr6-EVD_6	Chr5	5631843	12	315	0.036697247706422	CHH	PROTEINASE	rdr6_F6-	Silenced
10	rdr6-EVD_10	Chr5	5631402	13	1358	0.00948212983223924	CHH	PROTEINASE	rdr6_F6-	Active
10	rdr6-EVD_10	Chr5	5631404	2	1362	0.00146627565982405	CHH	PROTEINASE	rdr6_F6-	Active
10	rdr6-EVD_10	Chr5	5631406	1	804	0.00124223602484472	CHH	PROTEINASE	rdr6_F6-	Active
10	rdr6-EVD_10	Chr5	5631409	1	819	0.00121951219512195	CHH	PROTEINASE	rdr6_F6-	Active
10	rdr6-EVD_10	Chr5	5631410	1	825	0.00121065375302663	CHH	PROTEINASE	rdr6_F6-	Active
10	rdr6-EVD_10	Chr5	5631412	3	827	0.0036144578313253	CHH	PROTEINASE	rdr6_F6-	Active
10	rdr6-EVD_10	Chr5	5631415	2	828	0.00240963855421687	CHH	PROTEINASE	rdr6_F6-	Active
10	rdr6-EVD_10	Chr5	5631419	20	831	0.0235017626321974	CG	PROTEINASE	rdr6_F6-	Active
10	rdr6-EVD_10	Chr5	5631420	35	1332	0.0256035113386979	CG	PROTEINASE	rdr6_F6-	Active
10	rdr6-EVD_10	Chr5	5631421	13	1354	0.00950987564008778	CHG	PROTEINASE	rdr6_F6-	Active
10	rdr6-EVD_10	Chr5	5631423	6	1368	0.00436681222707424	CHH	PROTEINASE	rdr6_F6-	Active
10	rdr6-EVD_10	Chr5	5631425	3	854	0.00350058343057176	CHH	PROTEINASE	rdr6_F6-	Active
10	rdr6-EVD_10	Chr5	5631429	1	1388	0.000719942404607631	CHH	PROTEINASE	rdr6_F6-	Active
10	rdr6-EVD_10	Chr5	5631431	6	1384	0.00431654676258993	CHH	PROTEINASE	rdr6_F6-	Active
10	rdr6-EVD_10	Chr5	5631433	2	1395	0.00143163922691482	CHH	PROTEINASE	rdr6_F6-	Active
10	rdr6-EVD_10	Chr5	5631434	1	1401	0.000713266761768902	CHH	PROTEINASE	rdr6_F6-	Active
10	rdr6-EVD_10	Chr5	5631437	2	1407	0.0014194464158978	CHH	PROTEINASE	rdr6_F6-	Active
10	rdr6-EVD_10	Chr5	5631439	32	889	0.0347448425624321	CG	PROTEINASE	rdr6_F6-	Active
10	rdr6-EVD_10	Chr5	5631440	53	1340	0.0380473797559225	CG	PROTEINASE	rdr6_F6-	Active
10	rdr6-EVD_10	Chr5	5631441	6	1388	0.00430416068866571	CHG	PROTEINASE	rdr6_F6-	Active
10	rdr6-EVD_10	Chr5	5631443	3	939	0.00318471337579618	CHH	PROTEINASE	rdr6_F6-	Active
10	rdr6-EVD_10	Chr5	5631446	7	1398	0.00498220640569395	CHH	PROTEINASE	rdr6_F6-	Active
10	rdr6-EVD_10	Chr5	5631447	2	1405	0.00142146410803127	CHH	PROTEINASE	rdr6_F6-	Active
10	rdr6-EVD_10	Chr5	5631450	2	1385	0.00144196106705119	CHH	PROTEINASE	rdr6_F6-	Active
10	rdr6-EVD_10	Chr5	5631451	2	986	0.00202429149797571	CHH	PROTEINASE	rdr6_F6-	Active
10	rdr6-EVD_10	Chr5	5631453	3	990	0.00302114803625378	CHH	PROTEINASE	rdr6_F6-	Active
10	rdr6-EVD_10	Chr5	5631455	2	991	0.00201409869083585	CHH	PROTEINASE	rdr6_F6-	Active
10	rdr6-EVD_10	Chr5	5631458	7	992	0.00700700700700701	CHH	PROTEINASE	rdr6_F6-	Active
10	rdr6-EVD_10	Chr5	5631461	3	1405	0.00213068181818182	CHH	PROTEINASE	rdr6_F6-	Active
10	rdr6-EVD_10	Chr5	5631463	3	1021	0.0029296875	CHH	PROTEINASE	rdr6_F6-	Active
10	rdr6-EVD_10	Chr5	5631464	3	1026	0.00291545189504373	CHH	PROTEINASE	rdr6_F6-	Active
10	rdr6-EVD_10	Chr5	5631468	5	1389	0.00358680057388809	CHH	PROTEINASE	rdr6_F6-	Active
10	rdr6-EVD_10	Chr5	5631469	3	1038	0.00288184438040346	CHH	PROTEINASE	rdr6_F6-	Active
10	rdr6-EVD_10	Chr5	5631472	4	1056	0.00377358490566038	CHH	PROTEINASE	rdr6_F6-	Active
10	rdr6-EVD_10	Chr5	5631474	2	1071	0.00186393289841566	CHH	PROTEINASE	rdr6_F6-	Active
10	rdr6-EVD_10	Chr5	5631476	13	1068	0.0120259019426457	CHH	PROTEINASE	rdr6_F6-	Active
10	rdr6-EVD_10	Chr5	5631480	4	1343	0.00296956198960653	CHH	PROTEINASE	rdr6_F6-	Active
10	rdr6-EVD_10	Chr5	5631484	6	1126	0.00530035335689046	CHG	PROTEINASE	rdr6_F6-	Active
10	rdr6-EVD_10	Chr5	5631485	47	1094	0.0411919368974584	CG	PROTEINASE	rdr6_F6-	Active
10	rdr6-EVD_10	Chr5	5631486	50	1258	0.0382262996941896	CG	PROTEINASE	rdr6_F6-	Active
10	rdr6-EVD_10	Chr5	5631487	10	1296	0.00765696784073507	CHG	PROTEINASE	rdr6_F6-	Active
10	rdr6-EVD_10	Chr5	5631491	3	1164	0.0025706940874036	CHH	PROTEINASE	rdr6_F6-	Active
10	rdr6-EVD_10	Chr5	5631493	4	1167	0.00341588385994876	CHH	PROTEINASE	rdr6_F6-	Active
10	rdr6-EVD_10	Chr5	5631497	2	1196	0.00166944908180301	CHH	PROTEINASE	rdr6_F6-	Active
10	rdr6-EVD_10	Chr5	5631499	3	1209	0.00247524752475248	CHH	PROTEINASE	rdr6_F6-	Active
10	rdr6-EVD_10	Chr5	5631502	4	1229	0.0032441200324412	CHH	PROTEINASE	rdr6_F6-	Active
10	rdr6-EVD_10	Chr5	5631504	11	1235	0.00882825040128411	CHH	PROTEINASE	rdr6_F6-	Active
10	rdr6-EVD_10	Chr5	5631508	4	1269	0.00314218381775334	CHH	PROTEINASE	rdr6_F6-	Active
10	rdr6-EVD_10	Chr5	5631511	10	1283	0.00773395204949729	CHH	PROTEINASE	rdr6_F6-	Active
10	rdr6-EVD_10	Chr5	5631514	9	1171	0.0076271186440678	CHH	PROTEINASE	rdr6_F6-	Active
10	rdr6-EVD_10	Chr5	5631517	9	1150	0.00776531492666091	CHH	PROTEINASE	rdr6_F6-	Active
10	rdr6-EVD_10	Chr5	5631520	7	1310	0.00531511009870919	CHH	PROTEINASE	rdr6_F6-	Active
10	rdr6-EVD_10	Chr5	5631525	16	1123	0.0140474100087796	CHH	PROTEINASE	rdr6_F6-	Active
10	rdr6-EVD_10	Chr5	5631527	2	1124	0.00177619893428064	CHH	PROTEINASE	rdr6_F6-	Active
10	rdr6-EVD_10	Chr5	5631531	17	1091	0.0153429602888087	CHH	PROTEINASE	rdr6_F6-	Active
10	rdr6-EVD_10	Chr5	5631533	4	1305	0.00305576776165011	CHH	PROTEINASE	rdr6_F6-	Active
10	rdr6-EVD_10	Chr5	5631535	126	1198	0.095166163141994	CG	PROTEINASE	rdr6_F6-	Active
10	rdr6-EVD_10	Chr5	5631536	109	997	0.0985533453887884	CG	PROTEINASE	rdr6_F6-	Active
10	rdr6-EVD_10	Chr5	5631537	15	1098	0.0134770889487871	CHG	PROTEINASE	rdr6_F6-	Active
10	rdr6-EVD_10	Chr5	5631538	2	1110	0.00179856115107914	CHH	PROTEINASE	rdr6_F6-	Active
10	rdr6-EVD_10	Chr5	5631540	1	1109	0.000900900900900901	CHH	PROTEINASE	rdr6_F6-	Active
10	rdr6-EVD_10	Chr5	5631541	5	1314	0.00379075056861259	CHH	PROTEINASE	rdr6_F6-	Active
10	rdr6-EVD_10	Chr5	5631544	6	1320	0.00452488687782805	CHH	PROTEINASE	rdr6_F6-	Active
10	rdr6-EVD_10	Chr5	5631546	3	1317	0.00227272727272727	CHH	PROTEINASE	rdr6_F6-	Active
10	rdr6-EVD_10	Chr5	5631549	2	1308	0.00152671755725191	CHH	PROTEINASE	rdr6_F6-	Active
10	rdr6-EVD_10	Chr5	5631554	1	1081	0.000924214417744917	CHH	PROTEINASE	rdr6_F6-	Active
10	rdr6-EVD_10	Chr5	5631559	4	1067	0.00373482726423903	CHH	PROTEINASE	rdr6_F6-	Active
10	rdr6-EVD_10	Chr5	5631563	2	1312	0.0015220700152207	CHH	PROTEINASE	rdr6_F6-	Active
10	rdr6-EVD_10	Chr5	5631565	10	1306	0.00759878419452888	CHH	PROTEINASE	rdr6_F6-	Active
10	rdr6-EVD_10	Chr5	5631570	2	1301	0.00153491941673062	CHH	PROTEINASE	rdr6_F6-	Active
10	rdr6-EVD_10	Chr5	5631573	2	1301	0.00153491941673062	CHH	PROTEINASE	rdr6_F6-	Active
10	rdr6-EVD_10	Chr5	5631576	11	1035	0.0105162523900574	CHH	PROTEINASE	rdr6_F6-	Active
10	rdr6-EVD_10	Chr5	5631581	3	1288	0.00232378001549187	CHH	PROTEINASE	rdr6_F6-	Active
10	rdr6-EVD_10	Chr5	5631585	10	1028	0.00963391136801541	CHH	PROTEINASE	rdr6_F6-	Active
10	rdr6-EVD_10	Chr5	5631588	3	1297	0.00230769230769231	CHH	PROTEINASE	rdr6_F6-	Active
10	rdr6-EVD_10	Chr5	5631589	4	1296	0.00307692307692308	CHG	PROTEINASE	rdr6_F6-	Active
10	rdr6-EVD_10	Chr5	5631591	6	1032	0.00578034682080925	CHG	PROTEINASE	rdr6_F6-	Active
10	rdr6-EVD_10	Chr5	5631592	2	1296	0.00154083204930663	CHH	PROTEINASE	rdr6_F6-	Active
10	rdr6-EVD_10	Chr5	5631594	5	1275	0.00390625	CHH	PROTEINASE	rdr6_F6-	Active
10	rdr6-EVD_10	Chr5	5631597	10	1043	0.00949667616334283	CHH	PROTEINASE	rdr6_F6-	Active
10	rdr6-EVD_10	Chr5	5631598	1	1053	0.00094876660341556	CHH	PROTEINASE	rdr6_F6-	Active
10	rdr6-EVD_10	Chr5	5631600	2	1231	0.0016220600162206	CHH	PROTEINASE	rdr6_F6-	Active
10	rdr6-EVD_10	Chr5	5631603	3	1055	0.00283553875236295	CHH	PROTEINASE	rdr6_F6-	Active
10	rdr6-EVD_10	Chr5	5631612	5	1049	0.0047438330170778	CHH	PROTEINASE	rdr6_F6-	Active
10	rdr6-EVD_10	Chr5	5631613	6	1162	0.00513698630136986	CHH	PROTEINASE	rdr6_F6-	Active
10	rdr6-EVD_10	Chr5	5631618	3	1065	0.00280898876404494	CHH	PROTEINASE	rdr6_F6-	Active
10	rdr6-EVD_10	Chr5	5631619	2	1071	0.00186393289841566	CHH	PROTEINASE	rdr6_F6-	Active
10	rdr6-EVD_10	Chr5	5631621	2	1078	0.00185185185185185	CHH	PROTEINASE	rdr6_F6-	Active
10	rdr6-EVD_10	Chr5	5631623	4	1109	0.00359389038634322	CHH	PROTEINASE	rdr6_F6-	Active
10	rdr6-EVD_10	Chr5	5631627	2	1100	0.00181488203266788	CHH	PROTEINASE	rdr6_F6-	Active
10	rdr6-EVD_10	Chr5	5631630	1	1048	0.000953288846520496	CHH	PROTEINASE	rdr6_F6-	Active
10	rdr6-EVD_10	Chr5	5631631	3	1039	0.00287907869481766	CHH	PROTEINASE	rdr6_F6-	Active
10	rdr6-EVD_10	Chr5	5631636	9	1119	0.00797872340425532	CHH	PROTEINASE	rdr6_F6-	Active
10	rdr6-EVD_10	Chr5	5631639	2	1140	0.00175131348511384	CHH	PROTEINASE	rdr6_F6-	Active
10	rdr6-EVD_10	Chr5	5631640	1	1148	0.000870322019147084	CHH	PROTEINASE	rdr6_F6-	Active
10	rdr6-EVD_10	Chr5	5631641	1	1156	0.000864304235090752	CHH	PROTEINASE	rdr6_F6-	Active
10	rdr6-EVD_10	Chr5	5631645	5	1164	0.00427715996578272	CHH	PROTEINASE	rdr6_F6-	Active
10	rdr6-EVD_10	Chr5	5631646	1	1170	0.00085397096498719	CHH	PROTEINASE	rdr6_F6-	Active
10	rdr6-EVD_10	Chr5	5631650	3	928	0.00322234156820623	CHH	PROTEINASE	rdr6_F6-	Active
10	rdr6-EVD_10	Chr5	5631653	3	1186	0.00252312867956266	CHH	PROTEINASE	rdr6_F6-	Active
10	rdr6-EVD_10	Chr5	5631659	6	1194	0.005	CHH	PROTEINASE	rdr6_F6-	Active
10	rdr6-EVD_10	Chr5	5631665	5	852	0.0058343057176196	CHH	PROTEINASE	rdr6_F6-	Active
10	rdr6-EVD_10	Chr5	5631669	2	1224	0.00163132137030995	CHH	PROTEINASE	rdr6_F6-	Active
10	rdr6-EVD_10	Chr5	5631673	5	813	0.00611246943765281	CHH	PROTEINASE	rdr6_F6-	Active
10	rdr6-EVD_10	Chr5	5631678	1	1274	0.000784313725490196	CHH	PROTEINASE	rdr6_F6-	Active
10	rdr6-EVD_10	Chr5	5631679	2	786	0.00253807106598985	CHH	PROTEINASE	rdr6_F6-	Active
10	rdr6-EVD_10	Chr5	5631683	1	770	0.0012970168612192	CHH	PROTEINASE	rdr6_F6-	Active
10	rdr6-EVD_10	Chr5	5631689	6	1245	0.00479616306954436	CHH	PROTEINASE	rdr6_F6-	Active
10	rdr6-EVD_10	Chr5	5631690	2	732	0.00272479564032698	CHH	PROTEINASE	rdr6_F6-	Active
10	rdr6-EVD_10	Chr5	5631691	5	728	0.00682128240109141	CHH	PROTEINASE	rdr6_F6-	Active
10	rdr6-EVD_10	Chr5	5631695	1	1210	0.000825763831544178	CHH	PROTEINASE	rdr6_F6-	Active
10	rdr6-EVD_10	Chr5	5631698	1	710	0.00140646976090014	CHH	PROTEINASE	rdr6_F6-	Active
10	rdr6-EVD_10	Chr5	5631700	3	695	0.00429799426934097	CHH	PROTEINASE	rdr6_F6-	Active
10	rdr6-EVD_10	Chr5	5631703	4	689	0.00577200577200577	CHH	PROTEINASE	rdr6_F6-	Active
10	rdr6-EVD_10	Chr5	5631707	1	678	0.00147275405007364	CHH	PROTEINASE	rdr6_F6-	Active
10	rdr6-EVD_10	Chr5	5631715	4	630	0.00630914826498423	CHG	PROTEINASE	rdr6_F6-	Active
10	rdr6-EVD_10	Chr5	5631716	96	534	0.152380952380952	CG	PROTEINASE	rdr6_F6-	Active
10	rdr6-EVD_10	Chr5	5631717	188	897	0.173271889400922	CG	PROTEINASE	rdr6_F6-	Active
10	rdr6-EVD_10	Chr5	5631719	2	1072	0.00186219739292365	CHH	PROTEINASE	rdr6_F6-	Active
10	rdr6-EVD_10	Chr5	5631724	4	1044	0.00381679389312977	CHH	PROTEINASE	rdr6_F6-	Active
10	rdr6-EVD_10	Chr5	5631725	0	1045	0	CHH	PROTEINASE	rdr6_F6-	Active
10	rdr6-EVD_10	Chr5	5631727	1	591	0.00168918918918919	CHH	PROTEINASE	rdr6_F6-	Active
10	rdr6-EVD_10	Chr5	5631728	1	592	0.00168634064080944	CHH	PROTEINASE	rdr6_F6-	Active
10	rdr6-EVD_10	Chr5	5631730	5	574	0.00863557858376511	CHH	PROTEINASE	rdr6_F6-	Active
10	rdr6-EVD_10	Chr5	5631733	10	994	0.0099601593625498	CHH	PROTEINASE	rdr6_F6-	Active
10	rdr6-EVD_10	Chr5	5631735	0	976	0	CHH	PROTEINASE	rdr6_F6-	Active
10	rdr6-EVD_10	Chr5	5631737	3	535	0.00557620817843866	CHH	PROTEINASE	rdr6_F6-	Active
10	rdr6-EVD_10	Chr5	5631745	6	911	0.00654307524536532	CHH	PROTEINASE	rdr6_F6-	Active
10	rdr6-EVD_10	Chr5	5631750	0	896	0	CHH	PROTEINASE	rdr6_F6-	Active
10	rdr6-EVD_10	Chr5	5631751	75	456	0.141242937853107	CG	PROTEINASE	rdr6_F6-	Active
10	rdr6-EVD_10	Chr5	5631752	97	784	0.110102156640182	CG	PROTEINASE	rdr6_F6-	Active
10	rdr6-EVD_10	Chr5	5631759	7	846	0.0082063305978898	CHH	PROTEINASE	rdr6_F6-	Active
10	rdr6-EVD_10	Chr5	5631760	0	846	0	CHH	PROTEINASE	rdr6_F6-	Active
10	rdr6-EVD_10	Chr5	5631761	1	520	0.00191938579654511	CHH	PROTEINASE	rdr6_F6-	Active
10	rdr6-EVD_10	Chr5	5631762	4	519	0.00764818355640535	CHH	PROTEINASE	rdr6_F6-	Active
10	rdr6-EVD_10	Chr5	5631763	6	520	0.0114068441064639	CHH	PROTEINASE	rdr6_F6-	Active
10	rdr6-EVD_10	Chr5	5631768	1	806	0.00123915737298637	CHH	PROTEINASE	rdr6_F6-	Active
10	rdr6-EVD_10	Chr5	5631771	1	792	0.00126103404791929	CHH	PROTEINASE	rdr6_F6-	Active
10	rdr6-EVD_10	Chr5	5631773	0	772	0	CHH	PROTEINASE	rdr6_F6-	Active
10	rdr6-EVD_10	Chr5	5631780	0	531	0	CHG	PROTEINASE	rdr6_F6-	Active
10	rdr6-EVD_10	Chr5	5631782	1	721	0.00138504155124654	CHG	PROTEINASE	rdr6_F6-	Active
10	rdr6-EVD_10	Chr5	5631783	0	717	0	CHH	PROTEINASE	rdr6_F6-	Active
10	rdr6-EVD_10	Chr5	5631789	8	674	0.0117302052785924	CHH	PROTEINASE	rdr6_F6-	Active
10	rdr6-EVD_10	Chr5	5631791	0	667	0	CHH	PROTEINASE	rdr6_F6-	Active
10	rdr6-EVD_10	Chr5	5631793	79	434	0.153996101364522	CG	PROTEINASE	rdr6_F6-	Active
10	rdr6-EVD_10	Chr5	5631794	102	543	0.158139534883721	CG	PROTEINASE	rdr6_F6-	Active
10	rdr6-EVD_10	Chr5	5631795	6	639	0.00930232558139535	CHG	PROTEINASE	rdr6_F6-	Active
10	rdr6-EVD_10	Chr5	5631796	0	641	0	CHH	PROTEINASE	rdr6_F6-	Active
10	rdr6-EVD_10	Chr5	5631801	0	601	0	CHH	PROTEINASE	rdr6_F6-	Active
10	rdr6-EVD_10	Chr5	5631807	4	567	0.00700525394045534	CHH	PROTEINASE	rdr6_F6-	Active
10	rdr6-EVD_10	Chr5	5631808	0	570	0	CHH	PROTEINASE	rdr6_F6-	Active
10	rdr6-EVD_10	Chr5	5631810	3	558	0.0053475935828877	CHH	PROTEINASE	rdr6_F6-	Active
10	rdr6-EVD_10	Chr5	5631813	0	550	0	CHH	PROTEINASE	rdr6_F6-	Active
10	rdr6-EVD_10	Chr5	5631814	1	544	0.0018348623853211	CHH	PROTEINASE	rdr6_F6-	Active
10	rdr6-EVD_10	Chr5	5631816	0	540	0	CHH	PROTEINASE	rdr6_F6-	Active
10	rdr6-EVD_10	Chr5	5631817	0	533	0	CHH	PROTEINASE	rdr6_F6-	Active
10	rdr6-EVD_10	Chr5	5631820	3	466	0.00639658848614072	CHH	PROTEINASE	rdr6_F6-	Active
10	rdr6-EVD_10	Chr5	5631825	0	492	0	CHH	PROTEINASE	rdr6_F6-	Active
10	rdr6-EVD_10	Chr5	5631826	0	486	0	CHH	PROTEINASE	rdr6_F6-	Active
10	rdr6-EVD_10	Chr5	5631828	0	474	0	CHH	PROTEINASE	rdr6_F6-	Active
10	rdr6-EVD_10	Chr5	5631831	1	453	0.00220264317180617	CHH	PROTEINASE	rdr6_F6-	Active
10	rdr6-EVD_10	Chr5	5631833	3	452	0.00659340659340659	CHH	PROTEINASE	rdr6_F6-	Active
10	rdr6-EVD_10	Chr5	5631837	1	460	0.00216919739696312	CHH	PROTEINASE	rdr6_F6-	Active
10	rdr6-EVD_10	Chr5	5631840	1	448	0.0022271714922049	CHH	PROTEINASE	rdr6_F6-	Active
10	rdr6-EVD_10	Chr5	5631843	7	446	0.0154525386313466	CHH	PROTEINASE	rdr6_F6-	Active
