# Supplementary material for: PTGS is dispensable for the initiation of epigenetic silencing of an active transposon in Arabidopsis
Source: EMBO Rep. 2024 Nov 7;25(12):28. doi: 10.1038/s44319-024-00304-5 (PMC11624286; doi:10.1038/s44319-024-00304-5)
Supplement: Supplementary file 9 — Figure EV1-4 Source Data [file 44319_2024_304_MOESM9_ESM.zip › EV Figures/Figure EV2/EV2C/libs_GW_cov.xlsx]

## Sheet: Sheet1
sample_id	type	meandepth
Col-0_rep1	Whole genome PE	46.7599
Col-0_rep2	Whole genome PE	80.5456
rdr6_rep1	Whole genome PE	71.2447
rdr6_rep2	Whole genome PE	55.4862
RDR6-EVD_2	Whole genome PE	68.9585
RDR6-EVD_9	Whole genome PE	62.9541
RDR6-EVD_1	Whole genome PE	70.0444
RDR6-EVD_7	Whole genome PE	76.8593
rdr6-EVD_8	Whole genome PE	67.5484
rdr6-EVD_10	Whole genome PE	75.7299
rdr6-EVD_5	Whole genome PE	66.5448
rdr6-EVD_6	Whole genome PE	55.295
