# Supplementary material for: PTGS is dispensable for the initiation of epigenetic silencing of an active transposon in Arabidopsis
Source: EMBO Rep. 2024 Nov 7;25(12):28. doi: 10.1038/s44319-024-00304-5 (PMC11624286; doi:10.1038/s44319-024-00304-5)
Supplement: Supplementary file 9 — Figure EV1-4 Source Data [file 44319_2024_304_MOESM9_ESM.zip › EV Figures/Figure EV2/EV2F/5mC_3pLTR.xlsx]

## Sheet: Sheet1
position	sample_id	chr	pos	meth	unmeth	meth_level	context	annot	sample_genotype	EVD status
1	Col-0_rep1	Chr5	5634905	1	5	0.166666666666667	CHH	3pLTR	col-0	Silenced
1	Col-0_rep1	Chr5	5634908	3	14	0.176470588235294	CHH	3pLTR	col-0	Silenced
1	Col-0_rep1	Chr5	5634911	0	5	0	CHH	3pLTR	col-0	Silenced
1	Col-0_rep1	Chr5	5634913	0	17	0	CHH	3pLTR	col-0	Silenced
1	Col-0_rep1	Chr5	5634915	5	11	0.3125	CHH	3pLTR	col-0	Silenced
1	Col-0_rep1	Chr5	5634922	0	3	0	CHH	3pLTR	col-0	Silenced
1	Col-0_rep1	Chr5	5634926	0	4	0	CHH	3pLTR	col-0	Silenced
1	Col-0_rep1	Chr5	5634927	0	4	0	CHH	3pLTR	col-0	Silenced
1	Col-0_rep1	Chr5	5634928	0	17	0	CHH	3pLTR	col-0	Silenced
1	Col-0_rep1	Chr5	5634929	2	15	0.117647058823529	CHH	3pLTR	col-0	Silenced
1	Col-0_rep1	Chr5	5634932	0	4	0	CHH	3pLTR	col-0	Silenced
1	Col-0_rep1	Chr5	5634937	0	4	0	CHH	3pLTR	col-0	Silenced
1	Col-0_rep1	Chr5	5634938	0	4	0	CHH	3pLTR	col-0	Silenced
1	Col-0_rep1	Chr5	5634943	0	5	0	CHH	3pLTR	col-0	Silenced
1	Col-0_rep1	Chr5	5634946	2	14	0.125	CHH	3pLTR	col-0	Silenced
1	Col-0_rep1	Chr5	5634949	4	11	0.266666666666667	CHH	3pLTR	col-0	Silenced
1	Col-0_rep1	Chr5	5634952	0	5	0	CHH	3pLTR	col-0	Silenced
1	Col-0_rep1	Chr5	5634954	0	6	0	CHH	3pLTR	col-0	Silenced
1	Col-0_rep1	Chr5	5634956	0	6	0	CHH	3pLTR	col-0	Silenced
1	Col-0_rep1	Chr5	5634958	0	6	0	CHH	3pLTR	col-0	Silenced
1	Col-0_rep1	Chr5	5634959	0	6	0	CHH	3pLTR	col-0	Silenced
1	Col-0_rep1	Chr5	5634960	0	6	0	CHH	3pLTR	col-0	Silenced
1	Col-0_rep1	Chr5	5634961	3	13	0.1875	CHG	3pLTR	col-0	Silenced
1	Col-0_rep1	Chr5	5634962	16	0	1	CG	3pLTR	col-0	Silenced
1	Col-0_rep1	Chr5	5634963	6	0	1	CG	3pLTR	col-0	Silenced
1	Col-0_rep1	Chr5	5634966	0	16	0	CHH	3pLTR	col-0	Silenced
1	Col-0_rep1	Chr5	5634971	0	6	0	CHH	3pLTR	col-0	Silenced
1	Col-0_rep1	Chr5	5634973	1	4	0.2	CHH	3pLTR	col-0	Silenced
1	Col-0_rep1	Chr5	5634976	0	5	0	CHH	3pLTR	col-0	Silenced
1	Col-0_rep1	Chr5	5634978	4	12	0.25	CHH	3pLTR	col-0	Silenced
1	Col-0_rep1	Chr5	5634982	0	5	0	CHH	3pLTR	col-0	Silenced
1	Col-0_rep1	Chr5	5634985	0	5	0	CHH	3pLTR	col-0	Silenced
1	Col-0_rep1	Chr5	5634987	0	5	0	CHH	3pLTR	col-0	Silenced
1	Col-0_rep1	Chr5	5634988	0	14	0	CHH	3pLTR	col-0	Silenced
1	Col-0_rep1	Chr5	5634991	4	10	0.285714285714286	CHH	3pLTR	col-0	Silenced
1	Col-0_rep1	Chr5	5634994	1	4	0.2	CHH	3pLTR	col-0	Silenced
1	Col-0_rep1	Chr5	5634997	0	6	0	CHH	3pLTR	col-0	Silenced
1	Col-0_rep1	Chr5	5634999	0	6	0	CHH	3pLTR	col-0	Silenced
1	Col-0_rep1	Chr5	5635000	0	6	0	CHH	3pLTR	col-0	Silenced
1	Col-0_rep1	Chr5	5635002	0	6	0	CHH	3pLTR	col-0	Silenced
1	Col-0_rep1	Chr5	5635005	0	6	0	CHH	3pLTR	col-0	Silenced
1	Col-0_rep1	Chr5	5635006	0	6	0	CHH	3pLTR	col-0	Silenced
1	Col-0_rep1	Chr5	5635007	0	11	0	CHH	3pLTR	col-0	Silenced
1	Col-0_rep1	Chr5	5635009	1	9	0.1	CHH	3pLTR	col-0	Silenced
1	Col-0_rep1	Chr5	5635011	5	5	0.5	CHH	3pLTR	col-0	Silenced
1	Col-0_rep1	Chr5	5635018	0	10	0	CHH	3pLTR	col-0	Silenced
1	Col-0_rep1	Chr5	5635020	1	9	0.1	CHH	3pLTR	col-0	Silenced
1	Col-0_rep1	Chr5	5635023	1	5	0.166666666666667	CHH	3pLTR	col-0	Silenced
1	Col-0_rep1	Chr5	5635026	1	5	0.166666666666667	CHH	3pLTR	col-0	Silenced
1	Col-0_rep1	Chr5	5635027	4	6	0.4	CHG	3pLTR	col-0	Silenced
1	Col-0_rep1	Chr5	5635028	10	0	1	CG	3pLTR	col-0	Silenced
1	Col-0_rep1	Chr5	5635029	6	1	0.857142857142857	CG	3pLTR	col-0	Silenced
1	Col-0_rep1	Chr5	5635032	2	5	0.285714285714286	CHH	3pLTR	col-0	Silenced
1	Col-0_rep1	Chr5	5635035	0	7	0	CHH	3pLTR	col-0	Silenced
1	Col-0_rep1	Chr5	5635037	0	7	0	CHH	3pLTR	col-0	Silenced
1	Col-0_rep1	Chr5	5635038	0	7	0	CHH	3pLTR	col-0	Silenced
1	Col-0_rep1	Chr5	5635040	1	8	0.111111111111111	CHH	3pLTR	col-0	Silenced
1	Col-0_rep1	Chr5	5635042	0	9	0	CHH	3pLTR	col-0	Silenced
1	Col-0_rep1	Chr5	5635044	8	1	0.888888888888889	CG	3pLTR	col-0	Silenced
1	Col-0_rep1	Chr5	5635045	7	0	1	CG	3pLTR	col-0	Silenced
1	Col-0_rep1	Chr5	5635047	0	7	0	CHH	3pLTR	col-0	Silenced
1	Col-0_rep1	Chr5	5635049	0	6	0	CHH	3pLTR	col-0	Silenced
1	Col-0_rep1	Chr5	5635051	1	8	0.111111111111111	CHH	3pLTR	col-0	Silenced
1	Col-0_rep1	Chr5	5635056	0	7	0	CHH	3pLTR	col-0	Silenced
1	Col-0_rep1	Chr5	5635057	1	7	0.125	CHH	3pLTR	col-0	Silenced
1	Col-0_rep1	Chr5	5635060	2	6	0.25	CHH	3pLTR	col-0	Silenced
1	Col-0_rep1	Chr5	5635063	0	7	0	CHH	3pLTR	col-0	Silenced
1	Col-0_rep1	Chr5	5635064	0	7	0	CHH	3pLTR	col-0	Silenced
1	Col-0_rep1	Chr5	5635066	3	5	0.375	CHH	3pLTR	col-0	Silenced
1	Col-0_rep1	Chr5	5635069	0	8	0	CHH	3pLTR	col-0	Silenced
1	Col-0_rep1	Chr5	5635070	2	6	0.25	CHH	3pLTR	col-0	Silenced
1	Col-0_rep1	Chr5	5635074	0	7	0	CHH	3pLTR	col-0	Silenced
1	Col-0_rep1	Chr5	5635076	0	7	0	CHH	3pLTR	col-0	Silenced
1	Col-0_rep1	Chr5	5635077	3	4	0.428571428571429	CHG	3pLTR	col-0	Silenced
1	Col-0_rep1	Chr5	5635079	3	4	0.428571428571429	CHG	3pLTR	col-0	Silenced
1	Col-0_rep1	Chr5	5635081	1	6	0.142857142857143	CHH	3pLTR	col-0	Silenced
1	Col-0_rep1	Chr5	5635083	0	7	0	CHH	3pLTR	col-0	Silenced
1	Col-0_rep1	Chr5	5635085	3	3	0.5	CHH	3pLTR	col-0	Silenced
1	Col-0_rep1	Chr5	5635087	0	6	0	CHH	3pLTR	col-0	Silenced
1	Col-0_rep1	Chr5	5635090	0	6	0	CHH	3pLTR	col-0	Silenced
1	Col-0_rep1	Chr5	5635092	0	6	0	CHH	3pLTR	col-0	Silenced
1	Col-0_rep1	Chr5	5635093	2	4	0.333333333333333	CHH	3pLTR	col-0	Silenced
1	Col-0_rep1	Chr5	5635096	0	8	0	CHH	3pLTR	col-0	Silenced
1	Col-0_rep1	Chr5	5635098	0	6	0	CHH	3pLTR	col-0	Silenced
1	Col-0_rep1	Chr5	5635099	0	6	0	CHH	3pLTR	col-0	Silenced
1	Col-0_rep1	Chr5	5635102	0	7	0	CHH	3pLTR	col-0	Silenced
1	Col-0_rep1	Chr5	5635103	0	7	0	CHH	3pLTR	col-0	Silenced
1	Col-0_rep1	Chr5	5635106	0	5	0	CHH	3pLTR	col-0	Silenced
1	Col-0_rep1	Chr5	5635107	1	6	0.142857142857143	CHH	3pLTR	col-0	Silenced
1	Col-0_rep1	Chr5	5635109	0	7	0	CHH	3pLTR	col-0	Silenced
1	Col-0_rep1	Chr5	5635112	0	7	0	CHH	3pLTR	col-0	Silenced
1	Col-0_rep1	Chr5	5635114	0	7	0	CHH	3pLTR	col-0	Silenced
1	Col-0_rep1	Chr5	5635119	1	6	0.142857142857143	CHH	3pLTR	col-0	Silenced
1	Col-0_rep1	Chr5	5635121	0	8	0	CHH	3pLTR	col-0	Silenced
1	Col-0_rep1	Chr5	5635123	0	9	0	CHH	3pLTR	col-0	Silenced
1	Col-0_rep1	Chr5	5635127	4	5	0.444444444444444	CHG	3pLTR	col-0	Silenced
1	Col-0_rep1	Chr5	5635129	8	2	0.8	CHG	3pLTR	col-0	Silenced
1	Col-0_rep1	Chr5	5635131	0	10	0	CHH	3pLTR	col-0	Silenced
1	Col-0_rep1	Chr5	5635135	9	1	0.9	CG	3pLTR	col-0	Silenced
1	Col-0_rep1	Chr5	5635136	10	1	0.909090909090909	CG	3pLTR	col-0	Silenced
1	Col-0_rep1	Chr5	5635143	1	10	0.0909090909090909	CHH	3pLTR	col-0	Silenced
1	Col-0_rep1	Chr5	5635148	0	10	0	CHG	3pLTR	col-0	Silenced
1	Col-0_rep1	Chr5	5635150	3	7	0.3	CHG	3pLTR	col-0	Silenced
1	Col-0_rep1	Chr5	5635151	0	9	0	CHH	3pLTR	col-0	Silenced
1	Col-0_rep1	Chr5	5635152	0	9	0	CHH	3pLTR	col-0	Silenced
1	Col-0_rep1	Chr5	5635158	1	8	0.111111111111111	CHH	3pLTR	col-0	Silenced
1	Col-0_rep1	Chr5	5635160	0	10	0	CHH	3pLTR	col-0	Silenced
1	Col-0_rep1	Chr5	5635164	1	8	0.111111111111111	CHH	3pLTR	col-0	Silenced
1	Col-0_rep1	Chr5	5635166	0	9	0	CHH	3pLTR	col-0	Silenced
1	Col-0_rep1	Chr5	5635168	0	9	0	CHH	3pLTR	col-0	Silenced
1	Col-0_rep1	Chr5	5635170	0	9	0	CHH	3pLTR	col-0	Silenced
1	Col-0_rep1	Chr5	5635178	0	10	0	CHH	3pLTR	col-0	Silenced
1	Col-0_rep1	Chr5	5635179	0	10	0	CHH	3pLTR	col-0	Silenced
1	Col-0_rep1	Chr5	5635183	3	9	0.25	CHH	3pLTR	col-0	Silenced
1	Col-0_rep1	Chr5	5635188	0	10	0	CHH	3pLTR	col-0	Silenced
1	Col-0_rep1	Chr5	5635190	0	10	0	CHH	3pLTR	col-0	Silenced
1	Col-0_rep1	Chr5	5635192	2	8	0.2	CHH	3pLTR	col-0	Silenced
1	Col-0_rep1	Chr5	5635196	0	14	0	CHH	3pLTR	col-0	Silenced
1	Col-0_rep1	Chr5	5635197	0	14	0	CHH	3pLTR	col-0	Silenced
1	Col-0_rep1	Chr5	5635201	1	9	0.1	CHH	3pLTR	col-0	Silenced
1	Col-0_rep1	Chr5	5635205	4	7	0.363636363636364	CHH	3pLTR	col-0	Silenced
1	Col-0_rep1	Chr5	5635211	4	7	0.363636363636364	CHH	3pLTR	col-0	Silenced
1	Col-0_rep1	Chr5	5635215	3	8	0.272727272727273	CHH	3pLTR	col-0	Silenced
1	Col-0_rep1	Chr5	5635221	0	15	0	CHH	3pLTR	col-0	Silenced
1	Col-0_rep1	Chr5	5635226	3	12	0.2	CHH	3pLTR	col-0	Silenced
1	Col-0_rep1	Chr5	5635227	0	15	0	CHH	3pLTR	col-0	Silenced
1	Col-0_rep1	Chr5	5635229	4	8	0.333333333333333	CHH	3pLTR	col-0	Silenced
1	Col-0_rep1	Chr5	5635231	0	12	0	CHH	3pLTR	col-0	Silenced
1	Col-0_rep1	Chr5	5635237	1	12	0.0769230769230769	CHH	3pLTR	col-0	Silenced
1	Col-0_rep1	Chr5	5635239	0	13	0	CHH	3pLTR	col-0	Silenced
1	Col-0_rep1	Chr5	5635241	0	13	0	CHH	3pLTR	col-0	Silenced
1	Col-0_rep1	Chr5	5635243	0	13	0	CHH	3pLTR	col-0	Silenced
1	Col-0_rep1	Chr5	5635247	3	10	0.230769230769231	CHH	3pLTR	col-0	Silenced
1	Col-0_rep1	Chr5	5635251	0	13	0	CHH	3pLTR	col-0	Silenced
1	Col-0_rep1	Chr5	5635253	3	10	0.230769230769231	CHH	3pLTR	col-0	Silenced
1	Col-0_rep1	Chr5	5635255	2	11	0.153846153846154	CHH	3pLTR	col-0	Silenced
1	Col-0_rep1	Chr5	5635258	3	14	0.176470588235294	CHH	3pLTR	col-0	Silenced
1	Col-0_rep1	Chr5	5635261	0	12	0	CHH	3pLTR	col-0	Silenced
1	Col-0_rep1	Chr5	5635264	1	11	0.0833333333333333	CHH	3pLTR	col-0	Silenced
1	Col-0_rep1	Chr5	5635269	0	14	0	CHH	3pLTR	col-0	Silenced
1	Col-0_rep1	Chr5	5635271	6	8	0.428571428571429	CHH	3pLTR	col-0	Silenced
1	Col-0_rep1	Chr5	5635273	0	13	0	CHH	3pLTR	col-0	Silenced
1	Col-0_rep1	Chr5	5635279	0	11	0	CHH	3pLTR	col-0	Silenced
1	Col-0_rep1	Chr5	5635287	4	7	0.363636363636364	CHH	3pLTR	col-0	Silenced
1	Col-0_rep1	Chr5	5635292	4	7	0.363636363636364	CHG	3pLTR	col-0	Silenced
1	Col-0_rep1	Chr5	5635293	12	1	0.923076923076923	CG	3pLTR	col-0	Silenced
1	Col-0_rep1	Chr5	5635294	16	0	1	CG	3pLTR	col-0	Silenced
1	Col-0_rep1	Chr5	5635295	2	11	0.153846153846154	CHH	3pLTR	col-0	Silenced
1	Col-0_rep1	Chr5	5635301	1	14	0.0666666666666667	CHH	3pLTR	col-0	Silenced
1	Col-0_rep1	Chr5	5635305	13	3	0.8125	CHG	3pLTR	col-0	Silenced
1	Col-0_rep1	Chr5	5635307	11	6	0.647058823529412	CHG	3pLTR	col-0	Silenced
1	Col-0_rep1	Chr5	5635308	0	17	0	CHH	3pLTR	col-0	Silenced
2	Col-0_rep2	Chr5	5634905	3	19	0.136363636363636	CHH	3pLTR	col-0	Silenced
2	Col-0_rep2	Chr5	5634908	1	14	0.0666666666666667	CHH	3pLTR	col-0	Silenced
2	Col-0_rep2	Chr5	5634911	5	15	0.25	CHH	3pLTR	col-0	Silenced
2	Col-0_rep2	Chr5	5634913	0	15	0	CHH	3pLTR	col-0	Silenced
2	Col-0_rep2	Chr5	5634915	4	11	0.266666666666667	CHH	3pLTR	col-0	Silenced
2	Col-0_rep2	Chr5	5634922	1	18	0.0526315789473684	CHH	3pLTR	col-0	Silenced
2	Col-0_rep2	Chr5	5634926	0	18	0	CHH	3pLTR	col-0	Silenced
2	Col-0_rep2	Chr5	5634927	0	18	0	CHH	3pLTR	col-0	Silenced
2	Col-0_rep2	Chr5	5634928	0	15	0	CHH	3pLTR	col-0	Silenced
2	Col-0_rep2	Chr5	5634929	1	14	0.0666666666666667	CHH	3pLTR	col-0	Silenced
2	Col-0_rep2	Chr5	5634932	3	13	0.1875	CHH	3pLTR	col-0	Silenced
2	Col-0_rep2	Chr5	5634937	1	13	0.0714285714285714	CHH	3pLTR	col-0	Silenced
2	Col-0_rep2	Chr5	5634938	0	14	0	CHH	3pLTR	col-0	Silenced
2	Col-0_rep2	Chr5	5634943	2	13	0.133333333333333	CHH	3pLTR	col-0	Silenced
2	Col-0_rep2	Chr5	5634946	1	12	0.0769230769230769	CHH	3pLTR	col-0	Silenced
2	Col-0_rep2	Chr5	5634949	3	9	0.25	CHH	3pLTR	col-0	Silenced
2	Col-0_rep2	Chr5	5634952	2	11	0.153846153846154	CHH	3pLTR	col-0	Silenced
2	Col-0_rep2	Chr5	5634954	3	9	0.25	CHH	3pLTR	col-0	Silenced
2	Col-0_rep2	Chr5	5634956	2	10	0.166666666666667	CHH	3pLTR	col-0	Silenced
2	Col-0_rep2	Chr5	5634958	2	12	0.142857142857143	CHH	3pLTR	col-0	Silenced
2	Col-0_rep2	Chr5	5634959	0	14	0	CHH	3pLTR	col-0	Silenced
2	Col-0_rep2	Chr5	5634960	0	13	0	CHH	3pLTR	col-0	Silenced
2	Col-0_rep2	Chr5	5634961	2	11	0.153846153846154	CHG	3pLTR	col-0	Silenced
2	Col-0_rep2	Chr5	5634962	12	1	0.923076923076923	CG	3pLTR	col-0	Silenced
2	Col-0_rep2	Chr5	5634963	11	0	1	CG	3pLTR	col-0	Silenced
2	Col-0_rep2	Chr5	5634966	2	10	0.166666666666667	CHH	3pLTR	col-0	Silenced
2	Col-0_rep2	Chr5	5634971	0	12	0	CHH	3pLTR	col-0	Silenced
2	Col-0_rep2	Chr5	5634973	0	11	0	CHH	3pLTR	col-0	Silenced
2	Col-0_rep2	Chr5	5634976	0	11	0	CHH	3pLTR	col-0	Silenced
2	Col-0_rep2	Chr5	5634978	4	11	0.266666666666667	CHH	3pLTR	col-0	Silenced
2	Col-0_rep2	Chr5	5634982	0	9	0	CHH	3pLTR	col-0	Silenced
2	Col-0_rep2	Chr5	5634985	1	8	0.111111111111111	CHH	3pLTR	col-0	Silenced
2	Col-0_rep2	Chr5	5634987	0	9	0	CHH	3pLTR	col-0	Silenced
2	Col-0_rep2	Chr5	5634988	0	16	0	CHH	3pLTR	col-0	Silenced
2	Col-0_rep2	Chr5	5634991	6	11	0.352941176470588	CHH	3pLTR	col-0	Silenced
2	Col-0_rep2	Chr5	5634994	3	6	0.333333333333333	CHH	3pLTR	col-0	Silenced
2	Col-0_rep2	Chr5	5634997	0	8	0	CHH	3pLTR	col-0	Silenced
2	Col-0_rep2	Chr5	5634999	0	7	0	CHH	3pLTR	col-0	Silenced
2	Col-0_rep2	Chr5	5635000	0	7	0	CHH	3pLTR	col-0	Silenced
2	Col-0_rep2	Chr5	5635002	1	6	0.142857142857143	CHH	3pLTR	col-0	Silenced
2	Col-0_rep2	Chr5	5635005	0	7	0	CHH	3pLTR	col-0	Silenced
2	Col-0_rep2	Chr5	5635006	0	7	0	CHH	3pLTR	col-0	Silenced
2	Col-0_rep2	Chr5	5635007	1	16	0.0588235294117647	CHH	3pLTR	col-0	Silenced
2	Col-0_rep2	Chr5	5635009	1	17	0.0555555555555556	CHH	3pLTR	col-0	Silenced
2	Col-0_rep2	Chr5	5635011	4	13	0.235294117647059	CHH	3pLTR	col-0	Silenced
2	Col-0_rep2	Chr5	5635018	0	20	0	CHH	3pLTR	col-0	Silenced
2	Col-0_rep2	Chr5	5635020	1	18	0.0526315789473684	CHH	3pLTR	col-0	Silenced
2	Col-0_rep2	Chr5	5635023	1	7	0.125	CHH	3pLTR	col-0	Silenced
2	Col-0_rep2	Chr5	5635026	2	6	0.25	CHH	3pLTR	col-0	Silenced
2	Col-0_rep2	Chr5	5635027	5	18	0.217391304347826	CHG	3pLTR	col-0	Silenced
2	Col-0_rep2	Chr5	5635028	19	2	0.904761904761905	CG	3pLTR	col-0	Silenced
2	Col-0_rep2	Chr5	5635029	7	1	0.875	CG	3pLTR	col-0	Silenced
2	Col-0_rep2	Chr5	5635032	1	7	0.125	CHH	3pLTR	col-0	Silenced
2	Col-0_rep2	Chr5	5635035	1	8	0.111111111111111	CHH	3pLTR	col-0	Silenced
2	Col-0_rep2	Chr5	5635037	0	9	0	CHH	3pLTR	col-0	Silenced
2	Col-0_rep2	Chr5	5635038	0	9	0	CHH	3pLTR	col-0	Silenced
2	Col-0_rep2	Chr5	5635040	2	20	0.0909090909090909	CHH	3pLTR	col-0	Silenced
2	Col-0_rep2	Chr5	5635042	2	20	0.0909090909090909	CHH	3pLTR	col-0	Silenced
2	Col-0_rep2	Chr5	5635044	23	0	1	CG	3pLTR	col-0	Silenced
2	Col-0_rep2	Chr5	5635045	9	1	0.9	CG	3pLTR	col-0	Silenced
2	Col-0_rep2	Chr5	5635047	1	9	0.1	CHH	3pLTR	col-0	Silenced
2	Col-0_rep2	Chr5	5635049	0	10	0	CHH	3pLTR	col-0	Silenced
2	Col-0_rep2	Chr5	5635051	1	19	0.05	CHH	3pLTR	col-0	Silenced
2	Col-0_rep2	Chr5	5635056	3	9	0.25	CHH	3pLTR	col-0	Silenced
2	Col-0_rep2	Chr5	5635057	2	19	0.0952380952380952	CHH	3pLTR	col-0	Silenced
2	Col-0_rep2	Chr5	5635060	4	17	0.19047619047619	CHH	3pLTR	col-0	Silenced
2	Col-0_rep2	Chr5	5635063	0	12	0	CHH	3pLTR	col-0	Silenced
2	Col-0_rep2	Chr5	5635064	0	12	0	CHH	3pLTR	col-0	Silenced
2	Col-0_rep2	Chr5	5635066	11	12	0.478260869565217	CHH	3pLTR	col-0	Silenced
2	Col-0_rep2	Chr5	5635069	0	23	0	CHH	3pLTR	col-0	Silenced
2	Col-0_rep2	Chr5	5635070	3	20	0.130434782608696	CHH	3pLTR	col-0	Silenced
2	Col-0_rep2	Chr5	5635074	1	12	0.0769230769230769	CHH	3pLTR	col-0	Silenced
2	Col-0_rep2	Chr5	5635076	0	21	0	CHH	3pLTR	col-0	Silenced
2	Col-0_rep2	Chr5	5635077	12	9	0.571428571428571	CHG	3pLTR	col-0	Silenced
2	Col-0_rep2	Chr5	5635079	9	4	0.692307692307692	CHG	3pLTR	col-0	Silenced
2	Col-0_rep2	Chr5	5635081	4	17	0.19047619047619	CHH	3pLTR	col-0	Silenced
2	Col-0_rep2	Chr5	5635083	4	17	0.19047619047619	CHH	3pLTR	col-0	Silenced
2	Col-0_rep2	Chr5	5635085	8	14	0.363636363636364	CHH	3pLTR	col-0	Silenced
2	Col-0_rep2	Chr5	5635087	2	20	0.0909090909090909	CHH	3pLTR	col-0	Silenced
2	Col-0_rep2	Chr5	5635090	1	20	0.0476190476190476	CHH	3pLTR	col-0	Silenced
2	Col-0_rep2	Chr5	5635092	1	20	0.0476190476190476	CHH	3pLTR	col-0	Silenced
2	Col-0_rep2	Chr5	5635093	7	14	0.333333333333333	CHH	3pLTR	col-0	Silenced
2	Col-0_rep2	Chr5	5635096	2	13	0.133333333333333	CHH	3pLTR	col-0	Silenced
2	Col-0_rep2	Chr5	5635098	1	20	0.0476190476190476	CHH	3pLTR	col-0	Silenced
2	Col-0_rep2	Chr5	5635099	2	19	0.0952380952380952	CHH	3pLTR	col-0	Silenced
2	Col-0_rep2	Chr5	5635102	1	14	0.0666666666666667	CHH	3pLTR	col-0	Silenced
2	Col-0_rep2	Chr5	5635103	0	15	0	CHH	3pLTR	col-0	Silenced
2	Col-0_rep2	Chr5	5635106	1	16	0.0588235294117647	CHH	3pLTR	col-0	Silenced
2	Col-0_rep2	Chr5	5635107	2	17	0.105263157894737	CHH	3pLTR	col-0	Silenced
2	Col-0_rep2	Chr5	5635109	3	16	0.157894736842105	CHH	3pLTR	col-0	Silenced
2	Col-0_rep2	Chr5	5635112	0	19	0	CHH	3pLTR	col-0	Silenced
2	Col-0_rep2	Chr5	5635114	3	16	0.157894736842105	CHH	3pLTR	col-0	Silenced
2	Col-0_rep2	Chr5	5635119	0	17	0	CHH	3pLTR	col-0	Silenced
2	Col-0_rep2	Chr5	5635121	5	14	0.263157894736842	CHH	3pLTR	col-0	Silenced
2	Col-0_rep2	Chr5	5635123	6	12	0.333333333333333	CHH	3pLTR	col-0	Silenced
2	Col-0_rep2	Chr5	5635127	14	4	0.777777777777778	CHG	3pLTR	col-0	Silenced
2	Col-0_rep2	Chr5	5635129	10	11	0.476190476190476	CHG	3pLTR	col-0	Silenced
2	Col-0_rep2	Chr5	5635131	4	14	0.222222222222222	CHH	3pLTR	col-0	Silenced
2	Col-0_rep2	Chr5	5635135	16	1	0.941176470588235	CG	3pLTR	col-0	Silenced
2	Col-0_rep2	Chr5	5635136	18	4	0.818181818181818	CG	3pLTR	col-0	Silenced
2	Col-0_rep2	Chr5	5635143	3	19	0.136363636363636	CHH	3pLTR	col-0	Silenced
2	Col-0_rep2	Chr5	5635148	1	16	0.0588235294117647	CHG	3pLTR	col-0	Silenced
2	Col-0_rep2	Chr5	5635150	3	19	0.136363636363636	CHG	3pLTR	col-0	Silenced
2	Col-0_rep2	Chr5	5635151	1	17	0.0555555555555556	CHH	3pLTR	col-0	Silenced
2	Col-0_rep2	Chr5	5635152	0	18	0	CHH	3pLTR	col-0	Silenced
2	Col-0_rep2	Chr5	5635158	0	20	0	CHH	3pLTR	col-0	Silenced
2	Col-0_rep2	Chr5	5635160	0	20	0	CHH	3pLTR	col-0	Silenced
2	Col-0_rep2	Chr5	5635164	7	16	0.304347826086957	CHH	3pLTR	col-0	Silenced
2	Col-0_rep2	Chr5	5635166	0	22	0	CHH	3pLTR	col-0	Silenced
2	Col-0_rep2	Chr5	5635168	0	23	0	CHH	3pLTR	col-0	Silenced
2	Col-0_rep2	Chr5	5635170	0	19	0	CHH	3pLTR	col-0	Silenced
2	Col-0_rep2	Chr5	5635178	0	22	0	CHH	3pLTR	col-0	Silenced
2	Col-0_rep2	Chr5	5635179	0	19	0	CHH	3pLTR	col-0	Silenced
2	Col-0_rep2	Chr5	5635183	0	22	0	CHH	3pLTR	col-0	Silenced
2	Col-0_rep2	Chr5	5635188	0	20	0	CHH	3pLTR	col-0	Silenced
2	Col-0_rep2	Chr5	5635190	0	20	0	CHH	3pLTR	col-0	Silenced
2	Col-0_rep2	Chr5	5635192	1	20	0.0476190476190476	CHH	3pLTR	col-0	Silenced
2	Col-0_rep2	Chr5	5635196	0	24	0	CHH	3pLTR	col-0	Silenced
2	Col-0_rep2	Chr5	5635197	0	25	0	CHH	3pLTR	col-0	Silenced
2	Col-0_rep2	Chr5	5635201	1	24	0.04	CHH	3pLTR	col-0	Silenced
2	Col-0_rep2	Chr5	5635205	7	19	0.269230769230769	CHH	3pLTR	col-0	Silenced
2	Col-0_rep2	Chr5	5635211	5	21	0.192307692307692	CHH	3pLTR	col-0	Silenced
2	Col-0_rep2	Chr5	5635215	6	19	0.24	CHH	3pLTR	col-0	Silenced
2	Col-0_rep2	Chr5	5635221	0	30	0	CHH	3pLTR	col-0	Silenced
2	Col-0_rep2	Chr5	5635226	3	27	0.1	CHH	3pLTR	col-0	Silenced
2	Col-0_rep2	Chr5	5635227	0	29	0	CHH	3pLTR	col-0	Silenced
2	Col-0_rep2	Chr5	5635229	2	25	0.0740740740740741	CHH	3pLTR	col-0	Silenced
2	Col-0_rep2	Chr5	5635231	0	27	0	CHH	3pLTR	col-0	Silenced
2	Col-0_rep2	Chr5	5635237	3	24	0.111111111111111	CHH	3pLTR	col-0	Silenced
2	Col-0_rep2	Chr5	5635239	1	26	0.037037037037037	CHH	3pLTR	col-0	Silenced
2	Col-0_rep2	Chr5	5635241	0	28	0	CHH	3pLTR	col-0	Silenced
2	Col-0_rep2	Chr5	5635243	1	28	0.0344827586206897	CHH	3pLTR	col-0	Silenced
2	Col-0_rep2	Chr5	5635247	5	24	0.172413793103448	CHH	3pLTR	col-0	Silenced
2	Col-0_rep2	Chr5	5635251	0	29	0	CHH	3pLTR	col-0	Silenced
2	Col-0_rep2	Chr5	5635253	5	24	0.172413793103448	CHH	3pLTR	col-0	Silenced
2	Col-0_rep2	Chr5	5635255	1	28	0.0344827586206897	CHH	3pLTR	col-0	Silenced
2	Col-0_rep2	Chr5	5635258	2	31	0.0606060606060606	CHH	3pLTR	col-0	Silenced
2	Col-0_rep2	Chr5	5635261	2	26	0.0714285714285714	CHH	3pLTR	col-0	Silenced
2	Col-0_rep2	Chr5	5635264	2	26	0.0714285714285714	CHH	3pLTR	col-0	Silenced
2	Col-0_rep2	Chr5	5635269	0	30	0	CHH	3pLTR	col-0	Silenced
2	Col-0_rep2	Chr5	5635271	8	21	0.275862068965517	CHH	3pLTR	col-0	Silenced
2	Col-0_rep2	Chr5	5635273	3	26	0.103448275862069	CHH	3pLTR	col-0	Silenced
2	Col-0_rep2	Chr5	5635279	0	33	0	CHH	3pLTR	col-0	Silenced
2	Col-0_rep2	Chr5	5635287	10	27	0.27027027027027	CHH	3pLTR	col-0	Silenced
2	Col-0_rep2	Chr5	5635292	8	28	0.222222222222222	CHG	3pLTR	col-0	Silenced
2	Col-0_rep2	Chr5	5635293	33	1	0.970588235294118	CG	3pLTR	col-0	Silenced
2	Col-0_rep2	Chr5	5635294	29	3	0.90625	CG	3pLTR	col-0	Silenced
2	Col-0_rep2	Chr5	5635295	0	38	0	CHH	3pLTR	col-0	Silenced
2	Col-0_rep2	Chr5	5635301	0	39	0	CHH	3pLTR	col-0	Silenced
2	Col-0_rep2	Chr5	5635305	28	12	0.7	CHG	3pLTR	col-0	Silenced
2	Col-0_rep2	Chr5	5635307	23	11	0.676470588235294	CHG	3pLTR	col-0	Silenced
2	Col-0_rep2	Chr5	5635308	0	34	0	CHH	3pLTR	col-0	Silenced
3	rdr6_rep1	Chr5	5634905	1	8	0.111111111111111	CHH	3pLTR	rdr6	Silenced
3	rdr6_rep1	Chr5	5634908	2	15	0.117647058823529	CHH	3pLTR	rdr6	Silenced
3	rdr6_rep1	Chr5	5634911	0	9	0	CHH	3pLTR	rdr6	Silenced
3	rdr6_rep1	Chr5	5634913	0	18	0	CHH	3pLTR	rdr6	Silenced
3	rdr6_rep1	Chr5	5634915	3	14	0.176470588235294	CHH	3pLTR	rdr6	Silenced
3	rdr6_rep1	Chr5	5634922	0	8	0	CHH	3pLTR	rdr6	Silenced
3	rdr6_rep1	Chr5	5634926	0	7	0	CHH	3pLTR	rdr6	Silenced
3	rdr6_rep1	Chr5	5634927	0	7	0	CHH	3pLTR	rdr6	Silenced
3	rdr6_rep1	Chr5	5634928	0	13	0	CHH	3pLTR	rdr6	Silenced
3	rdr6_rep1	Chr5	5634929	1	12	0.0769230769230769	CHH	3pLTR	rdr6	Silenced
3	rdr6_rep1	Chr5	5634932	1	6	0.142857142857143	CHH	3pLTR	rdr6	Silenced
3	rdr6_rep1	Chr5	5634937	0	8	0	CHH	3pLTR	rdr6	Silenced
3	rdr6_rep1	Chr5	5634938	0	8	0	CHH	3pLTR	rdr6	Silenced
3	rdr6_rep1	Chr5	5634943	0	7	0	CHH	3pLTR	rdr6	Silenced
3	rdr6_rep1	Chr5	5634946	3	9	0.25	CHH	3pLTR	rdr6	Silenced
3	rdr6_rep1	Chr5	5634949	7	6	0.538461538461538	CHH	3pLTR	rdr6	Silenced
3	rdr6_rep1	Chr5	5634952	0	6	0	CHH	3pLTR	rdr6	Silenced
3	rdr6_rep1	Chr5	5634954	0	6	0	CHH	3pLTR	rdr6	Silenced
3	rdr6_rep1	Chr5	5634956	0	6	0	CHH	3pLTR	rdr6	Silenced
3	rdr6_rep1	Chr5	5634958	0	6	0	CHH	3pLTR	rdr6	Silenced
3	rdr6_rep1	Chr5	5634959	1	5	0.166666666666667	CHH	3pLTR	rdr6	Silenced
3	rdr6_rep1	Chr5	5634960	0	6	0	CHH	3pLTR	rdr6	Silenced
3	rdr6_rep1	Chr5	5634961	1	13	0.0714285714285714	CHG	3pLTR	rdr6	Silenced
3	rdr6_rep1	Chr5	5634962	14	0	1	CG	3pLTR	rdr6	Silenced
3	rdr6_rep1	Chr5	5634963	4	2	0.666666666666667	CG	3pLTR	rdr6	Silenced
3	rdr6_rep1	Chr5	5634966	0	13	0	CHH	3pLTR	rdr6	Silenced
3	rdr6_rep1	Chr5	5634971	0	6	0	CHH	3pLTR	rdr6	Silenced
3	rdr6_rep1	Chr5	5634973	0	6	0	CHH	3pLTR	rdr6	Silenced
3	rdr6_rep1	Chr5	5634976	0	7	0	CHH	3pLTR	rdr6	Silenced
3	rdr6_rep1	Chr5	5634978	2	11	0.153846153846154	CHH	3pLTR	rdr6	Silenced
3	rdr6_rep1	Chr5	5634982	0	7	0	CHH	3pLTR	rdr6	Silenced
3	rdr6_rep1	Chr5	5634985	0	7	0	CHH	3pLTR	rdr6	Silenced
3	rdr6_rep1	Chr5	5634987	0	7	0	CHH	3pLTR	rdr6	Silenced
3	rdr6_rep1	Chr5	5634988	0	14	0	CHH	3pLTR	rdr6	Silenced
3	rdr6_rep1	Chr5	5634991	4	10	0.285714285714286	CHH	3pLTR	rdr6	Silenced
3	rdr6_rep1	Chr5	5634994	0	7	0	CHH	3pLTR	rdr6	Silenced
3	rdr6_rep1	Chr5	5634997	0	8	0	CHH	3pLTR	rdr6	Silenced
3	rdr6_rep1	Chr5	5634999	0	8	0	CHH	3pLTR	rdr6	Silenced
3	rdr6_rep1	Chr5	5635000	0	7	0	CHH	3pLTR	rdr6	Silenced
3	rdr6_rep1	Chr5	5635002	0	7	0	CHH	3pLTR	rdr6	Silenced
3	rdr6_rep1	Chr5	5635005	0	7	0	CHH	3pLTR	rdr6	Silenced
3	rdr6_rep1	Chr5	5635006	0	7	0	CHH	3pLTR	rdr6	Silenced
3	rdr6_rep1	Chr5	5635007	0	13	0	CHH	3pLTR	rdr6	Silenced
3	rdr6_rep1	Chr5	5635009	1	13	0.0714285714285714	CHH	3pLTR	rdr6	Silenced
3	rdr6_rep1	Chr5	5635011	5	9	0.357142857142857	CHH	3pLTR	rdr6	Silenced
3	rdr6_rep1	Chr5	5635018	0	14	0	CHH	3pLTR	rdr6	Silenced
3	rdr6_rep1	Chr5	5635020	0	14	0	CHH	3pLTR	rdr6	Silenced
3	rdr6_rep1	Chr5	5635023	2	7	0.222222222222222	CHH	3pLTR	rdr6	Silenced
3	rdr6_rep1	Chr5	5635026	2	7	0.222222222222222	CHH	3pLTR	rdr6	Silenced
3	rdr6_rep1	Chr5	5635027	3	12	0.2	CHG	3pLTR	rdr6	Silenced
3	rdr6_rep1	Chr5	5635028	14	1	0.933333333333333	CG	3pLTR	rdr6	Silenced
3	rdr6_rep1	Chr5	5635029	8	1	0.888888888888889	CG	3pLTR	rdr6	Silenced
3	rdr6_rep1	Chr5	5635032	3	6	0.333333333333333	CHH	3pLTR	rdr6	Silenced
3	rdr6_rep1	Chr5	5635035	0	9	0	CHH	3pLTR	rdr6	Silenced
3	rdr6_rep1	Chr5	5635037	0	9	0	CHH	3pLTR	rdr6	Silenced
3	rdr6_rep1	Chr5	5635038	0	9	0	CHH	3pLTR	rdr6	Silenced
3	rdr6_rep1	Chr5	5635040	0	15	0	CHH	3pLTR	rdr6	Silenced
3	rdr6_rep1	Chr5	5635042	0	15	0	CHH	3pLTR	rdr6	Silenced
3	rdr6_rep1	Chr5	5635044	13	2	0.866666666666667	CG	3pLTR	rdr6	Silenced
3	rdr6_rep1	Chr5	5635045	8	1	0.888888888888889	CG	3pLTR	rdr6	Silenced
3	rdr6_rep1	Chr5	5635047	0	9	0	CHH	3pLTR	rdr6	Silenced
3	rdr6_rep1	Chr5	5635049	0	9	0	CHH	3pLTR	rdr6	Silenced
3	rdr6_rep1	Chr5	5635051	0	15	0	CHH	3pLTR	rdr6	Silenced
3	rdr6_rep1	Chr5	5635056	1	8	0.111111111111111	CHH	3pLTR	rdr6	Silenced
3	rdr6_rep1	Chr5	5635057	0	15	0	CHH	3pLTR	rdr6	Silenced
3	rdr6_rep1	Chr5	5635060	2	13	0.133333333333333	CHH	3pLTR	rdr6	Silenced
3	rdr6_rep1	Chr5	5635063	2	6	0.25	CHH	3pLTR	rdr6	Silenced
3	rdr6_rep1	Chr5	5635064	0	8	0	CHH	3pLTR	rdr6	Silenced
3	rdr6_rep1	Chr5	5635066	2	14	0.125	CHH	3pLTR	rdr6	Silenced
3	rdr6_rep1	Chr5	5635069	0	19	0	CHH	3pLTR	rdr6	Silenced
3	rdr6_rep1	Chr5	5635070	1	18	0.0526315789473684	CHH	3pLTR	rdr6	Silenced
3	rdr6_rep1	Chr5	5635074	0	10	0	CHH	3pLTR	rdr6	Silenced
3	rdr6_rep1	Chr5	5635076	0	19	0	CHH	3pLTR	rdr6	Silenced
3	rdr6_rep1	Chr5	5635077	9	10	0.473684210526316	CHG	3pLTR	rdr6	Silenced
3	rdr6_rep1	Chr5	5635079	4	7	0.363636363636364	CHG	3pLTR	rdr6	Silenced
3	rdr6_rep1	Chr5	5635081	0	19	0	CHH	3pLTR	rdr6	Silenced
3	rdr6_rep1	Chr5	5635083	1	18	0.0526315789473684	CHH	3pLTR	rdr6	Silenced
3	rdr6_rep1	Chr5	5635085	5	13	0.277777777777778	CHH	3pLTR	rdr6	Silenced
3	rdr6_rep1	Chr5	5635087	0	18	0	CHH	3pLTR	rdr6	Silenced
3	rdr6_rep1	Chr5	5635090	0	18	0	CHH	3pLTR	rdr6	Silenced
3	rdr6_rep1	Chr5	5635092	0	18	0	CHH	3pLTR	rdr6	Silenced
3	rdr6_rep1	Chr5	5635093	3	15	0.166666666666667	CHH	3pLTR	rdr6	Silenced
3	rdr6_rep1	Chr5	5635096	1	9	0.1	CHH	3pLTR	rdr6	Silenced
3	rdr6_rep1	Chr5	5635098	0	17	0	CHH	3pLTR	rdr6	Silenced
3	rdr6_rep1	Chr5	5635099	1	15	0.0625	CHH	3pLTR	rdr6	Silenced
3	rdr6_rep1	Chr5	5635102	1	9	0.1	CHH	3pLTR	rdr6	Silenced
3	rdr6_rep1	Chr5	5635103	0	10	0	CHH	3pLTR	rdr6	Silenced
3	rdr6_rep1	Chr5	5635106	0	17	0	CHH	3pLTR	rdr6	Silenced
3	rdr6_rep1	Chr5	5635107	1	17	0.0555555555555556	CHH	3pLTR	rdr6	Silenced
3	rdr6_rep1	Chr5	5635109	3	15	0.166666666666667	CHH	3pLTR	rdr6	Silenced
3	rdr6_rep1	Chr5	5635112	0	18	0	CHH	3pLTR	rdr6	Silenced
3	rdr6_rep1	Chr5	5635114	2	16	0.111111111111111	CHH	3pLTR	rdr6	Silenced
3	rdr6_rep1	Chr5	5635119	0	12	0	CHH	3pLTR	rdr6	Silenced
3	rdr6_rep1	Chr5	5635121	3	14	0.176470588235294	CHH	3pLTR	rdr6	Silenced
3	rdr6_rep1	Chr5	5635123	1	16	0.0588235294117647	CHH	3pLTR	rdr6	Silenced
3	rdr6_rep1	Chr5	5635127	7	10	0.411764705882353	CHG	3pLTR	rdr6	Silenced
3	rdr6_rep1	Chr5	5635129	5	7	0.416666666666667	CHG	3pLTR	rdr6	Silenced
3	rdr6_rep1	Chr5	5635131	1	16	0.0588235294117647	CHH	3pLTR	rdr6	Silenced
3	rdr6_rep1	Chr5	5635135	12	2	0.857142857142857	CG	3pLTR	rdr6	Silenced
3	rdr6_rep1	Chr5	5635136	13	0	1	CG	3pLTR	rdr6	Silenced
3	rdr6_rep1	Chr5	5635143	4	11	0.266666666666667	CHH	3pLTR	rdr6	Silenced
3	rdr6_rep1	Chr5	5635148	0	18	0	CHG	3pLTR	rdr6	Silenced
3	rdr6_rep1	Chr5	5635150	3	12	0.2	CHG	3pLTR	rdr6	Silenced
3	rdr6_rep1	Chr5	5635151	0	17	0	CHH	3pLTR	rdr6	Silenced
3	rdr6_rep1	Chr5	5635152	0	17	0	CHH	3pLTR	rdr6	Silenced
3	rdr6_rep1	Chr5	5635158	0	17	0	CHH	3pLTR	rdr6	Silenced
3	rdr6_rep1	Chr5	5635160	0	17	0	CHH	3pLTR	rdr6	Silenced
3	rdr6_rep1	Chr5	5635164	2	12	0.142857142857143	CHH	3pLTR	rdr6	Silenced
3	rdr6_rep1	Chr5	5635166	0	14	0	CHH	3pLTR	rdr6	Silenced
3	rdr6_rep1	Chr5	5635168	0	14	0	CHH	3pLTR	rdr6	Silenced
3	rdr6_rep1	Chr5	5635170	0	19	0	CHH	3pLTR	rdr6	Silenced
3	rdr6_rep1	Chr5	5635178	0	18	0	CHH	3pLTR	rdr6	Silenced
3	rdr6_rep1	Chr5	5635179	0	19	0	CHH	3pLTR	rdr6	Silenced
3	rdr6_rep1	Chr5	5635183	1	19	0.05	CHH	3pLTR	rdr6	Silenced
3	rdr6_rep1	Chr5	5635188	0	20	0	CHH	3pLTR	rdr6	Silenced
3	rdr6_rep1	Chr5	5635190	0	20	0	CHH	3pLTR	rdr6	Silenced
3	rdr6_rep1	Chr5	5635192	2	18	0.1	CHH	3pLTR	rdr6	Silenced
3	rdr6_rep1	Chr5	5635196	0	23	0	CHH	3pLTR	rdr6	Silenced
3	rdr6_rep1	Chr5	5635197	0	23	0	CHH	3pLTR	rdr6	Silenced
3	rdr6_rep1	Chr5	5635201	2	21	0.0869565217391304	CHH	3pLTR	rdr6	Silenced
3	rdr6_rep1	Chr5	5635205	4	19	0.173913043478261	CHH	3pLTR	rdr6	Silenced
3	rdr6_rep1	Chr5	5635211	6	19	0.24	CHH	3pLTR	rdr6	Silenced
3	rdr6_rep1	Chr5	5635215	7	22	0.241379310344828	CHH	3pLTR	rdr6	Silenced
3	rdr6_rep1	Chr5	5635221	0	24	0	CHH	3pLTR	rdr6	Silenced
3	rdr6_rep1	Chr5	5635226	4	20	0.166666666666667	CHH	3pLTR	rdr6	Silenced
3	rdr6_rep1	Chr5	5635227	1	23	0.0416666666666667	CHH	3pLTR	rdr6	Silenced
3	rdr6_rep1	Chr5	5635229	2	30	0.0625	CHH	3pLTR	rdr6	Silenced
3	rdr6_rep1	Chr5	5635231	1	31	0.03125	CHH	3pLTR	rdr6	Silenced
3	rdr6_rep1	Chr5	5635237	1	32	0.0303030303030303	CHH	3pLTR	rdr6	Silenced
3	rdr6_rep1	Chr5	5635239	1	32	0.0303030303030303	CHH	3pLTR	rdr6	Silenced
3	rdr6_rep1	Chr5	5635241	0	33	0	CHH	3pLTR	rdr6	Silenced
3	rdr6_rep1	Chr5	5635243	1	32	0.0303030303030303	CHH	3pLTR	rdr6	Silenced
3	rdr6_rep1	Chr5	5635247	6	27	0.181818181818182	CHH	3pLTR	rdr6	Silenced
3	rdr6_rep1	Chr5	5635251	0	33	0	CHH	3pLTR	rdr6	Silenced
3	rdr6_rep1	Chr5	5635253	7	27	0.205882352941176	CHH	3pLTR	rdr6	Silenced
3	rdr6_rep1	Chr5	5635255	4	30	0.117647058823529	CHH	3pLTR	rdr6	Silenced
3	rdr6_rep1	Chr5	5635258	7	21	0.25	CHH	3pLTR	rdr6	Silenced
3	rdr6_rep1	Chr5	5635261	1	33	0.0294117647058824	CHH	3pLTR	rdr6	Silenced
3	rdr6_rep1	Chr5	5635264	1	33	0.0294117647058824	CHH	3pLTR	rdr6	Silenced
3	rdr6_rep1	Chr5	5635269	0	34	0	CHH	3pLTR	rdr6	Silenced
3	rdr6_rep1	Chr5	5635271	7	29	0.194444444444444	CHH	3pLTR	rdr6	Silenced
3	rdr6_rep1	Chr5	5635273	3	34	0.0810810810810811	CHH	3pLTR	rdr6	Silenced
3	rdr6_rep1	Chr5	5635279	0	38	0	CHH	3pLTR	rdr6	Silenced
3	rdr6_rep1	Chr5	5635287	9	29	0.236842105263158	CHH	3pLTR	rdr6	Silenced
3	rdr6_rep1	Chr5	5635292	3	35	0.0789473684210526	CHG	3pLTR	rdr6	Silenced
3	rdr6_rep1	Chr5	5635293	33	5	0.868421052631579	CG	3pLTR	rdr6	Silenced
3	rdr6_rep1	Chr5	5635294	33	2	0.942857142857143	CG	3pLTR	rdr6	Silenced
3	rdr6_rep1	Chr5	5635295	1	38	0.0256410256410256	CHH	3pLTR	rdr6	Silenced
3	rdr6_rep1	Chr5	5635301	0	41	0	CHH	3pLTR	rdr6	Silenced
3	rdr6_rep1	Chr5	5635305	19	23	0.452380952380952	CHG	3pLTR	rdr6	Silenced
3	rdr6_rep1	Chr5	5635307	22	12	0.647058823529412	CHG	3pLTR	rdr6	Silenced
3	rdr6_rep1	Chr5	5635308	0	34	0	CHH	3pLTR	rdr6	Silenced
4	rdr6_rep2	Chr5	5634905	2	13	0.133333333333333	CHH	3pLTR	rdr6	Silenced
4	rdr6_rep2	Chr5	5634908	5	12	0.294117647058824	CHH	3pLTR	rdr6	Silenced
4	rdr6_rep2	Chr5	5634911	2	12	0.142857142857143	CHH	3pLTR	rdr6	Silenced
4	rdr6_rep2	Chr5	5634913	1	15	0.0625	CHH	3pLTR	rdr6	Silenced
4	rdr6_rep2	Chr5	5634915	3	13	0.1875	CHH	3pLTR	rdr6	Silenced
4	rdr6_rep2	Chr5	5634922	0	11	0	CHH	3pLTR	rdr6	Silenced
4	rdr6_rep2	Chr5	5634926	0	10	0	CHH	3pLTR	rdr6	Silenced
4	rdr6_rep2	Chr5	5634927	0	10	0	CHH	3pLTR	rdr6	Silenced
4	rdr6_rep2	Chr5	5634928	0	13	0	CHH	3pLTR	rdr6	Silenced
4	rdr6_rep2	Chr5	5634929	4	7	0.363636363636364	CHH	3pLTR	rdr6	Silenced
4	rdr6_rep2	Chr5	5634932	3	7	0.3	CHH	3pLTR	rdr6	Silenced
4	rdr6_rep2	Chr5	5634937	0	11	0	CHH	3pLTR	rdr6	Silenced
4	rdr6_rep2	Chr5	5634938	0	10	0	CHH	3pLTR	rdr6	Silenced
4	rdr6_rep2	Chr5	5634943	0	9	0	CHH	3pLTR	rdr6	Silenced
4	rdr6_rep2	Chr5	5634946	1	10	0.0909090909090909	CHH	3pLTR	rdr6	Silenced
4	rdr6_rep2	Chr5	5634949	3	8	0.272727272727273	CHH	3pLTR	rdr6	Silenced
4	rdr6_rep2	Chr5	5634952	2	6	0.25	CHH	3pLTR	rdr6	Silenced
4	rdr6_rep2	Chr5	5634954	2	6	0.25	CHH	3pLTR	rdr6	Silenced
4	rdr6_rep2	Chr5	5634956	0	8	0	CHH	3pLTR	rdr6	Silenced
4	rdr6_rep2	Chr5	5634958	0	8	0	CHH	3pLTR	rdr6	Silenced
4	rdr6_rep2	Chr5	5634959	1	7	0.125	CHH	3pLTR	rdr6	Silenced
4	rdr6_rep2	Chr5	5634960	0	8	0	CHH	3pLTR	rdr6	Silenced
4	rdr6_rep2	Chr5	5634961	0	10	0	CHG	3pLTR	rdr6	Silenced
4	rdr6_rep2	Chr5	5634962	10	0	1	CG	3pLTR	rdr6	Silenced
4	rdr6_rep2	Chr5	5634963	8	0	1	CG	3pLTR	rdr6	Silenced
4	rdr6_rep2	Chr5	5634966	0	10	0	CHH	3pLTR	rdr6	Silenced
4	rdr6_rep2	Chr5	5634971	0	8	0	CHH	3pLTR	rdr6	Silenced
4	rdr6_rep2	Chr5	5634973	2	6	0.25	CHH	3pLTR	rdr6	Silenced
4	rdr6_rep2	Chr5	5634976	0	8	0	CHH	3pLTR	rdr6	Silenced
4	rdr6_rep2	Chr5	5634978	2	8	0.2	CHH	3pLTR	rdr6	Silenced
4	rdr6_rep2	Chr5	5634982	1	7	0.125	CHH	3pLTR	rdr6	Silenced
4	rdr6_rep2	Chr5	5634985	0	7	0	CHH	3pLTR	rdr6	Silenced
4	rdr6_rep2	Chr5	5634987	1	7	0.125	CHH	3pLTR	rdr6	Silenced
4	rdr6_rep2	Chr5	5634988	0	12	0	CHH	3pLTR	rdr6	Silenced
4	rdr6_rep2	Chr5	5634991	0	12	0	CHH	3pLTR	rdr6	Silenced
4	rdr6_rep2	Chr5	5634994	4	4	0.5	CHH	3pLTR	rdr6	Silenced
4	rdr6_rep2	Chr5	5634997	0	8	0	CHH	3pLTR	rdr6	Silenced
4	rdr6_rep2	Chr5	5634999	0	8	0	CHH	3pLTR	rdr6	Silenced
4	rdr6_rep2	Chr5	5635000	0	8	0	CHH	3pLTR	rdr6	Silenced
4	rdr6_rep2	Chr5	5635002	0	7	0	CHH	3pLTR	rdr6	Silenced
4	rdr6_rep2	Chr5	5635005	1	6	0.142857142857143	CHH	3pLTR	rdr6	Silenced
4	rdr6_rep2	Chr5	5635006	0	7	0	CHH	3pLTR	rdr6	Silenced
4	rdr6_rep2	Chr5	5635007	0	12	0	CHH	3pLTR	rdr6	Silenced
4	rdr6_rep2	Chr5	5635009	1	11	0.0833333333333333	CHH	3pLTR	rdr6	Silenced
4	rdr6_rep2	Chr5	5635011	3	9	0.25	CHH	3pLTR	rdr6	Silenced
4	rdr6_rep2	Chr5	5635018	0	11	0	CHH	3pLTR	rdr6	Silenced
4	rdr6_rep2	Chr5	5635020	0	11	0	CHH	3pLTR	rdr6	Silenced
4	rdr6_rep2	Chr5	5635023	3	3	0.5	CHH	3pLTR	rdr6	Silenced
4	rdr6_rep2	Chr5	5635026	0	6	0	CHH	3pLTR	rdr6	Silenced
4	rdr6_rep2	Chr5	5635027	2	7	0.222222222222222	CHG	3pLTR	rdr6	Silenced
4	rdr6_rep2	Chr5	5635028	9	0	1	CG	3pLTR	rdr6	Silenced
4	rdr6_rep2	Chr5	5635029	7	0	1	CG	3pLTR	rdr6	Silenced
4	rdr6_rep2	Chr5	5635032	4	3	0.571428571428571	CHH	3pLTR	rdr6	Silenced
4	rdr6_rep2	Chr5	5635035	1	6	0.142857142857143	CHH	3pLTR	rdr6	Silenced
4	rdr6_rep2	Chr5	5635037	1	6	0.142857142857143	CHH	3pLTR	rdr6	Silenced
4	rdr6_rep2	Chr5	5635038	0	7	0	CHH	3pLTR	rdr6	Silenced
4	rdr6_rep2	Chr5	5635040	0	11	0	CHH	3pLTR	rdr6	Silenced
4	rdr6_rep2	Chr5	5635042	0	11	0	CHH	3pLTR	rdr6	Silenced
4	rdr6_rep2	Chr5	5635044	11	0	1	CG	3pLTR	rdr6	Silenced
4	rdr6_rep2	Chr5	5635045	8	0	1	CG	3pLTR	rdr6	Silenced
4	rdr6_rep2	Chr5	5635047	0	8	0	CHH	3pLTR	rdr6	Silenced
4	rdr6_rep2	Chr5	5635049	0	9	0	CHH	3pLTR	rdr6	Silenced
4	rdr6_rep2	Chr5	5635051	0	12	0	CHH	3pLTR	rdr6	Silenced
4	rdr6_rep2	Chr5	5635056	2	7	0.222222222222222	CHH	3pLTR	rdr6	Silenced
4	rdr6_rep2	Chr5	5635057	1	11	0.0833333333333333	CHH	3pLTR	rdr6	Silenced
4	rdr6_rep2	Chr5	5635060	2	12	0.142857142857143	CHH	3pLTR	rdr6	Silenced
4	rdr6_rep2	Chr5	5635063	0	10	0	CHH	3pLTR	rdr6	Silenced
4	rdr6_rep2	Chr5	5635064	0	10	0	CHH	3pLTR	rdr6	Silenced
4	rdr6_rep2	Chr5	5635066	6	8	0.428571428571429	CHH	3pLTR	rdr6	Silenced
4	rdr6_rep2	Chr5	5635069	0	14	0	CHH	3pLTR	rdr6	Silenced
4	rdr6_rep2	Chr5	5635070	2	12	0.142857142857143	CHH	3pLTR	rdr6	Silenced
4	rdr6_rep2	Chr5	5635074	0	10	0	CHH	3pLTR	rdr6	Silenced
4	rdr6_rep2	Chr5	5635076	0	14	0	CHH	3pLTR	rdr6	Silenced
4	rdr6_rep2	Chr5	5635077	7	7	0.5	CHG	3pLTR	rdr6	Silenced
4	rdr6_rep2	Chr5	5635079	8	2	0.8	CHG	3pLTR	rdr6	Silenced
4	rdr6_rep2	Chr5	5635081	2	12	0.142857142857143	CHH	3pLTR	rdr6	Silenced
4	rdr6_rep2	Chr5	5635083	4	10	0.285714285714286	CHH	3pLTR	rdr6	Silenced
4	rdr6_rep2	Chr5	5635085	7	7	0.5	CHH	3pLTR	rdr6	Silenced
4	rdr6_rep2	Chr5	5635087	0	13	0	CHH	3pLTR	rdr6	Silenced
4	rdr6_rep2	Chr5	5635090	0	13	0	CHH	3pLTR	rdr6	Silenced
4	rdr6_rep2	Chr5	5635092	0	15	0	CHH	3pLTR	rdr6	Silenced
4	rdr6_rep2	Chr5	5635093	3	12	0.2	CHH	3pLTR	rdr6	Silenced
4	rdr6_rep2	Chr5	5635096	0	9	0	CHH	3pLTR	rdr6	Silenced
4	rdr6_rep2	Chr5	5635098	0	15	0	CHH	3pLTR	rdr6	Silenced
4	rdr6_rep2	Chr5	5635099	2	13	0.133333333333333	CHH	3pLTR	rdr6	Silenced
4	rdr6_rep2	Chr5	5635102	0	8	0	CHH	3pLTR	rdr6	Silenced
4	rdr6_rep2	Chr5	5635103	0	8	0	CHH	3pLTR	rdr6	Silenced
4	rdr6_rep2	Chr5	5635106	0	15	0	CHH	3pLTR	rdr6	Silenced
4	rdr6_rep2	Chr5	5635107	0	17	0	CHH	3pLTR	rdr6	Silenced
4	rdr6_rep2	Chr5	5635109	0	17	0	CHH	3pLTR	rdr6	Silenced
4	rdr6_rep2	Chr5	5635112	0	17	0	CHH	3pLTR	rdr6	Silenced
4	rdr6_rep2	Chr5	5635114	1	16	0.0588235294117647	CHH	3pLTR	rdr6	Silenced
4	rdr6_rep2	Chr5	5635119	0	13	0	CHH	3pLTR	rdr6	Silenced
4	rdr6_rep2	Chr5	5635121	3	15	0.166666666666667	CHH	3pLTR	rdr6	Silenced
4	rdr6_rep2	Chr5	5635123	4	13	0.235294117647059	CHH	3pLTR	rdr6	Silenced
4	rdr6_rep2	Chr5	5635127	5	12	0.294117647058824	CHG	3pLTR	rdr6	Silenced
4	rdr6_rep2	Chr5	5635129	9	5	0.642857142857143	CHG	3pLTR	rdr6	Silenced
4	rdr6_rep2	Chr5	5635131	4	14	0.222222222222222	CHH	3pLTR	rdr6	Silenced
4	rdr6_rep2	Chr5	5635135	18	1	0.947368421052632	CG	3pLTR	rdr6	Silenced
4	rdr6_rep2	Chr5	5635136	14	1	0.933333333333333	CG	3pLTR	rdr6	Silenced
4	rdr6_rep2	Chr5	5635143	2	13	0.133333333333333	CHH	3pLTR	rdr6	Silenced
4	rdr6_rep2	Chr5	5635148	2	19	0.0952380952380952	CHG	3pLTR	rdr6	Silenced
4	rdr6_rep2	Chr5	5635150	1	16	0.0588235294117647	CHG	3pLTR	rdr6	Silenced
4	rdr6_rep2	Chr5	5635151	0	21	0	CHH	3pLTR	rdr6	Silenced
4	rdr6_rep2	Chr5	5635152	0	21	0	CHH	3pLTR	rdr6	Silenced
4	rdr6_rep2	Chr5	5635158	0	22	0	CHH	3pLTR	rdr6	Silenced
4	rdr6_rep2	Chr5	5635160	1	21	0.0454545454545455	CHH	3pLTR	rdr6	Silenced
4	rdr6_rep2	Chr5	5635164	4	13	0.235294117647059	CHH	3pLTR	rdr6	Silenced
4	rdr6_rep2	Chr5	5635166	2	15	0.117647058823529	CHH	3pLTR	rdr6	Silenced
4	rdr6_rep2	Chr5	5635168	0	17	0	CHH	3pLTR	rdr6	Silenced
4	rdr6_rep2	Chr5	5635170	0	23	0	CHH	3pLTR	rdr6	Silenced
4	rdr6_rep2	Chr5	5635178	0	17	0	CHH	3pLTR	rdr6	Silenced
4	rdr6_rep2	Chr5	5635179	0	23	0	CHH	3pLTR	rdr6	Silenced
4	rdr6_rep2	Chr5	5635183	1	16	0.0588235294117647	CHH	3pLTR	rdr6	Silenced
4	rdr6_rep2	Chr5	5635188	0	22	0	CHH	3pLTR	rdr6	Silenced
4	rdr6_rep2	Chr5	5635190	0	22	0	CHH	3pLTR	rdr6	Silenced
4	rdr6_rep2	Chr5	5635192	2	21	0.0869565217391304	CHH	3pLTR	rdr6	Silenced
4	rdr6_rep2	Chr5	5635196	0	19	0	CHH	3pLTR	rdr6	Silenced
4	rdr6_rep2	Chr5	5635197	0	19	0	CHH	3pLTR	rdr6	Silenced
4	rdr6_rep2	Chr5	5635201	1	22	0.0434782608695652	CHH	3pLTR	rdr6	Silenced
4	rdr6_rep2	Chr5	5635205	5	21	0.192307692307692	CHH	3pLTR	rdr6	Silenced
4	rdr6_rep2	Chr5	5635211	4	24	0.142857142857143	CHH	3pLTR	rdr6	Silenced
4	rdr6_rep2	Chr5	5635215	10	18	0.357142857142857	CHH	3pLTR	rdr6	Silenced
4	rdr6_rep2	Chr5	5635221	0	18	0	CHH	3pLTR	rdr6	Silenced
4	rdr6_rep2	Chr5	5635226	0	19	0	CHH	3pLTR	rdr6	Silenced
4	rdr6_rep2	Chr5	5635227	0	19	0	CHH	3pLTR	rdr6	Silenced
4	rdr6_rep2	Chr5	5635229	3	30	0.0909090909090909	CHH	3pLTR	rdr6	Silenced
4	rdr6_rep2	Chr5	5635231	0	33	0	CHH	3pLTR	rdr6	Silenced
4	rdr6_rep2	Chr5	5635237	0	33	0	CHH	3pLTR	rdr6	Silenced
4	rdr6_rep2	Chr5	5635239	2	31	0.0606060606060606	CHH	3pLTR	rdr6	Silenced
4	rdr6_rep2	Chr5	5635241	0	32	0	CHH	3pLTR	rdr6	Silenced
4	rdr6_rep2	Chr5	5635243	0	31	0	CHH	3pLTR	rdr6	Silenced
4	rdr6_rep2	Chr5	5635247	7	24	0.225806451612903	CHH	3pLTR	rdr6	Silenced
4	rdr6_rep2	Chr5	5635251	1	29	0.0333333333333333	CHH	3pLTR	rdr6	Silenced
4	rdr6_rep2	Chr5	5635253	6	24	0.2	CHH	3pLTR	rdr6	Silenced
4	rdr6_rep2	Chr5	5635255	5	26	0.161290322580645	CHH	3pLTR	rdr6	Silenced
4	rdr6_rep2	Chr5	5635258	3	21	0.125	CHH	3pLTR	rdr6	Silenced
4	rdr6_rep2	Chr5	5635261	0	30	0	CHH	3pLTR	rdr6	Silenced
4	rdr6_rep2	Chr5	5635264	2	27	0.0689655172413793	CHH	3pLTR	rdr6	Silenced
4	rdr6_rep2	Chr5	5635269	0	30	0	CHH	3pLTR	rdr6	Silenced
4	rdr6_rep2	Chr5	5635271	9	21	0.3	CHH	3pLTR	rdr6	Silenced
4	rdr6_rep2	Chr5	5635273	2	28	0.0666666666666667	CHH	3pLTR	rdr6	Silenced
4	rdr6_rep2	Chr5	5635279	1	28	0.0344827586206897	CHH	3pLTR	rdr6	Silenced
4	rdr6_rep2	Chr5	5635287	8	20	0.285714285714286	CHH	3pLTR	rdr6	Silenced
4	rdr6_rep2	Chr5	5635292	4	25	0.137931034482759	CHG	3pLTR	rdr6	Silenced
4	rdr6_rep2	Chr5	5635293	28	1	0.96551724137931	CG	3pLTR	rdr6	Silenced
4	rdr6_rep2	Chr5	5635294	22	1	0.956521739130435	CG	3pLTR	rdr6	Silenced
4	rdr6_rep2	Chr5	5635295	0	28	0	CHH	3pLTR	rdr6	Silenced
4	rdr6_rep2	Chr5	5635301	0	29	0	CHH	3pLTR	rdr6	Silenced
4	rdr6_rep2	Chr5	5635305	18	10	0.642857142857143	CHG	3pLTR	rdr6	Silenced
4	rdr6_rep2	Chr5	5635307	18	4	0.818181818181818	CHG	3pLTR	rdr6	Silenced
4	rdr6_rep2	Chr5	5635308	0	22	0	CHH	3pLTR	rdr6	Silenced
5	RDR6-EVD_2	Chr5	5634905	1	345	0.00289017341040462	CHH	3pLTR	rdr6_F6+	Active
5	RDR6-EVD_2	Chr5	5634908	4	393	0.0100755667506297	CHH	3pLTR	rdr6_F6+	Active
5	RDR6-EVD_2	Chr5	5634911	1	328	0.00303951367781155	CHH	3pLTR	rdr6_F6+	Active
5	RDR6-EVD_2	Chr5	5634913	1	379	0.00263157894736842	CHH	3pLTR	rdr6_F6+	Active
5	RDR6-EVD_2	Chr5	5634915	6	367	0.0160857908847185	CHH	3pLTR	rdr6_F6+	Active
5	RDR6-EVD_2	Chr5	5634922	0	292	0	CHH	3pLTR	rdr6_F6+	Active
5	RDR6-EVD_2	Chr5	5634926	0	277	0	CHH	3pLTR	rdr6_F6+	Active
5	RDR6-EVD_2	Chr5	5634927	0	275	0	CHH	3pLTR	rdr6_F6+	Active
5	RDR6-EVD_2	Chr5	5634928	0	344	0	CHH	3pLTR	rdr6_F6+	Active
5	RDR6-EVD_2	Chr5	5634929	3	338	0.00879765395894428	CHH	3pLTR	rdr6_F6+	Active
5	RDR6-EVD_2	Chr5	5634932	3	259	0.0114503816793893	CHH	3pLTR	rdr6_F6+	Active
5	RDR6-EVD_2	Chr5	5634937	0	245	0	CHH	3pLTR	rdr6_F6+	Active
5	RDR6-EVD_2	Chr5	5634938	0	239	0	CHH	3pLTR	rdr6_F6+	Active
5	RDR6-EVD_2	Chr5	5634943	1	224	0.00444444444444444	CHH	3pLTR	rdr6_F6+	Active
5	RDR6-EVD_2	Chr5	5634946	2	277	0.00716845878136201	CHH	3pLTR	rdr6_F6+	Active
5	RDR6-EVD_2	Chr5	5634949	5	264	0.0185873605947955	CHH	3pLTR	rdr6_F6+	Active
5	RDR6-EVD_2	Chr5	5634952	1	202	0.00492610837438424	CHH	3pLTR	rdr6_F6+	Active
5	RDR6-EVD_2	Chr5	5634954	5	195	0.025	CHH	3pLTR	rdr6_F6+	Active
5	RDR6-EVD_2	Chr5	5634956	2	198	0.01	CHH	3pLTR	rdr6_F6+	Active
5	RDR6-EVD_2	Chr5	5634958	0	199	0	CHH	3pLTR	rdr6_F6+	Active
5	RDR6-EVD_2	Chr5	5634959	0	201	0	CHH	3pLTR	rdr6_F6+	Active
5	RDR6-EVD_2	Chr5	5634960	0	202	0	CHH	3pLTR	rdr6_F6+	Active
5	RDR6-EVD_2	Chr5	5634961	1	253	0.00393700787401575	CHG	3pLTR	rdr6_F6+	Active
5	RDR6-EVD_2	Chr5	5634962	33	218	0.131474103585657	CG	3pLTR	rdr6_F6+	Active
5	RDR6-EVD_2	Chr5	5634963	30	174	0.147058823529412	CG	3pLTR	rdr6_F6+	Active
5	RDR6-EVD_2	Chr5	5634966	0	246	0	CHH	3pLTR	rdr6_F6+	Active
5	RDR6-EVD_2	Chr5	5634971	0	202	0	CHH	3pLTR	rdr6_F6+	Active
5	RDR6-EVD_2	Chr5	5634973	0	203	0	CHH	3pLTR	rdr6_F6+	Active
5	RDR6-EVD_2	Chr5	5634976	0	200	0	CHH	3pLTR	rdr6_F6+	Active
5	RDR6-EVD_2	Chr5	5634978	5	236	0.020746887966805	CHH	3pLTR	rdr6_F6+	Active
5	RDR6-EVD_2	Chr5	5634982	1	188	0.00529100529100529	CHH	3pLTR	rdr6_F6+	Active
5	RDR6-EVD_2	Chr5	5634985	1	184	0.00540540540540541	CHH	3pLTR	rdr6_F6+	Active
5	RDR6-EVD_2	Chr5	5634987	0	185	0	CHH	3pLTR	rdr6_F6+	Active
5	RDR6-EVD_2	Chr5	5634988	1	224	0.00444444444444444	CHH	3pLTR	rdr6_F6+	Active
5	RDR6-EVD_2	Chr5	5634991	5	218	0.0224215246636771	CHH	3pLTR	rdr6_F6+	Active
5	RDR6-EVD_2	Chr5	5634994	8	169	0.0451977401129944	CHH	3pLTR	rdr6_F6+	Active
5	RDR6-EVD_2	Chr5	5634997	1	176	0.00564971751412429	CHH	3pLTR	rdr6_F6+	Active
5	RDR6-EVD_2	Chr5	5634999	0	178	0	CHH	3pLTR	rdr6_F6+	Active
5	RDR6-EVD_2	Chr5	5635000	0	177	0	CHH	3pLTR	rdr6_F6+	Active
5	RDR6-EVD_2	Chr5	5635002	0	176	0	CHH	3pLTR	rdr6_F6+	Active
5	RDR6-EVD_2	Chr5	5635005	0	177	0	CHH	3pLTR	rdr6_F6+	Active
5	RDR6-EVD_2	Chr5	5635006	0	174	0	CHH	3pLTR	rdr6_F6+	Active
5	RDR6-EVD_2	Chr5	5635007	0	203	0	CHH	3pLTR	rdr6_F6+	Active
5	RDR6-EVD_2	Chr5	5635009	2	198	0.01	CHH	3pLTR	rdr6_F6+	Active
5	RDR6-EVD_2	Chr5	5635011	2	195	0.0101522842639594	CHH	3pLTR	rdr6_F6+	Active
5	RDR6-EVD_2	Chr5	5635018	2	193	0.0102564102564103	CHH	3pLTR	rdr6_F6+	Active
5	RDR6-EVD_2	Chr5	5635020	1	192	0.00518134715025907	CHH	3pLTR	rdr6_F6+	Active
5	RDR6-EVD_2	Chr5	5635023	2	149	0.0132450331125828	CHH	3pLTR	rdr6_F6+	Active
5	RDR6-EVD_2	Chr5	5635026	2	148	0.0133333333333333	CHH	3pLTR	rdr6_F6+	Active
5	RDR6-EVD_2	Chr5	5635027	3	181	0.016304347826087	CHG	3pLTR	rdr6_F6+	Active
5	RDR6-EVD_2	Chr5	5635028	13	172	0.0702702702702703	CG	3pLTR	rdr6_F6+	Active
5	RDR6-EVD_2	Chr5	5635029	12	137	0.0805369127516778	CG	3pLTR	rdr6_F6+	Active
5	RDR6-EVD_2	Chr5	5635032	1	147	0.00675675675675676	CHH	3pLTR	rdr6_F6+	Active
5	RDR6-EVD_2	Chr5	5635035	0	147	0	CHH	3pLTR	rdr6_F6+	Active
5	RDR6-EVD_2	Chr5	5635037	1	144	0.00689655172413793	CHH	3pLTR	rdr6_F6+	Active
5	RDR6-EVD_2	Chr5	5635038	0	146	0	CHH	3pLTR	rdr6_F6+	Active
5	RDR6-EVD_2	Chr5	5635040	1	176	0.00564971751412429	CHH	3pLTR	rdr6_F6+	Active
5	RDR6-EVD_2	Chr5	5635042	4	169	0.023121387283237	CHH	3pLTR	rdr6_F6+	Active
5	RDR6-EVD_2	Chr5	5635044	17	153	0.1	CG	3pLTR	rdr6_F6+	Active
5	RDR6-EVD_2	Chr5	5635045	9	132	0.0638297872340425	CG	3pLTR	rdr6_F6+	Active
5	RDR6-EVD_2	Chr5	5635047	1	139	0.00714285714285714	CHH	3pLTR	rdr6_F6+	Active
5	RDR6-EVD_2	Chr5	5635049	0	137	0	CHH	3pLTR	rdr6_F6+	Active
5	RDR6-EVD_2	Chr5	5635051	2	166	0.0119047619047619	CHH	3pLTR	rdr6_F6+	Active
5	RDR6-EVD_2	Chr5	5635056	1	131	0.00757575757575758	CHH	3pLTR	rdr6_F6+	Active
5	RDR6-EVD_2	Chr5	5635057	2	158	0.0125	CHH	3pLTR	rdr6_F6+	Active
5	RDR6-EVD_2	Chr5	5635060	2	159	0.0124223602484472	CHH	3pLTR	rdr6_F6+	Active
5	RDR6-EVD_2	Chr5	5635063	0	127	0	CHH	3pLTR	rdr6_F6+	Active
5	RDR6-EVD_2	Chr5	5635064	0	126	0	CHH	3pLTR	rdr6_F6+	Active
5	RDR6-EVD_2	Chr5	5635066	6	154	0.0375	CHH	3pLTR	rdr6_F6+	Active
5	RDR6-EVD_2	Chr5	5635069	0	158	0	CHH	3pLTR	rdr6_F6+	Active
5	RDR6-EVD_2	Chr5	5635070	1	153	0.00649350649350649	CHH	3pLTR	rdr6_F6+	Active
5	RDR6-EVD_2	Chr5	5635074	0	118	0	CHH	3pLTR	rdr6_F6+	Active
5	RDR6-EVD_2	Chr5	5635076	1	151	0.00657894736842105	CHH	3pLTR	rdr6_F6+	Active
5	RDR6-EVD_2	Chr5	5635077	6	143	0.0402684563758389	CHG	3pLTR	rdr6_F6+	Active
5	RDR6-EVD_2	Chr5	5635079	7	111	0.0593220338983051	CHG	3pLTR	rdr6_F6+	Active
5	RDR6-EVD_2	Chr5	5635081	2	149	0.0132450331125828	CHH	3pLTR	rdr6_F6+	Active
5	RDR6-EVD_2	Chr5	5635083	3	147	0.02	CHH	3pLTR	rdr6_F6+	Active
5	RDR6-EVD_2	Chr5	5635085	6	146	0.0394736842105263	CHH	3pLTR	rdr6_F6+	Active
5	RDR6-EVD_2	Chr5	5635087	2	148	0.0133333333333333	CHH	3pLTR	rdr6_F6+	Active
5	RDR6-EVD_2	Chr5	5635090	4	142	0.0273972602739726	CHH	3pLTR	rdr6_F6+	Active
5	RDR6-EVD_2	Chr5	5635092	1	143	0.00694444444444444	CHH	3pLTR	rdr6_F6+	Active
5	RDR6-EVD_2	Chr5	5635093	5	139	0.0347222222222222	CHH	3pLTR	rdr6_F6+	Active
5	RDR6-EVD_2	Chr5	5635096	0	121	0	CHH	3pLTR	rdr6_F6+	Active
5	RDR6-EVD_2	Chr5	5635098	0	146	0	CHH	3pLTR	rdr6_F6+	Active
5	RDR6-EVD_2	Chr5	5635099	3	147	0.02	CHH	3pLTR	rdr6_F6+	Active
5	RDR6-EVD_2	Chr5	5635102	0	115	0	CHH	3pLTR	rdr6_F6+	Active
5	RDR6-EVD_2	Chr5	5635103	0	115	0	CHH	3pLTR	rdr6_F6+	Active
5	RDR6-EVD_2	Chr5	5635106	0	134	0	CHH	3pLTR	rdr6_F6+	Active
5	RDR6-EVD_2	Chr5	5635107	0	139	0	CHH	3pLTR	rdr6_F6+	Active
5	RDR6-EVD_2	Chr5	5635109	3	135	0.0217391304347826	CHH	3pLTR	rdr6_F6+	Active
5	RDR6-EVD_2	Chr5	5635112	0	134	0	CHH	3pLTR	rdr6_F6+	Active
5	RDR6-EVD_2	Chr5	5635114	0	134	0	CHH	3pLTR	rdr6_F6+	Active
5	RDR6-EVD_2	Chr5	5635119	1	103	0.00961538461538462	CHH	3pLTR	rdr6_F6+	Active
5	RDR6-EVD_2	Chr5	5635121	2	127	0.0155038759689922	CHH	3pLTR	rdr6_F6+	Active
5	RDR6-EVD_2	Chr5	5635123	1	125	0.00793650793650794	CHH	3pLTR	rdr6_F6+	Active
5	RDR6-EVD_2	Chr5	5635127	10	114	0.0806451612903226	CHG	3pLTR	rdr6_F6+	Active
5	RDR6-EVD_2	Chr5	5635129	10	101	0.0900900900900901	CHG	3pLTR	rdr6_F6+	Active
5	RDR6-EVD_2	Chr5	5635131	4	118	0.0327868852459016	CHH	3pLTR	rdr6_F6+	Active
5	RDR6-EVD_2	Chr5	5635135	21	100	0.173553719008264	CG	3pLTR	rdr6_F6+	Active
5	RDR6-EVD_2	Chr5	5635136	24	91	0.208695652173913	CG	3pLTR	rdr6_F6+	Active
5	RDR6-EVD_2	Chr5	5635143	4	107	0.036036036036036	CHH	3pLTR	rdr6_F6+	Active
5	RDR6-EVD_2	Chr5	5635148	3	117	0.025	CHG	3pLTR	rdr6_F6+	Active
5	RDR6-EVD_2	Chr5	5635150	4	102	0.0377358490566038	CHG	3pLTR	rdr6_F6+	Active
5	RDR6-EVD_2	Chr5	5635151	1	119	0.00833333333333333	CHH	3pLTR	rdr6_F6+	Active
5	RDR6-EVD_2	Chr5	5635152	1	120	0.00826446280991736	CHH	3pLTR	rdr6_F6+	Active
5	RDR6-EVD_2	Chr5	5635158	2	120	0.0163934426229508	CHH	3pLTR	rdr6_F6+	Active
5	RDR6-EVD_2	Chr5	5635160	1	121	0.00819672131147541	CHH	3pLTR	rdr6_F6+	Active
5	RDR6-EVD_2	Chr5	5635164	5	107	0.0446428571428571	CHH	3pLTR	rdr6_F6+	Active
5	RDR6-EVD_2	Chr5	5635166	0	114	0	CHH	3pLTR	rdr6_F6+	Active
5	RDR6-EVD_2	Chr5	5635168	1	114	0.00869565217391304	CHH	3pLTR	rdr6_F6+	Active
5	RDR6-EVD_2	Chr5	5635170	2	117	0.0168067226890756	CHH	3pLTR	rdr6_F6+	Active
5	RDR6-EVD_2	Chr5	5635178	0	106	0	CHH	3pLTR	rdr6_F6+	Active
5	RDR6-EVD_2	Chr5	5635179	1	111	0.00892857142857143	CHH	3pLTR	rdr6_F6+	Active
5	RDR6-EVD_2	Chr5	5635183	2	102	0.0192307692307692	CHH	3pLTR	rdr6_F6+	Active
5	RDR6-EVD_2	Chr5	5635188	1	109	0.00909090909090909	CHH	3pLTR	rdr6_F6+	Active
5	RDR6-EVD_2	Chr5	5635190	2	105	0.0186915887850467	CHH	3pLTR	rdr6_F6+	Active
5	RDR6-EVD_2	Chr5	5635192	10	97	0.0934579439252336	CHH	3pLTR	rdr6_F6+	Active
5	RDR6-EVD_2	Chr5	5635196	0	103	0	CHH	3pLTR	rdr6_F6+	Active
5	RDR6-EVD_2	Chr5	5635197	0	101	0	CHH	3pLTR	rdr6_F6+	Active
5	RDR6-EVD_2	Chr5	5635201	4	96	0.04	CHH	3pLTR	rdr6_F6+	Active
5	RDR6-EVD_2	Chr5	5635205	16	81	0.164948453608247	CHH	3pLTR	rdr6_F6+	Active
5	RDR6-EVD_2	Chr5	5635211	12	85	0.123711340206186	CHH	3pLTR	rdr6_F6+	Active
5	RDR6-EVD_2	Chr5	5635215	13	84	0.134020618556701	CHH	3pLTR	rdr6_F6+	Active
5	RDR6-EVD_2	Chr5	5635221	1	94	0.0105263157894737	CHH	3pLTR	rdr6_F6+	Active
5	RDR6-EVD_2	Chr5	5635226	3	92	0.0315789473684211	CHH	3pLTR	rdr6_F6+	Active
5	RDR6-EVD_2	Chr5	5635227	1	92	0.010752688172043	CHH	3pLTR	rdr6_F6+	Active
5	RDR6-EVD_2	Chr5	5635229	7	82	0.0786516853932584	CHH	3pLTR	rdr6_F6+	Active
5	RDR6-EVD_2	Chr5	5635231	4	86	0.0444444444444444	CHH	3pLTR	rdr6_F6+	Active
5	RDR6-EVD_2	Chr5	5635237	8	76	0.0952380952380952	CHH	3pLTR	rdr6_F6+	Active
5	RDR6-EVD_2	Chr5	5635239	4	79	0.0481927710843374	CHH	3pLTR	rdr6_F6+	Active
5	RDR6-EVD_2	Chr5	5635241	4	79	0.0481927710843374	CHH	3pLTR	rdr6_F6+	Active
5	RDR6-EVD_2	Chr5	5635243	3	78	0.037037037037037	CHH	3pLTR	rdr6_F6+	Active
5	RDR6-EVD_2	Chr5	5635247	12	64	0.157894736842105	CHH	3pLTR	rdr6_F6+	Active
5	RDR6-EVD_2	Chr5	5635251	5	67	0.0694444444444444	CHH	3pLTR	rdr6_F6+	Active
5	RDR6-EVD_2	Chr5	5635253	7	65	0.0972222222222222	CHH	3pLTR	rdr6_F6+	Active
5	RDR6-EVD_2	Chr5	5635255	9	61	0.128571428571429	CHH	3pLTR	rdr6_F6+	Active
5	RDR6-EVD_2	Chr5	5635258	8	77	0.0941176470588235	CHH	3pLTR	rdr6_F6+	Active
5	RDR6-EVD_2	Chr5	5635261	8	60	0.117647058823529	CHH	3pLTR	rdr6_F6+	Active
5	RDR6-EVD_2	Chr5	5635264	6	58	0.09375	CHH	3pLTR	rdr6_F6+	Active
5	RDR6-EVD_2	Chr5	5635269	3	60	0.0476190476190476	CHH	3pLTR	rdr6_F6+	Active
5	RDR6-EVD_2	Chr5	5635271	13	50	0.206349206349206	CHH	3pLTR	rdr6_F6+	Active
5	RDR6-EVD_2	Chr5	5635273	5	58	0.0793650793650794	CHH	3pLTR	rdr6_F6+	Active
5	RDR6-EVD_2	Chr5	5635279	2	58	0.0333333333333333	CHH	3pLTR	rdr6_F6+	Active
5	RDR6-EVD_2	Chr5	5635287	9	47	0.160714285714286	CHH	3pLTR	rdr6_F6+	Active
5	RDR6-EVD_2	Chr5	5635292	5	48	0.0943396226415094	CHG	3pLTR	rdr6_F6+	Active
5	RDR6-EVD_2	Chr5	5635293	32	20	0.615384615384615	CG	3pLTR	rdr6_F6+	Active
5	RDR6-EVD_2	Chr5	5635294	39	29	0.573529411764706	CG	3pLTR	rdr6_F6+	Active
5	RDR6-EVD_2	Chr5	5635295	2	50	0.0384615384615385	CHH	3pLTR	rdr6_F6+	Active
5	RDR6-EVD_2	Chr5	5635301	2	45	0.0425531914893617	CHH	3pLTR	rdr6_F6+	Active
5	RDR6-EVD_2	Chr5	5635305	20	26	0.434782608695652	CHG	3pLTR	rdr6_F6+	Active
5	RDR6-EVD_2	Chr5	5635307	32	29	0.524590163934426	CHG	3pLTR	rdr6_F6+	Active
5	RDR6-EVD_2	Chr5	5635308	0	53	0	CHH	3pLTR	rdr6_F6+	Active
6	RDR6-EVD_9	Chr5	5634905	3	373	0.00797872340425532	CHH	3pLTR	rdr6_F6+	Active
6	RDR6-EVD_9	Chr5	5634908	2	443	0.00449438202247191	CHH	3pLTR	rdr6_F6+	Active
6	RDR6-EVD_9	Chr5	5634911	3	349	0.00852272727272727	CHH	3pLTR	rdr6_F6+	Active
6	RDR6-EVD_9	Chr5	5634913	1	436	0.0022883295194508	CHH	3pLTR	rdr6_F6+	Active
6	RDR6-EVD_9	Chr5	5634915	6	424	0.013953488372093	CHH	3pLTR	rdr6_F6+	Active
6	RDR6-EVD_9	Chr5	5634922	2	308	0.00645161290322581	CHH	3pLTR	rdr6_F6+	Active
6	RDR6-EVD_9	Chr5	5634926	1	292	0.00341296928327645	CHH	3pLTR	rdr6_F6+	Active
6	RDR6-EVD_9	Chr5	5634927	1	290	0.00343642611683849	CHH	3pLTR	rdr6_F6+	Active
6	RDR6-EVD_9	Chr5	5634928	0	378	0	CHH	3pLTR	rdr6_F6+	Active
6	RDR6-EVD_9	Chr5	5634929	4	374	0.0105820105820106	CHH	3pLTR	rdr6_F6+	Active
6	RDR6-EVD_9	Chr5	5634932	2	272	0.0072992700729927	CHH	3pLTR	rdr6_F6+	Active
6	RDR6-EVD_9	Chr5	5634937	0	248	0	CHH	3pLTR	rdr6_F6+	Active
6	RDR6-EVD_9	Chr5	5634938	1	244	0.00408163265306122	CHH	3pLTR	rdr6_F6+	Active
6	RDR6-EVD_9	Chr5	5634943	1	225	0.00442477876106195	CHH	3pLTR	rdr6_F6+	Active
6	RDR6-EVD_9	Chr5	5634946	2	331	0.00600600600600601	CHH	3pLTR	rdr6_F6+	Active
6	RDR6-EVD_9	Chr5	5634949	8	322	0.0242424242424242	CHH	3pLTR	rdr6_F6+	Active
6	RDR6-EVD_9	Chr5	5634952	0	204	0	CHH	3pLTR	rdr6_F6+	Active
6	RDR6-EVD_9	Chr5	5634954	3	200	0.0147783251231527	CHH	3pLTR	rdr6_F6+	Active
6	RDR6-EVD_9	Chr5	5634956	3	195	0.0151515151515152	CHH	3pLTR	rdr6_F6+	Active
6	RDR6-EVD_9	Chr5	5634958	1	196	0.0050761421319797	CHH	3pLTR	rdr6_F6+	Active
6	RDR6-EVD_9	Chr5	5634959	1	195	0.00510204081632653	CHH	3pLTR	rdr6_F6+	Active
6	RDR6-EVD_9	Chr5	5634960	1	195	0.00510204081632653	CHH	3pLTR	rdr6_F6+	Active
6	RDR6-EVD_9	Chr5	5634961	1	315	0.00316455696202532	CHG	3pLTR	rdr6_F6+	Active
6	RDR6-EVD_9	Chr5	5634962	37	282	0.115987460815047	CG	3pLTR	rdr6_F6+	Active
6	RDR6-EVD_9	Chr5	5634963	24	172	0.122448979591837	CG	3pLTR	rdr6_F6+	Active
6	RDR6-EVD_9	Chr5	5634966	0	305	0	CHH	3pLTR	rdr6_F6+	Active
6	RDR6-EVD_9	Chr5	5634971	0	199	0	CHH	3pLTR	rdr6_F6+	Active
6	RDR6-EVD_9	Chr5	5634973	2	192	0.0103092783505155	CHH	3pLTR	rdr6_F6+	Active
6	RDR6-EVD_9	Chr5	5634976	1	191	0.00520833333333333	CHH	3pLTR	rdr6_F6+	Active
6	RDR6-EVD_9	Chr5	5634978	6	288	0.0204081632653061	CHH	3pLTR	rdr6_F6+	Active
6	RDR6-EVD_9	Chr5	5634982	0	201	0	CHH	3pLTR	rdr6_F6+	Active
6	RDR6-EVD_9	Chr5	5634985	1	200	0.00497512437810945	CHH	3pLTR	rdr6_F6+	Active
6	RDR6-EVD_9	Chr5	5634987	1	199	0.005	CHH	3pLTR	rdr6_F6+	Active
6	RDR6-EVD_9	Chr5	5634988	0	282	0	CHH	3pLTR	rdr6_F6+	Active
6	RDR6-EVD_9	Chr5	5634991	2	279	0.00711743772241993	CHH	3pLTR	rdr6_F6+	Active
6	RDR6-EVD_9	Chr5	5634994	7	198	0.0341463414634146	CHH	3pLTR	rdr6_F6+	Active
6	RDR6-EVD_9	Chr5	5634997	1	203	0.00490196078431373	CHH	3pLTR	rdr6_F6+	Active
6	RDR6-EVD_9	Chr5	5634999	0	200	0	CHH	3pLTR	rdr6_F6+	Active
6	RDR6-EVD_9	Chr5	5635000	0	200	0	CHH	3pLTR	rdr6_F6+	Active
6	RDR6-EVD_9	Chr5	5635002	1	199	0.005	CHH	3pLTR	rdr6_F6+	Active
6	RDR6-EVD_9	Chr5	5635005	0	202	0	CHH	3pLTR	rdr6_F6+	Active
6	RDR6-EVD_9	Chr5	5635006	0	199	0	CHH	3pLTR	rdr6_F6+	Active
6	RDR6-EVD_9	Chr5	5635007	1	268	0.00371747211895911	CHH	3pLTR	rdr6_F6+	Active
6	RDR6-EVD_9	Chr5	5635009	0	272	0	CHH	3pLTR	rdr6_F6+	Active
6	RDR6-EVD_9	Chr5	5635011	5	267	0.0183823529411765	CHH	3pLTR	rdr6_F6+	Active
6	RDR6-EVD_9	Chr5	5635018	1	263	0.00378787878787879	CHH	3pLTR	rdr6_F6+	Active
6	RDR6-EVD_9	Chr5	5635020	0	260	0	CHH	3pLTR	rdr6_F6+	Active
6	RDR6-EVD_9	Chr5	5635023	8	174	0.043956043956044	CHH	3pLTR	rdr6_F6+	Active
6	RDR6-EVD_9	Chr5	5635026	1	178	0.00558659217877095	CHH	3pLTR	rdr6_F6+	Active
6	RDR6-EVD_9	Chr5	5635027	3	259	0.0114503816793893	CHG	3pLTR	rdr6_F6+	Active
6	RDR6-EVD_9	Chr5	5635028	17	239	0.06640625	CG	3pLTR	rdr6_F6+	Active
6	RDR6-EVD_9	Chr5	5635029	13	159	0.0755813953488372	CG	3pLTR	rdr6_F6+	Active
6	RDR6-EVD_9	Chr5	5635032	7	163	0.0411764705882353	CHH	3pLTR	rdr6_F6+	Active
6	RDR6-EVD_9	Chr5	5635035	2	165	0.0119760479041916	CHH	3pLTR	rdr6_F6+	Active
6	RDR6-EVD_9	Chr5	5635037	1	165	0.00602409638554217	CHH	3pLTR	rdr6_F6+	Active
6	RDR6-EVD_9	Chr5	5635038	0	165	0	CHH	3pLTR	rdr6_F6+	Active
6	RDR6-EVD_9	Chr5	5635040	1	250	0.00398406374501992	CHH	3pLTR	rdr6_F6+	Active
6	RDR6-EVD_9	Chr5	5635042	2	241	0.00823045267489712	CHH	3pLTR	rdr6_F6+	Active
6	RDR6-EVD_9	Chr5	5635044	22	215	0.0928270042194093	CG	3pLTR	rdr6_F6+	Active
6	RDR6-EVD_9	Chr5	5635045	16	148	0.0975609756097561	CG	3pLTR	rdr6_F6+	Active
6	RDR6-EVD_9	Chr5	5635047	0	161	0	CHH	3pLTR	rdr6_F6+	Active
6	RDR6-EVD_9	Chr5	5635049	1	156	0.00636942675159236	CHH	3pLTR	rdr6_F6+	Active
6	RDR6-EVD_9	Chr5	5635051	0	233	0	CHH	3pLTR	rdr6_F6+	Active
6	RDR6-EVD_9	Chr5	5635056	1	151	0.00657894736842105	CHH	3pLTR	rdr6_F6+	Active
6	RDR6-EVD_9	Chr5	5635057	1	224	0.00444444444444444	CHH	3pLTR	rdr6_F6+	Active
6	RDR6-EVD_9	Chr5	5635060	2	222	0.00892857142857143	CHH	3pLTR	rdr6_F6+	Active
6	RDR6-EVD_9	Chr5	5635063	0	146	0	CHH	3pLTR	rdr6_F6+	Active
6	RDR6-EVD_9	Chr5	5635064	0	147	0	CHH	3pLTR	rdr6_F6+	Active
6	RDR6-EVD_9	Chr5	5635066	7	218	0.0311111111111111	CHH	3pLTR	rdr6_F6+	Active
6	RDR6-EVD_9	Chr5	5635069	0	224	0	CHH	3pLTR	rdr6_F6+	Active
6	RDR6-EVD_9	Chr5	5635070	2	219	0.00904977375565611	CHH	3pLTR	rdr6_F6+	Active
6	RDR6-EVD_9	Chr5	5635074	0	148	0	CHH	3pLTR	rdr6_F6+	Active
6	RDR6-EVD_9	Chr5	5635076	0	212	0	CHH	3pLTR	rdr6_F6+	Active
6	RDR6-EVD_9	Chr5	5635077	13	199	0.0613207547169811	CHG	3pLTR	rdr6_F6+	Active
6	RDR6-EVD_9	Chr5	5635079	8	138	0.0547945205479452	CHG	3pLTR	rdr6_F6+	Active
6	RDR6-EVD_9	Chr5	5635081	1	208	0.00478468899521531	CHH	3pLTR	rdr6_F6+	Active
6	RDR6-EVD_9	Chr5	5635083	1	209	0.00476190476190476	CHH	3pLTR	rdr6_F6+	Active
6	RDR6-EVD_9	Chr5	5635085	8	199	0.0386473429951691	CHH	3pLTR	rdr6_F6+	Active
6	RDR6-EVD_9	Chr5	5635087	1	205	0.00485436893203883	CHH	3pLTR	rdr6_F6+	Active
6	RDR6-EVD_9	Chr5	5635090	1	202	0.00492610837438424	CHH	3pLTR	rdr6_F6+	Active
6	RDR6-EVD_9	Chr5	5635092	1	198	0.0050251256281407	CHH	3pLTR	rdr6_F6+	Active
6	RDR6-EVD_9	Chr5	5635093	5	195	0.025	CHH	3pLTR	rdr6_F6+	Active
6	RDR6-EVD_9	Chr5	5635096	3	144	0.0204081632653061	CHH	3pLTR	rdr6_F6+	Active
6	RDR6-EVD_9	Chr5	5635098	1	201	0.00495049504950495	CHH	3pLTR	rdr6_F6+	Active
6	RDR6-EVD_9	Chr5	5635099	2	199	0.00995024875621891	CHH	3pLTR	rdr6_F6+	Active
6	RDR6-EVD_9	Chr5	5635102	1	146	0.00680272108843537	CHH	3pLTR	rdr6_F6+	Active
6	RDR6-EVD_9	Chr5	5635103	1	146	0.00680272108843537	CHH	3pLTR	rdr6_F6+	Active
6	RDR6-EVD_9	Chr5	5635106	0	190	0	CHH	3pLTR	rdr6_F6+	Active
6	RDR6-EVD_9	Chr5	5635107	0	190	0	CHH	3pLTR	rdr6_F6+	Active
6	RDR6-EVD_9	Chr5	5635109	5	185	0.0263157894736842	CHH	3pLTR	rdr6_F6+	Active
6	RDR6-EVD_9	Chr5	5635112	0	185	0	CHH	3pLTR	rdr6_F6+	Active
6	RDR6-EVD_9	Chr5	5635114	1	180	0.00552486187845304	CHH	3pLTR	rdr6_F6+	Active
6	RDR6-EVD_9	Chr5	5635119	4	133	0.0291970802919708	CHH	3pLTR	rdr6_F6+	Active
6	RDR6-EVD_9	Chr5	5635121	2	168	0.0117647058823529	CHH	3pLTR	rdr6_F6+	Active
6	RDR6-EVD_9	Chr5	5635123	3	165	0.0178571428571429	CHH	3pLTR	rdr6_F6+	Active
6	RDR6-EVD_9	Chr5	5635127	13	147	0.08125	CHG	3pLTR	rdr6_F6+	Active
6	RDR6-EVD_9	Chr5	5635129	16	108	0.129032258064516	CHG	3pLTR	rdr6_F6+	Active
6	RDR6-EVD_9	Chr5	5635131	3	156	0.0188679245283019	CHH	3pLTR	rdr6_F6+	Active
6	RDR6-EVD_9	Chr5	5635135	34	125	0.213836477987421	CG	3pLTR	rdr6_F6+	Active
6	RDR6-EVD_9	Chr5	5635136	23	101	0.185483870967742	CG	3pLTR	rdr6_F6+	Active
6	RDR6-EVD_9	Chr5	5635143	7	111	0.0593220338983051	CHH	3pLTR	rdr6_F6+	Active
6	RDR6-EVD_9	Chr5	5635148	8	143	0.0529801324503311	CHG	3pLTR	rdr6_F6+	Active
6	RDR6-EVD_9	Chr5	5635150	11	101	0.0982142857142857	CHG	3pLTR	rdr6_F6+	Active
6	RDR6-EVD_9	Chr5	5635151	6	142	0.0405405405405405	CHH	3pLTR	rdr6_F6+	Active
6	RDR6-EVD_9	Chr5	5635152	7	138	0.0482758620689655	CHH	3pLTR	rdr6_F6+	Active
6	RDR6-EVD_9	Chr5	5635158	5	131	0.0367647058823529	CHH	3pLTR	rdr6_F6+	Active
6	RDR6-EVD_9	Chr5	5635160	3	132	0.0222222222222222	CHH	3pLTR	rdr6_F6+	Active
6	RDR6-EVD_9	Chr5	5635164	7	106	0.0619469026548673	CHH	3pLTR	rdr6_F6+	Active
6	RDR6-EVD_9	Chr5	5635166	5	105	0.0454545454545455	CHH	3pLTR	rdr6_F6+	Active
6	RDR6-EVD_9	Chr5	5635168	4	104	0.037037037037037	CHH	3pLTR	rdr6_F6+	Active
6	RDR6-EVD_9	Chr5	5635170	7	118	0.056	CHH	3pLTR	rdr6_F6+	Active
6	RDR6-EVD_9	Chr5	5635178	6	97	0.058252427184466	CHH	3pLTR	rdr6_F6+	Active
6	RDR6-EVD_9	Chr5	5635179	3	109	0.0267857142857143	CHH	3pLTR	rdr6_F6+	Active
6	RDR6-EVD_9	Chr5	5635183	6	95	0.0594059405940594	CHH	3pLTR	rdr6_F6+	Active
6	RDR6-EVD_9	Chr5	5635188	5	98	0.0485436893203883	CHH	3pLTR	rdr6_F6+	Active
6	RDR6-EVD_9	Chr5	5635190	5	96	0.0495049504950495	CHH	3pLTR	rdr6_F6+	Active
6	RDR6-EVD_9	Chr5	5635192	10	91	0.099009900990099	CHH	3pLTR	rdr6_F6+	Active
6	RDR6-EVD_9	Chr5	5635196	7	91	0.0714285714285714	CHH	3pLTR	rdr6_F6+	Active
6	RDR6-EVD_9	Chr5	5635197	6	92	0.0612244897959184	CHH	3pLTR	rdr6_F6+	Active
6	RDR6-EVD_9	Chr5	5635201	4	86	0.0444444444444444	CHH	3pLTR	rdr6_F6+	Active
6	RDR6-EVD_9	Chr5	5635205	9	79	0.102272727272727	CHH	3pLTR	rdr6_F6+	Active
6	RDR6-EVD_9	Chr5	5635211	4	82	0.0465116279069767	CHH	3pLTR	rdr6_F6+	Active
6	RDR6-EVD_9	Chr5	5635215	8	74	0.0975609756097561	CHH	3pLTR	rdr6_F6+	Active
6	RDR6-EVD_9	Chr5	5635221	2	80	0.024390243902439	CHH	3pLTR	rdr6_F6+	Active
6	RDR6-EVD_9	Chr5	5635226	6	72	0.0769230769230769	CHH	3pLTR	rdr6_F6+	Active
6	RDR6-EVD_9	Chr5	5635227	2	76	0.0256410256410256	CHH	3pLTR	rdr6_F6+	Active
6	RDR6-EVD_9	Chr5	5635229	2	75	0.025974025974026	CHH	3pLTR	rdr6_F6+	Active
6	RDR6-EVD_9	Chr5	5635231	1	76	0.012987012987013	CHH	3pLTR	rdr6_F6+	Active
6	RDR6-EVD_9	Chr5	5635237	1	73	0.0135135135135135	CHH	3pLTR	rdr6_F6+	Active
6	RDR6-EVD_9	Chr5	5635239	2	73	0.0266666666666667	CHH	3pLTR	rdr6_F6+	Active
6	RDR6-EVD_9	Chr5	5635241	2	71	0.0273972602739726	CHH	3pLTR	rdr6_F6+	Active
6	RDR6-EVD_9	Chr5	5635243	2	68	0.0285714285714286	CHH	3pLTR	rdr6_F6+	Active
6	RDR6-EVD_9	Chr5	5635247	3	60	0.0476190476190476	CHH	3pLTR	rdr6_F6+	Active
6	RDR6-EVD_9	Chr5	5635251	1	59	0.0166666666666667	CHH	3pLTR	rdr6_F6+	Active
6	RDR6-EVD_9	Chr5	5635253	4	57	0.0655737704918033	CHH	3pLTR	rdr6_F6+	Active
6	RDR6-EVD_9	Chr5	5635255	4	58	0.0645161290322581	CHH	3pLTR	rdr6_F6+	Active
6	RDR6-EVD_9	Chr5	5635258	6	56	0.0967741935483871	CHH	3pLTR	rdr6_F6+	Active
6	RDR6-EVD_9	Chr5	5635261	0	60	0	CHH	3pLTR	rdr6_F6+	Active
6	RDR6-EVD_9	Chr5	5635264	3	58	0.0491803278688525	CHH	3pLTR	rdr6_F6+	Active
6	RDR6-EVD_9	Chr5	5635269	1	59	0.0166666666666667	CHH	3pLTR	rdr6_F6+	Active
6	RDR6-EVD_9	Chr5	5635271	8	51	0.135593220338983	CHH	3pLTR	rdr6_F6+	Active
6	RDR6-EVD_9	Chr5	5635273	4	55	0.0677966101694915	CHH	3pLTR	rdr6_F6+	Active
6	RDR6-EVD_9	Chr5	5635279	1	55	0.0178571428571429	CHH	3pLTR	rdr6_F6+	Active
6	RDR6-EVD_9	Chr5	5635287	5	47	0.0961538461538462	CHH	3pLTR	rdr6_F6+	Active
6	RDR6-EVD_9	Chr5	5635292	9	42	0.176470588235294	CHG	3pLTR	rdr6_F6+	Active
6	RDR6-EVD_9	Chr5	5635293	33	18	0.647058823529412	CG	3pLTR	rdr6_F6+	Active
6	RDR6-EVD_9	Chr5	5635294	36	16	0.692307692307692	CG	3pLTR	rdr6_F6+	Active
6	RDR6-EVD_9	Chr5	5635295	2	48	0.04	CHH	3pLTR	rdr6_F6+	Active
6	RDR6-EVD_9	Chr5	5635301	0	46	0	CHH	3pLTR	rdr6_F6+	Active
6	RDR6-EVD_9	Chr5	5635305	19	27	0.41304347826087	CHG	3pLTR	rdr6_F6+	Active
6	RDR6-EVD_9	Chr5	5635307	23	21	0.522727272727273	CHG	3pLTR	rdr6_F6+	Active
6	RDR6-EVD_9	Chr5	5635308	0	38	0	CHH	3pLTR	rdr6_F6+	Active
7	RDR6-EVD_1	Chr5	5634905	53	437	0.108163265306122	CHH	3pLTR	rdr6_F6+	Silenced
7	RDR6-EVD_1	Chr5	5634908	97	498	0.163025210084034	CHH	3pLTR	rdr6_F6+	Silenced
7	RDR6-EVD_1	Chr5	5634911	50	412	0.108225108225108	CHH	3pLTR	rdr6_F6+	Silenced
7	RDR6-EVD_1	Chr5	5634913	45	529	0.078397212543554	CHH	3pLTR	rdr6_F6+	Silenced
7	RDR6-EVD_1	Chr5	5634915	109	457	0.192579505300353	CHH	3pLTR	rdr6_F6+	Silenced
7	RDR6-EVD_1	Chr5	5634922	52	364	0.125	CHH	3pLTR	rdr6_F6+	Silenced
7	RDR6-EVD_1	Chr5	5634926	55	334	0.141388174807198	CHH	3pLTR	rdr6_F6+	Silenced
7	RDR6-EVD_1	Chr5	5634927	29	359	0.0747422680412371	CHH	3pLTR	rdr6_F6+	Silenced
7	RDR6-EVD_1	Chr5	5634928	47	458	0.0930693069306931	CHH	3pLTR	rdr6_F6+	Silenced
7	RDR6-EVD_1	Chr5	5634929	106	397	0.210735586481113	CHH	3pLTR	rdr6_F6+	Silenced
7	RDR6-EVD_1	Chr5	5634932	70	294	0.192307692307692	CHH	3pLTR	rdr6_F6+	Silenced
7	RDR6-EVD_1	Chr5	5634937	50	294	0.145348837209302	CHH	3pLTR	rdr6_F6+	Silenced
7	RDR6-EVD_1	Chr5	5634938	39	303	0.114035087719298	CHH	3pLTR	rdr6_F6+	Silenced
7	RDR6-EVD_1	Chr5	5634943	47	286	0.141141141141141	CHH	3pLTR	rdr6_F6+	Silenced
7	RDR6-EVD_1	Chr5	5634946	109	342	0.241685144124169	CHH	3pLTR	rdr6_F6+	Silenced
7	RDR6-EVD_1	Chr5	5634949	128	313	0.290249433106576	CHH	3pLTR	rdr6_F6+	Silenced
7	RDR6-EVD_1	Chr5	5634952	52	240	0.178082191780822	CHH	3pLTR	rdr6_F6+	Silenced
7	RDR6-EVD_1	Chr5	5634954	58	234	0.198630136986301	CHH	3pLTR	rdr6_F6+	Silenced
7	RDR6-EVD_1	Chr5	5634956	56	234	0.193103448275862	CHH	3pLTR	rdr6_F6+	Silenced
7	RDR6-EVD_1	Chr5	5634958	48	239	0.167247386759582	CHH	3pLTR	rdr6_F6+	Silenced
7	RDR6-EVD_1	Chr5	5634959	42	247	0.145328719723183	CHH	3pLTR	rdr6_F6+	Silenced
7	RDR6-EVD_1	Chr5	5634960	28	258	0.0979020979020979	CHH	3pLTR	rdr6_F6+	Silenced
7	RDR6-EVD_1	Chr5	5634961	92	312	0.227722772277228	CHG	3pLTR	rdr6_F6+	Silenced
7	RDR6-EVD_1	Chr5	5634962	310	96	0.763546798029557	CG	3pLTR	rdr6_F6+	Silenced
7	RDR6-EVD_1	Chr5	5634963	222	63	0.778947368421053	CG	3pLTR	rdr6_F6+	Silenced
7	RDR6-EVD_1	Chr5	5634966	57	336	0.145038167938931	CHH	3pLTR	rdr6_F6+	Silenced
7	RDR6-EVD_1	Chr5	5634971	52	228	0.185714285714286	CHH	3pLTR	rdr6_F6+	Silenced
7	RDR6-EVD_1	Chr5	5634973	44	239	0.15547703180212	CHH	3pLTR	rdr6_F6+	Silenced
7	RDR6-EVD_1	Chr5	5634976	48	232	0.171428571428571	CHH	3pLTR	rdr6_F6+	Silenced
7	RDR6-EVD_1	Chr5	5634978	124	247	0.334231805929919	CHH	3pLTR	rdr6_F6+	Silenced
7	RDR6-EVD_1	Chr5	5634982	59	214	0.216117216117216	CHH	3pLTR	rdr6_F6+	Silenced
7	RDR6-EVD_1	Chr5	5634985	55	215	0.203703703703704	CHH	3pLTR	rdr6_F6+	Silenced
7	RDR6-EVD_1	Chr5	5634987	28	238	0.105263157894737	CHH	3pLTR	rdr6_F6+	Silenced
7	RDR6-EVD_1	Chr5	5634988	51	307	0.142458100558659	CHH	3pLTR	rdr6_F6+	Silenced
7	RDR6-EVD_1	Chr5	5634991	123	231	0.347457627118644	CHH	3pLTR	rdr6_F6+	Silenced
7	RDR6-EVD_1	Chr5	5634994	86	178	0.325757575757576	CHH	3pLTR	rdr6_F6+	Silenced
7	RDR6-EVD_1	Chr5	5634997	45	214	0.173745173745174	CHH	3pLTR	rdr6_F6+	Silenced
7	RDR6-EVD_1	Chr5	5634999	39	216	0.152941176470588	CHH	3pLTR	rdr6_F6+	Silenced
7	RDR6-EVD_1	Chr5	5635000	33	224	0.1284046692607	CHH	3pLTR	rdr6_F6+	Silenced
7	RDR6-EVD_1	Chr5	5635002	40	218	0.155038759689922	CHH	3pLTR	rdr6_F6+	Silenced
7	RDR6-EVD_1	Chr5	5635005	55	197	0.218253968253968	CHH	3pLTR	rdr6_F6+	Silenced
7	RDR6-EVD_1	Chr5	5635006	25	224	0.100401606425703	CHH	3pLTR	rdr6_F6+	Silenced
7	RDR6-EVD_1	Chr5	5635007	32	281	0.10223642172524	CHH	3pLTR	rdr6_F6+	Silenced
7	RDR6-EVD_1	Chr5	5635009	37	270	0.120521172638436	CHH	3pLTR	rdr6_F6+	Silenced
7	RDR6-EVD_1	Chr5	5635011	72	229	0.239202657807309	CHH	3pLTR	rdr6_F6+	Silenced
7	RDR6-EVD_1	Chr5	5635018	36	261	0.121212121212121	CHH	3pLTR	rdr6_F6+	Silenced
7	RDR6-EVD_1	Chr5	5635020	38	256	0.129251700680272	CHH	3pLTR	rdr6_F6+	Silenced
7	RDR6-EVD_1	Chr5	5635023	67	177	0.274590163934426	CHH	3pLTR	rdr6_F6+	Silenced
7	RDR6-EVD_1	Chr5	5635026	48	195	0.197530864197531	CHH	3pLTR	rdr6_F6+	Silenced
7	RDR6-EVD_1	Chr5	5635027	50	230	0.178571428571429	CHG	3pLTR	rdr6_F6+	Silenced
7	RDR6-EVD_1	Chr5	5635028	163	117	0.582142857142857	CG	3pLTR	rdr6_F6+	Silenced
7	RDR6-EVD_1	Chr5	5635029	137	100	0.578059071729958	CG	3pLTR	rdr6_F6+	Silenced
7	RDR6-EVD_1	Chr5	5635032	63	169	0.271551724137931	CHH	3pLTR	rdr6_F6+	Silenced
7	RDR6-EVD_1	Chr5	5635035	41	189	0.178260869565217	CHH	3pLTR	rdr6_F6+	Silenced
7	RDR6-EVD_1	Chr5	5635037	34	194	0.149122807017544	CHH	3pLTR	rdr6_F6+	Silenced
7	RDR6-EVD_1	Chr5	5635038	25	204	0.109170305676856	CHH	3pLTR	rdr6_F6+	Silenced
7	RDR6-EVD_1	Chr5	5635040	20	253	0.0732600732600733	CHH	3pLTR	rdr6_F6+	Silenced
7	RDR6-EVD_1	Chr5	5635042	44	228	0.161764705882353	CHH	3pLTR	rdr6_F6+	Silenced
7	RDR6-EVD_1	Chr5	5635044	154	110	0.583333333333333	CG	3pLTR	rdr6_F6+	Silenced
7	RDR6-EVD_1	Chr5	5635045	129	92	0.583710407239819	CG	3pLTR	rdr6_F6+	Silenced
7	RDR6-EVD_1	Chr5	5635047	25	192	0.115207373271889	CHH	3pLTR	rdr6_F6+	Silenced
7	RDR6-EVD_1	Chr5	5635049	20	192	0.0943396226415094	CHH	3pLTR	rdr6_F6+	Silenced
7	RDR6-EVD_1	Chr5	5635051	41	211	0.162698412698413	CHH	3pLTR	rdr6_F6+	Silenced
7	RDR6-EVD_1	Chr5	5635056	30	174	0.147058823529412	CHH	3pLTR	rdr6_F6+	Silenced
7	RDR6-EVD_1	Chr5	5635057	38	208	0.154471544715447	CHH	3pLTR	rdr6_F6+	Silenced
7	RDR6-EVD_1	Chr5	5635060	37	216	0.146245059288538	CHH	3pLTR	rdr6_F6+	Silenced
7	RDR6-EVD_1	Chr5	5635063	27	179	0.131067961165049	CHH	3pLTR	rdr6_F6+	Silenced
7	RDR6-EVD_1	Chr5	5635064	9	198	0.0434782608695652	CHH	3pLTR	rdr6_F6+	Silenced
7	RDR6-EVD_1	Chr5	5635066	63	190	0.24901185770751	CHH	3pLTR	rdr6_F6+	Silenced
7	RDR6-EVD_1	Chr5	5635069	19	232	0.0756972111553785	CHH	3pLTR	rdr6_F6+	Silenced
7	RDR6-EVD_1	Chr5	5635070	52	200	0.206349206349206	CHH	3pLTR	rdr6_F6+	Silenced
7	RDR6-EVD_1	Chr5	5635074	22	181	0.108374384236453	CHH	3pLTR	rdr6_F6+	Silenced
7	RDR6-EVD_1	Chr5	5635076	25	225	0.1	CHH	3pLTR	rdr6_F6+	Silenced
7	RDR6-EVD_1	Chr5	5635077	85	162	0.34412955465587	CHG	3pLTR	rdr6_F6+	Silenced
7	RDR6-EVD_1	Chr5	5635079	58	142	0.29	CHG	3pLTR	rdr6_F6+	Silenced
7	RDR6-EVD_1	Chr5	5635081	44	196	0.183333333333333	CHH	3pLTR	rdr6_F6+	Silenced
7	RDR6-EVD_1	Chr5	5635083	36	201	0.151898734177215	CHH	3pLTR	rdr6_F6+	Silenced
7	RDR6-EVD_1	Chr5	5635085	63	168	0.272727272727273	CHH	3pLTR	rdr6_F6+	Silenced
7	RDR6-EVD_1	Chr5	5635087	37	195	0.15948275862069	CHH	3pLTR	rdr6_F6+	Silenced
7	RDR6-EVD_1	Chr5	5635090	29	202	0.125541125541126	CHH	3pLTR	rdr6_F6+	Silenced
7	RDR6-EVD_1	Chr5	5635092	22	206	0.0964912280701754	CHH	3pLTR	rdr6_F6+	Silenced
7	RDR6-EVD_1	Chr5	5635093	49	182	0.212121212121212	CHH	3pLTR	rdr6_F6+	Silenced
7	RDR6-EVD_1	Chr5	5635096	27	159	0.145161290322581	CHH	3pLTR	rdr6_F6+	Silenced
7	RDR6-EVD_1	Chr5	5635098	21	201	0.0945945945945946	CHH	3pLTR	rdr6_F6+	Silenced
7	RDR6-EVD_1	Chr5	5635099	45	177	0.202702702702703	CHH	3pLTR	rdr6_F6+	Silenced
7	RDR6-EVD_1	Chr5	5635102	29	156	0.156756756756757	CHH	3pLTR	rdr6_F6+	Silenced
7	RDR6-EVD_1	Chr5	5635103	18	166	0.0978260869565217	CHH	3pLTR	rdr6_F6+	Silenced
7	RDR6-EVD_1	Chr5	5635106	37	171	0.177884615384615	CHH	3pLTR	rdr6_F6+	Silenced
7	RDR6-EVD_1	Chr5	5635107	42	166	0.201923076923077	CHH	3pLTR	rdr6_F6+	Silenced
7	RDR6-EVD_1	Chr5	5635109	58	147	0.282926829268293	CHH	3pLTR	rdr6_F6+	Silenced
7	RDR6-EVD_1	Chr5	5635112	42	164	0.203883495145631	CHH	3pLTR	rdr6_F6+	Silenced
7	RDR6-EVD_1	Chr5	5635114	49	153	0.242574257425743	CHH	3pLTR	rdr6_F6+	Silenced
7	RDR6-EVD_1	Chr5	5635119	38	128	0.228915662650602	CHH	3pLTR	rdr6_F6+	Silenced
7	RDR6-EVD_1	Chr5	5635121	62	137	0.311557788944724	CHH	3pLTR	rdr6_F6+	Silenced
7	RDR6-EVD_1	Chr5	5635123	60	140	0.3	CHH	3pLTR	rdr6_F6+	Silenced
7	RDR6-EVD_1	Chr5	5635127	107	94	0.532338308457711	CHG	3pLTR	rdr6_F6+	Silenced
7	RDR6-EVD_1	Chr5	5635129	100	62	0.617283950617284	CHG	3pLTR	rdr6_F6+	Silenced
7	RDR6-EVD_1	Chr5	5635131	59	134	0.305699481865285	CHH	3pLTR	rdr6_F6+	Silenced
7	RDR6-EVD_1	Chr5	5635135	153	36	0.80952380952381	CG	3pLTR	rdr6_F6+	Silenced
7	RDR6-EVD_1	Chr5	5635136	128	27	0.825806451612903	CG	3pLTR	rdr6_F6+	Silenced
7	RDR6-EVD_1	Chr5	5635143	46	104	0.306666666666667	CHH	3pLTR	rdr6_F6+	Silenced
7	RDR6-EVD_1	Chr5	5635148	73	114	0.390374331550802	CHG	3pLTR	rdr6_F6+	Silenced
7	RDR6-EVD_1	Chr5	5635150	67	80	0.45578231292517	CHG	3pLTR	rdr6_F6+	Silenced
7	RDR6-EVD_1	Chr5	5635151	49	134	0.26775956284153	CHH	3pLTR	rdr6_F6+	Silenced
7	RDR6-EVD_1	Chr5	5635152	51	132	0.278688524590164	CHH	3pLTR	rdr6_F6+	Silenced
7	RDR6-EVD_1	Chr5	5635158	46	134	0.255555555555556	CHH	3pLTR	rdr6_F6+	Silenced
7	RDR6-EVD_1	Chr5	5635160	48	131	0.268156424581006	CHH	3pLTR	rdr6_F6+	Silenced
7	RDR6-EVD_1	Chr5	5635164	55	84	0.39568345323741	CHH	3pLTR	rdr6_F6+	Silenced
7	RDR6-EVD_1	Chr5	5635166	42	94	0.308823529411765	CHH	3pLTR	rdr6_F6+	Silenced
7	RDR6-EVD_1	Chr5	5635168	31	101	0.234848484848485	CHH	3pLTR	rdr6_F6+	Silenced
7	RDR6-EVD_1	Chr5	5635170	42	127	0.248520710059172	CHH	3pLTR	rdr6_F6+	Silenced
7	RDR6-EVD_1	Chr5	5635178	27	98	0.216	CHH	3pLTR	rdr6_F6+	Silenced
7	RDR6-EVD_1	Chr5	5635179	32	122	0.207792207792208	CHH	3pLTR	rdr6_F6+	Silenced
7	RDR6-EVD_1	Chr5	5635183	30	91	0.247933884297521	CHH	3pLTR	rdr6_F6+	Silenced
7	RDR6-EVD_1	Chr5	5635188	30	113	0.20979020979021	CHH	3pLTR	rdr6_F6+	Silenced
7	RDR6-EVD_1	Chr5	5635190	30	112	0.211267605633803	CHH	3pLTR	rdr6_F6+	Silenced
7	RDR6-EVD_1	Chr5	5635192	49	90	0.352517985611511	CHH	3pLTR	rdr6_F6+	Silenced
7	RDR6-EVD_1	Chr5	5635196	20	90	0.181818181818182	CHH	3pLTR	rdr6_F6+	Silenced
7	RDR6-EVD_1	Chr5	5635197	17	92	0.155963302752294	CHH	3pLTR	rdr6_F6+	Silenced
7	RDR6-EVD_1	Chr5	5635201	38	92	0.292307692307692	CHH	3pLTR	rdr6_F6+	Silenced
7	RDR6-EVD_1	Chr5	5635205	42	83	0.336	CHH	3pLTR	rdr6_F6+	Silenced
7	RDR6-EVD_1	Chr5	5635211	34	81	0.295652173913043	CHH	3pLTR	rdr6_F6+	Silenced
7	RDR6-EVD_1	Chr5	5635215	38	79	0.324786324786325	CHH	3pLTR	rdr6_F6+	Silenced
7	RDR6-EVD_1	Chr5	5635221	7	79	0.0813953488372093	CHH	3pLTR	rdr6_F6+	Silenced
7	RDR6-EVD_1	Chr5	5635226	8	73	0.0987654320987654	CHH	3pLTR	rdr6_F6+	Silenced
7	RDR6-EVD_1	Chr5	5635227	6	74	0.075	CHH	3pLTR	rdr6_F6+	Silenced
7	RDR6-EVD_1	Chr5	5635229	20	78	0.204081632653061	CHH	3pLTR	rdr6_F6+	Silenced
7	RDR6-EVD_1	Chr5	5635231	15	83	0.153061224489796	CHH	3pLTR	rdr6_F6+	Silenced
7	RDR6-EVD_1	Chr5	5635237	17	76	0.182795698924731	CHH	3pLTR	rdr6_F6+	Silenced
7	RDR6-EVD_1	Chr5	5635239	17	74	0.186813186813187	CHH	3pLTR	rdr6_F6+	Silenced
7	RDR6-EVD_1	Chr5	5635241	15	76	0.164835164835165	CHH	3pLTR	rdr6_F6+	Silenced
7	RDR6-EVD_1	Chr5	5635243	11	76	0.126436781609195	CHH	3pLTR	rdr6_F6+	Silenced
7	RDR6-EVD_1	Chr5	5635247	25	63	0.284090909090909	CHH	3pLTR	rdr6_F6+	Silenced
7	RDR6-EVD_1	Chr5	5635251	17	71	0.193181818181818	CHH	3pLTR	rdr6_F6+	Silenced
7	RDR6-EVD_1	Chr5	5635253	21	66	0.241379310344828	CHH	3pLTR	rdr6_F6+	Silenced
7	RDR6-EVD_1	Chr5	5635255	21	66	0.241379310344828	CHH	3pLTR	rdr6_F6+	Silenced
7	RDR6-EVD_1	Chr5	5635258	18	42	0.3	CHH	3pLTR	rdr6_F6+	Silenced
7	RDR6-EVD_1	Chr5	5635261	13	69	0.158536585365854	CHH	3pLTR	rdr6_F6+	Silenced
7	RDR6-EVD_1	Chr5	5635264	12	68	0.15	CHH	3pLTR	rdr6_F6+	Silenced
7	RDR6-EVD_1	Chr5	5635269	15	59	0.202702702702703	CHH	3pLTR	rdr6_F6+	Silenced
7	RDR6-EVD_1	Chr5	5635271	30	43	0.410958904109589	CHH	3pLTR	rdr6_F6+	Silenced
7	RDR6-EVD_1	Chr5	5635273	20	52	0.277777777777778	CHH	3pLTR	rdr6_F6+	Silenced
7	RDR6-EVD_1	Chr5	5635279	13	55	0.191176470588235	CHH	3pLTR	rdr6_F6+	Silenced
7	RDR6-EVD_1	Chr5	5635287	18	40	0.310344827586207	CHH	3pLTR	rdr6_F6+	Silenced
7	RDR6-EVD_1	Chr5	5635292	22	34	0.392857142857143	CHG	3pLTR	rdr6_F6+	Silenced
7	RDR6-EVD_1	Chr5	5635293	44	12	0.785714285714286	CG	3pLTR	rdr6_F6+	Silenced
7	RDR6-EVD_1	Chr5	5635294	42	7	0.857142857142857	CG	3pLTR	rdr6_F6+	Silenced
7	RDR6-EVD_1	Chr5	5635295	14	42	0.25	CHH	3pLTR	rdr6_F6+	Silenced
7	RDR6-EVD_1	Chr5	5635301	8	43	0.156862745098039	CHH	3pLTR	rdr6_F6+	Silenced
7	RDR6-EVD_1	Chr5	5635305	26	21	0.553191489361702	CHG	3pLTR	rdr6_F6+	Silenced
7	RDR6-EVD_1	Chr5	5635307	21	15	0.583333333333333	CHG	3pLTR	rdr6_F6+	Silenced
7	RDR6-EVD_1	Chr5	5635308	2	34	0.0555555555555556	CHH	3pLTR	rdr6_F6+	Silenced
8	RDR6-EVD_7	Chr5	5634905	66	463	0.12476370510397	CHH	3pLTR	rdr6_F6+	Silenced
8	RDR6-EVD_7	Chr5	5634908	81	461	0.149446494464945	CHH	3pLTR	rdr6_F6+	Silenced
8	RDR6-EVD_7	Chr5	5634911	65	431	0.131048387096774	CHH	3pLTR	rdr6_F6+	Silenced
8	RDR6-EVD_7	Chr5	5634913	43	481	0.0820610687022901	CHH	3pLTR	rdr6_F6+	Silenced
8	RDR6-EVD_7	Chr5	5634915	109	412	0.209213051823417	CHH	3pLTR	rdr6_F6+	Silenced
8	RDR6-EVD_7	Chr5	5634922	50	382	0.115740740740741	CHH	3pLTR	rdr6_F6+	Silenced
8	RDR6-EVD_7	Chr5	5634926	53	358	0.128953771289538	CHH	3pLTR	rdr6_F6+	Silenced
8	RDR6-EVD_7	Chr5	5634927	33	376	0.0806845965770171	CHH	3pLTR	rdr6_F6+	Silenced
8	RDR6-EVD_7	Chr5	5634928	45	427	0.0953389830508475	CHH	3pLTR	rdr6_F6+	Silenced
8	RDR6-EVD_7	Chr5	5634929	106	359	0.227956989247312	CHH	3pLTR	rdr6_F6+	Silenced
8	RDR6-EVD_7	Chr5	5634932	72	325	0.181360201511335	CHH	3pLTR	rdr6_F6+	Silenced
8	RDR6-EVD_7	Chr5	5634937	63	309	0.169354838709677	CHH	3pLTR	rdr6_F6+	Silenced
8	RDR6-EVD_7	Chr5	5634938	32	329	0.0886426592797784	CHH	3pLTR	rdr6_F6+	Silenced
8	RDR6-EVD_7	Chr5	5634943	49	283	0.147590361445783	CHH	3pLTR	rdr6_F6+	Silenced
8	RDR6-EVD_7	Chr5	5634946	94	294	0.242268041237113	CHH	3pLTR	rdr6_F6+	Silenced
8	RDR6-EVD_7	Chr5	5634949	119	261	0.313157894736842	CHH	3pLTR	rdr6_F6+	Silenced
8	RDR6-EVD_7	Chr5	5634952	54	242	0.182432432432432	CHH	3pLTR	rdr6_F6+	Silenced
8	RDR6-EVD_7	Chr5	5634954	63	232	0.213559322033898	CHH	3pLTR	rdr6_F6+	Silenced
8	RDR6-EVD_7	Chr5	5634956	58	235	0.197952218430034	CHH	3pLTR	rdr6_F6+	Silenced
8	RDR6-EVD_7	Chr5	5634958	54	244	0.181208053691275	CHH	3pLTR	rdr6_F6+	Silenced
8	RDR6-EVD_7	Chr5	5634959	45	252	0.151515151515152	CHH	3pLTR	rdr6_F6+	Silenced
8	RDR6-EVD_7	Chr5	5634960	19	281	0.0633333333333333	CHH	3pLTR	rdr6_F6+	Silenced
8	RDR6-EVD_7	Chr5	5634961	81	270	0.230769230769231	CHG	3pLTR	rdr6_F6+	Silenced
8	RDR6-EVD_7	Chr5	5634962	263	84	0.757925072046109	CG	3pLTR	rdr6_F6+	Silenced
8	RDR6-EVD_7	Chr5	5634963	223	72	0.75593220338983	CG	3pLTR	rdr6_F6+	Silenced
8	RDR6-EVD_7	Chr5	5634966	54	283	0.160237388724036	CHH	3pLTR	rdr6_F6+	Silenced
8	RDR6-EVD_7	Chr5	5634971	46	239	0.16140350877193	CHH	3pLTR	rdr6_F6+	Silenced
8	RDR6-EVD_7	Chr5	5634973	40	238	0.143884892086331	CHH	3pLTR	rdr6_F6+	Silenced
8	RDR6-EVD_7	Chr5	5634976	45	234	0.161290322580645	CHH	3pLTR	rdr6_F6+	Silenced
8	RDR6-EVD_7	Chr5	5634978	113	211	0.348765432098765	CHH	3pLTR	rdr6_F6+	Silenced
8	RDR6-EVD_7	Chr5	5634982	51	228	0.182795698924731	CHH	3pLTR	rdr6_F6+	Silenced
8	RDR6-EVD_7	Chr5	5634985	51	220	0.188191881918819	CHH	3pLTR	rdr6_F6+	Silenced
8	RDR6-EVD_7	Chr5	5634987	26	243	0.0966542750929368	CHH	3pLTR	rdr6_F6+	Silenced
8	RDR6-EVD_7	Chr5	5634988	52	267	0.163009404388715	CHH	3pLTR	rdr6_F6+	Silenced
8	RDR6-EVD_7	Chr5	5634991	120	196	0.379746835443038	CHH	3pLTR	rdr6_F6+	Silenced
8	RDR6-EVD_7	Chr5	5634994	111	153	0.420454545454545	CHH	3pLTR	rdr6_F6+	Silenced
8	RDR6-EVD_7	Chr5	5634997	49	211	0.188461538461538	CHH	3pLTR	rdr6_F6+	Silenced
8	RDR6-EVD_7	Chr5	5634999	46	214	0.176923076923077	CHH	3pLTR	rdr6_F6+	Silenced
8	RDR6-EVD_7	Chr5	5635000	36	224	0.138461538461538	CHH	3pLTR	rdr6_F6+	Silenced
8	RDR6-EVD_7	Chr5	5635002	50	207	0.194552529182879	CHH	3pLTR	rdr6_F6+	Silenced
8	RDR6-EVD_7	Chr5	5635005	55	203	0.213178294573643	CHH	3pLTR	rdr6_F6+	Silenced
8	RDR6-EVD_7	Chr5	5635006	35	225	0.134615384615385	CHH	3pLTR	rdr6_F6+	Silenced
8	RDR6-EVD_7	Chr5	5635007	37	261	0.124161073825503	CHH	3pLTR	rdr6_F6+	Silenced
8	RDR6-EVD_7	Chr5	5635009	50	244	0.170068027210884	CHH	3pLTR	rdr6_F6+	Silenced
8	RDR6-EVD_7	Chr5	5635011	85	212	0.286195286195286	CHH	3pLTR	rdr6_F6+	Silenced
8	RDR6-EVD_7	Chr5	5635018	29	264	0.0989761092150171	CHH	3pLTR	rdr6_F6+	Silenced
8	RDR6-EVD_7	Chr5	5635020	38	252	0.131034482758621	CHH	3pLTR	rdr6_F6+	Silenced
8	RDR6-EVD_7	Chr5	5635023	80	169	0.321285140562249	CHH	3pLTR	rdr6_F6+	Silenced
8	RDR6-EVD_7	Chr5	5635026	56	188	0.229508196721311	CHH	3pLTR	rdr6_F6+	Silenced
8	RDR6-EVD_7	Chr5	5635027	41	239	0.146428571428571	CHG	3pLTR	rdr6_F6+	Silenced
8	RDR6-EVD_7	Chr5	5635028	119	157	0.431159420289855	CG	3pLTR	rdr6_F6+	Silenced
8	RDR6-EVD_7	Chr5	5635029	94	150	0.385245901639344	CG	3pLTR	rdr6_F6+	Silenced
8	RDR6-EVD_7	Chr5	5635032	70	169	0.292887029288703	CHH	3pLTR	rdr6_F6+	Silenced
8	RDR6-EVD_7	Chr5	5635035	44	193	0.185654008438819	CHH	3pLTR	rdr6_F6+	Silenced
8	RDR6-EVD_7	Chr5	5635037	31	203	0.132478632478632	CHH	3pLTR	rdr6_F6+	Silenced
8	RDR6-EVD_7	Chr5	5635038	24	209	0.103004291845494	CHH	3pLTR	rdr6_F6+	Silenced
8	RDR6-EVD_7	Chr5	5635040	27	231	0.104651162790698	CHH	3pLTR	rdr6_F6+	Silenced
8	RDR6-EVD_7	Chr5	5635042	41	214	0.16078431372549	CHH	3pLTR	rdr6_F6+	Silenced
8	RDR6-EVD_7	Chr5	5635044	124	131	0.486274509803922	CG	3pLTR	rdr6_F6+	Silenced
8	RDR6-EVD_7	Chr5	5635045	115	107	0.518018018018018	CG	3pLTR	rdr6_F6+	Silenced
8	RDR6-EVD_7	Chr5	5635047	23	201	0.102678571428571	CHH	3pLTR	rdr6_F6+	Silenced
8	RDR6-EVD_7	Chr5	5635049	24	195	0.10958904109589	CHH	3pLTR	rdr6_F6+	Silenced
8	RDR6-EVD_7	Chr5	5635051	47	203	0.188	CHH	3pLTR	rdr6_F6+	Silenced
8	RDR6-EVD_7	Chr5	5635056	40	176	0.185185185185185	CHH	3pLTR	rdr6_F6+	Silenced
8	RDR6-EVD_7	Chr5	5635057	39	205	0.159836065573771	CHH	3pLTR	rdr6_F6+	Silenced
8	RDR6-EVD_7	Chr5	5635060	46	196	0.190082644628099	CHH	3pLTR	rdr6_F6+	Silenced
8	RDR6-EVD_7	Chr5	5635063	28	184	0.132075471698113	CHH	3pLTR	rdr6_F6+	Silenced
8	RDR6-EVD_7	Chr5	5635064	17	194	0.0805687203791469	CHH	3pLTR	rdr6_F6+	Silenced
8	RDR6-EVD_7	Chr5	5635066	59	179	0.247899159663866	CHH	3pLTR	rdr6_F6+	Silenced
8	RDR6-EVD_7	Chr5	5635069	32	198	0.139130434782609	CHH	3pLTR	rdr6_F6+	Silenced
8	RDR6-EVD_7	Chr5	5635070	51	183	0.217948717948718	CHH	3pLTR	rdr6_F6+	Silenced
8	RDR6-EVD_7	Chr5	5635074	21	187	0.100961538461538	CHH	3pLTR	rdr6_F6+	Silenced
8	RDR6-EVD_7	Chr5	5635076	30	203	0.128755364806867	CHH	3pLTR	rdr6_F6+	Silenced
8	RDR6-EVD_7	Chr5	5635077	82	150	0.353448275862069	CHG	3pLTR	rdr6_F6+	Silenced
8	RDR6-EVD_7	Chr5	5635079	69	133	0.341584158415842	CHG	3pLTR	rdr6_F6+	Silenced
8	RDR6-EVD_7	Chr5	5635081	47	187	0.200854700854701	CHH	3pLTR	rdr6_F6+	Silenced
8	RDR6-EVD_7	Chr5	5635083	36	198	0.153846153846154	CHH	3pLTR	rdr6_F6+	Silenced
8	RDR6-EVD_7	Chr5	5635085	67	168	0.285106382978723	CHH	3pLTR	rdr6_F6+	Silenced
8	RDR6-EVD_7	Chr5	5635087	44	186	0.191304347826087	CHH	3pLTR	rdr6_F6+	Silenced
8	RDR6-EVD_7	Chr5	5635090	36	190	0.15929203539823	CHH	3pLTR	rdr6_F6+	Silenced
8	RDR6-EVD_7	Chr5	5635092	33	195	0.144736842105263	CHH	3pLTR	rdr6_F6+	Silenced
8	RDR6-EVD_7	Chr5	5635093	52	179	0.225108225108225	CHH	3pLTR	rdr6_F6+	Silenced
8	RDR6-EVD_7	Chr5	5635096	36	158	0.185567010309278	CHH	3pLTR	rdr6_F6+	Silenced
8	RDR6-EVD_7	Chr5	5635098	34	198	0.146551724137931	CHH	3pLTR	rdr6_F6+	Silenced
8	RDR6-EVD_7	Chr5	5635099	54	180	0.230769230769231	CHH	3pLTR	rdr6_F6+	Silenced
8	RDR6-EVD_7	Chr5	5635102	39	150	0.206349206349206	CHH	3pLTR	rdr6_F6+	Silenced
8	RDR6-EVD_7	Chr5	5635103	29	158	0.155080213903743	CHH	3pLTR	rdr6_F6+	Silenced
8	RDR6-EVD_7	Chr5	5635106	43	181	0.191964285714286	CHH	3pLTR	rdr6_F6+	Silenced
8	RDR6-EVD_7	Chr5	5635107	41	185	0.18141592920354	CHH	3pLTR	rdr6_F6+	Silenced
8	RDR6-EVD_7	Chr5	5635109	65	160	0.288888888888889	CHH	3pLTR	rdr6_F6+	Silenced
8	RDR6-EVD_7	Chr5	5635112	45	172	0.207373271889401	CHH	3pLTR	rdr6_F6+	Silenced
8	RDR6-EVD_7	Chr5	5635114	60	157	0.276497695852535	CHH	3pLTR	rdr6_F6+	Silenced
8	RDR6-EVD_7	Chr5	5635119	43	131	0.247126436781609	CHH	3pLTR	rdr6_F6+	Silenced
8	RDR6-EVD_7	Chr5	5635121	67	146	0.314553990610329	CHH	3pLTR	rdr6_F6+	Silenced
8	RDR6-EVD_7	Chr5	5635123	60	150	0.285714285714286	CHH	3pLTR	rdr6_F6+	Silenced
8	RDR6-EVD_7	Chr5	5635127	111	96	0.536231884057971	CHG	3pLTR	rdr6_F6+	Silenced
8	RDR6-EVD_7	Chr5	5635129	108	64	0.627906976744186	CHG	3pLTR	rdr6_F6+	Silenced
8	RDR6-EVD_7	Chr5	5635131	55	146	0.27363184079602	CHH	3pLTR	rdr6_F6+	Silenced
8	RDR6-EVD_7	Chr5	5635135	167	30	0.847715736040609	CG	3pLTR	rdr6_F6+	Silenced
8	RDR6-EVD_7	Chr5	5635136	146	17	0.895705521472393	CG	3pLTR	rdr6_F6+	Silenced
8	RDR6-EVD_7	Chr5	5635143	49	110	0.308176100628931	CHH	3pLTR	rdr6_F6+	Silenced
8	RDR6-EVD_7	Chr5	5635148	72	118	0.378947368421053	CHG	3pLTR	rdr6_F6+	Silenced
8	RDR6-EVD_7	Chr5	5635150	78	73	0.516556291390728	CHG	3pLTR	rdr6_F6+	Silenced
8	RDR6-EVD_7	Chr5	5635151	47	137	0.255434782608696	CHH	3pLTR	rdr6_F6+	Silenced
8	RDR6-EVD_7	Chr5	5635152	54	131	0.291891891891892	CHH	3pLTR	rdr6_F6+	Silenced
8	RDR6-EVD_7	Chr5	5635158	50	132	0.274725274725275	CHH	3pLTR	rdr6_F6+	Silenced
8	RDR6-EVD_7	Chr5	5635160	57	123	0.316666666666667	CHH	3pLTR	rdr6_F6+	Silenced
8	RDR6-EVD_7	Chr5	5635164	51	89	0.364285714285714	CHH	3pLTR	rdr6_F6+	Silenced
8	RDR6-EVD_7	Chr5	5635166	31	109	0.221428571428571	CHH	3pLTR	rdr6_F6+	Silenced
8	RDR6-EVD_7	Chr5	5635168	24	116	0.171428571428571	CHH	3pLTR	rdr6_F6+	Silenced
8	RDR6-EVD_7	Chr5	5635170	48	120	0.285714285714286	CHH	3pLTR	rdr6_F6+	Silenced
8	RDR6-EVD_7	Chr5	5635178	23	104	0.181102362204724	CHH	3pLTR	rdr6_F6+	Silenced
8	RDR6-EVD_7	Chr5	5635179	32	119	0.211920529801325	CHH	3pLTR	rdr6_F6+	Silenced
8	RDR6-EVD_7	Chr5	5635183	27	97	0.217741935483871	CHH	3pLTR	rdr6_F6+	Silenced
8	RDR6-EVD_7	Chr5	5635188	28	111	0.201438848920863	CHH	3pLTR	rdr6_F6+	Silenced
8	RDR6-EVD_7	Chr5	5635190	33	105	0.239130434782609	CHH	3pLTR	rdr6_F6+	Silenced
8	RDR6-EVD_7	Chr5	5635192	41	96	0.299270072992701	CHH	3pLTR	rdr6_F6+	Silenced
8	RDR6-EVD_7	Chr5	5635196	26	89	0.226086956521739	CHH	3pLTR	rdr6_F6+	Silenced
8	RDR6-EVD_7	Chr5	5635197	18	97	0.156521739130435	CHH	3pLTR	rdr6_F6+	Silenced
8	RDR6-EVD_7	Chr5	5635201	30	97	0.236220472440945	CHH	3pLTR	rdr6_F6+	Silenced
8	RDR6-EVD_7	Chr5	5635205	35	85	0.291666666666667	CHH	3pLTR	rdr6_F6+	Silenced
8	RDR6-EVD_7	Chr5	5635211	30	86	0.258620689655172	CHH	3pLTR	rdr6_F6+	Silenced
8	RDR6-EVD_7	Chr5	5635215	33	79	0.294642857142857	CHH	3pLTR	rdr6_F6+	Silenced
8	RDR6-EVD_7	Chr5	5635221	16	84	0.16	CHH	3pLTR	rdr6_F6+	Silenced
8	RDR6-EVD_7	Chr5	5635226	19	77	0.197916666666667	CHH	3pLTR	rdr6_F6+	Silenced
8	RDR6-EVD_7	Chr5	5635227	14	81	0.147368421052632	CHH	3pLTR	rdr6_F6+	Silenced
8	RDR6-EVD_7	Chr5	5635229	13	73	0.151162790697674	CHH	3pLTR	rdr6_F6+	Silenced
8	RDR6-EVD_7	Chr5	5635231	14	71	0.164705882352941	CHH	3pLTR	rdr6_F6+	Silenced
8	RDR6-EVD_7	Chr5	5635237	15	63	0.192307692307692	CHH	3pLTR	rdr6_F6+	Silenced
8	RDR6-EVD_7	Chr5	5635239	13	64	0.168831168831169	CHH	3pLTR	rdr6_F6+	Silenced
8	RDR6-EVD_7	Chr5	5635241	14	58	0.194444444444444	CHH	3pLTR	rdr6_F6+	Silenced
8	RDR6-EVD_7	Chr5	5635243	11	59	0.157142857142857	CHH	3pLTR	rdr6_F6+	Silenced
8	RDR6-EVD_7	Chr5	5635247	20	44	0.3125	CHH	3pLTR	rdr6_F6+	Silenced
8	RDR6-EVD_7	Chr5	5635251	11	51	0.17741935483871	CHH	3pLTR	rdr6_F6+	Silenced
8	RDR6-EVD_7	Chr5	5635253	12	49	0.19672131147541	CHH	3pLTR	rdr6_F6+	Silenced
8	RDR6-EVD_7	Chr5	5635255	14	46	0.233333333333333	CHH	3pLTR	rdr6_F6+	Silenced
8	RDR6-EVD_7	Chr5	5635258	21	66	0.241379310344828	CHH	3pLTR	rdr6_F6+	Silenced
8	RDR6-EVD_7	Chr5	5635261	12	44	0.214285714285714	CHH	3pLTR	rdr6_F6+	Silenced
8	RDR6-EVD_7	Chr5	5635264	10	45	0.181818181818182	CHH	3pLTR	rdr6_F6+	Silenced
8	RDR6-EVD_7	Chr5	5635269	10	43	0.188679245283019	CHH	3pLTR	rdr6_F6+	Silenced
8	RDR6-EVD_7	Chr5	5635271	15	37	0.288461538461538	CHH	3pLTR	rdr6_F6+	Silenced
8	RDR6-EVD_7	Chr5	5635273	15	38	0.283018867924528	CHH	3pLTR	rdr6_F6+	Silenced
8	RDR6-EVD_7	Chr5	5635279	10	39	0.204081632653061	CHH	3pLTR	rdr6_F6+	Silenced
8	RDR6-EVD_7	Chr5	5635287	17	25	0.404761904761905	CHH	3pLTR	rdr6_F6+	Silenced
8	RDR6-EVD_7	Chr5	5635292	8	32	0.2	CHG	3pLTR	rdr6_F6+	Silenced
8	RDR6-EVD_7	Chr5	5635293	33	7	0.825	CG	3pLTR	rdr6_F6+	Silenced
8	RDR6-EVD_7	Chr5	5635294	58	11	0.840579710144927	CG	3pLTR	rdr6_F6+	Silenced
8	RDR6-EVD_7	Chr5	5635295	7	33	0.175	CHH	3pLTR	rdr6_F6+	Silenced
8	RDR6-EVD_7	Chr5	5635301	5	33	0.131578947368421	CHH	3pLTR	rdr6_F6+	Silenced
8	RDR6-EVD_7	Chr5	5635305	21	14	0.6	CHG	3pLTR	rdr6_F6+	Silenced
8	RDR6-EVD_7	Chr5	5635307	32	28	0.533333333333333	CHG	3pLTR	rdr6_F6+	Silenced
8	RDR6-EVD_7	Chr5	5635308	1	49	0.02	CHH	3pLTR	rdr6_F6+	Silenced
9	rdr6-EVD_8	Chr5	5634905	2	387	0.0051413881748072	CHH	3pLTR	rdr6_F6-	Active
9	rdr6-EVD_8	Chr5	5634908	5	445	0.0111111111111111	CHH	3pLTR	rdr6_F6-	Active
9	rdr6-EVD_8	Chr5	5634911	2	368	0.00540540540540541	CHH	3pLTR	rdr6_F6-	Active
9	rdr6-EVD_8	Chr5	5634913	2	433	0.00459770114942529	CHH	3pLTR	rdr6_F6-	Active
9	rdr6-EVD_8	Chr5	5634915	6	424	0.013953488372093	CHH	3pLTR	rdr6_F6-	Active
9	rdr6-EVD_8	Chr5	5634922	2	324	0.00613496932515337	CHH	3pLTR	rdr6_F6-	Active
9	rdr6-EVD_8	Chr5	5634926	0	316	0	CHH	3pLTR	rdr6_F6-	Active
9	rdr6-EVD_8	Chr5	5634927	0	313	0	CHH	3pLTR	rdr6_F6-	Active
9	rdr6-EVD_8	Chr5	5634928	0	383	0	CHH	3pLTR	rdr6_F6-	Active
9	rdr6-EVD_8	Chr5	5634929	1	378	0.00263852242744063	CHH	3pLTR	rdr6_F6-	Active
9	rdr6-EVD_8	Chr5	5634932	1	297	0.00335570469798658	CHH	3pLTR	rdr6_F6-	Active
9	rdr6-EVD_8	Chr5	5634937	1	284	0.00350877192982456	CHH	3pLTR	rdr6_F6-	Active
9	rdr6-EVD_8	Chr5	5634938	0	282	0	CHH	3pLTR	rdr6_F6-	Active
9	rdr6-EVD_8	Chr5	5634943	1	259	0.00384615384615385	CHH	3pLTR	rdr6_F6-	Active
9	rdr6-EVD_8	Chr5	5634946	5	335	0.0147058823529412	CHH	3pLTR	rdr6_F6-	Active
9	rdr6-EVD_8	Chr5	5634949	6	331	0.0178041543026706	CHH	3pLTR	rdr6_F6-	Active
9	rdr6-EVD_8	Chr5	5634952	1	232	0.00429184549356223	CHH	3pLTR	rdr6_F6-	Active
9	rdr6-EVD_8	Chr5	5634954	2	231	0.00858369098712446	CHH	3pLTR	rdr6_F6-	Active
9	rdr6-EVD_8	Chr5	5634956	3	229	0.0129310344827586	CHH	3pLTR	rdr6_F6-	Active
9	rdr6-EVD_8	Chr5	5634958	0	231	0	CHH	3pLTR	rdr6_F6-	Active
9	rdr6-EVD_8	Chr5	5634959	0	229	0	CHH	3pLTR	rdr6_F6-	Active
9	rdr6-EVD_8	Chr5	5634960	0	229	0	CHH	3pLTR	rdr6_F6-	Active
9	rdr6-EVD_8	Chr5	5634961	3	310	0.00958466453674121	CHG	3pLTR	rdr6_F6-	Active
9	rdr6-EVD_8	Chr5	5634962	40	271	0.128617363344051	CG	3pLTR	rdr6_F6-	Active
9	rdr6-EVD_8	Chr5	5634963	28	203	0.121212121212121	CG	3pLTR	rdr6_F6-	Active
9	rdr6-EVD_8	Chr5	5634966	2	300	0.00662251655629139	CHH	3pLTR	rdr6_F6-	Active
9	rdr6-EVD_8	Chr5	5634971	0	231	0	CHH	3pLTR	rdr6_F6-	Active
9	rdr6-EVD_8	Chr5	5634973	0	231	0	CHH	3pLTR	rdr6_F6-	Active
9	rdr6-EVD_8	Chr5	5634976	1	230	0.00432900432900433	CHH	3pLTR	rdr6_F6-	Active
9	rdr6-EVD_8	Chr5	5634978	3	295	0.0100671140939597	CHH	3pLTR	rdr6_F6-	Active
9	rdr6-EVD_8	Chr5	5634982	0	237	0	CHH	3pLTR	rdr6_F6-	Active
9	rdr6-EVD_8	Chr5	5634985	1	237	0.00420168067226891	CHH	3pLTR	rdr6_F6-	Active
9	rdr6-EVD_8	Chr5	5634987	0	232	0	CHH	3pLTR	rdr6_F6-	Active
9	rdr6-EVD_8	Chr5	5634988	0	296	0	CHH	3pLTR	rdr6_F6-	Active
9	rdr6-EVD_8	Chr5	5634991	8	280	0.0277777777777778	CHH	3pLTR	rdr6_F6-	Active
9	rdr6-EVD_8	Chr5	5634994	10	222	0.0431034482758621	CHH	3pLTR	rdr6_F6-	Active
9	rdr6-EVD_8	Chr5	5634997	1	229	0.00434782608695652	CHH	3pLTR	rdr6_F6-	Active
9	rdr6-EVD_8	Chr5	5634999	0	228	0	CHH	3pLTR	rdr6_F6-	Active
9	rdr6-EVD_8	Chr5	5635000	0	229	0	CHH	3pLTR	rdr6_F6-	Active
9	rdr6-EVD_8	Chr5	5635002	1	229	0.00434782608695652	CHH	3pLTR	rdr6_F6-	Active
9	rdr6-EVD_8	Chr5	5635005	3	223	0.0132743362831858	CHH	3pLTR	rdr6_F6-	Active
9	rdr6-EVD_8	Chr5	5635006	0	226	0	CHH	3pLTR	rdr6_F6-	Active
9	rdr6-EVD_8	Chr5	5635007	2	263	0.00754716981132075	CHH	3pLTR	rdr6_F6-	Active
9	rdr6-EVD_8	Chr5	5635009	0	261	0	CHH	3pLTR	rdr6_F6-	Active
9	rdr6-EVD_8	Chr5	5635011	4	261	0.0150943396226415	CHH	3pLTR	rdr6_F6-	Active
9	rdr6-EVD_8	Chr5	5635018	0	265	0	CHH	3pLTR	rdr6_F6-	Active
9	rdr6-EVD_8	Chr5	5635020	0	267	0	CHH	3pLTR	rdr6_F6-	Active
9	rdr6-EVD_8	Chr5	5635023	6	197	0.0295566502463054	CHH	3pLTR	rdr6_F6-	Active
9	rdr6-EVD_8	Chr5	5635026	3	198	0.0149253731343284	CHH	3pLTR	rdr6_F6-	Active
9	rdr6-EVD_8	Chr5	5635027	2	247	0.00803212851405622	CHG	3pLTR	rdr6_F6-	Active
9	rdr6-EVD_8	Chr5	5635028	17	230	0.0688259109311741	CG	3pLTR	rdr6_F6-	Active
9	rdr6-EVD_8	Chr5	5635029	16	179	0.0820512820512821	CG	3pLTR	rdr6_F6-	Active
9	rdr6-EVD_8	Chr5	5635032	9	185	0.0463917525773196	CHH	3pLTR	rdr6_F6-	Active
9	rdr6-EVD_8	Chr5	5635035	2	191	0.0103626943005181	CHH	3pLTR	rdr6_F6-	Active
9	rdr6-EVD_8	Chr5	5635037	1	190	0.00523560209424084	CHH	3pLTR	rdr6_F6-	Active
9	rdr6-EVD_8	Chr5	5635038	0	189	0	CHH	3pLTR	rdr6_F6-	Active
9	rdr6-EVD_8	Chr5	5635040	0	221	0	CHH	3pLTR	rdr6_F6-	Active
9	rdr6-EVD_8	Chr5	5635042	0	222	0	CHH	3pLTR	rdr6_F6-	Active
9	rdr6-EVD_8	Chr5	5635044	11	207	0.0504587155963303	CG	3pLTR	rdr6_F6-	Active
9	rdr6-EVD_8	Chr5	5635045	15	168	0.0819672131147541	CG	3pLTR	rdr6_F6-	Active
9	rdr6-EVD_8	Chr5	5635047	0	182	0	CHH	3pLTR	rdr6_F6-	Active
9	rdr6-EVD_8	Chr5	5635049	1	180	0.00552486187845304	CHH	3pLTR	rdr6_F6-	Active
9	rdr6-EVD_8	Chr5	5635051	1	210	0.004739336492891	CHH	3pLTR	rdr6_F6-	Active
9	rdr6-EVD_8	Chr5	5635056	3	171	0.0172413793103448	CHH	3pLTR	rdr6_F6-	Active
9	rdr6-EVD_8	Chr5	5635057	0	211	0	CHH	3pLTR	rdr6_F6-	Active
9	rdr6-EVD_8	Chr5	5635060	2	203	0.00975609756097561	CHH	3pLTR	rdr6_F6-	Active
9	rdr6-EVD_8	Chr5	5635063	1	165	0.00602409638554217	CHH	3pLTR	rdr6_F6-	Active
9	rdr6-EVD_8	Chr5	5635064	0	164	0	CHH	3pLTR	rdr6_F6-	Active
9	rdr6-EVD_8	Chr5	5635066	4	202	0.0194174757281553	CHH	3pLTR	rdr6_F6-	Active
9	rdr6-EVD_8	Chr5	5635069	0	204	0	CHH	3pLTR	rdr6_F6-	Active
9	rdr6-EVD_8	Chr5	5635070	0	202	0	CHH	3pLTR	rdr6_F6-	Active
9	rdr6-EVD_8	Chr5	5635074	1	159	0.00625	CHH	3pLTR	rdr6_F6-	Active
9	rdr6-EVD_8	Chr5	5635076	0	196	0	CHH	3pLTR	rdr6_F6-	Active
9	rdr6-EVD_8	Chr5	5635077	4	191	0.0205128205128205	CHG	3pLTR	rdr6_F6-	Active
9	rdr6-EVD_8	Chr5	5635079	2	157	0.0125786163522013	CHG	3pLTR	rdr6_F6-	Active
9	rdr6-EVD_8	Chr5	5635081	1	189	0.00526315789473684	CHH	3pLTR	rdr6_F6-	Active
9	rdr6-EVD_8	Chr5	5635083	1	187	0.00531914893617021	CHH	3pLTR	rdr6_F6-	Active
9	rdr6-EVD_8	Chr5	5635085	3	180	0.0163934426229508	CHH	3pLTR	rdr6_F6-	Active
9	rdr6-EVD_8	Chr5	5635087	1	182	0.00546448087431694	CHH	3pLTR	rdr6_F6-	Active
9	rdr6-EVD_8	Chr5	5635090	1	181	0.00549450549450549	CHH	3pLTR	rdr6_F6-	Active
9	rdr6-EVD_8	Chr5	5635092	0	178	0	CHH	3pLTR	rdr6_F6-	Active
9	rdr6-EVD_8	Chr5	5635093	4	174	0.0224719101123595	CHH	3pLTR	rdr6_F6-	Active
9	rdr6-EVD_8	Chr5	5635096	0	151	0	CHH	3pLTR	rdr6_F6-	Active
9	rdr6-EVD_8	Chr5	5635098	0	172	0	CHH	3pLTR	rdr6_F6-	Active
9	rdr6-EVD_8	Chr5	5635099	0	172	0	CHH	3pLTR	rdr6_F6-	Active
9	rdr6-EVD_8	Chr5	5635102	0	146	0	CHH	3pLTR	rdr6_F6-	Active
9	rdr6-EVD_8	Chr5	5635103	0	145	0	CHH	3pLTR	rdr6_F6-	Active
9	rdr6-EVD_8	Chr5	5635106	0	168	0	CHH	3pLTR	rdr6_F6-	Active
9	rdr6-EVD_8	Chr5	5635107	0	171	0	CHH	3pLTR	rdr6_F6-	Active
9	rdr6-EVD_8	Chr5	5635109	2	167	0.0118343195266272	CHH	3pLTR	rdr6_F6-	Active
9	rdr6-EVD_8	Chr5	5635112	1	166	0.00598802395209581	CHH	3pLTR	rdr6_F6-	Active
9	rdr6-EVD_8	Chr5	5635114	1	166	0.00598802395209581	CHH	3pLTR	rdr6_F6-	Active
9	rdr6-EVD_8	Chr5	5635119	1	125	0.00793650793650794	CHH	3pLTR	rdr6_F6-	Active
9	rdr6-EVD_8	Chr5	5635121	4	157	0.0248447204968944	CHH	3pLTR	rdr6_F6-	Active
9	rdr6-EVD_8	Chr5	5635123	0	158	0	CHH	3pLTR	rdr6_F6-	Active
9	rdr6-EVD_8	Chr5	5635127	9	142	0.0596026490066225	CHG	3pLTR	rdr6_F6-	Active
9	rdr6-EVD_8	Chr5	5635129	8	109	0.0683760683760684	CHG	3pLTR	rdr6_F6-	Active
9	rdr6-EVD_8	Chr5	5635131	0	142	0	CHH	3pLTR	rdr6_F6-	Active
9	rdr6-EVD_8	Chr5	5635135	15	127	0.105633802816901	CG	3pLTR	rdr6_F6-	Active
9	rdr6-EVD_8	Chr5	5635136	20	87	0.186915887850467	CG	3pLTR	rdr6_F6-	Active
9	rdr6-EVD_8	Chr5	5635143	1	100	0.0099009900990099	CHH	3pLTR	rdr6_F6-	Active
9	rdr6-EVD_8	Chr5	5635148	4	123	0.031496062992126	CHG	3pLTR	rdr6_F6-	Active
9	rdr6-EVD_8	Chr5	5635150	4	96	0.04	CHG	3pLTR	rdr6_F6-	Active
9	rdr6-EVD_8	Chr5	5635151	0	126	0	CHH	3pLTR	rdr6_F6-	Active
9	rdr6-EVD_8	Chr5	5635152	0	122	0	CHH	3pLTR	rdr6_F6-	Active
9	rdr6-EVD_8	Chr5	5635158	0	122	0	CHH	3pLTR	rdr6_F6-	Active
9	rdr6-EVD_8	Chr5	5635160	0	124	0	CHH	3pLTR	rdr6_F6-	Active
9	rdr6-EVD_8	Chr5	5635164	6	108	0.0526315789473684	CHH	3pLTR	rdr6_F6-	Active
9	rdr6-EVD_8	Chr5	5635166	2	116	0.0169491525423729	CHH	3pLTR	rdr6_F6-	Active
9	rdr6-EVD_8	Chr5	5635168	1	117	0.00847457627118644	CHH	3pLTR	rdr6_F6-	Active
9	rdr6-EVD_8	Chr5	5635170	0	114	0	CHH	3pLTR	rdr6_F6-	Active
9	rdr6-EVD_8	Chr5	5635178	2	111	0.0176991150442478	CHH	3pLTR	rdr6_F6-	Active
9	rdr6-EVD_8	Chr5	5635179	1	110	0.00900900900900901	CHH	3pLTR	rdr6_F6-	Active
9	rdr6-EVD_8	Chr5	5635183	2	106	0.0185185185185185	CHH	3pLTR	rdr6_F6-	Active
9	rdr6-EVD_8	Chr5	5635188	1	103	0.00961538461538462	CHH	3pLTR	rdr6_F6-	Active
9	rdr6-EVD_8	Chr5	5635190	1	100	0.0099009900990099	CHH	3pLTR	rdr6_F6-	Active
9	rdr6-EVD_8	Chr5	5635192	5	96	0.0495049504950495	CHH	3pLTR	rdr6_F6-	Active
9	rdr6-EVD_8	Chr5	5635196	1	95	0.0104166666666667	CHH	3pLTR	rdr6_F6-	Active
9	rdr6-EVD_8	Chr5	5635197	1	92	0.010752688172043	CHH	3pLTR	rdr6_F6-	Active
9	rdr6-EVD_8	Chr5	5635201	3	89	0.0326086956521739	CHH	3pLTR	rdr6_F6-	Active
9	rdr6-EVD_8	Chr5	5635205	9	76	0.105882352941176	CHH	3pLTR	rdr6_F6-	Active
9	rdr6-EVD_8	Chr5	5635211	8	67	0.106666666666667	CHH	3pLTR	rdr6_F6-	Active
9	rdr6-EVD_8	Chr5	5635215	8	67	0.106666666666667	CHH	3pLTR	rdr6_F6-	Active
9	rdr6-EVD_8	Chr5	5635221	3	83	0.0348837209302326	CHH	3pLTR	rdr6_F6-	Active
9	rdr6-EVD_8	Chr5	5635226	3	79	0.0365853658536585	CHH	3pLTR	rdr6_F6-	Active
9	rdr6-EVD_8	Chr5	5635227	1	81	0.0121951219512195	CHH	3pLTR	rdr6_F6-	Active
9	rdr6-EVD_8	Chr5	5635229	2	67	0.0289855072463768	CHH	3pLTR	rdr6_F6-	Active
9	rdr6-EVD_8	Chr5	5635231	0	68	0	CHH	3pLTR	rdr6_F6-	Active
9	rdr6-EVD_8	Chr5	5635237	1	66	0.0149253731343284	CHH	3pLTR	rdr6_F6-	Active
9	rdr6-EVD_8	Chr5	5635239	2	62	0.03125	CHH	3pLTR	rdr6_F6-	Active
9	rdr6-EVD_8	Chr5	5635241	1	63	0.015625	CHH	3pLTR	rdr6_F6-	Active
9	rdr6-EVD_8	Chr5	5635243	2	62	0.03125	CHH	3pLTR	rdr6_F6-	Active
9	rdr6-EVD_8	Chr5	5635247	4	57	0.0655737704918033	CHH	3pLTR	rdr6_F6-	Active
9	rdr6-EVD_8	Chr5	5635251	0	59	0	CHH	3pLTR	rdr6_F6-	Active
9	rdr6-EVD_8	Chr5	5635253	5	54	0.0847457627118644	CHH	3pLTR	rdr6_F6-	Active
9	rdr6-EVD_8	Chr5	5635255	1	56	0.0175438596491228	CHH	3pLTR	rdr6_F6-	Active
9	rdr6-EVD_8	Chr5	5635258	7	69	0.0921052631578947	CHH	3pLTR	rdr6_F6-	Active
9	rdr6-EVD_8	Chr5	5635261	1	55	0.0178571428571429	CHH	3pLTR	rdr6_F6-	Active
9	rdr6-EVD_8	Chr5	5635264	3	47	0.06	CHH	3pLTR	rdr6_F6-	Active
9	rdr6-EVD_8	Chr5	5635269	0	48	0	CHH	3pLTR	rdr6_F6-	Active
9	rdr6-EVD_8	Chr5	5635271	6	42	0.125	CHH	3pLTR	rdr6_F6-	Active
9	rdr6-EVD_8	Chr5	5635273	3	44	0.0638297872340425	CHH	3pLTR	rdr6_F6-	Active
9	rdr6-EVD_8	Chr5	5635279	1	40	0.024390243902439	CHH	3pLTR	rdr6_F6-	Active
9	rdr6-EVD_8	Chr5	5635287	8	30	0.210526315789474	CHH	3pLTR	rdr6_F6-	Active
9	rdr6-EVD_8	Chr5	5635292	3	33	0.0833333333333333	CHG	3pLTR	rdr6_F6-	Active
9	rdr6-EVD_8	Chr5	5635293	24	12	0.666666666666667	CG	3pLTR	rdr6_F6-	Active
9	rdr6-EVD_8	Chr5	5635294	36	30	0.545454545454545	CG	3pLTR	rdr6_F6-	Active
9	rdr6-EVD_8	Chr5	5635295	0	36	0	CHH	3pLTR	rdr6_F6-	Active
9	rdr6-EVD_8	Chr5	5635301	2	36	0.0526315789473684	CHH	3pLTR	rdr6_F6-	Active
9	rdr6-EVD_8	Chr5	5635305	11	25	0.305555555555556	CHG	3pLTR	rdr6_F6-	Active
9	rdr6-EVD_8	Chr5	5635307	23	24	0.48936170212766	CHG	3pLTR	rdr6_F6-	Active
9	rdr6-EVD_8	Chr5	5635308	0	46	0	CHH	3pLTR	rdr6_F6-	Active
11	rdr6-EVD_5	Chr5	5634905	177	691	0.203917050691244	CHH	3pLTR	rdr6_F6-	Silenced
11	rdr6-EVD_5	Chr5	5634908	221	936	0.191011235955056	CHH	3pLTR	rdr6_F6-	Silenced
11	rdr6-EVD_5	Chr5	5634911	140	662	0.174563591022444	CHH	3pLTR	rdr6_F6-	Silenced
11	rdr6-EVD_5	Chr5	5634913	112	992	0.101449275362319	CHH	3pLTR	rdr6_F6-	Silenced
11	rdr6-EVD_5	Chr5	5634915	253	841	0.231261425959781	CHH	3pLTR	rdr6_F6-	Silenced
11	rdr6-EVD_5	Chr5	5634922	113	579	0.163294797687861	CHH	3pLTR	rdr6_F6-	Silenced
11	rdr6-EVD_5	Chr5	5634926	110	552	0.166163141993958	CHH	3pLTR	rdr6_F6-	Silenced
11	rdr6-EVD_5	Chr5	5634927	78	572	0.12	CHH	3pLTR	rdr6_F6-	Silenced
11	rdr6-EVD_5	Chr5	5634928	147	842	0.148634984833165	CHH	3pLTR	rdr6_F6-	Silenced
11	rdr6-EVD_5	Chr5	5634929	246	738	0.25	CHH	3pLTR	rdr6_F6-	Silenced
11	rdr6-EVD_5	Chr5	5634932	145	458	0.240464344941957	CHH	3pLTR	rdr6_F6-	Silenced
11	rdr6-EVD_5	Chr5	5634937	130	434	0.230496453900709	CHH	3pLTR	rdr6_F6-	Silenced
11	rdr6-EVD_5	Chr5	5634938	85	470	0.153153153153153	CHH	3pLTR	rdr6_F6-	Silenced
11	rdr6-EVD_5	Chr5	5634943	114	412	0.216730038022814	CHH	3pLTR	rdr6_F6-	Silenced
11	rdr6-EVD_5	Chr5	5634946	216	621	0.258064516129032	CHH	3pLTR	rdr6_F6-	Silenced
11	rdr6-EVD_5	Chr5	5634949	262	561	0.318347509113001	CHH	3pLTR	rdr6_F6-	Silenced
11	rdr6-EVD_5	Chr5	5634952	112	349	0.24295010845987	CHH	3pLTR	rdr6_F6-	Silenced
11	rdr6-EVD_5	Chr5	5634954	117	339	0.256578947368421	CHH	3pLTR	rdr6_F6-	Silenced
11	rdr6-EVD_5	Chr5	5634956	108	352	0.234782608695652	CHH	3pLTR	rdr6_F6-	Silenced
11	rdr6-EVD_5	Chr5	5634958	115	346	0.249457700650759	CHH	3pLTR	rdr6_F6-	Silenced
11	rdr6-EVD_5	Chr5	5634959	96	363	0.209150326797386	CHH	3pLTR	rdr6_F6-	Silenced
11	rdr6-EVD_5	Chr5	5634960	59	396	0.12967032967033	CHH	3pLTR	rdr6_F6-	Silenced
11	rdr6-EVD_5	Chr5	5634961	179	584	0.234600262123198	CHG	3pLTR	rdr6_F6-	Silenced
11	rdr6-EVD_5	Chr5	5634962	450	314	0.589005235602094	CG	3pLTR	rdr6_F6-	Silenced
11	rdr6-EVD_5	Chr5	5634963	282	172	0.621145374449339	CG	3pLTR	rdr6_F6-	Silenced
11	rdr6-EVD_5	Chr5	5634966	121	630	0.161118508655127	CHH	3pLTR	rdr6_F6-	Silenced
11	rdr6-EVD_5	Chr5	5634971	114	345	0.248366013071895	CHH	3pLTR	rdr6_F6-	Silenced
11	rdr6-EVD_5	Chr5	5634973	86	372	0.187772925764192	CHH	3pLTR	rdr6_F6-	Silenced
11	rdr6-EVD_5	Chr5	5634976	101	350	0.223946784922395	CHH	3pLTR	rdr6_F6-	Silenced
11	rdr6-EVD_5	Chr5	5634978	229	481	0.322535211267606	CHH	3pLTR	rdr6_F6-	Silenced
11	rdr6-EVD_5	Chr5	5634982	113	343	0.24780701754386	CHH	3pLTR	rdr6_F6-	Silenced
11	rdr6-EVD_5	Chr5	5634985	107	341	0.238839285714286	CHH	3pLTR	rdr6_F6-	Silenced
11	rdr6-EVD_5	Chr5	5634987	45	405	0.1	CHH	3pLTR	rdr6_F6-	Silenced
11	rdr6-EVD_5	Chr5	5634988	112	573	0.163503649635036	CHH	3pLTR	rdr6_F6-	Silenced
11	rdr6-EVD_5	Chr5	5634991	237	441	0.349557522123894	CHH	3pLTR	rdr6_F6-	Silenced
11	rdr6-EVD_5	Chr5	5634994	178	260	0.406392694063927	CHH	3pLTR	rdr6_F6-	Silenced
11	rdr6-EVD_5	Chr5	5634997	91	352	0.205417607223476	CHH	3pLTR	rdr6_F6-	Silenced
11	rdr6-EVD_5	Chr5	5634999	80	362	0.180995475113122	CHH	3pLTR	rdr6_F6-	Silenced
11	rdr6-EVD_5	Chr5	5635000	61	381	0.138009049773756	CHH	3pLTR	rdr6_F6-	Silenced
11	rdr6-EVD_5	Chr5	5635002	90	352	0.203619909502262	CHH	3pLTR	rdr6_F6-	Silenced
11	rdr6-EVD_5	Chr5	5635005	80	354	0.184331797235023	CHH	3pLTR	rdr6_F6-	Silenced
11	rdr6-EVD_5	Chr5	5635006	48	383	0.111368909512761	CHH	3pLTR	rdr6_F6-	Silenced
11	rdr6-EVD_5	Chr5	5635007	93	539	0.147151898734177	CHH	3pLTR	rdr6_F6-	Silenced
11	rdr6-EVD_5	Chr5	5635009	91	532	0.146067415730337	CHH	3pLTR	rdr6_F6-	Silenced
11	rdr6-EVD_5	Chr5	5635011	139	481	0.224193548387097	CHH	3pLTR	rdr6_F6-	Silenced
11	rdr6-EVD_5	Chr5	5635018	60	551	0.0981996726677578	CHH	3pLTR	rdr6_F6-	Silenced
11	rdr6-EVD_5	Chr5	5635020	74	534	0.121710526315789	CHH	3pLTR	rdr6_F6-	Silenced
11	rdr6-EVD_5	Chr5	5635023	115	300	0.27710843373494	CHH	3pLTR	rdr6_F6-	Silenced
11	rdr6-EVD_5	Chr5	5635026	86	335	0.204275534441805	CHH	3pLTR	rdr6_F6-	Silenced
11	rdr6-EVD_5	Chr5	5635027	62	521	0.106346483704974	CHG	3pLTR	rdr6_F6-	Silenced
11	rdr6-EVD_5	Chr5	5635028	143	437	0.246551724137931	CG	3pLTR	rdr6_F6-	Silenced
11	rdr6-EVD_5	Chr5	5635029	98	307	0.241975308641975	CG	3pLTR	rdr6_F6-	Silenced
11	rdr6-EVD_5	Chr5	5635032	108	292	0.27	CHH	3pLTR	rdr6_F6-	Silenced
11	rdr6-EVD_5	Chr5	5635035	62	340	0.154228855721393	CHH	3pLTR	rdr6_F6-	Silenced
11	rdr6-EVD_5	Chr5	5635037	61	336	0.153652392947103	CHH	3pLTR	rdr6_F6-	Silenced
11	rdr6-EVD_5	Chr5	5635038	51	346	0.128463476070529	CHH	3pLTR	rdr6_F6-	Silenced
11	rdr6-EVD_5	Chr5	5635040	45	502	0.0822669104204753	CHH	3pLTR	rdr6_F6-	Silenced
11	rdr6-EVD_5	Chr5	5635042	70	468	0.130111524163569	CHH	3pLTR	rdr6_F6-	Silenced
11	rdr6-EVD_5	Chr5	5635044	161	385	0.294871794871795	CG	3pLTR	rdr6_F6-	Silenced
11	rdr6-EVD_5	Chr5	5635045	121	267	0.311855670103093	CG	3pLTR	rdr6_F6-	Silenced
11	rdr6-EVD_5	Chr5	5635047	49	336	0.127272727272727	CHH	3pLTR	rdr6_F6-	Silenced
11	rdr6-EVD_5	Chr5	5635049	43	334	0.114058355437666	CHH	3pLTR	rdr6_F6-	Silenced
11	rdr6-EVD_5	Chr5	5635051	82	440	0.157088122605364	CHH	3pLTR	rdr6_F6-	Silenced
11	rdr6-EVD_5	Chr5	5635056	66	307	0.176943699731903	CHH	3pLTR	rdr6_F6-	Silenced
11	rdr6-EVD_5	Chr5	5635057	86	425	0.168297455968689	CHH	3pLTR	rdr6_F6-	Silenced
11	rdr6-EVD_5	Chr5	5635060	100	410	0.196078431372549	CHH	3pLTR	rdr6_F6-	Silenced
11	rdr6-EVD_5	Chr5	5635063	62	305	0.168937329700272	CHH	3pLTR	rdr6_F6-	Silenced
11	rdr6-EVD_5	Chr5	5635064	24	342	0.0655737704918033	CHH	3pLTR	rdr6_F6-	Silenced
11	rdr6-EVD_5	Chr5	5635066	154	344	0.309236947791165	CHH	3pLTR	rdr6_F6-	Silenced
11	rdr6-EVD_5	Chr5	5635069	54	439	0.109533468559838	CHH	3pLTR	rdr6_F6-	Silenced
11	rdr6-EVD_5	Chr5	5635070	117	375	0.23780487804878	CHH	3pLTR	rdr6_F6-	Silenced
11	rdr6-EVD_5	Chr5	5635074	47	316	0.129476584022039	CHH	3pLTR	rdr6_F6-	Silenced
11	rdr6-EVD_5	Chr5	5635076	79	402	0.164241164241164	CHH	3pLTR	rdr6_F6-	Silenced
11	rdr6-EVD_5	Chr5	5635077	182	299	0.378378378378378	CHG	3pLTR	rdr6_F6-	Silenced
11	rdr6-EVD_5	Chr5	5635079	136	224	0.377777777777778	CHG	3pLTR	rdr6_F6-	Silenced
11	rdr6-EVD_5	Chr5	5635081	116	362	0.242677824267782	CHH	3pLTR	rdr6_F6-	Silenced
11	rdr6-EVD_5	Chr5	5635083	95	382	0.19916142557652	CHH	3pLTR	rdr6_F6-	Silenced
11	rdr6-EVD_5	Chr5	5635085	152	323	0.32	CHH	3pLTR	rdr6_F6-	Silenced
11	rdr6-EVD_5	Chr5	5635087	103	372	0.216842105263158	CHH	3pLTR	rdr6_F6-	Silenced
11	rdr6-EVD_5	Chr5	5635090	93	381	0.19620253164557	CHH	3pLTR	rdr6_F6-	Silenced
11	rdr6-EVD_5	Chr5	5635092	83	386	0.176972281449893	CHH	3pLTR	rdr6_F6-	Silenced
11	rdr6-EVD_5	Chr5	5635093	150	321	0.318471337579618	CHH	3pLTR	rdr6_F6-	Silenced
11	rdr6-EVD_5	Chr5	5635096	66	287	0.186968838526912	CHH	3pLTR	rdr6_F6-	Silenced
11	rdr6-EVD_5	Chr5	5635098	70	383	0.154525386313466	CHH	3pLTR	rdr6_F6-	Silenced
11	rdr6-EVD_5	Chr5	5635099	106	345	0.235033259423503	CHH	3pLTR	rdr6_F6-	Silenced
11	rdr6-EVD_5	Chr5	5635102	75	267	0.219298245614035	CHH	3pLTR	rdr6_F6-	Silenced
11	rdr6-EVD_5	Chr5	5635103	57	288	0.165217391304348	CHH	3pLTR	rdr6_F6-	Silenced
11	rdr6-EVD_5	Chr5	5635106	70	367	0.160183066361556	CHH	3pLTR	rdr6_F6-	Silenced
11	rdr6-EVD_5	Chr5	5635107	86	351	0.196796338672769	CHH	3pLTR	rdr6_F6-	Silenced
11	rdr6-EVD_5	Chr5	5635109	126	305	0.292343387470998	CHH	3pLTR	rdr6_F6-	Silenced
11	rdr6-EVD_5	Chr5	5635112	93	337	0.216279069767442	CHH	3pLTR	rdr6_F6-	Silenced
11	rdr6-EVD_5	Chr5	5635114	111	313	0.261792452830189	CHH	3pLTR	rdr6_F6-	Silenced
11	rdr6-EVD_5	Chr5	5635119	77	234	0.247588424437299	CHH	3pLTR	rdr6_F6-	Silenced
11	rdr6-EVD_5	Chr5	5635121	121	279	0.3025	CHH	3pLTR	rdr6_F6-	Silenced
11	rdr6-EVD_5	Chr5	5635123	112	284	0.282828282828283	CHH	3pLTR	rdr6_F6-	Silenced
11	rdr6-EVD_5	Chr5	5635127	184	201	0.477922077922078	CHG	3pLTR	rdr6_F6-	Silenced
11	rdr6-EVD_5	Chr5	5635129	167	136	0.551155115511551	CHG	3pLTR	rdr6_F6-	Silenced
11	rdr6-EVD_5	Chr5	5635131	96	275	0.258760107816712	CHH	3pLTR	rdr6_F6-	Silenced
11	rdr6-EVD_5	Chr5	5635135	248	124	0.666666666666667	CG	3pLTR	rdr6_F6-	Silenced
11	rdr6-EVD_5	Chr5	5635136	202	94	0.682432432432432	CG	3pLTR	rdr6_F6-	Silenced
11	rdr6-EVD_5	Chr5	5635143	79	201	0.282142857142857	CHH	3pLTR	rdr6_F6-	Silenced
11	rdr6-EVD_5	Chr5	5635148	123	220	0.358600583090379	CHG	3pLTR	rdr6_F6-	Silenced
11	rdr6-EVD_5	Chr5	5635150	136	133	0.505576208178439	CHG	3pLTR	rdr6_F6-	Silenced
11	rdr6-EVD_5	Chr5	5635151	75	259	0.224550898203593	CHH	3pLTR	rdr6_F6-	Silenced
11	rdr6-EVD_5	Chr5	5635152	75	264	0.221238938053097	CHH	3pLTR	rdr6_F6-	Silenced
11	rdr6-EVD_5	Chr5	5635158	76	253	0.231003039513678	CHH	3pLTR	rdr6_F6-	Silenced
11	rdr6-EVD_5	Chr5	5635160	82	245	0.250764525993884	CHH	3pLTR	rdr6_F6-	Silenced
11	rdr6-EVD_5	Chr5	5635164	101	174	0.367272727272727	CHH	3pLTR	rdr6_F6-	Silenced
11	rdr6-EVD_5	Chr5	5635166	80	195	0.290909090909091	CHH	3pLTR	rdr6_F6-	Silenced
11	rdr6-EVD_5	Chr5	5635168	66	208	0.240875912408759	CHH	3pLTR	rdr6_F6-	Silenced
11	rdr6-EVD_5	Chr5	5635170	69	241	0.22258064516129	CHH	3pLTR	rdr6_F6-	Silenced
11	rdr6-EVD_5	Chr5	5635178	62	192	0.244094488188976	CHH	3pLTR	rdr6_F6-	Silenced
11	rdr6-EVD_5	Chr5	5635179	51	228	0.182795698924731	CHH	3pLTR	rdr6_F6-	Silenced
11	rdr6-EVD_5	Chr5	5635183	60	185	0.244897959183673	CHH	3pLTR	rdr6_F6-	Silenced
11	rdr6-EVD_5	Chr5	5635188	55	196	0.219123505976096	CHH	3pLTR	rdr6_F6-	Silenced
11	rdr6-EVD_5	Chr5	5635190	57	190	0.230769230769231	CHH	3pLTR	rdr6_F6-	Silenced
11	rdr6-EVD_5	Chr5	5635192	66	179	0.269387755102041	CHH	3pLTR	rdr6_F6-	Silenced
11	rdr6-EVD_5	Chr5	5635196	58	173	0.251082251082251	CHH	3pLTR	rdr6_F6-	Silenced
11	rdr6-EVD_5	Chr5	5635197	49	178	0.215859030837004	CHH	3pLTR	rdr6_F6-	Silenced
11	rdr6-EVD_5	Chr5	5635201	59	161	0.268181818181818	CHH	3pLTR	rdr6_F6-	Silenced
11	rdr6-EVD_5	Chr5	5635205	65	144	0.311004784688995	CHH	3pLTR	rdr6_F6-	Silenced
11	rdr6-EVD_5	Chr5	5635211	57	136	0.295336787564767	CHH	3pLTR	rdr6_F6-	Silenced
11	rdr6-EVD_5	Chr5	5635215	56	132	0.297872340425532	CHH	3pLTR	rdr6_F6-	Silenced
11	rdr6-EVD_5	Chr5	5635221	23	161	0.125	CHH	3pLTR	rdr6_F6-	Silenced
11	rdr6-EVD_5	Chr5	5635226	35	146	0.193370165745856	CHH	3pLTR	rdr6_F6-	Silenced
11	rdr6-EVD_5	Chr5	5635227	22	157	0.122905027932961	CHH	3pLTR	rdr6_F6-	Silenced
11	rdr6-EVD_5	Chr5	5635229	27	133	0.16875	CHH	3pLTR	rdr6_F6-	Silenced
11	rdr6-EVD_5	Chr5	5635231	24	133	0.152866242038217	CHH	3pLTR	rdr6_F6-	Silenced
11	rdr6-EVD_5	Chr5	5635237	29	116	0.2	CHH	3pLTR	rdr6_F6-	Silenced
11	rdr6-EVD_5	Chr5	5635239	23	119	0.161971830985915	CHH	3pLTR	rdr6_F6-	Silenced
11	rdr6-EVD_5	Chr5	5635241	29	109	0.210144927536232	CHH	3pLTR	rdr6_F6-	Silenced
11	rdr6-EVD_5	Chr5	5635243	25	109	0.186567164179104	CHH	3pLTR	rdr6_F6-	Silenced
11	rdr6-EVD_5	Chr5	5635247	35	95	0.269230769230769	CHH	3pLTR	rdr6_F6-	Silenced
11	rdr6-EVD_5	Chr5	5635251	19	103	0.155737704918033	CHH	3pLTR	rdr6_F6-	Silenced
11	rdr6-EVD_5	Chr5	5635253	24	96	0.2	CHH	3pLTR	rdr6_F6-	Silenced
11	rdr6-EVD_5	Chr5	5635255	27	90	0.230769230769231	CHH	3pLTR	rdr6_F6-	Silenced
11	rdr6-EVD_5	Chr5	5635258	43	85	0.3359375	CHH	3pLTR	rdr6_F6-	Silenced
11	rdr6-EVD_5	Chr5	5635261	25	86	0.225225225225225	CHH	3pLTR	rdr6_F6-	Silenced
11	rdr6-EVD_5	Chr5	5635264	26	83	0.238532110091743	CHH	3pLTR	rdr6_F6-	Silenced
11	rdr6-EVD_5	Chr5	5635269	15	88	0.145631067961165	CHH	3pLTR	rdr6_F6-	Silenced
11	rdr6-EVD_5	Chr5	5635271	29	73	0.284313725490196	CHH	3pLTR	rdr6_F6-	Silenced
11	rdr6-EVD_5	Chr5	5635273	24	75	0.242424242424242	CHH	3pLTR	rdr6_F6-	Silenced
11	rdr6-EVD_5	Chr5	5635279	18	78	0.1875	CHH	3pLTR	rdr6_F6-	Silenced
11	rdr6-EVD_5	Chr5	5635287	23	61	0.273809523809524	CHH	3pLTR	rdr6_F6-	Silenced
11	rdr6-EVD_5	Chr5	5635292	16	59	0.213333333333333	CHG	3pLTR	rdr6_F6-	Silenced
11	rdr6-EVD_5	Chr5	5635293	60	15	0.8	CG	3pLTR	rdr6_F6-	Silenced
11	rdr6-EVD_5	Chr5	5635294	62	19	0.765432098765432	CG	3pLTR	rdr6_F6-	Silenced
11	rdr6-EVD_5	Chr5	5635295	10	66	0.131578947368421	CHH	3pLTR	rdr6_F6-	Silenced
11	rdr6-EVD_5	Chr5	5635301	9	58	0.134328358208955	CHH	3pLTR	rdr6_F6-	Silenced
11	rdr6-EVD_5	Chr5	5635305	23	38	0.377049180327869	CHG	3pLTR	rdr6_F6-	Silenced
11	rdr6-EVD_5	Chr5	5635307	23	33	0.410714285714286	CHG	3pLTR	rdr6_F6-	Silenced
11	rdr6-EVD_5	Chr5	5635308	6	40	0.130434782608696	CHH	3pLTR	rdr6_F6-	Silenced
12	rdr6-EVD_6	Chr5	5634905	38	456	0.0769230769230769	CHH	3pLTR	rdr6_F6-	Silenced
12	rdr6-EVD_6	Chr5	5634908	31	338	0.0840108401084011	CHH	3pLTR	rdr6_F6-	Silenced
12	rdr6-EVD_6	Chr5	5634911	32	432	0.0689655172413793	CHH	3pLTR	rdr6_F6-	Silenced
12	rdr6-EVD_6	Chr5	5634913	16	344	0.0444444444444444	CHH	3pLTR	rdr6_F6-	Silenced
12	rdr6-EVD_6	Chr5	5634915	33	323	0.0926966292134832	CHH	3pLTR	rdr6_F6-	Silenced
12	rdr6-EVD_6	Chr5	5634922	34	375	0.0831295843520782	CHH	3pLTR	rdr6_F6-	Silenced
12	rdr6-EVD_6	Chr5	5634926	39	348	0.10077519379845	CHH	3pLTR	rdr6_F6-	Silenced
12	rdr6-EVD_6	Chr5	5634927	28	354	0.0732984293193717	CHH	3pLTR	rdr6_F6-	Silenced
12	rdr6-EVD_6	Chr5	5634928	16	300	0.0506329113924051	CHH	3pLTR	rdr6_F6-	Silenced
12	rdr6-EVD_6	Chr5	5634929	29	286	0.0920634920634921	CHH	3pLTR	rdr6_F6-	Silenced
12	rdr6-EVD_6	Chr5	5634932	44	323	0.119891008174387	CHH	3pLTR	rdr6_F6-	Silenced
12	rdr6-EVD_6	Chr5	5634937	42	301	0.122448979591837	CHH	3pLTR	rdr6_F6-	Silenced
12	rdr6-EVD_6	Chr5	5634938	30	310	0.0882352941176471	CHH	3pLTR	rdr6_F6-	Silenced
12	rdr6-EVD_6	Chr5	5634943	35	284	0.109717868338558	CHH	3pLTR	rdr6_F6-	Silenced
12	rdr6-EVD_6	Chr5	5634946	29	250	0.103942652329749	CHH	3pLTR	rdr6_F6-	Silenced
12	rdr6-EVD_6	Chr5	5634949	35	240	0.127272727272727	CHH	3pLTR	rdr6_F6-	Silenced
12	rdr6-EVD_6	Chr5	5634952	33	255	0.114583333333333	CHH	3pLTR	rdr6_F6-	Silenced
12	rdr6-EVD_6	Chr5	5634954	38	248	0.132867132867133	CHH	3pLTR	rdr6_F6-	Silenced
12	rdr6-EVD_6	Chr5	5634956	32	254	0.111888111888112	CHH	3pLTR	rdr6_F6-	Silenced
12	rdr6-EVD_6	Chr5	5634958	36	249	0.126315789473684	CHH	3pLTR	rdr6_F6-	Silenced
12	rdr6-EVD_6	Chr5	5634959	31	254	0.108771929824561	CHH	3pLTR	rdr6_F6-	Silenced
12	rdr6-EVD_6	Chr5	5634960	18	266	0.0633802816901408	CHH	3pLTR	rdr6_F6-	Silenced
12	rdr6-EVD_6	Chr5	5634961	31	226	0.120622568093385	CHG	3pLTR	rdr6_F6-	Silenced
12	rdr6-EVD_6	Chr5	5634962	57	198	0.223529411764706	CG	3pLTR	rdr6_F6-	Silenced
12	rdr6-EVD_6	Chr5	5634963	75	208	0.265017667844523	CG	3pLTR	rdr6_F6-	Silenced
12	rdr6-EVD_6	Chr5	5634966	18	235	0.0711462450592885	CHH	3pLTR	rdr6_F6-	Silenced
12	rdr6-EVD_6	Chr5	5634971	31	242	0.113553113553114	CHH	3pLTR	rdr6_F6-	Silenced
12	rdr6-EVD_6	Chr5	5634973	24	245	0.0892193308550186	CHH	3pLTR	rdr6_F6-	Silenced
12	rdr6-EVD_6	Chr5	5634976	30	241	0.11070110701107	CHH	3pLTR	rdr6_F6-	Silenced
12	rdr6-EVD_6	Chr5	5634978	35	205	0.145833333333333	CHH	3pLTR	rdr6_F6-	Silenced
12	rdr6-EVD_6	Chr5	5634982	28	241	0.104089219330855	CHH	3pLTR	rdr6_F6-	Silenced
12	rdr6-EVD_6	Chr5	5634985	30	237	0.112359550561798	CHH	3pLTR	rdr6_F6-	Silenced
12	rdr6-EVD_6	Chr5	5634987	13	258	0.0479704797047971	CHH	3pLTR	rdr6_F6-	Silenced
12	rdr6-EVD_6	Chr5	5634988	18	223	0.0746887966804979	CHH	3pLTR	rdr6_F6-	Silenced
12	rdr6-EVD_6	Chr5	5634991	44	197	0.182572614107884	CHH	3pLTR	rdr6_F6-	Silenced
12	rdr6-EVD_6	Chr5	5634994	46	220	0.172932330827068	CHH	3pLTR	rdr6_F6-	Silenced
12	rdr6-EVD_6	Chr5	5634997	27	237	0.102272727272727	CHH	3pLTR	rdr6_F6-	Silenced
12	rdr6-EVD_6	Chr5	5634999	18	244	0.0687022900763359	CHH	3pLTR	rdr6_F6-	Silenced
12	rdr6-EVD_6	Chr5	5635000	13	246	0.0501930501930502	CHH	3pLTR	rdr6_F6-	Silenced
12	rdr6-EVD_6	Chr5	5635002	24	233	0.0933852140077821	CHH	3pLTR	rdr6_F6-	Silenced
12	rdr6-EVD_6	Chr5	5635005	22	232	0.0866141732283465	CHH	3pLTR	rdr6_F6-	Silenced
12	rdr6-EVD_6	Chr5	5635006	9	244	0.0355731225296443	CHH	3pLTR	rdr6_F6-	Silenced
12	rdr6-EVD_6	Chr5	5635007	7	210	0.032258064516129	CHH	3pLTR	rdr6_F6-	Silenced
12	rdr6-EVD_6	Chr5	5635009	11	203	0.0514018691588785	CHH	3pLTR	rdr6_F6-	Silenced
12	rdr6-EVD_6	Chr5	5635011	18	195	0.0845070422535211	CHH	3pLTR	rdr6_F6-	Silenced
12	rdr6-EVD_6	Chr5	5635018	7	200	0.0338164251207729	CHH	3pLTR	rdr6_F6-	Silenced
12	rdr6-EVD_6	Chr5	5635020	5	199	0.0245098039215686	CHH	3pLTR	rdr6_F6-	Silenced
12	rdr6-EVD_6	Chr5	5635023	21	211	0.0905172413793103	CHH	3pLTR	rdr6_F6-	Silenced
12	rdr6-EVD_6	Chr5	5635026	21	206	0.092511013215859	CHH	3pLTR	rdr6_F6-	Silenced
12	rdr6-EVD_6	Chr5	5635027	6	197	0.0295566502463054	CHG	3pLTR	rdr6_F6-	Silenced
12	rdr6-EVD_6	Chr5	5635028	14	186	0.07	CG	3pLTR	rdr6_F6-	Silenced
12	rdr6-EVD_6	Chr5	5635029	13	209	0.0585585585585586	CG	3pLTR	rdr6_F6-	Silenced
12	rdr6-EVD_6	Chr5	5635032	19	200	0.0867579908675799	CHH	3pLTR	rdr6_F6-	Silenced
12	rdr6-EVD_6	Chr5	5635035	13	205	0.0596330275229358	CHH	3pLTR	rdr6_F6-	Silenced
12	rdr6-EVD_6	Chr5	5635037	11	200	0.0521327014218009	CHH	3pLTR	rdr6_F6-	Silenced
12	rdr6-EVD_6	Chr5	5635038	6	203	0.0287081339712919	CHH	3pLTR	rdr6_F6-	Silenced
12	rdr6-EVD_6	Chr5	5635040	4	179	0.0218579234972678	CHH	3pLTR	rdr6_F6-	Silenced
12	rdr6-EVD_6	Chr5	5635042	9	174	0.0491803278688525	CHH	3pLTR	rdr6_F6-	Silenced
12	rdr6-EVD_6	Chr5	5635044	20	161	0.110497237569061	CG	3pLTR	rdr6_F6-	Silenced
12	rdr6-EVD_6	Chr5	5635045	20	187	0.0966183574879227	CG	3pLTR	rdr6_F6-	Silenced
12	rdr6-EVD_6	Chr5	5635047	8	197	0.0390243902439024	CHH	3pLTR	rdr6_F6-	Silenced
12	rdr6-EVD_6	Chr5	5635049	9	195	0.0441176470588235	CHH	3pLTR	rdr6_F6-	Silenced
12	rdr6-EVD_6	Chr5	5635051	12	160	0.0697674418604651	CHH	3pLTR	rdr6_F6-	Silenced
12	rdr6-EVD_6	Chr5	5635056	15	189	0.0735294117647059	CHH	3pLTR	rdr6_F6-	Silenced
12	rdr6-EVD_6	Chr5	5635057	10	158	0.0595238095238095	CHH	3pLTR	rdr6_F6-	Silenced
12	rdr6-EVD_6	Chr5	5635060	10	154	0.0609756097560976	CHH	3pLTR	rdr6_F6-	Silenced
12	rdr6-EVD_6	Chr5	5635063	9	185	0.0463917525773196	CHH	3pLTR	rdr6_F6-	Silenced
12	rdr6-EVD_6	Chr5	5635064	4	192	0.0204081632653061	CHH	3pLTR	rdr6_F6-	Silenced
12	rdr6-EVD_6	Chr5	5635066	19	151	0.111764705882353	CHH	3pLTR	rdr6_F6-	Silenced
12	rdr6-EVD_6	Chr5	5635069	7	164	0.0409356725146199	CHH	3pLTR	rdr6_F6-	Silenced
12	rdr6-EVD_6	Chr5	5635070	15	157	0.0872093023255814	CHH	3pLTR	rdr6_F6-	Silenced
12	rdr6-EVD_6	Chr5	5635074	8	180	0.0425531914893617	CHH	3pLTR	rdr6_F6-	Silenced
12	rdr6-EVD_6	Chr5	5635076	7	158	0.0424242424242424	CHH	3pLTR	rdr6_F6-	Silenced
12	rdr6-EVD_6	Chr5	5635077	25	140	0.151515151515152	CHG	3pLTR	rdr6_F6-	Silenced
12	rdr6-EVD_6	Chr5	5635079	37	143	0.205555555555556	CHG	3pLTR	rdr6_F6-	Silenced
12	rdr6-EVD_6	Chr5	5635081	14	143	0.089171974522293	CHH	3pLTR	rdr6_F6-	Silenced
12	rdr6-EVD_6	Chr5	5635083	13	143	0.0833333333333333	CHH	3pLTR	rdr6_F6-	Silenced
12	rdr6-EVD_6	Chr5	5635085	22	135	0.140127388535032	CHH	3pLTR	rdr6_F6-	Silenced
12	rdr6-EVD_6	Chr5	5635087	17	138	0.109677419354839	CHH	3pLTR	rdr6_F6-	Silenced
12	rdr6-EVD_6	Chr5	5635090	17	134	0.112582781456954	CHH	3pLTR	rdr6_F6-	Silenced
12	rdr6-EVD_6	Chr5	5635092	13	135	0.0878378378378378	CHH	3pLTR	rdr6_F6-	Silenced
12	rdr6-EVD_6	Chr5	5635093	26	120	0.178082191780822	CHH	3pLTR	rdr6_F6-	Silenced
12	rdr6-EVD_6	Chr5	5635096	20	153	0.115606936416185	CHH	3pLTR	rdr6_F6-	Silenced
12	rdr6-EVD_6	Chr5	5635098	11	128	0.079136690647482	CHH	3pLTR	rdr6_F6-	Silenced
12	rdr6-EVD_6	Chr5	5635099	24	112	0.176470588235294	CHH	3pLTR	rdr6_F6-	Silenced
12	rdr6-EVD_6	Chr5	5635102	22	143	0.133333333333333	CHH	3pLTR	rdr6_F6-	Silenced
12	rdr6-EVD_6	Chr5	5635103	16	149	0.096969696969697	CHH	3pLTR	rdr6_F6-	Silenced
12	rdr6-EVD_6	Chr5	5635106	24	108	0.181818181818182	CHH	3pLTR	rdr6_F6-	Silenced
12	rdr6-EVD_6	Chr5	5635107	21	115	0.154411764705882	CHH	3pLTR	rdr6_F6-	Silenced
12	rdr6-EVD_6	Chr5	5635109	29	106	0.214814814814815	CHH	3pLTR	rdr6_F6-	Silenced
12	rdr6-EVD_6	Chr5	5635112	22	112	0.164179104477612	CHH	3pLTR	rdr6_F6-	Silenced
12	rdr6-EVD_6	Chr5	5635114	27	102	0.209302325581395	CHH	3pLTR	rdr6_F6-	Silenced
12	rdr6-EVD_6	Chr5	5635119	19	134	0.124183006535948	CHH	3pLTR	rdr6_F6-	Silenced
12	rdr6-EVD_6	Chr5	5635121	26	97	0.211382113821138	CHH	3pLTR	rdr6_F6-	Silenced
12	rdr6-EVD_6	Chr5	5635123	27	96	0.219512195121951	CHH	3pLTR	rdr6_F6-	Silenced
12	rdr6-EVD_6	Chr5	5635127	38	81	0.319327731092437	CHG	3pLTR	rdr6_F6-	Silenced
12	rdr6-EVD_6	Chr5	5635129	51	91	0.359154929577465	CHG	3pLTR	rdr6_F6-	Silenced
12	rdr6-EVD_6	Chr5	5635131	23	93	0.198275862068966	CHH	3pLTR	rdr6_F6-	Silenced
12	rdr6-EVD_6	Chr5	5635135	37	76	0.327433628318584	CG	3pLTR	rdr6_F6-	Silenced
12	rdr6-EVD_6	Chr5	5635136	53	88	0.375886524822695	CG	3pLTR	rdr6_F6-	Silenced
12	rdr6-EVD_6	Chr5	5635143	26	108	0.194029850746269	CHH	3pLTR	rdr6_F6-	Silenced
12	rdr6-EVD_6	Chr5	5635148	31	80	0.279279279279279	CHG	3pLTR	rdr6_F6-	Silenced
12	rdr6-EVD_6	Chr5	5635150	39	94	0.293233082706767	CHG	3pLTR	rdr6_F6-	Silenced
12	rdr6-EVD_6	Chr5	5635151	24	87	0.216216216216216	CHH	3pLTR	rdr6_F6-	Silenced
12	rdr6-EVD_6	Chr5	5635152	27	84	0.243243243243243	CHH	3pLTR	rdr6_F6-	Silenced
12	rdr6-EVD_6	Chr5	5635158	23	85	0.212962962962963	CHH	3pLTR	rdr6_F6-	Silenced
12	rdr6-EVD_6	Chr5	5635160	27	80	0.252336448598131	CHH	3pLTR	rdr6_F6-	Silenced
12	rdr6-EVD_6	Chr5	5635164	31	95	0.246031746031746	CHH	3pLTR	rdr6_F6-	Silenced
12	rdr6-EVD_6	Chr5	5635166	27	102	0.209302325581395	CHH	3pLTR	rdr6_F6-	Silenced
12	rdr6-EVD_6	Chr5	5635168	25	104	0.193798449612403	CHH	3pLTR	rdr6_F6-	Silenced
12	rdr6-EVD_6	Chr5	5635170	24	77	0.237623762376238	CHH	3pLTR	rdr6_F6-	Silenced
12	rdr6-EVD_6	Chr5	5635178	26	105	0.198473282442748	CHH	3pLTR	rdr6_F6-	Silenced
12	rdr6-EVD_6	Chr5	5635179	20	74	0.212765957446809	CHH	3pLTR	rdr6_F6-	Silenced
12	rdr6-EVD_6	Chr5	5635183	26	101	0.204724409448819	CHH	3pLTR	rdr6_F6-	Silenced
12	rdr6-EVD_6	Chr5	5635188	22	70	0.239130434782609	CHH	3pLTR	rdr6_F6-	Silenced
12	rdr6-EVD_6	Chr5	5635190	23	69	0.25	CHH	3pLTR	rdr6_F6-	Silenced
12	rdr6-EVD_6	Chr5	5635192	23	67	0.255555555555556	CHH	3pLTR	rdr6_F6-	Silenced
12	rdr6-EVD_6	Chr5	5635196	25	89	0.219298245614035	CHH	3pLTR	rdr6_F6-	Silenced
12	rdr6-EVD_6	Chr5	5635197	22	92	0.192982456140351	CHH	3pLTR	rdr6_F6-	Silenced
12	rdr6-EVD_6	Chr5	5635201	19	67	0.22093023255814	CHH	3pLTR	rdr6_F6-	Silenced
12	rdr6-EVD_6	Chr5	5635205	16	65	0.197530864197531	CHH	3pLTR	rdr6_F6-	Silenced
12	rdr6-EVD_6	Chr5	5635211	13	58	0.183098591549296	CHH	3pLTR	rdr6_F6-	Silenced
12	rdr6-EVD_6	Chr5	5635215	18	49	0.26865671641791	CHH	3pLTR	rdr6_F6-	Silenced
12	rdr6-EVD_6	Chr5	5635221	14	83	0.144329896907216	CHH	3pLTR	rdr6_F6-	Silenced
12	rdr6-EVD_6	Chr5	5635226	18	75	0.193548387096774	CHH	3pLTR	rdr6_F6-	Silenced
12	rdr6-EVD_6	Chr5	5635227	9	83	0.0978260869565217	CHH	3pLTR	rdr6_F6-	Silenced
12	rdr6-EVD_6	Chr5	5635229	13	38	0.254901960784314	CHH	3pLTR	rdr6_F6-	Silenced
12	rdr6-EVD_6	Chr5	5635231	12	39	0.235294117647059	CHH	3pLTR	rdr6_F6-	Silenced
12	rdr6-EVD_6	Chr5	5635237	13	35	0.270833333333333	CHH	3pLTR	rdr6_F6-	Silenced
12	rdr6-EVD_6	Chr5	5635239	10	38	0.208333333333333	CHH	3pLTR	rdr6_F6-	Silenced
12	rdr6-EVD_6	Chr5	5635241	14	34	0.291666666666667	CHH	3pLTR	rdr6_F6-	Silenced
12	rdr6-EVD_6	Chr5	5635243	11	37	0.229166666666667	CHH	3pLTR	rdr6_F6-	Silenced
12	rdr6-EVD_6	Chr5	5635247	13	35	0.270833333333333	CHH	3pLTR	rdr6_F6-	Silenced
12	rdr6-EVD_6	Chr5	5635251	9	37	0.195652173913043	CHH	3pLTR	rdr6_F6-	Silenced
12	rdr6-EVD_6	Chr5	5635253	11	34	0.244444444444444	CHH	3pLTR	rdr6_F6-	Silenced
12	rdr6-EVD_6	Chr5	5635255	12	30	0.285714285714286	CHH	3pLTR	rdr6_F6-	Silenced
12	rdr6-EVD_6	Chr5	5635258	13	56	0.188405797101449	CHH	3pLTR	rdr6_F6-	Silenced
12	rdr6-EVD_6	Chr5	5635261	9	34	0.209302325581395	CHH	3pLTR	rdr6_F6-	Silenced
12	rdr6-EVD_6	Chr5	5635264	12	32	0.272727272727273	CHH	3pLTR	rdr6_F6-	Silenced
12	rdr6-EVD_6	Chr5	5635269	8	37	0.177777777777778	CHH	3pLTR	rdr6_F6-	Silenced
12	rdr6-EVD_6	Chr5	5635271	12	31	0.27906976744186	CHH	3pLTR	rdr6_F6-	Silenced
12	rdr6-EVD_6	Chr5	5635273	9	32	0.219512195121951	CHH	3pLTR	rdr6_F6-	Silenced
12	rdr6-EVD_6	Chr5	5635279	7	31	0.184210526315789	CHH	3pLTR	rdr6_F6-	Silenced
12	rdr6-EVD_6	Chr5	5635287	9	21	0.3	CHH	3pLTR	rdr6_F6-	Silenced
12	rdr6-EVD_6	Chr5	5635292	5	22	0.185185185185185	CHG	3pLTR	rdr6_F6-	Silenced
12	rdr6-EVD_6	Chr5	5635293	20	6	0.769230769230769	CG	3pLTR	rdr6_F6-	Silenced
12	rdr6-EVD_6	Chr5	5635294	21	24	0.466666666666667	CG	3pLTR	rdr6_F6-	Silenced
12	rdr6-EVD_6	Chr5	5635295	3	24	0.111111111111111	CHH	3pLTR	rdr6_F6-	Silenced
12	rdr6-EVD_6	Chr5	5635301	2	24	0.0769230769230769	CHH	3pLTR	rdr6_F6-	Silenced
12	rdr6-EVD_6	Chr5	5635305	13	10	0.565217391304348	CHG	3pLTR	rdr6_F6-	Silenced
12	rdr6-EVD_6	Chr5	5635307	18	22	0.45	CHG	3pLTR	rdr6_F6-	Silenced
12	rdr6-EVD_6	Chr5	5635308	1	32	0.0303030303030303	CHH	3pLTR	rdr6_F6-	Silenced
10	rdr6-EVD_10	Chr5	5634905	6	609	0.00975609756097561	CHH	3pLTR	rdr6_F6-	Active
10	rdr6-EVD_10	Chr5	5634908	0	683	0	CHH	3pLTR	rdr6_F6-	Active
10	rdr6-EVD_10	Chr5	5634911	3	592	0.00504201680672269	CHH	3pLTR	rdr6_F6-	Active
10	rdr6-EVD_10	Chr5	5634913	0	647	0	CHH	3pLTR	rdr6_F6-	Active
10	rdr6-EVD_10	Chr5	5634915	7	637	0.0108695652173913	CHH	3pLTR	rdr6_F6-	Active
10	rdr6-EVD_10	Chr5	5634922	3	521	0.00572519083969466	CHH	3pLTR	rdr6_F6-	Active
10	rdr6-EVD_10	Chr5	5634926	1	503	0.00198412698412698	CHH	3pLTR	rdr6_F6-	Active
10	rdr6-EVD_10	Chr5	5634927	1	492	0.00202839756592292	CHH	3pLTR	rdr6_F6-	Active
10	rdr6-EVD_10	Chr5	5634928	0	596	0	CHH	3pLTR	rdr6_F6-	Active
10	rdr6-EVD_10	Chr5	5634929	2	587	0.0033955857385399	CHH	3pLTR	rdr6_F6-	Active
10	rdr6-EVD_10	Chr5	5634932	5	468	0.0105708245243129	CHH	3pLTR	rdr6_F6-	Active
10	rdr6-EVD_10	Chr5	5634937	2	429	0.00464037122969838	CHH	3pLTR	rdr6_F6-	Active
10	rdr6-EVD_10	Chr5	5634938	1	425	0.00234741784037559	CHH	3pLTR	rdr6_F6-	Active
10	rdr6-EVD_10	Chr5	5634943	3	396	0.0075187969924812	CHH	3pLTR	rdr6_F6-	Active
10	rdr6-EVD_10	Chr5	5634946	3	498	0.00598802395209581	CHH	3pLTR	rdr6_F6-	Active
10	rdr6-EVD_10	Chr5	5634949	7	480	0.0143737166324435	CHH	3pLTR	rdr6_F6-	Active
10	rdr6-EVD_10	Chr5	5634952	2	362	0.00549450549450549	CHH	3pLTR	rdr6_F6-	Active
10	rdr6-EVD_10	Chr5	5634954	3	361	0.00824175824175824	CHH	3pLTR	rdr6_F6-	Active
10	rdr6-EVD_10	Chr5	5634956	3	362	0.00821917808219178	CHH	3pLTR	rdr6_F6-	Active
10	rdr6-EVD_10	Chr5	5634958	1	361	0.00276243093922652	CHH	3pLTR	rdr6_F6-	Active
10	rdr6-EVD_10	Chr5	5634959	2	361	0.00550964187327824	CHH	3pLTR	rdr6_F6-	Active
10	rdr6-EVD_10	Chr5	5634960	1	361	0.00276243093922652	CHH	3pLTR	rdr6_F6-	Active
10	rdr6-EVD_10	Chr5	5634961	1	455	0.00219298245614035	CHG	3pLTR	rdr6_F6-	Active
10	rdr6-EVD_10	Chr5	5634962	19	440	0.0413943355119826	CG	3pLTR	rdr6_F6-	Active
10	rdr6-EVD_10	Chr5	5634963	15	350	0.0410958904109589	CG	3pLTR	rdr6_F6-	Active
10	rdr6-EVD_10	Chr5	5634966	0	452	0	CHH	3pLTR	rdr6_F6-	Active
10	rdr6-EVD_10	Chr5	5634971	1	365	0.00273224043715847	CHH	3pLTR	rdr6_F6-	Active
10	rdr6-EVD_10	Chr5	5634973	1	366	0.00272479564032698	CHH	3pLTR	rdr6_F6-	Active
10	rdr6-EVD_10	Chr5	5634976	1	363	0.00274725274725275	CHH	3pLTR	rdr6_F6-	Active
10	rdr6-EVD_10	Chr5	5634978	8	421	0.0186480186480186	CHH	3pLTR	rdr6_F6-	Active
10	rdr6-EVD_10	Chr5	5634982	2	355	0.00560224089635854	CHH	3pLTR	rdr6_F6-	Active
10	rdr6-EVD_10	Chr5	5634985	2	351	0.0056657223796034	CHH	3pLTR	rdr6_F6-	Active
10	rdr6-EVD_10	Chr5	5634987	1	352	0.0028328611898017	CHH	3pLTR	rdr6_F6-	Active
10	rdr6-EVD_10	Chr5	5634988	0	397	0	CHH	3pLTR	rdr6_F6-	Active
10	rdr6-EVD_10	Chr5	5634991	4	393	0.0100755667506297	CHH	3pLTR	rdr6_F6-	Active
10	rdr6-EVD_10	Chr5	5634994	3	345	0.00862068965517241	CHH	3pLTR	rdr6_F6-	Active
10	rdr6-EVD_10	Chr5	5634997	1	343	0.00290697674418605	CHH	3pLTR	rdr6_F6-	Active
10	rdr6-EVD_10	Chr5	5634999	1	341	0.00292397660818713	CHH	3pLTR	rdr6_F6-	Active
10	rdr6-EVD_10	Chr5	5635000	2	337	0.00589970501474926	CHH	3pLTR	rdr6_F6-	Active
10	rdr6-EVD_10	Chr5	5635002	0	339	0	CHH	3pLTR	rdr6_F6-	Active
10	rdr6-EVD_10	Chr5	5635005	1	337	0.0029585798816568	CHH	3pLTR	rdr6_F6-	Active
10	rdr6-EVD_10	Chr5	5635006	1	331	0.00301204819277108	CHH	3pLTR	rdr6_F6-	Active
10	rdr6-EVD_10	Chr5	5635007	0	358	0	CHH	3pLTR	rdr6_F6-	Active
10	rdr6-EVD_10	Chr5	5635009	1	356	0.00280112044817927	CHH	3pLTR	rdr6_F6-	Active
10	rdr6-EVD_10	Chr5	5635011	5	350	0.0140845070422535	CHH	3pLTR	rdr6_F6-	Active
10	rdr6-EVD_10	Chr5	5635018	0	354	0	CHH	3pLTR	rdr6_F6-	Active
10	rdr6-EVD_10	Chr5	5635020	1	348	0.00286532951289398	CHH	3pLTR	rdr6_F6-	Active
10	rdr6-EVD_10	Chr5	5635023	7	309	0.0221518987341772	CHH	3pLTR	rdr6_F6-	Active
10	rdr6-EVD_10	Chr5	5635026	2	305	0.00651465798045603	CHH	3pLTR	rdr6_F6-	Active
10	rdr6-EVD_10	Chr5	5635027	1	331	0.00301204819277108	CHG	3pLTR	rdr6_F6-	Active
10	rdr6-EVD_10	Chr5	5635028	14	313	0.0428134556574924	CG	3pLTR	rdr6_F6-	Active
10	rdr6-EVD_10	Chr5	5635029	16	281	0.0538720538720539	CG	3pLTR	rdr6_F6-	Active
10	rdr6-EVD_10	Chr5	5635032	4	288	0.0136986301369863	CHH	3pLTR	rdr6_F6-	Active
10	rdr6-EVD_10	Chr5	5635035	2	287	0.0069204152249135	CHH	3pLTR	rdr6_F6-	Active
10	rdr6-EVD_10	Chr5	5635037	1	287	0.00347222222222222	CHH	3pLTR	rdr6_F6-	Active
10	rdr6-EVD_10	Chr5	5635038	0	288	0	CHH	3pLTR	rdr6_F6-	Active
10	rdr6-EVD_10	Chr5	5635040	0	298	0	CHH	3pLTR	rdr6_F6-	Active
10	rdr6-EVD_10	Chr5	5635042	2	293	0.00677966101694915	CHH	3pLTR	rdr6_F6-	Active
10	rdr6-EVD_10	Chr5	5635044	19	275	0.0646258503401361	CG	3pLTR	rdr6_F6-	Active
10	rdr6-EVD_10	Chr5	5635045	17	252	0.0631970260223048	CG	3pLTR	rdr6_F6-	Active
10	rdr6-EVD_10	Chr5	5635047	0	269	0	CHH	3pLTR	rdr6_F6-	Active
10	rdr6-EVD_10	Chr5	5635049	0	264	0	CHH	3pLTR	rdr6_F6-	Active
10	rdr6-EVD_10	Chr5	5635051	0	282	0	CHH	3pLTR	rdr6_F6-	Active
10	rdr6-EVD_10	Chr5	5635056	3	257	0.0115384615384615	CHH	3pLTR	rdr6_F6-	Active
10	rdr6-EVD_10	Chr5	5635057	2	272	0.0072992700729927	CHH	3pLTR	rdr6_F6-	Active
10	rdr6-EVD_10	Chr5	5635060	1	274	0.00363636363636364	CHH	3pLTR	rdr6_F6-	Active
10	rdr6-EVD_10	Chr5	5635063	1	264	0.00377358490566038	CHH	3pLTR	rdr6_F6-	Active
10	rdr6-EVD_10	Chr5	5635064	0	265	0	CHH	3pLTR	rdr6_F6-	Active
10	rdr6-EVD_10	Chr5	5635066	4	276	0.0142857142857143	CHH	3pLTR	rdr6_F6-	Active
10	rdr6-EVD_10	Chr5	5635069	0	272	0	CHH	3pLTR	rdr6_F6-	Active
10	rdr6-EVD_10	Chr5	5635070	0	272	0	CHH	3pLTR	rdr6_F6-	Active
10	rdr6-EVD_10	Chr5	5635074	0	259	0	CHH	3pLTR	rdr6_F6-	Active
10	rdr6-EVD_10	Chr5	5635076	0	265	0	CHH	3pLTR	rdr6_F6-	Active
10	rdr6-EVD_10	Chr5	5635077	6	260	0.0225563909774436	CHG	3pLTR	rdr6_F6-	Active
10	rdr6-EVD_10	Chr5	5635079	9	241	0.036	CHG	3pLTR	rdr6_F6-	Active
10	rdr6-EVD_10	Chr5	5635081	1	267	0.00373134328358209	CHH	3pLTR	rdr6_F6-	Active
10	rdr6-EVD_10	Chr5	5635083	0	260	0	CHH	3pLTR	rdr6_F6-	Active
10	rdr6-EVD_10	Chr5	5635085	5	253	0.0193798449612403	CHH	3pLTR	rdr6_F6-	Active
10	rdr6-EVD_10	Chr5	5635087	0	256	0	CHH	3pLTR	rdr6_F6-	Active
10	rdr6-EVD_10	Chr5	5635090	0	247	0	CHH	3pLTR	rdr6_F6-	Active
10	rdr6-EVD_10	Chr5	5635092	0	245	0	CHH	3pLTR	rdr6_F6-	Active
10	rdr6-EVD_10	Chr5	5635093	4	242	0.016260162601626	CHH	3pLTR	rdr6_F6-	Active
10	rdr6-EVD_10	Chr5	5635096	1	239	0.00416666666666667	CHH	3pLTR	rdr6_F6-	Active
10	rdr6-EVD_10	Chr5	5635098	0	243	0	CHH	3pLTR	rdr6_F6-	Active
10	rdr6-EVD_10	Chr5	5635099	1	242	0.00411522633744856	CHH	3pLTR	rdr6_F6-	Active
10	rdr6-EVD_10	Chr5	5635102	1	222	0.00448430493273543	CHH	3pLTR	rdr6_F6-	Active
10	rdr6-EVD_10	Chr5	5635103	0	219	0	CHH	3pLTR	rdr6_F6-	Active
10	rdr6-EVD_10	Chr5	5635106	0	229	0	CHH	3pLTR	rdr6_F6-	Active
10	rdr6-EVD_10	Chr5	5635107	0	229	0	CHH	3pLTR	rdr6_F6-	Active
10	rdr6-EVD_10	Chr5	5635109	0	231	0	CHH	3pLTR	rdr6_F6-	Active
10	rdr6-EVD_10	Chr5	5635112	0	229	0	CHH	3pLTR	rdr6_F6-	Active
10	rdr6-EVD_10	Chr5	5635114	3	222	0.0133333333333333	CHH	3pLTR	rdr6_F6-	Active
10	rdr6-EVD_10	Chr5	5635119	0	210	0	CHH	3pLTR	rdr6_F6-	Active
10	rdr6-EVD_10	Chr5	5635121	2	217	0.0091324200913242	CHH	3pLTR	rdr6_F6-	Active
10	rdr6-EVD_10	Chr5	5635123	0	219	0	CHH	3pLTR	rdr6_F6-	Active
10	rdr6-EVD_10	Chr5	5635127	8	205	0.0375586854460094	CHG	3pLTR	rdr6_F6-	Active
10	rdr6-EVD_10	Chr5	5635129	10	188	0.0505050505050505	CHG	3pLTR	rdr6_F6-	Active
10	rdr6-EVD_10	Chr5	5635131	2	209	0.00947867298578199	CHH	3pLTR	rdr6_F6-	Active
10	rdr6-EVD_10	Chr5	5635135	31	183	0.144859813084112	CG	3pLTR	rdr6_F6-	Active
10	rdr6-EVD_10	Chr5	5635136	25	169	0.128865979381443	CG	3pLTR	rdr6_F6-	Active
10	rdr6-EVD_10	Chr5	5635143	3	187	0.0157894736842105	CHH	3pLTR	rdr6_F6-	Active
10	rdr6-EVD_10	Chr5	5635148	4	196	0.02	CHG	3pLTR	rdr6_F6-	Active
10	rdr6-EVD_10	Chr5	5635150	2	185	0.0106951871657754	CHG	3pLTR	rdr6_F6-	Active
10	rdr6-EVD_10	Chr5	5635151	0	200	0	CHH	3pLTR	rdr6_F6-	Active
10	rdr6-EVD_10	Chr5	5635152	0	201	0	CHH	3pLTR	rdr6_F6-	Active
10	rdr6-EVD_10	Chr5	5635158	1	207	0.00480769230769231	CHH	3pLTR	rdr6_F6-	Active
10	rdr6-EVD_10	Chr5	5635160	1	212	0.00469483568075117	CHH	3pLTR	rdr6_F6-	Active
10	rdr6-EVD_10	Chr5	5635164	5	180	0.027027027027027	CHH	3pLTR	rdr6_F6-	Active
10	rdr6-EVD_10	Chr5	5635166	0	182	0	CHH	3pLTR	rdr6_F6-	Active
10	rdr6-EVD_10	Chr5	5635168	0	182	0	CHH	3pLTR	rdr6_F6-	Active
10	rdr6-EVD_10	Chr5	5635170	0	200	0	CHH	3pLTR	rdr6_F6-	Active
10	rdr6-EVD_10	Chr5	5635178	0	178	0	CHH	3pLTR	rdr6_F6-	Active
10	rdr6-EVD_10	Chr5	5635179	0	191	0	CHH	3pLTR	rdr6_F6-	Active
10	rdr6-EVD_10	Chr5	5635183	0	174	0	CHH	3pLTR	rdr6_F6-	Active
10	rdr6-EVD_10	Chr5	5635188	0	177	0	CHH	3pLTR	rdr6_F6-	Active
10	rdr6-EVD_10	Chr5	5635190	0	175	0	CHH	3pLTR	rdr6_F6-	Active
10	rdr6-EVD_10	Chr5	5635192	6	165	0.0350877192982456	CHH	3pLTR	rdr6_F6-	Active
10	rdr6-EVD_10	Chr5	5635196	0	166	0	CHH	3pLTR	rdr6_F6-	Active
10	rdr6-EVD_10	Chr5	5635197	0	165	0	CHH	3pLTR	rdr6_F6-	Active
10	rdr6-EVD_10	Chr5	5635201	3	155	0.0189873417721519	CHH	3pLTR	rdr6_F6-	Active
10	rdr6-EVD_10	Chr5	5635205	3	147	0.02	CHH	3pLTR	rdr6_F6-	Active
10	rdr6-EVD_10	Chr5	5635211	5	140	0.0344827586206897	CHH	3pLTR	rdr6_F6-	Active
10	rdr6-EVD_10	Chr5	5635215	5	134	0.0359712230215827	CHH	3pLTR	rdr6_F6-	Active
10	rdr6-EVD_10	Chr5	5635221	3	127	0.0230769230769231	CHH	3pLTR	rdr6_F6-	Active
10	rdr6-EVD_10	Chr5	5635226	4	120	0.032258064516129	CHH	3pLTR	rdr6_F6-	Active
10	rdr6-EVD_10	Chr5	5635227	2	123	0.016	CHH	3pLTR	rdr6_F6-	Active
10	rdr6-EVD_10	Chr5	5635229	0	122	0	CHH	3pLTR	rdr6_F6-	Active
10	rdr6-EVD_10	Chr5	5635231	1	116	0.00854700854700855	CHH	3pLTR	rdr6_F6-	Active
10	rdr6-EVD_10	Chr5	5635237	1	116	0.00854700854700855	CHH	3pLTR	rdr6_F6-	Active
10	rdr6-EVD_10	Chr5	5635239	1	114	0.00869565217391304	CHH	3pLTR	rdr6_F6-	Active
10	rdr6-EVD_10	Chr5	5635241	2	109	0.018018018018018	CHH	3pLTR	rdr6_F6-	Active
10	rdr6-EVD_10	Chr5	5635243	3	105	0.0277777777777778	CHH	3pLTR	rdr6_F6-	Active
10	rdr6-EVD_10	Chr5	5635247	2	102	0.0192307692307692	CHH	3pLTR	rdr6_F6-	Active
10	rdr6-EVD_10	Chr5	5635251	1	100	0.0099009900990099	CHH	3pLTR	rdr6_F6-	Active
10	rdr6-EVD_10	Chr5	5635253	3	97	0.03	CHH	3pLTR	rdr6_F6-	Active
10	rdr6-EVD_10	Chr5	5635255	2	98	0.02	CHH	3pLTR	rdr6_F6-	Active
10	rdr6-EVD_10	Chr5	5635258	2	93	0.0210526315789474	CHH	3pLTR	rdr6_F6-	Active
10	rdr6-EVD_10	Chr5	5635261	1	92	0.010752688172043	CHH	3pLTR	rdr6_F6-	Active
10	rdr6-EVD_10	Chr5	5635264	3	91	0.0319148936170213	CHH	3pLTR	rdr6_F6-	Active
10	rdr6-EVD_10	Chr5	5635269	2	88	0.0222222222222222	CHH	3pLTR	rdr6_F6-	Active
10	rdr6-EVD_10	Chr5	5635271	3	86	0.0337078651685393	CHH	3pLTR	rdr6_F6-	Active
10	rdr6-EVD_10	Chr5	5635273	3	85	0.0340909090909091	CHH	3pLTR	rdr6_F6-	Active
10	rdr6-EVD_10	Chr5	5635279	2	82	0.0238095238095238	CHH	3pLTR	rdr6_F6-	Active
10	rdr6-EVD_10	Chr5	5635287	5	74	0.0632911392405063	CHH	3pLTR	rdr6_F6-	Active
10	rdr6-EVD_10	Chr5	5635292	8	64	0.111111111111111	CHG	3pLTR	rdr6_F6-	Active
10	rdr6-EVD_10	Chr5	5635293	30	41	0.422535211267606	CG	3pLTR	rdr6_F6-	Active
10	rdr6-EVD_10	Chr5	5635294	30	43	0.410958904109589	CG	3pLTR	rdr6_F6-	Active
10	rdr6-EVD_10	Chr5	5635295	1	68	0.0144927536231884	CHH	3pLTR	rdr6_F6-	Active
10	rdr6-EVD_10	Chr5	5635301	2	64	0.0303030303030303	CHH	3pLTR	rdr6_F6-	Active
10	rdr6-EVD_10	Chr5	5635305	15	42	0.263157894736842	CHG	3pLTR	rdr6_F6-	Active
10	rdr6-EVD_10	Chr5	5635307	17	46	0.26984126984127	CHG	3pLTR	rdr6_F6-	Active
10	rdr6-EVD_10	Chr5	5635308	0	45	0	CHH	3pLTR	rdr6_F6-	Active
