# Supplementary material for: PTGS is dispensable for the initiation of epigenetic silencing of an active transposon in Arabidopsis
Source: EMBO Rep. 2024 Nov 7;25(12):28. doi: 10.1038/s44319-024-00304-5 (PMC11624286; doi:10.1038/s44319-024-00304-5)
Supplement: Supplementary file 9 — Figure EV1-4 Source Data [file 44319_2024_304_MOESM9_ESM.zip › EV Figures/Figure EV4/EV4C/Sanger sequences for Kismeth analyzer/Reference sequences/EVD_3GAG.fa]

>3GAG_Bo0005x0006
GTCAAGAAGACTTAGAGTTTACTAAACACTTTGGTAAGTTCAGGTCCTTATGGTCTGAAC
TTGAGAGCTTGAGGCCGGGAACGCTTGACCCGAAGATTCTCCACGAAAGGCGTGAGCAAG
ACAAGGTGTTTGGACTCCTTCTCACCTTAAATCCAGGGTACAATGACCTAATTAAACACT
TGCTTAGGTCGGAGAAGTTACCAAGTCTTGATGAGGTGTGTTCTAAGATTCAGAAAGAGC
AAGGATCAACCGGGCTATTTGGTGGAAAAAGTGAACTCATCACGGCTAACAAAGGAGAAG
TAGTGGCGAACAAAGGTGTGTACAAGAATGAGGATAGAAAACTGTTGACTTGTGATCATT
GTAAGAAGAAGGGCCACACCAAAGACAAATGTTGGTTGCTACATCCACACCTCAAGCCCG
CCAAGTTCAAAGACTCAAGAGCTCATCTCT
